# Supplementary material for: HNF4α controls growth, identity, and KRAS inhibitor response in invasive mucinous adenocarcinoma of the lung
Source: J Clin Invest. 2026 May 12;136(13):e198282. doi: 10.1172/JCI198282 (PMC13318121; doi:10.1172/JCI198282)
Supplement: Supplemental table 1 [file jci-136-198282-s178.xlsx]

## Sheet: KN GEMM_HNF4A ChIP Peak
PeakID (cmd=annotatePeaks.pl H4r1r3comb/H4r1r3comb_intersect.bed mm10 -go H4r1r3comb/GO_intersect -annStats H4r1r3comb/H4r1r3comb_intersect_annotation.log)	Chr	Start	End	Strand	Peak Score	Focus Ratio/Region Size	Annotation	Detailed Annotation	Distance to TSS	Nearest PromoterID	Entrez ID	Nearest Unigene	Nearest Refseq	Nearest Ensembl	Gene Name	Gene Alias	Gene Description	Gene Type
H1R1_peak_3921	chr2	98666666	98667265	+	112817	NA	Intergenic	GSAT_MM|Satellite|Satellite	1199308	NM_001363049	241568	Mm.241682	NM_178725	ENSMUSG00000050587	Lrrc4c	6430556C10Rik|NGL-1	leucine rich repeat containing 4C	protein-coding
H1R1_peak_5640	chr6	85136616	85138202	+	10069	NA	intron (NM_011467, intron 1 of 2)	CpG	355	NM_011467	20751	Mm.28393	NM_011467	ENSMUSG00000033735	Spr	AA409688|Gm10328	sepiapterin reductase	protein-coding
H1R1_peak_1392	chr11	115876663	115878720	+	8671	NA	Intergenic	Intergenic	-22448	NM_183259	66528	Mm.275740	NM_183259	ENSMUSG00000048442	Smim5	2210020M01Rik	small integral membrane protein 5	protein-coding
H1R1_peak_4980	chr4	141558649	141560747	+	8648	NA	Intergenic	Intergenic	13536	NR_030695	320456	Mm.32859	NM_177163		B330016D10Rik	-	RIKEN cDNA B330016D10 gene	ncRNA
H1R1_peak_3666	chr19	57536707	57538439	+	8472	NA	Intergenic	RMER10A|LTR|ERVL	28507	NR_040307	78073	Mm.12411	NR_040306	ENSMUSG00000117655	6720468P15Rik	-	RIKEN cDNA 6720468P15 gene	ncRNA
H1R1_peak_6780	chr9	3024191	3024596	+	7981	NA	Intergenic	GSAT_MM|Satellite|Satellite	14350	NR_039546	100628572		NR_039546	ENSMUSG00000106183	Mir101c	mir-101c|mmu-mir-101c	microRNA 101c	ncRNA
H1R1_peak_2047	chr14	19416900	19417936	+	7418	NA	Intergenic	GSAT_MM|Satellite|Satellite	185169	NM_001024706	432825	Mm.327147	NM_001024706	ENSMUSG00000095024	Gm5458	EG432825	predicted gene 5458	protein-coding
H1R1_peak_6370	chr8	13199099	13202587	+	7233	NA	promoter-TSS (NM_025768)	promoter-TSS (NM_025768)	-219	NM_025768	66790	Mm.34901	NM_025768	ENSMUSG00000038515	Grtp1	5430401C05Rik|C81211|Tbc1d6	GH regulated TBC protein 1	protein-coding
H1R1_peak_6121	chr7	97737382	97738460	+	6946	NA	exon (NM_175105, exon 1 of 3)	exon (NM_175105, exon 1 of 3)	326	NM_175105	66333	Mm.29756	NM_175105	ENSMUSG00000042797	Aqp11	1700015P13Rik|AI648923|sjds	aquaporin 11	protein-coding
H1R1_peak_5208	chr5	64861162	64862629	+	6642	NA	Intergenic	Intergenic	58372	NM_008453	16599	Mm.392759	NM_008453	ENSMUSG00000029178	Klf3	9930027G08Rik|AL024007|Bklf|Tef-2	Kruppel-like factor 3 (basic)	protein-coding
H1R1_peak_4361	chr3	88683489	88685420	+	6369	NA	Intergenic	MER66C|LTR|ERV1	-1333	NM_028814	74200	Mm.251800	NM_028814	ENSMUSG00000028060	Khdc4	2810403A07Rik|A430106P18Rik|AI256352|AI451678|Blom7|Kiaa0907	KH domain containing 4, pre-mRNA splicing factor	protein-coding
H1R1_peak_2482	chr15	80158697	80160610	+	6332	NA	intron (NM_025609, intron 10 of 10)	intron (NM_025609, intron 10 of 10)	-14068	NM_010795	17309	Mm.299693	NM_010795	ENSMUSG00000042428	Mgat3	1110038J12Rik|AI848272|GnT-III	mannoside acetylglucosaminyltransferase 3	protein-coding
H1R1_peak_2801	chr16	76453087	76454627	+	5917	NA	Intergenic	Intergenic	-50146	NM_007990	14109	Mm.329631	NM_007990	ENSMUSG00000038274	Fau	MNSFbeta	Finkel-Biskis-Reilly murine sarcoma virus (FBR-MuSV) ubiquitously expressed (fox derived)	protein-coding
H1R1_peak_851	chr10	127081410	127082871	+	5698	NA	intron (NM_001033263, intron 1 of 18)	intron (NM_001033263, intron 1 of 18)	3233	NM_001301014	216439	Mm.336761	NM_001033263	ENSMUSG00000025422	Agap2	AGAP-2|Centg1|PIKE|cnt-g1|mKIAA0167	ArfGAP with GTPase domain, ankyrin repeat and PH domain 2	protein-coding
H1R1_peak_6165	chr7	110648164	110649900	+	5488	NA	Intergenic	Tigger16a|DNA|TcMar-Tigger	21375	NM_009627	11535	Mm.1408	NM_009627	ENSMUSG00000030790	Adm	AM	adrenomedullin	protein-coding
H1R1_peak_3182	chr17	83958011	83959784	+	5468	NA	Intergenic	Intergenic	-39655	NR_130994	78148	Mm.243918	NR_130994	ENSMUSG00000117431	8430430B14Rik	-	RIKEN cDNA 8430430B14 gene	ncRNA
H1R1_peak_3700	chr2	20541949	20542855	+	5441	NA	intron (NM_001081006, intron 3 of 21)	intron (NM_001081006, intron 3 of 21)	22889	NM_001369134	208618	Mm.237935	NM_029895	ENSMUSG00000036617	Etl4	6620402G01Rik|9430077C05Rik|BC026657|E330027G05Rik|Etl-4|Skt	enhancer trap locus 4	protein-coding
H1R1_peak_5043	chr4	154592261	154593316	+	5419	NA	intron (NM_001291026, intron 1 of 16)	intron (NM_001291026, intron 1 of 16)	42506	NR_151634	102634405		NR_151634		Gm13133	-	predicted gene 13133	ncRNA
H1R1_peak_2765	chr16	52333074	52334072	+	5408	NA	intron (NM_009655, intron 1 of 15)	intron (NM_009655, intron 1 of 15)	119508	NM_009655	11658	Mm.288282	NM_009655	ENSMUSG00000022636	Alcam	AI853494|BEN|CD166|DM-GRASP|MuSC|SC1	activated leukocyte cell adhesion molecule	protein-coding
H1R1_peak_3435	chr18	84905722	84907204	+	5326	NA	Intergenic	Intergenic	-28562	NM_015798	50764	Mm.28369	NM_015798	ENSMUSG00000034391	Fbxo15	AU019763|Fbx15|ecat3	F-box protein 15	protein-coding
H1R1_peak_2159	chr14	54409639	54410926	+	5311	NA	promoter-TSS (NM_001253680)	promoter-TSS (NM_001253680)	-810	NM_001253680	20540	Mm.142455	NM_011405	ENSMUSG00000000958	Slc7a7	AI790233|my+lat1	solute carrier family 7 (cationic amino acid transporter, y+ system), member 7	protein-coding
H1R1_peak_3736	chr2	26610486	26612405	+	5237	NA	Intergenic	Intergenic	-7028	NM_026212	67512	Mm.24244	NM_026212	ENSMUSG00000026922	Agpat2	2510002J07Rik|AV000834|BSCL|BSCL1|LPAAB|LPAAT-beta	1-acylglycerol-3-phosphate O-acyltransferase 2 (lysophosphatidic acid acyltransferase, beta)	protein-coding
H1R1_peak_4990	chr4	141728005	141730426	+	5155	NA	Intergenic	PB1D10|SINE|Alu	-5796	NM_001017966	68817	Mm.393721	NM_001017966	ENSMUSG00000078515	Ddi2	1110056G13Rik|1700027M01Rik|9130022E05Rik|AI604911|AU040698	DNA-damage inducible protein 2	protein-coding
H1R1_peak_6769	chr9	3000283	3000636	+	5146	NA	Intergenic	GSAT_MM|Satellite|Satellite	38284	NR_039546	100628572		NR_039546	ENSMUSG00000106183	Mir101c	mir-101c|mmu-mir-101c	microRNA 101c	ncRNA
H1R1_peak_4992	chr4	141860245	141861556	+	5013	NA	intron (NM_025994, intron 2 of 3)	intron (NM_025994, intron 2 of 3)	14020	NM_025994	27984	Mm.395598	NM_025994	ENSMUSG00000040659	Efhd2	2600015J22Rik|AA408606|D4Wsu27e	EF hand domain containing 2	protein-coding
H1R1_peak_3505	chr19	10235432	10236727	+	4836	NA	intron (NM_001033481, intron 1 of 25)	intron (NM_001033481, intron 1 of 25)	4669	NM_001033481	225908	Mm.329716	NM_001033481	ENSMUSG00000036098	Myrf	6030439E18|Gm1804|Gm98|Mrf	myelin regulatory factor	protein-coding
H1R1_peak_1152	chr11	79789946	79790936	+	4781	NA	Intergenic	Intergenic	64041	NR_029959	723853		NR_029959	ENSMUSG00000065489	Mir365-2	Mirn365-2|mir-365-2	microRNA 365-2	ncRNA
H1R1_peak_494	chr1	194659909	194661134	+	4590	NA	intron (NM_008882, intron 3 of 31)	intron (NM_008882, intron 3 of 31)	40692	NM_008882	18845	Mm.2251	NM_008882	ENSMUSG00000026640	Plxna2	2810428A13Rik|AA589422|AW457381|OCT|PlexA2|Plxn2|mKIAA0463	plexin A2	protein-coding
H1R1_peak_1661	chr12	91695932	91697105	+	4558	NA	intron (NM_175367, intron 4 of 6)	intron (NM_175367, intron 4 of 6)	89918	NM_175367	108800	Mm.23125	NM_175367	ENSMUSG00000020961	Ston2	4933401N24Rik|AI425999|AW544599	stonin 2	protein-coding
H1R1_peak_6892	chr9	50135731	50136758	+	4556	NA	Intergenic	Intergenic	96938	NR_131161	71873		NR_131161	ENSMUSG00000110916	2310003N18Rik	-	RIKEN cDNA 2310003N18 gene	ncRNA
H1R1_peak_4599	chr4	11446519	11447666	+	4515	NA	Intergenic	Intergenic	-38866	NM_001081183	66185	Mm.331487	NM_001081183	ENSMUSG00000040720	Virma	1110037F02Rik|4930422M05Rik|Kiaa1429|mKIAA1429	vir like m6A methyltransferase associated	protein-coding
H1R1_peak_3461	chr19	4496082	4497676	+	4455	NA	TTS (NM_027237)	TTS (NM_027237)	1704	NM_027237	69861	Mm.282978	NM_027237	ENSMUSG00000042041	2010003K11Rik	-	RIKEN cDNA 2010003K11 gene	protein-coding
H1R1_peak_6774	chr9	3014030	3014361	+	4416	NA	Intergenic	GSAT_MM|Satellite|Satellite	24548	NR_039546	100628572		NR_039546	ENSMUSG00000106183	Mir101c	mir-101c|mmu-mir-101c	microRNA 101c	ncRNA
H1R1_peak_641	chr10	62220626	62222536	+	4339	NA	intron (NM_197996, intron 1 of 7)	intron (NM_197996, intron 1 of 7)	9637	NM_197996	70423	Mm.416781	NM_197996	ENSMUSG00000037031	Tspan15	1110036D12Rik|2700063A19Rik|AW048364|Tm4sf15	tetraspanin 15	protein-coding
H1R1_peak_4927	chr4	136255555	136256782	+	4279	NA	intron (NM_011542, intron 4 of 10)	intron (NM_011542, intron 4 of 10)	8211	NM_011542	21401	Mm.112	NM_011542	ENSMUSG00000001604	Tcea3	S-II|SII-K1	transcription elongation factor A (SII), 3	protein-coding
H1R1_peak_7142	chr9	111738987	111740440	+	4269	NA	Intergenic	Intergenic	-49365	NM_001324546	20840	Mm.1414	NM_016853	ENSMUSG00000032502	Stac	-	src homology three (SH3) and cysteine rich domain	protein-coding
H1R1_peak_2478	chr15	79931602	79933177	+	4268	NA	intron (NM_144811, intron 1 of 6)	CpG	257	NM_144811	52609	Mm.323442	NM_144811	ENSMUSG00000053411	Cbx7	1600014J01Rik|AI851678|D15Ertd417e	chromobox 7	protein-coding
H1R1_peak_5345	chr5	114964428	114966066	+	4246	NA	intron (NM_009327, intron 1 of 9)	intron (NM_009327, intron 1 of 9)	5815	NM_009327	21405	Mm.332607	NM_009327	ENSMUSG00000029556	Hnf1a	AI323641|HNF1|HNF1-alpha|HNF1[a]|Hnf-1|Hnf1alpha|LFB1|Tcf-1|Tcf1	HNF1 homeobox A	protein-coding
H1R1_peak_3294	chr18	38207726	38208834	+	4163	NA	intron (NM_029357, intron 1 of 2)	intron (NM_029357, intron 1 of 2)	1482	NM_029357	75599	Mm.36560	NM_029357	ENSMUSG00000051375	Pcdh1	2010005A06Rik|AI585920	protocadherin 1	protein-coding
H1R1_peak_977	chr11	49244738	49246167	+	4133	NA	5' UTR (NM_010794, exon 2 of 3)	5' UTR (NM_010794, exon 2 of 3)	1261	NM_010794	17308	Mm.196933	NM_010794	ENSMUSG00000020346	Mgat1	Mgat-1	mannoside acetylglucosaminyltransferase 1	protein-coding
H1R1_peak_1858	chr13	46043444	46044346	+	4095	NA	Intergenic	Intergenic	-78904	NM_009124	20238	Mm.342683	NM_009124	ENSMUSG00000046876	Atxn1	2900016G23Rik|Atx1|C85907|Gm10786|Sca1	ataxin 1	protein-coding
H1R1_peak_1261	chr11	99104817	99106704	+	4059	NA	Intergenic	L2b|LINE|L2	-16454	NM_172564	217169	Mm.262067	NM_172564	ENSMUSG00000017607	Tns4	9930017A07Rik|AA589547|AU016405|Cten	tensin 4	protein-coding
H1R1_peak_103	chr1	71836778	71838004	+	4057	NA	Intergenic	Intergenic	-50721	NR_027658	667931	Mm.214128	NR_027658	ENSMUSG00000099707	Gm8883	EG667931|Gm554	predicted gene 8883	ncRNA
H1R1_peak_6152	chr7	101319753	101321629	+	3973	NA	promoter-TSS (NM_019990)	promoter-TSS (NM_019990)	-422	NM_019990	56018	Mm.28896	NM_019990	ENSMUSG00000030688	Stard10	AV048538|CGI-52|NY-C0-28|PC-TP2|PCTP2|Pctpl|Sdccag28|SdccagG28|TISP-81	START domain containing 10	protein-coding
H1R1_peak_177	chr1	88953963	88955484	+	3906	NA	Intergenic	Intergenic	-61390	NR_040471	73475	Mm.491040	NR_040471	ENSMUSG00000099378	1700067G17Rik	-	RIKEN cDNA 1700067G17 gene	ncRNA
H1R1_peak_3388	chr18	69303228	69304737	+	3836	NA	Intergenic	Intergenic	-40510	NM_013685	21413	Mm.4269	NM_013685	ENSMUSG00000053477	Tcf4	5730422P05Rik|ASP-I2|E2-2|E2.2|ITF-2|ITF-2b|ITF2|ME2|MITF-2A|MITF-2B|SEF-2|SEF2|SEF2-1|TFE|Tcf-4|bHLHb19	transcription factor 4	protein-coding
H1R1_peak_6066	chr7	79256324	79257700	+	3815	NA	Intergenic	Intergenic	-16254	NM_018811	54608	Mm.365490	NM_018811	ENSMUSG00000039202	Abhd2	2210009N18Rik|LABH2|Labh-2	abhydrolase domain containing 2	protein-coding
H1R1_peak_1648	chr12	85449072	85450303	+	3799	NA	Intergenic	MIR|SINE|MIR	-24203	NM_010234	14281	Mm.246513	NM_010234	ENSMUSG00000021250	Fos	D12Rfj1|c-fos|cFos	FBJ osteosarcoma oncogene	protein-coding
H1R1_peak_7120	chr9	107674412	107675745	+	3768	NA	3' UTR (NM_008140, exon 9 of 9)	3' UTR (NM_008140, exon 9 of 9)	4556	NM_008140	14685	Mm.284853	NM_008140	ENSMUSG00000034837	Gnat1	Gnat-1|Ird1|Ird2|Tralpha|irdc|irdr|transducin	guanine nucleotide binding protein, alpha transducing 1	protein-coding
H1R1_peak_6747	chr8	126573218	126574607	+	3761	NA	Intergenic	Intergenic	20074	NM_001164598	270110	Mm.334918	NM_001164598	ENSMUSG00000051495	Irf2bp2	E130305N23Rik|IRF-2BP2	interferon regulatory factor 2 binding protein 2	protein-coding
H1R1_peak_3582	chr19	38191070	38192377	+	3683	NA	intron (NM_001081075, intron 12 of 13)	intron (NM_001081075, intron 12 of 13)	32429	NM_001081075	70567	Mm.30607	NM_027466	ENSMUSG00000054237	Fra10ac1	5730455O13Rik|AI448293	FRA10AC1 homolog (human)	protein-coding
H1R1_peak_4061	chr2	151562566	151564158	+	3646	NA	Intergenic	Intergenic	-9261	NM_145535	228765	Mm.32068	NM_145535	ENSMUSG00000027456	Sdcbp2	-	syndecan binding protein (syntenin) 2	protein-coding
H1R1_peak_4696	chr4	63156860	63158093	+	3642	NA	Intergenic	Intergenic	-3304	NM_007443	11699	Mm.2197	NM_007443	ENSMUSG00000028356	Ambp	AI194774|ASPI|HI-30|Intin4|Itil|UTI	alpha 1 microglobulin/bikunin precursor	protein-coding
H1R1_peak_2330	chr15	36810493	36812188	+	3640	NA	Intergenic	Intergenic	-14411	NM_001253806	22631	Mm.3360	NM_011740	ENSMUSG00000022285	Ywhaz	1110013I11Rik|14-3-3zeta|AI596267|AL022924|AU020854	tyrosine 3-monooxygenase/tryptophan 5-monooxygenase activation protein, zeta polypeptide	protein-coding
H1R1_peak_2209	chr14	66088713	66090179	+	3583	NA	intron (NM_007940, intron 13 of 18)	L1MEd|LINE|L1	-11677	NM_009618	11495	Mm.422850	NM_009618	ENSMUSG00000022039	Adam2	AI323749|Ftnb|Ph30-beta	a disintegrin and metallopeptidase domain 2	protein-coding
H1R1_peak_380	chr1	159250087	159251110	+	3578	NA	intron (NM_011931, intron 5 of 19)	RSINE1|SINE|B4	18398	NM_011931	26374	Mm.328135	NM_011931	ENSMUSG00000040782	Cop1	AI316802|C80879|Rfwd2	COP1, E3 ubiquitin ligase	protein-coding
H1R1_peak_3187	chr17	84135993	84138847	+	3515	NA	Intergenic	Intergenic	50527	NM_001001806	12193	Mm.259321	NM_001001806	ENSMUSG00000045817	Zfp36l2	Brf2|ERF2|Tis11d	zinc finger protein 36, C3H type-like 2	protein-coding
H1R1_peak_4540	chr3	130689350	130690117	+	3505	NA	Intergenic	Intergenic	19711	NM_025509	66357	Mm.300697	NM_025509	ENSMUSG00000041084	Ostc	2310008M10Rik|5730557H03Rik	oligosaccharyltransferase complex subunit (non-catalytic)	protein-coding
H1R1_peak_4477	chr3	107874691	107878603	+	3490	NA	promoter-TSS (NM_133867)	promoter-TSS (NM_133867)	-583	NM_133867	99662	Mm.108491	NM_133867	ENSMUSG00000040600	Eps8l3	AI504489|Eps8r3	EPS8-like 3	protein-coding
H1R1_peak_2163	chr14	55757610	55759060	+	3454	NA	promoter-TSS (NM_009894)	promoter-TSS (NM_009894)	89	NM_009894	12684	Mm.466766	NM_009894	ENSMUSG00000022219	Cideb	1110030C18Rik|AI790179|CIDE-B	cell death-inducing DNA fragmentation factor, alpha subunit-like effector B	protein-coding
H1R1_peak_2233	chr14	70056307	70058520	+	3448	NA	intron (NM_028560, intron 6 of 6)	intron (NM_028560, intron 6 of 6)	-19904	NM_018781	13655	Mm.103737	NM_018781	ENSMUSG00000033730	Egr3	Pilot	early growth response 3	protein-coding
H1R1_peak_3016	chr17	34861631	34863081	+	3447	NA	TTS (NM_013484)	TTS (NM_013484)	158	NM_001142706	14962	Mm.653	NM_008198	ENSMUSG00000090231	Cfb	AI195813|AI255840|B|Bf|C2|Fb|H2-Bf	complement factor B	protein-coding
H1R1_peak_1498	chr12	17505620	17507087	+	3391	NA	Intergenic	Intergenic	-38520	NM_013614	18263	Mm.34102	NM_013614	ENSMUSG00000011179	Odc1	ODC	ornithine decarboxylase, structural 1	protein-coding
H1R1_peak_3912	chr2	92436976	92438313	+	3373	NA	Intergenic	Intergenic	-3575	NM_009963	12953	Mm.254181	NM_009963	ENSMUSG00000068742	Cry2	AV006279|D130054K12Rik	cryptochrome 2 (photolyase-like)	protein-coding
H1R1_peak_3777	chr2	33467493	33468533	+	3368	NA	intron (NM_001355611, intron 1 of 2)	intron (NM_001355611, intron 1 of 2)	519	NM_001355611	71834	Mm.44186	NM_027947	ENSMUSG00000026788	Zbtb43	1700010E06Rik|Zfp297b|mKIAA0414	zinc finger and BTB domain containing 43	protein-coding
H1R1_peak_627	chr10	59628801	59629736	+	3367	NA	Intergenic	Intergenic	-12576	NM_001033259	215999	Mm.296470	NM_001033259	ENSMUSG00000009647	Mcu	2010012O16Rik|AV064928|C10orf42|Ccdc109a|D130073L02Rik|Gm64	mitochondrial calcium uniporter	protein-coding
H1R1_peak_4064	chr2	152011420	152012662	+	3366	NA	Intergenic	Intergenic	12175	NM_001164819	69698	Mm.258262	NM_027172	ENSMUSG00000027463	Slc52a3	2310046K01Rik|RFT2	solute carrier protein family 52, member 3	protein-coding
H1R1_peak_6699	chr8	119440268	119441640	+	3350	NA	intron (NR_157155, intron 1 of 5)	intron (NR_157155, intron 1 of 5)	3807	NM_027950	71839	Mm.272357	NM_027950	ENSMUSG00000074063	Osgin1	1700012B18Rik|Okl38	oxidative stress induced growth inhibitor 1	protein-coding
H1R1_peak_5641	chr6	85154272	85155740	+	3298	NA	Intergenic	Intergenic	-17242	NM_011467	20751	Mm.28393	NM_011467	ENSMUSG00000033735	Spr	AA409688|Gm10328	sepiapterin reductase	protein-coding
H1R1_peak_4454	chr3	104573156	104574190	+	3293	NA	Intergenic	Intergenic	-61755	NM_001310698	269473	Mm.34855	NM_001025067	ENSMUSG00000032913	Lrig2	4632419I10Rik|BB096938|LIG-2	leucine-rich repeats and immunoglobulin-like domains 2	protein-coding
H1R1_peak_3217	chr17	88626269	88628221	+	3293	NA	intron (NM_029858, intron 1 of 3)	intron (NM_029858, intron 1 of 3)	690	NM_029858	77057	Mm.482203	NM_029858	ENSMUSG00000033855	Ston1	4921524J06Rik|C86231|Salf|Sblf	stonin 1	protein-coding
H1R1_peak_1159	chr11	80819701	80820629	+	3272	NA	intron (NM_029537, intron 6 of 6)	intron (NM_029537, intron 6 of 6)	9799	NM_029537	103743	Mm.27682	NM_029537	ENSMUSG00000035413	Tmem98	6530411B15Rik|AI463522	transmembrane protein 98	protein-coding
H1R1_peak_4256	chr3	35133428	35134736	+	3272	NA	Intergenic	Intergenic	-211431	NR_105799	102466155		NR_105799	ENSMUSG00000098862	Mir6378	Gm27706|mmu-mir-6378	microRNA 6378	ncRNA
H1R1_peak_5347	chr5	114968760	114971663	+	3265	NA	intron (NM_009327, intron 1 of 9)	intron (NM_009327, intron 1 of 9)	851	NM_009327	21405	Mm.332607	NM_009327	ENSMUSG00000029556	Hnf1a	AI323641|HNF1|HNF1-alpha|HNF1[a]|Hnf-1|Hnf1alpha|LFB1|Tcf-1|Tcf1	HNF1 homeobox A	protein-coding
H1R1_peak_3868	chr2	72865225	72866482	+	3261	NA	Intergenic	Intergenic	-52136	NR_102349	76218	Mm.75260	NR_102348	ENSMUSG00000085427	6430710C18Rik	5033406J01Rik	RIKEN cDNA 6430710C18 gene	ncRNA
H1R1_peak_2973	chr17	29049844	29050908	+	3249	NA	Intergenic	Intergenic	17716	NM_013663	20383	Mm.6787	NM_013663	ENSMUSG00000071172	Srsf3	AL024116|Sfrs3|X16	serine/arginine-rich splicing factor 3	protein-coding
H1R1_peak_3987	chr2	128174104	128175306	+	3247	NA	Intergenic	Intergenic	47130	NM_001284410	12125	Mm.141083	NM_009754	ENSMUSG00000027381	Bcl2l11	1500006F24Rik|Bim|Bod|bcl2-L-11	BCL2-like 11 (apoptosis facilitator)	protein-coding
H1R1_peak_3441	chr19	3319563	3321006	+	3238	NA	Intergenic	Intergenic	-3017	NM_013495	12894	Mm.18522	NM_013495	ENSMUSG00000024900	Cpt1a	C730027G07|CPTI|Cpt1	carnitine palmitoyltransferase 1a, liver	protein-coding
H1R1_peak_3682	chr2	6363842	6364545	+	3231	NA	intron (NM_181399, intron 1 of 13)	Lx9|LINE|L1	11457	NM_181399	98910	Mm.40673	NM_181399	ENSMUSG00000039046	Usp6nl	AI316785|RNTRE|TRE2NL|mKIAA0019	USP6 N-terminal like	protein-coding
H1R1_peak_188	chr1	90909244	90910218	+	3217	NA	Intergenic	Intergenic	-5369	NM_053015	171531	Mm.105208	NM_053015	ENSMUSG00000026303	Mlph	2210418F23Rik|5031433I09Rik|AW228792|D1Wsu84e|Slac-2a|l(1)-3Rk|l1Rk3|ln	melanophilin	protein-coding
H1R1_peak_4105	chr2	158080275	158081392	+	3197	NA	intron (NR_040609, intron 3 of 3)	L1MB5|LINE|L1	10964	NR_040609	72340	Mm.443395	NR_040609	ENSMUSG00000100860	2010009K17Rik	-	RIKEN cDNA 2010009K17 gene	ncRNA
H1R1_peak_5932	chr7	27480966	27481869	+	3194	NA	Intergenic	Intergenic	-5536	NM_018820	55942	Mm.153684	NM_018820	ENSMUSG00000008384	Sertad1	1110032C13Rik|AV000455|AW456625|Sei-1|Sei1|TRIP-Br1	SERTA domain containing 1	protein-coding
H1R1_peak_2932	chr17	25833008	25833998	+	3194	NA	promoter-TSS (NM_019719)	promoter-TSS (NM_019719)	-584	NM_019719	56424	Mm.277599	NM_019719	ENSMUSG00000039615	Stub1	0610033N24Rik|2210017D18Rik|2310040B03Rik|AW046544|Chip	STIP1 homology and U-Box containing protein 1	protein-coding
H1R1_peak_6561	chr8	84979756	84982177	+	3171	NA	Intergenic	Intergenic	-2218	NM_008416	16477	Mm.1167	NM_008416	ENSMUSG00000052837	Junb	-	jun B proto-oncogene	protein-coding
H1R1_peak_452	chr1	181257225	181258995	+	3170	NA	Intergenic	Intergenic	-46132	NM_145514	226757	Mm.289082	NM_145514	ENSMUSG00000038733	Wdr26	1600024A01Rik|AA693241|AI447817|AU044014|C77982|Gid7	WD repeat domain 26	protein-coding
H1R1_peak_4768	chr4	107301976	107303475	+	3140	NA	intron (NM_007860, intron 1 of 3)	intron (NM_007860, intron 1 of 3)	4443	NM_007860	13370	Mm.148342	NM_007860	ENSMUSG00000034785	Dio1	5DI|D1|ITDI1|TXDI1	deiodinase, iodothyronine, type I	protein-coding
H1R1_peak_1069	chr11	69845777	69847108	+	3105	NA	promoter-TSS (NM_023564)	promoter-TSS (NM_023564)	70	NM_001168497	70310	Mm.28874	NM_023564	ENSMUSG00000019461	Plscr3	2210403O21Rik|2610037N06Rik|ESTM3|X83310	phospholipid scramblase 3	protein-coding
H1R1_peak_1122	chr11	76854339	76855541	+	3098	NA	Intergenic	Intergenic	-7932	NM_007754	12874	Mm.276736	NM_007754	ENSMUSG00000020841	Cpd	AA960140|AW322530|D830034L15Rik	carboxypeptidase D	protein-coding
H1R1_peak_4501	chr3	121646186	121647094	+	3080	NA	promoter-TSS (NR_036458)	promoter-TSS (NR_036458)	-187	NR_036458	100503044	Mm.65320	NM_176992	ENSMUSG00000044522	A730020M07Rik	-	RIKEN cDNA A730020M07 gene	ncRNA
H1R1_peak_5698	chr6	99810730	99812272	+	3072	NA	Intergenic	ORR1D2-int|LTR|ERVL-MaLR	-85109	NM_001170419	50501	Mm.87365	NM_015768	ENSMUSG00000030069	Prok2	Bv8|PK2|Prok1	prokineticin 2	protein-coding
H1R1_peak_4888	chr4	133049923	133051081	+	3049	NA	intron (NM_146155, intron 2 of 6)	intron (NM_146155, intron 2 of 6)	38996	NM_146155	230793	Mm.31816	NM_146155	ENSMUSG00000037692	Ahdc1	D030015G18Rik	AT hook, DNA binding motif, containing 1	protein-coding
H1R1_peak_3801	chr2	38485028	38486525	+	3026	NA	Intergenic	Intergenic	-25921	NM_021606	59126	Mm.143818	NM_021606	ENSMUSG00000026749	Nek6	1300007C09Rik	NIMA (never in mitosis gene a)-related expressed kinase 6	protein-coding
H1R1_peak_335	chr1	136228046	136229107	+	3000	NA	intron (NM_028872, intron 1 of 9)	intron (NM_028872, intron 1 of 9)	5704	NM_028872	67313	Mm.36763	NM_028872	ENSMUSG00000041605	Inava	1700034M08Rik|4933426C09Rik|5730559C18Rik|AI586180|D1Mgi54	innate immunity activator	protein-coding
H1R1_peak_1258	chr11	98934380	98936469	+	2996	NA	Intergenic	Intergenic	-2272	NM_009024	19401	Mm.439744	NM_009024	ENSMUSG00000037992	Rara	Nr1b1|RAR|RARalpha1	retinoic acid receptor, alpha	protein-coding
H1R1_peak_2810	chr16	78260235	78261401	+	2980	NA	Intergenic	Intergenic	-5364	NR_045698	100503619	Mm.387531	NR_045698	ENSMUSG00000109841	E330011O21Rik	-	RIKEN cDNA E330011O21 gene	ncRNA
H1R1_peak_6072	chr7	79935084	79936524	+	2969	NA	promoter-TSS (NM_027420)	promoter-TSS (NM_027420)	-540	NM_027420	70420	Mm.34266	NM_027420	ENSMUSG00000039043	Arpin	2610034B18Rik	actin-related protein 2/3 complex inhibitor	protein-coding
H1R1_peak_4432	chr3	101111417	101113132	+	2952	NA	Intergenic	Intergenic	-2108	NM_011197	19221	Mm.24807	NM_011197	ENSMUSG00000027864	Ptgfrn	4833445A08Rik|AU042434|CD9P-1|EWI-F|FPRP|Trim45	prostaglandin F2 receptor negative regulator	protein-coding
H1R1_peak_3804	chr2	44920401	44921224	+	2949	NA	intron (NM_001362986, intron 1 of 10)	intron (NM_001362986, intron 1 of 10)	6424	NR_156429	227835	Mm.314312	NM_172662	ENSMUSG00000036890	Gtdc1	E330008O22Rik	glycosyltransferase-like domain containing 1	protein-coding
H1R1_peak_5039	chr4	154293664	154294909	+	2934	NA	intron (NM_001112744, intron 1 of 14)	intron (NM_001112744, intron 1 of 14)	5609	NM_001112744	230972	Mm.38481	NM_001112744	ENSMUSG00000029032	Arhgef16	-	Rho guanine nucleotide exchange factor (GEF) 16	protein-coding
H1R1_peak_1004	chr11	54973102	54974920	+	2906	NA	Intergenic	Intergenic	-11071	NM_001271456	57783	Mm.259671	NM_021327	ENSMUSG00000020400	Tnip1	ABIN|ABIN-1|ABIN1|AU018810|Naf1|Nef|VAN	TNFAIP3 interacting protein 1	protein-coding
H1R1_peak_1496	chr12	16999291	17000669	+	2905	NA	5' UTR (NM_172574, exon 1 of 7)	5' UTR (NM_172574, exon 1 of 7)	138	NM_172574	217430	Mm.379451	NM_172574	ENSMUSG00000045679	Pqlc3	C78076|E030024M05Rik	PQ loop repeat containing	protein-coding
H1R1_peak_5831	chr6	135361832	135362828	+	2892	NA	promoter-TSS (NM_010128)	promoter-TSS (NM_010128)	-601	NM_001288628	13730	Mm.182785	NM_010128	ENSMUSG00000030208	Emp1	I-8-09|TMP	epithelial membrane protein 1	protein-coding
H1R1_peak_6878	chr9	45201556	45203028	+	2870	NA	intron (NM_001198971, intron 1 of 4)	intron (NM_001198971, intron 1 of 4)	1743	NM_001364528	214523	Mm.436756	NM_145403	ENSMUSG00000032091	Tmprss4	CAP2|mCAP2	transmembrane protease, serine 4	protein-coding
H1R1_peak_5670	chr6	92218715	92220027	+	2869	NA	Intergenic	Intergenic	-4501	NM_030081	78287	Mm.290734	NM_030081	ENSMUSG00000014550	Rbsn	5330426D11Rik|Zfyve20	rabenosyn, RAB effector	protein-coding
H1R1_peak_6187	chr7	113253068	113254592	+	2849	NA	intron (NM_001243048, intron 2 of 16)	intron (NM_001243048, intron 2 of 16)	46319	NM_001368412	11865	Mm.33970	NM_007489	ENSMUSG00000055116	Arntl	Arnt3|BMAL1b|Bmal1|MOP3|bHLHe5|bmal1b'	aryl hydrocarbon receptor nuclear translocator-like	protein-coding
H1R1_peak_3403	chr18	74739041	74740537	+	2821	NA	intron (NM_201600, intron 32 of 38)	B1_Mur1|SINE|Alu	38666	NR_028560	100217466		NR_028560		Scarna17	MBII-119	small Cajal body-specific RNA 17	ncRNA
H1R1_peak_4983	chr4	141571109	141572485	+	2811	NA	Intergenic	B1_Mm|SINE|Alu	25635	NR_030695	320456	Mm.32859	NM_177163		B330016D10Rik	-	RIKEN cDNA B330016D10 gene	ncRNA
H1R1_peak_147	chr1	85790434	85791372	+	2809	NA	Intergenic	Intergenic	-2538	NM_133781	12283	Mm.26135	NM_133781	ENSMUSG00000036707	Cab39	AA408805|AA960512|C78372|MO25|MO25alpha	calcium binding protein 39	protein-coding
H1R1_peak_2315	chr15	25662565	25664168	+	2806	NA	intron (NM_019472, intron 1 of 40)	intron (NM_019472, intron 1 of 40)	40816	NM_019472	17909	Mm.60590	NM_019472	ENSMUSG00000022272	Myo10	AW048724|D15Ertd600e|mKIAA0799|myosin-X	myosin X	protein-coding
H1R1_peak_4510	chr3	122198840	122199554	+	2782	NA	Intergenic	Intergenic	-46360	NM_008129	14630	Mm.292676	NM_008129	ENSMUSG00000028124	Gclm	AI649393|Gcmc|Glclr	glutamate-cysteine ligase, modifier subunit	protein-coding
H1R1_peak_5907	chr7	19823395	19825294	+	2764	NA	Intergenic	Intergenic	-1589	NM_033601	12051	Mm.439658	NM_033601	ENSMUSG00000053175	Bcl3	AI528691|Bcl-3	B cell leukemia/lymphoma 3	protein-coding
H1R1_peak_4490	chr3	116413730	116414993	+	2763	NA	intron (NM_001080818, intron 2 of 15)	intron (NM_001080818, intron 2 of 15)	9671	NM_001173553	229776	Mm.17647	NM_001080818	ENSMUSG00000033502	Cdc14a	A830059A17Rik|CDC14A2|CDC14a1|Cdc14	CDC14 cell division cycle 14A	protein-coding
H1R1_peak_1552	chr12	52594740	52596415	+	2749	NA	Intergenic	Intergenic	6745	NR_045910	73278	Mm.396209	NR_045910	ENSMUSG00000100315	1700031P21Rik	-	RIKEN cDNA 1700031P21 gene	ncRNA
H1R1_peak_4798	chr4	116671770	116673189	+	2714	NA	Intergenic	Intergenic	-13120	NM_011034	18477	Mm.30929	NM_011034	ENSMUSG00000028691	Prdx1	MSP23|NkefA|OSF-3|OSF3|PAG|Paga|PrdxI|PrxI|TDX2|TPxA|Tdpx2|prx1	peroxiredoxin 1	protein-coding
H1R1_peak_5357	chr5	117360544	117361527	+	2703	NA	intron (NM_021539, intron 1 of 8)	intron (NM_021539, intron 1 of 8)	3730	NM_021539	59043	Mm.28489	NM_021539	ENSMUSG00000029364	Wsb2	AA673511|Swip2|WSB-2	WD repeat and SOCS box-containing 2	protein-coding
H1R1_peak_4498	chr3	121262805	121263698	+	2681	NA	promoter-TSS (NM_001355678)	promoter-TSS (NM_001355678)	-84	NM_001355678	99887	Mm.26088	NM_178936	ENSMUSG00000028132	Tmem56	4930577M16Rik|AU018104|AW109744|C730036B01Rik	transmembrane protein 56	protein-coding
H1R1_peak_229	chr1	105176868	105177747	+	2672	NA	Intergenic	Intergenic	-178700	NR_151539	100504568	Mm.321153	NR_151538	ENSMUSG00000097482	Gm17634	-	predicted gene, 17634	ncRNA
H1R1_peak_2650	chr16	16599588	16601298	+	2668	NA	promoter-TSS (NM_001301817)	promoter-TSS (NM_001301817)	-465	NM_001301817	224014	Mm.256131	NM_139232	ENSMUSG00000022788	Fgd4	9030023J02Rik|9330209B17Rik|Frabp|ZFYVE6	FYVE, RhoGEF and PH domain containing 4	protein-coding
H1R1_peak_5206	chr5	64710033	64711128	+	2667	NA	Intergenic	Intergenic	-92943	NM_008453	16599	Mm.392759	NM_008453	ENSMUSG00000029178	Klf3	9930027G08Rik|AL024007|Bklf|Tef-2	Kruppel-like factor 3 (basic)	protein-coding
H1R1_peak_2567	chr15	99099097	99100260	+	2649	NA	intron (NM_176835, intron 1 of 2)	intron (NM_176835, intron 1 of 2)	194	NM_176835	72778	Mm.30544	NM_176835	ENSMUSG00000038009	Dnajc22	2810451A06Rik|AI506245	DnaJ heat shock protein family (Hsp40) member C22	protein-coding
H1R1_peak_2739	chr16	34861109	34863101	+	2637	NA	intron (NM_139300, intron 3 of 31)	intron (NM_139300, intron 3 of 31)	77155	NM_139300	107589	Mm.33360	NM_139300	ENSMUSG00000022836	Mylk	9530072E15Rik|A930019C19Rik|AW489456|KRP|MLCK108|MLCK210|Mlck|nmMlck|smMLCK	myosin, light polypeptide kinase	protein-coding
H1R1_peak_4075	chr2	153592244	153593341	+	2635	NA	Intergenic	Intergenic	39989	NM_133850	99311	Mm.294478	NM_133850	ENSMUSG00000056941	Commd7	2310010I22Rik|AW060956|mU3	COMM domain containing 7	protein-coding
H1R1_peak_2918	chr17	23676621	23677487	+	2622	NA	intron (NM_013749, intron 1 of 3)	CpG	395	NM_013749	27279	Mm.28518	NM_013749	ENSMUSG00000023905	Tnfrsf12a	AI255180|C87282|Fn14|HPIP|TWEAK-R|TweakR	tumor necrosis factor receptor superfamily, member 12a	protein-coding
H1R1_peak_291	chr1	133083702	133084923	+	2617	NA	intron (NM_001099276, intron 12 of 32)	intron (NM_001099276, intron 12 of 32)	38300	NM_001099276	240752	Mm.387308	NM_001099276	ENSMUSG00000026447	Pik3c2b	C330011J12Rik|Gm199|PI3K-C2beta|PI3KC2beta	phosphatidylinositol-4-phosphate 3-kinase catalytic subunit type 2 beta	protein-coding
H1R1_peak_5865	chr7	4170083	4171205	+	2615	NA	Intergenic	RLTR48A|LTR|ERV1	-5939	NM_021454	58804	Mm.34268	NM_021454	ENSMUSG00000063838	Cdc42ep5	1700027J19Rik|2010007O02Rik|Borg3|C85526|CEP5	CDC42 effector protein (Rho GTPase binding) 5	protein-coding
H1R1_peak_6028	chr7	65822220	65823355	+	2607	NA	Intergenic	RLTR12D|LTR|ERVK	18735	NR_045301	100503969	Mm.383527	NR_045301		1810008I18Rik	-	RIKEN cDNA 1810008I18 gene	ncRNA
H1R1_peak_2958	chr17	27839037	27840050	+	2592	NA	promoter-TSS (NM_011432)	promoter-TSS (NM_011432)	-544	NM_011432	20630	Mm.103949	NM_011432	ENSMUSG00000024217	Snrpc	Snrp1c|U1-C|U1C	U1 small nuclear ribonucleoprotein C	protein-coding
H1R1_peak_5404	chr5	131573015	131573962	+	2586	NA	intron (NM_001363480, intron 5 of 19)	intron (NM_001363480, intron 5 of 19)	-158770	NR_152164	545809	Mm.357553	NR_152164	ENSMUSG00000105387	Gm29681	Gm42590	predicted gene, 29681	ncRNA
H1R1_peak_2271	chr14	101853562	101854524	+	2572	NA	intron (NM_201529, intron 4 of 30)	intron (NM_201529, intron 4 of 30)	13420	NM_001347628	380928	Mm.218981	NM_201529	ENSMUSG00000033060	Lmo7	C78582|FBXO20|Gm914|mKIAA0858	LIM domain only 7	protein-coding
H1R1_peak_7182	chr9	123123084	123124341	+	2572	NA	intron (NM_001081188, intron 3 of 7)	intron (NM_001081188, intron 3 of 7)	10481	NM_001081188	66446	Mm.41562	NM_001081188	ENSMUSG00000025785	Exosc7	2610002K22Rik|AV212732|mKIAA0116	exosome component 7	protein-coding
H1R1_peak_662	chr10	69916634	69917479	+	2571	NA	intron (NM_170689, intron 23 of 41)	intron (NM_170689, intron 23 of 41)	-8476	NM_170687	11735	Mm.235960	NM_009670	ENSMUSG00000069601	Ank3	2900054D09Rik|AI314020|Ank-3|AnkG|Ankyrin-3|Ankyrin-G	ankyrin 3, epithelial	protein-coding
H1R1_peak_6433	chr8	40572826	40574134	+	2557	NA	intron (NM_001040699, intron 7 of 13)	intron (NM_001040699, intron 7 of 13)	-57633	NM_001271542	18983	Mm.272551	NM_011135	ENSMUSG00000031601	Cnot7	AU022737|CAF-1|Caf1|Pop2	CCR4-NOT transcription complex, subunit 7	protein-coding
H1R1_peak_4770	chr4	108362398	108363623	+	2556	NA	Intergenic	Intergenic	20645	NM_001099303	545667	Mm.380025	NM_001099303	ENSMUSG00000059816	Shisal2a	Fam159a	shisa like 2A	protein-coding
H1R1_peak_6778	chr9	3020516	3021141	+	2553	NA	Intergenic	GSAT_MM|Satellite|Satellite	17915	NR_039546	100628572		NR_039546	ENSMUSG00000106183	Mir101c	mir-101c|mmu-mir-101c	microRNA 101c	ncRNA
H1R1_peak_3874	chr2	75632146	75633822	+	2546	NA	Intergenic	Intergenic	-26275	NM_146130	229279	Mm.316306	NM_053263	ENSMUSG00000059005	Hnrnpa3	2410013L13Rik|2610209F03Rik|2610510D13Rik|Hnrpa3	heterogeneous nuclear ribonucleoprotein A3	protein-coding
H1R1_peak_2422	chr15	75086353	75087008	+	2546	NA	Intergenic	Intergenic	25257	NM_001357693	100041546	Mm.482110	NM_001099217	ENSMUSG00000022584	Ly6c2	Ly-6C.2|Ly-6C2	lymphocyte antigen 6 complex, locus C2	protein-coding
H1R1_peak_3465	chr19	4816720	4817889	+	2529	NA	Intergenic	ORR1A2-int|LTR|ERVL-MaLR	-5670	NM_001290127	102902673	Mm.426069	NM_001290127	ENSMUSG00000096370	Gm21992	Rbm14-rbm4	predicted gene 21992	protein-coding
H1R1_peak_1368	chr11	113568552	113569585	+	2524	NA	intron (NM_001362939, intron 1 of 9)	intron (NM_001362939, intron 1 of 9)	-3253	NM_001362938	69806	Mm.341021	NM_027216	ENSMUSG00000041654	Slc39a11	1810074D23Rik|ZIP-11	solute carrier family 39 (metal ion transporter), member 11	protein-coding
H1R1_peak_6776	chr9	3017815	3018096	+	2518	NA	Intergenic	GSAT_MM|Satellite|Satellite	20788	NR_039546	100628572		NR_039546	ENSMUSG00000106183	Mir101c	mir-101c|mmu-mir-101c	microRNA 101c	ncRNA
H1R1_peak_691	chr10	79632957	79633822	+	2512	NA	intron (NM_001024539, intron 1 of 12)	intron (NM_001024539, intron 1 of 12)	4529	NM_001024539	216148	Mm.39424	NM_001024539	ENSMUSG00000020312	Shc2	6720466E06|SCK|ShcB|Sli	SHC (Src homology 2 domain containing) transforming protein 2	protein-coding
H1R1_peak_3902	chr2	90917652	90919095	+	2509	NA	promoter-TSS (NM_025576)	promoter-TSS (NM_025576)	-323	NM_025576	66461	Mm.23926	NM_025576		Ptpmt1	1110001D10Rik|2810004N20Rik|PLIP	protein tyrosine phosphatase, mitochondrial 1	protein-coding
H1R1_peak_4348	chr3	87508165	87509841	+	2499	NA	Intergenic	Intergenic	-16575	NM_001359750	27049	Mm.219460	NM_012051	ENSMUSG00000003382	Etv3	AI414410|METS|Pe1	ets variant 3	protein-coding
H1R1_peak_485	chr1	192811626	192813890	+	2491	NA	Intergenic	Intergenic	22455	NR_155503	320952	Mm.100944	NR_155503		A730013G03Rik	-	RIKEN cDNA A730013G03 gene	ncRNA
H1R1_peak_3813	chr2	50149201	50150164	+	2488	NA	intron (NR_033304, intron 2 of 5)	intron (NR_033304, intron 2 of 5)	83253	NM_177139	320343	Mm.130607	NM_177139	ENSMUSG00000050447	Lypd6	E130115E03Rik	LY6/PLAUR domain containing 6	protein-coding
H1R1_peak_905	chr11	8663482	8664553	+	2477	NA	intron (NM_001083587, intron 1 of 30)	intron (NM_001083587, intron 1 of 30)	518	NM_001083587	319939	Mm.337820	NM_001083587	ENSMUSG00000020422	Tns3	BC023928|F830010I22Rik|TEM6|Tens1	tensin 3	protein-coding
H1R1_peak_5237	chr5	73538394	73539698	+	2458	NA	intron (NR_153313, intron 7 of 9)	MTEa|LTR|ERVL-MaLR	48020	NM_001190733	100737	Mm.220312	NM_178896	ENSMUSG00000051674	Dcun1d4	AI836376	DCN1, defective in cullin neddylation 1, domain containing 4 (S. cerevisiae)	protein-coding
H1R1_peak_6437	chr8	40943286	40944071	+	2454	NA	intron (NM_026840, intron 2 of 5)	MERVL_2A-int|LTR|ERVL	17445	NM_026840	68797	Mm.284246	NM_026840	ENSMUSG00000031595	Pdgfrl	1110039P19Rik|AV013190	platelet-derived growth factor receptor-like	protein-coding
H1R1_peak_5479	chr5	143404949	143406272	+	2451	NA	intron (NM_025841, intron 1 of 4)	intron (NM_025841, intron 1 of 4)	1790	NM_025841	66913	Mm.181880	NM_025841	ENSMUSG00000079111	Kdelr2	1110007A14Rik	KDEL (Lys-Asp-Glu-Leu) endoplasmic reticulum protein retention receptor 2	protein-coding
H1R1_peak_4217	chr3	10334930	10336715	+	2444	NA	promoter-TSS (NM_001010834)	promoter-TSS (NM_001010834)	-166	NM_001010834	241877	Mm.442146	NM_001010834	ENSMUSG00000058921	Slc10a5	Gm405|mP5	solute carrier family 10 (sodium/bile acid cotransporter family), member 5	protein-coding
H1R1_peak_3471	chr19	5689451	5690334	+	2442	NA	promoter-TSS (NM_144868)	promoter-TSS (NM_144868)	761	NM_022012	26403	Mm.185026	NM_022012	ENSMUSG00000004054	Map3k11	2610017K16Rik|Mlk3|PTK1|SPRK	mitogen-activated protein kinase kinase kinase 11	protein-coding
H1R1_peak_3010	chr17	34496985	34498306	+	2440	NA	promoter-TSS (NR_004051)	promoter-TSS (NR_004051)	-216	NR_004051	81497	Mm.484231	NR_004051		Btnl5-ps	Btnl5|Gm15330|NG12	butyrophilin-like 5, pseudogene	pseudo
H1R1_peak_2299	chr15	3270563	3271326	+	2431	NA	promoter-TSS (NM_009155)	promoter-TSS (NM_009155)	-33	NM_009155	20363	Mm.392203	NM_009155	ENSMUSG00000064373	Selenop	AU018766|D15Ucla1|Se-P|Sepp1|selp	selenoprotein P	protein-coding
H1R1_peak_6458	chr8	46741792	46742819	+	2429	NA	intron (NM_008391, intron 1 of 8)	intron (NM_008391, intron 1 of 8)	2560	NM_008391	16363	Mm.1149	NM_008391	ENSMUSG00000031627	Irf2	9830146E22Rik|AI646973|Irf-2	interferon regulatory factor 2	protein-coding
H1R1_peak_2214	chr14	66271030	66272697	+	2428	NA	intron (NM_172498, intron 1 of 29)	intron (NM_172498, intron 1 of 29)	9189	NM_001162365	19229	Mm.21613	NM_172498	ENSMUSG00000059456	Ptk2b	CADTK|CAKB|CAKbeta|E430023O05Rik|FADK2|FAK2|PYK2|Raftk	PTK2 protein tyrosine kinase 2 beta	protein-coding
H1R1_peak_3673	chr2	3623585	3624726	+	2419	NA	Intergenic	Intergenic	-89303	NM_025626	66540	Mm.277864	NM_025626	ENSMUSG00000026655	Fam107b	3110001A13Rik|AA589595|AA959793|AI132312	family with sequence similarity 107, member B	protein-coding
H1R1_peak_84	chr1	60826963	60828716	+	2417	NA	Intergenic	MTD|LTR|ERVL-MaLR	-81186	NM_009843	12477	Mm.390	NM_009843	ENSMUSG00000026011	Ctla4	Cd152|Ctla-4|Ly-56	cytotoxic T-lymphocyte-associated protein 4	protein-coding
H1R1_peak_1579	chr12	59010720	59011934	+	2415	NA	intron (NM_009147, intron 1 of 19)	intron (NM_009147, intron 1 of 19)	690	NM_001361956	20334	Mm.491137	NM_009147	ENSMUSG00000020986	Sec23a	Msec23|Sec23r	SEC23 homolog A, COPII coat complex component	protein-coding
H1R1_peak_4113	chr2	158856519	158858387	+	2409	NA	3' UTR (NM_001291144, exon 22 of 22)	3' UTR (NM_001291144, exon 22 of 22)	62646	NM_145742	71715	Mm.315652	NM_145742	ENSMUSG00000027655	Dhx35	1200009D07Rik|Ddx35	DEAH (Asp-Glu-Ala-His) box polypeptide 35	protein-coding
H1R1_peak_6640	chr8	106287362	106288236	+	2405	NA	intron (NR_126091, intron 1 of 2)	intron (NR_126091, intron 1 of 2)	5570	NR_126091	75044	Mm.445896	NR_126090		4930506A18Rik	-	RIKEN cDNA 4930506A18 gene	ncRNA
H1R1_peak_1265	chr11	99461413	99462566	+	2405	NA	Intergenic	Intergenic	-23836	NM_023256	66809	Mm.28042	NM_023256	ENSMUSG00000035775	Krt20	9030623C06Rik|Ck-20|Ck20|K20|Krt21	keratin 20	protein-coding
H1R1_peak_2282	chr14	118678113	118679306	+	2405	NA	intron (NM_001033336, intron 1 of 30)	MER77B|LTR|ERVL	-1778	NM_001163675	239273	Mm.40537	NM_001033336	ENSMUSG00000032849	Abcc4	ABCC4-N1|D630049P08Rik|MOATB|MRP4	ATP-binding cassette, sub-family C (CFTR/MRP), member 4	protein-coding
H1R1_peak_722	chr10	81221289	81222334	+	2398	NA	intron (NM_178662, intron 2 of 12)	intron (NM_178662, intron 2 of 12)	8975	NM_178662	16467	Mm.127681	NM_178662	ENSMUSG00000034958	Atcay	3322401A10Rik|BB077577|BNIP-H|CLAC|hes|ji	ataxia, cerebellar, Cayman type	protein-coding
H1R1_peak_5752	chr6	118318312	118319158	+	2382	NA	Intergenic	(CA)n|Simple_repeat|Simple_repeat	-10016	NR_110507	102632423	Mm.261755	NR_110507	ENSMUSG00000107933	Gm30498	-	predicted gene, 30498	ncRNA
H1R1_peak_2430	chr15	75867755	75869207	+	2367	NA	Intergenic	RMER15|LTR|ERVL	6142	NM_026960	69146	Mm.27385	NM_026960	ENSMUSG00000022575	Gsdmd	1810036L03Rik|AW558049|DF5L|Dfna5l|Gsdmdc1|M2-4	gasdermin D	protein-coding
H1R1_peak_230	chr1	105179516	105180309	+	2364	NA	Intergenic	Intergenic	-176095	NR_151539	100504568	Mm.321153	NR_151538	ENSMUSG00000097482	Gm17634	-	predicted gene, 17634	ncRNA
H1R1_peak_850	chr10	126976784	126978393	+	2339	NA	Intergenic	Intergenic	-1129	NM_001113470	52468	Mm.29490	NM_146012	ENSMUSG00000078429	Ctdsp2	AI586070|D10Ertd73e|OS-4|OS4|SCP2	CTD (carboxy-terminal domain, RNA polymerase II, polypeptide A) small phosphatase 2	protein-coding
H1R1_peak_989	chr11	52223164	52224717	+	2337	NA	Intergenic	Intergenic	-8055	NM_011543	21402	Mm.42944	NM_011543	ENSMUSG00000036309	Skp1a	15kDa|2610043E24Rik|2610206H23Rik|EMC19|OCP-II|OCP2|SKP1|Tceb1l|p19A|p19Skp1	S-phase kinase-associated protein 1A	protein-coding
H1R1_peak_7045	chr9	78022042	78023280	+	2332	NA	Intergenic	Intergenic	-29297	NM_008103	14531	Mm.1400	NM_008103	ENSMUSG00000023333	Gcm1	GCMa|Gcm-rs2|Gcm1-rs1|glide	glial cells missing homolog 1	protein-coding
H1R1_peak_5470	chr5	142781905	142783188	+	2323	NA	intron (NM_178242, intron 4 of 15)	intron (NM_178242, intron 4 of 15)	35116	NM_178242	231861	Mm.354649	NM_178242	ENSMUSG00000039477	Tnrc18	BC025631|EG381742|Zfp469	trinucleotide repeat containing 18	protein-coding
H1R1_peak_474	chr1	185281898	185283404	+	2321	NA	intron (NM_001163754, intron 33 of 34)	ID_B1|SINE|B4	-30668	NR_029580	387189		NR_029580	ENSMUSG00000065581	Mir194-1	Mirn194|Mirn194-1|miR-194|mir-194-1	microRNA 194-1	ncRNA
H1R1_peak_6603	chr8	95143949	95145437	+	2315	NA	Intergenic	Intergenic	-2153	NM_010631	16582	Mm.378951	NM_010631	ENSMUSG00000031788	Kifc3	AI325457|BB123200	kinesin family member C3	protein-coding
H1R1_peak_1883	chr13	52849782	52850635	+	2302	NA	intron (NM_016709, intron 6 of 9)	intron (NM_016709, intron 6 of 9)	79469	NM_016709	11992	Mm.252034	NM_016709	ENSMUSG00000021460	Auh	C77140|W91705	AU RNA binding protein/enoyl-coenzyme A hydratase	protein-coding
H1R1_peak_1786	chr13	29162534	29163475	+	2296	NA	Intergenic	Intergenic	146749	NR_045075	77920	Mm.197051	NR_045073	ENSMUSG00000086363	A330102I10Rik	-	RIKEN cDNA A330102I10 gene	ncRNA
H1R1_peak_4777	chr4	111736223	111738588	+	2293	NA	intron (NM_026470, intron 1 of 12)	MTC-int|LTR|ERVL-MaLR	17395	NM_026470	67946	Mm.275526	NM_026470	ENSMUSG00000034401	Spata6	1700062C23Rik|AI790763|Hash|KRP|Mash	spermatogenesis associated 6	protein-coding
H1R1_peak_3319	chr18	56195356	56196332	+	2288	NA	Intergenic	Intergenic	-204496	NM_001360917	107022	Mm.24356	NM_026240	ENSMUSG00000001700	Gramd3	9030613F08Rik|9130427A09Rik|AW061306|Gramd2b|NS3TP2	GRAM domain containing 3	protein-coding
H1R1_peak_1318	chr11	104292660	104293688	+	2285	NA	intron (NM_001038609, intron 4 of 11)	intron (NM_001038609, intron 4 of 11)	61738	NM_010838	17762	Mm.1287	NM_010838	ENSMUSG00000018411	Mapt	AI413597|AW045860|Mtapt|Tau	microtubule-associated protein tau	protein-coding
H1R1_peak_5908	chr7	19840893	19843845	+	2285	NA	Intergenic	PB1D9|SINE|Alu	-9634	NM_001270489	100502736	Mm.445354	NM_001270489	ENSMUSG00000092216	Gm19345	-	predicted gene, 19345	protein-coding
H1R1_peak_4460	chr3	104794482	104796994	+	2283	NA	exon (NM_001163441, exon 19 of 21)	exon (NM_001163441, exon 19 of 21)	6704	NM_001291859	11853	Mm.262	NM_007484	ENSMUSG00000002233	Rhoc	AI324259|Arh9|Arhc	ras homolog family member C	protein-coding
H1R1_peak_5835	chr6	136810646	136811872	+	2283	NA	Intergenic	Intergenic	3011	NM_177688	232440	Mm.154564	NM_177688	ENSMUSG00000060032	H2afj	E130307C13	H2A histone family, member J	protein-coding
H1R1_peak_2202	chr14	65636586	65637563	+	2280	NA	intron (NM_001195674, intron 13 of 18)	intron (NM_001195674, intron 13 of 18)	-29329	NM_028903	71145	Mm.83840	NM_028903	ENSMUSG00000022032	Scara5	4932433F15Rik|4933425F03Rik|AV278087|Tesr	scavenger receptor class A, member 5	protein-coding
H1R1_peak_3973	chr2	122155870	122156680	+	2270	NA	intron (NM_026251, intron 2 of 17)	intron (NM_026251, intron 2 of 17)	-4425	NM_080510	70928	Mm.379188	NM_080510	ENSMUSG00000033368	Trim69	4921519C19Rik|Rnf36|Trif|Trimless	tripartite motif-containing 69	protein-coding
H1R1_peak_3066	chr17	44192550	44193805	+	2267	NA	intron (NM_172621, intron 1 of 5)	intron (NM_172621, intron 1 of 5)	4605	NM_172621	224796	Mm.37666	NM_172621	ENSMUSG00000023959	Clic5	5730531E12Rik|B330005L24|Gm322|jbg|nmf318	chloride intracellular channel 5	protein-coding
H1R1_peak_7250	chrX	103546251	103547332	+	2260	NA	non-coding (NR_033398, exon 1 of 1)	non-coding (NR_033398, exon 1 of 1)	1291	NR_033398	668415	Mm.483779	NR_033398		Gm9159	EG668415	predicted gene 9159	pseudo
H1R1_peak_4354	chr3	88440625	88441781	+	2247	NA	promoter-TSS (NR_105978)	promoter-TSS (NR_105978)	-252	NR_105978	102465611		NR_105978	ENSMUSG00000098655	Mir7011	Gm27677|mmu-mir-7011	microRNA 7011	ncRNA
H1R1_peak_6398	chr8	24505900	24507103	+	2245	NA	Intergenic	Intergenic	-67555	NM_026931	69068	Mm.25775	NM_026931	ENSMUSG00000056313	Tcim	1110065B09Rik|1810011O10Rik|AW121743|AW321058	transcriptional and immune response regulator	protein-coding
H1R1_peak_151	chr1	86055710	86057002	+	2244	NA	TTS (NM_001144993)	TTS (NM_001144993)	-8263	NM_027357	70247	Mm.280013	NM_027357	ENSMUSG00000026229	Psmd1	2410026J11Rik|P112|S1	proteasome (prosome, macropain) 26S subunit, non-ATPase, 1	protein-coding
H1R1_peak_1270	chr11	99496414	99497629	+	2236	NA	Intergenic	Intergenic	-3901	NM_033373	94179	Mm.290657	NM_033373	ENSMUSG00000006777	Krt23	CK23|Haik1|K23|Krt1-23	keratin 23	protein-coding
H1R1_peak_3482	chr19	6262583	6263444	+	2227	NA	TTS (NM_194348)	TTS (NM_194348)	-1630	NR_029830	723957		NR_029830	ENSMUSG00000065582	Mir194-2	Mirn194-2|mir-194-2	microRNA 194-2	ncRNA
H1R1_peak_5061	chr4	156054211	156055340	+	2226	NA	promoter-TSS (NR_029958)	promoter-TSS (NR_029958)	210	NR_029723	387242		NR_029723	ENSMUSG00000065400	Mir200a	Mirn200a|mir-200a	microRNA 200a	ncRNA
H1R1_peak_3192	chr17	85052416	85053112	+	2226	NA	intron (NM_009205, intron 7 of 9)	intron (NM_009205, intron 7 of 9)	24417	NM_009205	20532	Mm.227176	NM_009205	ENSMUSG00000024131	Slc3a1	D2H|NBAT|NTAA|RBAT	solute carrier family 3, member 1	protein-coding
H1R1_peak_1693	chr12	108688993	108690790	+	2224	NA	TTS (NM_027299)	TTS (NM_027299)	12415	NM_027299	70059	Mm.207605	NM_027299	ENSMUSG00000021263	Degs2	2210008A03Rik|AI852933|DES2	delta(4)-desaturase, sphingolipid 2	protein-coding
H1R1_peak_5603	chr6	59414442	59415562	+	2216	NA	intron (NM_183183, intron 1 of 1)	intron (NM_183183, intron 1 of 1)	11304	NM_183183	243385	Mm.138080	NM_183183	ENSMUSG00000045441	Gprin3	C030038J10Rik|C730021L23	GPRIN family member 3	protein-coding
H1R1_peak_1710	chr12	111910713	111912058	+	2213	NA	Intergenic	Tigger5b|DNA|TcMar-Tigger	-3330	NM_011625	21981	Mm.313076	NM_011625	ENSMUSG00000021285	Ppp1r13b	AI449786|ASPP1|AW545810|Tp53bp2|Trp53bp2|p85	protein phosphatase 1, regulatory subunit 13B	protein-coding
H1R1_peak_6105	chr7	84178351	84179361	+	2210	NA	Intergenic	ID_B1|SINE|B4	-26963	NM_133722	70178	Mm.23914	NM_133722	ENSMUSG00000038459	Abhd17c	2210412D01Rik|AL023007|Fam108c|Fam108c1	abhydrolase domain containing 17C	protein-coding
H1R1_peak_581	chr10	37325614	37326526	+	2210	NA	Intergenic	Intergenic	-187144	NM_008538	17118	Mm.30059	NM_008538	ENSMUSG00000069662	Marcks	Macs|PKCSL	myristoylated alanine rich protein kinase C substrate	protein-coding
H1R1_peak_6703	chr8	119812312	119813586	+	2206	NA	intron (NM_028071, intron 3 of 3)	intron (NM_028071, intron 3 of 3)	27630	NM_028071	72042	Mm.393405	NM_028071	ENSMUSG00000031827	Cotl1	1810074P22Rik|2010004C08Rik|Clp	coactosin-like 1 (Dictyostelium)	protein-coding
H1R1_peak_4020	chr2	138273778	138274819	+	2196	NA	intron (NM_001025431, intron 1 of 4)	intron (NM_001025431, intron 1 of 4)	-4195	NM_145534	228662	Mm.153405	NM_145534	ENSMUSG00000062098	Btbd3	mKIAA0952	BTB (POZ) domain containing 3	protein-coding
H1R1_peak_4314	chr3	69025578	69026709	+	2191	NA	intron (NM_001356976, intron 13 of 23)	intron (NM_001356976, intron 13 of 23)	16241	NR_029735	723949		NR_029735	ENSMUSG00000065606	Mir16-2	Mirn16-2|mir-16-2	microRNA 16-2	ncRNA
H1R1_peak_616	chr10	54073206	54074599	+	2179	NA	intron (NM_008548, intron 2 of 12)	intron (NM_008548, intron 2 of 12)	1835	NM_008548	17155	Mm.117294	NM_008548	ENSMUSG00000003746	Man1a	Man1a1|PCR1	mannosidase 1, alpha	protein-coding
H1R1_peak_6259	chr7	128056310	128057620	+	2174	NA	Intergenic	ORR1F|LTR|ERVL-MaLR	-5675	NM_001082960	16409	Mm.262106	NM_008401	ENSMUSG00000030786	Itgam	CD11b/CD18|CR3|CR3A|Cd11b|F730045J24Rik|Ly-40|MAC1|Mac-1|Mac-1a	integrin alpha M	protein-coding
H1R1_peak_1061	chr11	69413488	69414447	+	2169	NA	intron (NM_001017426, intron 1 of 23)	intron (NM_001017426, intron 1 of 23)	2227	NM_001017426	216850	Mm.261201	NM_001017426	ENSMUSG00000018476	Kdm6b	1700064E03Rik|BC038313|Jmjd3	KDM1 lysine (K)-specific demethylase 6B	protein-coding
H1R1_peak_4881	chr4	132482909	132485312	+	2169	NA	Intergenic	RLTR17B_Mm|LTR|ERVK	-20189	NM_026039	67219	Mm.45929	NM_026039	ENSMUSG00000066042	Med18	2810046C01Rik	mediator complex subunit 18	protein-coding
H1R1_peak_5063	chr4	156188757	156189963	+	2164	NA	TTS (NM_001369027)	TTS (NM_001369027)	-3101	NM_001369026	11603	Mm.273098	NM_021604	ENSMUSG00000041936	Agrn	Agrin|nmf380	agrin	protein-coding
H1R1_peak_3807	chr2	48398696	48400040	+	2150	NA	Intergenic	MIRb|SINE|MIR	-414741	NM_007396	11480	Mm.314338	NM_007396	ENSMUSG00000052155	Acvr2a	ActrIIa|Acvr2|TactrII	activin receptor IIA	protein-coding
H1R1_peak_737	chr10	85738939	85739947	+	2150	NA	Intergenic	RLTR28B|LTR|ERVL	-132388	NM_133993	103136	Mm.18834	NM_133993	ENSMUSG00000001785	Pwp1	2310058A11Rik|2610205J09Rik|AI098170|AL022879|AV083409|AW550690	PWP1 homolog, endonuclein	protein-coding
H1R1_peak_4964	chr4	140604096	140605165	+	2145	NA	intron (NM_172415, intron 4 of 27)	intron (NM_172415, intron 4 of 27)	44126	NM_001112723	72754	Mm.29329	NM_172415	ENSMUSG00000040964	Arhgef10l	2810441C07Rik	Rho guanine nucleotide exchange factor (GEF) 10-like	protein-coding
H1R1_peak_1137	chr11	78535237	78536368	+	2141	NA	promoter-TSS (NM_018854)	promoter-TSS (NM_018854)	458	NM_009395	21927	Mm.386774	NM_009395	ENSMUSG00000017615	Tnfaip1	Bacurd2|Edp-1|Edp1|Tnfip1	tumor necrosis factor, alpha-induced protein 1 (endothelial)	protein-coding
H1R1_peak_779	chr10	99466491	99467529	+	2141	NA	Intergenic	Intergenic	-142161	NR_038019	100504202	Mm.403801	NR_038019	ENSMUSG00000111962	Gm20110	-	predicted gene, 20110	ncRNA
H1R1_peak_4099	chr2	157430305	157431322	+	2140	NA	intron (NM_001025395, intron 1 of 13)	intron (NM_001025395, intron 1 of 13)	6520	NM_001025395	20779	Mm.22845	NM_009271	ENSMUSG00000027646	Src	AW259666|pp60c-src	Rous sarcoma oncogene	protein-coding
H1R1_peak_309	chr1	134237167	134238313	+	2136	NA	Intergenic	Intergenic	-2283	NM_001039510	11539	Mm.298908	NM_009629	ENSMUSG00000042429	Adora1	A1-AR|A1AR|A1R|AA1R|AI848715|ARA1|BB176431|Ri	adenosine A1 receptor	protein-coding
H1R1_peak_5759	chr6	120250599	120251649	+	2135	NA	intron (NM_198884, intron 1 of 19)	intron (NM_198884, intron 1 of 19)	43773	NM_198884	330406	Mm.321840	NM_198884	ENSMUSG00000041372	B4galnt3	AB114826|B4GalNAcT3|C330047A21	beta-1,4-N-acetyl-galactosaminyl transferase 3	protein-coding
H1R1_peak_694	chr10	79824125	79825167	+	2132	NA	intron (NM_030218, intron 1 of 4)	intron (NM_030218, intron 1 of 4)	3625	NM_030218	78906	Mm.33087	NM_030218	ENSMUSG00000035852	Misp	9130017N09Rik	mitotic spindle positioning	protein-coding
H1R1_peak_3285	chr18	36486435	36487648	+	2121	NA	Intergenic	Intergenic	28764	NM_010415	15200	Mm.289681	NM_010415	ENSMUSG00000024486	Hbegf	AW047313|Dtr|Dts|Hegfl	heparin-binding EGF-like growth factor	protein-coding
H1R1_peak_883	chr11	4263019	4264214	+	2121	NA	intron (NM_008501, intron 1 of 3)	intron (NM_008501, intron 1 of 3)	-3180	NM_001039537	16878	Mm.4964	NM_008501	ENSMUSG00000034394	Lif	-	leukemia inhibitory factor	protein-coding
H1R1_peak_7181	chr9	123111217	123113153	+	2114	NA	intron (NM_026917, intron 1 of 6)	RLTR25B|LTR|ERVK	1020	NM_026917	69035	Mm.28300	NM_026917	ENSMUSG00000025786	Zdhhc3	1110020O22Rik|1810006O10Rik|2210017C02Rik|DHHC-3|GODZ|Gramp1|Zfp373	zinc finger, DHHC domain containing 3	protein-coding
H1R1_peak_6759	chr8	126826005	126827611	+	2113	NA	Intergenic	Intergenic	-22212	NR_151740	414091	Mm.240068	NM_001033546		A630001O12Rik	Gm45803	RIKEN cDNA A630001O12 gene	ncRNA
H1R1_peak_1374	chr11	114676042	114677205	+	2109	NA	intron (NM_053273, intron 1 of 13)	intron (NM_053273, intron 1 of 13)	1155	NM_053273	117160	Mm.271934	NM_053273	ENSMUSG00000034714	Ttyh2	1110001A03Rik	tweety family member 2	protein-coding
H1R1_peak_6038	chr7	67436979	67438505	+	2098	NA	Intergenic	ID_B1|SINE|B4	-64884	NM_001291192	17258	Mm.132788	NM_001033713	ENSMUSG00000030557	Mef2a	A430079H05Rik	myocyte enhancer factor 2A	protein-coding
H1R1_peak_1344	chr11	109349597	109350625	+	2094	NA	intron (NR_027883, intron 1 of 1)	intron (NR_027883, intron 1 of 1)	3244	NR_027883	67927	Mm.394490	NR_027883	ENSMUSG00000099630	1700096J18Rik	-	RIKEN cDNA 1700096J18 gene	ncRNA
H1R1_peak_4198	chr2	180342408	180343958	+	2093	NA	Intergenic	Intergenic	-8504	NM_008093	14464	Mm.388880	NM_008093	ENSMUSG00000015627	Gata5	-	GATA binding protein 5	protein-coding
H1R1_peak_5163	chr5	44112777	44114129	+	2090	NA	Intergenic	Intergenic	-11717	NM_008935	19126	Mm.6250	NM_008935	ENSMUSG00000029086	Prom1	4932416E19Rik|AC133|CD133|Prom|Prom-1|Proml1	prominin 1	protein-coding
H1R1_peak_1670	chr12	100862417	100863996	+	2090	NA	intron (NM_001361020, intron 12 of 13)	RLTR26C_MM|LTR|ERVK	36318	NM_001177674	238377	Mm.32160	NM_175493	ENSMUSG00000047415	Gpr68	BB131428|Ogr1	G protein-coupled receptor 68	protein-coding
H1R1_peak_4643	chr4	48427934	48428789	+	2083	NA	intron (NM_001281978, intron 18 of 18)	intron (NM_001281978, intron 18 of 18)	45102	NM_001355741	269536	Mm.272025	NM_172304	ENSMUSG00000028345	Tex10	2610206N19Rik|2810462N03Rik|BC006867	testis expressed gene 10	protein-coding
H1R1_peak_2179	chr14	59531965	59533599	+	2074	NA	intron (NM_001360593, intron 7 of 8)	intron (NM_001360593, intron 7 of 8)	53831	NM_001360593	69008	Mm.179091	NM_026908	ENSMUSG00000021981	Cab39l	1500031K13Rik|2810425O13Rik|4930520C08Rik|AA589432|MO2L	calcium binding protein 39-like	protein-coding
H1R1_peak_4305	chr3	64901066	64901969	+	2073	NA	Intergenic	Intergenic	-47695	NM_001357358	16497	Mm.316402	NM_010597	ENSMUSG00000027827	Kcnab1	Akr8a8|Kvbeta1.1|mKv(beta)1	potassium voltage-gated channel, shaker-related subfamily, beta member 1	protein-coding
H1R1_peak_6020	chr7	63925130	63926240	+	2067	NA	intron (NM_021366, intron 1 of 1)	intron (NM_021366, intron 1 of 1)	8828	NM_001256311	381994	Mm.425466	NM_001256311	ENSMUSG00000095061	E030018B13Rik	Gm1697	RIKEN cDNA E030018B13 gene	protein-coding
H1R1_peak_2064	chr14	21825467	21826823	+	2064	NA	Intergenic	Intergenic	-5416	NM_011695	22334	Mm.262327	NM_011695	ENSMUSG00000021771	Vdac2	Vdac6|mVDAC2|mVDAC6	voltage-dependent anion channel 2	protein-coding
H1R1_peak_120	chr1	74306390	74307736	+	2061	NA	intron (NM_001039509, intron 2 of 9)	B2_Mm1a|SINE|B2	-2727	NM_027154	69660	Mm.261182	NM_027154	ENSMUSG00000006301	Tmbim1	2310061B02Rik|AA960455|AU024746|C78899|RECS1|Tmbib1|mKIAA4161	transmembrane BAX inhibitor motif containing 1	protein-coding
H1R1_peak_6564	chr8	84990420	84991100	+	2059	NA	intron (NM_001363497, intron 1 of 22)	CpG	174	NM_001363497	170833	Mm.247775	NM_133255	ENSMUSG00000052566	Hook2	A630054I03Rik|mHK2	hook microtubule tethering protein 2	protein-coding
H1R1_peak_7057	chr9	80165660	80167995	+	2057	NA	intron (NM_001039546, intron 1 of 32)	intron (NM_001039546, intron 1 of 32)	1793	NM_001039546	17920	Mm.4040	NM_008662	ENSMUSG00000033577	Myo6	BC029719|Myo6<rsv>|Tlc|rsv|sv	myosin VI	protein-coding
H1R1_peak_4765	chr4	106980587	106982599	+	2049	NA	intron (NM_001355532, intron 1 of 14)	intron (NM_001355532, intron 1 of 14)	58408	NM_001355532	72475	Mm.195635	NM_023672	ENSMUSG00000061887	Ssbp3	2610021L12Rik|2610200M23Rik|5730488C10Rik|AI854733|AW551939|LAST|SSDP1	single-stranded DNA binding protein 3	protein-coding
H1R1_peak_4265	chr3	37907341	37908276	+	2048	NA	intron (NR_040559, intron 1 of 3)	intron (NR_040559, intron 1 of 3)	8995	NR_040559	626410	Mm.389417	NR_040559	ENSMUSG00000106461	Gm20755	-	predicted gene, 20755	ncRNA
H1R1_peak_4658	chr4	55604751	55605819	+	2046	NA	Intergenic	Intergenic	-72810	NM_010637	16600	Mm.4325	NM_010637	ENSMUSG00000003032	Klf4	EZF|Gklf|Zie	Kruppel-like factor 4 (gut)	protein-coding
H1R1_peak_5265	chr5	87534831	87536733	+	2046	NA	intron (NM_019878, intron 1 of 7)	intron (NM_019878, intron 1 of 7)	440	NM_001356943	56362	Mm.23502	NM_019878	ENSMUSG00000029269	Sult1b1	ST1B1|St2b2	sulfotransferase family 1B, member 1	protein-coding
H1R1_peak_5945	chr7	28833267	28835072	+	2045	NA	promoter-TSS (NM_010707)	promoter-TSS (NM_010707)	-1	NM_010707	16857	Mm.210336	NM_010707		Lgals6	galectin-6	lectin, galactose binding, soluble 6	protein-coding
H1R1_peak_774	chr10	98694984	98695808	+	2039	NA	Intergenic	Intergenic	-219246	NM_001359506	67972	Mm.166944	NM_026482	ENSMUSG00000019943	Atp2b1	2810442I22Rik|E130111D10Rik|Pmca1	ATPase, Ca++ transporting, plasma membrane 1	protein-coding
H1R1_peak_881	chr11	3982134	3983492	+	2036	NA	promoter-TSS (NM_001177703)	promoter-TSS (NM_001177703)	-823	NM_016922	53897	Mm.103414	NM_016922	ENSMUSG00000049721	Gal3st1	Cst|Gcst	galactose-3-O-sulfotransferase 1	protein-coding
H1R1_peak_3787	chr2	35342363	35343217	+	2021	NA	Intergenic	Intergenic	-5781	NM_013515	13830	Mm.295284	NM_013515	ENSMUSG00000026880	Stom	Epb7.2	stomatin	protein-coding
H1R1_peak_2479	chr15	80013285	80014421	+	2019	NA	intron (NM_011057, intron 1 of 6)	CpG	1124	NM_011057	18591	Mm.144089	NM_011057	ENSMUSG00000000489	Pdgfb	PDGF-2|PDGF-B|Sis|c-sis	platelet derived growth factor, B polypeptide	protein-coding
H1R1_peak_1623	chr12	80329187	80330282	+	2009	NA	Intergenic	Intergenic	61943	NR_037207	100526530		NR_037207	ENSMUSG00000105972	Mir1843a	Mir1843|mir-1843a|mmu-mir-1843|mmu-mir-1843a	microRNA 1843a	ncRNA
H1R1_peak_6737	chr8	123973288	123974420	+	2000	NA	intron (NM_019552, intron 1 of 12)	B3|SINE|B2	9268	NM_019552	56199	Mm.274243	NM_019552	ENSMUSG00000031974	Abcb10	Abc-me|Abcb12	ATP-binding cassette, sub-family B (MDR/TAP), member 10	protein-coding
H1R1_peak_6872	chr9	44799132	44801038	+	1987	NA	promoter-TSS (NM_001357386)	promoter-TSS (NM_001357386)	-838	NM_001357385	71687	Mm.41409	NM_027865	ENSMUSG00000002032	Tmem25	0610039J01Rik|AI429491	transmembrane protein 25	protein-coding
H1R1_peak_4227	chr3	19511870	19512683	+	1986	NA	intron (NM_025489, intron 1 of 4)	intron (NM_025489, intron 1 of 4)	3681	NM_001163536	66326	Mm.45615	NM_025489	ENSMUSG00000027606	Dnajc5b	1700008A05Rik	DnaJ heat shock protein family (Hsp40) member C5 beta	protein-coding
H1R1_peak_3321	chr18	56392458	56393250	+	1981	NA	Intergenic	L1MB7|LINE|L1	-7486	NM_001360917	107022	Mm.24356	NM_026240	ENSMUSG00000001700	Gramd3	9030613F08Rik|9130427A09Rik|AW061306|Gramd2b|NS3TP2	GRAM domain containing 3	protein-coding
H1R1_peak_2153	chr14	52019659	52020538	+	1966	NA	promoter-TSS (NM_001253694)	promoter-TSS (NM_001253694)	-385	NM_001253694	69890	Mm.475652	NM_027248	ENSMUSG00000049295	Zfp219	2010302A17Rik|Znf219	zinc finger protein 219	protein-coding
H1R1_peak_7227	chrX	48417726	48419007	+	1958	NA	intron (NM_019680, intron 5 of 8)	intron (NM_019680, intron 5 of 8)	44766	NM_019680	56501	Mm.36808	NM_019680	ENSMUSG00000031103	Elf4	AV314029|BC042423|Gm9907|Mef	E74-like factor 4 (ets domain transcription factor)	protein-coding
H1R1_peak_5711	chr6	108531800	108533220	+	1954	NA	intron (NM_010585, intron 60 of 61)	intron (NM_010585, intron 60 of 61)	42767	NR_106121	102465766		NR_106121	ENSMUSG00000105697	Mir7661	mmu-mir-7661	microRNA 7661	ncRNA
H1R1_peak_1226	chr11	95074581	95075639	+	1942	NA	intron (NM_001306162, intron 2 of 25)	intron (NM_001306162, intron 2 of 25)	1604	NM_013565	16400	Mm.57035	NM_013565	ENSMUSG00000001507	Itga3	AA407068|CD49C|GAPB3	integrin alpha 3	protein-coding
H1R1_peak_4946	chr4	138537596	138538634	+	1925	NA	Intergenic	Intergenic	82967	NM_025451	66259	Mm.41603	NM_025451	ENSMUSG00000046447	Camk2n1	1810006K23Rik|AI848599|AI891706	calcium/calmodulin-dependent protein kinase II inhibitor 1	protein-coding
H1R1_peak_6249	chr7	127377947	127379054	+	1917	NA	Intergenic	RMER17C-int|LTR|ERVK	-2450	NM_175560	269997	Mm.221270	NM_175560	ENSMUSG00000054381	Zfp747	6430604K15Rik	zinc finger protein 747	protein-coding
H1R1_peak_1734	chr13	3361979	3363259	+	1917	NA	Intergenic	Intergenic	-115684	NR_015522	76937	Mm.487240	NR_015522	ENSMUSG00000097709	2810429I04Rik	AI256682	RIKEN cDNA 2810429I04 gene	ncRNA
H1R1_peak_5609	chr6	67028845	67029892	+	1915	NA	Intergenic	ID_B1|SINE|B4	-7231	NR_040278	320172	Mm.449039	NR_040278	ENSMUSG00000087231	E230016M11Rik	-	RIKEN cDNA E230016M11 gene	ncRNA
H1R1_peak_5794	chr6	125478267	125479239	+	1912	NA	intron (NM_007657, intron 1 of 7)	AT_rich|Low_complexity|Low_complexity	16007	NM_007657	12527	Mm.210676	NM_007657	ENSMUSG00000030342	Cd9	Tspan29	CD9 antigen	protein-coding
H1R1_peak_6104	chr7	84166719	84167769	+	1908	NA	Intergenic	Intergenic	-15351	NM_133722	70178	Mm.23914	NM_133722	ENSMUSG00000038459	Abhd17c	2210412D01Rik|AL023007|Fam108c|Fam108c1	abhydrolase domain containing 17C	protein-coding
H1R1_peak_4313	chr3	68592899	68593804	+	1905	NA	intron (NM_013928, intron 1 of 6)	intron (NM_013928, intron 1 of 6)	20983	NM_013928	30953	Mm.331064	NM_013928	ENSMUSG00000027777	Schip1	Nf2ip|Schip-1	schwannomin interacting protein 1	protein-coding
H1R1_peak_3587	chr19	39057621	39058831	+	1903	NA	Intergenic	MTEa-int|LTR|ERVL-MaLR	-2780	NM_028191	72303	Mm.482578	NM_028191	ENSMUSG00000067231	Cyp2c65	2210009K14Rik	cytochrome P450, family 2, subfamily c, polypeptide 65	protein-coding
H1R1_peak_1860	chr13	46925556	46926865	+	1900	NA	intron (NM_010617, intron 2 of 37)	intron (NM_010617, intron 2 of 37)	3508	NM_010617	16553	Mm.342703	NM_010617	ENSMUSG00000021375	Kif13a	4930505I07Rik|mKIAA4109	kinesin family member 13A	protein-coding
H1R1_peak_5041	chr4	154418011	154419142	+	1900	NA	intron (NM_027504, intron 3 of 16)	intron (NM_027504, intron 3 of 16)	-118681	NM_001112744	230972	Mm.38481	NM_001112744	ENSMUSG00000029032	Arhgef16	-	Rho guanine nucleotide exchange factor (GEF) 16	protein-coding
H1R1_peak_7169	chr9	120770355	120771432	+	1899	NA	Intergenic	(TC)n|Simple_repeat|Simple_repeat	144357	NR_040742	76402	Mm.436588	NR_040742	ENSMUSG00000100146	1700020M21Rik	-	RIKEN cDNA 1700020M21 gene	ncRNA
H1R1_peak_571	chr10	26828323	26829286	+	1899	NA	intron (NM_176837, intron 1 of 14)	intron (NM_176837, intron 1 of 14)	56292	NM_176837	73910	Mm.356496	NM_176837	ENSMUSG00000039031	Arhgap18	4833419J07Rik|AI314906|AI843501	Rho GTPase activating protein 18	protein-coding
H1R1_peak_3883	chr2	77521941	77522796	+	1896	NA	intron (NM_178723, intron 3 of 9)	ID_B1|SINE|B4	-2702	NR_156435	241494	Mm.490320	NM_178723	ENSMUSG00000027016	Zfp385b	B830010L13Rik|C130013B13Rik|Zfp533|Znf385b	zinc finger protein 385B	protein-coding
H1R1_peak_1140	chr11	78981450	78982861	+	1893	NA	intron (NM_001159301, intron 1 of 9)	RSINE1|SINE|B4	2769	NM_010708	16859	Mm.341434	NM_010708	ENSMUSG00000001123	Lgals9	AA407335|AI194909|AI265545|LGALS35|Lgals5|gal-9|galectin-9	lectin, galactose binding, soluble 9	protein-coding
H1R1_peak_3091	chr17	47954866	47955825	+	1889	NA	Intergenic	Intergenic	-30713	NM_001110824	74123	Mm.240062	NM_028767	ENSMUSG00000023991	Foxp4	1200010K03Rik|2310007G05Rik|mFKHLA	forkhead box P4	protein-coding
H1R1_peak_516	chr10	12726261	12727610	+	1887	NA	intron (NM_011682, intron 15 of 73)	B1F2|SINE|Alu	134800	NM_011682	22288	Mm.331784	NM_011682	ENSMUSG00000019820	Utrn	AA589569|DRP|Dmdl	utrophin	protein-coding
H1R1_peak_5550	chr6	31067091	31068316	+	1885	NA	Intergenic	Intergenic	-4610	NR_029532	387223		NR_029532	ENSMUSG00000065604	Mir29b-1	Mirn29b|Mirn29b-1|mir-29b-1	microRNA 29b-1	ncRNA
H1R1_peak_5888	chr7	16419802	16421282	+	1874	NA	intron (NM_198631, intron 4 of 13)	intron (NM_198631, intron 4 of 13)	19346	NM_198631	330474	Mm.333594	NM_198631	ENSMUSG00000059273	Zc3h4	Bwq1|Gm768|Kiaa1064-hp	zinc finger CCCH-type containing 4	protein-coding
H1R1_peak_71	chr1	58353298	58354578	+	1874	NA	intron (NM_001008419, intron 31 of 35)	RSINE1|SINE|B4	-38960	NM_025824	66882	Mm.21848	NM_025824	ENSMUSG00000051223	Bzw1	1200015E15Rik|mKIAA0005	basic leucine zipper and W2 domains 1	protein-coding
H1R1_peak_5940	chr7	28583085	28584484	+	1872	NA	intron (NM_027470, intron 1 of 9)	L1MD1|LINE|L1	14400	NM_027470	70584	Mm.21876	NM_027470	ENSMUSG00000030602	Pak4	5730488L07Rik|AW555722|mKIAA1142	p21 (RAC1) activated kinase 4	protein-coding
H1R1_peak_788	chr10	108329268	108330458	+	1871	NA	Intergenic	Intergenic	-2326	NM_054056	114774	Mm.391419	NM_054056	ENSMUSG00000035873	Pawr	2310001G03Rik|PAR4|Par-4	PRKC, apoptosis, WT1, regulator	protein-coding
H1R1_peak_6342	chr8	3587593	3588685	+	1851	NA	intron (NM_001363239, intron 1 of 18)	CpG	689	NM_001363243	69697	Mm.390010	NM_027171	ENSMUSG00000044433	Camsap3	2310057J16Rik|Kiaa1543|Nezha	calmodulin regulated spectrin-associated protein family, member 3	protein-coding
H1R1_peak_1485	chr12	8882025	8882994	+	1850	NA	Intergenic	MIR|SINE|MIR	-38798	NM_008640	17775	Mm.30071	NM_008640	ENSMUSG00000020585	Laptm4a	AA286466|LAPTM4|MTP|Mtrp|mKIAA0108	lysosomal-associated protein transmembrane 4A	protein-coding
H1R1_peak_1376	chr11	115164862	115165726	+	1848	NA	intron (NM_012030, intron 1 of 5)	intron (NM_012030, intron 1 of 5)	1953	NM_012030	26941	Mm.27842	NM_012030	ENSMUSG00000020733	Slc9a3r1	EBP-50|NHE-RF|NHERF-1|NHERF1	solute carrier family 9 (sodium/hydrogen exchanger), member 3 regulator 1	protein-coding
H1R1_peak_823	chr10	118803499	118805151	+	1848	NA	Intergenic	Intergenic	64578	NM_001014390	69181	Mm.45565	NM_001014390	ENSMUSG00000028630	Dyrk2	1810038L18Rik	dual-specificity tyrosine-(Y)-phosphorylation regulated kinase 2	protein-coding
H1R1_peak_5625	chr6	72522833	72523720	+	1848	NA	Intergenic	Intergenic	-21115	NM_007599	12332	Mm.18626	NM_007599	ENSMUSG00000056737	Capg	gCap39|mbh1	capping protein (actin filament), gelsolin-like	protein-coding
H1R1_peak_3748	chr2	28517330	28517998	+	1848	NA	intron (NM_001145834, intron 1 of 17)	intron (NM_001145834, intron 1 of 17)	4497	NM_009058	19730	Mm.5236	NM_009058	ENSMUSG00000026821	Ralgds	Gnds|Rgds|mKIAA1308	ral guanine nucleotide dissociation stimulator	protein-coding
H1R1_peak_3968	chr2	121217753	121219002	+	1846	NA	intron (NM_013735, intron 16 of 27)	intron (NM_013735, intron 16 of 27)	47209	NM_001290824	51885	Mm.383499	NM_153387	ENSMUSG00000027263	Tubgcp4	4932441P04Rik|76p|D2Ertd435e|GCP-4	tubulin, gamma complex associated protein 4	protein-coding
H1R1_peak_5910	chr7	19971313	19972562	+	1843	NA	intron (NM_027839, intron 4 of 11)	intron (NM_027839, intron 4 of 11)	6525	NM_027839	71601	Mm.98097	NM_027839	ENSMUSG00000070777	Ceacam20	9130012D09Rik	carcinoembryonic antigen-related cell adhesion molecule 20	protein-coding
H1R1_peak_2917	chr17	23542505	23543802	+	1835	NA	Intergenic	Intergenic	-7646	NR_126484	320020	Mm.445111	NR_126484	ENSMUSG00000117322	6330415G19Rik	-	RIKEN cDNA 6330415G19 gene	ncRNA
H1R1_peak_2447	chr15	77142515	77143687	+	1833	NA	intron (NM_175387, intron 2 of 12)	intron (NM_175387, intron 2 of 12)	10711	NM_001110828	93686	Mm.202774	NM_053104	ENSMUSG00000033565	Rbfox2	Fbm2|Fxh|Hrnbp2|Rbm9	RNA binding protein, fox-1 homolog (C. elegans) 2	protein-coding
H1R1_peak_1060	chr11	69410986	69411902	+	1832	NA	intron (NM_001017426, intron 2 of 23)	CpG	4750	NM_001017426	216850	Mm.261201	NM_001017426	ENSMUSG00000018476	Kdm6b	1700064E03Rik|BC038313|Jmjd3	KDM1 lysine (K)-specific demethylase 6B	protein-coding
H1R1_peak_2995	chr17	31954246	31955429	+	1825	NA	intron (NM_028902, intron 7 of 7)	intron (NM_028902, intron 7 of 7)	79671	NM_028902	74377	Mm.75856	NM_028902	ENSMUSG00000002076	Hsf2bp	4932437G14Rik|Meilb2	heat shock transcription factor 2 binding protein	protein-coding
H1R1_peak_5190	chr5	64113834	64114668	+	1812	NA	intron (NM_025700, intron 12 of 13)	ORR1F|LTR|ERVL-MaLR	21312	NM_001356964	66681	Mm.2325	NM_025700	ENSMUSG00000029171	Pgm1	3230402E02Rik|Pgm-1|Pgm2	phosphoglucomutase 1	protein-coding
H1R1_peak_6858	chr9	43226165	43227951	+	1810	NA	intron (NM_178644, intron 1 of 3)	intron (NM_178644, intron 1 of 3)	12758	NM_178644	102644	Mm.246479	NM_178644	ENSMUSG00000032014	Oaf	AL024221|D130038B21Rik|D9Ucla1	out at first homolog	protein-coding
H1R1_peak_293	chr1	133163619	133165688	+	1807	NA	Intergenic	Intergenic	33487	NM_133819	108954	Mm.293628	NM_133819	ENSMUSG00000046062	Ppp1r15b	1810033K10Rik|AI606441|C530022L24Rik|CReP	protein phosphatase 1, regulatory subunit 15B	protein-coding
H1R1_peak_3218	chr18	3005434	3005997	+	1806	NA	Intergenic	Intergenic	117697	NM_001167539	100312476	Mm.480293	NM_001167539	ENSMUSG00000091539	Vmn1r238	-	vomeronasal 1 receptor, 238	protein-coding
H1R1_peak_3740	chr2	27247562	27248931	+	1806	NA	promoter-TSS (NM_138665)	promoter-TSS (NM_138665)	-943	NM_138665	192166	Mm.278467	NM_138665	ENSMUSG00000009614	Sardh	-	sarcosine dehydrogenase	protein-coding
H1R1_peak_3617	chr19	44982353	44983442	+	1800	NA	3' UTR (NM_172638, exon 20 of 20)	3' UTR (NM_172638, exon 20 of 20)	1653	NR_040294	73894	Mm.491408	NR_040294	ENSMUSG00000118204	4930414N06Rik	-	RIKEN cDNA 4930414N06 gene	ncRNA
H1R1_peak_4232	chr3	21935863	21936664	+	1797	NA	Intergenic	Intergenic	-140389	NM_030732	81004	Mm.202966	NM_030732	ENSMUSG00000027630	Tbl1xr1	8030499H02Rik|A630076E03Rik|AW539987|C21|C230089I12Rik|DC42|Ira1|TBLR1	transducin (beta)-like 1X-linked receptor 1	protein-coding
H1R1_peak_460	chr1	182574522	182575321	+	1792	NA	intron (NM_130890, intron 2 of 20)	intron (NM_130890, intron 2 of 20)	9914	NM_130890	170725	Mm.189201	NM_130890	ENSMUSG00000038599	Capn8	nCL-2|nCL-2'	calpain 8	protein-coding
H1R1_peak_3048	chr17	36835560	36836636	+	1787	NA	Intergenic	Intergenic	-1048	NM_001025599	22670	Mm.34587	NM_030698	ENSMUSG00000024457	Trim26	AI462198|Zfp173|Zfp1736	tripartite motif-containing 26	protein-coding
H1R1_peak_447	chr1	180757404	180758595	+	1783	NA	Intergenic	Intergenic	31956	NM_133225	170760	Mm.272981	NM_133225	ENSMUSG00000026499	Acbd3	60kDa|8430407O11Rik|D1Ertd10e|GCP60|GOLPH1|Gocap1|Pap7	acyl-Coenzyme A binding domain containing 3	protein-coding
H1R1_peak_6949	chr9	60815254	60816156	+	1781	NA	intron (NM_028283, intron 1 of 18)	intron (NM_028283, intron 1 of 18)	21263	NM_001357408	72565	Mm.68819	NM_028283	ENSMUSG00000034485	Uaca	2700059D02Rik|nucling	uveal autoantigen with coiled-coil domains and ankyrin repeats	protein-coding
H1R1_peak_4362	chr3	88746453	88747788	+	1781	NA	3' UTR (NM_018804, exon 4 of 4)	3' UTR (NM_018804, exon 4 of 4)	25479	NM_018804	229521	Mm.379376	NM_018804	ENSMUSG00000068923	Syt11	1500004A13Rik|3632445O20Rik|5430404N14Rik|6530420C11Rik|AI851970	synaptotagmin XI	protein-coding
H1R1_peak_4547	chr3	135674771	135676181	+	1779	NA	intron (NM_008689, intron 1 of 24)	intron (NM_008689, intron 1 of 24)	16071	NM_008689	18033	Mm.256765	NM_008689	ENSMUSG00000028163	Nfkb1	NF-KB1|NF-kappaB|NF-kappaB1|p105|p50|p50/p105	nuclear factor of kappa light polypeptide gene enhancer in B cells 1, p105	protein-coding
H1R1_peak_6861	chr9	43461050	43461734	+	1770	NA	Intergenic	Intergenic	150629	NM_023655	72169	Mm.273277	NM_023655	ENSMUSG00000032013	Trim29	1110047J21Rik|2810431N19Rik|4732461M22Rik|AI119726	tripartite motif-containing 29	protein-coding
H1R1_peak_2986	chr17	31129125	31130034	+	1770	NA	promoter-TSS (NM_011575)	promoter-TSS (NM_011575)	32	NM_011575	21786	Mm.4641	NM_011575	ENSMUSG00000024029	Tff3	ITF|mITF	trefoil factor 3, intestinal	protein-coding
H1R1_peak_4616	chr4	40757387	40758211	+	1759	NA	promoter-TSS (NM_021535)	promoter-TSS (NM_021535)	86	NM_021535	74255	Mm.289929	NM_021535	ENSMUSG00000028409	Smu1	2600001O03Rik|2610203K23Rik|AB044414|AI845086|AW556129|Bwd	smu-1 suppressor of mec-8 and unc-52 homolog (C. elegans)	protein-coding
H1R1_peak_1171	chr11	85695296	85696833	+	1759	NA	intron (NM_138681, intron 24 of 25)	intron (NM_138681, intron 24 of 25)	23680	NR_045875	71489	Mm.442482	NR_045875	ENSMUSG00000086199	Bcas3os1	8430403D17Rik	breast carcinoma amplified sequence 3, opposite strand 1	ncRNA
H1R1_peak_3900	chr2	90489617	90490907	+	1757	NA	intron (NM_008982, intron 1 of 23)	intron (NM_008982, intron 1 of 23)	-11088	NM_001135657	19271	Mm.330393	NM_008982	ENSMUSG00000025314	Ptprj	AI450271|BET|Byp|CD148|DEP-1|PTPbeta2|Ptpb2|RPTPJ|Scc-1|Scc1	protein tyrosine phosphatase, receptor type, J	protein-coding
H1R1_peak_1455	chr11	121516580	121517855	+	1755	NA	intron (NM_178763, intron 1 of 2)	intron (NM_178763, intron 1 of 2)	2125	NM_178763	319530	Mm.11395	NM_178763	ENSMUSG00000039238	Zfp750	A030007D23Rik|Znf750	zinc finger protein 750	protein-coding
H1R1_peak_5679	chr6	94186104	94187469	+	1755	NA	intron (NR_130996, intron 1 of 1)	intron (NR_130996, intron 1 of 1)	50656	NR_130996	78178	Mm.452749	NR_130996	ENSMUSG00000045095	4930511A08Rik	-	RIKEN cDNA 4930511A08 gene	ncRNA
H1R1_peak_2714	chr16	31508413	31509464	+	1751	NA	Intergenic	Intergenic	-79162	NR_152205	100047123	Mm.466711	NR_152205		Gm15743	-	predicted gene 15743	ncRNA
H1R1_peak_6922	chr9	57550039	57551041	+	1748	NA	intron (NR_151692, intron 3 of 7)	intron (NR_151692, intron 3 of 7)	2212	NM_025837	110119	Mm.247218	NM_025837	ENSMUSG00000032306	Mpi	1110002E17Rik|AI315153|Mpi-1|Mpi1	mannose phosphate isomerase	protein-coding
H1R1_peak_1713	chr12	112537838	112538871	+	1740	NA	Intergenic	Intergenic	-27194	NM_178915	104885	Mm.37751	NM_178915	ENSMUSG00000054013	Tmem179	AI839735	transmembrane protein 179	protein-coding
H1R1_peak_3756	chr2	30392453	30393245	+	1740	NA	intron (NR_110963, intron 1 of 4)	CpG	595	NM_001290509	57170	Mm.285167	NM_020329	ENSMUSG00000026856	Dolpp1	0610011H20Rik|AB030189|LSFR2	dolichyl pyrophosphate phosphatase 1	protein-coding
H1R1_peak_5547	chr6	24262029	24263027	+	1739	NA	Intergenic	Intergenic	-94436	NM_019481	55961	Mm.19299	NM_019481	ENSMUSG00000029700	Slc13a1	AI314066|AI987826|NaSi-1|Nas1	solute carrier family 13 (sodium/sulfate symporters), member 1	protein-coding
H1R1_peak_6971	chr9	63759998	63761400	+	1738	NA	Intergenic	Intergenic	-2705	NM_016769	17127	Mm.7320	NM_016769	ENSMUSG00000032402	Smad3	AU022421|Madh3	SMAD family member 3	protein-coding
H1R1_peak_2928	chr17	25372428	25373307	+	1730	NA	intron (NM_012034, intron 2 of 4)	intron (NM_012034, intron 2 of 4)	2314	NM_012034	26945	Mm.180108	NM_012034	ENSMUSG00000033200	Tpsg1	Prss31|Tmt	tryptase gamma 1	protein-coding
H1R1_peak_6813	chr9	21916457	21917824	+	1727	NA	intron (NM_031874, intron 1 of 4)	intron (NM_031874, intron 1 of 4)	1043	NM_031874	19340	Mm.260157	NM_031874	ENSMUSG00000019066	Rab3d	C130057E11Rik	RAB3D, member RAS oncogene family	protein-coding
H1R1_peak_4973	chr4	141240048	141241099	+	1726	NA	Intergenic	ID_B1|SINE|B4	-2311	NM_172520	213649	Mm.134460	NM_172520	ENSMUSG00000028919	Arhgef19	6030432F23|6430573B13Rik|WGEF	Rho guanine nucleotide exchange factor (GEF) 19	protein-coding
H1R1_peak_522	chr10	16600852	16601561	+	1726	NA	Intergenic	Intergenic	494576	NR_038020	100504235	Mm.84044	NR_038020	ENSMUSG00000101969	Gm20125	-	predicted gene, 20125	ncRNA
H1R1_peak_1307	chr11	103220801	103222276	+	1721	NA	exon (NM_016896, exon 15 of 16)	exon (NM_016896, exon 15 of 16)	-3106	NM_177801	328019	Mm.189646	NM_177801	ENSMUSG00000044787	Spata32	4933400C05Rik|VAD1.2	spermatogenesis associated 32	protein-coding
H1R1_peak_3718	chr2	25079632	25080954	+	1720	NA	promoter-TSS (NM_028093)	promoter-TSS (NM_028093)	-30	NM_028093	72090	Mm.33403	NM_028093	ENSMUSG00000036813	Entpd8	-	ectonucleoside triphosphate diphosphohydrolase 8	protein-coding
H1R1_peak_3862	chr2	71083512	71084567	+	1720	NA	TTS (NM_001165982)	TTS (NM_001165982)	28295	NM_001165981	75763	Mm.281668	NM_198005	ENSMUSG00000041966	Dcaf17	2810055O12Rik|4833418A01Rik|A030004A10Rik|A930009G19Rik|AI448937	DDB1 and CUL4 associated factor 17	protein-coding
H1R1_peak_535	chr10	18844133	18845104	+	1701	NA	promoter-TSS (NM_022032)	promoter-TSS (NM_022032)	-453	NM_022032	64058	Mm.28209	NM_022032	ENSMUSG00000019851	Perp	1110017A08Rik|KCP1|KRTCAP1|PIGPC1|THW	PERP, TP53 apoptosis effector	protein-coding
H1R1_peak_1890	chr13	54425065	54425831	+	1701	NA	Intergenic	Intergenic	43392	NM_028597	73666	Mm.292487	NM_028597	ENSMUSG00000025872	Thoc3	2410044K02Rik|AL033344	THO complex 3	protein-coding
H1R1_peak_3523	chr19	15948173	15949354	+	1695	NA	Intergenic	Intergenic	-23704	NM_177420	107272	Mm.289936	NM_177420	ENSMUSG00000024640	Psat1	D8Ertd814e|EPIP|PSA|Psat	phosphoserine aminotransferase 1	protein-coding
H1R1_peak_4671	chr4	57235912	57236821	+	1695	NA	intron (NM_011207, intron 12 of 25)	intron (NM_011207, intron 12 of 25)	64295	NR_040669	329851	Mm.392470	NR_040669	ENSMUSG00000085967	Gm12530	D730003B17	predicted gene 12530	ncRNA
H1R1_peak_7101	chr9	102996100	102997050	+	1691	NA	Intergenic	Intergenic	-11912	NM_033314	24059	Mm.207106	NM_033314	ENSMUSG00000032548	Slco2a1	2310021C19Rik|Pgt|Slc21a2	solute carrier organic anion transporter family, member 2a1	protein-coding
H1R1_peak_2968	chr17	28912596	28914316	+	1691	NA	intron (NM_172450, intron 1 of 11)	intron (NM_172450, intron 1 of 11)	1868	NM_172450	207819	Mm.248931	NM_172450	ENSMUSG00000048905	4930539E08Rik	9130014G02	RIKEN cDNA 4930539E08 gene	protein-coding
H1R1_peak_486	chr1	193156172	193157515	+	1689	NA	intron (NM_016851, intron 1 of 7)	intron (NM_016851, intron 1 of 7)	3731	NM_016851	54139	Mm.273695	NM_016851	ENSMUSG00000026638	Irf6	AI876454|E230028I05Rik|mirf6	interferon regulatory factor 6	protein-coding
H1R1_peak_2058	chr14	21455518	21456621	+	1687	NA	Intergenic	MTE2a|LTR|ERVL-MaLR	-43701	NM_001205241	54169	Mm.248967	NM_017479	ENSMUSG00000021767	Kat6b	AI507552|B130044K16Rik|MYST-4|Morf|Myst4|mKIAA0383|qkf|querkopf	K(lysine) acetyltransferase 6B	protein-coding
H1R1_peak_1248	chr11	98394967	98396160	+	1683	NA	intron (NM_001033537, intron 3 of 7)	PB1D11|SINE|Alu	4927	NM_001033537	320655	Mm.86519	NM_001033537	ENSMUSG00000038208	Pgap3	CAB2|D430035D22Rik|Perld1	post-GPI attachment to proteins 3	protein-coding
H1R1_peak_443	chr1	179743327	179744327	+	1682	NA	intron (NM_001370897, intron 1 of 22)	intron (NM_001370897, intron 1 of 22)	1373	NM_001370897	383592		NM_001370897	ENSMUSG00000087236	Kif28	Gm1305|Kif28p	kinesin family member 28	protein-coding
H1R1_peak_6771	chr9	3002007	3002284	+	1679	NA	Intergenic	GSAT_MM|Satellite|Satellite	36598	NR_039546	100628572		NR_039546	ENSMUSG00000106183	Mir101c	mir-101c|mmu-mir-101c	microRNA 101c	ncRNA
H1R1_peak_6413	chr8	34055654	34056639	+	1678	NA	Intergenic	Intergenic	51668	NM_001293758	22428	Mm.150373	NM_011722	ENSMUSG00000031516	Dctn6	AU044699|WS-3|p27	dynactin 6	protein-coding
H1R1_peak_2653	chr16	17175302	17176693	+	1675	NA	intron (NM_009456, intron 2 of 3)	intron (NM_009456, intron 2 of 3)	25495	NM_009456	22195	Mm.3074	NM_009456	ENSMUSG00000038965	Ube2l3	C79827|UbcM4|Ubce7	ubiquitin-conjugating enzyme E2L 3	protein-coding
H1R1_peak_5957	chr7	29392033	29393116	+	1674	NA	intron (NM_001081028, intron 5 of 22)	intron (NM_001081028, intron 5 of 22)	84573	NM_001368371	29861	Mm.101885	NM_013874	ENSMUSG00000030584	Dpf1	Neud4	D4, zinc and double PHD fingers family 1	protein-coding
H1R1_peak_1987	chr13	108045990	108046790	+	1670	NA	intron (NM_001048250, intron 1 of 2)	intron (NM_001048250, intron 1 of 2)	1916	NM_001048250	75616	Mm.491164	NM_001048250	ENSMUSG00000071180	Smim15	2810008M24Rik	small integral membrane protein 15	protein-coding
H1R1_peak_6471	chr8	56277539	56278563	+	1666	NA	Intergenic	Intergenic	-16501	NM_008278	15446	Mm.18832	NM_008278	ENSMUSG00000031613	Hpgd	15-PGDH|AV026552	hydroxyprostaglandin dehydrogenase 15 (NAD)	protein-coding
H1R1_peak_6944	chr9	60316787	60318004	+	1664	NA	intron (NM_001040426, intron 6 of 17)	intron (NM_001040426, intron 6 of 17)	-176175	NM_172444	207596	Mm.28791	NM_172444	ENSMUSG00000032289	Thsd4	ADAMTSL-6|ADAMTSL6|AI585901|Adamtsl4|B230114P05Rik	thrombospondin, type I, domain containing 4	protein-coding
H1R1_peak_5145	chr5	37061445	37062786	+	1660	NA	intron (NM_178394, intron 1 of 12)	intron (NM_178394, intron 1 of 12)	11258	NM_178394	76071	Mm.85280	NM_178394	ENSMUSG00000063646	Jakmip1	5830437M04Rik|C330021K24Rik|Gababrbp|Marlin-1	janus kinase and microtubule interacting protein 1	protein-coding
H1R1_peak_1494	chr12	16840879	16841946	+	1653	NA	Intergenic	Intergenic	30447	NR_027677	50496	Mm.23296	NM_033270	ENSMUSG00000057469	E2f6	AI462434|E2F6a|E2F6b|EMA	E2F transcription factor 6	protein-coding
H1R1_peak_161	chr1	87778505	87779639	+	1645	NA	intron (NM_029846, intron 10 of 17)	intron (NM_029846, intron 10 of 17)	-5499	NR_028519	100217415	Mm.453537	NR_028519	ENSMUSG00000089281	Scarna6	MBI-46	small Cajal body-specific RNA 6	ncRNA
H1R1_peak_3	chr1	6510022	6511777	+	1640	NA	intron (NM_001244693, intron 2 of 22)	intron (NM_001244693, intron 2 of 22)	23668	NM_001244692	240690	Mm.234612	NM_173868	ENSMUSG00000033740	St18	AV348974|Myt3|NZF-3|Nzf3|mKIAA0535	suppression of tumorigenicity 18	protein-coding
H1R1_peak_6777	chr9	3018372	3018660	+	1639	NA	Intergenic	GSAT_MM|Satellite|Satellite	20227	NR_039546	100628572		NR_039546	ENSMUSG00000106183	Mir101c	mir-101c|mmu-mir-101c	microRNA 101c	ncRNA
H1R1_peak_4088	chr2	155591837	155592856	+	1636	NA	intron (NM_008180, intron 1 of 12)	intron (NM_008180, intron 1 of 12)	464	NM_008180	14854	Mm.252316	NM_008180	ENSMUSG00000027610	Gss	AI314904|GS-A/GS-B|GSH-S	glutathione synthetase	protein-coding
H1R1_peak_3995	chr2	130637947	130639089	+	1634	NA	intron (NM_197945, intron 1 of 4)	intron (NM_197945, intron 1 of 4)	4326	NM_197945	241638	Mm.440130	NM_197945	ENSMUSG00000037703	Lzts3	Prosapip1	leucine zipper, putative tumor suppressor family member 3	protein-coding
H1R1_peak_69	chr1	56896852	56898356	+	1630	NA	intron (NM_139146, intron 5 of 10)	intron (NM_139146, intron 5 of 10)	73730	NM_139146	212712	Mm.145599	NM_139146	ENSMUSG00000038331	Satb2	BAP002|mKIAA1034	special AT-rich sequence binding protein 2	protein-coding
H1R1_peak_2227	chr14	68687566	68689022	+	1627	NA	Intergenic	RMER15|LTR|ERVL	-32452	NM_183366	13522	Mm.117450	NM_010082	ENSMUSG00000014725	Adam28	C130072N01Rik|D430033C21Rik|Dtgn1|MDC-L|MDCL|TECADAM|eMDCII	a disintegrin and metallopeptidase domain 28	protein-coding
H1R1_peak_5963	chr7	29988188	29989898	+	1626	NA	intron (NM_001033355, intron 3 of 9)	intron (NM_001033355, intron 3 of 9)	5088	NM_001167873	243905	Mm.322432	NM_001033355	ENSMUSG00000074221	Zfp568	C80731|Gm1691|Znf568|chato	zinc finger protein 568	protein-coding
H1R1_peak_929	chr11	21024223	21025167	+	1625	NA	Intergenic	Intergenic	-66629	NM_023324	67245	Mm.28957	NM_023324	ENSMUSG00000020134	Peli1	2810468L03Rik|A930031K15Rik|AA409794|AI586297|D11Ertd676e	pellino 1	protein-coding
H1R1_peak_4226	chr3	19458539	19459909	+	1624	NA	Intergenic	Intergenic	-49371	NM_025489	66326	Mm.45615	NM_025489	ENSMUSG00000027606	Dnajc5b	1700008A05Rik	DnaJ heat shock protein family (Hsp40) member C5 beta	protein-coding
H1R1_peak_3974	chr2	122206432	122207344	+	1623	NA	TTS (NM_028914)	TTS (NM_028914)	20616	NM_028914	74401	Mm.374834	NM_028914	ENSMUSG00000027229	Terb2	4933406J08Rik	telomere repeat binding bouquet formation protein 2	protein-coding
H1R1_peak_3190	chr17	84877959	84879714	+	1622	NA	Intergenic	B1_Mur4|SINE|Alu	-77905	NM_001159497	19043	Mm.249695	NM_011151	ENSMUSG00000061130	Ppm1b	PP2CB	protein phosphatase 1B, magnesium dependent, beta isoform	protein-coding
H1R1_peak_525	chr10	17522007	17523082	+	1610	NA	Intergenic	Intergenic	-200684	NM_010828	17684	Mm.272321	NM_010828	ENSMUSG00000039910	Cited2	AI835299|ER154-like|Mrg1|Msg2|p35srj	Cbp/p300-interacting transactivator, with Glu/Asp-rich carboxy-terminal domain, 2	protein-coding
H1R1_peak_5776	chr6	124693348	124694248	+	1607	NA	intron (NR_149320, intron 1 of 11)	intron (NR_149320, intron 1 of 11)	18380	NM_013536	14791	Mm.6390	NM_013536	ENSMUSG00000004268	Emg1	C2f|Grcc2f	EMG1 N1-specific pseudouridine methyltransferase	protein-coding
H1R1_peak_6468	chr8	47835727	47837071	+	1607	NA	intron (NM_133791, intron 21 of 22)	intron (NM_133791, intron 21 of 22)	11917	NM_029383	75677	Mm.390033	NM_029383	ENSMUSG00000038064	Cldn22	2210404A22Rik|5330431C14Rik|9530051B05Rik	claudin 22	protein-coding
H1R1_peak_6985	chr9	65215388	65216490	+	1607	NA	intron (NM_177460, intron 2 of 6)	intron (NM_177460, intron 2 of 6)	1249	NM_177460	214424	Mm.31129	NM_177460	ENSMUSG00000032392	Parp16	ARTD15|BC055447|C79952|PARP-16	poly (ADP-ribose) polymerase family, member 16	protein-coding
H1R1_peak_630	chr10	59972049	59973477	+	1607	NA	Intergenic	Intergenic	-20993	NM_029083	74747	Mm.21697	NM_029083	ENSMUSG00000020108	Ddit4	5830413E08Rik|AA415483|REDD1|Rtp801|dig2	DNA-damage-inducible transcript 4	protein-coding
H1R1_peak_2048	chr14	19418540	19418954	+	1603	NA	Intergenic	GSAT_MM|Satellite|Satellite	183840	NM_001024706	432825	Mm.327147	NM_001024706	ENSMUSG00000095024	Gm5458	EG432825	predicted gene 5458	protein-coding
H1R1_peak_1915	chr13	69029236	69030093	+	1602	NA	Intergenic	Intergenic	-30123	NM_153534	210044	Mm.390617	NM_153534	ENSMUSG00000021536	Adcy2	mKIAA1060	adenylate cyclase 2	protein-coding
H1R1_peak_3544	chr19	26438944	26439827	+	1598	NA	Intergenic	Intergenic	-165775	NM_011416	67155	Mm.491146	NM_011416	ENSMUSG00000024921	Smarca2	2610209L14Rik|SNF2alpha|Snf2l2|brahma|brm	SWI/SNF related, matrix associated, actin dependent regulator of chromatin, subfamily a, member 2	protein-coding
H1R1_peak_4707	chr4	80949610	80950303	+	1597	NA	intron (NM_026821, intron 1 of 1)	intron (NM_026821, intron 1 of 1)	39270	NM_026821	52829	Mm.273986	NM_026821	ENSMUSG00000048706	Lurap1l	1110029A09Rik|AV077978|AV175137|D4Bwg0951e|WI-13707|bM350F23.1	leucine rich adaptor protein 1-like	protein-coding
H1R1_peak_2816	chr16	86388547	86389779	+	1597	NA	Intergenic	Intergenic	417350	NR_153789	102635020	Mm.132956	NR_153789		Gm32461	-	predicted gene, 32461	ncRNA
H1R1_peak_6163	chr7	110615063	110616455	+	1590	NA	promoter-TSS (NM_177324)	promoter-TSS (NM_177324)	-839	NM_177324	319934	Mm.102970	NM_177324	ENSMUSG00000038371	Sbf2	4833411B01Rik|AA414977|AI317167|B430219L04Rik|Mtmr13|mMTMH1	SET binding factor 2	protein-coding
H1R1_peak_5366	chr5	121565526	121566874	+	1589	NA	3' UTR (NM_009656, exon 13 of 13)	3' UTR (NM_009656, exon 13 of 13)	-20308	NM_010765	17165	Mm.272206	NM_010765	ENSMUSG00000029454	Mapkapk5	MK5|PRAK	MAP kinase-activated protein kinase 5	protein-coding
H1R1_peak_6376	chr8	13698045	13699200	+	1588	NA	Intergenic	Intergenic	-7267	NM_001101519	403185	Mm.252143	NM_001101519	ENSMUSG00000090336	Cfap97d2	4932443I19Rik|A230061C02Rik|Gm1106	CFAP97 domain containing 2	protein-coding
H1R1_peak_541	chr10	19531389	19533122	+	1585	NA	Intergenic	Lx6|LINE|L1	37612	NR_152785	102635880	Mm.331974	NR_152784	ENSMUSG00000110902	Gm33104	-	predicted gene, 33104	ncRNA
H1R1_peak_3313	chr18	54828028	54828877	+	1582	NA	Intergenic	Intergenic	161728	NM_175751	269023	Mm.192984	NM_175751	ENSMUSG00000052713	Zfp608	4932417D18Rik|D430007A19Rik|Znf608	zinc finger protein 608	protein-coding
H1R1_peak_1910	chr13	64104942	64106617	+	1582	NA	intron (NM_001001321, intron 8 of 11)	intron (NM_001001321, intron 8 of 11)	-16578	NM_008291	15487	Mm.5109	NM_008291	ENSMUSG00000033122	Hsd17b3	-	hydroxysteroid (17-beta) dehydrogenase 3	protein-coding
H1R1_peak_4005	chr2	132938583	132939699	+	1581	NA	intron (NM_198029, intron 3 of 14)	intron (NM_198029, intron 3 of 14)	6895	NM_198029	241639	Mm.209784	NM_198029	ENSMUSG00000027356	Fermt1	5830467P10Rik|Kindlin-1	fermitin family member 1	protein-coding
H1R1_peak_738	chr10	86342307	86343590	+	1580	NA	intron (NM_011595, intron 2 of 4)	MIR|SINE|MIR	42536	NM_011595	21859	Mm.4871	NM_011595	ENSMUSG00000020044	Timp3	Timp-3	tissue inhibitor of metalloproteinase 3	protein-coding
H1R1_peak_6142	chr7	100157787	100158439	+	1580	NA	Intergenic	Intergenic	-1164	NM_026010	67164	Mm.46777	NM_026010	ENSMUSG00000030725	Lipt2	2610209A20Rik	lipoyl(octanoyl) transferase 2 (putative)	protein-coding
H1R1_peak_6598	chr8	94871224	94872365	+	1579	NA	intron (NM_053246, intron 1 of 8)	intron (NM_053246, intron 1 of 8)	4518	NM_053246	114255	Mm.203949	NM_053246	ENSMUSG00000040631	Dok4	-	docking protein 4	protein-coding
H1R1_peak_6082	chr7	80231150	80232642	+	1572	NA	promoter-TSS (NM_178752)	promoter-TSS (NM_178752)	909	NM_001291276	23991	Mm.30217	NM_011870	ENSMUSG00000030538	Cib1	Cibkip|Kip|Prkdcip	calcium and integrin binding 1 (calmyrin)	protein-coding
H1R1_peak_4506	chr3	121814944	121815627	+	1569	NA	promoter-TSS (NM_008991)	promoter-TSS (NM_008991)	17	NM_008991	19299	Mm.399042	NM_008991	ENSMUSG00000028127	Abcd3	AI313901|AU018866|AW146054|PMP68|PMP70|Pxmp1	ATP-binding cassette, sub-family D (ALD), member 3	protein-coding
H1R1_peak_1238	chr11	97337020	97337929	+	1569	NA	exon (NM_001081220, exon 12 of 12)	exon (NM_001081220, exon 12 of 12)	14882	NM_001081220	217143	Mm.32622	NM_175453	ENSMUSG00000070337	Gpr179	5330439C02Rik|Gpr158l1	G protein-coupled receptor 179	protein-coding
H1R1_peak_499	chr10	3539722	3540696	+	1567	NA	promoter-TSS (NM_027391)	promoter-TSS (NM_027391)	-65	NM_027391	70337	Mm.24153	NM_027391	ENSMUSG00000019762	Iyd	0610009A07Rik|AI265638|Dehal1|IYD-1	iodotyrosine deiodinase	protein-coding
H1R1_peak_5226	chr5	66398649	66399929	+	1566	NA	intron (NM_001201413, intron 6 of 16)	intron (NM_001201413, intron 6 of 16)	-61624	NM_001201416	11787	Mm.5159	NM_009686	ENSMUSG00000029207	Apbb2	2310007D03Rik|FE65L1|Rirl1|TR2L|Zfra	amyloid beta (A4) precursor protein-binding, family B, member 2	protein-coding
H1R1_peak_3219	chr18	6086078	6087144	+	1564	NA	intron (NM_001039692, intron 3 of 18)	intron (NM_001039692, intron 3 of 18)	49487	NM_001039692	75415	Mm.239675	NM_029277	ENSMUSG00000041225	Arhgap12	2810011M08Rik	Rho GTPase activating protein 12	protein-coding
H1R1_peak_7281	chrX	162931153	162931857	+	1564	NA	intron (NM_001358398, intron 8 of 18)	intron (NM_001358398, intron 8 of 18)	29334	NR_033143	55936	Mm.2065	NM_018737	ENSMUSG00000031360	Ctps2	A830031M15Rik|AI326475|Ctpsh	cytidine 5'-triphosphate synthase 2	protein-coding
H1R1_peak_1712	chr12	112129743	112130727	+	1564	NA	promoter-TSS (NR_029590)	promoter-TSS (NR_029590)	-645	NR_029590	387199		NR_029590	ENSMUSG00000065574	Mir203	Mirn203|mir-203|mmu-mir-203	microRNA 203	ncRNA
H1R1_peak_6772	chr9	3003308	3003656	+	1561	NA	Intergenic	GSAT_MM|Satellite|Satellite	35261	NR_039546	100628572		NR_039546	ENSMUSG00000106183	Mir101c	mir-101c|mmu-mir-101c	microRNA 101c	ncRNA
H1R1_peak_6716	chr8	122306283	122307529	+	1558	NA	intron (NM_009569, intron 2 of 9)	intron (NM_009569, intron 2 of 9)	24765	NM_009569	22761	Mm.3105	NM_009569	ENSMUSG00000049577	Zfpm1	FOG|Fog1	zinc finger protein, multitype 1	protein-coding
H1R1_peak_7252	chrX	103556092	103557140	+	1551	NA	Intergenic	Intergenic	11116	NR_033398	668415	Mm.483779	NR_033398		Gm9159	EG668415	predicted gene 9159	pseudo
H1R1_peak_2617	chr16	4556718	4557899	+	1547	NA	intron (NM_031182, intron 1 of 6)	intron (NM_031182, intron 1 of 6)	2412	NM_031182	83383	Mm.273210	NM_031182	ENSMUSG00000005718	Tfap4	AI642933|AP-4|D930048N17Rik|Tcfap4|bHLHc41	transcription factor AP4	protein-coding
H1R1_peak_4081	chr2	154602589	154603733	+	1541	NA	intron (NM_021534, intron 1 of 3)	intron (NM_021534, intron 1 of 3)	512	NM_021534	59038	Mm.24673	NM_021534	ENSMUSG00000000876	Pxmp4	3010018P03Rik|Pmp24	peroxisomal membrane protein 4	protein-coding
H1R1_peak_2288	chr14	121297936	121298903	+	1540	NA	intron (NM_145465, intron 5 of 10)	intron (NM_145465, intron 5 of 10)	49713	NR_155502	320268	Mm.435974	NR_155502		B930095G15Rik	-	RIKEN cDNA B930095G15 gene	ncRNA
H1R1_peak_3654	chr19	57079172	57080298	+	1540	NA	intron (NM_178688, intron 8 of 24)	intron (NM_178688, intron 8 of 24)	39289	NM_001347459	226251	Mm.217161	NM_178688	ENSMUSG00000025085	Ablim1	2210411C18Rik|2610209L21Rik|4833406P10Rik|9330196J19Rik|AV079770|AW060987|AW215784|Limab1|mKIAA0059	actin-binding LIM protein 1	protein-coding
H1R1_peak_6013	chr7	51892281	51893613	+	1539	NA	intron (NM_001330607, intron 2 of 7)	intron (NM_001330607, intron 2 of 7)	13980	NM_008087	14453	Mm.207360	NM_008087	ENSMUSG00000030498	Gas2	Gas-2	growth arrest specific 2	protein-coding
H1R1_peak_2613	chr16	4100312	4100884	+	1536	NA	intron (NM_001025432, intron 20 of 30)	L1MA6|LINE|L1	-22788	NM_026508	68015	Mm.123366	NM_026508	ENSMUSG00000005981	Trap1	2410002K23Rik|HSP75	TNF receptor-associated protein 1	protein-coding
H1R1_peak_934	chr11	22437521	22438452	+	1535	NA	Intergenic	Intergenic	-74297	NM_153596	103765	Mm.221274	NM_153596	ENSMUSG00000049904	Tmem17	AI503894|AW049890	transmembrane protein 17	protein-coding
H1R1_peak_1959	chr13	95950527	95951829	+	1533	NA	Intergenic	Intergenic	-59256	NM_027711	544963	Mm.38878	NM_027711	ENSMUSG00000021676	Iqgap2	4933417J23Rik|A630053O10|AI788777	IQ motif containing GTPase activating protein 2	protein-coding
H1R1_peak_6704	chr8	119885044	119886259	+	1532	NA	Intergenic	Intergenic	23346	NM_146219	234796	Mm.86446	NM_146219	ENSMUSG00000031828	Klhl36	-	kelch-like 36	protein-coding
H1R1_peak_1075	chr11	70251010	70252065	+	1532	NA	exon (NM_001331118, exon 7 of 14)	exon (NM_001331118, exon 7 of 14)	3833	NM_001331118	11684	Mm.12286	NM_007440	ENSMUSG00000000320	Alox12	9930022G08Rik|Alox12p|P-12LO	arachidonate 12-lipoxygenase	protein-coding
H1R1_peak_5782	chr6	125008789	125009423	+	1530	NA	promoter-TSS (NM_001252083)	promoter-TSS (NM_001252083)	-132	NM_001252083	269800	Mm.108677	NM_175557	ENSMUSG00000038346	Zfp384	BB163993|C130073D16Rik|Ciz|NP|Nmp4	zinc finger protein 384	protein-coding
H1R1_peak_2268	chr14	99771006	99772980	+	1530	NA	Intergenic	Intergenic	377803	NM_010636	16597	Mm.396499	NM_010636	ENSMUSG00000072294	Klf12	2700063E05Rik|AI225908|AI315654|AP-2rep|B130052C06Rik|D530033K05Rik	Kruppel-like factor 12	protein-coding
H1R1_peak_2925	chr17	24478019	24478947	+	1530	NA	5' UTR (NM_001252463, exon 2 of 9)	5' UTR (NM_001252463, exon 2 of 9)	595	NM_001252465	56716	Mm.289516	NM_019988	ENSMUSG00000024142	Mlst8	0610033N12Rik|AA409454|AI505104|AI851821|Gbl	MTOR associated protein, LST8 homolog (S. cerevisiae)	protein-coding
H1R1_peak_5327	chr5	105731072	105732153	+	1530	NA	intron (NM_178701, intron 1 of 2)	intron (NM_178701, intron 1 of 2)	30802	NM_178701	231549	Mm.23837	NM_178701	ENSMUSG00000046079	Lrrc8d	2810473G09Rik|4930525N13Rik|A930019F03|Lrrc5	leucine rich repeat containing 8D	protein-coding
H1R1_peak_6927	chr9	57647667	57649231	+	1528	NA	intron (NM_001304761, intron 2 of 14)	intron (NM_001304761, intron 2 of 14)	-2796	NM_007783	12988	Mm.21974	NM_007783	ENSMUSG00000032312	Csk	AW212630|p50CSK	c-src tyrosine kinase	protein-coding
H1R1_peak_5013	chr4	148903219	148904250	+	1524	NA	intron (NM_027195, intron 4 of 15)	intron (NM_027195, intron 4 of 15)	14387	NR_161310	69743	Mm.233879	NM_027195	ENSMUSG00000028977	Casz1	2410019P08Rik|AV096627|BC040081|Cst|D4Ertd432e	castor zinc finger 1	protein-coding
H1R1_peak_4948	chr4	138554543	138555872	+	1524	NA	Intergenic	Intergenic	68785	NM_029401	75718	Mm.251530	NM_029401	ENSMUSG00000028753	Vwa5b1	4931403E03Rik	von Willebrand factor A domain containing 5B1	protein-coding
H1R1_peak_4301	chr3	61428509	61429363	+	1521	NA	Intergenic	L1_Rod|LINE|L1	64429	NM_028712	74012	Mm.422674	NM_028712	ENSMUSG00000036894	Rap2b	4021402C18Rik|AA408554	RAP2B, member of RAS oncogene family	protein-coding
H1R1_peak_6177	chr7	112208707	112209405	+	1520	NA	Intergenic	Intergenic	-16780	NM_001193305	320878	Mm.52312	NM_177282	ENSMUSG00000038244	Mical2	5330438E18Rik|9530064J02|MICAL-2|mKIAA0750	microtubule associated monooxygenase, calponin and LIM domain containing 2	protein-coding
H1R1_peak_1097	chr11	74213432	74214108	+	1519	NA	Intergenic	Intergenic	-6481	NM_146711	258706	Mm.453816	NM_146711	ENSMUSG00000070377	Olfr43	IA7|MOR125-1|MOR125-5_p|Olfr403	olfactory receptor 43	protein-coding
H1R1_peak_6604	chr8	95202033	95203361	+	1517	NA	Intergenic	Intergenic	-60157	NM_010631	16582	Mm.378951	NM_010631	ENSMUSG00000031788	Kifc3	AI325457|BB123200	kinesin family member C3	protein-coding
H1R1_peak_5534	chr6	8752594	8753920	+	1515	NA	intron (NM_001252266, intron 2 of 11)	intron (NM_001252266, intron 2 of 11)	5201	NM_001252266	15893	Mm.275683	NM_010492	ENSMUSG00000062995	Ica1	69kDa|ICA69	islet cell autoantigen 1	protein-coding
H1R1_peak_1929	chr13	75568067	75569162	+	1514	NA	Intergenic	Intergenic	-76432	NR_030451	751556		NR_030451	ENSMUSG00000076236	Mir682	Mirn682|mir-682|mmu-mir-682	microRNA 682	ncRNA
H1R1_peak_5363	chr5	120549716	120550797	+	1513	NA	intron (NM_145853, intron 10 of 27)	intron (NM_145853, intron 10 of 27)	38357	NM_145853	252972	Mm.114054	NM_145853	ENSMUSG00000032741	Tpcn1	5730403B01Rik|Tpc1|mKIAA1169	two pore channel 1	protein-coding
H1R1_peak_4200	chr2	180962637	180963683	+	1509	NA	Intergenic	Intergenic	-4065	NM_001177709	228998	Mm.33765	NM_145760	ENSMUSG00000027575	Arfgap1	AI115377|Arf1gap	ADP-ribosylation factor GTPase activating protein 1	protein-coding
H1R1_peak_2642	chr16	13714684	13715959	+	1508	NA	non-coding (NR_110990, exon 5 of 5)	non-coding (NR_110990, exon 5 of 5)	-14515	NR_040574	76684	Mm.491043	NR_040574	ENSMUSG00000086550	Pla2g10os	1810007I06Rik	phospholipase A2, group X, opposite strand	ncRNA
H1R1_peak_3268	chr18	32251193	32252666	+	1507	NA	intron (NM_133658, intron 8 of 14)	intron (NM_133658, intron 8 of 14)	11602	NM_133658	13872	Mm.282335	NM_133658	ENSMUSG00000024382	Ercc3	BTF2 p89|Ercc-3|XPB	excision repair cross-complementing rodent repair deficiency, complementation group 3	protein-coding
H1R1_peak_6267	chr7	129284603	129285955	+	1505	NA	intron (NM_001080963, intron 1 of 6)	intron (NM_001080963, intron 1 of 6)	28185	NM_001080963	381925	Mm.39184	NM_001080963	ENSMUSG00000070366	Plpp4	C030048B12Rik|Gm1090|Ppapdc1a	phospholipid phosphatase 4	protein-coding
H1R1_peak_957	chr11	32345535	32346433	+	1504	NA	Intergenic	L1MB3|LINE|L1	-1856	NM_177364	268396	Mm.227616	NM_177364	ENSMUSG00000040711	Sh3pxd2b	G431001E03Rik|TSK4|fad49	SH3 and PX domains 2B	protein-coding
H1R1_peak_5053	chr4	155635564	155636824	+	1504	NA	intron (NM_001355567, intron 6 of 19)	intron (NM_001355567, intron 6 of 19)	11340	NM_007661	12537	Mm.267410	NM_007661	ENSMUSG00000029062	Cdk11b	AA989746|CDK11-p110|CDK11-p46|CDK11-p58|Cdc11b|Cdc2l1|Cdc2l2|Cdk11|p58	cyclin-dependent kinase 11B	protein-coding
H1R1_peak_198	chr1	91442329	91443445	+	1500	NA	intron (NM_011066, intron 6 of 22)	MLT-int|LTR|ERVL-MaLR	16441	NM_011066	18627	Mm.482463	NM_011066	ENSMUSG00000055866	Per2	mKIAA0347|mPer2	period circadian clock 2	protein-coding
H1R1_peak_292	chr1	133093576	133094393	+	1500	NA	intron (NM_001099276, intron 22 of 32)	L1MC5a|LINE|L1	-37182	NM_133819	108954	Mm.293628	NM_133819	ENSMUSG00000046062	Ppp1r15b	1810033K10Rik|AI606441|C530022L24Rik|CReP	protein phosphatase 1, regulatory subunit 15B	protein-coding
H1R1_peak_2626	chr16	8566055	8566974	+	1499	NA	intron (NM_172961, intron 1 of 15)	intron (NM_172961, intron 1 of 15)	53085	NM_001170978	268860	Mm.259315	NM_172961	ENSMUSG00000057880	Abat	9630038C02Rik|AI255750|Gabaat|Gabat|Gm9851|I54|Laibat|X61497	4-aminobutyrate aminotransferase	protein-coding
H1R1_peak_3906	chr2	91717774	91719196	+	1496	NA	intron (NM_178724, intron 2 of 2)	intron (NM_178724, intron 2 of 2)	6405	NM_001356519	241547	Mm.130331	NM_178724	ENSMUSG00000027243	Harbi1	D230010M03Rik	harbinger transposase derived 1	protein-coding
H1R1_peak_1031	chr11	62826261	62827663	+	1491	NA	intron (NM_053169, intron 1 of 5)	MTEb|LTR|ERVL-MaLR	6709	NM_053169	94092	Mm.117087	NM_053169	ENSMUSG00000047821	Trim16	9130006M08Rik|AI482483|EBBP	tripartite motif-containing 16	protein-coding
H1R1_peak_4027	chr2	142929276	142930599	+	1490	NA	Intergenic	Intergenic	26972	NR_131921	75053	Mm.72638	NR_131921	ENSMUSG00000086504	Kif16bos	4930511F01Rik	kinesin family member 16B, opposite strand	ncRNA
H1R1_peak_5787	chr6	125291551	125292893	+	1488	NA	Intergenic	L1MC1|LINE|L1	-6141	NM_009446	22144	Mm.270295	NM_009446	ENSMUSG00000067702	Tuba3a	AI528779|M[a]3|Tuba3	tubulin, alpha 3A	protein-coding
H1R1_peak_5244	chr5	74823600	74824250	+	1487	NA	Intergenic	Intergenic	-121022	NM_001159577	16924	Mm.440403	NM_010727	ENSMUSG00000029228	Lnx1	Lnx	ligand of numb-protein X 1	protein-coding
H1R1_peak_6890	chr9	47474305	47475741	+	1479	NA	Intergenic	Intergenic	-55147	NM_001310841	54725	Mm.234832	NM_018770	ENSMUSG00000032076	Cadm1	2900073G06Rik|3100001I08Rik|AI987920|Bl2|Igsf4|Igsf4a|Necl2|RA175|RA175A|RA175B|RA175C|RA175N|ST17|SgIGSF|SynCam|Tslc1	cell adhesion molecule 1	protein-coding
H1R1_peak_5197	chr5	64323047	64324618	+	1477	NA	intron (NM_019636, intron 14 of 19)	intron (NM_019636, intron 14 of 19)	93475	NM_001289514	57915	Mm.286353	NM_019636	ENSMUSG00000029174	Tbc1d1	1110062G02Rik|AI385682|AW555803|Nob1|Nobq1|Tbc1|mKIAA1108	TBC1 domain family, member 1	protein-coding
H1R1_peak_3337	chr18	60630269	60631071	+	1475	NA	Intergenic	Intergenic	-6365	NM_177340	104027	Mm.252321	NM_177340	ENSMUSG00000043079	Synpo	9030217H17Rik|9130229N11|9330140I15Rik|AW046661	synaptopodin	protein-coding
H1R1_peak_1678	chr12	103456442	103457682	+	1474	NA	intron (NM_145449, intron 1 of 6)	intron (NM_145449, intron 1 of 6)	161	NM_145449	217845	Mm.298416	NM_145449	ENSMUSG00000021208	Ifi27l2b	1810023F06Rik|ISG12(b2)	interferon, alpha-inducible protein 27 like 2B	protein-coding
H1R1_peak_1585	chr12	69441096	69442620	+	1471	NA	Intergenic	MTD|LTR|ERVL-MaLR	33692	NR_038060	76062	Mm.380755	NR_038060	ENSMUSG00000113035	5830428M24Rik	100040862|Gm3007	RIKEN cDNA 5830428M24 gene	ncRNA
H1R1_peak_4417	chr3	96574844	96576301	+	1471	NA	Intergenic	Intergenic	-8771	NR_040409	100038464	Mm.475126	NR_040409	ENSMUSG00000074398	Gm15441	-	predicted gene 15441	ncRNA
H1R1_peak_3063	chr17	44056706	44057659	+	1467	NA	Intergenic	Intergenic	-21620	NM_001168620	83965	Mm.30145	NM_032003	ENSMUSG00000023960	Enpp5	AW061004|D17Abb1e|E-NPP 5	ectonucleotide pyrophosphatase/phosphodiesterase 5	protein-coding
H1R1_peak_5617	chr6	71492418	71494031	+	1464	NA	promoter-TSS (NM_001308303)	promoter-TSS (NM_001308303)	-653	NM_001308303	22644	Mm.422969	NM_009543	ENSMUSG00000052656	Rnf103	AW146237|AW212918|Zfp103|kf-1	ring finger protein 103	protein-coding
H1R1_peak_96	chr1	69457264	69458406	+	1464	NA	Intergenic	Intergenic	228125	NM_011770	22779	Mm.106343	NM_011770	ENSMUSG00000025997	Ikzf2	A730095J18Rik|Helios|Zfpn1a2|Znfn1a2	IKAROS family zinc finger 2	protein-coding
H1R1_peak_7025	chr9	73067540	73069747	+	1462	NA	intron (NM_001301232, intron 1 of 5)	intron (NM_001301232, intron 1 of 5)	4495	NM_001301232	11891	Mm.34867	NM_023635	ENSMUSG00000032202	Rab27a	2210402C08Rik|2410003M20Rik|4933437C11Rik|ash	RAB27A, member RAS oncogene family	protein-coding
H1R1_peak_7059	chr9	80229800	80230413	+	1462	NA	intron (NM_001039546, intron 5 of 32)	(TG)n|Simple_repeat|Simple_repeat	65072	NM_001039546	17920	Mm.4040	NM_008662	ENSMUSG00000033577	Myo6	BC029719|Myo6<rsv>|Tlc|rsv|sv	myosin VI	protein-coding
H1R1_peak_6183	chr7	112449728	112450983	+	1461	NA	intron (NM_020606, intron 1 of 12)	B1_Mm|SINE|Alu	22649	NM_020606	57342	Mm.143763	NM_020606	ENSMUSG00000030770	Parva	2010012A22Rik|5430400F08Rik|AI225929|AU042898|Actp|CH-ILKBP|Parvin	parvin, alpha	protein-coding
H1R1_peak_5532	chr6	7847849	7848993	+	1458	NA	intron (NM_052993, intron 1 of 3)	MER20|DNA|hAT-Charlie	3197	NM_052993	94192	Mm.102752	NM_052993	ENSMUSG00000042460	C1galt1	2210410E06Rik|AV284120|T-synthase	core 1 synthase, glycoprotein-N-acetylgalactosamine 3-beta-galactosyltransferase, 1	protein-coding
H1R1_peak_321	chr1	135236593	135237675	+	1452	NA	Intergenic	ID_B1|SINE|B4	21338	NM_001163131	13710	Mm.441439	NM_007921	ENSMUSG00000003051	Elf3	ESE-1|ESX|jen	E74-like factor 3	protein-coding
H1R1_peak_4833	chr4	123957501	123958645	+	1451	NA	Intergenic	Intergenic	40640	NM_017475	54170	Mm.220922	NM_017475	ENSMUSG00000028646	Rragc	AU041672|Gtr2|RAGC|TIB929|YGR163W	Ras-related GTP binding C	protein-coding
H1R1_peak_1347	chr11	109494727	109496837	+	1450	NA	intron (NM_001361977, intron 1 of 10)	intron (NM_001361977, intron 1 of 10)	443	NM_001361977	74008	Mm.482224	NM_028710	ENSMUSG00000020604	Arsg	6330406P08Rik|AI846872|ASG	arylsulfatase G	protein-coding
H1R1_peak_4880	chr4	132420763	132422528	+	1450	NA	intron (NM_175306, intron 1 of 13)	GC_rich|Low_complexity|Low_complexity	801	NM_001161797	100169	Mm.158361	NM_175306	ENSMUSG00000066043	Phactr4	3110001B12Rik|AI527228|AW495572|C330013F19Rik|N28169|mKIAA4120	phosphatase and actin regulator 4	protein-coding
H1R1_peak_1116	chr11	75595230	75596304	+	1448	NA	intron (NM_008850, intron 2 of 11)	intron (NM_008850, intron 2 of 11)	4464	NR_110477	654359	Mm.439961	NR_110477		Gm12338	-	cytochrome c oxidase, subunit VIIc pseudogene	pseudo
H1R1_peak_1067	chr11	69803034	69804032	+	1444	NA	promoter-TSS (NR_027913)	promoter-TSS (NR_027913)	-136	NR_027913	74341	Mm.280165	NR_027913		G630025P09Rik	4632403M07Rik	RIKEN cDNA G630025P09 gene	ncRNA
H1R1_peak_290	chr1	133057239	133058612	+	1443	NA	intron (NM_001099276, intron 1 of 32)	intron (NM_001099276, intron 1 of 32)	11913	NM_001099276	240752	Mm.387308	NM_001099276	ENSMUSG00000026447	Pik3c2b	C330011J12Rik|Gm199|PI3K-C2beta|PI3KC2beta	phosphatidylinositol-4-phosphate 3-kinase catalytic subunit type 2 beta	protein-coding
H1R1_peak_1876	chr13	51152920	51153940	+	1441	NA	TTS (NM_146043)	TTS (NM_146043)	-17595	NM_029173	75124	Mm.179243	NM_029173	ENSMUSG00000021396	Nxnl2	4930519N16Rik|Rdcvf2	nucleoredoxin-like 2	protein-coding
H1R1_peak_3042	chr17	35667702	35668517	+	1439	NA	promoter-TSS (NM_175137)	promoter-TSS (NM_175137)	-517	NM_175137	68915	Mm.32002	NM_175137	ENSMUSG00000038838	Vars2	1190004I24Rik|Vars2l|mKIAA1885	valyl-tRNA synthetase 2, mitochondrial	protein-coding
H1R1_peak_421	chr1	171440931	171441962	+	1435	NA	intron (NM_172647, intron 1 of 9)	intron (NM_172647, intron 1 of 9)	3885	NM_172647	16456	Mm.294882	NM_172647	ENSMUSG00000038235	F11r	9130004G24|AA638916|ESTM33|JAM|JAM-1|JAM-A|Jcam|Jcam1|Ly106	F11 receptor	protein-coding
H1R1_peak_1354	chr11	110444311	110445377	+	1433	NA	intron (NM_001356345, intron 1 of 10)	intron (NM_001356345, intron 1 of 10)	-33671	NM_001356347	26399	Mm.14487	NM_011943	ENSMUSG00000020623	Map2k6	MAPKK 6|MAPKK6|MEK6|MKK6|Prkmk6|SAPKK3	mitogen-activated protein kinase kinase 6	protein-coding
H1R1_peak_4119	chr2	163423015	163424291	+	1433	NA	Intergenic	Intergenic	3882	NR_151490	108168734	Mm.440000	NR_151490		2900093K20Rik	-	RIKEN cDNA 2900093K20 gene	ncRNA
H1R1_peak_1	chr1	3514770	3515524	+	1428	NA	intron (NM_001011874, intron 1 of 2)	MTE2b|LTR|ERVL-MaLR	156351	NM_001011874	497097	Mm.454496	NM_001011874	ENSMUSG00000051951	Xkr4	AY534250|Gm210|XRG4|mKIAA1889	X-linked Kx blood group related 4	protein-coding
H1R1_peak_4750	chr4	105188549	105189734	+	1428	NA	intron (NM_080555, intron 1 of 5)	intron (NM_080555, intron 1 of 5)	31794	NM_080555	67916	Mm.348326	NM_080555	ENSMUSG00000028517	Plpp3	1110003O22Rik|2610002D05Rik|AV025606|D4Bwg0538e|D4Bwg1535e|Lpp3|PRG-2|Ppab2b|Ppap2b	phospholipid phosphatase 3	protein-coding
H1R1_peak_93	chr1	65118172	65119312	+	1427	NA	intron (NM_175293, intron 3 of 7)	intron (NM_175293, intron 3 of 7)	4472	NM_001285882	98303	Mm.348057	NM_175293	ENSMUSG00000044816	D630023F18Rik	AI314969	RIKEN cDNA D630023F18 gene	protein-coding
H1R1_peak_4090	chr2	155819450	155820461	+	1426	NA	promoter-TSS (NR_015528)	promoter-TSS (NR_015528)	-752	NR_015528	613262	Mm.330707	NR_015528	ENSMUSG00000074649	BC029722	-	cDNA sequence BC029722	ncRNA
H1R1_peak_1706	chr12	111428002	111429084	+	1426	NA	exon (NM_001289488, exon 11 of 14)	exon (NM_001289488, exon 11 of 14)	11098	NM_001289489	74190	Mm.248640	NM_028807	ENSMUSG00000021280	Exoc3l4	1200009I06Rik|1600013K19Rik	exocyst complex component 3-like 4	protein-coding
H1R1_peak_7177	chr9	122100250	122101477	+	1426	NA	Intergenic	L1MD3|LINE|L1	-16403	NM_001357774	20623	Mm.257989	NM_133741	ENSMUSG00000038145	Snrk	2010012F07Rik|AI448042|AW547029|E030034B15|R74830|mKIAA0096	SNF related kinase	protein-coding
H1R1_peak_3113	chr17	56626857	56627819	+	1423	NA	promoter-TSS (NM_175350)	promoter-TSS (NM_175350)	291	NM_001357897	106757	Mm.23401	NM_175350	ENSMUSG00000040828	Catsperd	4921529N20Rik|4933402B14Rik|619718|AW045609|Gm6095|Tmem146	cation channel sperm associated auxiliary subunit delta	protein-coding
H1R1_peak_5870	chr7	4602561	4604036	+	1421	NA	intron (NM_207270, intron 1 of 19)	intron (NM_207270, intron 1 of 19)	743	NM_207270	545902	Mm.188925	NM_207270	ENSMUSG00000035429	Ptprh	R-PTP-H|sap-1	protein tyrosine phosphatase, receptor type, H	protein-coding
H1R1_peak_2297	chr15	3247353	3248706	+	1418	NA	Intergenic	Intergenic	-22738	NM_001042613	20363	Mm.392203	NM_009155	ENSMUSG00000064373	Selenop	AU018766|D15Ucla1|Se-P|Sepp1|selp	selenoprotein P	protein-coding
H1R1_peak_3507	chr19	10267512	10268385	+	1415	NA	intron (NM_198114, intron 5 of 19)	B1_Mm|SINE|Alu	-27200	NM_001033481	225908	Mm.329716	NM_001033481	ENSMUSG00000036098	Myrf	6030439E18|Gm1804|Gm98|Mrf	myelin regulatory factor	protein-coding
H1R1_peak_3817	chr2	50283891	50284779	+	1415	NA	intron (NM_001348198, intron 6 of 7)	MER57D|LTR|ERV1	12466	NM_001348198	109129	Mm.29214	NM_133839	ENSMUSG00000026766	Mmadhc	2010311D03Rik|AI314967|CblD	methylmalonic aciduria (cobalamin deficiency) cblD type, with homocystinuria	protein-coding
H1R1_peak_1844	chr13	41827601	41828830	+	1414	NA	exon (NM_001145875, exon 2 of 7)	exon (NM_001145875, exon 2 of 7)	19273	NM_175417	109254	Mm.25195	NM_175417	ENSMUSG00000058022	Adtrp	9530008L14Rik	androgen dependent TFPI regulating protein	protein-coding
H1R1_peak_427	chr1	172413194	172413947	+	1411	NA	Intergenic	Intergenic	37039	NM_026234	67556	Mm.26612	NM_026234	ENSMUSG00000050229	Pigm	4933437L05Rik|AI644422|AV302080|C920011G20Rik	phosphatidylinositol glycan anchor biosynthesis, class M	protein-coding
H1R1_peak_6171	chr7	110892818	110894433	+	1411	NA	intron (NM_194464, intron 15 of 20)	intron (NM_194464, intron 15 of 20)	-11360	NR_045267	100504184	Mm.441327	NR_045267	ENSMUSG00000087160	Gm16336	-	predicted gene 16336	ncRNA
H1R1_peak_6290	chr7	139234340	139235290	+	1411	NA	intron (NM_027164, intron 8 of 10)	intron (NM_027164, intron 8 of 10)	-13667	NM_001033206	101631	Mm.334300	NM_001033206	ENSMUSG00000060260	Pwwp2b	AI594893|D7Ertd517e|D930023J19Rik|Pwwp2	PWWP domain containing 2B	protein-coding
H1R1_peak_5267	chr5	88768047	88768821	+	1404	NA	intron (NM_007832, intron 1 of 6)	intron (NM_007832, intron 1 of 6)	3421	NM_007832	13178	Mm.298892	NM_007832	ENSMUSG00000029366	Dck	-	deoxycytidine kinase	protein-coding
H1R1_peak_661	chr10	69533562	69534841	+	1400	NA	5' UTR (NM_170728, exon 1 of 41)	5' UTR (NM_170728, exon 1 of 41)	493	NM_170729	11735	Mm.235960	NM_009670	ENSMUSG00000069601	Ank3	2900054D09Rik|AI314020|Ank-3|AnkG|Ankyrin-3|Ankyrin-G	ankyrin 3, epithelial	protein-coding
H1R1_peak_2723	chr16	32728579	32729420	+	1400	NA	Intergenic	Intergenic	-6887	NM_080457	140474	Mm.214599	NM_080457	ENSMUSG00000079620	Muc4	4933405I11Rik|Asgp	mucin 4	protein-coding
H1R1_peak_1946	chr13	95242401	95243920	+	1398	NA	intron (NM_172263, intron 1 of 19)	MLT1A1-int|LTR|ERVL-MaLR	7144	NM_172263	218461	Mm.100167	NM_172263	ENSMUSG00000021684	Pde8b	B230331L10Rik|C030047E14Rik	phosphodiesterase 8B	protein-coding
H1R1_peak_3534	chr19	24214609	24215654	+	1395	NA	intron (NM_001360392, intron 1 of 22)	ID_B1|SINE|B4	9997	NM_011597	21873	Mm.104744	NM_011597	ENSMUSG00000024812	Tjp2	ZO-2	tight junction protein 2	protein-coding
H1R1_peak_4475	chr3	107869505	107870962	+	1386	NA	Intergenic	Intergenic	-6997	NM_133867	99662	Mm.108491	NM_133867	ENSMUSG00000040600	Eps8l3	AI504489|Eps8r3	EPS8-like 3	protein-coding
H1R1_peak_4451	chr3	104142221	104143073	+	1385	NA	intron (NM_001159354, intron 1 of 20)	intron (NM_001159354, intron 1 of 20)	77759	NM_001159354	99470	Mm.264849	NM_133853	ENSMUSG00000052539	Magi3	4732496O19Rik|6530407C02Rik|AA407180|AI120132|mKIAA1634	membrane associated guanylate kinase, WW and PDZ domain containing 3	protein-coding
H1R1_peak_5352	chr5	115520701	115522086	+	1377	NA	intron (NM_011223, intron 1 of 10)	(TCC)n|Simple_repeat|Simple_repeat	14717	NM_133915	19303	Mm.18714	NM_011223	ENSMUSG00000029528	Pxn	AW108311|AW123232|Pax	paxillin	protein-coding
H1R1_peak_2661	chr16	17927323	17928872	+	1377	NA	5' UTR (NM_153150, exon 1 of 9)	5' UTR (NM_153150, exon 1 of 9)	122	NM_153150	13358	Mm.229291	NM_153150	ENSMUSG00000003528	Slc25a1	1300019P08Rik|2610100G11Rik|AI194714|Ctp|Dgsj|Slc20a3	solute carrier family 25 (mitochondrial carrier, citrate transporter), member 1	protein-coding
H1R1_peak_2586	chr15	101144524	101145550	+	1375	NA	3' UTR (NM_001277258, exon 11 of 11)	3' UTR (NM_001277258, exon 11 of 11)	16515	NM_001277259	11482	Mm.279542	NM_009612	ENSMUSG00000000530	Acvrl1	AI115505|AI427544|Acvrlk1|Alk1	activin A receptor, type II-like 1	protein-coding
H1R1_peak_6694	chr8	117764070	117765053	+	1371	NA	Intergenic	MLT1A|LTR|ERVL-MaLR	37413	NM_001357233	68533	Mm.181836	NM_026758	ENSMUSG00000031843	Mphosph6	1110001M01Rik|AA536809|C86426	M phase phosphoprotein 6	protein-coding
H1R1_peak_831	chr10	120209840	120210898	+	1370	NA	intron (NM_026617, intron 1 of 6)	L1M3|LINE|L1	1543	NM_026617	68212	Mm.157426	NM_026617	ENSMUSG00000020225	Tmbim4	0610007H07Rik|AU022431	transmembrane BAX inhibitor motif containing 4	protein-coding
H1R1_peak_5613	chr6	70814100	70815286	+	1365	NA	Intergenic	RMER15|LTR|ERVL	-22518	NM_009075	19895	Mm.17905	NM_009075	ENSMUSG00000053604	Rpia	RPI	ribose 5-phosphate isomerase A	protein-coding
H1R1_peak_6436	chr8	40803401	40804247	+	1361	NA	Intergenic	B4A|SINE|B4	10551	NM_001009548	384806	Mm.444736	NM_001009548	ENSMUSG00000046282	Adam20	4930529F22Rik|Adam38	a disintegrin and metallopeptidase domain 20	protein-coding
H1R1_peak_4621	chr4	41027845	41028756	+	1358	NA	Intergenic	Intergenic	19836	NM_007473	11832	Mm.8728	NM_007473	ENSMUSG00000028427	Aqp7	AQP7L|AQPap	aquaporin 7	protein-coding
H1R1_peak_6473	chr8	57488878	57490512	+	1358	NA	intron (NR_126553, intron 1 of 3)	ORR1A2-int|LTR|ERVL-MaLR	1732	NR_126553	78353	Mm.426240	NR_126553	ENSMUSG00000096917	2500002B13Rik	-	RIKEN cDNA 2500002B13 gene	ncRNA
H1R1_peak_3911	chr2	92431549	92432897	+	1355	NA	TTS (NR_040621)	TTS (NR_040621)	1846	NM_009963	12953	Mm.254181	NM_009963	ENSMUSG00000068742	Cry2	AV006279|D130054K12Rik	cryptochrome 2 (photolyase-like)	protein-coding
H1R1_peak_4345	chr3	86134504	86135644	+	1355	NA	Intergenic	B3|SINE|B2	3784	NR_004417	19870		NR_004417	ENSMUSG00000064984	Snord73a	Rnu73a|U73a	small nucleolar RNA, C/D box U73A	snoRNA
H1R1_peak_4740	chr4	100008379	100009343	+	1352	NA	Intergenic	Intergenic	79410	NM_028132	72157	Mm.217764	NM_028132	ENSMUSG00000025791	Pgm2	2610020G18Rik|AA407108|AI098105|Pgm-2|Pgm1	phosphoglucomutase 2	protein-coding
H1R1_peak_4606	chr4	19925605	19926383	+	1346	NA	Intergenic	Intergenic	-3428	NM_175406	242341	Mm.19298	NM_175406	ENSMUSG00000028238	Atp6v0d2	1620401A02Rik|AI324824|V-ATPase	ATPase, H+ transporting, lysosomal V0 subunit D2	protein-coding
H1R1_peak_5319	chr5	102465101	102465900	+	1342	NA	Intergenic	Intergenic	-15891	NM_146161	231532	Mm.440191	NM_029270	ENSMUSG00000057315	Arhgap24	0610025G21Rik	Rho GTPase activating protein 24	protein-coding
H1R1_peak_4811	chr4	118276474	118277177	+	1341	NA	intron (NM_011213, intron 3 of 32)	intron (NM_011213, intron 3 of 32)	14572	NM_011213	19268	Mm.29855	NM_011213	ENSMUSG00000033295	Ptprf	AA591035|LAR|LARS|RPTP-LAR	protein tyrosine phosphatase, receptor type, F	protein-coding
H1R1_peak_7154	chr9	117016311	117017549	+	1338	NA	intron (NM_001172123, intron 3 of 14)	intron (NM_001172123, intron 3 of 14)	235553	NM_001172126	207181	Mm.326411	NM_178660	ENSMUSG00000039607	Rbms3	6720477E09Rik|8430436O14Rik	RNA binding motif, single stranded interacting protein	protein-coding
H1R1_peak_5240	chr5	74136431	74137260	+	1334	NA	Intergenic	Intergenic	43315	NR_031758	100313943	Mm.46547	NR_031758	ENSMUSG00000093355	Snora26	MBI-6	small nucleolar RNA, H/ACA box 26	snoRNA
H1R1_peak_248	chr1	120083649	120084842	+	1331	NA	Intergenic	Intergenic	-10465	NM_019432	170706	Mm.24750	NM_019432	ENSMUSG00000050777	Tmem37	AI173373|AW540203|Pr|Pr1	transmembrane protein 37	protein-coding
H1R1_peak_4006	chr2	133466936	133467845	+	1330	NA	Intergenic	B1_Mur1|SINE|Alu	-84769	NM_007553	12156	Mm.103205	NM_007553	ENSMUSG00000027358	Bmp2	AI467020|Bmp2a	bone morphogenetic protein 2	protein-coding
H1R1_peak_3627	chr19	46524584	46525371	+	1330	NA	Intergenic	Intergenic	23329	NM_053100	93679	Mm.392177	NM_053100	ENSMUSG00000025034	Trim8	AA408830|BB006755|GERP|Rnf27	tripartite motif-containing 8	protein-coding
H1R1_peak_3342	chr18	60680347	60681210	+	1324	NA	Intergenic	Intergenic	17368	NR_045401	328963	Mm.417203	NR_045401		G630071F17Rik	G630071F17	RIKEN cDNA G630071F17 gene	ncRNA
H1R1_peak_1164	chr11	83850178	83851355	+	1322	NA	promoter-TSS (NM_001291268)	promoter-TSS (NM_001291268)	-103	NM_009330	21410	Mm.7226	NM_009330	ENSMUSG00000020679	Hnf1b	HNF-1-beta|HNF-1B|HNF-1Beta|Hnf1beta|LFB3|Tcf-2|Tcf2|vHNF1	HNF1 homeobox B	protein-coding
H1R1_peak_3990	chr2	128265311	128267238	+	1319	NA	Intergenic	ID_B1|SINE|B4	138699	NM_001284410	12125	Mm.141083	NM_009754	ENSMUSG00000027381	Bcl2l11	1500006F24Rik|Bim|Bod|bcl2-L-11	BCL2-like 11 (apoptosis facilitator)	protein-coding
H1R1_peak_739	chr10	87051667	87052311	+	1317	NA	Intergenic	Intergenic	-6057	NM_029685	76640	Mm.78423	NM_029685	ENSMUSG00000047129	1700113H08Rik	-	RIKEN cDNA 1700113H08 gene	protein-coding
H1R1_peak_3173	chr17	83307135	83309199	+	1315	NA	Intergenic	Intergenic	-42764	NM_199466	78798	Mm.295565	NM_199466	ENSMUSG00000032624	Eml4	4930443C24Rik|AI644019	echinoderm microtubule associated protein like 4	protein-coding
H1R1_peak_2132	chr14	46277433	46278572	+	1315	NA	Intergenic	Intergenic	-101522	NR_037981	100041724	Mm.383311	NM_001099324	ENSMUSG00000079261	Gm15217	-	predicted gene 15217	ncRNA
H1R1_peak_4201	chr2	181100009	181101228	+	1312	NA	exon (NM_001302888, exon 10 of 16)	exon (NM_001302888, exon 10 of 16)	34671	NM_001006669	16536	Mm.40615	NM_010611	ENSMUSG00000016346	Kcnq2	HNSPC|KQT2|Nmf134	potassium voltage-gated channel, subfamily Q, member 2	protein-coding
H1R1_peak_4115	chr2	160645290	160646003	+	1311	NA	promoter-TSS (NM_009408)	promoter-TSS (NM_009408)	-251	NM_009408	21969	Mm.217233	NM_009408	ENSMUSG00000070544	Top1	AI467334|D130064I21Rik|Top-1	topoisomerase (DNA) I	protein-coding
H1R1_peak_490	chr1	193622214	193622985	+	1303	NA	Intergenic	Intergenic	-115069	NR_029592	387201		NR_029592	ENSMUSG00000065533	Mir205	Mirn205|mir-205|mmu-mir-205	microRNA 205	ncRNA
H1R1_peak_5803	chr6	128277094	128278453	+	1302	NA	intron (NM_001080979, intron 1 of 10)	intron (NM_001080979, intron 1 of 10)	23040	NM_001080979	21679	Mm.14774	NM_011567	ENSMUSG00000030353	Tead4	ETFR-2|Etfr2|FR-19|Rtef1|TEAD-4|TEF-3|Tcf13r1|Tef3|Tefr|Tefr1|Tefr1a	TEA domain family member 4	protein-coding
H1R1_peak_2196	chr14	63325559	63326451	+	1302	NA	Intergenic	Intergenic	-80734	NM_008092	14463	Mm.247669	NM_008092	ENSMUSG00000021944	Gata4	Gata-4	GATA binding protein 4	protein-coding
H1R1_peak_6181	chr7	112354179	112355861	+	1302	NA	3' UTR (NM_177282, exon 20 of 20)	3' UTR (NM_177282, exon 20 of 20)	-13288	NM_027587	100504195	Mm.291129	NM_027587	ENSMUSG00000038244	Micalcl	4921517J23Rik	MICAL C-terminal like	protein-coding
H1R1_peak_6158	chr7	109601605	109603622	+	1301	NA	intron (NM_001001326, intron 1 of 19)	intron (NM_001001326, intron 1 of 19)	13955	NR_037617	76954	Mm.252009	NM_029811	ENSMUSG00000031024	St5	2010004M01Rik|2610305K15Rik	suppression of tumorigenicity 5	protein-coding
H1R1_peak_3525	chr19	17410544	17411609	+	1299	NA	Intergenic	Intergenic	17033	NM_019437	54391	Mm.7013	NM_019437	ENSMUSG00000024712	Rfk	0610038L10Rik|AF031381|KOI-4	riboflavin kinase	protein-coding
H1R1_peak_5710	chr6	108486117	108487311	+	1298	NA	intron (NM_010585, intron 49 of 61)	intron (NM_010585, intron 49 of 61)	-3029	NR_106121	102465766		NR_106121	ENSMUSG00000105697	Mir7661	mmu-mir-7661	microRNA 7661	ncRNA
H1R1_peak_3885	chr2	77589609	77591257	+	1297	NA	intron (NM_178723, intron 3 of 9)	B1F|SINE|Alu	30981	NM_001363039	241494	Mm.490320	NM_178723	ENSMUSG00000027016	Zfp385b	B830010L13Rik|C130013B13Rik|Zfp533|Znf385b	zinc finger protein 385B	protein-coding
H1R1_peak_121	chr1	74391696	74393485	+	1295	NA	intron (NM_153088, intron 1 of 6)	intron (NM_153088, intron 1 of 6)	981	NM_153088	227292	Mm.165042	NM_153088	ENSMUSG00000026176	Ctdsp1	GIP|NLIIF|Nif3|SCP1	CTD (carboxy-terminal domain, RNA polymerase II, polypeptide A) small phosphatase 1	protein-coding
H1R1_peak_6981	chr9	64913334	64914490	+	1293	NA	intron (NM_001162917, intron 34 of 34)	B3|SINE|B2	37708	NM_144813	214111	Mm.156124	NM_144813	ENSMUSG00000034452	Slc24a1	-	solute carrier family 24 (sodium/potassium/calcium exchanger), member 1	protein-coding
H1R1_peak_4084	chr2	155125659	155126422	+	1287	NA	Intergenic	IAPEz-int|LTR|ERVK	-7441	NM_008395	16396	Mm.208286	NM_008395	ENSMUSG00000027598	Itch	6720481N21Rik|8030492O04Rik|A130065M08|AIP4|C230047C07Rik	itchy, E3 ubiquitin protein ligase	protein-coding
H1R1_peak_4332	chr3	84428229	84429576	+	1281	NA	Intergenic	Intergenic	-48981	NR_040752	75309	Mm.159497	NR_040752	ENSMUSG00000104004	4930565D16Rik	-	RIKEN cDNA 4930565D16 gene	ncRNA
H1R1_peak_2003	chr13	111622403	111623198	+	1281	NA	Intergenic	L1M6|LINE|L1	-63378	NM_172593	218613	Mm.31012	NM_172593	ENSMUSG00000032727	Mier3	5730509D14|AU015422|D130064H19Rik	MIER family member 3	protein-coding
H1R1_peak_1899	chr13	56677731	56678741	+	1279	NA	Intergenic	Intergenic	-24774	NM_008541	17129	Mm.272920	NM_008541	ENSMUSG00000021540	Smad5	1110051M15Rik|AI451355|Dwf-C|Madh5|MusMLP	SMAD family member 5	protein-coding
H1R1_peak_6412	chr8	33806526	33807192	+	1278	NA	intron (NM_001042675, intron 5 of 6)	intron (NM_001042675, intron 5 of 6)	-59089	NM_001206849	72632	Mm.443483	NM_001206849	ENSMUSG00000094500	Smim18	2700090O03Rik|AI835723	small integral membrane protein 18	protein-coding
H1R1_peak_6756	chr8	126774570	126775613	+	1277	NA	Intergenic	Intergenic	-73929	NR_151740	414091	Mm.240068	NM_001033546		A630001O12Rik	Gm45803	RIKEN cDNA A630001O12 gene	ncRNA
H1R1_peak_5147	chr5	37088235	37089372	+	1277	NA	intron (NM_001347348, intron 1 of 20)	intron (NM_001347348, intron 1 of 20)	3567	NM_001347348	76071	Mm.85280	NM_178394	ENSMUSG00000063646	Jakmip1	5830437M04Rik|C330021K24Rik|Gababrbp|Marlin-1	janus kinase and microtubule interacting protein 1	protein-coding
H1R1_peak_871	chr10	128587204	128588943	+	1277	NA	intron (NM_010153, intron 1 of 27)	intron (NM_010153, intron 1 of 27)	1562	NM_010153	13867	Mm.373043	NM_010153	ENSMUSG00000018166	Erbb3	C76256|Erbb-3|Erbb3r|Her3	erb-b2 receptor tyrosine kinase 3	protein-coding
H1R1_peak_3918	chr2	93723012	93723901	+	1276	NA	intron (NM_001355076, intron 10 of 10)	MTE2a|LTR|ERVL-MaLR	81022	NM_007442	11695	Mm.389389	NM_007442	ENSMUSG00000040310	Alx4	lst	aristaless-like homeobox 4	protein-coding
H1R1_peak_5810	chr6	128754624	128755586	+	1275	NA	Intergenic	Intergenic	-32008	NM_001099918	100043861	Mm.66911	NM_001099918	ENSMUSG00000079299	Klrb1	4930431A04Rik|Gm4696|Klrb1g|Klrb6|Ly-55|Ly55|NKR-P1G|Nkrp-1e|Nkrp1g	killer cell lectin-like receptor subfamily B member 1	protein-coding
H1R1_peak_4910	chr4	134792131	134793115	+	1274	NA	Intergenic	ORR1C2|LTR|ERVL-MaLR	-24619	NM_145554	100017	Mm.27486	NM_145554	ENSMUSG00000037295	Ldlrap1	AA691260|ARH2|Arh|Arh1|FHCB1|FHCB2	low density lipoprotein receptor adaptor protein 1	protein-coding
H1R1_peak_1781	chr13	24260638	24261343	+	1273	NA	intron (NM_026825, intron 2 of 37)	intron (NM_026825, intron 2 of 37)	19800	NM_001311122	68732	Mm.211047	NM_026825	ENSMUSG00000021338	Carmil1	1110037D04Rik|AI425970|CARMIL|CARML1|D130057M20|Lrrc16|Lrrc16a	capping protein regulator and myosin 1 linker 1	protein-coding
H1R1_peak_5581	chr6	48824538	48825502	+	1273	NA	Intergenic	Intergenic	15968	NM_023056	65963	Mm.28385	NM_023056	ENSMUSG00000029810	Tmem176b	1810009M01Rik|Clast1|Lr8	transmembrane protein 176B	protein-coding
H1R1_peak_3843	chr2	60582739	60583783	+	1273	NA	Intergenic	Intergenic	-29953	NM_008867	18779	Mm.5092	NM_008867	ENSMUSG00000054580	Pla2r1	Pla2-r|Pla2g1br|Pla2r	phospholipase A2 receptor 1	protein-coding
H1R1_peak_6000	chr7	45727351	45728208	+	1271	NA	intron (NM_001033170, intron 4 of 4)	intron (NM_001033170, intron 4 of 4)	-1963	NM_027055	69363	Mm.45607	NM_027055	ENSMUSG00000070563	Spaca4	1700008E09Rik|AV043694|Samp14	sperm acrosome associated 4	protein-coding
H1R1_peak_2337	chr15	36898537	36901135	+	1268	NA	Intergenic	Intergenic	-102907	NM_001253806	22631	Mm.3360	NM_011740	ENSMUSG00000022285	Ywhaz	1110013I11Rik|14-3-3zeta|AI596267|AL022924|AU020854	tyrosine 3-monooxygenase/tryptophan 5-monooxygenase activation protein, zeta polypeptide	protein-coding
H1R1_peak_3793	chr2	35616653	35617617	+	1268	NA	intron (NM_001290637, intron 1 of 16)	intron (NM_001290637, intron 1 of 16)	-4846	NM_001290641	69601	Mm.29629	NM_001001602	ENSMUSG00000026883	Dab2ip	2310011D08Rik|AI480459|Aip1|mKIAA1743	disabled 2 interacting protein	protein-coding
H1R1_peak_7094	chr9	99727718	99728704	+	1267	NA	Intergenic	Intergenic	-10944	NM_001194923	56492	Mm.386784	NM_019815	ENSMUSG00000032473	Cldn18	-	claudin 18	protein-coding
H1R1_peak_3889	chr2	79618068	79619499	+	1266	NA	Intergenic	Intergenic	-16642	NM_080558	70599	Mm.272881	NM_080558	ENSMUSG00000027007	Itprid2	5730488C15Rik|CS-1|CS1|KRAP|SPAG13|Ssfa2|mKIAA1927	ITPR interacting domain containing 2	protein-coding
H1R1_peak_5441	chr5	137921583	137922259	+	1266	NA	promoter-TSS (NM_007819)	promoter-TSS (NM_007819)	-302	NM_007819	13113	Mm.289886	NM_007819	ENSMUSG00000029727	Cyp3a13	IIIAm2	cytochrome P450, family 3, subfamily a, polypeptide 13	protein-coding
H1R1_peak_4715	chr4	88088372	88089538	+	1266	NA	Intergenic	RMER15|LTR|ERVL	-5675	NM_001081184	230393	Mm.287210	NM_001081184	ENSMUSG00000038368	Focad	-	focadhesin	protein-coding
H1R1_peak_4240	chr3	28026530	28027454	+	1265	NA	intron (NM_001368667, intron 3 of 26)	intron (NM_001368667, intron 3 of 26)	42821	NM_001368667	18805	Mm.212039	NM_008875	ENSMUSG00000027695	Pld1	AA536939|C85393|Pld1a|Pld1b|mPLD1	phospholipase D1	protein-coding
H1R1_peak_4335	chr3	84637414	84638286	+	1261	NA	Intergenic	Intergenic	-28342	NM_177260	320782	Mm.107370	NM_177260	ENSMUSG00000056498	Tmem154	9930117H01Rik	transmembrane protein 154	protein-coding
H1R1_peak_40	chr1	39186319	39187554	+	1259	NA	promoter-TSS (NR_105767)	promoter-TSS (NR_105767)	56	NR_105767	102466631		NR_105767	ENSMUSG00000098833	Mir6349	Gm27558|mmu-mir-6349	microRNA 6349	ncRNA
H1R1_peak_5279	chr5	90898818	90900030	+	1259	NA	Intergenic	Intergenic	-4475	NM_009140	20310	Mm.4979	NM_009140	ENSMUSG00000058427	Cxcl2	CINC-2a|GROb|Gro2|MIP-2|MIP-2a|Mgsa-b|Mip2|Scyb|Scyb2	chemokine (C-X-C motif) ligand 2	protein-coding
H1R1_peak_5229	chr5	67931452	67932138	+	1257	NA	Intergenic	Intergenic	-9874	NM_001256184	330097	Mm.78496	NM_001256184	ENSMUSG00000094719	Gm5108	EG330097	predicted gene 5108	protein-coding
H1R1_peak_4412	chr3	95701604	95702599	+	1254	NA	Intergenic	Intergenic	-14184	NM_144899	229595	Mm.490574	NM_144899	ENSMUSG00000015850	Adamtsl4	ADAMTSL-4|Tsrc1	ADAMTS-like 4	protein-coding
H1R1_peak_5877	chr7	6169022	6170064	+	1254	NA	Intergenic	Intergenic	-2970	NM_028316	72667	Mm.274089	NM_028316	ENSMUSG00000044876	Zfp444	2810031J10Rik|6230401O10Rik|mFLJ00134	zinc finger protein 444	protein-coding
H1R1_peak_970	chr11	44470304	44471142	+	1253	NA	promoter-TSS (NM_024475)	promoter-TSS (NM_024475)	-175	NM_024475	79560	Mm.338784	NM_024475	ENSMUSG00000041231	Ublcp1	4930527B16Rik|8430435I17Rik|BC002236	ubiquitin-like domain containing CTD phosphatase 1	protein-coding
H1R1_peak_3226	chr18	7665135	7666678	+	1253	NA	Intergenic	Intergenic	-39043	NM_001081287	75739	Mm.133293	NM_001081287	ENSMUSG00000057440	Mpp7	1110068J02Rik|2810038M04Rik|5430426E14Rik|AI415104|Gm955	membrane protein, palmitoylated 7 (MAGUK p55 subfamily member 7)	protein-coding
H1R1_peak_1867	chr13	48962427	48963388	+	1248	NA	intron (NM_001033268, intron 1 of 17)	intron (NM_001033268, intron 1 of 17)	5153	NM_001033268	218236	Mm.426571	NM_001033268	ENSMUSG00000038014	Fam120a	C9orf10|Ossa	family with sequence similarity 120, member A	protein-coding
H1R1_peak_612	chr10	52231449	52232846	+	1245	NA	Intergenic	Intergenic	-1472	NM_001347444	66686	Mm.62982	NM_025705	ENSMUSG00000019891	Dcbld1	4631413K11Rik	discoidin, CUB and LCCL domain containing 1	protein-coding
H1R1_peak_1519	chr12	30936857	30937626	+	1245	NA	intron (NM_001289480, intron 3 of 8)	intron (NM_001289480, intron 3 of 8)	25572	NM_013709	24057	Mm.218624	NM_013709	ENSMUSG00000020669	Sh3yl1	AI314953|Ray|YSC84	Sh3 domain YSC-like 1	protein-coding
H1R1_peak_3500	chr19	9974962	9975769	+	1241	NA	Intergenic	Intergenic	-5235	NR_073181	14319	Mm.1776	NM_010239	ENSMUSG00000024661	Fth1	FHC|Fth|HFt|MFH	ferritin heavy polypeptide 1	protein-coding
H1R1_peak_1516	chr12	28685783	28687000	+	1240	NA	Intergenic	Intergenic	7066	NR_105902	102465980		NR_105902	ENSMUSG00000098579	Mir6937	Gm27448|mmu-mir-6937	microRNA 6937	ncRNA
H1R1_peak_3136	chr17	70660963	70661825	+	1239	NA	intron (NM_177639, intron 4 of 11)	intron (NM_177639, intron 4 of 11)	99647	NM_001128181	224997	Mm.311840	NM_027712	ENSMUSG00000003279	Dlgap1	4933422O14Rik|9630002F18|AI845682|AI848168|BB075781|D17Bwg0511e|GKAP/SAPAP|GKPA/SAPAP|Gkap|Sapap1|mKIAA4162	DLG associated protein 1	protein-coding
H1R1_peak_299	chr1	133463070	133464046	+	1238	NA	Intergenic	MLT1D|LTR|ERVL-MaLR	-39346	NM_011439	20668	Mm.8575	NM_011439	ENSMUSG00000070643	Sox13	AA407916|AW259412|AW540933|Sox-13	SRY (sex determining region Y)-box 13	protein-coding
H1R1_peak_1446	chr11	120762386	120763541	+	1231	NA	Intergenic	Intergenic	21241	NM_009053	19719	Mm.871	NM_009053	ENSMUSG00000025158	Rfng	-	RFNG O-fucosylpeptide 3-beta-N-acetylglucosaminyltransferase	protein-coding
H1R1_peak_3295	chr18	38778050	38779241	+	1228	NA	Intergenic	Intergenic	64322	NM_001370889	102632739		NM_001370889		Gm19774	-	predicted gene, 19774	protein-coding
H1R1_peak_5735	chr6	115538834	115539629	+	1227	NA	Intergenic	Intergenic	-5460	NM_199033	381802	Mm.291208	NM_199033	ENSMUSG00000042389	Tsen2	AU067695	tRNA splicing endonuclease subunit 2	protein-coding
H1R1_peak_3429	chr18	84081689	84083118	+	1227	NA	intron (NM_001364993, intron 1 of 1)	intron (NM_001364993, intron 1 of 1)	4062	NM_001364994	110796	Mm.102136	NM_001081300	ENSMUSG00000046982	Tshz1	5730407I04Rik|D18Bwg1409e|Mtsh1|NY-CO-33|Sdccag33|Tsh1|teashirt1	teashirt zinc finger family member 1	protein-coding
H1R1_peak_4906	chr4	134482363	134483519	+	1221	NA	Intergenic	Intergenic	-13820	NM_027995	71904	Mm.142343	NM_027995	ENSMUSG00000037348	Paqr7	2310021M12Rik|AV001994|BB007237|Mpra|PGLP|mPR	progestin and adipoQ receptor family member VII	protein-coding
H1R1_peak_3344	chr18	61212750	61213507	+	1220	NA	Intergenic	Intergenic	-1532	NM_007885	13521	Mm.24803	NM_007885	ENSMUSG00000034320	Slc26a2	Dtd|ST-OB	solute carrier family 26 (sulfate transporter), member 2	protein-coding
H1R1_peak_3792	chr2	35589850	35590594	+	1219	NA	intron (NM_001290637, intron 1 of 16)	intron (NM_001290637, intron 1 of 16)	7382	NM_001290637	69601	Mm.29629	NM_001001602	ENSMUSG00000026883	Dab2ip	2310011D08Rik|AI480459|Aip1|mKIAA1743	disabled 2 interacting protein	protein-coding
H1R1_peak_6447	chr8	44704453	44705310	+	1214	NA	Intergenic	Intergenic	-245327	NM_001081286	14107	Mm.27365	NM_001081286	ENSMUSG00000070047	Fat1	2310038E12Rik|AU023433|Fath|mFat1	FAT atypical cadherin 1	protein-coding
H1R1_peak_3696	chr2	18773438	18775004	+	1213	NA	Intergenic	Intergenic	-13359	NR_126079	100041479	Mm.393659	NR_126079	ENSMUSG00000092353	Gm3363	-	predicted gene 3363	ncRNA
H1R1_peak_5214	chr5	65435363	65436191	+	1209	NA	promoter-TSS (NM_009466)	promoter-TSS (NM_009466)	65	NM_009466	22235	Mm.344831	NM_009466	ENSMUSG00000029201	Ugdh	Udpgdh	UDP-glucose dehydrogenase	protein-coding
H1R1_peak_4923	chr4	136122901	136124080	+	1209	NA	Intergenic	Intergenic	-20332	NM_008321	15903	Mm.110	NM_008321	ENSMUSG00000007872	Id3	Hlh462|Idb3|bHLHb25	inhibitor of DNA binding 3	protein-coding
H1R1_peak_255	chr1	125450247	125450858	+	1209	NA	Intergenic	Intergenic	-14825	NM_001205385	74117	Mm.183102	NM_023735	ENSMUSG00000026341	Actr3	1200003A09Rik|Arp3	ARP3 actin-related protein 3	protein-coding
H1R1_peak_6009	chr7	49164872	49165470	+	1204	NA	intron (NM_001111016, intron 2 of 38)	intron (NM_001111016, intron 2 of 38)	-3013	NR_154465	108167511	Mm.400599	NR_154465		9130015G15Rik	-	RIKEN cDNA 9130015G15 gene	ncRNA
H1R1_peak_1637	chr12	83708307	83709446	+	1202	NA	intron (NM_001362271, intron 3 of 11)	PB1D10|SINE|Alu	20724	NM_001362271	19164	Mm.998	NM_008943	ENSMUSG00000019969	Psen1	Ad3h|PS-1|PS1|S182	presenilin 1	protein-coding
H1R1_peak_4585	chr3	153944119	153945120	+	1201	NA	promoter-TSS (NM_007382)	promoter-TSS (NM_007382)	24	NM_007382	11364	Mm.10530	NM_007382	ENSMUSG00000062908	Acadm	AU018656|MCAD	acyl-Coenzyme A dehydrogenase, medium chain	protein-coding
H1R1_peak_3116	chr17	56907058	56907759	+	1200	NA	intron (NM_022328, intron 3 of 11)	intron (NM_022328, intron 3 of 11)	27980	NM_022328	64144	Mm.148748	NM_022328	ENSMUSG00000024212	Mllt1	AA407901|BAM11|ENL|LTG19	myeloid/lymphoid or mixed-lineage leukemia; translocated to, 1	protein-coding
H1R1_peak_4615	chr4	40701568	40703168	+	1198	NA	intron (NM_001025445, intron 1 of 7)	intron (NM_001025445, intron 1 of 7)	548	NM_025545	66408	Mm.430710	NM_025545	ENSMUSG00000028411	Aptx	2410016G21Rik|AA388047|FHA-HIT	aprataxin	protein-coding
H1R1_peak_2840	chr16	93797512	93798144	+	1196	NA	intron (NM_027293, intron 27 of 36)	RLTR40|LTR|ERVK	-2927	NR_151466	102633000	Mm.443436	NR_151466		2310043M15Rik	-	RIKEN cDNA 2310043M15 gene	ncRNA
H1R1_peak_6649	chr8	106614313	106616007	+	1195	NA	intron (NM_009864, intron 2 of 15)	intron (NM_009864, intron 2 of 15)	11810	NM_009864	12550	Mm.35605	NM_009864	ENSMUSG00000000303	Cdh1	AA960649|ARC-1|E-cad|Ecad|L-CAM|UVO|Um	cadherin 1	protein-coding
H1R1_peak_4752	chr4	105308650	105309521	+	1195	NA	Intergenic	Intergenic	151738	NM_080555	67916	Mm.348326	NM_080555	ENSMUSG00000028517	Plpp3	1110003O22Rik|2610002D05Rik|AV025606|D4Bwg0538e|D4Bwg1535e|Lpp3|PRG-2|Ppab2b|Ppap2b	phospholipid phosphatase 3	protein-coding
H1R1_peak_3139	chr17	70834309	70836901	+	1192	NA	Intergenic	Intergenic	11172	NM_001164077	21815	Mm.101034	NM_009372	ENSMUSG00000047407	Tgif1	AA959811|AI462167|Tgif	TGFB-induced factor homeobox 1	protein-coding
H1R1_peak_6688	chr8	117333461	117334801	+	1192	NA	intron (NM_001163262, intron 1 of 20)	intron (NM_001163262, intron 1 of 20)	-15039	NM_028941	74440	Mm.233181	NM_028941	ENSMUSG00000034390	Cmip	4933407C03Rik|5830471E12Rik|AI314065|AI464126	c-Maf inducing protein	protein-coding
H1R1_peak_1470	chr12	7820286	7821455	+	1191	NA	Intergenic	MER45B|DNA|hAT-Tip100	-156807	NM_009693	238055	Mm.221239	NM_009693	ENSMUSG00000020609	Apob	AI315052|Apo B-100|apob-100|apob-48	apolipoprotein B	protein-coding
H1R1_peak_4342	chr3	85971458	85972354	+	1191	NA	Intergenic	Intergenic	30625	NM_001001650	368202	Mm.253822	NM_001001650	ENSMUSG00000049013	Prss48	Esspl|Gm1019	protease, serine 48	protein-coding
H1R1_peak_3343	chr18	60722624	60723752	+	1191	NA	intron (NM_001348146, intron 1 of 6)	intron (NM_001348146, intron 1 of 6)	4378	NM_001348103	15531	Mm.181862	NM_008306	ENSMUSG00000054008	Ndst1	1200015G06Rik|HSNST|HSNST 1|Hsst|N-HSST|N-HSST 1|NDST-1|b2b2230Clo	N-deacetylase/N-sulfotransferase (heparan glucosaminyl) 1	protein-coding
H1R1_peak_6584	chr8	94172871	94174068	+	1191	NA	TTS (NM_008630)	TTS (NM_008630)	851	NM_008630	17750	Mm.147226	NM_008630	ENSMUSG00000031762	Mt2	AA409533|MT-II|Mt-2	metallothionein 2	protein-coding
H1R1_peak_2625	chr16	8512949	8513576	+	1190	NA	promoter-TSS (NM_001170978)	promoter-TSS (NM_001170978)	-167	NM_172961	268860	Mm.259315	NM_172961	ENSMUSG00000057880	Abat	9630038C02Rik|AI255750|Gabaat|Gabat|Gm9851|I54|Laibat|X61497	4-aminobutyrate aminotransferase	protein-coding
H1R1_peak_509	chr10	9234588	9236019	+	1187	NA	Intergenic	Intergenic	-349233	NM_175155	70097	Mm.338275	NM_175155	ENSMUSG00000015305	Sash1	1100001C18Rik|2500002E12Rik|A330076K04Rik|mKIAA0790	SAM and SH3 domain containing 1	protein-coding
H1R1_peak_6417	chr8	35352016	35353306	+	1186	NA	Intergenic	Intergenic	-23098	NM_001364451	244416	Mm.247126	NM_177741	ENSMUSG00000046794	Ppp1r3b	6430576E21|AW821953|GL|PTG	protein phosphatase 1, regulatory subunit 3B	protein-coding
H1R1_peak_5261	chr5	87103655	87104295	+	1186	NA	Intergenic	L1_Mus4|LINE|L1	-11420	NM_001029867	231396	Mm.439851	NM_001029867	ENSMUSG00000070704	Ugt2b36	-	UDP glucuronosyltransferase 2 family, polypeptide B36	protein-coding
H1R1_peak_2997	chr17	32098798	32100308	+	1185	NA	Intergenic	Intergenic	-8130	NR_027316	435518	Mm.328944	NR_027316	ENSMUSG00000002791	Pdxk-ps	Gm9743	pyridoxal (pyridoxine, vitamin B6) kinase, pseudogene	pseudo
H1R1_peak_859	chr10	127737778	127738797	+	1182	NA	Intergenic	B2_Mm2|SINE|B2	-1243	NM_198035	320080	Mm.27258	NM_198035	ENSMUSG00000044617	Zbtb39	7030401O21Rik|mKIAA0352	zinc finger and BTB domain containing 39	protein-coding
H1R1_peak_5179	chr5	53196285	53197108	+	1180	NA	intron (NM_172710, intron 2 of 23)	intron (NM_172710, intron 2 of 23)	16756	NM_172710	231238	Mm.235020	NM_172710	ENSMUSG00000029189	Sel1l3	2310045A20Rik|AI429585|mKIAA0746	sel-1 suppressor of lin-12-like 3 (C. elegans)	protein-coding
H1R1_peak_5026	chr4	150493386	150494399	+	1180	NA	intron (NM_001085492, intron 7 of 22)	intron (NM_001085492, intron 7 of 22)	158282	NM_173774	242773	Mm.29280	NM_173774	ENSMUSG00000039838	Slc45a1	C230078B22|Dnb5	solute carrier family 45, member 1	protein-coding
H1R1_peak_5077	chr5	9040536	9041427	+	1179	NA	Intergenic	Intergenic	-43835	NM_023733	74114	Mm.28197	NM_023733	ENSMUSG00000003623	Crot	1200003H03Rik	carnitine O-octanoyltransferase	protein-coding
H1R1_peak_6698	chr8	119437187	119439740	+	1177	NA	intron (NR_157155, intron 1 of 5)	B4A|SINE|B4	1316	NM_027950	71839	Mm.272357	NM_027950	ENSMUSG00000074063	Osgin1	1700012B18Rik|Okl38	oxidative stress induced growth inhibitor 1	protein-coding
H1R1_peak_2024	chr13	119689897	119690579	+	1174	NA	promoter-TSS (NM_001291439)	promoter-TSS (NM_001291439)	-113	NM_145942	208715	Mm.61526	NM_145942	ENSMUSG00000093930	Hmgcs1	B130032C06Rik	3-hydroxy-3-methylglutaryl-Coenzyme A synthase 1	protein-coding
H1R1_peak_5985	chr7	40677093	40678107	+	1173	NA	intron (NR_045504, intron 2 of 3)	intron (NR_045504, intron 2 of 3)	2863	NR_045504	71029	Mm.399496	NR_045504	ENSMUSG00000102004	4933402C06Rik	-	RIKEN cDNA 4933402C06 gene	ncRNA
H1R1_peak_3358	chr18	64158735	64159846	+	1170	NA	intron (NR_045366, intron 4 of 5)	intron (NR_045366, intron 4 of 5)	-95069	NM_009182	20451	Mm.252110	NM_009182	ENSMUSG00000056812	St8sia3	AI847333|ST8SiaIII|Siat8c	ST8 alpha-N-acetyl-neuraminide alpha-2,8-sialyltransferase 3	protein-coding
H1R1_peak_955	chr11	32338544	32339777	+	1170	NA	Intergenic	RLTR12D|LTR|ERVK	-8680	NM_177364	268396	Mm.227616	NM_177364	ENSMUSG00000040711	Sh3pxd2b	G431001E03Rik|TSK4|fad49	SH3 and PX domains 2B	protein-coding
H1R1_peak_1143	chr11	79112010	79113318	+	1170	NA	intron (NM_013571, intron 1 of 17)	intron (NM_013571, intron 1 of 17)	33809	NM_013571	16706	Mm.4745	NM_013571	ENSMUSG00000018334	Ksr1	AW492498|B-KSR1|D11Bhm183e|D11Bhm184e|Ksr|RSU2|hb|mKSR1	kinase suppressor of ras 1	protein-coding
H1R1_peak_7131	chr9	109878550	109880067	+	1169	NA	intron (NM_007658, intron 4 of 14)	intron (NM_007658, intron 4 of 14)	3729	NM_007658	12530	Mm.307103	NM_007658	ENSMUSG00000032477	Cdc25a	D9Ertd393e	cell division cycle 25A	protein-coding
H1R1_peak_4793	chr4	116449698	116451021	+	1169	NA	intron (NM_001369062, intron 1 of 28)	intron (NM_001369062, intron 1 of 28)	13822	NM_008641	17776	Mm.9287	NM_008641	ENSMUSG00000003810	Mast2	MAST205|Mtssk	microtubule associated serine/threonine kinase 2	protein-coding
H1R1_peak_5529	chr6	5566197	5567330	+	1169	NA	Intergenic	Intergenic	-70485	NM_013743	27273	Mm.235547	NM_013743	ENSMUSG00000019577	Pdk4	AV005916	pyruvate dehydrogenase kinase, isoenzyme 4	protein-coding
H1R1_peak_3665	chr19	57533731	57534667	+	1165	NA	Intergenic	MLT1H2|LTR|ERVL-MaLR	25133	NR_040307	78073	Mm.12411	NR_040306	ENSMUSG00000117655	6720468P15Rik	-	RIKEN cDNA 6720468P15 gene	ncRNA
H1R1_peak_1736	chr13	3644839	3646933	+	1165	NA	intron (NM_178283, intron 4 of 5)	intron (NM_178283, intron 4 of 5)	11854	NM_001267724	142688	Mm.253061	NM_178283	ENSMUSG00000033781	Asb13	2210015B19Rik|6430573K02Rik|Asb-13|C85285	ankyrin repeat and SOCS box-containing 13	protein-coding
H1R1_peak_6596	chr8	94784901	94786040	+	1162	NA	Intergenic	Intergenic	13290	NM_009142	20312	Mm.103711	NM_009142	ENSMUSG00000031778	Cx3cl1	AB030188|ABCD-3|AI848747|CX3C|Cxc3|D8Bwg0439e|Scyd1	chemokine (C-X3-C motif) ligand 1	protein-coding
H1R1_peak_3768	chr2	32439431	32441613	+	1162	NA	intron (NM_001164357, intron 1 of 9)	intron (NM_001164357, intron 1 of 9)	-9371	NM_001164358	227731	Mm.37395	NM_146118	ENSMUSG00000026819	Slc25a25	1110030N17Rik|MCSC|mKIAA1896	solute carrier family 25 (mitochondrial carrier, phosphate carrier), member 25	protein-coding
H1R1_peak_2854	chr16	97497292	97498192	+	1161	NA	intron (NM_020622, intron 2 of 7)	intron (NM_020622, intron 2 of 7)	7194	NM_020622	52793	Mm.327932	NM_020622	ENSMUSG00000022938	Fam3b	2-21|9030624C24Rik|D16Jhu19e|ORF9|Pander	family with sequence similarity 3, member B	protein-coding
H1R1_peak_3082	chr17	47423697	47424963	+	1160	NA	intron (NM_029296, intron 3 of 3)	intron (NM_029296, intron 3 of 3)	-2450	NM_001347584	75462	Mm.46129	NM_029296	ENSMUSG00000047150	1700001C19Rik	-	RIKEN cDNA 1700001C19 gene	protein-coding
H1R1_peak_3499	chr19	9930750	9931509	+	1157	NA	Intergenic	Intergenic	-31640	NM_016692	16319	Mm.29755	NM_016692	ENSMUSG00000024660	Incenp	2700067E22Rik|AU019509|C130081E20|C77457	inner centromere protein	protein-coding
H1R1_peak_2881	chr17	8452055	8452918	+	1153	NA	Intergenic	B2_Mm2|SINE|B2	18063	NM_009309	20997	Mm.913	NM_009309	ENSMUSG00000062327	T	Bra|D17Mit170|Low|Lr|T1|Tbxt|Tl2|Tl3|cou|me75	brachyury, T-box transcription factor T	protein-coding
H1R1_peak_4488	chr3	109578092	109579120	+	1153	NA	intron (NM_020505, intron 19 of 26)	intron (NM_020505, intron 19 of 26)	4599	NM_146139	57257	Mm.282257	NM_020505	ENSMUSG00000033721	Vav3	A530094I06Rik|AA986410|Idd18.1	vav 3 oncogene	protein-coding
H1R1_peak_3071	chr17	45994073	45995089	+	1152	NA	Intergenic	Intergenic	30582	NM_001110267	22339	Mm.282184	NM_009505	ENSMUSG00000023951	Vegfa	Vegf|Vpf	vascular endothelial growth factor A	protein-coding
H1R1_peak_7277	chrX	160413431	160414760	+	1151	NA	intron (NM_178712, intron 1 of 27)	intron (NM_178712, intron 1 of 27)	23405	NM_178712	237175	Mm.213016	NM_178712	ENSMUSG00000031298	Adgrg2	AW212196|B830041D06Rik|Gpr64|Me6	adhesion G protein-coupled receptor G2	protein-coding
H1R1_peak_3527	chr19	20653870	20654783	+	1150	NA	Intergenic	Intergenic	52358	NM_013467	11668	Mm.250866	NM_013467	ENSMUSG00000053279	Aldh1a1	ALDH-E1|ALHDII|Ahd-2|Ahd2|Aldh1|Aldh1a2|E1|Raldh1	aldehyde dehydrogenase family 1, subfamily A1	protein-coding
H1R1_peak_1671	chr12	101083588	101084334	+	1149	NA	promoter-TSS (NM_001160214)	promoter-TSS (NM_001160214)	-259	NM_211355	68734	Mm.87077	NM_211355	ENSMUSG00000041846	Ppp4r3a	1110034C04Rik|BC064465|Smek1|mKIAA2010	protein phosphatase 4 regulatory subunit 3A	protein-coding
H1R1_peak_6240	chr7	126761151	126762179	+	1147	NA	intron (NM_011952, intron 2 of 8)	intron (NM_011952, intron 2 of 8)	2039	NM_011952	26417	Mm.8385	NM_011952	ENSMUSG00000063065	Mapk3	Erk-1|Erk1|Ert2|Esrk1|Mnk1|Mtap2k|Prkm3|p44|p44erk1|p44mapk	mitogen-activated protein kinase 3	protein-coding
H1R1_peak_3855	chr2	68944547	68945579	+	1143	NA	intron (NM_172856, intron 2 of 9)	intron (NM_172856, intron 2 of 9)	83622	NM_001347161	241447	Mm.222222	NM_172856	ENSMUSG00000027035	Cers6	4732462C07Rik|AW544719|Lass6|T1L	ceramide synthase 6	protein-coding
H1R1_peak_5969	chr7	30972019	30973061	+	1143	NA	intron (NM_017405, intron 1 of 9)	intron (NM_017405, intron 1 of 9)	929	NM_001164185	54135	Mm.4067	NM_017405	ENSMUSG00000001247	Lsr	ILDR3|Lisch7	lipolysis stimulated lipoprotein receptor	protein-coding
H1R1_peak_4513	chr3	122470193	122471289	+	1142	NA	intron (NM_013867, intron 3 of 11)	intron (NM_013867, intron 3 of 11)	-12828	NM_001355264	29815	Mm.45815	NM_013867	ENSMUSG00000028121	Bcar3	AI131758|AND-34	breast cancer anti-estrogen resistance 3	protein-coding
H1R1_peak_2896	chr17	13308440	13309597	+	1142	NA	Intergenic	Intergenic	-45554	NM_001167578	100041352	Mm.432087	NM_001167578	ENSMUSG00000052469	Tcp10c	D17Leh66C|D17Leh66ca|Gm9880|T66C-a|Tcp-10c	t-complex protein 10c	protein-coding
H1R1_peak_4984	chr4	141573176	141575593	+	1141	NA	Intergenic	B3|SINE|B2	25540	NM_001163256	74202	Mm.490327	NM_133754	ENSMUSG00000006219	Fblim1	2410043F08Rik|Cal|Fblp1|Gt10|migfilin|migfilin(s)	filamin binding LIM protein 1	protein-coding
H1R1_peak_4149	chr2	167407028	167408309	+	1141	NA	Intergenic	RSINE1|SINE|B4	-14042	NM_148929	77031	Mm.278924	NM_148929	ENSMUSG00000039463	Slc9a8	1200006P13Rik|6430709P13Rik|AI182282|NHE-8|NHE8	solute carrier family 9 (sodium/hydrogen exchanger), member 8	protein-coding
H1R1_peak_4339	chr3	85022256	85023120	+	1136	NA	Intergenic	Intergenic	70477	NM_080428	50754	Mm.196475	NM_080428	ENSMUSG00000028086	Fbxw7	1110001A17Rik|AGO|Cdc4|Fbw7|Fbwd6|Fbx30|Fbxo30|Fbxw6|SEL-10	F-box and WD-40 domain protein 7	protein-coding
H1R1_peak_5350	chr5	115155526	115156367	+	1135	NA	intron (NM_175403, intron 1 of 4)	intron (NM_175403, intron 1 of 4)	2230	NM_175403	109154	Mm.153963	NM_175403	ENSMUSG00000048578	Mlec	2410014A08Rik|AI850530|ESTM19|X83352|mKIAA0152	malectin	protein-coding
H1R1_peak_589	chr10	40499614	40500821	+	1135	NA	Intergenic	Intergenic	-70145	NM_027572	70840	Mm.332570	NM_027572	ENSMUSG00000019834	Slc22a16	4921504E14Rik|CT2|FLIPT2|OCT6|OKB1	solute carrier family 22 (organic cation transporter), member 16	protein-coding
H1R1_peak_4008	chr2	133511007	133511986	+	1131	NA	Intergenic	Intergenic	-40663	NM_007553	12156	Mm.103205	NM_007553	ENSMUSG00000027358	Bmp2	AI467020|Bmp2a	bone morphogenetic protein 2	protein-coding
H1R1_peak_4224	chr3	19168578	19169742	+	1131	NA	Intergenic	MTD-int|LTR|ERVL-MaLR	-6065	NM_028840	74252	Mm.200383	NM_028840	ENSMUSG00000027599	Armc1	2310016N05Rik|2900046P06Rik|3110009G21Rik|AA409258|AW048872|Arcp|C330014L16Rik	armadillo repeat containing 1	protein-coding
H1R1_peak_4603	chr4	14864984	14865829	+	1129	NA	intron (NM_028264, intron 1 of 6)	intron (NM_028264, intron 1 of 6)	1187	NM_028264	72519	Mm.279158	NM_028264	ENSMUSG00000028221	Pip4p2	2610319K07Rik|AI315591|AV001360|Tmem55a	phosphatidylinositol-4,5-bisphosphate 4-phosphatase 2	protein-coding
H1R1_peak_2606	chr15	102405351	102406652	+	1128	NA	promoter-TSS (NM_013672)	promoter-TSS (NM_013672)	-315	NM_013672	20683	Mm.4618	NM_013672	ENSMUSG00000001280	Sp1	1110003E12Rik|AA450830|AI845540|Sp1-1	trans-acting transcription factor 1	protein-coding
H1R1_peak_3467	chr19	5004621	5005527	+	1127	NA	Intergenic	ORR1E|LTR|ERVL-MaLR	-15103	NM_153553	225872	Mm.287867	NM_153553	ENSMUSG00000045903	Npas4	LE-PAS|Nxf	neuronal PAS domain protein 4	protein-coding
H1R1_peak_2615	chr16	4439266	4440223	+	1125	NA	Intergenic	MLT1J|LTR|ERVL-MaLR	-19246	NM_009624	11515	Mm.439750	NM_009624	ENSMUSG00000005580	Adcy9	AC9|ACtp10|AW125421|D16Wsu65e|mKIAA0520	adenylate cyclase 9	protein-coding
H1R1_peak_1024	chr11	61266205	61267211	+	1122	NA	intron (NR_138545, intron 1 of 10)	intron (NR_138545, intron 1 of 10)	478	NM_001331114	11671	Mm.398221	NM_007437	ENSMUSG00000010025	Aldh3a2	AI194803|Ahd-3|Ahd-3r|Ahd3|Ahd3-r|Aldh4|Aldh4-r|FALDH	aldehyde dehydrogenase family 3, subfamily A2	protein-coding
H1R1_peak_4609	chr4	33245713	33246354	+	1119	NA	3' UTR (NM_001033225, exon 2 of 2)	3' UTR (NM_001033225, exon 2 of 2)	2754	NM_001033225	108767	Mm.27769	NM_001033225	ENSMUSG00000040128	Pnrc1	5730463C12Rik|B4-2|PRR2|Prol2	proline-rich nuclear receptor coactivator 1	protein-coding
H1R1_peak_5873	chr7	4724855	4725857	+	1118	NA	promoter-TSS (NM_001142792)	promoter-TSS (NM_001142792)	-105	NM_177887	330460	Mm.361851	NM_177887	ENSMUSG00000046456	Tmem150b	A630041N19|Tmem224	transmembrane protein 150B	protein-coding
H1R1_peak_1309	chr11	103340167	103341450	+	1118	NA	intron (NM_001205236, intron 3 of 17)	intron (NM_001205236, intron 3 of 17)	3894	NM_133715	544817	Mm.259113	NM_133715	ENSMUSG00000034255	Arhgap27	2310069I04Rik|5730442P18Rik|Gm21552|Sh3d20	Rho GTPase activating protein 27	protein-coding
H1R1_peak_7114	chr9	107590336	107591091	+	1118	NA	intron (NM_025903, intron 5 of 11)	intron (NM_025903, intron 5 of 11)	2995	NM_025903	15983	Mm.215335	NM_025903	ENSMUSG00000010048	Ifrd2	1810034A24Rik|AA470234|AI838527|SKMc15	interferon-related developmental regulator 2	protein-coding
H1R1_peak_6849	chr9	42137272	42138632	+	1116	NA	Intergenic	B4A|SINE|B4	-13655	NM_011436	20660	Mm.121920	NM_011436	ENSMUSG00000049313	Sorl1	2900010L19Rik|AI596264|AW261561|LR11|SorLA|gp250|mSorLA	sortilin-related receptor, LDLR class A repeats-containing	protein-coding
H1R1_peak_5456	chr5	139737644	139738750	+	1116	NA	Intergenic	Intergenic	-1864	NM_174850	231830	Mm.240510	NM_174850	ENSMUSG00000036718	Micall2	A930021H16Rik|JRAB|MICAL-L2|mFLJ00139	MICAL-like 2	protein-coding
H1R1_peak_6770	chr9	3001149	3001503	+	1114	NA	Intergenic	GSAT_MM|Satellite|Satellite	37417	NR_039546	100628572		NR_039546	ENSMUSG00000106183	Mir101c	mir-101c|mmu-mir-101c	microRNA 101c	ncRNA
H1R1_peak_5251	chr5	76609647	76610225	+	1111	NA	intron (NM_199032, intron 10 of 25)	intron (NM_199032, intron 10 of 25)	21237	NM_199032	381644	Mm.332452	NM_199032	ENSMUSG00000036403	Cep135	BC062951|Cep4|Gm1044	centrosomal protein 135	protein-coding
H1R1_peak_4429	chr3	100843372	100844646	+	1107	NA	intron (NM_178594, intron 1 of 5)	intron (NM_178594, intron 1 of 5)	18550	NM_178594	242122	Mm.137467	NM_178594	ENSMUSG00000051076	Vtcn1	B7h4|B7s1|B7x|BC032925	V-set domain containing T cell activation inhibitor 1	protein-coding
H1R1_peak_6599	chr8	94954261	94955186	+	1107	NA	Intergenic	Intergenic	-22386	NM_001198894	14766	Mm.290834	NM_018882	ENSMUSG00000031785	Adgrg1	Cyt28|Gpr56|TM7LN4|TM7XN1	adhesion G protein-coupled receptor G1	protein-coding
H1R1_peak_1052	chr11	68791447	68792360	+	1105	NA	exon (NM_175260, exon 25 of 41)	exon (NM_175260, exon 25 of 41)	61232	NM_001363305	83431	Mm.31979	NM_023668	ENSMUSG00000018736	Ndel1	2600006O07Rik|MITAP1|NUDEL|mNudE-L|mNudel	nudE neurodevelopment protein 1 like 1	protein-coding
H1R1_peak_204	chr1	91483019	91483802	+	1105	NA	Intergenic	Intergenic	-11258	NM_028718	74019	Mm.318430	NM_028718	ENSMUSG00000034292	Traf3ip1	3930402D05Rik|AU041749|MIP-T3	TRAF3 interacting protein 1	protein-coding
H1R1_peak_1521	chr12	31073473	31074520	+	1105	NA	promoter-TSS (NM_027828)	promoter-TSS (NM_027828)	28	NM_027828	104943	Mm.248938	NM_027828	ENSMUSG00000036136	Fam110c	9030611O19Rik|AU019489	family with sequence similarity 110, member C	protein-coding
H1R1_peak_1300	chr11	102216254	102216923	+	1105	NA	intron (NM_001361596, intron 3 of 27)	intron (NM_001361596, intron 3 of 27)	13562	NR_106179	102465892		NR_106179	ENSMUSG00000098863	Mir8101	Gm27705|mmu-mir-8101	microRNA 8101	ncRNA
H1R1_peak_4748	chr4	103214777	103215924	+	1104	NA	promoter-TSS (NM_001356276)	promoter-TSS (NM_001356276)	-174	NM_001356276	242585	Mm.281800	NM_177732	ENSMUSG00000028521	Slc35d1	AI834976|C330011J09|UGTREL7|mKIAA0260	solute carrier family 35 (UDP-glucuronic acid/UDP-N-acetylgalactosamine dual transporter), member D1	protein-coding
H1R1_peak_4905	chr4	134396807	134397786	+	1103	NA	promoter-TSS (NM_001285872)	promoter-TSS (NM_001285872)	-175	NM_001285872	100163	Mm.22116	NM_133880	ENSMUSG00000037366	Pafah2	2310074E22Rik|AI507170	platelet-activating factor acetylhydrolase 2	protein-coding
H1R1_peak_2164	chr14	55882036	55882771	+	1102	NA	3' UTR (NM_019820, exon 3 of 3)	3' UTR (NM_019820, exon 3 of 3)	1853	NM_019820	56410	Mm.97163	NM_019820	ENSMUSG00000040380	Cbln3	-	cerebellin 3 precursor protein	protein-coding
H1R1_peak_582	chr10	39959776	39960446	+	1099	NA	promoter-TSS (NR_160808)	promoter-TSS (NR_160808)	42	NR_160808	100041085	Mm.332530	NM_001173500	ENSMUSG00000071335	Mfsd4b3-ps	G630090E17Rik|Mfsd4b3|Naglt1c	major facilitator superfamily domain containing 4B3, pseudogene	pseudo
H1R1_peak_5630	chr6	72778605	72779702	+	1099	NA	intron (NM_009332, intron 3 of 11)	MIRb|SINE|MIR	9892	NM_001079822	21415	Mm.440067	NM_009332	ENSMUSG00000055799	Tcf7l1	Tcf-3|Tcf3|bHLHb21	transcription factor 7 like 1 (T cell specific, HMG box)	protein-coding
H1R1_peak_6963	chr9	62856626	62858928	+	1097	NA	promoter-TSS (NM_138304)	promoter-TSS (NM_138304)	-327	NM_138304	75600	Mm.440576	NM_138304	ENSMUSG00000032246	Calml4	2010002G05Rik	calmodulin-like 4	protein-coding
H1R1_peak_1039	chr11	67020332	67021292	+	1096	NA	Intergenic	Intergenic	-4342	NM_177392	338369	Mm.128138	NM_177392	ENSMUSG00000050270	Tmem220	-	transmembrane protein 220	protein-coding
H1R1_peak_81	chr1	60596446	60597748	+	1095	NA	Intergenic	Intergenic	-30332	NM_001045513	77300	Mm.440325	NM_001045513	ENSMUSG00000026014	Raph1	9430025M21Rik|C730009O10Rik|Lpd	Ras association (RalGDS/AF-6) and pleckstrin homology domains 1	protein-coding
H1R1_peak_5821	chr6	134564284	134565155	+	1093	NA	intron (NM_008514, intron 1 of 22)	intron (NM_008514, intron 1 of 22)	2194	NM_008514	16974	Mm.321990	NM_008514	ENSMUSG00000030201	Lrp6	C030016K15Rik|Cd|Gw|ska26|ska<m26Jus>|skax26	low density lipoprotein receptor-related protein 6	protein-coding
H1R1_peak_1111	chr11	75213424	75214103	+	1093	NA	intron (NM_177708, intron 1 of 1)	intron (NM_177708, intron 1 of 1)	19770	NM_177708	237847	Mm.82661	NM_177708	ENSMUSG00000045287	Rtn4rl1	Ngr3|Ngrh2|Ngrl2	reticulon 4 receptor-like 1	protein-coding
H1R1_peak_3904	chr2	91387131	91388041	+	1093	NA	intron (NM_175123, intron 2 of 8)	intron (NM_175123, intron 2 of 8)	57128	NM_001311144	228356	Mm.386861	NM_175123	ENSMUSG00000040591	1110051M20Rik	AI586322	RIKEN cDNA 1110051M20 gene	protein-coding
H1R1_peak_6946	chr9	60501635	60502786	+	1092	NA	intron (NM_001040426, intron 1 of 17)	intron (NM_001040426, intron 1 of 17)	8825	NM_001040426	207596	Mm.28791	NM_172444	ENSMUSG00000032289	Thsd4	ADAMTSL-6|ADAMTSL6|AI585901|Adamtsl4|B230114P05Rik	thrombospondin, type I, domain containing 4	protein-coding
H1R1_peak_6286	chr7	135508768	135509634	+	1092	NA	Intergenic	Intergenic	19453	NM_178669	212070	Mm.39721	NM_178669	ENSMUSG00000050866	Clrn3	AI649392|Tmem12	clarin 3	protein-coding
H1R1_peak_3966	chr2	120895335	120896038	+	1090	NA	intron (NM_009461, intron 33 of 46)	intron (NM_009461, intron 33 of 46)	45030	NR_038350	100502700	Mm.330516	NR_038349	ENSMUSG00000087519	AV039307	-	expressed sequence AV039307	ncRNA
H1R1_peak_1884	chr13	52974203	52975385	+	1090	NA	intron (NM_017373, intron 1 of 1)	intron (NM_017373, intron 1 of 1)	6245	NM_017373	18030	Mm.136604	NM_017373	ENSMUSG00000056749	Nfil3	AV225605|E4BP4	nuclear factor, interleukin 3, regulated	protein-coding
H1R1_peak_3789	chr2	35465719	35466816	+	1089	NA	Intergenic	B4A|SINE|B4	-4818	NM_001308299	14594	Mm.281124	NM_010283	ENSMUSG00000035778	Ggta1	AW108479|GALT|Gal|Ggta|Ggta-1|alpha Gal|alpha3GalT	glycoprotein galactosyltransferase alpha 1, 3	protein-coding
H1R1_peak_5589	chr6	53508858	53509580	+	1087	NA	intron (NM_001327821, intron 5 of 10)	intron (NM_001327821, intron 5 of 10)	-64155	NM_172728	231991	Mm.227444	NM_172728	ENSMUSG00000053007	Creb5	9430076C15Rik|CRE-BPa|Crebpa|D430026C09Rik	cAMP responsive element binding protein 5	protein-coding
H1R1_peak_790	chr10	108367805	108368835	+	1085	NA	intron (NM_054056, intron 2 of 6)	intron (NM_054056, intron 2 of 6)	36131	NM_054056	114774	Mm.391419	NM_054056	ENSMUSG00000035873	Pawr	2310001G03Rik|PAR4|Par-4	PRKC, apoptosis, WT1, regulator	protein-coding
H1R1_peak_3094	chr17	49422834	49423662	+	1084	NA	Intergenic	Intergenic	-5116	NM_028464	56738	Mm.22256	NM_020042	ENSMUSG00000064120	Mocs1	3110045D15Rik|AI043170|AW536397	molybdenum cofactor synthesis 1	protein-coding
H1R1_peak_7014	chr9	70277148	70278411	+	1084	NA	intron (NM_181072, intron 1 of 27)	intron (NM_181072, intron 1 of 27)	70429	NM_181072	71602	Mm.249311	NM_181072	ENSMUSG00000032220	Myo1e	2310020N23Rik|9130023P14Rik|AA407778|myosin-1e|myr 3	myosin IE	protein-coding
H1R1_peak_2486	chr15	80208199	80209101	+	1082	NA	intron (NM_010795, intron 1 of 1)	intron (NM_010795, intron 1 of 1)	-25430	NM_001357659	239555	Mm.307163	NM_178719	ENSMUSG00000022412	Mief1	A230016E22|AI452372|Smcr7l	mitochondrial elongation factor 1	protein-coding
H1R1_peak_4544	chr3	132965273	132966163	+	1082	NA	Intergenic	Intergenic	-15427	NM_001287102	114249	Mm.279310	NM_033525	ENSMUSG00000040998	Npnt	1110009H02Rik|AA682063|AI314031|Nctn|POEM	nephronectin	protein-coding
H1R1_peak_5608	chr6	67013898	67014976	+	1082	NA	intron (NM_001177560, intron 3 of 4)	intron (NM_001177560, intron 3 of 4)	-22162	NR_040278	320172	Mm.449039	NR_040278	ENSMUSG00000087231	E230016M11Rik	-	RIKEN cDNA E230016M11 gene	ncRNA
H1R1_peak_2451	chr15	77338092	77339308	+	1081	NA	Intergenic	Intergenic	-31647	NM_053104	93686	Mm.202774	NM_053104	ENSMUSG00000033565	Rbfox2	Fbm2|Fxh|Hrnbp2|Rbm9	RNA binding protein, fox-1 homolog (C. elegans) 2	protein-coding
H1R1_peak_6243	chr7	127003162	127004384	+	1079	NA	intron (NM_080638, intron 1 of 14)	intron (NM_080638, intron 1 of 14)	10821	NM_080638	78388	Mm.228797	NM_080638	ENSMUSG00000030681	Mvp	2310009M24Rik|LRP|VAULT1	major vault protein	protein-coding
H1R1_peak_6800	chr9	14753310	14754606	+	1077	NA	Intergenic	Intergenic	-1836	NM_010242	14345	Mm.63450	NM_010242	ENSMUSG00000049307	Fut4	AI451562|CD15|FAL|FucT-IV|LeX|SSEA-1|Ssea1	fucosyltransferase 4	protein-coding
H1R1_peak_555	chr10	24132026	24133144	+	1074	NA	Intergenic	Intergenic	-16704	NM_001358563	53331	Mm.248042	NM_016797	ENSMUSG00000019998	Stx7	AI315064|AI317144|AW107239|Syn7	syntaxin 7	protein-coding
H1R1_peak_2150	chr14	51959736	51960707	+	1072	NA	Intergenic	Intergenic	-24612	NM_001145921	268739	Mm.9239	NM_198249	ENSMUSG00000004562	Arhgef40	E130112L23Rik|Gm669|Solo	Rho guanine nucleotide exchange factor (GEF) 40	protein-coding
H1R1_peak_1772	chr13	20406270	20407195	+	1071	NA	intron (NM_080288, intron 15 of 21)	intron (NM_080288, intron 15 of 21)	-66258	NM_198093	140580	Mm.342392	NM_080288	ENSMUSG00000041112	Elmo1	6330578D22Rik|C230095H21Rik|CED-12	engulfment and cell motility 1	protein-coding
H1R1_peak_1335	chr11	107014534	107015289	+	1071	NA	Intergenic	Intergenic	-13312	NM_001163473	69066	Mm.40679	NM_001163473	ENSMUSG00000078607	1810010H24Rik	-	RIKEN cDNA 1810010H24 gene	protein-coding
H1R1_peak_5020	chr4	150014452	150015162	+	1069	NA	Intergenic	L1M4|LINE|L1	-5784	NM_173371	100198	Mm.22183	NM_173371	ENSMUSG00000028980	H6pd	AI785303|G6pd1|Gpd-1|Gpd1	hexose-6-phosphate dehydrogenase (glucose 1-dehydrogenase)	protein-coding
H1R1_peak_5889	chr7	16921186	16922714	+	1067	NA	intron (NM_007590, intron 1 of 5)	intron (NM_007590, intron 1 of 5)	2082	NM_007590	12315	Mm.288630	NM_007590	ENSMUSG00000019370	Calm3	CaMA|Cam3|Camc|R75142	calmodulin 3	protein-coding
H1R1_peak_4036	chr2	144198220	144198932	+	1062	NA	Intergenic	Intergenic	-9286	NR_136884	433481	Mm.330630	NR_136884	ENSMUSG00000074758	Gm5535	EG433481	predicted gene 5535	ncRNA
H1R1_peak_2811	chr16	78267680	78268945	+	1060	NA	Intergenic	Intergenic	-12858	NR_045698	100503619	Mm.387531	NR_045698	ENSMUSG00000109841	E330011O21Rik	-	RIKEN cDNA E330011O21 gene	ncRNA
H1R1_peak_6453	chr8	45658647	45660213	+	1060	NA	intron (NM_172752, intron 2 of 22)	intron (NM_172752, intron 2 of 22)	-2563	NM_001310708	234214	Mm.211096	NM_172752	ENSMUSG00000031626	Sorbs2	2010203O03Rik|9430041O17Rik|A530071H08|Argbp2|mKIAA0777|nArgBP2	sorbin and SH3 domain containing 2	protein-coding
H1R1_peak_4124	chr2	164431883	164432794	+	1059	NA	intron (NM_011521, intron 1 of 4)	intron (NM_011521, intron 1 of 4)	10850	NM_011521	20971	Mm.3815	NM_011521	ENSMUSG00000017009	Sdc4	AA959608|AW108331|S4|Synd4|ryudocan|syndecan-4	syndecan 4	protein-coding
H1R1_peak_5176	chr5	52668955	52669843	+	1056	NA	intron (NM_172490, intron 1 of 10)	intron (NM_172490, intron 1 of 10)	302	NM_001363463	211006	Mm.244719	NM_172490	ENSMUSG00000029173	Sepsecs	AA986712|D5Ertd135e|SLA|SecS	Sep (O-phosphoserine) tRNA:Sec (selenocysteine) tRNA synthase	protein-coding
H1R1_peak_2949	chr17	27121680	27122597	+	1052	NA	TTS (NM_080553)	TTS (NM_080553)	11753	NM_001364944	67267	Mm.272389	NM_026063	ENSMUSG00000024208	Uqcc2	2900010M23Rik|Cbp6|M19|Mnf1	ubiquinol-cytochrome c reductase complex assembly factor 2	protein-coding
H1R1_peak_2070	chr14	25466218	25467599	+	1050	NA	intron (NM_183208, intron 1 of 23)	intron (NM_183208, intron 1 of 23)	7723	NM_183208	328365	Mm.227484	NM_183208	ENSMUSG00000007817	Zmiz1	BC065120|E330020C23|Gm10397|I920194n01|Rai17|Zimp10	zinc finger, MIZ-type containing 1	protein-coding
H1R1_peak_982	chr11	51584124	51585156	+	1049	NA	promoter-TSS (NM_028398)	promoter-TSS (NM_028398)	-117	NM_028398	72947	Mm.256875	NM_028398	ENSMUSG00000020359	Phykpl	2900006B13Rik|Agxt2l2	5-phosphohydroxy-L-lysine phospholyase	protein-coding
H1R1_peak_5780	chr6	124915745	124916642	+	1047	NA	promoter-TSS (NR_152158)	promoter-TSS (NR_152158)	-670	NR_152158	442825	Mm.446713	NR_152158	ENSMUSG00000055818	A230083G16Rik	-	RIKEN cDNA A230083G16 gene	ncRNA
H1R1_peak_4366	chr3	89277744	89278788	+	1047	NA	intron (NM_001162425, intron 1 of 4)	intron (NM_001162425, intron 1 of 4)	1379	NM_010107	13636	Mm.15675	NM_010107	ENSMUSG00000027954	Efna1	AI325262|B61|Efl1|Epl1|Eplg1|Lerk1	ephrin A1	protein-coding
H1R1_peak_6729	chr8	123051388	123052254	+	1046	NA	Intergenic	Intergenic	9246	NR_045268	100503178	Mm.294938	NR_045268	ENSMUSG00000099881	2810013P06Rik	-	RIKEN cDNA 2810013P06 gene	ncRNA
H1R1_peak_1570	chr12	55377006	55378037	+	1044	NA	intron (NM_025373, intron 5 of 6)	intron (NM_025373, intron 5 of 6)	-6701	NM_001310583	26443	Mm.30210	NM_011968	ENSMUSG00000021024	Psma6	IOTA	proteasome (prosome, macropain) subunit, alpha type 6	protein-coding
H1R1_peak_7233	chrX	52988189	52989177	+	1044	NA	intron (NM_013556, intron 1 of 8)	intron (NM_013556, intron 1 of 8)	605	NM_013556	15452	Mm.299381	NM_013556	ENSMUSG00000025630	Hprt	C81579|HPGRT|Hprt1	hypoxanthine guanine phosphoribosyl transferase	protein-coding
H1R1_peak_721	chr10	81203062	81203896	+	1044	NA	intron (NR_015477, intron 1 of 2)	B4A|SINE|B4	-1442	NM_027120	69564	Mm.437211	NM_027120	ENSMUSG00000004939	Nmrk2	2310015C21Rik|Itgb1bp3|Mibp	nicotinamide riboside kinase 2	protein-coding
H1R1_peak_4493	chr3	116712059	116712917	+	1043	NA	promoter-TSS (NM_144902)	promoter-TSS (NM_144902)	-208	NM_001362374	229782	Mm.190758	NM_144902	ENSMUSG00000027957	Slc35a3	2310050P13Rik	solute carrier family 35 (UDP-N-acetylglucosamine (UDP-GlcNAc) transporter), member 3	protein-coding
H1R1_peak_3780	chr2	34406826	34407616	+	1043	NA	5' UTR (NM_177345, exon 1 of 12)	5' UTR (NM_177345, exon 1 of 12)	370	NM_177345	227743	Mm.270866	NM_177345	ENSMUSG00000038696	Mapkap1	AI591529|D230039K05Rik|Sin1	mitogen-activated protein kinase associated protein 1	protein-coding
H1R1_peak_6547	chr8	82415272	82416670	+	1042	NA	Intergenic	Intergenic	-13385	NM_008357	16168	Mm.4392	NM_008357	ENSMUSG00000031712	Il15	AI503618|IL-15	interleukin 15	protein-coding
H1R1_peak_4855	chr4	129250720	129251855	+	1040	NA	intron (NM_001285867, intron 1 of 6)	intron (NM_001285867, intron 1 of 6)	-2844	NM_001033189	97130	Mm.331907	NM_001033189	ENSMUSG00000050390	C77080	mKIAA1522	expressed sequence C77080	protein-coding
H1R1_peak_462	chr1	183438506	183439415	+	1036	NA	Intergenic	Intergenic	19712	NM_001308052	78772	Mm.29003	NM_030175	ENSMUSG00000053461	Hhipl2	4930507C10Rik|AW208802|Hhip3	hedgehog interacting protein-like 2	protein-coding
H1R1_peak_4693	chr4	62693392	62694381	+	1035	NA	intron (NM_134257, intron 11 of 15)	intron (NM_134257, intron 11 of 15)	19912	NM_001310706	50780	Mm.286753	NM_019492	ENSMUSG00000059810	Rgs3	4930506N09Rik|C2PA-RGS3|C2pa|PDZ-RGS3|RGS3S	regulator of G-protein signaling 3	protein-coding
H1R1_peak_7019	chr9	70888655	70889383	+	1034	NA	intron (NM_001324473, intron 1 of 8)	MIRc|SINE|MIR	45789	NM_008280	15450	Mm.390187	NM_008280	ENSMUSG00000032207	Lipc	AI256194|HL|Hpl	lipase, hepatic	protein-coding
H1R1_peak_2408	chr15	67314706	67315993	+	1030	NA	intron (NR_045140, intron 5 of 8)	MER5A|DNA|hAT-Charlie	88580	NR_045140	69334	Mm.63770	NR_045140	ENSMUSG00000102069	1700012I11Rik	-	RIKEN cDNA 1700012I11 gene	ncRNA
H1R1_peak_5049	chr4	155213554	155214889	+	1024	NA	intron (NM_011385, intron 1 of 6)	intron (NM_011385, intron 1 of 6)	8314	NM_011385	20481	Mm.28520	NM_011385	ENSMUSG00000029050	Ski	2310012I02Rik|2610001A11Rik|AA062172|AA589460|BC004088	ski sarcoma viral oncogene homolog (avian)	protein-coding
H1R1_peak_3106	chr17	56133810	56134853	+	1024	NA	promoter-TSS (NM_013662)	promoter-TSS (NM_013662)	-479	NM_013662	20359	Mm.8029	NM_013662	ENSMUSG00000001227	Sema6b	Sema|Seman|VIb|semaZ	sema domain, transmembrane domain (TM), and cytoplasmic domain, (semaphorin) 6B	protein-coding
H1R1_peak_3307	chr18	44824111	44825685	+	1024	NA	Intergenic	Intergenic	-3767	NM_001163013	240255	Mm.244482	NM_001163013	ENSMUSG00000034653	Ythdc2	3010002F02Rik|BC037178|mYTHDC2	YTH domain containing 2	protein-coding
H1R1_peak_6781	chr9	3025537	3025940	+	1023	NA	Intergenic	GSAT_MM|Satellite|Satellite	13005	NR_039546	100628572		NR_039546	ENSMUSG00000106183	Mir101c	mir-101c|mmu-mir-101c	microRNA 101c	ncRNA
H1R1_peak_1154	chr11	80084997	80085670	+	1023	NA	Intergenic	Intergenic	-4067	NM_001029856	237877	Mm.89551	NM_001029856	ENSMUSG00000017550	Atad5	C130052G03Rik|FRAG1|Gm17	ATPase family, AAA domain containing 5	protein-coding
H1R1_peak_5645	chr6	86595636	86596317	+	1021	NA	Intergenic	Intergenic	-32198	NM_026414	67855	Mm.183043	NM_026414	ENSMUSG00000033508	Asprv1	2300003P22Rik|AA986851|SASP|SASPase|Taps	aspartic peptidase, retroviral-like 1	protein-coding
H1R1_peak_3265	chr18	32149965	32150875	+	1020	NA	Intergenic	ID_B1|SINE|B4	-10850	NM_001042767	19123	Mm.2786	NM_008934	ENSMUSG00000024386	Proc	PC	protein C	protein-coding
H1R1_peak_6443	chr8	41963932	41964999	+	1016	NA	intron (NR_045497, intron 3 of 5)	RMER15|LTR|ERVL	137198	NR_045497	69966	Mm.416903	NR_045497	ENSMUSG00000102046	2810404M03Rik	-	RIKEN cDNA 2810404M03 gene	ncRNA
H1R1_peak_3245	chr18	20782460	20783643	+	1016	NA	Intergenic	Intergenic	-36647	NM_019737	56386	Mm.393827	NM_019737	ENSMUSG00000056124	B4galt6	AA536803|AU022389	UDP-Gal:betaGlcNAc beta 1,4-galactosyltransferase, polypeptide 6	protein-coding
H1R1_peak_2948	chr17	27066058	27066891	+	1016	NA	intron (NM_080553, intron 1 of 57)	intron (NM_080553, intron 1 of 57)	9170	NM_080553	16440	Mm.458106	NM_080553	ENSMUSG00000042644	Itpr3	IP3R 3|Ip3r3|Itpr-3|tf	inositol 1,4,5-triphosphate receptor 3	protein-coding
H1R1_peak_3564	chr19	32600652	32601990	+	1015	NA	intron (NM_001201470, intron 1 of 11)	intron (NM_001201470, intron 1 of 11)	5606	NM_001201470	23972	Mm.203916	NM_011864	ENSMUSG00000024899	Papss2	1810018P12Rik|AI159688|AtpsU2|Atpsk2|Sk2|bm	3'-phosphoadenosine 5'-phosphosulfate synthase 2	protein-coding
H1R1_peak_6095	chr7	83847230	83848291	+	1014	NA	Intergenic	Intergenic	36581	NM_030705	80889	Mm.272998	NM_030705	ENSMUSG00000070462	Tlnrd1	AW061151|Mesdc1	talin rod domain containing 1	protein-coding
H1R1_peak_4236	chr3	27154332	27155725	+	1014	NA	intron (NR_040548, intron 2 of 2)	intron (NR_040548, intron 2 of 2)	1002	NR_040548	76657	Mm.417839	NR_040548	ENSMUSG00000097584	1700125G22Rik	-	RIKEN cDNA 1700125G22 gene	ncRNA
H1R1_peak_4627	chr4	43502897	43503783	+	1013	NA	intron (NM_001013377, intron 3 of 11)	intron (NM_001013377, intron 3 of 11)	-3686	NM_139305	230099	Mm.283682	NM_139305	ENSMUSG00000028463	Car9	CAIX|Ca9|MN/CA9	carbonic anhydrase 9	protein-coding
H1R1_peak_5798	chr6	127326082	127326801	+	1012	NA	Intergenic	Intergenic	-18474	NR_073373	232386	Mm.257367	NR_073373	ENSMUSG00000107153	Gm38404	D130058E03	predicted gene, 38404	ncRNA
H1R1_peak_6494	chr8	67494930	67496024	+	1011	NA	intron (NM_010874, intron 1 of 1)	intron (NM_010874, intron 1 of 1)	529	NM_010874	17961	Mm.4695	NM_010874	ENSMUSG00000051147	Nat2	AV377607	N-acetyltransferase 2 (arylamine N-acetyltransferase)	protein-coding
H1R1_peak_6969	chr9	63725979	63726812	+	1010	NA	intron (NM_016769, intron 1 of 8)	intron (NM_016769, intron 1 of 8)	31599	NM_016769	17127	Mm.7320	NM_016769	ENSMUSG00000032402	Smad3	AU022421|Madh3	SMAD family member 3	protein-coding
H1R1_peak_3037	chr17	35537012	35538022	+	1008	NA	Intergenic	Intergenic	4316	NM_020576	57390	Mm.34201	NM_020576	ENSMUSG00000024409	Psors1c2	AI448740|Pcg|SPR1	psoriasis susceptibility 1 candidate 2 (human)	protein-coding
H1R1_peak_4082	chr2	154685591	154686337	+	1006	NA	intron (NM_029362, intron 1 of 4)	MT2B2|LTR|ERVL	28938	NM_029362	75608	Mm.262480	NM_029362	ENSMUSG00000038467	Chmp4b	2010012F05Rik|C76846|Snf7-2	charged multivesicular body protein 4B	protein-coding
H1R1_peak_5183	chr5	62716103	62717260	+	1006	NA	intron (NM_178407, intron 6 of 32)	intron (NM_178407, intron 6 of 32)	49496	NM_178407	212285	Mm.244403	NM_178407	ENSMUSG00000037999	Arap2	Centd1|Gm148|mKIAA0580	ArfGAP with RhoGAP domain, ankyrin repeat and PH domain 2	protein-coding
H1R1_peak_7193	chrX	8178740	8179630	+	1005	NA	Intergenic	Intergenic	-3004	NM_001166437	209815	Mm.122963	NM_172478	ENSMUSG00000039201	Tbc1d25	6330576A08Rik|DXHXS7927e|Oatl1	TBC1 domain family, member 25	protein-coding
H1R1_peak_4094	chr2	156435595	156436307	+	1005	NA	intron (NM_013510, intron 1 of 21)	MTC|LTR|ERVL-MaLR	14860	NM_001368800	13821	Mm.20852	NM_013510	ENSMUSG00000027624	Epb41l1	4.1N|Epb4.1l1|NBL1|mKIAA0338	erythrocyte membrane protein band 4.1 like 1	protein-coding
H1R1_peak_6282	chr7	133029562	133030362	+	1004	NA	intron (NM_009980, intron 2 of 10)	intron (NM_009980, intron 2 of 10)	-14715	NM_001170744	13017	Mm.246240	NM_009980	ENSMUSG00000030970	Ctbp2	AA407280|D7Ertd45e|Gtrgeo6|Ribeye	C-terminal binding protein 2	protein-coding
H1R1_peak_6592	chr8	94695226	94696229	+	1004	NA	intron (NM_026385, intron 1 of 3)	intron (NM_026385, intron 1 of 3)	515	NM_026385	67801	Mm.279977	NM_026385	ENSMUSG00000031775	Pllp	0610010I06Rik|AV001002|Plapi|Tm4sf11	plasma membrane proteolipid	protein-coding
H1R1_peak_7155	chr9	117018271	117019539	+	1004	NA	intron (NM_001172123, intron 3 of 14)	intron (NM_001172123, intron 3 of 14)	233578	NM_001172126	207181	Mm.326411	NM_178660	ENSMUSG00000039607	Rbms3	6720477E09Rik|8430436O14Rik	RNA binding motif, single stranded interacting protein	protein-coding
H1R1_peak_3132	chr17	66880863	66881864	+	1004	NA	intron (NM_008984, intron 14 of 30)	intron (NM_008984, intron 14 of 30)	144872	NR_049205	100885844		NR_049205	ENSMUSG00000093508	Mir5709	Gm22041|mir-5709|mmu-mir-5709	microRNA 5709	ncRNA
H1R1_peak_3991	chr2	129232254	129233000	+	1004	NA	non-coding (NR_045838, exon 4 of 5)	non-coding (NR_045838, exon 4 of 5)	13658	NR_045838	329513	Mm.473529	NM_177847	ENSMUSG00000056738	A730036I17Rik	-	RIKEN cDNA A730036I17 gene	ncRNA
H1R1_peak_2996	chr17	31965062	31966151	+	1004	NA	intron (NM_028902, intron 7 of 7)	intron (NM_028902, intron 7 of 7)	68902	NM_028902	74377	Mm.75856	NM_028902	ENSMUSG00000002076	Hsf2bp	4932437G14Rik|Meilb2	heat shock transcription factor 2 binding protein	protein-coding
H1R1_peak_4378	chr3	90586934	90587914	+	1004	NA	intron (NM_001355600, intron 1 of 2)	intron (NM_001355600, intron 1 of 2)	472	NM_001355600	20197	Mm.440044	NM_011310	ENSMUSG00000001021	S100a3	S100E	S100 calcium binding protein A3	protein-coding
H1R1_peak_6482	chr8	61502050	61503152	+	1003	NA	intron (NM_145595, intron 4 of 4)	intron (NM_145595, intron 4 of 4)	14867	NM_145595	234309	Mm.29059	NM_145595	ENSMUSG00000031641	Cbr4	A730083J17Rik|BC009118	carbonyl reductase 4	protein-coding
H1R1_peak_2622	chr16	4777490	4778815	+	1003	NA	intron (NM_001358082, intron 1 of 5)	intron (NM_001358082, intron 1 of 5)	11310	NM_001358078	66626	Mm.157648	NM_025670	ENSMUSG00000004071	Cdip1	2700048O17Rik|5730403B10Rik|AU018521|AW742692|CDIP	cell death inducing Trp53 target 1	protein-coding
H1R1_peak_6043	chr7	68724633	68725477	+	999	NA	Intergenic	Intergenic	24183	NM_025549	66412	Mm.251199	NM_025549	ENSMUSG00000042659	Arrdc4	2410003C09Rik|AV216361	arrestin domain containing 4	protein-coding
H1R1_peak_5515	chr5	150332289	150333337	+	998	NA	intron (NM_172887, intron 3 of 60)	intron (NM_172887, intron 3 of 60)	72883	NM_172887	320365	Mm.216590	NM_172887	ENSMUSG00000056602	Fry	13CDNA73|9330186A19Rik|AF346502|AI462658|C87180|D930046M03|cg003|mKIAA4143	FRY microtubule binding protein	protein-coding
H1R1_peak_1308	chr11	103225568	103226791	+	998	NA	intron (NM_016896, intron 11 of 15)	PB1D9|SINE|Alu	-7747	NM_177801	328019	Mm.189646	NM_177801	ENSMUSG00000044787	Spata32	4933400C05Rik|VAD1.2	spermatogenesis associated 32	protein-coding
H1R1_peak_3976	chr2	122266405	122267611	+	997	NA	Intergenic	Intergenic	31219	NM_001362755	214593	Mm.358846	NM_177610	ENSMUSG00000068452	Duox2	A430065P05Rik|LNOX2|NOXEF2|P138-TOX|THOX2	dual oxidase 2	protein-coding
H1R1_peak_1599	chr12	75486523	75487692	+	996	NA	intron (NM_012024, intron 4 of 13)	Charlie1a|DNA|hAT-Charlie	-70326	NM_175644	217674	Mm.252250	NM_175644	ENSMUSG00000048982	Gphb5	OGH|Zlut1	glycoprotein hormone beta 5	protein-coding
H1R1_peak_6321	chr7	143822195	143822882	+	995	NA	promoter-TSS (NM_007856)	promoter-TSS (NM_007856)	314	NM_001308095	78914	Mm.35104	NM_030221	ENSMUSG00000031090	Nadsyn1	9130012B15Rik	NAD synthetase 1	protein-coding
H1R1_peak_1905	chr13	62857868	62858659	+	994	NA	exon (NM_007994, exon 1 of 7)	exon (NM_007994, exon 1 of 7)	137	NM_007994	14120	Mm.391871	NM_007994	ENSMUSG00000021456	Fbp2	Fbp-1|Fbp1|Rae-30	fructose bisphosphatase 2	protein-coding
H1R1_peak_816	chr10	117454720	117455791	+	994	NA	Intergenic	Intergenic	-7820	NR_152734	102634600	Mm.399106	NR_152734	ENSMUSG00000112344	Gm32141	-	predicted gene, 32141	ncRNA
H1R1_peak_2841	chr16	94195677	94196364	+	994	NA	intron (NM_139145, intron 6 of 10)	intron (NM_139145, intron 6 of 10)	94271	NM_001360045	110948	Mm.30921	NM_139145	ENSMUSG00000040820	Hlcs	410I21.SP6|D16Jhu34	holocarboxylase synthetase (biotin- [propriony-Coenzyme A-carboxylase (ATP-hydrolysing)] ligase)	protein-coding
H1R1_peak_2388	chr15	59719531	59720501	+	992	NA	Intergenic	RLTR9D|LTR|ERVK	71362	NM_144549	211770	Mm.40298	NM_144549	ENSMUSG00000032501	Trib1	A530090O15Rik|TRB-1|Trb1	tribbles pseudokinase 1	protein-coding
H1R1_peak_3842	chr2	60510210	60511200	+	991	NA	intron (NM_008867, intron 6 of 29)	ORR1B1-int|LTR|ERVL-MaLR	42603	NM_008867	18779	Mm.5092	NM_008867	ENSMUSG00000054580	Pla2r1	Pla2-r|Pla2g1br|Pla2r	phospholipase A2 receptor 1	protein-coding
H1R1_peak_6146	chr7	101003671	101004393	+	990	NA	intron (NM_001302346, intron 1 of 2)	L3|LINE|CR1	7966	NM_001302347	18442	Mm.3000	NM_008773	ENSMUSG00000032860	P2ry2	P2U1|P2Y2	purinergic receptor P2Y, G-protein coupled 2	protein-coding
H1R1_peak_1349	chr11	109555597	109556661	+	990	NA	intron (NM_001361978, intron 2 of 3)	RMER17C|LTR|ERVK	12418	NM_001166177	74008	Mm.482224	NM_028710	ENSMUSG00000020604	Arsg	6330406P08Rik|AI846872|ASG	arylsulfatase G	protein-coding
H1R1_peak_5283	chr5	91640761	91641615	+	989	NA	Intergenic	Intergenic	123488	NM_145562	231440	Mm.5002	NM_145562	ENSMUSG00000034981	Parm1	2210012L08Rik|9130213B05Rik|W91666	prostate androgen-regulated mucin-like protein 1	protein-coding
H1R1_peak_4916	chr4	135513297	135514481	+	987	NA	intron (NM_030189, intron 3 of 8)	intron (NM_030189, intron 3 of 8)	17902	NM_030189	78806	Mm.374844	NM_030189	ENSMUSG00000028801	Stpg1	4930403G18Rik|4930555I21Rik|Mapo2	sperm tail PG rich repeat containing 1	protein-coding
H1R1_peak_3676	chr2	5009382	5010337	+	987	NA	intron (NM_027290, intron 2 of 19)	intron (NM_027290, intron 2 of 19)	2485	NM_001305259	70024	Mm.23828	NM_027290	ENSMUSG00000026669	Mcm10	2410041F14Rik|AU018508|C330019M07Rik|C79164	minichromosome maintenance 10 replication initiation factor	protein-coding
H1R1_peak_6133	chr7	99100221	99101260	+	985	NA	intron (NM_178635, intron 3 of 14)	intron (NM_178635, intron 3 of 14)	40404	NM_178635	78610	Mm.323072	NM_178635	ENSMUSG00000035354	Uvrag	9530039D02Rik|AI648770|BB124205|Uvrag1|Uvragl	UV radiation resistance associated gene	protein-coding
H1R1_peak_6226	chr7	123465763	123466548	+	984	NA	intron (NM_007474, intron 4 of 5)	intron (NM_007474, intron 4 of 5)	3861	NM_001109045	11833	Mm.273175	NM_007474	ENSMUSG00000030762	Aqp8	AI255744|AQP-8	aquaporin 8	protein-coding
H1R1_peak_4139	chr2	165963647	165964683	+	979	NA	Intergenic	Intergenic	-28472	NM_008679	17979	Mm.469663	NM_008679	ENSMUSG00000027678	Ncoa3	2010305B15Rik|AW321064|Actr|Aib1|KAT13B|Rac3|Src3|Tram-1|Tram1|bHLHe42|p/Cip|pCip	nuclear receptor coactivator 3	protein-coding
H1R1_peak_6274	chr7	130835082	130835725	+	979	NA	Intergenic	Intergenic	-30321	NM_001357696	101476	Mm.323554	NM_133942	ENSMUSG00000040268	Plekha1	AA960558|C920009D07Rik|TAPP1	pleckstrin homology domain containing, family A (phosphoinositide binding specific) member 1	protein-coding
H1R1_peak_5305	chr5	99526408	99527459	+	978	NA	intron (NR_030692, intron 2 of 3)	intron (NR_030692, intron 2 of 3)	202127	NR_030692	319818	Mm.295233	NR_030692	ENSMUSG00000089809	A930011G23Rik	-	RIKEN cDNA A930011G23 gene	ncRNA
H1R1_peak_1549	chr12	52447996	52448712	+	977	NA	Intergenic	Intergenic	32255	NR_136881	102638611	Mm.363799	NR_136881	ENSMUSG00000111982	Gm35135	-	predicted gene, 35135	ncRNA
H1R1_peak_5762	chr6	120454443	120455217	+	977	NA	Intergenic	ORR1E-int|LTR|ERVL-MaLR	-8367	NM_008359	16172	Mm.4481	NM_008359	ENSMUSG00000002897	Il17ra	AW538159|Cdw217|Il17r|VDw217	interleukin 17 receptor A	protein-coding
H1R1_peak_3418	chr18	80226536	80227885	+	973	NA	Intergenic	MLT1B|LTR|ERVL-MaLR	19892	NM_001136181	66255	Mm.272341	NM_001136181	ENSMUSG00000078963	Hsbp1l1	1810005K13Rik	heat shock factor binding protein 1-like 1	protein-coding
H1R1_peak_246	chr1	119530542	119531799	+	971	NA	non-coding (NR_126486, exon 4 of 4)	non-coding (NR_126486, exon 4 of 4)	4995	NR_126486	320069	Mm.406320	NR_126486	ENSMUSG00000101731	3830432H09Rik	-	RIKEN cDNA 3830432H09 gene	ncRNA
H1R1_peak_6921	chr9	57531810	57532876	+	970	NA	TTS (NM_007747)	TTS (NM_007747)	-5185	NM_001166364	78323	Mm.25814	NM_175273	ENSMUSG00000032305	Fam219b	2310046O06Rik|AI594866	family with sequence similarity 219, member B	protein-coding
H1R1_peak_2512	chr15	83273490	83274984	+	967	NA	Intergenic	ORR1A1-int|LTR|ERVL-MaLR	-22508	NM_001370647	239559	Mm.323805	NM_001004150	ENSMUSG00000047878	A4galt	-	alpha 1,4-galactosyltransferase	protein-coding
H1R1_peak_6305	chr7	141343174	141344459	+	967	NA	intron (NM_133191, intron 4 of 20)	intron (NM_133191, intron 4 of 20)	4814	NM_133191	98845	Mm.27451	NM_133191	ENSMUSG00000025504	Eps8l2	AI042819|AW545405|Eps8r2	EPS8-like 2	protein-coding
H1R1_peak_1935	chr13	80957089	80958063	+	967	NA	Intergenic	Intergenic	-6498	NR_015587	319983	Mm.343027	NR_015587	ENSMUSG00000097098	9330111N05Rik	-	RIKEN cDNA 9330111N05 gene	ncRNA
H1R1_peak_1127	chr11	77764667	77765724	+	966	NA	Intergenic	(TGGGGG)n|Simple_repeat|Simple_repeat	-12040	NM_001291212	360013	Mm.341248	NM_011586	ENSMUSG00000000631	Myo18a	MAJN|MyoPDZ|MysPDZ|SP-R210	myosin XVIIIA	protein-coding
H1R1_peak_5439	chr5	137857761	137858847	+	966	NA	promoter-TSS (NM_133209)	promoter-TSS (NM_133209)	-255	NM_133209	170741	Mm.347593	NM_133209	ENSMUSG00000066684	Pilrb1	FDFACT|Fdact|Pilrb	paired immunoglobin-like type 2 receptor beta 1	protein-coding
H1R1_peak_1062	chr11	69416996	69418196	+	966	NA	Intergenic	Intergenic	-1402	NM_001017426	216850	Mm.261201	NM_001017426	ENSMUSG00000018476	Kdm6b	1700064E03Rik|BC038313|Jmjd3	KDM1 lysine (K)-specific demethylase 6B	protein-coding
H1R1_peak_5397	chr5	124450499	124451277	+	966	NA	intron (NM_030241, intron 4 of 7)	intron (NM_030241, intron 4 of 7)	4184	NM_001310727	67956	Mm.137966	NM_030241	ENSMUSG00000049327	Kmt5a	2410195B05Rik|AA617402|AW536475|PR-SET7|PR/SET07|Setd8	lysine methyltransferase 5A	protein-coding
H1R1_peak_2578	chr15	99916940	99917665	+	966	NA	Intergenic	B3|SINE|B2	14356	NM_028180	72277	Mm.61024	NM_028180	ENSMUSG00000045350	Fam186a	1700030F18Rik|Gm920	family with sequence similarity 186, member A	protein-coding
H1R1_peak_1913	chr13	64344085	64344772	+	964	NA	Intergenic	Intergenic	26092	NM_009984	13039	Mm.930	NM_009984	ENSMUSG00000021477	Ctsl	1190035F06Rik|CatL|Ctsl1|MEP|fs|nkt	cathepsin L	protein-coding
H1R1_peak_1356	chr11	110544168	110545599	+	964	NA	Intergenic	Intergenic	65543	NM_001356346	26399	Mm.14487	NM_011943	ENSMUSG00000020623	Map2k6	MAPKK 6|MAPKK6|MEK6|MKK6|Prkmk6|SAPKK3	mitogen-activated protein kinase kinase 6	protein-coding
H1R1_peak_3097	chr17	49627321	49627947	+	964	NA	intron (NM_177052, intron 3 of 22)	intron (NM_177052, intron 3 of 22)	12462	NM_177052	319991	Mm.441340	NM_177052	ENSMUSG00000023999	Kif6	D130004B10Rik|D130084M03Rik	kinesin family member 6	protein-coding
H1R1_peak_6354	chr8	10879318	10880542	+	964	NA	non-coding (NR_040705, exon 2 of 6)	non-coding (NR_040705, exon 2 of 6)	2524	NR_040705	320014	Mm.403203	NR_040705	ENSMUSG00000109473	B930025P03Rik	-	RIKEN cDNA B930025P03 gene	ncRNA
H1R1_peak_4553	chr3	142348685	142349763	+	962	NA	intron (NM_001190856, intron 3 of 14)	intron (NM_001190856, intron 3 of 14)	42626	NM_001190857	56376	Mm.117709	NM_019808	ENSMUSG00000028273	Pdlim5	1110001A05Rik|AI987914|C87059|Enh|Enh1|Enh2|Enh3|LIM	PDZ and LIM domain 5	protein-coding
H1R1_peak_6785	chr9	3034862	3035226	+	961	NA	Intergenic	GSAT_MM|Satellite|Satellite	3699	NR_039546	100628572		NR_039546	ENSMUSG00000106183	Mir101c	mir-101c|mmu-mir-101c	microRNA 101c	ncRNA
H1R1_peak_4188	chr2	179192272	179193263	+	960	NA	Intergenic	(TC)n|Simple_repeat|Simple_repeat	-222169	NM_026596	68175	Mm.158187	NM_026596		4930591A17Rik	-	RIKEN cDNA 4930591A17 gene	protein-coding
H1R1_peak_6495	chr8	67497338	67498544	+	958	NA	intron (NM_010874, intron 1 of 1)	intron (NM_010874, intron 1 of 1)	2993	NM_010874	17961	Mm.4695	NM_010874	ENSMUSG00000051147	Nat2	AV377607	N-acetyltransferase 2 (arylamine N-acetyltransferase)	protein-coding
H1R1_peak_533	chr10	18234421	18235233	+	957	NA	intron (NM_144820, intron 1 of 5)	intron (NM_144820, intron 1 of 5)	154	NM_144820	215814	Mm.296565	NM_144820	ENSMUSG00000059554	Ccdc28a	1700009P13Rik|AI480677	coiled-coil domain containing 28A	protein-coding
H1R1_peak_5959	chr7	29417237	29418885	+	955	NA	intron (NM_001081028, intron 3 of 22)	intron (NM_001081028, intron 3 of 22)	87399	NM_001081028	74206	Mm.447042	NM_001081028	ENSMUSG00000030583	Sipa1l3	2610511M17Rik	signal-induced proliferation-associated 1 like 3	protein-coding
H1R1_peak_4991	chr4	141731395	141732485	+	955	NA	Intergenic	Intergenic	-8521	NM_001017966	68817	Mm.393721	NM_001017966	ENSMUSG00000078515	Ddi2	1110056G13Rik|1700027M01Rik|9130022E05Rik|AI604911|AU040698	DNA-damage inducible protein 2	protein-coding
H1R1_peak_5664	chr6	91488464	91489052	+	953	NA	TTS (NM_009531)	TTS (NM_009531)	15051	NM_028766	74122	Mm.38801	NM_028766	ENSMUSG00000030095	Tmem43	1200015A22Rik|LUMA	transmembrane protein 43	protein-coding
H1R1_peak_685	chr10	78143518	78144573	+	953	NA	Intergenic	Intergenic	25710	NM_138601	28295	Mm.268691	NM_138601	ENSMUSG00000053329	Gatd3a	C21orf33|D10Jhu81e|ES1	glutamine amidotransferase like class 1 domain containing 3A	protein-coding
H1R1_peak_129	chr1	75124599	75125353	+	951	NA	TTS (NM_194333)	TTS (NM_194333)	8914	NM_194333	22626	Mm.68157	NM_194333	ENSMUSG00000026205	Slc23a3	SVCT3|Yspl1	solute carrier family 23 (nucleobase transporters), member 3	protein-coding
H1R1_peak_1267	chr11	99488805	99489579	+	949	NA	intron (NM_033373, intron 1 of 7)	intron (NM_033373, intron 1 of 7)	3928	NM_033373	94179	Mm.290657	NM_033373	ENSMUSG00000006777	Krt23	CK23|Haik1|K23|Krt1-23	keratin 23	protein-coding
H1R1_peak_2899	chr17	13573803	13574731	+	946	NA	Intergenic	Intergenic	-20173	NR_045437	72578	Mm.46549	NR_045436	ENSMUSG00000117042	2700054A10Rik	-	RIKEN cDNA 2700054A10 gene	ncRNA
H1R1_peak_5817	chr6	134262908	134263722	+	945	NA	intron (NM_007961, intron 7 of 7)	intron (NM_007961, intron 7 of 7)	-133014	NM_025778	66813	Mm.474472	NM_025778	ENSMUSG00000030200	Bcl2l14	4930452K23Rik|4933405K19Rik|9030625M01Rik|AI429211|Bclg	BCL2-like 14 (apoptosis facilitator)	protein-coding
H1R1_peak_1200	chr11	89023736	89024964	+	944	NA	Intergenic	Intergenic	24947	NM_009546	217069	Mm.248445	NM_009546	ENSMUSG00000000275	Trim25	AA960166|AL022677|EFP|Zfp147	tripartite motif-containing 25	protein-coding
H1R1_peak_6182	chr7	112373918	112374840	+	944	NA	intron (NM_027587, intron 1 of 9)	intron (NM_027587, intron 1 of 9)	6071	NM_027587	100504195	Mm.291129	NM_027587	ENSMUSG00000038244	Micalcl	4921517J23Rik	MICAL C-terminal like	protein-coding
H1R1_peak_5200	chr5	64344869	64345876	+	943	NA	exon (NM_001310611, exon 21 of 22)	exon (NM_001310611, exon 21 of 22)	115015	NM_001289514	57915	Mm.286353	NM_019636	ENSMUSG00000029174	Tbc1d1	1110062G02Rik|AI385682|AW555803|Nob1|Nobq1|Tbc1|mKIAA1108	TBC1 domain family, member 1	protein-coding
H1R1_peak_2244	chr14	73375510	73376234	+	943	NA	intron (NM_008410, intron 1 of 5)	intron (NM_008410, intron 1 of 5)	9417	NM_008410	16432	Mm.4266	NM_008410	ENSMUSG00000022108	Itm2b	AI256040|Bri|Bri2|Bricd2b|D14Sel6|E25BMM|imBRI2	integral membrane protein 2B	protein-coding
H1R1_peak_6316	chr7	143203755	143204423	+	941	NA	intron (NM_008434, intron 10 of 15)	L1ME1|LINE|L1	92458	NR_001461	63830	Mm.356096	NR_001461	ENSMUSG00000101609	Kcnq1ot1	Kvlqt1-as|Lit1|Tssc8	KCNQ1 overlapping transcript 1	ncRNA
H1R1_peak_217	chr1	93656815	93657704	+	941	NA	Intergenic	Intergenic	-21532	NM_021537	59041	Mm.28761	NM_021537	ENSMUSG00000026277	Stk25	1500019J11Rik|AU018434|C86992|Ste20-like|Ysk1	serine/threonine kinase 25 (yeast)	protein-coding
H1R1_peak_5271	chr5	90621399	90622639	+	940	NA	intron (NM_028478, intron 2 of 10)	intron (NM_028478, intron 2 of 10)	18508	NM_001310656	73246	Mm.30172	NM_028478	ENSMUSG00000029370	Rassf6	1600016B17Rik	Ras association (RalGDS/AF-6) domain family member 6	protein-coding
H1R1_peak_6218	chr7	120173478	120174265	+	939	NA	promoter-TSS (NM_028085)	promoter-TSS (NM_028085)	13	NM_028085	72074	Mm.23165	NM_028085	ENSMUSG00000030909	Anks4b	2010013E14Rik|AI956809|Harp	ankyrin repeat and sterile alpha motif domain containing 4B	protein-coding
H1R1_peak_4471	chr3	107789933	107790678	+	939	NA	Intergenic	Intergenic	-29836	NM_001113529	12977	Mm.795	NM_007778	ENSMUSG00000014599	Csf1	C87615|Csfm|MCSF|op	colony stimulating factor 1 (macrophage)	protein-coding
H1R1_peak_2052	chr14	20229866	20230778	+	938	NA	Intergenic	Intergenic	38947	NM_029006	74571	Mm.105571	NM_029006	ENSMUSG00000023387	Kcnk16	4731413G05Rik|TALK-1|TALK1	potassium channel, subfamily K, member 16	protein-coding
H1R1_peak_7036	chr9	77545674	77546731	+	937	NA	Intergenic	Intergenic	-1350	NM_001146048	214345	Mm.28534	NM_172528	ENSMUSG00000032352	Lrrc1	A430093J20Rik|AU016091|D030059I21|mKIAA4018	leucine rich repeat containing 1	protein-coding
H1R1_peak_6470	chr8	56222598	56223829	+	936	NA	Intergenic	MER67A|LTR|ERV1	-71339	NM_008278	15446	Mm.18832	NM_008278	ENSMUSG00000031613	Hpgd	15-PGDH|AV026552	hydroxyprostaglandin dehydrogenase 15 (NAD)	protein-coding
H1R1_peak_4678	chr4	58714128	58714980	+	934	NA	Intergenic	Intergenic	71166	NM_146920	258922	Mm.223327	NM_146920	ENSMUSG00000043385	Olfr267	MOR262-1	olfactory receptor 267	protein-coding
H1R1_peak_5643	chr6	86481660	86482462	+	932	NA	Intergenic	B1_Mm|SINE|Alu	-1231	NR_131125	320486	Mm.391625	NR_131125	ENSMUSG00000085589	A430078I02Rik	T25621	RIKEN cDNA A430078I02 gene	ncRNA
H1R1_peak_835	chr10	121384325	121385340	+	932	NA	intron (NM_001364695, intron 9 of 13)	intron (NM_001364695, intron 9 of 13)	19742	NM_001364695	75612	Mm.207683	NM_029364	ENSMUSG00000034707	Gns	2610016K11Rik|AU042285|C87209|G6S|N28088	glucosamine (N-acetyl)-6-sulfatase	protein-coding
H1R1_peak_2998	chr17	32114702	32115539	+	932	NA	Intergenic	Intergenic	-23697	NR_027316	435518	Mm.328944	NR_027316	ENSMUSG00000002791	Pdxk-ps	Gm9743	pyridoxal (pyridoxine, vitamin B6) kinase, pseudogene	pseudo
H1R1_peak_1983	chr13	105312642	105313299	+	932	NA	Intergenic	LTR16A1|LTR|ERVL	-18485	NM_001360890	71816	Mm.317015	NM_027934	ENSMUSG00000021720	Rnf180	3110001E11Rik|Rines	ring finger protein 180	protein-coding
H1R1_peak_5732	chr6	115418868	115419409	+	929	NA	intron (NM_001308352, intron 2 of 7)	MIR|SINE|MIR	-2928	NM_011146	19016	Mm.3020	NM_011146	ENSMUSG00000000440	Pparg	Nr1c3|PPAR-gamma|PPAR-gamma2|PPARgamma|PPARgamma2	peroxisome proliferator activated receptor gamma	protein-coding
H1R1_peak_3773	chr2	32715058	32715960	+	928	NA	Intergenic	B1F1|SINE|Alu	-2537	NR_039536	100628606		NR_039536	ENSMUSG00000105841	Mir3960	mmu-mir-3960	microRNA 3960	ncRNA
H1R1_peak_1755	chr13	9151963	9153174	+	924	NA	intron (NM_001311117, intron 11 of 16)	B3|SINE|B2	58687	NM_172585	217980	Mm.234944	NM_172585	ENSMUSG00000033499	Larp4b	A630096F19|AI256361|D13Wsu64e|Larp5	La ribonucleoprotein domain family, member 4B	protein-coding
H1R1_peak_5943	chr7	28802504	28803606	+	924	NA	Intergenic	MTD|LTR|ERVL-MaLR	-7835	NM_177301	15388	Mm.9043	NM_177301	ENSMUSG00000015165	Hnrnpl	C79783|D830027H13Rik|Hnrpl	heterogeneous nuclear ribonucleoprotein L	protein-coding
H1R1_peak_1114	chr11	75568397	75569574	+	923	NA	intron (NM_001199284, intron 11 of 13)	PB1D7|SINE|Alu	17556	NR_039553	100628624		NR_039553	ENSMUSG00000093100	Mir3971	mmu-mir-3971|mu-mir-3971	microRNA 3971	ncRNA
H1R1_peak_2118	chr14	34512359	34513534	+	923	NA	intron (NM_030062, intron 2 of 2)	intron (NM_030062, intron 2 of 2)	9855	NM_030062	78243	Mm.117483	NM_030062	ENSMUSG00000021797	9230112D13Rik	-	RIKEN cDNA 9230112D13 gene	protein-coding
H1R1_peak_810	chr10	116191932	116192899	+	922	NA	intron (NM_001161840, intron 3 of 10)	intron (NM_001161840, intron 3 of 10)	15064	NM_001161838	19279	Mm.336316	NM_011217	ENSMUSG00000020151	Ptprr	Gmcp1|PTP-SL|PTPBR7|RPTPRR|mPTP213	protein tyrosine phosphatase, receptor type, R	protein-coding
H1R1_peak_2672	chr16	21283878	21284474	+	921	NA	intron (NR_046162, intron 1 of 4)	intron (NR_046162, intron 1 of 4)	12696	NR_046162	328646	Mm.404748	NR_046162	ENSMUSG00000096918	Gm16863	A830060N17	predicted gene, 16863	ncRNA
H1R1_peak_1619	chr12	79936125	79937059	+	921	NA	promoter-TSS (NR_131074)	promoter-TSS (NR_131074)	-328	NR_131074	77290	Mm.395042	NR_131073	ENSMUSG00000112765	9430078K24Rik	-	RIKEN cDNA 9430078K24 gene	ncRNA
H1R1_peak_1445	chr11	120616653	120617731	+	920	NA	intron (NM_024229, intron 1 of 13)	intron (NM_024229, intron 1 of 13)	753	NM_001363001	68671	Mm.21439	NM_024229	ENSMUSG00000025137	Pcyt2	1110033E03Rik|ET	phosphate cytidylyltransferase 2, ethanolamine	protein-coding
H1R1_peak_3079	chr17	46644497	46645633	+	918	NA	intron (NM_001357130, intron 1 of 15)	intron (NM_001357130, intron 1 of 15)	1015	NM_001357130	74764	Mm.279599	NM_029091	ENSMUSG00000003546	Klc4	1200014P03Rik|AA408085|AW146303|Knsl8	kinesin light chain 4	protein-coding
H1R1_peak_6025	chr7	65692600	65693421	+	918	NA	promoter-TSS (NM_178056)	promoter-TSS (NM_178056)	-407	NM_178056	68634	Mm.476828	NM_026795	ENSMUSG00000078681	Tm2d3	1110025I09Rik|5930422O05Rik|Blp2	TM2 domain containing 3	protein-coding
H1R1_peak_973	chr11	45837330	45838706	+	917	NA	non-coding (NR_045876, exon 3 of 4)	non-coding (NR_045876, exon 3 of 4)	-13951	NM_001346760	216705	Mm.169673	NM_001045520	ENSMUSG00000006169	Clint1	AI642036|AW537616|C530049I24Rik|Enth|Epn4|F630206G17Rik	clathrin interactor 1	protein-coding
H1R1_peak_2384	chr15	59077525	59078341	+	917	NA	intron (NM_001146180, intron 1 of 13)	intron (NM_001146180, intron 1 of 13)	4093	NM_001146180	211401	Mm.215481	NM_144800	ENSMUSG00000022353	Mtss1	2310003N14Rik|BC024131|D130001D01Rik|Mim|mKIAA0429	MTSS I-BAR domain containing 1	protein-coding
H1R1_peak_6037	chr7	67221924	67222717	+	915	NA	promoter-TSS (NM_001191051)	promoter-TSS (NM_001191051)	138	NR_131044	76628	Mm.384589	NR_131043	ENSMUSG00000097527	1700112J16Rik	-	RIKEN cDNA 1700112J16 gene	ncRNA
H1R1_peak_3356	chr18	64101913	64102688	+	915	NA	Intergenic	Intergenic	-152059	NM_009182	20451	Mm.252110	NM_009182	ENSMUSG00000056812	St8sia3	AI847333|ST8SiaIII|Siat8c	ST8 alpha-N-acetyl-neuraminide alpha-2,8-sialyltransferase 3	protein-coding
H1R1_peak_4440	chr3	101526152	101527292	+	913	NA	Intergenic	Intergenic	77985	NM_144900	11928	Mm.193670	NM_144900	ENSMUSG00000033161	Atp1a1	Atpa-1|BC010319	ATPase, Na+/K+ transporting, alpha 1 polypeptide	protein-coding
H1R1_peak_1727	chr12	116386584	116387617	+	912	NA	Intergenic	MERVL_2A-int|LTR|ERVL	18061	NR_028421	319545	Mm.390543	NR_028421	ENSMUSG00000112980	D430020J02Rik	-	RIKEN cDNA D430020J02 gene	ncRNA
H1R1_peak_3257	chr18	21298699	21299356	+	912	NA	intron (NM_001033445, intron 1 of 5)	intron (NM_001033445, intron 1 of 5)	1112	NM_001033445	381126	Mm.312276	NM_001033445	ENSMUSG00000042680	Garem1	C86169|Fam59a|Garem|Gm944|mKIAA4238	GRB2 associated regulator of MAPK1 subtype 1	protein-coding
H1R1_peak_2601	chr15	102324560	102325397	+	911	NA	TTS (NM_001356312)	TTS (NM_001356312)	-1138	NM_027044	56612	Mm.158264	NM_020031	ENSMUSG00000001289	Pfdn5	1190001O17Rik|1700010A06Rik|D15Ertd697e|Eig1|MM-1	prefoldin 5	protein-coding
H1R1_peak_6661	chr8	110524991	110525755	+	910	NA	intron (NM_172916, intron 43 of 86)	intron (NM_172916, intron 43 of 86)	-23017	NR_105058	100861869	Mm.84499	NR_105058		Gm21283	-	predicted gene, 21283	ncRNA
H1R1_peak_6775	chr9	3016969	3017222	+	910	NA	Intergenic	GSAT_MM|Satellite|Satellite	21648	NR_039546	100628572		NR_039546	ENSMUSG00000106183	Mir101c	mir-101c|mmu-mir-101c	microRNA 101c	ncRNA
H1R1_peak_2755	chr16	45653423	45654586	+	907	NA	exon (NM_145389, exon 1 of 6)	exon (NM_145389, exon 1 of 6)	114	NM_145389	212998	Mm.97511	NM_145389	ENSMUSG00000033187	BC016579	-	cDNA sequence, BC016579	protein-coding
H1R1_peak_2393	chr15	61168891	61169785	+	906	NA	Intergenic	Intergenic	-248068	NM_001081067	117586	Mm.291499	NM_001081067	ENSMUSG00000022347	A1bg	C44	alpha-1-B glycoprotein	protein-coding
H1R1_peak_7234	chrX	56769533	56770306	+	902	NA	intron (NM_001077361, intron 2 of 7)	intron (NM_001077361, intron 2 of 7)	-9764	NM_001077362	14199	Mm.3126	NM_010211	ENSMUSG00000023092	Fhl1	FHL-1|KyoT|RAM14-1|SLIM|SLIM-1	four and a half LIM domains 1	protein-coding
H1R1_peak_3159	chr17	75476737	75478495	+	898	NA	intron (NM_001360103, intron 1 of 16)	intron (NM_001360103, intron 1 of 16)	12078	NM_207246	240168	Mm.329203	NM_207246	ENSMUSG00000071042	Rasgrp3	BC066069|Gm327	RAS, guanyl releasing protein 3	protein-coding
H1R1_peak_2336	chr15	36881327	36882384	+	898	NA	Intergenic	Intergenic	-84926	NM_001253806	22631	Mm.3360	NM_011740	ENSMUSG00000022285	Ywhaz	1110013I11Rik|14-3-3zeta|AI596267|AL022924|AU020854	tyrosine 3-monooxygenase/tryptophan 5-monooxygenase activation protein, zeta polypeptide	protein-coding
H1R1_peak_1808	chr13	34659234	34660030	+	898	NA	non-coding (NR_105041, exon 3 of 4)	non-coding (NR_105041, exon 3 of 4)	6709	NR_105041	101056149	Mm.421309	NR_105041	ENSMUSG00000086786	Gm15908	-	predicted gene 15908	ncRNA
H1R1_peak_430	chr1	172562247	172563151	+	897	NA	intron (NM_177723, intron 6 of 6)	intron (NM_177723, intron 6 of 6)	2793	NR_027644	240916	Mm.71940	NM_177723	ENSMUSG00000049598	Vsig8	A030011M19|EG240916	V-set and immunoglobulin domain containing 8	protein-coding
H1R1_peak_1869	chr13	49213076	49213897	+	896	NA	intron (NM_026738, intron 1 of 5)	intron (NM_026738, intron 1 of 5)	2540	NM_026738	68480	Mm.3336	NM_026738	ENSMUSG00000037960	Card19	1110007C09Rik|AI851695|Bincard	caspase recruitment domain family, member 19	protein-coding
H1R1_peak_5411	chr5	134418265	134419073	+	892	NA	intron (NM_001081470, intron 1 of 26)	intron (NM_001081470, intron 1 of 26)	37593	NM_001081465	57080	Mm.332735	NM_020331	ENSMUSG00000023079	Gtf2ird1	1700012P16Rik|BEN|Cream1|ESTM9|GTF3|Gtf2il|MusTRD1|Tg(Alb1-Myc)166.8Sst|WBSCR11|X83320	general transcription factor II I repeat domain-containing 1	protein-coding
H1R1_peak_1151	chr11	79771461	79772324	+	892	NA	Intergenic	Intergenic	45492	NR_029959	723853		NR_029959	ENSMUSG00000065489	Mir365-2	Mirn365-2|mir-365-2	microRNA 365-2	ncRNA
H1R1_peak_6250	chr7	127393324	127393955	+	891	NA	promoter-TSS (NM_198011)	promoter-TSS (NM_198011)	-18	NM_198011	101604	Mm.334241	NM_198011	ENSMUSG00000078580	E430018J23Rik	AI480612	RIKEN cDNA E430018J23 gene	protein-coding
H1R1_peak_5637	chr6	83421870	83423030	+	890	NA	intron (NM_183138, intron 2 of 10)	intron (NM_183138, intron 2 of 10)	19228	NM_183138	194388	Mm.211030	NM_183138	ENSMUSG00000034832	Tet3	B430006D22Rik|BC037432|D230004J03Rik	tet methylcytosine dioxygenase 3	protein-coding
H1R1_peak_6710	chr8	120542981	120544324	+	888	NA	intron (NM_001145896, intron 1 of 15)	intron (NM_001145896, intron 1 of 15)	4956	NR_106159	102466849		NR_106159	ENSMUSG00000098280	Mir7687	Gm27573|mmu-mir-7687	microRNA 7687	ncRNA
H1R1_peak_6055	chr7	72292104	72293105	+	886	NA	intron (NM_001024703, intron 1 of 22)	intron (NM_001024703, intron 1 of 22)	13991	NM_001024703	244049	Mm.217412	NM_001024703	ENSMUSG00000032776	Mctp2	Gm489	multiple C2 domains, transmembrane 2	protein-coding
H1R1_peak_1977	chr13	102569297	102570410	+	886	NA	Intergenic	Intergenic	-123694	NM_001360519	17079	Mm.373974	NM_008533	ENSMUSG00000021624	Cd180	F630107B15|Ly-78|Ly78|RP105	CD180 antigen	protein-coding
H1R1_peak_5102	chr5	28793484	28794362	+	886	NA	Intergenic	Intergenic	-326822	NM_009170	20423	Mm.57202	NM_009170	ENSMUSG00000002633	Shh	9530036O11Rik|Dsh|Hhg1|Hx|Hxl3|M100081|ShhNC	sonic hedgehog	protein-coding
H1R1_peak_6434	chr8	40634595	40635411	+	886	NA	promoter-TSS (NM_001040699)	promoter-TSS (NM_001040699)	-211	NM_001040699	54384	Mm.294871	NM_019433	ENSMUSG00000039431	Mtmr7	-	myotubularin related protein 7	protein-coding
H1R1_peak_2774	chr16	55603618	55604143	+	885	NA	Intergenic	Intergenic	109149	NR_039578	100628589		NR_039578	ENSMUSG00000093292	Mir5118	mmu-mir-5118|mu-mir-5118	microRNA 5118	ncRNA
H1R1_peak_7069	chr9	88344181	88345069	+	885	NA	intron (NM_011851, intron 1 of 8)	intron (NM_011851, intron 1 of 8)	17016	NM_011851	23959	Mm.244235	NM_011851	ENSMUSG00000032420	Nt5e	2210401F01Rik|5'-NT|AI447961|CD73|NT|Nt5|eNT	5' nucleotidase, ecto	protein-coding
H1R1_peak_3390	chr18	69924952	69925869	+	884	NA	promoter-TSS (NM_201362)	promoter-TSS (NM_201362)	-149	NM_201362	381175	Mm.266831	NM_201362	ENSMUSG00000038903	Ccdc68	BC046343	coiled-coil domain containing 68	protein-coding
H1R1_peak_1701	chr12	110441921	110442768	+	884	NA	Intergenic	ORR1A3-int|LTR|ERVL-MaLR	-4880	NM_001364204	26931	Mm.240396	NM_012023	ENSMUSG00000017843	Ppp2r5c	2610043M05Rik|2700063L20Rik|AI060890|AW545884|C85228|D12Bwg0916e	protein phosphatase 2, regulatory subunit B', gamma	protein-coding
H1R1_peak_6783	chr9	3031674	3032628	+	882	NA	Intergenic	GSAT_MM|Satellite|Satellite	6592	NR_039546	100628572		NR_039546	ENSMUSG00000106183	Mir101c	mir-101c|mmu-mir-101c	microRNA 101c	ncRNA
H1R1_peak_5619	chr6	71846438	71847419	+	880	NA	intron (NM_001362137, intron 3 of 13)	B2_Mm2|SINE|B2	15608	NM_001253688	76614	Mm.235123	NM_029673	ENSMUSG00000052337	Immt	1700082C19Rik|D830041H16Rik|HMP|Micos60|P87|P87/89|P89	inner membrane protein, mitochondrial	protein-coding
H1R1_peak_2805	chr16	76991922	76993448	+	877	NA	Intergenic	MusHAL1|LINE|L1	18196	NR_040573	76601	Mm.396217	NR_040573	ENSMUSG00000100857	1700041M19Rik	-	RIKEN cDNA 1700041M19 gene	ncRNA
H1R1_peak_5476	chr5	142912261	142913000	+	875	NA	Intergenic	B1_Mur2|SINE|Alu	-5876	NM_007393	11461	Mm.328431	NM_007393	ENSMUSG00000029580	Actb	Actx|E430023M04Rik|beta-actin	actin, beta	protein-coding
H1R1_peak_4439	chr3	101518646	101519728	+	875	NA	Intergenic	Intergenic	85520	NM_144900	11928	Mm.193670	NM_144900	ENSMUSG00000033161	Atp1a1	Atpa-1|BC010319	ATPase, Na+/K+ transporting, alpha 1 polypeptide	protein-coding
H1R1_peak_3206	chr17	86769747	86770557	+	875	NA	intron (NM_010137, intron 1 of 15)	intron (NM_010137, intron 1 of 15)	16288	NM_010137	13819	Mm.1415	NM_010137	ENSMUSG00000024140	Epas1	HIF-2alpha|HIF2A|HLF|HRF|MOP2|bHLHe73	endothelial PAS domain protein 1	protein-coding
H1R1_peak_4548	chr3	137912852	137913611	+	875	NA	Intergenic	Intergenic	-5324	NM_019920	56692	Mm.331392	NM_019920	ENSMUSG00000091512	Lamtor3	AW556229|Map2k1ip1|Mapbp|Mapksp1|Mp1	late endosomal/lysosomal adaptor, MAPK and MTOR activator 3	protein-coding
H1R1_peak_5438	chr5	137835997	137836847	+	875	NA	promoter-TSS (NM_153510)	promoter-TSS (NM_153510)	-144	NM_153510	231805	Mm.379385	NM_153510	ENSMUSG00000046245	Pilra	AV021745|FDF03	paired immunoglobin-like type 2 receptor alpha	protein-coding
H1R1_peak_5705	chr6	100850301	100851245	+	874	NA	intron (NM_182939, intron 2 of 8)	ORR1C1|LTR|ERVL-MaLR	17135	NM_182939	232314	Mm.27223	NM_182939	ENSMUSG00000052144	Ppp4r2	BE691708|C230060M08Rik	protein phosphatase 4, regulatory subunit 2	protein-coding
H1R1_peak_4025	chr2	141288187	141289081	+	874	NA	intron (NM_001013802, intron 5 of 18)	intron (NM_001013802, intron 5 of 18)	-617158	NM_178382	71436	Mm.426781	NM_178382	ENSMUSG00000051379	Flrt3	5530600M07Rik|C430047I10Rik|mKIAA1469	fibronectin leucine rich transmembrane protein 3	protein-coding
H1R1_peak_1613	chr12	77960367	77960941	+	873	NA	Intergenic	Intergenic	-266001	NM_145965	268566	Mm.341742	NM_145965	ENSMUSG00000047454	Gphn	5730552E08Rik|AI662856|BC027112|C230040D23|GPH|GPHRYN|geph	gephyrin	protein-coding
H1R1_peak_2037	chr14	13961759	13963231	+	872	NA	promoter-TSS (NM_001359901)	promoter-TSS (NM_001359901)	-643	NM_001359901	66231	Mm.295875	NM_025435	ENSMUSG00000053453	Thoc7	Nif3l1bp1	THO complex 7	protein-coding
H1R1_peak_2211	chr14	66114130	66115010	+	872	NA	intron (NM_007940, intron 2 of 18)	intron (NM_007940, intron 2 of 18)	-2184	NM_001271403	13850	Mm.15295	NM_007940	ENSMUSG00000022040	Ephx2	CEH|Eph2|SEH|sEP	epoxide hydrolase 2, cytoplasmic	protein-coding
H1R1_peak_5813	chr6	131321751	131322443	+	870	NA	Intergenic	Intergenic	-8270	NM_172891	243659	Mm.20114	NM_172891	ENSMUSG00000032899	Styk1	9130025L13|AI326477|Nok	serine/threonine/tyrosine kinase 1	protein-coding
H1R1_peak_6511	chr8	70073969	70074788	+	870	NA	exon (NM_001293795, exon 2 of 10)	exon (NM_001293795, exon 2 of 10)	1454	NM_181540	107770	Mm.37974	NM_181540	ENSMUSG00000036151	Tm6sf2	-	transmembrane 6 superfamily member 2	protein-coding
H1R1_peak_4372	chr3	89721745	89722626	+	868	NA	intron (NM_001357958, intron 1 of 14)	intron (NM_001357958, intron 1 of 14)	6947	NM_001357958	56417	Mm.316628	NM_019655	ENSMUSG00000027951	Adar	AV242451|Adar1|Adar1p110|Adar1p150|DRADA|mZaADAR	adenosine deaminase, RNA-specific	protein-coding
H1R1_peak_4814	chr4	118526545	118527298	+	867	NA	promoter-TSS (NM_025572)	promoter-TSS (NM_025572)	-354	NM_025572	66451	Mm.34431	NM_025572	ENSMUSG00000028536	2610528J11Rik	TEMP	RIKEN cDNA 2610528J11 gene	protein-coding
H1R1_peak_2182	chr14	60178594	60179383	+	866	NA	Intergenic	Intergenic	49927	NR_030458	751526		NR_030458	ENSMUSG00000076270	Mir719	Mirn719|mmu-mir-719	microRNA 719	ncRNA
H1R1_peak_4263	chr3	37728962	37729796	+	865	NA	Intergenic	Intergenic	-5019	NM_198657	381438	Mm.490549	NM_198657	ENSMUSG00000058174	Gm5148	EG381438	predicted gene 5148	protein-coding
H1R1_peak_1898	chr13	56560760	56561739	+	865	NA	Intergenic	Intergenic	-12711	NM_010702	16841	Mm.16973	NM_010702	ENSMUSG00000021539	Lect2	-	leukocyte cell-derived chemotaxin 2	protein-coding
H1R1_peak_440	chr1	177744743	177745665	+	865	NA	intron (NM_027077, intron 4 of 5)	MERV1_I-int|LTR|ERV1	15390	NM_027077	69428	Mm.84467	NM_027077	ENSMUSG00000015962	1700016C15Rik	-	RIKEN cDNA 1700016C15 gene	protein-coding
H1R1_peak_4048	chr2	146278448	146279017	+	865	NA	intron (NM_001033348, intron 38 of 40)	intron (NM_001033348, intron 38 of 40)	19446	NR_040619	77806	Mm.392819	NR_040619	ENSMUSG00000085958	A930019D19Rik	-	RIKEN cDNA A930019D19 gene	ncRNA
H1R1_peak_7070	chr9	88712145	88712912	+	864	NA	intron (NM_001359992, intron 2 of 2)	intron (NM_001359992, intron 2 of 2)	7059	NM_001359992	100039707	Mm.347377	NM_001128601	ENSMUSG00000079427	Mthfsl	Gm2382	5, 10-methenyltetrahydrofolate synthetase-like	protein-coding
H1R1_peak_1682	chr12	104881353	104882158	+	863	NA	Intergenic	Intergenic	-16679	NM_053155	94040	Mm.244078	NM_053155	ENSMUSG00000021097	Clmn	9330188N17Rik|AI428889|AI788815|mKIAA1188	calmin	protein-coding
H1R1_peak_2869	chr17	6178094	6179296	+	863	NA	intron (NM_001103181, intron 2 of 13)	intron (NM_001103181, intron 2 of 13)	40547	NM_054040	68842	Mm.449307	NM_054040	ENSMUSG00000034377	Tulp4	1110057P05Rik|2210038L17Rik|Tusp	tubby like protein 4	protein-coding
H1R1_peak_6962	chr9	62814655	62815493	+	863	NA	Intergenic	Intergenic	-3426	NM_010193	14155	Mm.24069	NM_010193	ENSMUSG00000032244	Fem1b	mKIAA0396	feminization 1 homolog b (C. elegans)	protein-coding
H1R1_peak_5744	chr6	116635400	116636125	+	863	NA	3' UTR (NM_178045, exon 11 of 11)	3' UTR (NM_178045, exon 11 of 11)	-6763	NM_026057	67255	Mm.18810	NM_026057	ENSMUSG00000059878	Zfp422	2900028O21Rik|AU041373|KOX15|Krox-25-2|Krox-26|Krox25|Krox26|Znf22	zinc finger protein 422	protein-coding
H1R1_peak_1393	chr11	115884129	115884863	+	862	NA	Intergenic	Intergenic	-15643	NM_183259	66528	Mm.275740	NM_183259	ENSMUSG00000048442	Smim5	2210020M01Rik	small integral membrane protein 5	protein-coding
H1R1_peak_519	chr10	13100327	13101197	+	860	NA	intron (NM_001364644, intron 2 of 7)	intron (NM_001364644, intron 2 of 7)	9917	NR_131912	338438		NR_131912		Hymai	-	hydatidiform mole associated and imprinted transcript	ncRNA
H1R1_peak_5095	chr5	24930729	24931592	+	859	NA	intron (NM_145401, intron 4 of 15)	intron (NM_145401, intron 4 of 15)	-22651	NM_001170556	108099	Mm.33649	NM_145401	ENSMUSG00000028944	Prkag2	2410051C13Rik|AAKG|AAKG2|AI854673|H91620p|WPWS	protein kinase, AMP-activated, gamma 2 non-catalytic subunit	protein-coding
H1R1_peak_3752	chr2	29623110	29624347	+	859	NA	intron (NM_001039087, intron 1 of 25)	intron (NM_001039087, intron 1 of 25)	4008	NM_054050	107746	Mm.298274	NM_054050	ENSMUSG00000039844	Rapgef1	4932418O06Rik|C3G|Grf2	Rap guanine nucleotide exchange factor (GEF) 1	protein-coding
H1R1_peak_4835	chr4	125115564	125116263	+	858	NA	Intergenic	Intergenic	11968	NM_153159	230738	Mm.402	NM_153159	ENSMUSG00000042677	Zc3h12a	BC036563|MCPIP|MCPIP-1|Mcpip1|Reg1	zinc finger CCCH type containing 12A	protein-coding
H1R1_peak_2892	chr17	12792286	12793135	+	857	NA	intron (NR_027784, intron 2 of 2)	intron (NR_027784, intron 2 of 2)	-23004	NM_010515	16004	Mm.26553	NM_010515	ENSMUSG00000023830	Igf2r	AI661837|CD222|CI-MPR|M6P/IGF2R|Mpr300	insulin-like growth factor 2 receptor	protein-coding
H1R1_peak_3910	chr2	92374549	92375852	+	857	NA	promoter-TSS (NM_145122)	promoter-TSS (NM_145122)	-39	NM_145122	18633	Mm.202782	NM_145122	ENSMUSG00000027222	Pex16	-	peroxisomal biogenesis factor 16	protein-coding
H1R1_peak_1284	chr11	100517734	100518733	+	856	NA	intron (NM_134037, intron 6 of 27)	intron (NM_134037, intron 6 of 27)	9767	NM_134037	104112	Mm.282039	NM_134037	ENSMUSG00000020917	Acly	A730098H14Rik|AW538652	ATP citrate lyase	protein-coding
H1R1_peak_2130	chr14	45982953	45983934	+	855	NA	Intergenic	Intergenic	-100584	NR_002875	218963	Mm.282093	NR_002875		Gm1821	-	ubiquitin pseudogene	pseudo
H1R1_peak_1543	chr12	45069660	45070496	+	854	NA	intron (NM_144552, intron 1 of 5)	intron (NM_144552, intron 1 of 5)	4405	NM_144552	217517	Mm.285400	NM_144552	ENSMUSG00000046314	Stxbp6	BC024598|C85317	syntaxin binding protein 6 (amisyn)	protein-coding
H1R1_peak_588	chr10	40494438	40495707	+	852	NA	Intergenic	Intergenic	-75290	NM_027572	70840	Mm.332570	NM_027572	ENSMUSG00000019834	Slc22a16	4921504E14Rik|CT2|FLIPT2|OCT6|OKB1	solute carrier family 22 (organic cation transporter), member 16	protein-coding
H1R1_peak_6976	chr9	64198222	64199551	+	851	NA	intron (NM_008927, intron 5 of 10)	intron (NM_008927, intron 5 of 10)	19589	NM_183316	330959	Mm.24082	NM_183316	ENSMUSG00000032398	Snapc5	2010103A03Rik	small nuclear RNA activating complex, polypeptide 5	protein-coding
H1R1_peak_6500	chr8	68110221	68111284	+	851	NA	Intergenic	PB1|SINE|Alu	-136178	NM_177698	234353	Mm.32525	NM_027626	ENSMUSG00000030465	Psd3	4931420C21Rik|AI661273|BC003498|D430018P08|EFA6D	pleckstrin and Sec7 domain containing 3	protein-coding
H1R1_peak_1993	chr13	109694573	109695453	+	848	NA	intron (NM_011056, intron 3 of 16)	intron (NM_011056, intron 3 of 16)	-208796	NR_035442	100316683		NR_035442	ENSMUSG00000084651	Mir1904	Mirn1904|mmu-mir-1904	microRNA 1904	ncRNA
H1R1_peak_3419	chr18	80527905	80528664	+	848	NA	Intergenic	Intergenic	16262	NR_028424	100039348	Mm.254722	NR_028424	ENSMUSG00000118319	Gm2176	A430076E10Rik	glucosamine-6-phosphate deaminase 1 pseudogene	pseudo
H1R1_peak_7104	chr9	104873738	104874781	+	848	NA	intron (NM_028719, intron 3 of 15)	intron (NM_028719, intron 3 of 15)	-179009	NM_001364513	94062	Mm.29746	NM_053159	ENSMUSG00000032563	Mrpl3	2010320L16Rik|5930422H18Rik|AA407889|L3mt	mitochondrial ribosomal protein L3	protein-coding
H1R1_peak_2493	chr15	80982120	80984140	+	848	NA	intron (NM_001357669, intron 1 of 20)	PB1|SINE|Alu	5365	NM_134091	105835	Mm.274943	NM_134091	ENSMUSG00000042303	Sgsm3	1810012I01Rik|AI428557|BB175482|Cip85|R75178|RUSC3|Rutbc3	small G protein signaling modulator 3	protein-coding
H1R1_peak_7090	chr9	98432944	98433666	+	846	NA	intron (NM_011254, intron 2 of 3)	intron (NM_011254, intron 2 of 3)	10344	NM_011254	19659	Mm.279741	NM_011254	ENSMUSG00000046402	Rbp1	CRBPI|Crbp|Rbp-1	retinol binding protein 1, cellular	protein-coding
H1R1_peak_6786	chr9	3037854	3038213	+	846	NA	TTS (NR_039546)	TTS (NR_039546)	710	NR_039546	100628572		NR_039546	ENSMUSG00000106183	Mir101c	mir-101c|mmu-mir-101c	microRNA 101c	ncRNA
H1R1_peak_6328	chr7	144669412	144669985	+	846	NA	intron (NM_178642, intron 2 of 25)	intron (NM_178642, intron 2 of 25)	68894	NM_178642	101772	Mm.26700	NM_178642	ENSMUSG00000031075	Ano1	Tmem16a	anoctamin 1, calcium activated chloride channel	protein-coding
H1R1_peak_4169	chr2	169694760	169695591	+	845	NA	intron (NM_080455, intron 1 of 1)	intron (NM_080455, intron 1 of 1)	62666	NM_001363022	228911	Mm.315789	NM_080455	ENSMUSG00000047907	Tshz2	2900073F20Rik|B830045G17|Mtsh2|Sdccag33l|Tsh2|Zfp218|mKIAA4248|teashirt2	teashirt zinc finger family member 2	protein-coding
H1R1_peak_4828	chr4	123048233	123049276	+	844	NA	intron (NR_151450, intron 5 of 9)	intron (NR_151450, intron 5 of 9)	32161	NM_025873	66966	Mm.235030	NM_025873	ENSMUSG00000028653	Trit1	2310075G14Rik|AI314189|AI314635|AV099619|IPPT|IPT|MOD5	tRNA isopentenyltransferase 1	protein-coding
H1R1_peak_7027	chr9	74938679	74939816	+	843	NA	Intergenic	Intergenic	-13633	NM_001359816	235493	Mm.208955	NM_153584	ENSMUSG00000034858	Fam214a	6330415I01Rik|AI553555|C130047D21Rik|Kiaa1370|mKIAA1370	family with sequence similarity 214, member A	protein-coding
H1R1_peak_339	chr1	138209698	138210337	+	843	NA	Intergenic	Intergenic	-34712	NM_011210	19264	Mm.391573	NM_011210	ENSMUSG00000026395	Ptprc	B220|CD45R|Cd45|L-CA|Ly-5|Lyt-4|T200|loc	protein tyrosine phosphatase, receptor type, C	protein-coding
H1R1_peak_4985	chr4	141578344	141579566	+	841	NA	intron (NM_133754, intron 8 of 8)	intron (NM_133754, intron 8 of 8)	20969	NM_001163256	74202	Mm.490327	NM_133754	ENSMUSG00000006219	Fblim1	2410043F08Rik|Cal|Fblp1|Gt10|migfilin|migfilin(s)	filamin binding LIM protein 1	protein-coding
H1R1_peak_3578	chr19	37375476	37376492	+	841	NA	promoter-TSS (NM_010615)	promoter-TSS (NM_010615)	-398	NM_010615	16551	Mm.42203	NM_010615	ENSMUSG00000012443	Kif11	Eg5|Kif8|Kifl1|Knsl1	kinesin family member 11	protein-coding
H1R1_peak_2248	chr14	75154405	75155026	+	840	NA	intron (NM_008879, intron 1 of 16)	L2a|LINE|L2	18290	NM_008879	18826	Mm.153911	NM_008879	ENSMUSG00000021998	Lcp1	AW536232|D14Ertd310e|LCP-1|Pls2|pp65	lymphocyte cytosolic protein 1	protein-coding
H1R1_peak_2102	chr14	30627768	30628907	+	840	NA	Intergenic	Intergenic	-2129	NM_011103	18753	Mm.2314	NM_011103	ENSMUSG00000021948	Prkcd	AI385711|D14Ertd420e|PKC[d]|PKCdelta|Pkcd	protein kinase C, delta	protein-coding
H1R1_peak_951	chr11	31828213	31829182	+	839	NA	Intergenic	Intergenic	-4150	NR_102310	414116	Mm.150222	NR_102310	ENSMUSG00000085772	D630024D03Rik	-	RIKEN cDNA D630024D03 gene	ncRNA
H1R1_peak_6085	chr7	81339616	81340548	+	839	NA	Intergenic	Intergenic	5152	NM_009092	20068	Mm.42767	NM_009092	ENSMUSG00000061787	Rps17	-	ribosomal protein S17	protein-coding
H1R1_peak_158	chr1	86470395	86471334	+	838	NA	Intergenic	Intergenic	44535	NM_027966	71863	Mm.179627	NM_027966	ENSMUSG00000036574	Tex44	1700019O17Rik	testis expressed 44	protein-coding
H1R1_peak_378	chr1	157525525	157526785	+	836	NA	promoter-TSS (NM_001159986)	promoter-TSS (NM_001159986)	-15	NM_001159986	89867	Mm.87114	NM_033354	ENSMUSG00000026589	Sec16b	Lztr2|Rgpr|Rgpr-p117	SEC16 homolog B (S. cerevisiae)	protein-coding
H1R1_peak_116	chr1	74255427	74256468	+	834	NA	intron (NM_029711, intron 5 of 9)	intron (NM_029711, intron 5 of 9)	19430	NM_029711	76709	Mm.337038	NM_029711	ENSMUSG00000006304	Arpc2	2210023N03Rik|34kDa|p34-Arc	actin related protein 2/3 complex, subunit 2	protein-coding
H1R1_peak_5012	chr4	148837487	148838934	+	834	NA	intron (NM_027195, intron 1 of 15)	RSINE1|SINE|B4	33818	NM_027195	69743	Mm.233879	NM_027195	ENSMUSG00000028977	Casz1	2410019P08Rik|AV096627|BC040081|Cst|D4Ertd432e	castor zinc finger 1	protein-coding
H1R1_peak_3277	chr18	35299126	35299936	+	832	NA	intron (NM_030749, intron 7 of 9)	intron (NM_030749, intron 7 of 9)	-84507	NM_178005	107065	Mm.39900	NM_178005	ENSMUSG00000071862	Lrrtm2	AI851755|BB129880|C630011A14Rik|mKIAA0416	leucine rich repeat transmembrane neuronal 2	protein-coding
H1R1_peak_374	chr1	156615496	156616368	+	831	NA	intron (NM_009595, intron 1 of 11)	intron (NM_009595, intron 1 of 11)	57145	NM_009595	11352	Mm.329515	NM_009595	ENSMUSG00000026596	Abl2	AA536808|Abll|Arg	v-abl Abelson murine leukemia viral oncogene 2 (arg, Abelson-related gene)	protein-coding
H1R1_peak_5607	chr6	66910418	66911124	+	829	NA	intron (NM_001177558, intron 1 of 4)	intron (NM_001177558, intron 1 of 4)	13880	NM_001177558	14701	Mm.234342	NM_025278	ENSMUSG00000036402	Gng12	2010305F15Rik|AA536815|AI115529|AI314170|AI842738	guanine nucleotide binding protein (G protein), gamma 12	protein-coding
H1R1_peak_5764	chr6	120917291	120918149	+	829	NA	promoter-TSS (NM_007544)	promoter-TSS (NM_007544)	-896	NM_007544	12122	Mm.235081	NM_007544	ENSMUSG00000004446	Bid	2700049M22Rik|AI875481|AU022477	BH3 interacting domain death agonist	protein-coding
H1R1_peak_3882	chr2	77503585	77504444	+	829	NA	intron (NM_178723, intron 3 of 9)	intron (NM_178723, intron 3 of 9)	15652	NM_001113400	241494	Mm.490320	NM_178723	ENSMUSG00000027016	Zfp385b	B830010L13Rik|C130013B13Rik|Zfp533|Znf385b	zinc finger protein 385B	protein-coding
H1R1_peak_4051	chr2	147013191	147014076	+	828	NA	intron (NM_011917, intron 1 of 29)	CpG	634	NM_001356402	24128	Mm.3065	NM_011917	ENSMUSG00000027433	Xrn2	-	5'-3' exoribonuclease 2	protein-coding
H1R1_peak_1609	chr12	76557330	76558707	+	828	NA	intron (NM_153804, intron 1 of 18)	intron (NM_153804, intron 1 of 18)	-10093	NR_046044	100504549	Mm.440349	NR_046044	ENSMUSG00000112388	AI463170	-	expressed sequence AI463170	ncRNA
H1R1_peak_6555	chr8	84656859	84657702	+	828	NA	Intergenic	Intergenic	5572	NM_010499	15936	Mm.399	NM_010499	ENSMUSG00000053560	Ier2	AI317238|Ch1|Pip92	immediate early response 2	protein-coding
H1R1_peak_3099	chr17	50334330	50335262	+	826	NA	Intergenic	Intergenic	-41176	NM_010021	13164	Mm.280641	NM_010021	ENSMUSG00000010592	Dazl	Daz-like|Dazh|Dazl1|Dazla|Tpx-2|Tpx2	deleted in azoospermia-like	protein-coding
H1R1_peak_6708	chr8	120405680	120406715	+	826	NA	Intergenic	Intergenic	-82669	NM_198671	382034	Mm.334856	NM_198671	ENSMUSG00000031822	Gse1	2210013I18Rik|mKIAA0182	genetic suppressor element 1, coiled-coil protein	protein-coding
H1R1_peak_6176	chr7	112180118	112180731	+	824	NA	Intergenic	Intergenic	-20942	NM_001360257	50781	Mm.55143	NM_015814	ENSMUSG00000030772	Dkk3	AW061014|C87148|dkk-3|mDkk-3	dickkopf WNT signaling pathway inhibitor 3	protein-coding
H1R1_peak_5747	chr6	117916269	117917513	+	824	NA	promoter-TSS (NM_001166427)	promoter-TSS (NM_001166427)	-403	NM_001166427	98758	Mm.422979	NM_133834	ENSMUSG00000042079	Hnrnpf	4833420I20Rik|AA407306|Hnrpf	heterogeneous nuclear ribonucleoprotein F	protein-coding
H1R1_peak_3412	chr18	75499019	75500008	+	823	NA	intron (NM_201354, intron 9 of 11)	intron (NM_201354, intron 9 of 11)	-15132	NR_045879	100038353	Mm.440724	NR_045879	ENSMUSG00000097712	Gm10532	-	predicted gene 10532	ncRNA
H1R1_peak_5725	chr6	113690025	113691002	+	823	NA	intron (NM_001113553, intron 10 of 11)	RLTR35B_MM|LTR|ERVL	-6537	NM_001347356	381801	Mm.333322	NM_001033463	ENSMUSG00000056952	Tatdn2	AI646012|mKIAA0218	TatD DNase domain containing 2	protein-coding
H1R1_peak_5416	chr5	134932196	134933002	+	823	NA	promoter-TSS (NM_001359537)	promoter-TSS (NM_001359537)	75	NM_001359537	79565	Mm.34235	NM_024479	ENSMUSG00000040557	Mettl27	AW492986|BC002286|Wbscr27	methyltransferase like 27	protein-coding
H1R1_peak_3083	chr17	47439025	47439757	+	822	NA	intron (NM_145489, intron 1 of 4)	intron (NM_145489, intron 1 of 4)	-2016	NM_029296	75462	Mm.46129	NM_029296	ENSMUSG00000047150	1700001C19Rik	-	RIKEN cDNA 1700001C19 gene	protein-coding
H1R1_peak_3824	chr2	51138982	51139881	+	822	NA	intron (NM_028810, intron 2 of 4)	intron (NM_028810, intron 2 of 4)	9680	NM_028810	74194	Mm.46497	NM_028810	ENSMUSG00000017144	Rnd3	2610017M01Rik|AI661404|Arhe|Rhoe	Rho family GTPase 3	protein-coding
H1R1_peak_4863	chr4	129542614	129543142	+	822	NA	promoter-TSS (NM_008228)	promoter-TSS (NM_008228)	-232	NM_008228	433759	Mm.202504	NM_008228	ENSMUSG00000028800	Hdac1	HD1|Hdac1-ps|MommeD5|RPD3	histone deacetylase 1	protein-coding
H1R1_peak_5846	chr6	143151899	143152967	+	822	NA	intron (NR_153819, intron 2 of 8)	intron (NR_153819, intron 2 of 8)	1498	NR_153819	102633311	Mm.333484	NR_153819		Gm31108	Gm31169	predicted gene, 31108	ncRNA
H1R1_peak_3469	chr19	5518294	5519207	+	822	NA	Intergenic	Intergenic	-8233	NM_001362042	225861	Mm.20071	NM_001024560	ENSMUSG00000056185	Snx32	B930037P14Rik|Snx6b	sorting nexin 32	protein-coding
H1R1_peak_1230	chr11	95858891	95859475	+	821	NA	intron (NR_045187, intron 1 of 1)	CpG	366	NR_045187	73906	Mm.399894	NR_045187	ENSMUSG00000086015	4833417C18Rik	-	RIKEN cDNA 4833417C18 gene	ncRNA
H1R1_peak_4393	chr3	94787261	94788125	+	821	NA	Intergenic	Intergenic	-1211	NM_001293727	70737	Mm.87634	NM_001037711	ENSMUSG00000068876	Cgn	6330408J11Rik	cingulin	protein-coding
H1R1_peak_3332	chr18	57815109	57815592	+	821	NA	Intergenic	Intergenic	-23017	NR_152225	100503033	Mm.381112	NR_152224	ENSMUSG00000118391	Gm19519	-	predicted gene, 19519	ncRNA
H1R1_peak_1384	chr11	115450027	115450750	+	820	NA	Intergenic	ID4_|SINE|ID	-2328	NR_039549	100628623		NR_039549	ENSMUSG00000093096	Mir3968	mmu-mir-3968|mu-mir-3968	microRNA 3968	ncRNA
H1R1_peak_3025	chr17	35124234	35125878	+	818	NA	TTS (NM_032460)	TTS (NM_032460)	-1346	NM_033477	114585	Mm.42070	NM_033477	ENSMUSG00000043311	D17H6S53E	G4|NG34	DNA segment, Chr 17, human D6S53E	protein-coding
H1R1_peak_5903	chr7	19793093	19793908	+	818	NA	intron (NM_001161844, intron 1 of 10)	ZP3AR|Satellite|Satellite	3309	NM_023224	80794	Mm.81698	NM_023224	ENSMUSG00000040525	Cblc	2310076I21Rik|2310079L19Rik|Cbl3	Casitas B-lineage lymphoma c	protein-coding
H1R1_peak_764	chr10	95643771	95644486	+	817	NA	Intergenic	Intergenic	-79982	NM_027722	71207	Mm.24397	NM_027722	ENSMUSG00000020029	Nudt4	4933436C10Rik|DIPP-2|DIPP2|DIPP2alpha|DIPP2beta|HDCMB47P	nudix (nucleoside diphosphate linked moiety X)-type motif 4	protein-coding
H1R1_peak_6261	chr7	128459733	128460279	+	817	NA	intron (NM_001347641, intron 1 of 12)	intron (NM_001347641, intron 1 of 12)	1507	NM_009383	21843	Mm.242072	NM_009383	ENSMUSG00000030846	Tial1	5330433G13Rik|AL033329|TIAR|mTIAR	Tia1 cytotoxic granule-associated RNA binding protein-like 1	protein-coding
H1R1_peak_1320	chr11	104316318	104317423	+	817	NA	intron (NM_001285454, intron 6 of 9)	intron (NM_001285454, intron 6 of 9)	85434	NM_010838	17762	Mm.1287	NM_010838	ENSMUSG00000018411	Mapt	AI413597|AW045860|Mtapt|Tau	microtubule-associated protein tau	protein-coding
H1R1_peak_6221	chr7	122152117	122153230	+	817	NA	Intergenic	Intergenic	-6762	NM_011121	18817	Mm.16525	NM_011121	ENSMUSG00000030867	Plk1	Plk|STPK13	polo like kinase 1	protein-coding
H1R1_peak_2239	chr14	72599427	72599888	+	816	NA	intron (NM_207636, intron 3 of 25)	intron (NM_207636, intron 3 of 25)	110346	NM_207636	319448	Mm.205421	NM_207636	ENSMUSG00000033487	Fndc3a	1700094E19Rik|D14Ertd453e|F730017H24Rik|Fndc3|sys	fibronectin type III domain containing 3A	protein-coding
H1R1_peak_6750	chr8	126613433	126614453	+	816	NA	Intergenic	Intergenic	-19957	NM_001164598	270110	Mm.334918	NM_001164598	ENSMUSG00000051495	Irf2bp2	E130305N23Rik|IRF-2BP2	interferon regulatory factor 2 binding protein 2	protein-coding
H1R1_peak_6204	chr7	118250330	118251207	+	815	NA	Intergenic	Intergenic	6861	NR_027879	67745	Mm.483404	NM_183267	ENSMUSG00000055159	4930583K01Rik	-	RIKEN cDNA 4930583K01 gene	ncRNA
H1R1_peak_4037	chr2	144230288	144231397	+	814	NA	Intergenic	Intergenic	35360	NR_030762	100313519	Mm.453538	NR_030762	ENSMUSG00000077714	Snord17	MBI-43	small nucleolar RNA, C/D box 17	snoRNA
H1R1_peak_2692	chr16	24236713	24238675	+	813	NA	Intergenic	AT_rich|Low_complexity|Low_complexity	-155004	NR_155457	108168278	Mm.417246	NR_155457		Gm46545	-	predicted gene, 46545	ncRNA
H1R1_peak_3907	chr2	91961900	91962712	+	811	NA	intron (NM_138306, intron 1 of 30)	intron (NM_138306, intron 1 of 30)	1257	NM_138306	104418	Mm.314923	NM_138306	ENSMUSG00000040479	Dgkz	E130307B02Rik|F730209L11Rik|mDGK[z]	diacylglycerol kinase zeta	protein-coding
H1R1_peak_1587	chr12	69513081	69513850	+	810	NA	Intergenic	Intergenic	-37915	NR_038060	76062	Mm.380755	NR_038060	ENSMUSG00000113035	5830428M24Rik	100040862|Gm3007	RIKEN cDNA 5830428M24 gene	ncRNA
H1R1_peak_1956	chr13	95836568	95837865	+	810	NA	intron (NM_027711, intron 2 of 35)	intron (NM_027711, intron 2 of 35)	54706	NM_027711	544963	Mm.38878	NM_027711	ENSMUSG00000021676	Iqgap2	4933417J23Rik|A630053O10|AI788777	IQ motif containing GTPase activating protein 2	protein-coding
H1R1_peak_1604	chr12	75997216	75998198	+	810	NA	intron (NM_001005510, intron 60 of 115)	MTD|LTR|ERVL-MaLR	88604	NR_039560	100628610		NR_039560	ENSMUSG00000092922	Mir5101	mmu-mir-5101|mu-mir-5101	microRNA 5101	ncRNA
H1R1_peak_481	chr1	191793810	191794540	+	810	NA	Intergenic	Intergenic	-27298	NM_010892	18005	Mm.33773	NM_010892	ENSMUSG00000026622	Nek2	AA617254|C77054	NIMA (never in mitosis gene a)-related expressed kinase 2	protein-coding
H1R1_peak_4539	chr3	129886283	129887170	+	808	NA	intron (NM_183423, intron 1 of 3)	intron (NM_183423, intron 1 of 3)	5542	NM_183423	66350	Mm.151951	NM_023196	ENSMUSG00000027999	Pla2g12a	2310004B05Rik|GXII|GXII-1|GXII-1-PLA2|Pla2g12|Rossy|mGXII-1	phospholipase A2, group XIIA	protein-coding
H1R1_peak_2028	chr14	8046732	8047376	+	807	NA	intron (NM_025341, intron 6 of 8)	intron (NM_025341, intron 6 of 8)	-33259	NM_025938	67053	Mm.210048	NM_025938	ENSMUSG00000023156	Rpp14	2610511E03Rik|AA682089	ribonuclease P 14 subunit	protein-coding
H1R1_peak_5708	chr6	108448559	108449262	+	806	NA	intron (NM_010585, intron 44 of 61)	intron (NM_010585, intron 44 of 61)	-40833	NR_106121	102465766		NR_106121	ENSMUSG00000105697	Mir7661	mmu-mir-7661	microRNA 7661	ncRNA
H1R1_peak_5228	chr5	67796792	67798119	+	806	NA	intron (NM_001038999, intron 5 of 36)	intron (NM_001038999, intron 5 of 36)	49976	NM_001284345	11980	Mm.153230	NM_009727	ENSMUSG00000037685	Atp8a1	AI481521|AI853962|APLT|AW743152|AW822227|Atp3a2|B230107D19Rik|ClassI	ATPase, aminophospholipid transporter (APLT), class I, type 8A, member 1	protein-coding
H1R1_peak_5148	chr5	38116821	38117524	+	805	NA	intron (NM_001359398, intron 5 of 9)	MIRc|SINE|MIR	42571	NM_001359091	18196	Mm.7414	NM_010942	ENSMUSG00000029126	Nsg1	Neep21|m234|p21	neuron specific gene family member 1	protein-coding
H1R1_peak_5706	chr6	101101883	101102772	+	805	NA	Intergenic	Intergenic	268689	NM_182939	232314	Mm.27223	NM_182939	ENSMUSG00000052144	Ppp4r2	BE691708|C230060M08Rik	protein phosphatase 4, regulatory subunit 2	protein-coding
H1R1_peak_1091	chr11	72807331	72808910	+	805	NA	intron (NM_001045536, intron 1 of 54)	MIR|SINE|MIR	11894	NM_001045536	195018	Mm.272030	NM_001045536	ENSMUSG00000055670	Zzef1	8430405D05Rik|BC051585|C130099L13Rik|C85424|NSPA|mKIAA0399	zinc finger, ZZ-type with EF hand domain 1	protein-coding
H1R1_peak_4326	chr3	81017315	81017907	+	804	NA	Intergenic	Intergenic	-18805	NM_001357746	54635	Mm.331089	NM_019971	ENSMUSG00000028019	Pdgfc	1110064L01Rik|AI647969|PDGF-C|SCDGF|VEGF-E	platelet-derived growth factor, C polypeptide	protein-coding
H1R1_peak_6057	chr7	73588231	73589560	+	804	NA	Intergenic	Intergenic	-30500	NR_037569	69170	Mm.34539	NR_037569	ENSMUSG00000101970	1810026B05Rik	-	RIKEN cDNA 1810026B05 gene	ncRNA
H1R1_peak_687	chr10	79532958	79534056	+	803	NA	intron (NM_001302389, intron 1 of 5)	CpG	280	NM_015817	50784	Mm.28873	NM_015817	ENSMUSG00000052151	Plpp2	Lpp2|PAP2-G|PAP2-gamma|PAP2c|Ppap2c	phospholipid phosphatase 2	protein-coding
H1R1_peak_762	chr10	95622990	95624271	+	800	NA	Intergenic	Intergenic	-59484	NM_027722	71207	Mm.24397	NM_027722	ENSMUSG00000020029	Nudt4	4933436C10Rik|DIPP-2|DIPP2|DIPP2alpha|DIPP2beta|HDCMB47P	nudix (nucleoside diphosphate linked moiety X)-type motif 4	protein-coding
H1R1_peak_3225	chr18	6745141	6746404	+	800	NA	Intergenic	Intergenic	-19395	NM_001278447	19330	Mm.132802	NM_181070	ENSMUSG00000073639	Rab18	AA959686	RAB18, member RAS oncogene family	protein-coding
H1R1_peak_675	chr10	75794859	75795754	+	799	NA	intron (NM_008185, intron 2 of 4)	intron (NM_008185, intron 2 of 4)	2425	NM_001358778	14871	Mm.2746	NM_008185	ENSMUSG00000001663	Gstt1	AI255817|Gstt1-1	glutathione S-transferase, theta 1	protein-coding
H1R1_peak_870	chr10	128363933	128364761	+	799	NA	intron (NM_001081040, intron 4 of 4)	intron (NM_001081040, intron 4 of 4)	5690	NM_001081040	210582	Mm.296876	NM_001081040	ENSMUSG00000039914	Coq10a	Gm1	coenzyme Q10A	protein-coding
H1R1_peak_7148	chr9	115365112	115365895	+	796	NA	Intergenic	PB1D10|SINE|Alu	-16316	NR_130329	100316675		NR_130329	ENSMUSG00000080409	Mir467h	Mirn467h|mmu-mir-467h	microRNA 467h	ncRNA
H1R1_peak_4889	chr4	133063638	133064460	+	796	NA	exon (NM_146155, exon 6 of 7)	exon (NM_146155, exon 6 of 7)	52543	NM_146155	230793	Mm.31816	NM_146155	ENSMUSG00000037692	Ahdc1	D030015G18Rik	AT hook, DNA binding motif, containing 1	protein-coding
H1R1_peak_2834	chr16	91962820	91963774	+	796	NA	Intergenic	Intergenic	-31667	NM_138597	28080	Mm.41	NM_138597	ENSMUSG00000022956	Atp5o	ATPO|Atp5po|D12Wsu28e|OSCP	ATP synthase, H+ transporting, mitochondrial F1 complex, O subunit	protein-coding
H1R1_peak_363	chr1	154116896	154117878	+	795	NA	Intergenic	Intergenic	-83800	NM_001204908	100503355	Mm.484410	NM_001204908	ENSMUSG00000066797	Zfp648	Gm10178|Gm203	zinc finger protein 648	protein-coding
H1R1_peak_2725	chr16	32739774	32741160	+	795	NA	intron (NM_080457, intron 1 of 26)	intron (NM_080457, intron 1 of 26)	4581	NM_080457	140474	Mm.214599	NM_080457	ENSMUSG00000079620	Muc4	4933405I11Rik|Asgp	mucin 4	protein-coding
H1R1_peak_3998	chr2	131210189	131211161	+	793	NA	non-coding (NR_110992, exon 1 of 2)	non-coding (NR_110992, exon 1 of 2)	315	NM_027129	69596	Mm.2937	NM_027129	ENSMUSG00000068264	Ap5s1	0610038L13Rik|2310035K24Rik|AW060727|sigma5	adaptor-related protein 5 complex, sigma 1 subunit	protein-coding
H1R1_peak_7058	chr9	80176713	80177643	+	793	NA	intron (NM_001039546, intron 1 of 32)	intron (NM_001039546, intron 1 of 32)	12144	NM_001039546	17920	Mm.4040	NM_008662	ENSMUSG00000033577	Myo6	BC029719|Myo6<rsv>|Tlc|rsv|sv	myosin VI	protein-coding
H1R1_peak_6891	chr9	48981546	48982519	+	793	NA	Intergenic	RMER15|LTR|ERVL	-3353	NM_175482	235323	Mm.21630	NM_175482	ENSMUSG00000032267	Usp28	9830148O20Rik|AU022237|mKIAA1515	ubiquitin specific peptidase 28	protein-coding
H1R1_peak_119	chr1	74297360	74297957	+	792	NA	intron (NM_027154, intron 1 of 11)	intron (NM_027154, intron 1 of 11)	6678	NM_027154	69660	Mm.261182	NM_027154	ENSMUSG00000006301	Tmbim1	2310061B02Rik|AA960455|AU024746|C78899|RECS1|Tmbib1|mKIAA4161	transmembrane BAX inhibitor motif containing 1	protein-coding
H1R1_peak_5381	chr5	122526403	122527668	+	788	NA	Intergenic	Intergenic	-24810	NM_009722	11938	Mm.227583	NM_009722	ENSMUSG00000029467	Atp2a2	9530097L16Rik|D5Wsu150e|SERCA2|SERCA2B|Serca2a|mKIAA4195	ATPase, Ca++ transporting, cardiac muscle, slow twitch 2	protein-coding
H1R1_peak_2444	chr15	77072721	77073353	+	788	NA	Intergenic	Intergenic	-11361	NR_108037	74303	Mm.444304	NR_108037	ENSMUSG00000097267	1700109K24Rik	4933425G21Rik	RIKEN cDNA 1700109K24 gene	ncRNA
H1R1_peak_271	chr1	128535222	128536196	+	787	NA	Intergenic	Intergenic	56590	NM_001356509	12767	Mm.1401	NM_009911	ENSMUSG00000045382	Cxcr4	CD184|CXC-R4|CXCR-4|Cmkar4|LESTR|PB-CKR|PBSF/SDF-1|Sdf1r|b2b220Clo	chemokine (C-X-C motif) receptor 4	protein-coding
H1R1_peak_1198	chr11	89007084	89008403	+	787	NA	intron (NM_009546, intron 2 of 8)	intron (NM_009546, intron 2 of 8)	8340	NM_009546	217069	Mm.248445	NM_009546	ENSMUSG00000000275	Trim25	AA960166|AL022677|EFP|Zfp147	tripartite motif-containing 25	protein-coding
H1R1_peak_3585	chr19	38638277	38639662	+	786	NA	intron (NM_019588, intron 2 of 31)	ORR1A2-int|LTR|ERVL-MaLR	114772	NM_019588	74055	Mm.34031	NM_019588	ENSMUSG00000024998	Plce1	4933403A21Rik|PLCepsilon|Plce|mKIAA1516	phospholipase C, epsilon 1	protein-coding
H1R1_peak_4308	chr3	65517772	65518941	+	786	NA	Intergenic	RSINE1|SINE|B4	-10091	NM_178892	99929	Mm.246398	NM_178892	ENSMUSG00000034640	Tiparp	ARTD14|AW558171|PARP7	TCDD-inducible poly(ADP-ribose) polymerase	protein-coding
H1R1_peak_5139	chr5	35717605	35718274	+	785	NA	intron (NM_001359895, intron 5 of 17)	4.5SRNA|scRNA|scRNA	11337	NM_194344	231147	Mm.290429	NM_194344	ENSMUSG00000036553	Sh3tc1	4631428G15|BC024909	SH3 domain and tetratricopeptide repeats 1	protein-coding
H1R1_peak_518	chr10	12919140	12919964	+	782	NA	intron (NR_038028, intron 2 of 2)	intron (NR_038028, intron 2 of 2)	3575	NR_038028	320273	Mm.417706	NR_038027	ENSMUSG00000097378	B230208H11Rik	-	RIKEN cDNA B230208H11 gene	ncRNA
H1R1_peak_4582	chr3	152164926	152166553	+	782	NA	exon (NM_016867, exon 1 of 6)	exon (NM_016867, exon 1 of 6)	161	NM_016867	54120	Mm.97	NM_016867	ENSMUSG00000039131	Gipc2	2200002N01Rik|AU021850|Semcap2	GIPC PDZ domain containing family, member 2	protein-coding
H1R1_peak_1857	chr13	45903573	45904352	+	782	NA	intron (NM_001199304, intron 2 of 6)	intron (NM_001199304, intron 2 of 6)	61029	NM_001199304	20238	Mm.342683	NM_009124	ENSMUSG00000046876	Atxn1	2900016G23Rik|Atx1|C85907|Gm10786|Sca1	ataxin 1	protein-coding
H1R1_peak_5434	chr5	137345772	137346766	+	781	NA	Intergenic	RSINE1|SINE|B4	-3840	NM_010144	13846	Mm.34533	NM_010144	ENSMUSG00000029710	Ephb4	AI042935|Htk|MDK2|Myk1|Tyro11|b2b2412Clo	Eph receptor B4	protein-coding
H1R1_peak_6480	chr8	61396559	61397684	+	781	NA	Intergenic	RSINE1|SINE|B4	-90613	NM_145595	234309	Mm.29059	NM_145595	ENSMUSG00000031641	Cbr4	A730083J17Rik|BC009118	carbonyl reductase 4	protein-coding
H1R1_peak_1466	chr12	4159088	4159806	+	779	NA	intron (NM_001159537, intron 2 of 21)	intron (NM_001159537, intron 2 of 21)	25294	NM_138305	104111	Mm.489807	NM_138305	ENSMUSG00000020654	Adcy3	AC3|ACIII|mKIAA0511	adenylate cyclase 3	protein-coding
H1R1_peak_6526	chr8	71701657	71702863	+	778	NA	promoter-TSS (NM_028189)	promoter-TSS (NM_028189)	-460	NM_028189	72297	Mm.290837	NM_028189	ENSMUSG00000031803	B3gnt3	2210008L19Rik	UDP-GlcNAc:betaGal beta-1,3-N-acetylglucosaminyltransferase 3	protein-coding
H1R1_peak_1003	chr11	54936169	54937043	+	776	NA	intron (NM_021327, intron 4 of 17)	intron (NM_021327, intron 4 of 17)	26334	NM_001199275	57783	Mm.259671	NM_021327	ENSMUSG00000020400	Tnip1	ABIN|ABIN-1|ABIN1|AU018810|Naf1|Nef|VAN	TNFAIP3 interacting protein 1	protein-coding
H1R1_peak_2148	chr14	51080605	51081431	+	775	NA	Intergenic	Intergenic	-9576	NM_207558	404319	Mm.377276	NM_207558	ENSMUSG00000035932	Olfr750	GA_x5J8B7W5WBF-6267395-6266441|GA_x6K02T2PMLR-6808276-6807281|MOR103-18	olfactory receptor 750	protein-coding
H1R1_peak_1294	chr11	101259463	101260091	+	774	NA	promoter-TSS (NM_175638)	promoter-TSS (NM_175638)	-790	NM_175638	69847	Mm.23656	NM_175638	ENSMUSG00000035112	Wnk4	2010002J11Rik|Pha2b|Prkwnk4	WNK lysine deficient protein kinase 4	protein-coding
H1R1_peak_2865	chr17	5176401	5177162	+	774	NA	intron (NM_001085355, intron 4 of 19)	intron (NM_001085355, intron 4 of 19)	181707	NM_001085355	239985	Mm.133401	NM_001085355	ENSMUSG00000069729	Arid1b	8030481M12|9330189K18Rik|AI836955|Ardi1b|B230217J03Rik|BAF250B|mKIAA1235	AT rich interactive domain 1B (SWI-like)	protein-coding
H1R1_peak_3022	chr17	34995065	34995889	+	773	NA	Intergenic	MYSERV-int|LTR|ERVK	5269	NM_033075	110956	Mm.22506	NM_033075		D17H6S56E-5	G7e	DNA segment, Chr 17, human D6S56E 5	protein-coding
H1R1_peak_3722	chr2	25223307	25224252	+	773	NA	intron (NM_146116, intron 3 of 3)	intron (NM_146116, intron 3 of 3)	923	NM_146116	227613	Mm.227260	NM_146116	ENSMUSG00000036752	Tubb4b	4930542G03Rik|Tubb2c|Tubb2c1	tubulin, beta 4B class IVB	protein-coding
H1R1_peak_6010	chr7	49396734	49397834	+	771	NA	intron (NM_001111016, intron 4 of 38)	intron (NM_001111016, intron 4 of 38)	151095	NM_175272	78286	Mm.333881	NM_175272	ENSMUSG00000052512	Nav2	5330421F07Rik|AU067780|BQ960892|HELAD1|POMFIL2|RAINB1|RAINB2|Unc53H2|mKIAA3015	neuron navigator 2	protein-coding
H1R1_peak_1328	chr11	106637331	106638148	+	771	NA	Intergenic	Intergenic	-24809	NM_198292	21763	Mm.102407	NM_198292	ENSMUSG00000040548	Tex2	4930568E07Rik|AI553404|Def-5|Taz4	testis expressed gene 2	protein-coding
H1R1_peak_6213	chr7	118599615	118600692	+	771	NA	intron (NM_001105252, intron 1 of 21)	intron (NM_001105252, intron 1 of 21)	2856	NM_001105252	74424	Mm.11068	NM_028930	ENSMUSG00000030650	Tmc5	4932443L08Rik|AU016085	transmembrane channel-like gene family 5	protein-coding
H1R1_peak_5270	chr5	90611392	90613020	+	771	NA	intron (NM_028478, intron 4 of 10)	intron (NM_028478, intron 4 of 10)	28321	NM_001310656	73246	Mm.30172	NM_028478	ENSMUSG00000029370	Rassf6	1600016B17Rik	Ras association (RalGDS/AF-6) domain family member 6	protein-coding
H1R1_peak_2428	chr15	75843757	75844615	+	771	NA	Intergenic	ORR1A4-int|LTR|ERVL-MaLR	-2278	NM_172121	223642	Mm.209800	NM_172121	ENSMUSG00000075600	Zc3h3	BC049953|Kiaa0150|Smicl|Zc3hdc3	zinc finger CCCH type containing 3	protein-coding
H1R1_peak_2590	chr15	101373051	101373825	+	771	NA	Intergenic	Intergenic	-3276	NM_028770	74127	Mm.440055	NM_028770	ENSMUSG00000037185	Krt80	1200016G03Rik|2310041I20Rik|CK-80|K80|Kb20	keratin 80	protein-coding
H1R1_peak_5484	chr5	144254551	144255122	+	771	NA	promoter-TSS (NM_018772)	promoter-TSS (NM_018772)	-389	NM_018772	55950	Mm.38011	NM_018772	ENSMUSG00000047843	Bri3	I3	brain protein I3	protein-coding
H1R1_peak_638	chr10	62110404	62111082	+	771	NA	5' UTR (NM_001358253, exon 1 of 4)	5' UTR (NM_001358253, exon 1 of 4)	225	NM_001358253	69894	Mm.294126	NM_027251	ENSMUSG00000020083	Fam241b	2010107G23Rik|AA545165	family with sequence similarity 241, member B	protein-coding
H1R1_peak_2343	chr15	37432437	37433667	+	770	NA	promoter-TSS (NR_045283)	promoter-TSS (NR_045283)	-388	NR_045283	100503538	Mm.445166	NR_045283	ENSMUSG00000086992	Gm15941	-	predicted gene 15941	ncRNA
H1R1_peak_6594	chr8	94778200	94779306	+	767	NA	intron (NM_009142, intron 2 of 2)	intron (NM_009142, intron 2 of 2)	6573	NM_009142	20312	Mm.103711	NM_009142	ENSMUSG00000031778	Cx3cl1	AB030188|ABCD-3|AI848747|CX3C|Cxc3|D8Bwg0439e|Scyd1	chemokine (C-X3-C motif) ligand 1	protein-coding
H1R1_peak_580	chr10	37214244	37215382	+	767	NA	Intergenic	Intergenic	-75887	NM_008538	17118	Mm.30059	NM_008538	ENSMUSG00000069662	Marcks	Macs|PKCSL	myristoylated alanine rich protein kinase C substrate	protein-coding
H1R1_peak_6197	chr7	114199178	114200045	+	767	NA	Intergenic	Intergenic	55069	NM_033370	70349	Mm.277024	NM_033370	ENSMUSG00000030754	Copb1	2610019B04Rik	coatomer protein complex, subunit beta 1	protein-coding
H1R1_peak_382	chr1	159996876	159997671	+	767	NA	Intergenic	MTB-int|LTR|ERVL-MaLR	-47107	NM_001162896	67647	Mm.171518	NM_001024470	ENSMUSG00000090394	4930523C07Rik	-	RIKEN cDNA 4930523C07 gene	protein-coding
H1R1_peak_3223	chr18	6503924	6504946	+	767	NA	intron (NM_007935, intron 1 of 13)	(TTTTTG)n|Simple_repeat|Simple_repeat	11673	NM_007935	13831	Mm.312133	NM_007935	ENSMUSG00000024240	Epc1	2400007E14Rik|5730566F07Rik|A930032N02Rik|mir-1893	enhancer of polycomb homolog 1	protein-coding
H1R1_peak_4522	chr3	122876628	122877748	+	767	NA	Intergenic	Intergenic	-17884	NM_007980	14079	Mm.28398	NM_007980	ENSMUSG00000023057	Fabp2	Fabpi|I-FABP	fatty acid binding protein 2, intestinal	protein-coding
H1R1_peak_7066	chr9	88259831	88260925	+	767	NA	Intergenic	Intergenic	65424	NR_162813	114482949		NR_162813		Mir12205	mmu-mir-12205	microRNA mir-12205	ncRNA
H1R1_peak_2210	chr14	66104841	66105826	+	765	NA	intron (NM_007940, intron 5 of 18)	L1MB2|LINE|L1	5327	NM_001271421	13850	Mm.15295	NM_007940	ENSMUSG00000022040	Ephx2	CEH|Eph2|SEH|sEP	epoxide hydrolase 2, cytoplasmic	protein-coding
H1R1_peak_680	chr10	77569920	77570518	+	765	NA	Intergenic	Intergenic	-11436	NM_145925	108705	Mm.28853	NM_145925	ENSMUSG00000009291	Pttg1ip	1810010L20Rik|AI314311|AU018448|C79540|PBF	pituitary tumor-transforming 1 interacting protein	protein-coding
H1R1_peak_3289	chr18	36703049	36703590	+	765	NA	Intergenic	Intergenic	-7394	NM_172831	240216	Mm.252323	NM_172831	ENSMUSG00000044719	E230025N22Rik	EG240216	Riken cDNA E230025N22 gene	protein-coding
H1R1_peak_7084	chr9	96649647	96650500	+	765	NA	Intergenic	Intergenic	-18570	NM_053268	114713	Mm.124502	NM_053268	ENSMUSG00000032413	Rasa2	5430433H21Rik|AA517451|AU023900|GAP1m	RAS p21 protein activator 2	protein-coding
H1R1_peak_3830	chr2	57249851	57251246	+	764	NA	intron (NM_010274, intron 1 of 16)	intron (NM_010274, intron 1 of 16)	12166	NM_010274	14571	Mm.3711	NM_010274	ENSMUSG00000026827	Gpd2	AA408484|AI448216|AU021455|AW494132|GPDH|Gdm1|Gpd-m|Gpdh-m|TISP38	glycerol phosphate dehydrogenase 2, mitochondrial	protein-coding
H1R1_peak_6674	chr8	114130865	114131809	+	763	NA	Intergenic	Intergenic	-2237	NM_001290182	67528	Mm.27889	NM_024437	ENSMUSG00000031767	Nudt7	1300007B24Rik|2210404C19Rik	nudix (nucleoside diphosphate linked moiety X)-type motif 7	protein-coding
H1R1_peak_2120	chr14	34587774	34588680	+	762	NA	intron (NM_001039075, intron 2 of 9)	intron (NM_001039075, intron 2 of 9)	380	NM_001039074	24131	Mm.29733	NM_011918	ENSMUSG00000021798	Ldb3	AW742271|PDLIM6|ZASP	LIM domain binding 3	protein-coding
H1R1_peak_4527	chr3	126609587	126610428	+	761	NA	intron (NM_001025438, intron 2 of 18)	intron (NM_001025438, intron 2 of 18)	13056	NM_001346636	108058	Mm.255822	NM_023813	ENSMUSG00000053819	Camk2d	2810011D23Rik|8030469K03Rik|CaMK II|[d]-CaMKII	calcium/calmodulin-dependent protein kinase II, delta	protein-coding
H1R1_peak_34	chr1	37619855	37620703	+	760	NA	intron (NM_028096, intron 7 of 9)	ORR1F|LTR|ERVL-MaLR	-79263	NM_173870	269181	Mm.25861	NM_173870	ENSMUSG00000026110	Mgat4a	9530018I07Rik|GnT-IVa|glcNAc-T-IVa	mannoside acetylglucosaminyltransferase 4, isoenzyme A	protein-coding
H1R1_peak_4110	chr2	158228336	158229142	+	760	NA	intron (NM_001131021, intron 1 of 15)	intron (NM_001131021, intron 1 of 15)	485	NM_177657	228846	Mm.187574	NM_177657	ENSMUSG00000037813	D630003M21Rik	-	RIKEN cDNA D630003M21 gene	protein-coding
H1R1_peak_3433	chr18	84883835	84885758	+	760	NA	Intergenic	Intergenic	33458	NM_001348159	109672	Mm.31018	NM_025797	ENSMUSG00000024646	Cyb5a	0610009N12Rik|Cyb5	cytochrome b5 type A (microsomal)	protein-coding
H1R1_peak_491	chr1	193655290	193655903	+	759	NA	Intergenic	Intergenic	-148066	NR_029592	387201		NR_029592	ENSMUSG00000065533	Mir205	Mirn205|mir-205|mmu-mir-205	microRNA 205	ncRNA
H1R1_peak_1528	chr12	32768315	32769014	+	759	NA	Intergenic	Intergenic	-51671	NM_021524	59027	Mm.202727	NM_021524	ENSMUSG00000020572	Nampt	1110035O14Rik|AI314458|AI480535|NAmPRTase|Pbef|Pbef1|Visfatin	nicotinamide phosphoribosyltransferase	protein-coding
H1R1_peak_6325	chr7	144119163	144120591	+	759	NA	Intergenic	Intergenic	-55583	NM_001113373	210274	Mm.483624	NM_001081370	ENSMUSG00000037541	Shank2	ProSAP1|mKIAA1022	SH3 and multiple ankyrin repeat domains 2	protein-coding
H1R1_peak_6671	chr8	111721496	111722392	+	757	NA	intron (NM_009954, intron 1 of 6)	intron (NM_009954, intron 1 of 6)	10192	NM_001198839	12927	Mm.3758	NM_009954	ENSMUSG00000031955	Bcar1	AI385681|Cas|Crkas	breast cancer anti-estrogen resistance 1	protein-coding
H1R1_peak_5193	chr5	64229236	64230223	+	757	NA	promoter-TSS (NM_001289514)	promoter-TSS (NM_001289514)	-628	NM_001289514	57915	Mm.286353	NM_019636	ENSMUSG00000029174	Tbc1d1	1110062G02Rik|AI385682|AW555803|Nob1|Nobq1|Tbc1|mKIAA1108	TBC1 domain family, member 1	protein-coding
H1R1_peak_207	chr1	92950395	92951267	+	756	NA	promoter-TSS (NR_015525)	promoter-TSS (NR_015525)	-241	NR_015525	100037260	Mm.442236	NR_015525	ENSMUSG00000100632	9430060I03Rik	-	RIKEN cDNA 9430060I03 gene	ncRNA
H1R1_peak_1468	chr12	4843081	4843843	+	755	NA	intron (NM_001170858, intron 1 of 3)	intron (NM_001170858, intron 1 of 3)	159	NM_001170858	238037	Mm.146087	NM_173416	ENSMUSG00000051721	Wdcp	A430092C04	WD repeat and coiled coil containing	protein-coding
H1R1_peak_5171	chr5	50290695	50291345	+	755	NA	Intergenic	Intergenic	38258	NR_106197	102465903		NR_106197	ENSMUSG00000099124	Mir8117	Gm27323|mmu-mir-8117	microRNA 8117	ncRNA
H1R1_peak_4699	chr4	63600586	63601421	+	754	NA	promoter-TSS (NM_001354647)	promoter-TSS (NM_001354647)	-239	NM_001354647	670833	Mm.32213	NM_001354647	ENSMUSG00000084782	Gm11213	-	predicted gene 11213	protein-coding
H1R1_peak_5538	chr6	17052425	17053531	+	753	NA	Intergenic	MLT1G3-int|LTR|ERVL-MaLR	-12171	NM_207176	21753	Mm.436548	NM_011570	ENSMUSG00000029552	Tes	D6Ertd352e|TESS|Tes1|Tes2|testin2	testis derived transcript	protein-coding
H1R1_peak_649	chr10	66928380	66929030	+	753	NA	Intergenic	Intergenic	-8321	NR_138561	68488	Mm.338835	NR_138560		1110002J07Rik	-	RIKEN cDNA 1110002J07 gene	ncRNA
H1R1_peak_876	chr10	128960371	128961618	+	750	NA	promoter-TSS (NM_027853)	promoter-TSS (NM_027853)	-6	NM_027853	71664	Mm.337232	NM_027853	ENSMUSG00000025347	Mettl7b	0610006F02Rik|AI266817	methyltransferase like 7B	protein-coding
H1R1_peak_994	chr11	53757489	53759346	+	750	NA	Intergenic	Intergenic	5237	NR_106131	102465772		NR_106131	ENSMUSG00000099153	Mir7671	Gm27802|mmu-mir-7671	microRNA 7671	ncRNA
H1R1_peak_5583	chr6	49349688	49350398	+	750	NA	Intergenic	MLT1E1|LTR|ERVL-MaLR	-17696	NM_172727	231946	Mm.35199	NM_172727	ENSMUSG00000047115	Fam221a	D330028D13Rik	family with sequence similarity 221, member A	protein-coding
H1R1_peak_6322	chr7	143848504	143849387	+	749	NA	TTS (NM_007856)	TTS (NM_007856)	-17944	NM_001369836	102636989		NM_001369834	ENSMUSG00000031085	Acte1	Gm498	actin, epsilon 1	protein-coding
H1R1_peak_1823	chr13	37644729	37645283	+	748	NA	Intergenic	Intergenic	-181032	NM_026830	68750	Mm.491109	NM_026830	ENSMUSG00000039087	Rreb1	1110037N09Rik|AA414966|B930013M22Rik	ras responsive element binding protein 1	protein-coding
H1R1_peak_5768	chr6	122590826	122592047	+	748	NA	intron (NM_031159, intron 3 of 7)	intron (NM_031159, intron 3 of 7)	11008	NM_031159	11810	Mm.3333	NM_031159	ENSMUSG00000040613	Apobec1	Cdar1	apolipoprotein B mRNA editing enzyme, catalytic polypeptide 1	protein-coding
H1R1_peak_4146	chr2	166609921	166610821	+	747	NA	intron (NM_177782, intron 9 of 39)	intron (NM_177782, intron 9 of 39)	45849	NR_152154	433503	Mm.491336	NR_152154		Gm29679	-	predicted gene, 29679	ncRNA
H1R1_peak_3853	chr2	68860197	68860794	+	745	NA	promoter-TSS (NM_001347161)	promoter-TSS (NM_001347161)	-946	NM_172856	241447	Mm.222222	NM_172856	ENSMUSG00000027035	Cers6	4732462C07Rik|AW544719|Lass6|T1L	ceramide synthase 6	protein-coding
H1R1_peak_5172	chr5	51390992	51391826	+	745	NA	Intergenic	Intergenic	162512	NM_008904	19017	Mm.259072	NM_008904	ENSMUSG00000029167	Ppargc1a	A830037N07Rik|Gm11133|PGC-1|PPARGC-1-alpha|Pgc-1alpha|Pgc1|Pgco1|Ppargc1	peroxisome proliferative activated receptor, gamma, coactivator 1 alpha	protein-coding
H1R1_peak_1461	chr11	121795945	121796693	+	745	NA	Intergenic	Intergenic	-33899	NM_029049	74675	Mm.61213	NM_029049	ENSMUSG00000039198	Ptchd3	4930451E13Rik|4933440L20Rik|RNDEu-3	patched domain containing 3	protein-coding
H1R1_peak_305	chr1	133882258	133883388	+	745	NA	Intergenic	Intergenic	24350	NM_001160422	269120	Mm.59985	NM_054076	ENSMUSG00000010311	Optc	-	opticin	protein-coding
H1R1_peak_3625	chr19	46356247	46356877	+	743	NA	promoter-TSS (NM_029186)	promoter-TSS (NM_029186)	-318	NM_029186	75146	Mm.159290	NM_029186	ENSMUSG00000025227	Mfsd13a	4930449A08Rik|4930538D17Rik|Tmem180	major facilitator superfamily domain containing 13a	protein-coding
H1R1_peak_5106	chr5	29698120	29698775	+	742	NA	Intergenic	Intergenic	-37451	NM_011847	23950	Mm.290110	NM_011847	ENSMUSG00000029131	Dnajb6	HSJ-2|Mrj|mDj4	DnaJ heat shock protein family (Hsp40) member B6	protein-coding
H1R1_peak_3059	chr17	43137975	43138840	+	742	NA	Intergenic	Intergenic	19884	NR_045153	545207	Mm.329050	NR_045153	ENSMUSG00000117011	E130008D07Rik	-	RIKEN cDNA E130008D07 gene	ncRNA
H1R1_peak_1735	chr13	3634786	3635546	+	742	NA	intron (NM_001267724, intron 1 of 3)	intron (NM_001267724, intron 1 of 3)	1134	NM_001267724	142688	Mm.253061	NM_178283	ENSMUSG00000033781	Asb13	2210015B19Rik|6430573K02Rik|Asb-13|C85285	ankyrin repeat and SOCS box-containing 13	protein-coding
H1R1_peak_4941	chr4	138102009	138102879	+	742	NA	intron (NM_001355699, intron 6 of 32)	intron (NM_001355699, intron 6 of 32)	36074	NR_126429	73563	Mm.444294	NR_126429	ENSMUSG00000084804	1700095J12Rik	-	RIKEN cDNA 1700095J12 gene	ncRNA
H1R1_peak_4355	chr3	88447571	88449159	+	741	NA	intron (NM_013658, intron 9 of 14)	intron (NM_013658, intron 9 of 14)	7396	NM_013658	20351	Mm.439752	NM_013658	ENSMUSG00000028064	Sema4a	AI132332|SemB|Semab	sema domain, immunoglobulin domain (Ig), transmembrane domain (TM) and short cytoplasmic domain, (semaphorin) 4A	protein-coding
H1R1_peak_4437	chr3	101506486	101507524	+	741	NA	Intergenic	Intergenic	97702	NM_144900	11928	Mm.193670	NM_144900	ENSMUSG00000033161	Atp1a1	Atpa-1|BC010319	ATPase, Na+/K+ transporting, alpha 1 polypeptide	protein-coding
H1R1_peak_2426	chr15	75826304	75827217	+	740	NA	intron (NM_172121, intron 3 of 11)	intron (NM_172121, intron 3 of 11)	15148	NM_172121	223642	Mm.209800	NM_172121	ENSMUSG00000075600	Zc3h3	BC049953|Kiaa0150|Smicl|Zc3hdc3	zinc finger CCCH type containing 3	protein-coding
H1R1_peak_1933	chr13	75835250	75836321	+	740	NA	Intergenic	ORR1A2-int|LTR|ERVL-MaLR	-4100	NM_001360151	93692	Mm.25844	NM_053108	ENSMUSG00000021591	Glrx	C86710|D13Wsu156e|Glrx1|Grx1|TTase	glutaredoxin	protein-coding
H1R1_peak_4691	chr4	62668566	62669358	+	739	NA	intron (NM_134257, intron 10 of 15)	intron (NM_134257, intron 10 of 15)	-5012	NM_001310706	50780	Mm.286753	NM_019492	ENSMUSG00000059810	Rgs3	4930506N09Rik|C2PA-RGS3|C2pa|PDZ-RGS3|RGS3S	regulator of G-protein signaling 3	protein-coding
H1R1_peak_2859	chr16	97643116	97644537	+	739	NA	Intergenic	Intergenic	-32631	NM_015775	50528	Mm.276145	NM_015775	ENSMUSG00000000385	Tmprss2	D16Ertd61e	transmembrane protease, serine 2	protein-coding
H1R1_peak_289	chr1	133049841	133051172	+	739	NA	intron (NM_001099276, intron 1 of 32)	(CA)n|Simple_repeat|Simple_repeat	4494	NM_001099276	240752	Mm.387308	NM_001099276	ENSMUSG00000026447	Pik3c2b	C330011J12Rik|Gm199|PI3K-C2beta|PI3KC2beta	phosphatidylinositol-4-phosphate 3-kinase catalytic subunit type 2 beta	protein-coding
H1R1_peak_4761	chr4	106628816	106629674	+	739	NA	intron (NM_177667, intron 1 of 6)	intron (NM_177667, intron 1 of 6)	6796	NM_177667	230576	Mm.41945	NM_177667	ENSMUSG00000034919	Ttc22	4732467L16Rik	tetratricopeptide repeat domain 22	protein-coding
H1R1_peak_4654	chr4	54972782	54973686	+	737	NA	intron (NM_172867, intron 1 of 12)	intron (NM_172867, intron 1 of 12)	25289	NM_172867	242466	Mm.102904	NM_172867	ENSMUSG00000060206	Zfp462	6030417H05|9430078C22Rik|Gt4-2|Zfpip|Znf462	zinc finger protein 462	protein-coding
H1R1_peak_312	chr1	134802981	134803974	+	737	NA	non-coding (NR_015606, exon 1 of 2)	non-coding (NR_015606, exon 1 of 2)	365	NR_015606	329251	Mm.188709	NM_001081307	ENSMUSG00000073557	Ppp1r12b	1810037O03Rik|9530009M10Rik|AI132431|Mypt2	protein phosphatase 1, regulatory subunit 12B	protein-coding
H1R1_peak_624	chr10	59291267	59292214	+	737	NA	Intergenic	Intergenic	-31556	NM_001316371	18451	Mm.2212	NM_011030	ENSMUSG00000019916	P4ha1	AL022634|P4ha	procollagen-proline, 2-oxoglutarate 4-dioxygenase (proline 4-hydroxylase), alpha 1 polypeptide	protein-coding
H1R1_peak_5788	chr6	125296950	125297968	+	737	NA	Intergenic	L1ME3D|LINE|L1	-11378	NM_009446	22144	Mm.270295	NM_009446	ENSMUSG00000067702	Tuba3a	AI528779|M[a]3|Tuba3	tubulin, alpha 3A	protein-coding
H1R1_peak_1422	chr11	117946812	117947500	+	736	NA	Intergenic	Intergenic	22210	NM_007707	12702	Mm.3468	NM_007707	ENSMUSG00000053113	Socs3	Cis3|Cish3|EF-10|Ef10|SSI-3|Ssi3	suppressor of cytokine signaling 3	protein-coding
H1R1_peak_1878	chr13	52007800	52008463	+	736	NA	Intergenic	Intergenic	-88610	NR_045061	74050	Mm.84860	NR_045061	ENSMUSG00000113211	4921525O09Rik	-	RIKEN cDNA 4921525O09 gene	ncRNA
H1R1_peak_2619	chr16	4602044	4602867	+	736	NA	intron (NM_031184, intron 1 of 6)	intron (NM_031184, intron 1 of 6)	7742	NM_031184	83396	Mm.134072	NM_031184	ENSMUSG00000014303	Glis2	Gli5|Klf16|Nkl	GLIS family zinc finger 2	protein-coding
H1R1_peak_1239	chr11	97379846	97380691	+	734	NA	intron (NM_138657, intron 6 of 9)	B3A|SINE|B2	17976	NM_138657	192157	Mm.34339	NM_138657	ENSMUSG00000038485	Socs7	2310063P06Rik|C85125|Nap4	suppressor of cytokine signaling 7	protein-coding
H1R1_peak_122	chr1	74408867	74409805	+	733	NA	promoter-TSS (NM_009509)	promoter-TSS (NM_009509)	-48	NM_009509	22349	Mm.471601	NM_009509	ENSMUSG00000026175	Vil1	Vil	villin 1	protein-coding
H1R1_peak_2934	chr17	25875655	25876991	+	732	NA	intron (NM_026686, intron 3 of 5)	intron (NM_026686, intron 3 of 5)	823	NM_026686	68347	Mm.35098	NM_026686	ENSMUSG00000025731	Mettl26	0610011F06Rik	methyltransferase like 26	protein-coding
H1R1_peak_1981	chr13	104029044	104029707	+	732	NA	intron (NM_029447, intron 12 of 12)	intron (NM_029447, intron 12 of 12)	80239	NM_029447	75805	Mm.127692	NM_029447	ENSMUSG00000021710	Nln	4930472G13Rik|C79345	neurolysin (metallopeptidase M3 family)	protein-coding
H1R1_peak_4438	chr3	101517091	101518127	+	732	NA	Intergenic	Intergenic	87098	NM_144900	11928	Mm.193670	NM_144900	ENSMUSG00000033161	Atp1a1	Atpa-1|BC010319	ATPase, Na+/K+ transporting, alpha 1 polypeptide	protein-coding
H1R1_peak_1120	chr11	76598754	76599419	+	732	NA	Intergenic	Intergenic	-21347	NM_198894	109934	Mm.258939	NM_198018	ENSMUSG00000017631	Abr	-	active BCR-related gene	protein-coding
H1R1_peak_3177	chr17	83567262	83567936	+	731	NA	Intergenic	Intergenic	-53266	NM_001159529	20463	Mm.30072	NM_009187	ENSMUSG00000024248	Cox7a2l	COX7AR|COX7RP|EB1|SIG-81|SIG81|Silg81	cytochrome c oxidase subunit 7A2 like	protein-coding
H1R1_peak_572	chr10	26920250	26920921	+	730	NA	Intergenic	L2a|LINE|L2	148073	NM_176837	73910	Mm.356496	NM_176837	ENSMUSG00000039031	Arhgap18	4833419J07Rik|AI314906|AI843501	Rho GTPase activating protein 18	protein-coding
H1R1_peak_1371	chr11	113748983	113750336	+	729	NA	intron (NM_001163346, intron 1 of 1)	intron (NM_001163346, intron 1 of 1)	1501	NM_020006	56699	Mm.293378	NM_020006	ENSMUSG00000041598	Cdc42ep4	1500041M20Rik|Borg4|CEP4	CDC42 effector protein (Rho GTPase binding) 4	protein-coding
H1R1_peak_2699	chr16	28905059	28906205	+	729	NA	intron (NM_177718, intron 1 of 1)	intron (NM_177718, intron 1 of 1)	24066	NM_177718	239796	Mm.155887	NM_177718	ENSMUSG00000051065	Mb21d2	1600021P15Rik|A430031N04|C87006	Mab-21 domain containing 2	protein-coding
H1R1_peak_2065	chr14	23114607	23115265	+	729	NA	Intergenic	Intergenic	-20365	NR_033550	791307	Mm.364384	NR_033550	ENSMUSG00000068680	Gm10248	-	predicted gene 10248	ncRNA
H1R1_peak_7263	chrX	139524321	139525055	+	727	NA	intron (NM_001358686, intron 9 of 12)	RMER20B|LTR|ERVK	-38652	NM_001254761	66889	Mm.27764	NM_023270	ENSMUSG00000031438	Rnf128	1300002C13Rik|AI987883|GRAIL|Greul1	ring finger protein 128	protein-coding
H1R1_peak_1280	chr11	100288494	100289207	+	725	NA	Intergenic	Intergenic	-18899	NM_212483	68239	Mm.158190	NM_212483	ENSMUSG00000053654	Krt42	2410039E07Rik|K17n|Ka22|ecat6	keratin 42	protein-coding
H1R1_peak_3749	chr2	28632434	28633375	+	725	NA	Intergenic	MLT2D|LTR|ERVL	-8329	NM_022887	64930	Mm.224354	NM_022887	ENSMUSG00000026812	Tsc1	-	TSC complex subunit 1	protein-coding
H1R1_peak_7166	chr9	119357176	119358376	+	725	NA	intron (NM_001359699, intron 1 of 17)	CpG	395	NM_001033209	102448	Mm.219497	NM_001033209	ENSMUSG00000035769	Xylb	AI132223|AI327421	xylulokinase homolog (H. influenzae)	protein-coding
H1R1_peak_1454	chr11	121204616	121205514	+	724	NA	promoter-TSS (NM_025402)	promoter-TSS (NM_025402)	-417	NM_025402	66179	Mm.390403	NM_025402	ENSMUSG00000025169	Ogfod3	1110031I02Rik	2-oxoglutarate and iron-dependent oxygenase domain containing 3	protein-coding
H1R1_peak_1748	chr13	5892897	5893721	+	723	NA	Intergenic	Intergenic	31820	NM_011803	23849	Mm.275036	NM_011803	ENSMUSG00000000078	Klf6	AI448727|BCD1|C86813|CPBP|Copeb|FM2|FM6|Ierepo1|Ierepo3|R75280|Zf9	Kruppel-like factor 6	protein-coding
H1R1_peak_3174	chr17	83319505	83320497	+	723	NA	Intergenic	ORR1A4|LTR|ERVL-MaLR	-30930	NM_199466	78798	Mm.295565	NM_199466	ENSMUSG00000032624	Eml4	4930443C24Rik|AI644019	echinoderm microtubule associated protein like 4	protein-coding
H1R1_peak_6170	chr7	110891298	110892100	+	722	NA	intron (NM_194464, intron 15 of 20)	L1MEd|LINE|L1	-13286	NR_045267	100504184	Mm.441327	NR_045267	ENSMUSG00000087160	Gm16336	-	predicted gene 16336	ncRNA
H1R1_peak_4470	chr3	107229849	107231038	+	721	NA	promoter-TSS (NM_001256174)	promoter-TSS (NM_001256174)	-171	NM_001256174	319929	Mm.30453	NM_001256174	ENSMUSG00000094613	A630076J17Rik	-	RIKEN cDNA A630076J17 gene	protein-coding
H1R1_peak_3405	chr18	74781421	74782252	+	720	NA	intron (NM_177470, intron 1 of 9)	PB1D9|SINE|Alu	2624	NM_177470	52538	Mm.245724	NM_177470	ENSMUSG00000036880	Acaa2	0610011L04Rik|AI255831|AI265397|D18Ertd240e	acetyl-Coenzyme A acyltransferase 2 (mitochondrial 3-oxoacyl-Coenzyme A thiolase)	protein-coding
H1R1_peak_4052	chr2	147992949	147994105	+	720	NA	Intergenic	MIR|SINE|MIR	51937	NM_001291067	15376	Mm.938	NM_010446	ENSMUSG00000037025	Foxa2	HNF3-beta|HNF3beta|Hnf-3b|Hnf3b|Tcf-3b|Tcf3b	forkhead box A2	protein-coding
H1R1_peak_5440	chr5	137871394	137872470	+	719	NA	promoter-TSS (NM_001024932)	promoter-TSS (NM_001024932)	-174	NM_001024932	545812	Mm.332769	NM_001024932	ENSMUSG00000066682	Pilrb2	EG545812	paired immunoglobin-like type 2 receptor beta 2	protein-coding
H1R1_peak_6332	chr7	145077191	145078049	+	718	NA	Intergenic	ORR1D1|LTR|ERVL-MaLR	130499	NM_001369202	100040049	Mm.102235	NM_001369202	ENSMUSG00000109305	Smim38	1810010D01Rik|Gm2572	small integral membrane protein 38	protein-coding
H1R1_peak_4680	chr4	59244344	59245056	+	718	NA	Intergenic	Intergenic	-15351	NR_105031	101055769	Mm.421401	NR_105031		Gm12596	-	predicted gene 12596	ncRNA
H1R1_peak_3006	chr17	33978391	33979328	+	717	NA	promoter-TSS (NR_004446)	promoter-TSS (NR_004446)	-68	NR_004446	630499	Mm.440940	NM_001081015	ENSMUSG00000067203	H2-K2	EG630499|Gm7035|H-2K1|H-2K1K|H-2K2|H2-K1	histocompatibility 2, K region locus 2	pseudo
H1R1_peak_1918	chr13	69575657	69576263	+	716	NA	intron (NM_175283, intron 4 of 4)	BGLII_Mur|LTR|ERVK	35503	NM_175283	78925	Mm.451912	NM_175283	ENSMUSG00000021594	Srd5a1	0610031P22Rik|4930435F02Rik|S5AR 1|Srd5a-1	steroid 5 alpha-reductase 1	protein-coding
H1R1_peak_3381	chr18	67699686	67700979	+	715	NA	intron (NM_008977, intron 2 of 9)	intron (NM_008977, intron 2 of 9)	24289	NM_001127177	19255	Mm.260433	NM_008977	ENSMUSG00000024539	Ptpn2	AI325124|Ptpt|TC-PTP	protein tyrosine phosphatase, non-receptor type 2	protein-coding
H1R1_peak_1317	chr11	104246248	104246847	+	715	NA	intron (NM_001038609, intron 1 of 11)	intron (NM_001038609, intron 1 of 11)	15111	NM_010838	17762	Mm.1287	NM_010838	ENSMUSG00000018411	Mapt	AI413597|AW045860|Mtapt|Tau	microtubule-associated protein tau	protein-coding
H1R1_peak_6626	chr8	105000318	105001127	+	715	NA	promoter-TSS (NM_001272045)	promoter-TSS (NM_001272045)	-108	NM_001272045	436059		NM_001272045	ENSMUSG00000091813	Ces2h	Ces2|Gm5744	carboxylesterase 2H	protein-coding
H1R1_peak_6829	chr9	31301881	31302541	+	714	NA	intron (NM_199315, intron 1 of 6)	intron (NM_199315, intron 1 of 6)	-11216	NM_001368845	382066	Mm.335039	NM_199315	ENSMUSG00000042496	Prdm10	Gm1112|tristanin	PR domain containing 10	protein-coding
H1R1_peak_5911	chr7	24111563	24113386	+	714	NA	intron (NM_021307, intron 1 of 4)	intron (NM_021307, intron 1 of 4)	154	NM_021307	57745	Mm.82678	NM_021307	ENSMUSG00000052675	Zfp112	Znf112|Znf228	zinc finger protein 112	protein-coding
H1R1_peak_5235	chr5	73355163	73356100	+	714	NA	Intergenic	Intergenic	-16684	NM_001310636	433904	Mm.274892	NM_026950	ENSMUSG00000029153	Ociad2	1810027I20Rik	OCIA domain containing 2	protein-coding
H1R1_peak_3769	chr2	32470773	32471885	+	713	NA	Intergenic	Intergenic	-19859	NM_001164357	227731	Mm.37395	NM_146118	ENSMUSG00000026819	Slc25a25	1110030N17Rik|MCSC|mKIAA1896	solute carrier family 25 (mitochondrial carrier, phosphate carrier), member 25	protein-coding
H1R1_peak_3303	chr18	39692824	39693616	+	713	NA	Intergenic	Intergenic	-80277	NM_011033	18459	Mm.9493	NM_011033	ENSMUSG00000051732	Pabpc2	Pabp|Pabp+|Pabp2	poly(A) binding protein, cytoplasmic 2	protein-coding
H1R1_peak_5317	chr5	101853516	101854517	+	712	NA	intron (NM_172882, intron 57 of 66)	B3|SINE|B2	88886	NM_173370	74596	Mm.46764	NM_173370	ENSMUSG00000029330	Cds1	4833409J18Rik|AI314024|AW125888	CDP-diacylglycerol synthase 1	protein-coding
H1R1_peak_5862	chr7	3287158	3287893	+	712	NA	Intergenic	Intergenic	-1513	NM_001093764	50918	Mm.29874	NM_016969	ENSMUSG00000068566	Myadm	D7Wsu62e	myeloid-associated differentiation marker	protein-coding
H1R1_peak_1016	chr11	59994216	59994969	+	711	NA	intron (NM_001290012, intron 2 of 6)	intron (NM_001290012, intron 2 of 6)	-29648	NM_009026	19416	Mm.3903	NM_009026	ENSMUSG00000049892	Rasd1	Dexras1	RAS, dexamethasone-induced 1	protein-coding
H1R1_peak_5140	chr5	35738730	35739588	+	711	NA	intron (NM_001359895, intron 1 of 17)	intron (NM_001359895, intron 1 of 17)	828	NM_001359895	231147	Mm.290429	NM_194344	ENSMUSG00000036553	Sh3tc1	4631428G15|BC024909	SH3 domain and tetratricopeptide repeats 1	protein-coding
H1R1_peak_4830	chr4	123613190	123614242	+	709	NA	intron (NM_001199136, intron 1 of 97)	intron (NM_001199136, intron 1 of 97)	-2704	NR_105824	102465214		NR_105824	ENSMUSG00000099005	Mir6398	Gm27657|mmu-mir-6398	microRNA 6398	ncRNA
H1R1_peak_189	chr1	90921540	90922524	+	709	NA	intron (NM_053015, intron 2 of 15)	intron (NM_053015, intron 2 of 15)	6932	NM_053015	171531	Mm.105208	NM_053015	ENSMUSG00000026303	Mlph	2210418F23Rik|5031433I09Rik|AW228792|D1Wsu84e|Slac-2a|l(1)-3Rk|l1Rk3|ln	melanophilin	protein-coding
H1R1_peak_6764	chr8	127076220	127076931	+	709	NA	intron (NM_001363431, intron 1 of 24)	intron (NM_001363431, intron 1 of 24)	12519	NM_001309391	93742	Mm.299254	NM_033620	ENSMUSG00000025812	Pard3	AA960621|AI256638|Asip|D8Ertd580e|Par-3|Par3|Pard-3|Pard3a|Phip	par-3 family cell polarity regulator	protein-coding
H1R1_peak_913	chr11	16800366	16801085	+	709	NA	intron (NM_207655, intron 1 of 27)	intron (NM_207655, intron 1 of 27)	48522	NM_207655	13649	Mm.8534	NM_007912	ENSMUSG00000020122	Egfr	9030024J15Rik|AI552599|Erbb|Errb1|Errp|Wa5|wa-2|wa2	epidermal growth factor receptor	protein-coding
H1R1_peak_3661	chr19	57312879	57314922	+	708	NA	intron (NM_001362445, intron 1 of 20)	intron (NM_001362445, intron 1 of 20)	1019	NM_001362445	226251	Mm.217161	NM_178688	ENSMUSG00000025085	Ablim1	2210411C18Rik|2610209L21Rik|4833406P10Rik|9330196J19Rik|AV079770|AW060987|AW215784|Limab1|mKIAA0059	actin-binding LIM protein 1	protein-coding
H1R1_peak_2312	chr15	10890329	10891162	+	707	NA	Intergenic	Intergenic	-61587	NM_030888	81799	Mm.280158	NM_030888	ENSMUSG00000058914	C1qtnf3	2310005P21Rik|Adim|CORS-26|CORS26|CTRP3|Corcs|Cors	C1q and tumor necrosis factor related protein 3	protein-coding
H1R1_peak_5402	chr5	125392769	125393896	+	707	NA	Intergenic	Intergenic	-3315	NM_019639	22190	Mm.331	NM_019639	ENSMUSG00000008348	Ubc	2700054O04Rik|AI194771|Rps27a|TI-225|Uba52|Ubb	ubiquitin C	protein-coding
H1R1_peak_1847	chr13	42306927	42307806	+	705	NA	3' UTR (NM_010104, exon 5 of 5)	3' UTR (NM_010104, exon 5 of 5)	5890	NM_010104	13614	Mm.14543	NM_010104	ENSMUSG00000021367	Edn1	ET-1|PPET1|preproET	endothelin 1	protein-coding
H1R1_peak_5324	chr5	104388273	104388865	+	704	NA	Intergenic	RSINE1|SINE|B4	-46542	NM_001204203	20750	Mm.288474	NM_009263	ENSMUSG00000029304	Spp1	2AR|Apl-1|BNSP|BSPI|Bsp|ETA-1|Eta|OP|Opn|Opnl|Ric|Spp-1	secreted phosphoprotein 1	protein-coding
H1R1_peak_3443	chr19	3325285	3326180	+	703	NA	intron (NM_013495, intron 1 of 18)	intron (NM_013495, intron 1 of 18)	2431	NM_013495	12894	Mm.18522	NM_013495	ENSMUSG00000024900	Cpt1a	C730027G07|CPTI|Cpt1	carnitine palmitoyltransferase 1a, liver	protein-coding
H1R1_peak_795	chr10	110794215	110794873	+	702	NA	Intergenic	Intergenic	49105	NM_001358560	52679	Mm.11747	NM_178609	ENSMUSG00000020185	E2f7	A630014C11Rik|D10Ertd739e|E2F-7	E2F transcription factor 7	protein-coding
H1R1_peak_3466	chr19	4820471	4821412	+	700	NA	Intergenic	Intergenic	-9307	NM_001290127	102902673	Mm.426069	NM_001290127	ENSMUSG00000096370	Gm21992	Rbm14-rbm4	predicted gene 21992	protein-coding
H1R1_peak_5447	chr5	138687199	138687995	+	699	NA	Intergenic	Intergenic	64738	NM_183025	243308	Mm.36612	NM_183025	ENSMUSG00000056014	A430033K04Rik	C86988	RIKEN cDNA A430033K04 gene	protein-coding
H1R1_peak_6304	chr7	141339561	141340775	+	699	NA	intron (NM_133191, intron 1 of 20)	intron (NM_133191, intron 1 of 20)	1166	NM_133191	98845	Mm.27451	NM_133191	ENSMUSG00000025504	Eps8l2	AI042819|AW545405|Eps8r2	EPS8-like 2	protein-coding
H1R1_peak_714	chr10	81092498	81093190	+	698	NA	5' UTR (NM_145365, exon 2 of 12)	5' UTR (NM_145365, exon 2 of 12)	6028	NM_145365	208677	Mm.294693	NM_145365	ENSMUSG00000035041	Creb3l3	BC010786|CREB-H|D10Bur1e	cAMP responsive element binding protein 3-like 3	protein-coding
H1R1_peak_70	chr1	57845006	57845708	+	697	NA	promoter-TSS (NM_001164566)	promoter-TSS (NM_001164566)	-214	NM_001164566	67198	Mm.159989	NM_144882	ENSMUSG00000038305	Spats2l	2810022L02Rik|A230104H11Rik|AA987173|AI480531|AI842453|AW413586	spermatogenesis associated, serine-rich 2-like	protein-coding
H1R1_peak_1313	chr11	103396337	103397321	+	697	NA	intron (NM_183034, intron 3 of 11)	intron (NM_183034, intron 3 of 11)	15876	NM_183034	353047	Mm.383308	NM_183034	ENSMUSG00000034247	Plekhm1	AP162|B2|BC038943|D330036J23Rik	pleckstrin homology domain containing, family M (with RUN domain) member 1	protein-coding
H1R1_peak_4254	chr3	31075773	31076588	+	695	NA	Intergenic	Intergenic	-18878	NM_011386	20482	Mm.15406	NM_011386	ENSMUSG00000027660	Skil	Skir|SnoN|sno	SKI-like	protein-coding
H1R1_peak_4711	chr4	86626222	86627204	+	695	NA	TTS (NR_163738)	TTS (NR_163738)	5508	NR_163738	101055843		NR_163738		LOC101055843	-	perilipin 2 pseudogene	pseudo
H1R1_peak_2293	chr14	121611114	121611915	+	695	NA	intron (NM_001081039, intron 27 of 53)	intron (NM_001081039, intron 27 of 53)	86903	NM_001081039	105445	Mm.378591	NM_134074	ENSMUSG00000025558	Dock9	AA959601|AW538057|B230309H04Rik|D14Wsu89e|Zizimin1|mKIAA1058	dedicator of cytokinesis 9	protein-coding
H1R1_peak_4287	chr3	53469414	53470118	+	694	NA	intron (NM_173382, intron 3 of 12)	intron (NM_173382, intron 3 of 12)	5971	NM_173382	212127	Mm.491292	NM_173382	ENSMUSG00000049504	Proser1	2810046L04Rik|9330161F11	proline and serine rich 1	protein-coding
H1R1_peak_3348	chr18	61421324	61422415	+	693	NA	Intergenic	Intergenic	-21457	NM_001364996	170826	Mm.415302	NM_133249	ENSMUSG00000033871	Ppargc1b	4631412G21Rik|PGC-1beta|PGC-1beta/ERRL1|PPARGC-1-beta|Perc	peroxisome proliferative activated receptor, gamma, coactivator 1 beta	protein-coding
H1R1_peak_7183	chr9	123153019	123153845	+	692	NA	intron (NM_011606, intron 1 of 2)	intron (NM_011606, intron 1 of 2)	2486	NM_011606	21922	Mm.34588	NM_011606	ENSMUSG00000025784	Clec3b	Tna	C-type lectin domain family 3, member b	protein-coding
H1R1_peak_303	chr1	133778127	133779401	+	691	NA	Intergenic	Intergenic	-25017	NM_213616	381290	Mm.188617	NM_213616	ENSMUSG00000026463	Atp2b4	Pmca4	ATPase, Ca++ transporting, plasma membrane 4	protein-coding
H1R1_peak_2670	chr16	20763331	20764295	+	690	NA	Intergenic	B2_Mm1a|SINE|B2	-29302	NM_009379	21832	Mm.3943	NM_009379	ENSMUSG00000022847	Thpo	Mgdf|Ml|Mpllg|Tpo	thrombopoietin	protein-coding
H1R1_peak_772	chr10	98101481	98102383	+	690	NA	Intergenic	MLTR18B_MM|LTR|ERVK	-134842	NR_033537	100038699	Mm.467933	NR_033537	ENSMUSG00000074776	Gm10754	-	predicted gene 10754	ncRNA
H1R1_peak_507	chr10	8043639	8044219	+	690	NA	Intergenic	MLT2B2|LTR|ERVL	-87806	NM_138667	68652	Mm.193041	NM_138667	ENSMUSG00000015755	Tab2	1110030N06Rik|A530078N03Rik|Map3k7ip2|mKIAA0733	TGF-beta activated kinase 1/MAP3K7 binding protein 2	protein-coding
H1R1_peak_2419	chr15	74891917	74892740	+	689	NA	Intergenic	Intergenic	-10624	NM_025929	67038	Mm.154566	NM_025929	ENSMUSG00000063522	Ly6m	2010109I03Rik	lymphocyte antigen 6 complex, locus M	protein-coding
H1R1_peak_557	chr10	24477995	24479460	+	689	NA	intron (NR_163910, intron 3 of 4)	PB1D7|SINE|Alu	-116715	NM_010217	14219	Mm.390287	NM_010217	ENSMUSG00000019997	Ccn2	Ctgf|Fisp12|Hcs24|fisp-12	cellular communication network factor 2	protein-coding
H1R1_peak_10	chr1	16198960	16199784	+	689	NA	Intergenic	Lx9|LINE|L1	93490	NM_133832	98711	Mm.274376	NM_133832	ENSMUSG00000025921	Rdh10	3110069K09Rik|4921506A21Rik|AI875664|AW549993|D1Ertd762e|m366Asp	retinol dehydrogenase 10 (all-trans)	protein-coding
H1R1_peak_4419	chr3	97844553	97845156	+	688	NA	intron (NM_001039376, intron 1 of 46)	(CA)n|Simple_repeat|Simple_repeat	43853	NM_001289701	83679	Mm.129840	NM_031401	ENSMUSG00000038170	Pde4dip	4732458A06Rik|9430063L05Rik|C87016|D130016K21Rik|D3Bwg1078e|Usmg4|mKIAA0454	phosphodiesterase 4D interacting protein (myomegalin)	protein-coding
H1R1_peak_434	chr1	176982137	176983406	+	686	NA	intron (NM_029756, intron 16 of 17)	intron (NM_029756, intron 16 of 17)	-146638	NR_037996	15365	Mm.441435	NR_037996		Hmga2-ps1	EG666235|Gm7996|Hmgic-ps1|[y]i-c	high mobility group AT-hook 2, pseudogene 1	pseudo
H1R1_peak_2595	chr15	102017799	102018317	+	686	NA	Intergenic	Intergenic	-10158	NM_010664	16668	Mm.22479	NM_010664	ENSMUSG00000023043	Krt18	CK18|K18|Krt1-18	keratin 18	protein-coding
H1R1_peak_914	chr11	16803800	16804701	+	686	NA	intron (NM_207655, intron 1 of 27)	intron (NM_207655, intron 1 of 27)	52047	NM_207655	13649	Mm.8534	NM_007912	ENSMUSG00000020122	Egfr	9030024J15Rik|AI552599|Erbb|Errb1|Errp|Wa5|wa-2|wa2	epidermal growth factor receptor	protein-coding
H1R1_peak_5563	chr6	38373925	38374841	+	686	NA	Intergenic	Intergenic	-7141	NM_153600	264134	Mm.253446	NM_153600	ENSMUSG00000056832	Ttc26	9330141E21Rik|9430097H08Rik|Ift56|hop|hpy	tetratricopeptide repeat domain 26	protein-coding
H1R1_peak_1827	chr13	37731979	37732783	+	685	NA	Intergenic	Intergenic	-93657	NM_026830	68750	Mm.491109	NM_026830	ENSMUSG00000039087	Rreb1	1110037N09Rik|AA414966|B930013M22Rik	ras responsive element binding protein 1	protein-coding
H1R1_peak_5003	chr4	144972714	144973783	+	684	NA	3' UTR (NM_001276502, exon 69 of 69)	3' UTR (NM_001276502, exon 69 of 69)	80111	NM_001357277	20148	Mm.14063	NM_011303	ENSMUSG00000066026	Dhrs3	Rsdr1|retSDR1	dehydrogenase/reductase (SDR family) member 3	protein-coding
H1R1_peak_4685	chr4	59552457	59553764	+	684	NA	Intergenic	Intergenic	-3746	NM_144904	230257	Mm.331640	NM_144904	ENSMUSG00000028382	Ptbp3	5830471K22Rik|AA407443|AI462022|AW107884|C86549|Rod1	polypyrimidine tract binding protein 3	protein-coding
H1R1_peak_5123	chr5	31967975	31968923	+	683	NA	intron (NM_181279, intron 9 of 13)	intron (NM_181279, intron 9 of 13)	-124274	NR_162804	114483662		NR_162804		Mir12198	mmu-mir-12198	microRNA mir-12198	ncRNA
H1R1_peak_5882	chr7	16033080	16034002	+	682	NA	Intergenic	RSINE1|SINE|B4	-34046	NM_001081418	243842	Mm.440249	NM_001081418	ENSMUSG00000070808	Bicra	Gltscr1	BRD4 interacting chromatin remodeling complex associated protein	protein-coding
H1R1_peak_3929	chr2	104582955	104583664	+	681	NA	Intergenic	RLTR35B_MM|LTR|ERVL	-7175	NM_177253	228410	Mm.259876	NM_145529	ENSMUSG00000027176	Cstf3	4732468G05Rik|C79532|CstF-77	cleavage stimulation factor, 3' pre-RNA, subunit 3	protein-coding
H1R1_peak_6960	chr9	62222623	62223501	+	680	NA	Intergenic	L1M2|LINE|L1	21038	NR_040769	330958	Mm.411888	NR_040769	ENSMUSG00000111232	A730043L09Rik	A730043L09	RIKEN cDNA A730043L09 gene	ncRNA
H1R1_peak_4558	chr3	144143849	144144610	+	680	NA	Intergenic	Intergenic	58103	NM_001161770	16911	Mm.29187	NM_010723	ENSMUSG00000028266	Lmo4	A730077C12Rik|Crp3|Etohi4	LIM domain only 4	protein-coding
H1R1_peak_1090	chr11	72504040	72505111	+	680	NA	intron (NM_029932, intron 9 of 11)	intron (NM_029932, intron 9 of 11)	-14655	NM_153060	216892	Mm.212812	NM_153060	ENSMUSG00000040447	Spns2	-	spinster homolog 2	protein-coding
H1R1_peak_3836	chr2	59169501	59170235	+	679	NA	intron (NM_001362996, intron 1 of 22)	intron (NM_001362996, intron 1 of 22)	7999	NM_001362996	227937	Mm.260938	NM_026361	ENSMUSG00000026991	Pkp4	5031422I09Rik|9430019K17Rik|Armrp|p0071	plakophilin 4	protein-coding
H1R1_peak_403	chr1	167377512	167378490	+	679	NA	intron (NM_025569, intron 2 of 5)	intron (NM_025569, intron 2 of 5)	15840	NM_025569	66447	Mm.218286	NM_025569	ENSMUSG00000026688	Mgst3	2010012L10Rik|2010306B17Rik|2700004G04Rik|AA516734|GST-III	microsomal glutathione S-transferase 3	protein-coding
H1R1_peak_5468	chr5	142421552	142422243	+	678	NA	intron (NM_199068, intron 1 of 8)	intron (NM_199068, intron 1 of 8)	20400	NM_199068	17425	Mm.24214	NM_010812	ENSMUSG00000056493	Foxk1	A630048H08Rik|AI463295|Gm10868|Mnf	forkhead box K1	protein-coding
H1R1_peak_2666	chr16	20478474	20479246	+	678	NA	Intergenic	Intergenic	-19957	NM_172265	224045	Mm.233855	NM_172265	ENSMUSG00000003235	Eif2b5	C81315	eukaryotic translation initiation factor 2B, subunit 5 epsilon	protein-coding
H1R1_peak_4762	chr4	106772363	106772995	+	677	NA	intron (NM_001347159, intron 1 of 15)	RMER4B|LTR|ERVK	27152	NM_025590	329910	Mm.222956	NM_025590	ENSMUSG00000034853	Acot11	1110020M10Rik|2010309H15Rik|AW060409|BFIT|BFIT1|Thea|Them1|mKIAA0707	acyl-CoA thioesterase 11	protein-coding
H1R1_peak_2177	chr14	58418456	58419358	+	675	NA	Intergenic	L2b|LINE|L2	346221	NM_013518	14180	Mm.8846	NM_013518	ENSMUSG00000021974	Fgf9	Eks	fibroblast growth factor 9	protein-coding
H1R1_peak_2813	chr16	85148562	85149709	+	674	NA	intron (NM_007471, intron 1 of 15)	intron (NM_007471, intron 1 of 15)	24572	NM_007471	11820	Mm.277585	NM_007471	ENSMUSG00000022892	App	Abeta|Abpp|Adap|Ag|Cvap|E030013M08Rik|betaApp	amyloid beta (A4) precursor protein	protein-coding
H1R1_peak_5059	chr4	155868931	155869611	+	673	NA	promoter-TSS (NM_028020)	promoter-TSS (NM_028020)	169	NM_024472	79554	Mm.25556	NM_024472	ENSMUSG00000029073	Cptp	Gltpd1	ceramide-1-phosphate transfer protein	protein-coding
H1R1_peak_3803	chr2	38523962	38524666	+	673	NA	intron (NM_001159631, intron 1 of 9)	intron (NM_001159631, intron 1 of 9)	12438	NM_001159631	59126	Mm.143818	NM_021606	ENSMUSG00000026749	Nek6	1300007C09Rik	NIMA (never in mitosis gene a)-related expressed kinase 6	protein-coding
H1R1_peak_2324	chr15	36282052	36283082	+	672	NA	intron (NM_001357631, intron 1 of 7)	CpG	580	NM_013923	30945	Mm.5181	NM_013923	ENSMUSG00000022280	Rnf19a	AA032313|Dorfin|Rnf19|UIP117|Ubce7ip2|XYbp	ring finger protein 19A	protein-coding
H1R1_peak_4732	chr4	96567641	96568427	+	672	NA	TTS (NM_028979)	TTS (NM_028979)	-14383	NM_010008	13110	Mm.98200	NM_010008	ENSMUSG00000052914	Cyp2j6	-	cytochrome P450, family 2, subfamily j, polypeptide 6	protein-coding
H1R1_peak_995	chr11	53761980	53763086	+	672	NA	Intergenic	ID_B1|SINE|B4	1121	NR_106131	102465772		NR_106131	ENSMUSG00000099153	Mir7671	Gm27802|mmu-mir-7671	microRNA 7671	ncRNA
H1R1_peak_4870	chr4	130519629	130520518	+	671	NA	Intergenic	Intergenic	53963	NM_025998	67149	Mm.423029	NM_025998	ENSMUSG00000078532	Nkain1	2610200G18Rik|2810426C15Rik	Na+/K+ transporting ATPase interacting 1	protein-coding
H1R1_peak_6245	chr7	127156111	127157411	+	670	NA	Intergenic	Intergenic	-18938	NM_001037810	20737	Mm.283714	NM_009259	ENSMUSG00000051457	Spn	A630014B01Rik|Cd43|Galgp|Ly-48|Ly48	sialophorin	protein-coding
H1R1_peak_4091	chr2	155825311	155826449	+	670	NA	intron (NM_010579, intron 2 of 5)	intron (NM_010579, intron 2 of 5)	1045	NM_010579	16418	Mm.271674	NM_010579	ENSMUSG00000027613	Eif6	1110004P11|AA408895|CAB|Itgb4bp|eIF-6|imc-415|p27(BBP)|p27BBP	eukaryotic translation initiation factor 6	protein-coding
H1R1_peak_4215	chr3	9669559	9670281	+	668	NA	Intergenic	Intergenic	-59835	NM_133218	170753	Mm.212908	NM_133218	ENSMUSG00000040209	Zfp704	C030026M03|C030034L19Rik|Gig1|Znf704	zinc finger protein 704	protein-coding
H1R1_peak_6103	chr7	84150633	84151378	+	668	NA	intron (NM_133722, intron 1 of 2)	intron (NM_133722, intron 1 of 2)	888	NM_133722	70178	Mm.23914	NM_133722	ENSMUSG00000038459	Abhd17c	2210412D01Rik|AL023007|Fam108c|Fam108c1	abhydrolase domain containing 17C	protein-coding
H1R1_peak_3834	chr2	59130670	59132486	+	668	NA	intron (NM_001001178, intron 1 of 14)	L1MA6|LINE|L1	29105	NM_001362394	227933	Mm.330234	NM_177650	ENSMUSG00000036641	Ccdc148	5830402J09|Gm38473	coiled-coil domain containing 148	protein-coding
H1R1_peak_164	chr1	87892374	87893096	+	668	NA	intron (NM_177646, intron 3 of 29)	intron (NM_177646, intron 3 of 29)	-38436	NR_136921	100503175	Mm.426422	NR_136921	ENSMUSG00000101942	Gm19582	-	predicted gene, 19582	ncRNA
H1R1_peak_1978	chr13	103975918	103976855	+	668	NA	Intergenic	Intergenic	-55800	NM_001289473	59079	Mm.277354	NM_021563	ENSMUSG00000021709	Erbin	1700028E05Rik|Erbb2ip|mKIAA1225	Erbb2 interacting protein	protein-coding
H1R1_peak_6866	chr9	44175538	44176321	+	667	NA	intron (NM_007619, intron 2 of 15)	intron (NM_007619, intron 2 of 15)	41271	NM_023061	84004	Mm.275003	NM_023061	ENSMUSG00000032135	Mcam	1-gicerin|AV025631|CD146|CD149|Muc18|s-endo|s-gicerin	melanoma cell adhesion molecule	protein-coding
H1R1_peak_5268	chr5	89276856	89278012	+	666	NA	Intergenic	Intergenic	180464	NM_008096	14473	Mm.196595	NM_008096	ENSMUSG00000035540	Gc	DBP|VDB	vitamin D binding protein	protein-coding
H1R1_peak_7117	chr9	107618785	107619614	+	666	NA	intron (NM_008138, intron 4 of 8)	intron (NM_008138, intron 4 of 8)	-9958	NM_001042779	20347	Mm.4083	NM_009153	ENSMUSG00000057969	Sema3b	SemA|Semaa|sema5|semaV	sema domain, immunoglobulin domain (Ig), short basic domain, secreted, (semaphorin) 3B	protein-coding
H1R1_peak_4594	chr4	10972216	10973393	+	666	NA	Intergenic	Intergenic	34815	NM_175175	71801	Mm.34351	NM_175175	ENSMUSG00000049969	Plekhf2	1110070J07Rik|AA673237|ZFYVE18	pleckstrin homology domain containing, family F (with FYVE domain) member 2	protein-coding
H1R1_peak_3179	chr17	83699177	83699879	+	664	NA	Intergenic	Intergenic	-6635	NM_054082	116871	Mm.277668	NM_054082	ENSMUSG00000055817	Mta3	1110002J22Rik|mKIAA1266	metastasis associated 3	protein-coding
H1R1_peak_3802	chr2	38512237	38513318	+	664	NA	intron (NM_001159631, intron 1 of 9)	intron (NM_001159631, intron 1 of 9)	901	NM_001159631	59126	Mm.143818	NM_021606	ENSMUSG00000026749	Nek6	1300007C09Rik	NIMA (never in mitosis gene a)-related expressed kinase 6	protein-coding
H1R1_peak_3050	chr17	36866794	36867727	+	664	NA	promoter-TSS (NM_001177872)	promoter-TSS (NM_001177872)	-50	NM_001177872	69097	Mm.307027	NM_001024134	ENSMUSG00000050747	Trim15	1810012B10Rik	tripartite motif-containing 15	protein-coding
H1R1_peak_5796	chr6	125604196	125604886	+	662	NA	intron (NM_011708, intron 15 of 51)	intron (NM_011708, intron 15 of 51)	51593	NM_011708	22371	Mm.22339	NM_011708	ENSMUSG00000001930	Vwf	6820430P06Rik|AI551257|B130011O06Rik|C630030D09|F8VWF|VWD	Von Willebrand factor	protein-coding
H1R1_peak_758	chr10	95409892	95411366	+	662	NA	TTS (NM_007706)	TTS (NM_007706)	4654	NM_001168657	216233	Mm.474283	NM_007706	ENSMUSG00000020027	Socs2	8030460M17|AI527257|AW108012|CIS2|Cish2|D130043N08Rik|JAB|SOCS-2|SSI-2|hg	suppressor of cytokine signaling 2	protein-coding
H1R1_peak_2926	chr17	25068321	25068923	+	662	NA	intron (NM_001001183, intron 2 of 2)	intron (NM_001001183, intron 2 of 2)	12492	NM_001001183	407831	Mm.34379	NM_001001183	ENSMUSG00000024168	Tmem204	-	transmembrane protein 204	protein-coding
H1R1_peak_5210	chr5	64963222	64963972	+	662	NA	Intergenic	Intergenic	-3549	NM_001359180	21899	Mm.42146	NM_011604	ENSMUSG00000051498	Tlr6	-	toll-like receptor 6	protein-coding
H1R1_peak_7269	chrX	140532064	140532749	+	662	NA	Intergenic	L2|LINE|L2	10262	NR_122039	14605	Mm.22216	NM_010286	ENSMUSG00000031431	Tsc22d3	DIP|Dsip1|Gilz|TSC-22R|Tilz3	TSC22 domain family, member 3	protein-coding
H1R1_peak_6067	chr7	79258235	79259649	+	661	NA	Intergenic	Intergenic	-14324	NM_018811	54608	Mm.365490	NM_018811	ENSMUSG00000039202	Abhd2	2210009N18Rik|LABH2|Labh-2	abhydrolase domain containing 2	protein-coding
H1R1_peak_1805	chr13	34304865	34305408	+	661	NA	intron (NM_001033167, intron 2 of 10)	intron (NM_001033167, intron 2 of 10)	40046	NM_001033167	73102	Mm.23932	NM_001033167	ENSMUSG00000038267	Slc22a23	3110004L20Rik	solute carrier family 22, member 23	protein-coding
H1R1_peak_4851	chr4	129024835	129025887	+	661	NA	Intergenic	Intergenic	32137	NR_138540	11637	Mm.29460	NM_016895	ENSMUSG00000028792	Ak2	Ak-2|D4Ertd220e	adenylate kinase 2	protein-coding
H1R1_peak_3837	chr2	59212067	59212892	+	659	NA	intron (NM_001362996, intron 1 of 22)	intron (NM_001362996, intron 1 of 22)	50610	NM_001362996	227937	Mm.260938	NM_026361	ENSMUSG00000026991	Pkp4	5031422I09Rik|9430019K17Rik|Armrp|p0071	plakophilin 4	protein-coding
H1R1_peak_5155	chr5	41904103	41905165	+	658	NA	Intergenic	ORR1E-int|LTR|ERVL-MaLR	13292	NR_105842	102465225		NR_105842	ENSMUSG00000098264	Mir6414	Gm27518|mmu-mir-6414	microRNA 6414	ncRNA
H1R1_peak_1440	chr11	120339898	120340815	+	658	NA	Intergenic	MLTR11B|LTR|ERVK	7057	NR_105900	102465564		NR_105900	ENSMUSG00000098955	Mir6935	Gm27344|mmu-mir-6935	microRNA 6935	ncRNA
H1R1_peak_4213	chr3	9538290	9539161	+	657	NA	intron (NM_133218, intron 2 of 8)	intron (NM_133218, intron 2 of 8)	71360	NM_133218	170753	Mm.212908	NM_133218	ENSMUSG00000040209	Zfp704	C030026M03|C030034L19Rik|Gig1|Znf704	zinc finger protein 704	protein-coding
H1R1_peak_5896	chr7	19266449	19267220	+	656	NA	intron (NM_001282022, intron 1 of 12)	intron (NM_001282022, intron 1 of 12)	5020	NR_104069	22323	Mm.9684	NM_009499	ENSMUSG00000030403	Vasp	-	vasodilator-stimulated phosphoprotein	protein-coding
H1R1_peak_2730	chr16	33560981	33562070	+	656	NA	intron (NM_001083902, intron 4 of 11)	intron (NM_001083902, intron 4 of 11)	42990	NM_001083902	171286	Mm.35253	NM_134251	ENSMUSG00000035506	Slc12a8	CCC9|E330020C02Rik	solute carrier family 12 (potassium/chloride transporters), member 8	protein-coding
H1R1_peak_5175	chr5	52588308	52589450	+	656	NA	Intergenic	LTR33A_|LTR|ERVL	-22573	NM_001310604	246316	Mm.44721	NM_144945	ENSMUSG00000039252	Lgi2	mKIAA1916	leucine-rich repeat LGI family, member 2	protein-coding
H1R1_peak_5073	chr5	5694093	5694751	+	656	NA	promoter-TSS (NM_001285471)	promoter-TSS (NM_001285471)	-96	NM_001285469	74051	Mm.274956	NM_028734	ENSMUSG00000015653	Steap2	4921538B17Rik|AI930049|AW045895|IPCA-1|IPCA1|PCANAP1|STAMP1|STMP	six transmembrane epithelial antigen of prostate 2	protein-coding
H1R1_peak_4950	chr4	138771945	138772859	+	654	NA	Intergenic	L1MEc|LINE|L1	-3333	NM_001347230	18782	Mm.71913	NM_011109	ENSMUSG00000041202	Pla2g2d	GIID|GIID sPLA2|PLA2IID|Splash|mGIID|sPLA2-IID	phospholipase A2, group IID	protein-coding
H1R1_peak_6931	chr9	58581439	58582077	+	654	NA	promoter-TSS (NM_001293673)	promoter-TSS (NM_001293673)	-482	NM_001293673	20320	Mm.15125	NM_009145	ENSMUSG00000032336	Nptn	AW554172|SDR-1|Sdfr1	neuroplastin	protein-coding
H1R1_peak_2216	chr14	66279874	66280613	+	653	NA	intron (NM_172498, intron 1 of 29)	(CA)n|Simple_repeat|Simple_repeat	809	NM_001162365	19229	Mm.21613	NM_172498	ENSMUSG00000059456	Ptk2b	CADTK|CAKB|CAKbeta|E430023O05Rik|FADK2|FAK2|PYK2|Raftk	PTK2 protein tyrosine kinase 2 beta	protein-coding
H1R1_peak_2602	chr15	102381656	102382252	+	653	NA	Intergenic	Intergenic	-14986	NM_001348205	170574	Mm.263284	NM_130458	ENSMUSG00000060284	Sp7	6430578P22Rik|C22|Osx	Sp7 transcription factor 7	protein-coding
H1R1_peak_4350	chr3	87761047	87761791	+	652	NA	intron (NM_001032414, intron 1 of 22)	intron (NM_001032414, intron 1 of 22)	7534	NM_152799	73182	Mm.158962	NM_028460	ENSMUSG00000028073	Pear1	3110045G13Rik|Jedi-1|Megf12	platelet endothelial aggregation receptor 1	protein-coding
H1R1_peak_4010	chr2	133517446	133518525	+	651	NA	Intergenic	RSINE1|SINE|B4	-34174	NM_007553	12156	Mm.103205	NM_007553	ENSMUSG00000027358	Bmp2	AI467020|Bmp2a	bone morphogenetic protein 2	protein-coding
H1R1_peak_7259	chrX	107169070	107169531	+	649	NA	intron (NM_175442, intron 1 of 1)	intron (NM_175442, intron 1 of 1)	19685	NM_175442	213438	Mm.265244	NM_175442	ENSMUSG00000054293	P2ry10b	A630033H20Rik|AI662791|P2ry10	purinergic receptor P2Y, G-protein coupled 10B	protein-coding
H1R1_peak_6542	chr8	79639969	79640885	+	649	NA	intron (NM_001081164, intron 1 of 20)	intron (NM_001081164, intron 1 of 20)	751	NM_001081164	73945	Mm.34348	NM_001081164	ENSMUSG00000036990	Otud4	4930431L18Rik|AI449692|D8Ertd69e|mKIAA1046	OTU domain containing 4	protein-coding
H1R1_peak_1007	chr11	57694326	57695482	+	649	NA	intron (NM_134189, intron 1 of 11)	intron (NM_134189, intron 1 of 11)	-45410	NR_153850	78762	Mm.362149	NR_153850		4933424L21Rik	-	RIKEN cDNA 4933424L21 gene	ncRNA
H1R1_peak_757	chr10	95147795	95149043	+	648	NA	Intergenic	ORR1A4|LTR|ERVL-MaLR	-2594	NR_131146	628062		NR_131146	ENSMUSG00000112481	Gm29684	-	predicted gene, 29684	ncRNA
H1R1_peak_5071	chr5	4758123	4759092	+	648	NA	promoter-TSS (NM_021457)	promoter-TSS (NM_021457)	-391	NM_021457	14362	Mm.246003	NM_021457	ENSMUSG00000044674	Fzd1	AW227548|FZ-1|Fz1	frizzled class receptor 1	protein-coding
H1R1_peak_1871	chr13	49286683	49287373	+	646	NA	intron (NM_015759, intron 5 of 17)	intron (NM_015759, intron 5 of 17)	22180	NM_015759	30938	Mm.291089	NM_015759	ENSMUSG00000037946	Fgd3	5830461L01Rik|ZFYVE5	FYVE, RhoGEF and PH domain containing 3	protein-coding
H1R1_peak_5859	chr6	149148297	149149022	+	646	NA	intron (NM_177101, intron 3 of 3)	ERVB5_1-LTR_MM|LTR|ERVK	7146	NM_001252095	320204	Mm.274099	NM_177101	ENSMUSG00000039958	Etfbkmt	4833442J19Rik|AI256744|ETFB-KMT|Mettl20	electron transfer flavoprotein beta subunit lysine methyltransferase	protein-coding
H1R1_peak_7167	chr9	120362635	120363235	+	646	NA	intron (NM_144557, intron 2 of 16)	intron (NM_144557, intron 2 of 16)	58862	NM_144557	245049	Mm.100936	NM_144557	ENSMUSG00000041794	Myrip	A230081N12Rik|Slac2-c|Slac2c	myosin VIIA and Rab interacting protein	protein-coding
H1R1_peak_4784	chr4	115709898	115710534	+	645	NA	Intergenic	MIRc|SINE|MIR	-27554	NM_001368627	230648	Mm.283565	NM_172698	ENSMUSG00000034210	Efcab14	4732418C07Rik	EF-hand calcium binding domain 14	protein-coding
H1R1_peak_4019	chr2	138267157	138268298	+	645	NA	intron (NM_001025431, intron 1 of 4)	intron (NM_001025431, intron 1 of 4)	-10766	NM_145534	228662	Mm.153405	NM_145534	ENSMUSG00000062098	Btbd3	mKIAA0952	BTB (POZ) domain containing 3	protein-coding
H1R1_peak_2087	chr14	27101404	27102175	+	645	NA	3' UTR (NM_134437, exon 13 of 13)	3' UTR (NM_134437, exon 13 of 13)	-42204	NM_001289686	71704	Mm.248606	NM_027871	ENSMUSG00000021895	Arhgef3	1200004I24Rik|9830169H03Rik|C76747|Xpln	Rho guanine nucleotide exchange factor (GEF) 3	protein-coding
H1R1_peak_2259	chr14	77030859	77031613	+	644	NA	intron (NM_172488, intron 5 of 7)	intron (NM_172488, intron 5 of 7)	5381	NM_172488	210808	Mm.89278	NM_172488	ENSMUSG00000044350	Lacc1	9030625A04Rik	laccase domain containing 1	protein-coding
H1R1_peak_4653	chr4	53436202	53436896	+	644	NA	Intergenic	Intergenic	-3864	NM_133891	100434	Mm.482207	NM_133891	ENSMUSG00000028412	Slc44a1	2210409B22Rik|4833416H08Rik|AW547365|CHTL1|CTL1|Cdw92	solute carrier family 44, member 1	protein-coding
H1R1_peak_3402	chr18	74545073	74545775	+	644	NA	intron (NM_201600, intron 1 of 38)	intron (NM_201600, intron 1 of 38)	-14300	NR_045368	73606	Mm.444734	NR_045368		1700120E14Rik	-	RIKEN cDNA 1700120E14 gene	ncRNA
H1R1_peak_1767	chr13	19814660	19815331	+	644	NA	intron (NM_181754, intron 1 of 4)	L1_Mur2|LINE|L1	9262	NM_181754	353346	Mm.239268	NM_181754	ENSMUSG00000053101	Gpr141	PGR13	G protein-coupled receptor 141	protein-coding
H1R1_peak_2952	chr17	27650329	27651047	+	643	NA	Intergenic	Intergenic	-4903	NM_001286744	23969	Mm.4926	NM_011861	ENSMUSG00000040276	Pacsin1	A830061D09Rik|H74|mKIAA1379|syndapin	protein kinase C and casein kinase substrate in neurons 1	protein-coding
H1R1_peak_6571	chr8	90825297	90826195	+	641	NA	Intergenic	Intergenic	-3089	NM_177224	109151	Mm.100615	NM_177224	ENSMUSG00000056608	Chd9	1810014J18Rik|9030205D12Rik|A330063D19Rik|AD013|PRIC320|mKIAA0308	chromodomain helicase DNA binding protein 9	protein-coding
H1R1_peak_6965	chr9	63063285	63064227	+	641	NA	Intergenic	RLTR25B|LTR|ERVK	-82877	NM_019663	56469	Mm.431253	NM_019663	ENSMUSG00000032405	Pias1	2900068C24Rik|Ddxbp1|GBP	protein inhibitor of activated STAT 1	protein-coding
H1R1_peak_689	chr10	79607394	79608060	+	641	NA	3' UTR (NM_198614, exon 2 of 2)	3' UTR (NM_198614, exon 2 of 2)	6291	NM_198614	237397	Mm.334207	NM_198614	ENSMUSG00000045912	C2cd4c	4932409I22Rik|Fam148c|Gm238	C2 calcium-dependent domain containing 4C	protein-coding
H1R1_peak_809	chr10	116183202	116184559	+	641	NA	intron (NM_001161840, intron 2 of 10)	intron (NM_001161840, intron 2 of 10)	6529	NM_001161838	19279	Mm.336316	NM_011217	ENSMUSG00000020151	Ptprr	Gmcp1|PTP-SL|PTPBR7|RPTPRR|mPTP213	protein tyrosine phosphatase, receptor type, R	protein-coding
H1R1_peak_1654	chr12	87394095	87395141	+	639	NA	Intergenic	Intergenic	-6263	NM_011479	20773	Mm.565	NM_011479	ENSMUSG00000021036	Sptlc2	LCB2|LCB2a|Spt2	serine palmitoyltransferase, long chain base subunit 2	protein-coding
H1R1_peak_1167	chr11	84016943	84017512	+	638	NA	intron (NM_194341, intron 13 of 19)	intron (NM_194341, intron 13 of 19)	51130	NM_019819	56405	Mm.240885	NM_019819	ENSMUSG00000018648	Dusp14	1110014C10Rik|2310042C07Rik|D11Ertd395e|MKP-L|Mkp6	dual specificity phosphatase 14	protein-coding
H1R1_peak_6789	chr9	7967833	7968848	+	638	NA	intron (NM_001171147, intron 3 of 8)	intron (NM_001171147, intron 3 of 8)	36256	NM_001171147	22601	Mm.221992	NM_009534	ENSMUSG00000053110	Yap1	AI325207|Yap|Yap65|Yki|Yorkie	yes-associated protein 1	protein-coding
H1R1_peak_6394	chr8	22882944	22884257	+	638	NA	intron (NM_001081149, intron 3 of 17)	intron (NM_001081149, intron 3 of 17)	24054	NM_001081149	244349	Mm.182776	NM_001081149	ENSMUSG00000031540	Kat6a	1500036M03|9930021N24Rik|MOZ|Myst3|Zfp220	K(lysine) acetyltransferase 6A	protein-coding
H1R1_peak_5108	chr5	30167053	30168179	+	637	NA	intron (NM_001289799, intron 4 of 15)	B2_Mm1a|SINE|B2	-3123	NR_035486	100316709		NR_035486	ENSMUSG00000088113	Mir1960	mir-1960|mmu-mir-1960	microRNA 1960	ncRNA
H1R1_peak_3569	chr19	34138708	34139616	+	637	NA	intron (NM_024204, intron 2 of 5)	intron (NM_024204, intron 2 of 5)	26879	NM_024204	52024	Mm.183030	NM_024204	ENSMUSG00000024774	Ankrd22	5430429D21Rik|D19Ertd675e	ankyrin repeat domain 22	protein-coding
H1R1_peak_1610	chr12	76559505	76560456	+	637	NA	intron (NM_153804, intron 1 of 18)	L1MB3|LINE|L1	-12055	NR_046044	100504549	Mm.440349	NR_046044	ENSMUSG00000112388	AI463170	-	expressed sequence AI463170	ncRNA
H1R1_peak_4030	chr2	143903285	143904074	+	636	NA	Intergenic	Intergenic	-11652	NM_019771	56431	Mm.28919	NM_019771	ENSMUSG00000015932	Dstn	2610043P17Rik|ADF|AU042046|Dsn|corn1|sid23p	destrin	protein-coding
H1R1_peak_4243	chr3	28214753	28215500	+	635	NA	Intergenic	Intergenic	-48088	NM_026910	665113	Mm.126193	NM_026910	ENSMUSG00000027692	Tnik	1500031A17Rik|4831440I19Rik|AI451411|C530008O15Rik|C630040K21Rik	TRAF2 and NCK interacting kinase	protein-coding
H1R1_peak_7240	chrX	73684538	73685748	+	635	NA	Intergenic	Intergenic	12010	NM_001142810	102857	Mm.274553	NM_133987	ENSMUSG00000019558	Slc6a8	AA589632|CRT|CRTR|CT1|CTR5|Creat	solute carrier family 6 (neurotransmitter transporter, creatine), member 8	protein-coding
H1R1_peak_923	chr11	20632385	20633413	+	635	NA	intron (NM_001038625, intron 1 of 1)	intron (NM_001038625, intron 1 of 1)	922	NM_001038625	58172	Mm.339676	NM_021372	ENSMUSG00000049800	Sertad2	AB041541|AU021878|Kiaa0127|MNCb-1504|SEI-2|Sei2|TRIP-Br2|mKIAA0127	SERTA domain containing 2	protein-coding
H1R1_peak_2923	chr17	24000472	24001216	+	635	NA	Intergenic	Intergenic	-2744	NM_133731	70835	Mm.157351	NM_133731	ENSMUSG00000045027	Prss22	4733401N09Rik|BSSP-4|SP001LA	protease, serine 22	protein-coding
H1R1_peak_275	chr1	131274692	131275490	+	635	NA	intron (NM_019777, intron 5 of 21)	intron (NM_019777, intron 5 of 21)	4472	NM_019777	56489	Mm.386783	NM_019777	ENSMUSG00000042349	Ikbke	AW558201|IKK-E|IKK-i|IKKepsilon|Ikki	inhibitor of kappaB kinase epsilon	protein-coding
H1R1_peak_3870	chr2	73056067	73056921	+	634	NA	Intergenic	Intergenic	-76048	NM_001018042	20687	Mm.124328	NM_011450	ENSMUSG00000027109	Sp3	D130027J01Rik	trans-acting transcription factor 3	protein-coding
H1R1_peak_5958	chr7	29394957	29395942	+	634	NA	intron (NM_001081028, intron 5 of 22)	intron (NM_001081028, intron 5 of 22)	87448	NM_001368371	29861	Mm.101885	NM_013874	ENSMUSG00000030584	Dpf1	Neud4	D4, zinc and double PHD fingers family 1	protein-coding
H1R1_peak_337	chr1	136665079	136665919	+	634	NA	Intergenic	Intergenic	-17897	NR_045324	100503460	Mm.30630	NR_045324	ENSMUSG00000097113	Gm19705	-	predicted gene, 19705	ncRNA
H1R1_peak_2676	chr16	21825440	21826314	+	633	NA	Intergenic	Intergenic	31530	NR_037957	100043489	Mm.326535	NR_037957	ENSMUSG00000097290	1300002E11Rik	1500026P21Rik	RIKEN cDNA 1300002E11 gene	ncRNA
H1R1_peak_1999	chr13	110412030	110413106	+	633	NA	Intergenic	Intergenic	17524	NM_152804	20620	Mm.380	NM_152804	ENSMUSG00000021701	Plk2	Snk	polo like kinase 2	protein-coding
H1R1_peak_1401	chr11	116210426	116211707	+	633	NA	intron (NM_027107, intron 3 of 3)	intron (NM_027107, intron 3 of 3)	-4936	NR_004853	69681	Mm.33677	NR_004853	ENSMUSG00000092300	Cdk3	2310050O10Rik|Cdk3-ps	cyclin-dependent kinase 3	pseudo
H1R1_peak_6403	chr8	25109750	25110277	+	633	NA	TTS (NR_155282)	TTS (NR_155282)	7834	NR_155282	74744	Mm.117802	NR_155282		5830408C22Rik	2700026D01Rik	RIKEN cDNA 5830408C22 gene	ncRNA
H1R1_peak_5088	chr5	21175237	21175971	+	632	NA	promoter-TSS (NR_153366)	promoter-TSS (NR_153366)	-675	NR_153366	212167	Mm.121705	NM_175437	ENSMUSG00000039934	Gsap	A530088I07Rik|Pion	gamma-secretase activating protein	protein-coding
H1R1_peak_2920	chr17	23720899	23722062	+	632	NA	Intergenic	Intergenic	-4856	NM_023058	268930	Mm.182193	NM_023058	ENSMUSG00000023908	Pkmyt1	6230424P17|AW209059|Myt1	protein kinase, membrane associated tyrosine/threonine 1	protein-coding
H1R1_peak_2069	chr14	25450686	25452124	+	632	NA	Intergenic	Intergenic	-7780	NM_001310666	328365	Mm.227484	NM_183208	ENSMUSG00000007817	Zmiz1	BC065120|E330020C23|Gm10397|I920194n01|Rai17|Zimp10	zinc finger, MIZ-type containing 1	protein-coding
H1R1_peak_802	chr10	111595219	111596026	+	632	NA	Intergenic	Intergenic	-1349	NR_045344	71321	Mm.410785	NR_045344	ENSMUSG00000097082	4933440J02Rik	-	RIKEN cDNA 4933440J02 gene	ncRNA
H1R1_peak_6968	chr9	63614023	63615148	+	631	NA	intron (NM_001357323, intron 1 of 9)	intron (NM_001357323, intron 1 of 9)	11939	NM_001357323	66939	Mm.34338	NM_025857	ENSMUSG00000037257	Aagab	2310007F21Rik|p34	alpha- and gamma-adaptin binding protein	protein-coding
H1R1_peak_426	chr1	172311791	172312437	+	630	NA	promoter-TSS (NM_080419)	promoter-TSS (NM_080419)	-253	NM_080419	140559	Mm.271717	NM_080419	ENSMUSG00000038034	Igsf8	ESTM34|EWI-2|KCT-4|PGRL	immunoglobulin superfamily, member 8	protein-coding
H1R1_peak_1538	chr12	40334885	40335847	+	629	NA	exon (NM_178845, exon 5 of 12)	exon (NM_178845, exon 5 of 12)	110424	NM_178845	246196	Mm.26852	NM_172575	ENSMUSG00000055917	Zfp277	2410017E24Rik|NIRF4	zinc finger protein 277	protein-coding
H1R1_peak_974	chr11	45855431	45856373	+	629	NA	intron (NM_001045520, intron 1 of 11)	intron (NM_001045520, intron 1 of 11)	3933	NM_001363484	216705	Mm.169673	NM_001045520	ENSMUSG00000006169	Clint1	AI642036|AW537616|C530049I24Rik|Enth|Epn4|F630206G17Rik	clathrin interactor 1	protein-coding
H1R1_peak_6898	chr9	51230527	51231245	+	628	NA	intron (NM_011136, intron 1 of 4)	intron (NM_011136, intron 1 of 4)	17196	NM_011136	18985	Mm.897	NM_011136	ENSMUSG00000032053	Pou2af1	BOB.1|Bob-1|Bob1|OBF-1|OBF.1|OCA-B|OCAB	POU domain, class 2, associating factor 1	protein-coding
H1R1_peak_6574	chr8	91505086	91505891	+	625	NA	intron (NM_011936, intron 7 of 8)	intron (NM_011936, intron 7 of 8)	191963	NM_011936	26383	Mm.4375	NM_011936	ENSMUSG00000055932	Fto	AW743446|mKIAA1752	fat mass and obesity associated	protein-coding
H1R1_peak_6238	chr7	126748558	126749634	+	625	NA	Intergenic	MTC|LTR|ERVL-MaLR	-10530	NM_011952	26417	Mm.8385	NM_011952	ENSMUSG00000063065	Mapk3	Erk-1|Erk1|Ert2|Esrk1|Mnk1|Mtap2k|Prkm3|p44|p44erk1|p44mapk	mitogen-activated protein kinase 3	protein-coding
H1R1_peak_4724	chr4	89445050	89445831	+	625	NA	intron (NR_132431, intron 5 of 9)	intron (NR_132431, intron 5 of 9)	-134408	NM_007670	12579	Mm.423094	NM_007670	ENSMUSG00000073802	Cdkn2b	AV083695|INK4b|MTS2|p15|p15(INK4b)|p15INK4b	cyclin dependent kinase inhibitor 2B	protein-coding
H1R1_peak_6014	chr7	55934791	55935531	+	624	NA	intron (NM_001256133, intron 4 of 4)	B1_Mur1|SINE|Alu	27332	NM_001256132	93790	Mm.37249	NM_023647	ENSMUSG00000030452	Nipa2	2600017P10Rik|3830408P04Rik|AB041581	non imprinted in Prader-Willi/Angelman syndrome 2 homolog (human)	protein-coding
H1R1_peak_143	chr1	82815660	82816336	+	624	NA	Intergenic	Intergenic	-23462	NM_010472	15463	Mm.392569	NM_010472	ENSMUSG00000026159	Agfg1	AU045498|C130049H11Rik|C85612|D730048C23Rik|Hrb|RAB|Rip	ArfGAP with FG repeats 1	protein-coding
H1R1_peak_1798	chr13	32849091	32849901	+	624	NA	intron (NM_025429, intron 2 of 6)	intron (NM_025429, intron 2 of 6)	1689	NM_025429	66222	Mm.20144	NM_025429	ENSMUSG00000044734	Serpinb1a	1190005M04Rik|AI325983|EI|EIA|ELANH2|LEI|M/NEI|MNEI|PI2	serine (or cysteine) peptidase inhibitor, clade B, member 1a	protein-coding
H1R1_peak_1473	chr12	7977132	7977905	+	622	NA	promoter-TSS (NM_009693)	promoter-TSS (NM_009693)	-159	NM_009693	238055	Mm.221239	NM_009693	ENSMUSG00000020609	Apob	AI315052|Apo B-100|apob-100|apob-48	apolipoprotein B	protein-coding
H1R1_peak_3561	chr19	32360636	32361674	+	622	NA	intron (NM_144792, intron 1 of 9)	B3|SINE|B2	-11839	NM_001168525	208449	Mm.329810	NM_144792	ENSMUSG00000040451	Sgms1	9530058O11Rik|AI841905|C80702|Mob|Sms1|Sor1|Tmem23	sphingomyelin synthase 1	protein-coding
H1R1_peak_1597	chr12	74089662	74090566	+	622	NA	intron (NM_172804, intron 1 of 6)	B4|SINE|B4	92337	NM_001364282	238266	Mm.311393	NM_172804	ENSMUSG00000044912	Syt16	Strep14|Syt14l|syt14r	synaptotagmin XVI	protein-coding
H1R1_peak_1949	chr13	95531566	95532724	+	620	NA	Intergenic	Intergenic	-6905	NM_007974	14063	Mm.1614	NM_007974	ENSMUSG00000021678	F2rl1	Gpcr11|PAR-2|Par2	coagulation factor II (thrombin) receptor-like 1	protein-coding
H1R1_peak_1246	chr11	97820830	97821381	+	619	NA	intron (NM_010688, intron 3 of 6)	intron (NM_010688, intron 3 of 6)	-20001	NR_160859	68127	Mm.110270	NM_001080935	ENSMUSG00000050538	B230217C12Rik	AI840637	RIKEN cDNA B230217C12 gene	ncRNA
H1R1_peak_5341	chr5	113878726	113879303	+	618	NA	intron (NM_011779, intron 2 of 10)	intron (NM_011779, intron 2 of 10)	29692	NM_011779	23790	Mm.260158	NM_011779	ENSMUSG00000004530	Coro1c	AL022675|AW455561|AW548837|CRN2	coronin, actin binding protein 1C	protein-coding
H1R1_peak_3873	chr2	74595994	74596784	+	618	NA	Intergenic	Intergenic	-17441	NM_001110209	69605	Mm.156113	NM_027133	ENSMUSG00000009207	Lnpk	2310011O18Rik|4921514L11Rik|9530051D01Rik|AI666268|Lnp|Lnpk1|Ul|ulnaless	lunapark, ER junction formation factor	protein-coding
H1R1_peak_6343	chr8	4213545	4214317	+	616	NA	exon (NM_207203, exon 6 of 7)	exon (NM_207203, exon 6 of 7)	3381	NM_207203	73072	Mm.477379	NM_207203	ENSMUSG00000064125	Prr36	-	proline rich 36	protein-coding
H1R1_peak_3606	chr19	42689948	42690535	+	616	NA	Intergenic	Intergenic	62534	NM_029011	74580	Mm.329858	NM_029011	ENSMUSG00000060224	Pyroxd2	3830409H07Rik|4833409A17Rik	pyridine nucleotide-disulphide oxidoreductase domain 2	protein-coding
H1R1_peak_1433	chr11	119915872	119916655	+	616	NA	intron (NM_001085498, intron 4 of 7)	intron (NM_001085498, intron 4 of 7)	2453	NM_001085498	208092	Mm.306673	NM_001085498	ENSMUSG00000025371	Chmp6	2400004G01Rik	charged multivesicular body protein 6	protein-coding
H1R1_peak_3080	chr17	46772935	46773660	+	616	NA	TTS (NM_025433)	TTS (NM_025433)	662	NM_025966	67101	Mm.358702	NM_025966	ENSMUSG00000062619	2310039H08Rik	-	RIKEN cDNA 2310039H08 gene	protein-coding
H1R1_peak_206	chr1	92920266	92921244	+	613	NA	TTS (NM_181405)	TTS (NM_181405)	9930	NM_181405	108657	Mm.200971	NM_181405	ENSMUSG00000026269	Rnpepl1	1110014H17Rik|AI894167	arginyl aminopeptidase (aminopeptidase B)-like 1	protein-coding
H1R1_peak_1434	chr11	119945340	119946276	+	613	NA	intron (NM_001037754, intron 1 of 13)	intron (NM_001037754, intron 1 of 13)	2716	NM_001037754	108100	Mm.197534	NM_130862	ENSMUSG00000025372	Baiap2	IRSp53|R75030	brain-specific angiogenesis inhibitor 1-associated protein 2	protein-coding
H1R1_peak_1420	chr11	117568037	117568919	+	613	NA	Intergenic	Intergenic	-42769	NR_015489	78403	Mm.212543	NR_015489		2900041M22Rik	-	RIKEN cDNA 2900041M22 gene	ncRNA
H1R1_peak_4325	chr3	79559904	79561197	+	613	NA	intron (NM_001162999, intron 1 of 16)	intron (NM_001162999, intron 1 of 16)	7129	NM_001162999	329679	Mm.244005	NM_001162999	ENSMUSG00000061175	Fnip2	D630023B12Rik|mKIAA1450	folliculin interacting protein 2	protein-coding
H1R1_peak_5216	chr5	65711149	65712047	+	611	NA	Intergenic	B3|SINE|B2	-13362	NM_001081321	71521	Mm.278974	NM_027818	ENSMUSG00000029202	Pds5a	9030416H16Rik|B230308N11Rik|E230024D05Rik	PDS5 cohesin associated factor A	protein-coding
H1R1_peak_6485	chr8	61714607	61715689	+	611	NA	intron (NM_001293772, intron 3 of 21)	RSINE1|SINE|B4	44941	NM_001293773	72333	Mm.29933	NM_001081390	ENSMUSG00000058056	Palld	2410003B16Rik|6030492A02	palladin, cytoskeletal associated protein	protein-coding
H1R1_peak_3101	chr17	50684736	50685662	+	611	NA	intron (NM_013880, intron 5 of 5)	L2b|LINE|L2	-13482	NM_001297747	12228	Mm.392910	NM_009770	ENSMUSG00000022863	Btg3	ANA|tob5	B cell translocation gene 3	protein-coding
H1R1_peak_1504	chr12	21208986	21209886	+	610	NA	intron (NM_001004364, intron 7 of 26)	intron (NM_001004364, intron 7 of 26)	76848	NM_001355609	16413	Mm.273333	NM_008403	ENSMUSG00000062352	Itgb1bp1	AI449260|AU019480|Icap1	integrin beta 1 binding protein 1	protein-coding
H1R1_peak_5098	chr5	25499585	25500122	+	610	NA	promoter-TSS (NR_030700)	promoter-TSS (NR_030700)	56	NR_030700	320965	Mm.32025	NR_030700		4831440E17Rik	-	RIKEN cDNA 4831440E17 gene	ncRNA
H1R1_peak_1406	chr11	116430800	116432069	+	610	NA	Intergenic	Intergenic	-2660	NM_176902	319370	Mm.258466	NM_176902	ENSMUSG00000050628	Ubald2	1110014K08Rik|D030012E24Rik|Fam100b	UBA-like domain containing 2	protein-coding
H1R1_peak_5809	chr6	128631065	128631691	+	610	NA	Intergenic	Intergenic	-8444	NM_001159902	17057	Mm.16729	NM_010737	ENSMUSG00000030361	Klrb1a	Ly55a|NKR-P1.7|NKR-P1A|NKRP12|Nkrp1-a|Nkrp1a|ly-55A	killer cell lectin-like receptor subfamily B member 1A	protein-coding
H1R1_peak_6429	chr8	36137022	36138044	+	610	NA	intron (NM_172911, intron 4 of 5)	intron (NM_172911, intron 4 of 5)	-18477	NR_151736	330738	Mm.128075	NR_151736	ENSMUSG00000109704	Gm38414	A230084N10|Gm45568	predicted gene, 38414	ncRNA
H1R1_peak_2875	chr17	6828544	6829336	+	610	NA	Intergenic	Intergenic	-46160	NM_009510	22350	Mm.277812	NM_009510	ENSMUSG00000052397	Ezr	AW146364|R75297|Vil2|p81	ezrin	protein-coding
H1R1_peak_1831	chr13	38170519	38171274	+	610	NA	intron (NM_023842, intron 4 of 23)	intron (NM_023842, intron 4 of 23)	19602	NM_023842	109620	Mm.355327	NM_023842	ENSMUSG00000054889	Dsp	2300002E22Rik|5730453H04Rik|AA407887|AA407888|AW109828|DP|rul	desmoplakin	protein-coding
H1R1_peak_5636	chr6	83311588	83312928	+	610	NA	intron (NM_008638, intron 2 of 7)	intron (NM_008638, intron 2 of 7)	5346	NM_008638	17768	Mm.443	NM_008638	ENSMUSG00000005667	Mthfd2	AW558851|NMDMC	methylenetetrahydrofolate dehydrogenase (NAD+ dependent), methenyltetrahydrofolate cyclohydrolase	protein-coding
H1R1_peak_5952	chr7	28969677	28970537	+	610	NA	Intergenic	Intergenic	-7775	NM_021895	60595	Mm.81144	NM_021895	ENSMUSG00000054808	Actn4	C77391	actinin alpha 4	protein-coding
H1R1_peak_3262	chr18	29602678	29603448	+	610	NA	Intergenic	Intergenic	-106647	NR_045391	78058	Mm.416952	NR_045391	ENSMUSG00000117618	4930578E11Rik	-	RIKEN cDNA 4930578E11 gene	ncRNA
H1R1_peak_56	chr1	51508682	51510000	+	610	NA	TTS (NR_151621)	TTS (NR_151621)	-30942	NM_001310548	109019	Mm.196290	NM_028696	ENSMUSG00000026107	Nabp1	4930434H03Rik|4930442A21Rik|4930488J04Rik|4933440J18Rik|5830411E10Rik|AI852561|Nbp1|Obfc2a|Ssb2	nucleic acid binding protein 1	protein-coding
H1R1_peak_3170	chr17	80131786	80132510	+	609	NA	intron (NM_176963, intron 1 of 6)	ID_B1|SINE|B4	4677	NM_176963	319625	Mm.29098	NM_176963	ENSMUSG00000035473	Galm	A530057M15Rik|AU015645|AU020959	galactose mutarotase	protein-coding
H1R1_peak_806	chr10	115358807	115359568	+	608	NA	intron (NM_001359470, intron 2 of 5)	intron (NM_001359470, intron 2 of 5)	3062	NM_001359470	67226	Mm.29647	NM_133683	ENSMUSG00000069520	Tmem19	2810428F02Rik|AW125171	transmembrane protein 19	protein-coding
H1R1_peak_3980	chr2	127142877	127143565	+	606	NA	promoter-TSS (NM_001163528)	promoter-TSS (NM_001163528)	236	NM_001163527	73338	Mm.57559	NM_001163527	ENSMUSG00000074825	Itpripl1	1700041B20Rik	inositol 1,4,5-triphosphate receptor interacting protein-like 1	protein-coding
H1R1_peak_4134	chr2	165009540	165010158	+	606	NA	intron (NM_144892, intron 4 of 7)	intron (NM_144892, intron 4 of 7)	24930	NM_144892	228869	Mm.233080	NM_144892	ENSMUSG00000039804	Ncoa5	CIA	nuclear receptor coactivator 5	protein-coding
H1R1_peak_2278	chr14	118175539	118176290	+	606	NA	Intergenic	Intergenic	38787	NM_021434	58245	Mm.275411	NM_021434	ENSMUSG00000022131	Gpr180	AB041545|E130016I23Rik|Itr	G protein-coupled receptor 180	protein-coding
H1R1_peak_4293	chr3	57735005	57735767	+	605	NA	promoter-TSS (NM_001304456)	promoter-TSS (NM_001304456)	-671	NR_130743	24017	Mm.274360	NM_011883	ENSMUSG00000036503	Rnf13	2010001H16Rik|Rzf	ring finger protein 13	protein-coding
H1R1_peak_3652	chr19	56547503	56548880	+	605	NA	promoter-TSS (NM_025811)	promoter-TSS (NM_025811)	31	NM_018831	55947	Mm.2805	NM_018831	ENSMUSG00000025077	Dclre1a	2810043H12Rik|AU022226|Pso2|Smn1a|Snm1|mKIAA0086	DNA cross-link repair 1A	protein-coding
H1R1_peak_5592	chr6	54179169	54180019	+	604	NA	intron (NM_001163640, intron 2 of 12)	intron (NM_001163640, intron 2 of 12)	-85264	NM_001311133	69993	Mm.321147	NM_023543	ENSMUSG00000004633	Chn2	1700026N20Rik|4930557O16Rik|ARHGAP3|Bch	chimerin 2	protein-coding
H1R1_peak_1540	chr12	41024187	41025051	+	604	NA	5' UTR (NM_053122, exon 2 of 7)	5' UTR (NM_053122, exon 2 of 7)	529	NM_053122	93757	Mm.363813	NM_053122	ENSMUSG00000056899	Immp2l	AI853880|IMP2|Tg(HLA-A/H2-D)2Enge	IMP2 inner mitochondrial membrane peptidase-like (S. cerevisiae)	protein-coding
H1R1_peak_2943	chr17	26699828	26700537	+	603	NA	TTS (NM_025272)	TTS (NM_025272)	-15468	NM_029870	77128	Mm.275414	NM_029870	ENSMUSG00000048249	Crebrf	A930001N09Rik|LRF	CREB3 regulatory factor	protein-coding
H1R1_peak_5321	chr5	103798221	103798968	+	602	NA	intron (NM_133919, intron 3 of 19)	intron (NM_133919, intron 3 of 19)	44021	NM_001080798	17355	Mm.6949	NM_133919	ENSMUSG00000029313	Aff1	9630032B01Rik|AW319193|Af4|Mllt2h|Rob	AF4/FMR2 family, member 1	protein-coding
H1R1_peak_2490	chr15	80674572	80675477	+	602	NA	intron (NM_145986, intron 1 of 4)	intron (NM_145986, intron 1 of 4)	3177	NM_145986	213956	Mm.132439	NM_145986	ENSMUSG00000022408	Fam83f	AW544981	family with sequence similarity 83, member F	protein-coding
H1R1_peak_5719	chr6	113332772	113333429	+	601	NA	intron (NR_149720, intron 4 of 6)	MIRb|SINE|MIR	6124	NR_149720	18294	Mm.43612	NM_010957	ENSMUSG00000030271	Ogg1	Mmh	8-oxoguanine DNA-glycosylase 1	protein-coding
H1R1_peak_4212	chr3	9141429	9142376	+	601	NA	Intergenic	L1MA4|LINE|L1	79938	NR_040597	75149	Mm.399324	NR_040597	ENSMUSG00000103116	4930539M17Rik	-	RIKEN cDNA 4930539M17 gene	ncRNA
H1R1_peak_607	chr10	43574916	43575619	+	600	NA	Intergenic	Intergenic	-3902	NM_009846	12484	Mm.29742	NM_009846	ENSMUSG00000047139	Cd24a	Cd24|HSA|Ly-52|nectadrin	CD24a antigen	protein-coding
H1R1_peak_251	chr1	121344273	121344989	+	600	NA	Intergenic	Intergenic	-12042	NM_178082	72999	Mm.27136	NM_133748	ENSMUSG00000003721	Insig2	2900053I11Rik|C730043J18Rik|Insig-2	insulin induced gene 2	protein-coding
H1R1_peak_2963	chr17	28349821	28350744	+	598	NA	promoter-TSS (NM_001204156)	promoter-TSS (NM_001204156)	64	NM_001204156	21678	Mm.6655	NM_011566	ENSMUSG00000002249	Tead3	DTEF-1|ETFR-1|TEAD-3|TEF-5|Tcf13r2	TEA domain family member 3	protein-coding
H1R1_peak_2473	chr15	79282156	79284097	+	598	NA	intron (NM_177580, intron 4 of 13)	B4A|SINE|B4	2383	NM_177580	207495	Mm.309647	NM_177580	ENSMUSG00000018126	Baiap2l2	BC048937	BAI1-associated protein 2-like 2	protein-coding
H1R1_peak_4714	chr4	87984181	87984922	+	598	NA	intron (NM_027326, intron 2 of 10)	intron (NM_027326, intron 2 of 10)	48856	NM_027326	70122	Mm.288898	NM_027326	ENSMUSG00000028496	Mllt3	2210011H10Rik|2610012I03Rik|3830408D16Rik|Af9|D4Ertd321e	myeloid/lymphoid or mixed-lineage leukemia; translocated to, 3	protein-coding
H1R1_peak_2054	chr14	20673462	20674162	+	596	NA	promoter-TSS (NM_001168273)	promoter-TSS (NM_001168273)	-509	NM_001168273	218811	Mm.173119	NM_172596	ENSMUSG00000039367	Sec24c	2610204K03Rik|mKIAA0079	Sec24 related gene family, member C (S. cerevisiae)	protein-coding
H1R1_peak_520	chr10	13375520	13376250	+	596	NA	intron (NM_001195065, intron 1 of 12)	intron (NM_001195065, intron 1 of 12)	13085	NM_001195066	215789	Mm.283359	NM_001033257	ENSMUSG00000062866	Phactr2	AV158170|BC012871	phosphatase and actin regulator 2	protein-coding
H1R1_peak_6847	chr9	40465472	40466354	+	595	NA	intron (NM_001357617, intron 1 of 20)	intron (NM_001357617, intron 1 of 20)	-10149	NM_172768	235283	Mm.138434	NM_172768	ENSMUSG00000040111	Gramd1b	3222402H23|A930008A22Rik|AI593249|mKIAA1201	GRAM domain containing 1B	protein-coding
H1R1_peak_7199	chrX	9875307	9875977	+	595	NA	Intergenic	MTD|LTR|ERVL-MaLR	-9979	NM_177704	236643	Mm.246606	NM_177704	ENSMUSG00000054453	Sytl5	slp5	synaptotagmin-like 5	protein-coding
H1R1_peak_4760	chr4	106621309	106622304	+	595	NA	promoter-TSS (NM_177667)	promoter-TSS (NM_177667)	-643	NM_177667	230576	Mm.41945	NM_177667	ENSMUSG00000034919	Ttc22	4732467L16Rik	tetratricopeptide repeat domain 22	protein-coding
H1R1_peak_3273	chr18	35051670	35052508	+	594	NA	Intergenic	Intergenic	-66823	NM_009818	12385	Mm.18962	NM_009818	ENSMUSG00000037815	Ctnna1	2010010M04Rik|AA517462|AI988031|Catna1	catenin (cadherin associated protein), alpha 1	protein-coding
H1R1_peak_5555	chr6	34579130	34579963	+	594	NA	Intergenic	Intergenic	-18958	NM_001347100	109624	Mm.308134	NM_145575	ENSMUSG00000029761	Cald1	4833423D12Rik|AI195384|AV071549|AW536160|C920027I18Rik	caldesmon 1	protein-coding
H1R1_peak_2506	chr15	81871689	81872384	+	594	NA	promoter-TSS (NM_026737)	promoter-TSS (NM_026737)	-144	NM_026737	68479	Mm.271715	NM_026737	ENSMUSG00000061360	Phf5a	1110007B08Rik	PHD finger protein 5A	protein-coding
H1R1_peak_4340	chr3	85170677	85171872	+	594	NA	Intergenic	B1_Mus2|SINE|Alu	-146245	NR_040542	73283	Mm.489084	NR_040542	ENSMUSG00000099995	1700036G14Rik	-	RIKEN cDNA 1700036G14 gene	ncRNA
H1R1_peak_715	chr10	81128722	81129572	+	594	NA	Intergenic	Intergenic	-7124	NM_010731	16969	Mm.20920	NM_010731	ENSMUSG00000035011	Zbtb7a	9030619K07Rik|9130006G12Rik|AI452336|FBI-1|Lrf|Pokemon|Zbtb7	zinc finger and BTB domain containing 7a	protein-coding
H1R1_peak_1316	chr11	103961235	103961880	+	593	NA	Intergenic	Intergenic	-5168	NM_001304574	11841	Mm.5061	NM_007477	ENSMUSG00000062421	Arf2	-	ADP-ribosylation factor 2	protein-coding
H1R1_peak_6044	chr7	68749833	68750320	+	593	NA	promoter-TSS (NM_025549)	promoter-TSS (NM_025549)	-838	NM_001042592	66412	Mm.251199	NM_025549	ENSMUSG00000042659	Arrdc4	2410003C09Rik|AV216361	arrestin domain containing 4	protein-coding
H1R1_peak_2243	chr14	73249788	73250474	+	591	NA	intron (NM_009029, intron 17 of 26)	RLTR33|LTR|ERVK	12240	NM_175116	67168	Mm.390681	NM_175116	ENSMUSG00000033446	Lpar6	2610302I02Rik|P2ry5|P2y5	lysophosphatidic acid receptor 6	protein-coding
H1R1_peak_5475	chr5	142908967	142910400	+	591	NA	Intergenic	Intergenic	-2929	NM_007393	11461	Mm.328431	NM_007393	ENSMUSG00000029580	Actb	Actx|E430023M04Rik|beta-actin	actin, beta	protein-coding
H1R1_peak_5521	chr6	3343125	3344676	+	590	NA	Intergenic	B4A|SINE|B4	55381	NR_036696	667335	Mm.380219	NR_036696	ENSMUSG00000106779	Gm8579	EG667335	spermatogenesis associated glutamate (E)-rich protein 4a pseudogene	pseudo
H1R1_peak_3491	chr19	7294638	7295699	+	590	NA	5' UTR (NM_001080390, exon 1 of 18)	5' UTR (NM_001080390, exon 1 of 18)	279	NM_001080390	13728	Mm.258986	NM_007928	ENSMUSG00000024969	Mark2	EMK-1|Emk|Par-1|Par-1b	MAP/microtubule affinity regulating kinase 2	protein-coding
H1R1_peak_4	chr1	9748499	9749076	+	590	NA	promoter-TSS (NM_173443)	promoter-TSS (NM_173443)	-405	NM_173443	70675	Mm.274493	NM_173443	ENSMUSG00000045210	Vcpip1	4932442A08|5730421J18Rik|5730538E15Rik|VCIP135|mKIAA1850	valosin containing protein (p97)/p47 complex interacting protein 1	protein-coding
H1R1_peak_1852	chr13	44408995	44409934	+	589	NA	Intergenic	Intergenic	-30263	NR_045489	69491	Mm.392410	NR_045489	ENSMUSG00000098144	1700029N11Rik	-	RIKEN cDNA 1700029N11 gene	ncRNA
H1R1_peak_3866	chr2	72254768	72255790	+	589	NA	intron (NM_019688, intron 29 of 29)	intron (NM_019688, intron 29 of 29)	-30358	NM_023057	65964	Mm.304143	NM_023057	ENSMUSG00000004085	Map3k20	AV006891|B230120H23Rik|HCCS-4|MLTK|MLTKalpha|MLTKbeta|Zak	mitogen-activated protein kinase kinase kinase 20	protein-coding
H1R1_peak_4663	chr4	56068795	56069493	+	589	NA	Intergenic	Intergenic	-536669	NM_010637	16600	Mm.4325	NM_010637	ENSMUSG00000003032	Klf4	EZF|Gklf|Zie	Kruppel-like factor 4 (gut)	protein-coding
H1R1_peak_7008	chr9	70061634	70063341	+	588	NA	Intergenic	Intergenic	-24399	NM_028087	72077	Mm.195555	NM_028087	ENSMUSG00000032226	Gcnt3	2010013H22Rik|2210021I22Rik|2210401J11Rik	glucosaminyl (N-acetyl) transferase 3, mucin type	protein-coding
H1R1_peak_2832	chr16	91747250	91748337	+	587	NA	intron (NM_001110275, intron 1 of 28)	intron (NM_001110275, intron 1 of 28)	18422	NM_001110275	16443	Mm.40546	NM_010587	ENSMUSG00000022957	Itsn1	AA517634|AA545208|AI316805|AI839402|AI848451|Ehsh1|Ese1|Itsn|Sh3p17	intersectin 1 (SH3 domain protein 1A)	protein-coding
H1R1_peak_1667	chr12	100281402	100282352	+	587	NA	intron (NR_045741, intron 1 of 3)	intron (NR_045741, intron 1 of 3)	5268	NR_045741	100038713	Mm.470751	NR_045741	ENSMUSG00000113679	Gm10432	-	predicted gene 10432	ncRNA
H1R1_peak_3092	chr17	47987863	47988546	+	586	NA	Intergenic	Intergenic	50089	NM_029689	76651	Mm.76918	NM_029689	ENSMUSG00000094928	1700122O11Rik	-	RIKEN cDNA 1700122O11 gene	protein-coding
H1R1_peak_6558	chr8	84743340	84744145	+	586	NA	intron (NM_010906, intron 2 of 8)	intron (NM_010906, intron 2 of 8)	29133	NM_001371056
H1R1_peak_436	chr1	177458544	177459548	+	585	NA	Intergenic	Intergenic	13225	NM_013915	30928	Mm.330700	NM_013915	ENSMUSG00000063659	Zbtb18	RP58|Zfp238|Znf238.|zfp-238	zinc finger and BTB domain containing 18	protein-coding
H1R1_peak_3937	chr2	113476242	113477188	+	584	NA	intron (NM_001285459, intron 2 of 16)	intron (NM_001285459, intron 2 of 16)	35651	NM_001285459	14260	Mm.4938	NM_010230	ENSMUSG00000044042	Fmn1	Fmn|formin-1|ld	formin 1	protein-coding
H1R1_peak_2380	chr15	58761568	58762234	+	584	NA	Intergenic	ORR1E|LTR|ERVL-MaLR	61526	NM_175212	74868	Mm.293754	NM_175212	ENSMUSG00000062373	Tmem65	2610029O13Rik|4930438D12Rik	transmembrane protein 65	protein-coding
H1R1_peak_2743	chr16	37539844	37540473	+	584	NA	promoter-TSS (NM_028812)	promoter-TSS (NM_028812)	264	NM_001042499	67657	Mm.28158	NM_026297	ENSMUSG00000022827	Rabl3	4930553C05Rik|AA958834	RAB, member RAS oncogene family-like 3	protein-coding
H1R1_peak_1213	chr11	94273808	94274774	+	582	NA	Intergenic	MLT1H2|LTR|ERVL-MaLR	-31712	NM_181819	278507	Mm.342216	NM_181819	ENSMUSG00000044177	Wfikkn2	2610304F08Rik|AY100450|Gasp1|WFIKKNRP	WAP, follistatin/kazal, immunoglobulin, kunitz and netrin domain containing 2	protein-coding
H1R1_peak_7082	chr9	96592472	96593509	+	582	NA	intron (NM_053268, intron 4 of 23)	intron (NM_053268, intron 4 of 23)	38513	NM_053268	114713	Mm.124502	NM_053268	ENSMUSG00000032413	Rasa2	5430433H21Rik|AA517451|AU023900|GAP1m	RAS p21 protein activator 2	protein-coding
H1R1_peak_3644	chr19	54948545	54949202	+	581	NA	Intergenic	Intergenic	150604	NM_008149	14732	Mm.210196	NM_008149	ENSMUSG00000024978	Gpam	GPAT|GPAT-1|GPAT1|P90	glycerol-3-phosphate acyltransferase, mitochondrial	protein-coding
H1R1_peak_4978	chr4	141538734	141539470	+	580	NA	promoter-TSS (NM_019763)	promoter-TSS (NM_019763)	-505	NM_019763	56381	Mm.299906	NM_019763	ENSMUSG00000040761	Spen	Mint|mKIAA0929	spen family transcription repressor	protein-coding
H1R1_peak_6886	chr9	47077086	47078042	+	580	NA	Intergenic	Intergenic	78823	NM_001243258	215467	Mm.246572	NM_001243258	ENSMUSG00000094893	Gm4791	D930036J05	predicted gene 4791	protein-coding
H1R1_peak_2431	chr15	75879280	75880237	+	578	NA	Intergenic	ORR1A4-int|LTR|ERVL-MaLR	9014	NM_001282443	223645		NM_001282443	ENSMUSG00000098678	Mroh6	Gm19570	maestro heat-like repeat family member 6	protein-coding
H1R1_peak_4824	chr4	120689332	120690216	+	578	NA	Intergenic	ID4_|SINE|ID	23211	NM_019563	56222	Mm.272646	NM_019563	ENSMUSG00000070803	Cited4	MRG-2|Mrg2	Cbp/p300-interacting transactivator, with Glu/Asp-rich carboxy-terminal domain, 4	protein-coding
H1R1_peak_1558	chr12	54312432	54313560	+	578	NA	Intergenic	Intergenic	78322	NR_033689	665239	Mm.26856	NR_033689		Gm7550	EG665239|Gm666	predicted gene 7550	ncRNA
H1R1_peak_6244	chr7	127027419	127028069	+	578	NA	TTS (NM_145588)	TTS (NM_145588)	-1265	NM_010772	17188	Mm.378964	NM_010772	ENSMUSG00000030678	Maz	MAZI|PUR1|Pur-1|SAF-1|SAF-2	MYC-associated zinc finger protein (purine-binding transcription factor)	protein-coding
H1R1_peak_5544	chr6	23084224	23085424	+	577	NA	intron (NM_013930, intron 18 of 23)	intron (NM_013930, intron 18 of 23)	48162	NM_013930	30956	Mm.18651	NM_013930	ENSMUSG00000029695	Aass	LKR|LKR/SDH|LOR|LOR/SDH|Lorsdh|SDH	aminoadipate-semialdehyde synthase	protein-coding
H1R1_peak_6424	chr8	35912296	35912999	+	577	NA	Intergenic	Intergenic	-29690	NR_046181	330737	Mm.381743	NR_046181	ENSMUSG00000109761	5430403N17Rik	5430403N17	RIKEN cDNA 5430403N17 gene	ncRNA
H1R1_peak_6749	chr8	126594070	126594646	+	577	NA	promoter-TSS (NM_001164598)	promoter-TSS (NM_001164598)	-372	NM_001164598	270110	Mm.334918	NM_001164598	ENSMUSG00000051495	Irf2bp2	E130305N23Rik|IRF-2BP2	interferon regulatory factor 2 binding protein 2	protein-coding
H1R1_peak_2318	chr15	27910127	27910860	+	577	NA	intron (NM_001081302, intron 3 of 56)	intron (NM_001081302, intron 3 of 56)	115355	NM_001081302	223435	Mm.485422	NM_001081302	ENSMUSG00000022263	Trio	6720464I07Rik|AA408740|Solo	triple functional domain (PTPRF interacting)	protein-coding
H1R1_peak_4473	chr3	107865102	107866236	+	577	NA	Intergenic	ORR1C1-int|LTR|ERVL-MaLR	-11561	NM_133867	99662	Mm.108491	NM_133867	ENSMUSG00000040600	Eps8l3	AI504489|Eps8r3	EPS8-like 3	protein-coding
H1R1_peak_1833	chr13	38296178	38296978	+	577	NA	Intergenic	Intergenic	-49138	NM_007556	12161	Mm.385759	NM_007556	ENSMUSG00000039004	Bmp6	D13Wsu115e|Vgr1	bone morphogenetic protein 6	protein-coding
H1R1_peak_3036	chr17	35470377	35471470	+	577	NA	exon (NM_010391, exon 3 of 7)	exon (NM_010391, exon 3 of 7)	834	NM_010391	15007	Mm.88795	NM_010391	ENSMUSG00000067235	H2-Q10	H-2Q10|H2-K1|Q10|Qa10	histocompatibility 2, Q region locus 10	protein-coding
H1R1_peak_1129	chr11	77785893	77786552	+	576	NA	intron (NM_011586, intron 1 of 39)	intron (NM_011586, intron 1 of 39)	8987	NM_001291213	360013	Mm.341248	NM_011586	ENSMUSG00000000631	Myo18a	MAJN|MyoPDZ|MysPDZ|SP-R210	myosin XVIIIA	protein-coding
H1R1_peak_6832	chr9	31541541	31542140	+	576	NA	Intergenic	Intergenic	-77602	NM_144936	235135	Mm.390134	NM_144936	ENSMUSG00000041737	Tmem45b	BC018222	transmembrane protein 45b	protein-coding
H1R1_peak_5949	chr7	28925240	28926134	+	576	NA	intron (NM_001360550, intron 1 of 21)	L2a|LINE|L2	36645	NM_001360549	60595	Mm.81144	NM_021895	ENSMUSG00000054808	Actn4	C77391	actinin alpha 4	protein-coding
H1R1_peak_6496	chr8	67996424	67997798	+	576	NA	Intergenic	MTE2a|LTR|ERVL-MaLR	-22537	NM_177698	234353	Mm.32525	NM_027626	ENSMUSG00000030465	Psd3	4931420C21Rik|AI661273|BC003498|D430018P08|EFA6D	pleckstrin and Sec7 domain containing 3	protein-coding
H1R1_peak_6228	chr7	125551701	125552418	+	576	NA	promoter-TSS (NM_001363983)	promoter-TSS (NM_001363983)	-212	NM_001363983	16190	Mm.233802	NM_001008700	ENSMUSG00000030748	Il4ra	CD124|Il4r	interleukin 4 receptor, alpha	protein-coding
H1R1_peak_4126	chr2	164454318	164455434	+	575	NA	Intergenic	Intergenic	-6095	NM_025575	66460	Mm.44218	NM_025575	ENSMUSG00000045503	Sys1	2610042O14Rik|AI266964|C87389	SYS1 Golgi-localized integral membrane protein homolog (S. cerevisiae)	protein-coding
H1R1_peak_3890	chr2	80561138	80562019	+	573	NA	intron (NM_016965, intron 2 of 30)	intron (NM_016965, intron 2 of 30)	19604	NM_001355411	50884	Mm.25203	NM_016965	ENSMUSG00000027002	Nckap1	C79304|H19|Hem-2|Hem2|Nap1|mKIAA0587|mh19|p125Nap1	NCK-associated protein 1	protein-coding
H1R1_peak_6553	chr8	84333913	84334808	+	571	NA	Intergenic	B1F1|SINE|Alu	-63958	NM_001294281	67736	Mm.30095	NM_026350	ENSMUSG00000004994	Ccdc130	4930527D15Rik|C77430	coiled-coil domain containing 130	protein-coding
H1R1_peak_2400	chr15	62331723	62332812	+	571	NA	Intergenic	Intergenic	-112816	NR_003523	67552	Mm.484027	NM_026230		H2afy3	4933432H23Rik	H2A histone family, member Y3	pseudo
H1R1_peak_2438	chr15	76574734	76575557	+	570	NA	Intergenic	Intergenic	-1214	NR_073123	268822	Mm.181624	NM_172960	ENSMUSG00000022550	Adck5	A230108P17	aarF domain containing kinase 5	protein-coding
H1R1_peak_3203	chr17	86560278	86561080	+	570	NA	intron (NM_011104, intron 11 of 14)	RLTR28|LTR|ERVL	-193185	NM_010137	13819	Mm.1415	NM_010137	ENSMUSG00000024140	Epas1	HIF-2alpha|HIF2A|HLF|HRF|MOP2|bHLHe73	endothelial PAS domain protein 1	protein-coding
H1R1_peak_2433	chr15	75941056	75941843	+	570	NA	intron (NM_030199, intron 1 of 1)	CpG	497	NM_030199	78834	Mm.273264	NM_030199	ENSMUSG00000050846	Zfp623	2610029D06Rik|AI847036	zinc finger protein 623	protein-coding
H1R1_peak_222	chr1	97768993	97769567	+	568	NA	promoter-TSS (NM_001310773)	promoter-TSS (NM_001310773)	812	NM_173760	227399	Mm.220817	NM_173760	ENSMUSG00000040648	Ppip5k2	AW555814|Cfap160|D330021B20|Hisppd1|Vip2|mKIAA0433	diphosphoinositol pentakisphosphate kinase 2	protein-coding
H1R1_peak_5068	chr5	4004669	4005280	+	568	NA	intron (NM_194462, intron 18 of 47)	intron (NM_194462, intron 18 of 47)	76788	NM_194462	100986	Mm.46044	NM_194462	ENSMUSG00000040407	Akap9	5730481H23Rik|AKAP-9|AKAP450|AW545847|C79026|G1-448-15|PRKA9|mKIAA0803|mei2-5|repro12	A kinase (PRKA) anchor protein (yotiao) 9	protein-coding
H1R1_peak_2390	chr15	59799201	59800151	+	566	NA	Intergenic	Intergenic	-4717	NR_045076	100503021	Mm.402924	NR_045076	ENSMUSG00000115426	Gm19510	-	predicted gene, 19510	ncRNA
H1R1_peak_1245	chr11	97817052	97817760	+	566	NA	intron (NM_010688, intron 3 of 6)	intron (NM_010688, intron 3 of 6)	17841	NM_010688	16796	Mm.271967	NM_010688	ENSMUSG00000038366	Lasp1	AA408629|Def-4|LASP-1|MLN 50|SH3P6|Tg(Col1a1-lacZ)1Ngma	LIM and SH3 protein 1	protein-coding
H1R1_peak_5823	chr6	134724022	134724597	+	565	NA	intron (NM_001048054, intron 5 of 6)	MIRb|SINE|MIR	-68051	NR_151454	105242798	Mm.398227	NR_151454		1700055D16Rik	-	RIKEN cDNA 1700055D16 gene	ncRNA
H1R1_peak_4222	chr3	15167592	15168061	+	565	NA	Intergenic	Intergenic	164476	NM_001076679	751864	Mm.431296	NM_001076679	ENSMUSG00000078783	Gm9733	-	predicted gene 9733	protein-coding
H1R1_peak_6966	chr9	63108937	63109667	+	564	NA	Intergenic	Intergenic	37678	NM_172446	207667	Mm.36349	NM_172446	ENSMUSG00000022245	Skor1	AV273001|C230094B15Rik|Corl1|Lbxcor1	SKI family transcriptional corepressor 1	protein-coding
H1R1_peak_553	chr10	23958881	23959727	+	564	NA	Intergenic	Intergenic	-1190	NM_001008499	209513	Mm.300612	NM_001008499	ENSMUSG00000069707	Taar4	Gm226|Ta2|taR-4	trace amine-associated receptor 4	protein-coding
H1R1_peak_6144	chr7	100554729	100555407	+	564	NA	intron (NR_153428, intron 4 of 6)	intron (NR_153428, intron 4 of 6)	17968	NM_183270	68185	Mm.228995	NM_183270	ENSMUSG00000044881	Coa4	5330414O08Rik|AI115477|AW047259|Chchd8|E2ig2	cytochrome c oxidase assembly factor 4	protein-coding
H1R1_peak_1333	chr11	106985294	106985841	+	563	NA	Intergenic	RMER1C|Other|Other	13958	NM_010655	16647	Mm.12508	NM_010655	ENSMUSG00000018362	Kpna2	2410044B12Rik|IPOA1|PTAC58|Rch1	karyopherin (importin) alpha 2	protein-coding
H1R1_peak_6269	chr7	129663917	129664758	+	563	NA	Intergenic	Intergenic	72474	NM_172255	207425	Mm.229323	NM_172255	ENSMUSG00000042055	Wdr11	2900055P10Rik|AW489876|Brwd2|mKIAA1351	WD repeat domain 11	protein-coding
H1R1_peak_6294	chr7	139356827	139357900	+	563	NA	Intergenic	Intergenic	-31746	NM_001127363	212111	Mm.28308	NM_183144	ENSMUSG00000025477	Inpp5a	-	inositol polyphosphate-5-phosphatase A	protein-coding
H1R1_peak_2062	chr14	21802895	21803783	+	561	NA	Intergenic	RMER20B|LTR|ERVK	-28222	NM_011695	22334	Mm.262327	NM_011695	ENSMUSG00000021771	Vdac2	Vdac6|mVDAC2|mVDAC6	voltage-dependent anion channel 2	protein-coding
H1R1_peak_1263	chr11	99453909	99455263	+	559	NA	Intergenic	Intergenic	-16433	NM_023256	66809	Mm.28042	NM_023256	ENSMUSG00000035775	Krt20	9030623C06Rik|Ck-20|Ck20|K20|Krt21	keratin 20	protein-coding
H1R1_peak_5763	chr6	120807284	120808149	+	559	NA	intron (NM_007510, intron 3 of 8)	intron (NM_007510, intron 3 of 8)	14982	NM_007510	11973	Mm.29045	NM_007510	ENSMUSG00000019210	Atp6v1e1	2410029D23Rik|Atp6e|Atp6e2|Atp6v1e|D6Ertd385e|Vma4|p31	ATPase, H+ transporting, lysosomal V1 subunit E1	protein-coding
H1R1_peak_5313	chr5	100632338	100633292	+	559	NA	Intergenic	MIRc|SINE|MIR	41441	NM_027978	71883	Mm.260661	NM_027978	ENSMUSG00000029319	Coq2	2310002F18Rik|PHB:PPT	coenzyme Q2 4-hydroxybenzoate polyprenyltransferase	protein-coding
H1R1_peak_4321	chr3	73673297	73673948	+	559	NA	intron (NM_009738, intron 2 of 3)	intron (NM_009738, intron 2 of 3)	34793	NM_009738	12038	Mm.250719	NM_009738	ENSMUSG00000027792	Bche	C730038G20Rik	butyrylcholinesterase	protein-coding
H1R1_peak_1908	chr13	63268516	63269185	+	559	NA	intron (NR_110520, intron 2 of 5)	MLT1D|LTR|ERVL-MaLR	28297	NR_045794	100504114	Mm.437070	NR_045794	ENSMUSG00000097242	Gm16907	-	predicted gene, 16907	ncRNA
H1R1_peak_785	chr10	108111076	108112139	+	558	NA	Intergenic	Intergenic	-50491	NM_001368736	17931	Mm.422959	NM_027892	ENSMUSG00000019907	Ppp1r12a	1200015F06Rik|5730577I22Rik|AA792106|AV099298|D10Ertd625e|Mypt1	protein phosphatase 1, regulatory subunit 12A	protein-coding
H1R1_peak_6559	chr8	84752901	84753895	+	558	NA	intron (NM_010906, intron 2 of 8)	PB1D11|SINE|Alu	19477	NM_001371056
H1R1_peak_3735	chr2	26599704	26601159	+	556	NA	intron (NM_026212, intron 1 of 5)	intron (NM_026212, intron 1 of 5)	3986	NM_026212	67512	Mm.24244	NM_026212	ENSMUSG00000026922	Agpat2	2510002J07Rik|AV000834|BSCL|BSCL1|LPAAB|LPAAT-beta	1-acylglycerol-3-phosphate O-acyltransferase 2 (lysophosphatidic acid acyltransferase, beta)	protein-coding
H1R1_peak_4117	chr2	161052119	161052850	+	555	NA	exon (NM_173368, exon 3 of 37)	exon (NM_173368, exon 3 of 37)	56602	NR_126509	71389	Mm.122738	NM_173368	ENSMUSG00000057133	Chd6	5430439G14Rik|6330406J24Rik|CHD-6	chromodomain helicase DNA binding protein 6	protein-coding
H1R1_peak_2529	chr15	85754111	85754636	+	555	NA	intron (NM_011144, intron 2 of 7)	(GA)n|Simple_repeat|Simple_repeat	18597	NM_011144	19013	Mm.212789	NM_011144	ENSMUSG00000022383	Ppara	4933429D07Rik|AW742785|Nr1c1|PPAR-alpha|PPARalpha|Ppar	peroxisome proliferator activated receptor alpha	protein-coding
H1R1_peak_2321	chr15	34254264	34254815	+	555	NA	intron (NM_033521, intron 1 of 6)	intron (NM_033521, intron 1 of 6)	16513	NM_033521	114128	Mm.197518	NM_033521	ENSMUSG00000022257	Laptm4b	C330023P13Rik|LAPTM4beta	lysosomal-associated protein transmembrane 4B	protein-coding
H1R1_peak_2946	chr17	26781153	26782213	+	554	NA	intron (NM_172149, intron 1 of 5)	intron (NM_172149, intron 1 of 5)	604	NM_172149	224630	Mm.21795	NM_172149	ENSMUSG00000024191	Bnip1	2010005M06Rik|5930429G21Rik|Sec20	BCL2/adenovirus E1B interacting protein 1	protein-coding
H1R1_peak_5236	chr5	73359979	73360686	+	554	NA	Intergenic	Intergenic	-21385	NM_001310636	433904	Mm.274892	NM_026950	ENSMUSG00000029153	Ociad2	1810027I20Rik	OCIA domain containing 2	protein-coding
H1R1_peak_2704	chr16	30253242	30254096	+	554	NA	Intergenic	Intergenic	13863	NM_027904	71756	Mm.290614	NM_027904	ENSMUSG00000023176	Cpn2	1300018K11Rik	carboxypeptidase N, polypeptide 2	protein-coding
H1R1_peak_192	chr1	90969023	90970418	+	554	NA	promoter-TSS (NM_008998)	promoter-TSS (NM_008998)	-100	NM_008998	19329	Mm.279780	NM_008998	ENSMUSG00000026304	Rab17	AW413472	RAB17, member RAS oncogene family	protein-coding
H1R1_peak_5718	chr6	113099536	113100185	+	554	NA	intron (NM_028385, intron 1 of 21)	intron (NM_028385, intron 1 of 21)	-5075	NM_173005	72895	Mm.367159	NM_028385	ENSMUSG00000034269	Setd5	2900045N06Rik|C330007C20|C85544|mKIAA1757	SET domain containing 5	protein-coding
H1R1_peak_1646	chr12	85102804	85103619	+	553	NA	intron (NM_175198, intron 1 of 4)	intron (NM_175198, intron 1 of 4)	3220	NM_175198	73422	Mm.311944	NM_175198	ENSMUSG00000042320	Prox2	1700058C01Rik	prospero homeobox 2	protein-coding
H1R1_peak_396	chr1	164420441	164421510	+	553	NA	intron (NM_138314, intron 13 of 13)	intron (NM_138314, intron 13 of 13)	37380	NM_009721	11931	Mm.4550	NM_009721	ENSMUSG00000026576	Atp1b1	Atp4b|Atpb|Atpb-1|NKbeta1	ATPase, Na+/K+ transporting, beta 1 polypeptide	protein-coding
H1R1_peak_2649	chr16	16590570	16591524	+	553	NA	intron (NM_001301817, intron 1 of 16)	intron (NM_001301817, intron 1 of 16)	8931	NM_001301817	224014	Mm.256131	NM_139232	ENSMUSG00000022788	Fgd4	9030023J02Rik|9330209B17Rik|Frabp|ZFYVE6	FYVE, RhoGEF and PH domain containing 4	protein-coding
H1R1_peak_7089	chr9	98422424	98423545	+	553	NA	promoter-TSS (NM_011254)	promoter-TSS (NM_011254)	23	NM_011254	19659	Mm.279741	NM_011254	ENSMUSG00000046402	Rbp1	CRBPI|Crbp|Rbp-1	retinol binding protein 1, cellular	protein-coding
H1R1_peak_1721	chr12	112876281	112877069	+	552	NA	Intergenic	Intergenic	-15759	NM_019925	56696	Mm.20455	NM_019925	ENSMUSG00000021298	Gpr132	G2a	G protein-coupled receptor 132	protein-coding
H1R1_peak_2749	chr16	38294448	38295260	+	551	NA	promoter-TSS (NM_010936)	promoter-TSS (NM_010936)	-30	NM_010936	18171	Mm.8509	NM_010936	ENSMUSG00000022809	Nr1i2	PXR|PXR.1|PXR.2|PXR1|SXR|mPXR	nuclear receptor subfamily 1, group I, member 2	protein-coding
H1R1_peak_2272	chr14	103354435	103354943	+	550	NA	Intergenic	Intergenic	-7889	NM_207215	105689	Mm.6478	NM_207215	ENSMUSG00000033004	Mycbp2	AU023734|AW107953|AW546647|C130061D10Rik|Pam|Phr1|R75243	MYC binding protein 2, E3 ubiquitin protein ligase	protein-coding
H1R1_peak_1408	chr11	116540895	116541548	+	550	NA	exon (NM_173755, exon 15 of 18)	exon (NM_173755, exon 15 of 18)	6481	NM_011451	20698	Mm.20944	NM_011451	ENSMUSG00000061878	Sphk1	1110006G24Rik|Sk1|Spk1	sphingosine kinase 1	protein-coding
H1R1_peak_6647	chr8	106596949	106597959	+	550	NA	Intergenic	MIR|SINE|MIR	-5896	NM_009864	12550	Mm.35605	NM_009864	ENSMUSG00000000303	Cdh1	AA960649|ARC-1|E-cad|Ecad|L-CAM|UVO|Um	cadherin 1	protein-coding
H1R1_peak_3612	chr19	43886470	43888493	+	550	NA	intron (NM_028029, intron 4 of 15)	B3|SINE|B2	-7713	NM_001306088	71972	Mm.159024	NM_028029	ENSMUSG00000025195	Dnmbp	2410003L07Rik|2410003M15Rik|TUBA	dynamin binding protein	protein-coding
H1R1_peak_1271	chr11	99777315	99777960	+	549	NA	Intergenic	RLTR17D_Mm|LTR|ERVK	3006	NM_001085547	665992	Mm.473674	NM_001085547	ENSMUSG00000089724	Krtap4-8	-	keratin associated protein 4-8	protein-coding
H1R1_peak_1288	chr11	100850636	100851327	+	548	NA	promoter-TSS (NM_001113563)	promoter-TSS (NM_001113563)	-400	NM_001113563	20851	Mm.34064	NM_011489	ENSMUSG00000020919	Stat5b	-	signal transducer and activator of transcription 5B	protein-coding
H1R1_peak_4401	chr3	95318141	95318908	+	547	NA	promoter-TSS (NM_001320492)	promoter-TSS (NM_001320492)	-306	NM_001320492	76893	Mm.181009	NM_029789	ENSMUSG00000015714	Cers2	0610013I17Rik|AI225939|Lass2|TRH3	ceramide synthase 2	protein-coding
H1R1_peak_664	chr10	70131996	70132750	+	547	NA	intron (NM_001111121, intron 1 of 8)	intron (NM_001111121, intron 1 of 8)	35252	NM_001111121	76551	Mm.281741	NM_001111121	ENSMUSG00000048701	Ccdc6	2810012H18Rik|AA536681|AA960498|AW061011	coiled-coil domain containing 6	protein-coding
H1R1_peak_5990	chr7	44667910	44668625	+	547	NA	promoter-TSS (NR_152106)	promoter-TSS (NR_152106)	34	NR_152106	69578	Mm.379168	NR_152106	ENSMUSG00000070574	2310016G11Rik	-	RIKEN cDNA 2310016G11 gene	ncRNA
H1R1_peak_6102	chr7	84145251	84146307	+	547	NA	intron (NM_133722, intron 1 of 2)	intron (NM_133722, intron 1 of 2)	6114	NM_133722	70178	Mm.23914	NM_133722	ENSMUSG00000038459	Abhd17c	2210412D01Rik|AL023007|Fam108c|Fam108c1	abhydrolase domain containing 17C	protein-coding
H1R1_peak_794	chr10	108532377	108533427	+	547	NA	intron (NM_001252342, intron 9 of 10)	intron (NM_001252342, intron 9 of 10)	115651	NR_155870	102640148	Mm.336104	NR_155870	ENSMUSG00000112532	Gm36283	-	predicted gene, 36283	ncRNA
H1R1_peak_4433	chr3	101395823	101396711	+	546	NA	intron (NM_207205, intron 2 of 10)	intron (NM_207205, intron 2 of 10)	19142	NM_207205	78908	Mm.257997	NM_207205	ENSMUSG00000042035	Igsf3	1700016K10Rik|2810035F16Rik|4833439O17Rik|mKIAA0466	immunoglobulin superfamily, member 3	protein-coding
H1R1_peak_3191	chr17	85028014	85028630	+	545	NA	promoter-TSS (NM_009205)	promoter-TSS (NM_009205)	-25	NM_009205	20532	Mm.227176	NM_009205	ENSMUSG00000024131	Slc3a1	D2H|NBAT|NTAA|RBAT	solute carrier family 3, member 1	protein-coding
H1R1_peak_4373	chr3	90081387	90082394	+	545	NA	intron (NM_001357581, intron 1 of 8)	intron (NM_001357581, intron 1 of 8)	2369	NM_001253740	59069	Mm.240839	NM_022314	ENSMUSG00000027940	Tpm3	TM30nm|TMnm|Tm5NM|Tpm-5|Tpm5|Trop-5|gamma-TM|hTM30nm|hTMnm	tropomyosin 3, gamma	protein-coding
H1R1_peak_6707	chr8	120366623	120367403	+	543	NA	Intergenic	Intergenic	-121853	NM_198671	382034	Mm.334856	NM_198671	ENSMUSG00000031822	Gse1	2210013I18Rik|mKIAA0182	genetic suppressor element 1, coiled-coil protein	protein-coding
H1R1_peak_3193	chr17	85056826	85058157	+	542	NA	intron (NM_009205, intron 7 of 9)	intron (NM_009205, intron 7 of 9)	29144	NM_009205	20532	Mm.227176	NM_009205	ENSMUSG00000024131	Slc3a1	D2H|NBAT|NTAA|RBAT	solute carrier family 3, member 1	protein-coding
H1R1_peak_5311	chr5	100571918	100572477	+	542	NA	promoter-TSS (NM_139198)	promoter-TSS (NM_139198)	8	NM_139198	231507	Mm.34609	NM_139198	ENSMUSG00000029322	Plac8	C15|D5Wsu111e	placenta-specific 8	protein-coding
H1R1_peak_2366	chr15	54953826	54954437	+	542	NA	non-coding (NR_155354, exon 2 of 3)	non-coding (NR_155354, exon 2 of 3)	1183	NR_155354	102638507	Mm.364574	NR_155354		Gm26684	-	predicted gene, 26684	ncRNA
H1R1_peak_2890	chr17	12336700	12337837	+	541	NA	Intergenic	Intergenic	18415	NR_045290	224523	Mm.188855	NR_045290	ENSMUSG00000097350	4732491K20Rik	-	RIKEN cDNA 4732491K20 gene	ncRNA
H1R1_peak_3327	chr18	57230051	57231268	+	541	NA	intron (NM_001001979, intron 5 of 24)	intron (NM_001001979, intron 5 of 24)	97569	NM_001001979	70417	Mm.297863	NM_001001979	ENSMUSG00000024593	Megf10	3000002B06Rik|Gm331	multiple EGF-like-domains 10	protein-coding
H1R1_peak_1254	chr11	98749452	98749947	+	540	NA	intron (NM_178060, intron 1 of 8)	intron (NM_178060, intron 1 of 8)	7914	NM_178060	21833	Mm.265917	NM_178060	ENSMUSG00000058756	Thra	6430529J03Rik|AW259572|Erba|Nr1a1|Rvr|T3R[a]|T3Ralpha|Thra1|Thra2|c-erbA-1|c-erbA-alpha|c-erbAalpha	thyroid hormone receptor alpha	protein-coding
H1R1_peak_4039	chr2	144308226	144309105	+	540	NA	intron (NM_152947, intron 3 of 3)	intron (NM_152947, intron 3 of 3)	22697	NM_152947	107586	Mm.252750	NM_026924	ENSMUSG00000037279	Ovol2	1700108N11Rik|1810007D21Rik|M-OVO|M-OVO-A|M-OVO-B|MOVO|Ovo2|Zfp339|movo2	ovo like zinc finger 2	protein-coding
H1R1_peak_1584	chr12	69416723	69417894	+	540	NA	Intergenic	(CA)n|Simple_repeat|Simple_repeat	45158	NM_007481	11845	Mm.27308	NM_007481	ENSMUSG00000044147	Arf6	AI788669|AW496366	ADP-ribosylation factor 6	protein-coding
H1R1_peak_5150	chr5	38556338	38557187	+	539	NA	intron (NM_011715, intron 2 of 14)	intron (NM_011715, intron 2 of 14)	4937	NM_011715	22388	Mm.2654	NM_011715	ENSMUSG00000005103	Wdr1	Aip1|D5Wsu185e|rede	WD repeat domain 1	protein-coding
H1R1_peak_2071	chr14	25481070	25481671	+	538	NA	intron (NM_183208, intron 1 of 23)	intron (NM_183208, intron 1 of 23)	22185	NM_183208	328365	Mm.227484	NM_183208	ENSMUSG00000007817	Zmiz1	BC065120|E330020C23|Gm10397|I920194n01|Rai17|Zimp10	zinc finger, MIZ-type containing 1	protein-coding
H1R1_peak_6697	chr8	119399602	119400876	+	537	NA	intron (NM_001364328, intron 1 of 2)	intron (NM_001364328, intron 1 of 2)	5345	NM_019966	56690	Mm.423037	NM_019966	ENSMUSG00000074064	Mlycd	AI324784|Mcd	malonyl-CoA decarboxylase	protein-coding
H1R1_peak_2970	chr17	28929850	28930638	+	536	NA	Intergenic	Intergenic	12018	NM_153390	69307	Mm.107605	NM_153390	ENSMUSG00000045378	Pxt1	1700001G18Rik|Stepp	peroxisomal, testis specific 1	protein-coding
H1R1_peak_1363	chr11	113117047	113117741	+	536	NA	intron (NR_015556, intron 1 of 2)	intron (NR_015556, intron 1 of 2)	84444	NR_015556	72386	Mm.266961	NR_015556	ENSMUSG00000087259	2610035D17Rik	-	RIKEN cDNA 2610035D17 gene	ncRNA
H1R1_peak_4676	chr4	57953854	57954450	+	536	NA	intron (NM_011660, intron 1 of 4)	intron (NM_011660, intron 1 of 4)	2259	NM_011660	22166	Mm.260618	NM_011660	ENSMUSG00000028367	Txn1	ADF|AW550880|Trx1|Txn	thioredoxin 1	protein-coding
H1R1_peak_196	chr1	91413434	91414116	+	534	NA	promoter-TSS (NM_001360899)	promoter-TSS (NM_001360899)	263	NM_001360900	55927	Mm.280029	NM_019479	ENSMUSG00000067071	Hes6	AI326893|bHLHb41	hairy and enhancer of split 6	protein-coding
H1R1_peak_964	chr11	41340351	41341156	+	533	NA	Intergenic	B1_Mur4|SINE|Alu	-585467	NM_009831	12450	Mm.2103	NM_009831	ENSMUSG00000020326	Ccng1	AI314029	cyclin G1	protein-coding
H1R1_peak_565	chr10	25434506	25435403	+	533	NA	intron (NM_013511, intron 1 of 19)	intron (NM_013511, intron 1 of 19)	26586	NM_013511	13822	Mm.306026	NM_013511	ENSMUSG00000019978	Epb41l2	4.1G|AW555191|D10Ertd398e|Epb4.1l2|NBL2	erythrocyte membrane protein band 4.1 like 2	protein-coding
H1R1_peak_4535	chr3	127937656	127938608	+	533	NA	intron (NR_040552, intron 3 of 4)	intron (NR_040552, intron 3 of 4)	21961	NR_040552	329753	Mm.119720	NR_040552	ENSMUSG00000104763	9830132P13Rik	9830132P13	RIKEN cDNA 9830132P13 gene	ncRNA
H1R1_peak_5513	chr5	149603497	149604364	+	532	NA	intron (NM_029440, intron 21 of 22)	RMER20A|LTR|ERVK	32385	NM_013559	15505	Mm.270681	NM_013559	ENSMUSG00000029657	Hsph1	105kDa|AI790491|Hsp105|Hsp110|hsp-E7I|hsp110/105	heat shock 105kDa/110kDa protein 1	protein-coding
H1R1_peak_4476	chr3	107873595	107874203	+	532	NA	Intergenic	Intergenic	-3331	NM_133867	99662	Mm.108491	NM_133867	ENSMUSG00000040600	Eps8l3	AI504489|Eps8r3	EPS8-like 3	protein-coding
H1R1_peak_940	chr11	23051983	23052708	+	532	NA	Intergenic	Intergenic	38958	NM_028672	73873	Mm.252406	NM_028672	ENSMUSG00000049811	Fam161a	4930430E16Rik	family with sequence similarity 161, member A	protein-coding
H1R1_peak_5838	chr6	137568605	137569594	+	532	NA	intron (NM_001271588, intron 1 of 20)	intron (NM_001271588, intron 1 of 20)	1910	NM_001271587	13860	Mm.235346	NM_007945	ENSMUSG00000015766	Eps8	AW261790	epidermal growth factor receptor pathway substrate 8	protein-coding
H1R1_peak_1112	chr11	75246853	75247641	+	531	NA	intron (NM_177708, intron 1 of 1)	intron (NM_177708, intron 1 of 1)	53254	NM_177708	237847	Mm.82661	NM_177708	ENSMUSG00000045287	Rtn4rl1	Ngr3|Ngrh2|Ngrl2	reticulon 4 receptor-like 1	protein-coding
H1R1_peak_6123	chr7	97830308	97831161	+	531	NA	intron (NM_001357364, intron 1 of 14)	intron (NM_001357364, intron 1 of 14)	-12205	NM_011035	18479	Mm.260227	NM_011035	ENSMUSG00000030774	Pak1	AW045634|PAK-1|Paka	p21 (RAC1) activated kinase 1	protein-coding
H1R1_peak_4158	chr2	167864571	167865305	+	530	NA	Intergenic	B4A|SINE|B4	-67389	NM_011201	19246	Mm.277916	NM_011201	ENSMUSG00000027540	Ptpn1	PTP-1B|PTP-HA2|PTP1B	protein tyrosine phosphatase, non-receptor type 1	protein-coding
H1R1_peak_4022	chr2	140763407	140764549	+	528	NA	intron (NM_001013802, intron 3 of 18)	intron (NM_001013802, intron 3 of 18)	-92502	NM_178382	71436	Mm.426781	NM_178382	ENSMUSG00000051379	Flrt3	5530600M07Rik|C430047I10Rik|mKIAA1469	fibronectin leucine rich transmembrane protein 3	protein-coding
H1R1_peak_1281	chr11	100397067	100397751	+	525	NA	promoter-TSS (NR_132425)	promoter-TSS (NR_132425)	381	NM_010593	16480	Mm.299774	NM_010593	ENSMUSG00000001552	Jup	Ctnng|D930025P04Rik|PG	junction plakoglobin	protein-coding
H1R1_peak_1219	chr11	94414144	94414957	+	525	NA	intron (NM_001112813, intron 32 of 34)	intron (NM_001112813, intron 32 of 34)	-21560	NM_001363187	76408	Mm.23942	NM_029600	ENSMUSG00000020865	Abcc3	1700019L09Rik|ABC31|MLP2|MOAT-D|MRP3	ATP-binding cassette, sub-family C (CFTR/MRP), member 3	protein-coding
H1R1_peak_4706	chr4	80908678	80909503	+	524	NA	Intergenic	Intergenic	-1596	NM_026821	52829	Mm.273986	NM_026821	ENSMUSG00000048706	Lurap1l	1110029A09Rik|AV077978|AV175137|D4Bwg0951e|WI-13707|bM350F23.1	leucine rich adaptor protein 1-like	protein-coding
H1R1_peak_6918	chr9	57462698	57463587	+	524	NA	intron (NM_001301635, intron 1 of 5)	ID_B1|SINE|B4	4918	NM_020270	56807	Mm.102278	NM_020270	ENSMUSG00000040722	Scamp5	Sc5	secretory carrier membrane protein 5	protein-coding
H1R1_peak_4479	chr3	108085428	108086299	+	523	NA	promoter-TSS (NM_001346665)	promoter-TSS (NM_001346665)	-113	NM_001358018	791415	Mm.374791	NM_001358018	ENSMUSG00000056411	Gm12500	-	predicted gene 12500	protein-coding
H1R1_peak_37	chr1	37871596	37872290	+	523	NA	promoter-TSS (NM_001037918)	promoter-TSS (NM_001037918)	-263	NM_001037918	623661	Mm.138000	NM_001037918	ENSMUSG00000037216	Lipt1	EG623661	lipoyltransferase 1	protein-coding
H1R1_peak_2468	chr15	78855183	78856123	+	523	NA	promoter-TSS (NM_025622)	promoter-TSS (NM_025622)	-124	NM_025622	107753	Mm.390793	NM_025622	ENSMUSG00000043501	Lgals2	2200008F12Rik|AI324147	lectin, galactose-binding, soluble 2	protein-coding
H1R1_peak_5511	chr5	149389128	149389736	+	523	NA	Intergenic	Intergenic	-22317	NR_151595	70717	Mm.252139	NM_027519	ENSMUSG00000029659	Medag	6330406I15Rik|Awms3|MEDA-4|Meda4|mAWMS3	mesenteric estrogen dependent adipogenesis	protein-coding
H1R1_peak_6448	chr8	44800625	44801977	+	522	NA	Intergenic	Intergenic	-148907	NM_001081286	14107	Mm.27365	NM_001081286	ENSMUSG00000070047	Fat1	2310038E12Rik|AU023433|Fath|mFat1	FAT atypical cadherin 1	protein-coding
H1R1_peak_1500	chr12	17738103	17738772	+	521	NA	intron (NM_016677, intron 1 of 3)	B3A|SINE|B2	47628	NM_001361645	53602	Mm.313619	NM_016677	ENSMUSG00000071379	Hpcal1	NVL-3|NVP-3|Nvp3|VILIP3|Vnsl3|Vsnl3	hippocalcin-like 1	protein-coding
H1R1_peak_6582	chr8	93974632	93975802	+	521	NA	intron (NM_011787, intron 11 of 13)	intron (NM_011787, intron 11 of 13)	37423	NM_011787	23802	Mm.34641	NM_011787	ENSMUSG00000031751	Amfr	gp78	autocrine motility factor receptor	protein-coding
H1R1_peak_1372	chr11	113817137	113817800	+	520	NA	intron (NM_172800, intron 36 of 44)	ID_B1|SINE|B4	-65653	NM_001163346	56699	Mm.293378	NM_020006	ENSMUSG00000041598	Cdc42ep4	1500041M20Rik|Borg4|CEP4	CDC42 effector protein (Rho GTPase binding) 4	protein-coding
H1R1_peak_7072	chr9	90044911	90045687	+	520	NA	Intergenic	IAPEY3-int|LTR|ERVK	-8968	NM_007801	13036	Mm.2277	NM_007801	ENSMUSG00000032359	Ctsh	AL022844	cathepsin H	protein-coding
H1R1_peak_3352	chr18	61704561	61705219	+	520	NA	intron (NM_172832, intron 1 of 5)	intron (NM_172832, intron 1 of 5)	2745	NM_172832	240334	Mm.234457	NM_172832	ENSMUSG00000024579	Pcyox1l	BC060677|C630049M13	prenylcysteine oxidase 1 like	protein-coding
H1R1_peak_4785	chr4	115731677	115732412	+	520	NA	Intergenic	(CA)n|Simple_repeat|Simple_repeat	-5726	NM_001368627	230648	Mm.283565	NM_172698	ENSMUSG00000034210	Efcab14	4732418C07Rik	EF-hand calcium binding domain 14	protein-coding
H1R1_peak_3452	chr19	4046412	4047478	+	520	NA	Intergenic	ID_B1|SINE|B4	-4724	NM_181796	14869	Mm.441542	NM_181796	ENSMUSG00000038155	Gstp2	GSTpiA|Gst-3|Gst3	glutathione S-transferase, pi 2	protein-coding
H1R1_peak_2825	chr16	90623566	90624316	+	518	NA	Intergenic	Intergenic	103430	NM_025642	66578	Mm.180363	NM_025642	ENSMUSG00000022978	Mis18a	2610039C10Rik|2810018N07Rik	MIS18 kinetochore protein A	protein-coding
H1R1_peak_7023	chr9	72530510	72531489	+	518	NA	intron (NR_045735, intron 1 of 2)	intron (NR_045735, intron 1 of 2)	859	NR_045735	75115	Mm.280755	NR_045735	ENSMUSG00000096986	4930509E16Rik	-	RIKEN cDNA 4930509E16 gene	ncRNA
H1R1_peak_5023	chr4	150302284	150303320	+	518	NA	intron (NM_001085492, intron 1 of 22)	intron (NM_001085492, intron 1 of 22)	20886	NM_001085492	68703	Mm.291274	NM_001085492	ENSMUSG00000039852	Rere	1110033A15Rik|AI414665|ARG|ARP|ATN1L|AW742570|Atr2|DNB1|eye<m03Jus>|eyes3|mKIAA0458	arginine glutamic acid dipeptide (RE) repeats	protein-coding
H1R1_peak_3917	chr2	93444818	93445859	+	517	NA	intron (NM_001136055, intron 1 of 9)	intron (NM_001136055, intron 1 of 9)	7334	NM_001271462	12521	Mm.4261	NM_007656	ENSMUSG00000027215	Cd82	AA682076|AL023070|C33|IA4|Kai1|Tspan27	CD82 antigen	protein-coding
H1R1_peak_4938	chr4	137861719	137862294	+	517	NA	promoter-TSS (NM_199307)	promoter-TSS (NM_199307)	-231	NM_199307	230857	Mm.401062	NM_199307	ENSMUSG00000057530	Ece1	AW322500|ECE-1|ECE-1a|ECE-1b|ECE-1d	endothelin converting enzyme 1	protein-coding
H1R1_peak_3336	chr18	60605807	60607096	+	517	NA	intron (NM_177340, intron 1 of 2)	intron (NM_177340, intron 1 of 2)	3653	NM_001109975	104027	Mm.252321	NM_177340	ENSMUSG00000043079	Synpo	9030217H17Rik|9130229N11|9330140I15Rik|AW046661	synaptopodin	protein-coding
H1R1_peak_355	chr1	153819846	153820625	+	516	NA	intron (NM_001368270, intron 9 of 21)	intron (NM_001368270, intron 9 of 21)	23906	NM_001243223	240816	Mm.329340	NM_001243223	ENSMUSG00000042641	Rgsl1	4930415K13Rik|Gm202|Rgsl2	regulator of G-protein signaling like 1	protein-coding
H1R1_peak_1870	chr13	49248001	49248805	+	516	NA	promoter-TSS (NM_025491)	promoter-TSS (NM_025491)	-109	NM_001360772	66329	Mm.34308	NM_025491	ENSMUSG00000021384	Susd3	1700017I11Rik|2810440J20Rik	sushi domain containing 3	protein-coding
H1R1_peak_4853	chr4	129102212	129102893	+	514	NA	Intergenic	MIR3|SINE|MIR	-2978	NM_025452	66260	Mm.25295	NM_025452	ENSMUSG00000028786	Tmem54	1810017F10Rik|AI507302	transmembrane protein 54	protein-coding
H1R1_peak_2436	chr15	76290621	76291323	+	514	NA	promoter-TSS (NR_037240)	promoter-TSS (NR_037240)	-4	NR_037240	100526548		NR_037240	ENSMUSG00000093169	Mir3079	mmu-mir-3079	microRNA 3079	ncRNA
H1R1_peak_4418	chr3	97767941	97768443	+	513	NA	promoter-TSS (NM_178080)	promoter-TSS (NM_178080)	-178	NR_110360	83679	Mm.129840	NM_031401	ENSMUSG00000038170	Pde4dip	4732458A06Rik|9430063L05Rik|C87016|D130016K21Rik|D3Bwg1078e|Usmg4|mKIAA0454	phosphodiesterase 4D interacting protein (myomegalin)	protein-coding
H1R1_peak_2395	chr15	61614718	61615757	+	513	NA	Intergenic	Intergenic	159214	NR_040350	432956	Mm.404918	NR_040350	ENSMUSG00000116031	D030024E09Rik	-	RIKEN cDNA D030024E09 gene	ncRNA
H1R1_peak_7242	chrX	77473439	77474031	+	512	NA	Intergenic	Intergenic	-37492	NM_020601	21372	Mm.258476	NM_020601	ENSMUSG00000025246	Tbl1x	5330429M20|Tbl1	transducin (beta)-like 1 X-linked	protein-coding
H1R1_peak_234	chr1	106477449	106478416	+	512	NA	Intergenic	Intergenic	68699	NR_106164	102466254		NR_106164	ENSMUSG00000098344	Mir3473f	Gm27846|mmu-mir-3473f	microRNA 3473f	ncRNA
H1R1_peak_3556	chr19	32119494	32120460	+	512	NA	Intergenic	Intergenic	-16837	NM_018830	54447	Mm.491229	NM_018830	ENSMUSG00000024887	Asah2	AI585898	N-acylsphingosine amidohydrolase 2	protein-coding
H1R1_peak_7018	chr9	70863065	70864075	+	512	NA	intron (NM_001324473, intron 1 of 8)	Lx8|LINE|L1	71238	NM_008280	15450	Mm.390187	NM_008280	ENSMUSG00000032207	Lipc	AI256194|HL|Hpl	lipase, hepatic	protein-coding
H1R1_peak_4402	chr3	95524676	95525288	+	512	NA	Intergenic	Intergenic	-1804	NM_001267695	13040	Mm.3619	NM_021281	ENSMUSG00000038642	Ctss	Cats	cathepsin S	protein-coding
H1R1_peak_92	chr1	64787457	64788269	+	511	NA	Intergenic	Intergenic	-50113	NM_001042659	14367	Mm.150813	NM_022721	ENSMUSG00000045005	Fzd5	5330434N09Rik|AI427138|Fz-5|Fz5|mFz5	frizzled class receptor 5	protein-coding
H1R1_peak_7100	chr9	102988316	102988838	+	511	NA	Intergenic	Intergenic	-19910	NM_033314	24059	Mm.207106	NM_033314	ENSMUSG00000032548	Slco2a1	2310021C19Rik|Pgt|Slc21a2	solute carrier organic anion transporter family, member 2a1	protein-coding
H1R1_peak_5590	chr6	54047312	54047955	+	511	NA	intron (NM_001163640, intron 1 of 12)	intron (NM_001163640, intron 1 of 12)	7701	NM_001163640	69993	Mm.321147	NM_023543	ENSMUSG00000004633	Chn2	1700026N20Rik|4930557O16Rik|ARHGAP3|Bch	chimerin 2	protein-coding
H1R1_peak_6276	chr7	131454775	131455268	+	511	NA	Intergenic	L1MC1|LINE|L1	44420	NM_025826	66885	Mm.334274	NM_025826	ENSMUSG00000030861	Acadsb	1300003O09Rik|2-MEBCAD|BB066609|SBCAD	acyl-Coenzyme A dehydrogenase, short/branched chain	protein-coding
H1R1_peak_1479	chr12	8371684	8372666	+	511	NA	Intergenic	Intergenic	58742	NM_021429	58240	Mm.309954	NM_021429	ENSMUSG00000020605	Hs1bp3	-	HCLS1 binding protein 3	protein-coding
H1R1_peak_6350	chr8	8970547	8971372	+	511	NA	Intergenic	Intergenic	161329	NR_045854	71249	Mm.158635	NR_045854	ENSMUSG00000108848	4933430N04Rik	-	RIKEN cDNA 4933430N04 gene	ncRNA
H1R1_peak_6912	chr9	56243927	56244572	+	510	NA	intron (NM_172924, intron 4 of 6)	intron (NM_172924, intron 4 of 6)	-83179	NM_019793	56434	Mm.28484	NM_019793	ENSMUSG00000032324	Tspan3	1700055K04Rik|TM4-A|Tm4sf8	tetraspanin 3	protein-coding
H1R1_peak_3515	chr19	11049120	11049978	+	509	NA	intron (NR_102366, intron 1 of 2)	MLTR14|LTR|ERV1	1017	NR_102366	107350	Mm.6381	NM_001177351	ENSMUSG00000075010	AW112010	-	expressed sequence AW112010	ncRNA
H1R1_peak_2361	chr15	53297250	53298045	+	509	NA	intron (NM_010162, intron 1 of 10)	intron (NM_010162, intron 1 of 10)	48536	NM_010162	14042	Mm.309395	NM_010162	ENSMUSG00000061731	Ext1	AA409028	exostoses (multiple) 1	protein-coding
H1R1_peak_6939	chr9	59702767	59703838	+	509	NA	Intergenic	Intergenic	-4335	NM_001357686	546134	Mm.297580	NM_001033498	ENSMUSG00000074259	Gramd2	BC064463|Gramd2a	GRAM domain containing 2	protein-coding
H1R1_peak_5444	chr5	138076108	138076778	+	508	NA	Intergenic	Intergenic	-8641	NM_133906	74570	Mm.213114	NM_029869	ENSMUSG00000029729	Zkscan1	5930429A01Rik|9130423L19Rik|9230118B16Rik|AI646829|AI788588|C87323|KOX18|PHZ-37|ZNF139	zinc finger with KRAB and SCAN domains 1	protein-coding
H1R1_peak_6428	chr8	36093423	36094528	+	508	NA	promoter-TSS (NM_172911)	promoter-TSS (NM_172911)	-853	NM_172911	244418	Mm.244971	NM_172911	ENSMUSG00000050271	Prag1	9830148H23|D8Ertd82e|NACK|Sgk223|mFLJ00269	PEAK1 related kinase activating pseudokinase 1	protein-coding
H1R1_peak_3068	chr17	45598579	45599427	+	507	NA	intron (NM_001199115, intron 1 of 12)	intron (NM_001199115, intron 1 of 12)	600	NM_001199115	63959	Mm.29744	NM_022880	ENSMUSG00000023942	Slc29a1	1200014D21Rik|AA407560|ENT1	solute carrier family 29 (nucleoside transporters), member 1	protein-coding
H1R1_peak_7264	chrX	139562206	139563125	+	507	NA	promoter-TSS (NM_001254761)	promoter-TSS (NM_001254761)	-675	NM_001254761	66889	Mm.27764	NM_023270	ENSMUSG00000031438	Rnf128	1300002C13Rik|AI987883|GRAIL|Greul1	ring finger protein 128	protein-coding
H1R1_peak_1183	chr11	86961815	86962315	+	507	NA	intron (NM_001005341, intron 2 of 4)	intron (NM_001005341, intron 2 of 4)	31697	NM_001005341	77864	Mm.191894	NM_001005341	ENSMUSG00000018427	Ypel2	6430570G24|E130113K08Rik	yippee like 2	protein-coding
H1R1_peak_1051	chr11	68091895	68092621	+	506	NA	intron (NM_001361351, intron 5 of 6)	intron (NM_001361351, intron 5 of 6)	125800	NM_001361350	55943	Mm.3973	NM_018768	ENSMUSG00000020903	Stx8	0610007H08Rik|1110002H11Rik|4930571E13Rik|CARB	syntaxin 8	protein-coding
H1R1_peak_3637	chr19	53079979	53080598	+	506	NA	intron (NR_045320, intron 2 of 2)	intron (NR_045320, intron 2 of 2)	4036	NR_045320	78457	Mm.76932	NR_045320	ENSMUSG00000099988	1700054A03Rik	-	RIKEN cDNA 1700054A03 gene	ncRNA
H1R1_peak_1752	chr13	9022313	9022996	+	505	NA	Intergenic	Intergenic	-26642	NM_027000	69237	Mm.41800	NM_027000	ENSMUSG00000021149	Gtpbp4	2610028C09Rik|Crfg|Gtpbp3|NGB|Nog1	GTP binding protein 4	protein-coding
H1R1_peak_5714	chr6	108703834	108705333	+	505	NA	Intergenic	Intergenic	-43649	NR_104577	75394	Mm.395061	NR_040757	ENSMUSG00000087341	0610040F04Rik	-	RIKEN cDNA 0610040F04 gene	ncRNA
H1R1_peak_415	chr1	170981126	170982007	+	504	NA	Intergenic	ORR1A2-int|LTR|ERVL-MaLR	-5495	NM_010187	14130	Mm.425062	NM_010187	ENSMUSG00000026656	Fcgr2b	AI528646|CD32|F630109E10Rik|Fc[g]RII|FcgRII|Fcgr2|Fcgr2a|Fcr-2|Fcr-3|Ly-17|Ly-m20|LyM-1|Lym-1|fcRII	Fc receptor, IgG, low affinity IIb	protein-coding
H1R1_peak_221	chr1	97662010	97662653	+	504	NA	promoter-TSS (NM_001355074)	promoter-TSS (NM_001355074)	-313	NM_133825	52392	Mm.12309	NM_133825	ENSMUSG00000044768	D1Ertd622e	AI987691|AW047450	DNA segment, Chr 1, ERATO Doi 622, expressed	protein-coding
H1R1_peak_563	chr10	25118297	25119577	+	504	NA	Intergenic	Intergenic	81233	NM_001347460	432442	Mm.485937	NM_018747	ENSMUSG00000039166	Akap7	6430401D08|AI662165|AKAP15|Akap18|BB170514	A kinase (PRKA) anchor protein 7	protein-coding
H1R1_peak_2014	chr13	113536071	113536737	+	503	NA	Intergenic	Intergenic	-33560	NR_045501	70917	Mm.491036	NR_045501	ENSMUSG00000114790	4921509O07Rik	-	RIKEN cDNA 4921509O07 gene	ncRNA
H1R1_peak_6407	chr8	30569702	30570352	+	503	NA	intron (NR_045856, intron 2 of 3)	intron (NR_045856, intron 2 of 3)	1632	NR_045856	71314	Mm.158666	NR_045856	ENSMUSG00000097044	4933433F19Rik	-	RIKEN cDNA 4933433F19 gene	ncRNA
H1R1_peak_1747	chr13	5832153	5832973	+	502	NA	Intergenic	Intergenic	25529	NR_045891	71867	Mm.179181	NR_045891	ENSMUSG00000100625	1700016G22Rik	-	RIKEN cDNA 1700016G22 gene	ncRNA
H1R1_peak_402	chr1	167374290	167375613	+	502	NA	intron (NM_025569, intron 4 of 5)	L2a|LINE|L2	18890	NM_025569	66447	Mm.218286	NM_025569	ENSMUSG00000026688	Mgst3	2010012L10Rik|2010306B17Rik|2700004G04Rik|AA516734|GST-III	microsomal glutathione S-transferase 3	protein-coding
H1R1_peak_5801	chr6	127363323	127364617	+	502	NA	Intergenic	Intergenic	-56003	NR_073373	232386	Mm.257367	NR_073373	ENSMUSG00000107153	Gm38404	D130058E03	predicted gene, 38404	ncRNA
H1R1_peak_1698	chr12	110220292	110221006	+	502	NA	Intergenic	Intergenic	57419	NR_002866	353504	Mm.442720	NR_002866	ENSMUSG00000113581	Dio3os	AW556460|Dio3as	deiodinase, iodothyronine type III, opposite strand	ncRNA
H1R1_peak_3997	chr2	131176121	131177056	+	501	NA	TTS (NM_007682)	TTS (NM_007682)	-1778	NM_027641	70997	Mm.252722	NM_027641	ENSMUSG00000027329	Spef1	4931426K16Rik|Clamp	sperm flagellar 1	protein-coding
H1R1_peak_493	chr1	194610302	194610780	+	501	NA	Intergenic	Intergenic	-9288	NM_008882	18845	Mm.2251	NM_008882	ENSMUSG00000026640	Plxna2	2810428A13Rik|AA589422|AW457381|OCT|PlexA2|Plxn2|mKIAA0463	plexin A2	protein-coding
H1R1_peak_6268	chr7	129591604	129592383	+	500	NA	exon (NM_172255, exon 1 of 29)	exon (NM_172255, exon 1 of 29)	130	NM_172255	207425	Mm.229323	NM_172255	ENSMUSG00000042055	Wdr11	2900055P10Rik|AW489876|Brwd2|mKIAA1351	WD repeat domain 11	protein-coding
H1R1_peak_6919	chr9	57467009	57468014	+	500	NA	intron (NM_001301635, intron 1 of 5)	intron (NM_001301635, intron 1 of 5)	549	NM_020270	56807	Mm.102278	NM_020270	ENSMUSG00000040722	Scamp5	Sc5	secretory carrier membrane protein 5	protein-coding
H1R1_peak_5044	chr4	154627211	154628001	+	500	NA	intron (NM_001291026, intron 1 of 16)	intron (NM_001291026, intron 1 of 16)	8761	NR_045643	320939	Mm.436738	NR_045643		5930403L14Rik	-	RIKEN cDNA 5930403L14 gene	ncRNA
H1R1_peak_6784	chr9	3033708	3033982	+	500	NA	Intergenic	GSAT_MM|Satellite|Satellite	4898	NR_039546	100628572		NR_039546	ENSMUSG00000106183	Mir101c	mir-101c|mmu-mir-101c	microRNA 101c	ncRNA
H1R1_peak_5880	chr7	15992987	15993933	+	500	NA	intron (NM_001081418, intron 3 of 13)	intron (NM_001081418, intron 3 of 13)	6035	NM_001081418	243842	Mm.440249	NM_001081418	ENSMUSG00000070808	Bicra	Gltscr1	BRD4 interacting chromatin remodeling complex associated protein	protein-coding
H1R1_peak_4741	chr4	100539222	100539949	+	499	NA	intron (NM_001033773, intron 8 of 9)	intron (NM_001033773, intron 8 of 9)	60718	NM_001033773	381534	Mm.318133	NM_001033773	ENSMUSG00000069733	Ube2u	-	ubiquitin-conjugating enzyme E2U (putative)	protein-coding
H1R1_peak_4801	chr4	117135262	117136320	+	499	NA	Intergenic	Intergenic	-1828	NM_001313916	12795	Mm.259022	NM_013807	ENSMUSG00000028680	Plk3	Cnk|Fnk|PLK-3|PRK	polo like kinase 3	protein-coding
H1R1_peak_5338	chr5	113171792	113172454	+	498	NA	Intergenic	Intergenic	-8810	NM_172884	243219	Mm.160131	NM_172884	ENSMUSG00000051339	2900026A02Rik	8430408O14Rik|A530094D01|AW539426|Gm449|Kiaa1671|mKIAA1671	RIKEN cDNA 2900026A02 gene	protein-coding
H1R1_peak_4700	chr4	63605954	63606388	+	498	NA	promoter-TSS (NR_028583)	promoter-TSS (NR_028583)	-910	NR_028583	670833	Mm.32213	NM_001354647	ENSMUSG00000084782	Gm11213	-	predicted gene 11213	protein-coding
H1R1_peak_6502	chr8	68266206	68267186	+	498	NA	Intergenic	Intergenic	-9832	NM_028182	72281	Mm.40974	NM_028182	ENSMUSG00000053886	Sh2d4a	2210402M20Rik|SH2A	SH2 domain containing 4A	protein-coding
H1R1_peak_1331	chr11	106812257	106813068	+	498	NA	intron (NM_177088, intron 12 of 19)	intron (NM_177088, intron 12 of 19)	23410	NM_001166685	320162	Mm.30524	NM_177088	ENSMUSG00000018372	Cep95	4732496G21Rik|AI118346|AI448335|Ccdc45|D330027A14Rik|F630025I20Rik	centrosomal protein 95	protein-coding
H1R1_peak_5087	chr5	21144305	21144840	+	498	NA	Intergenic	MLT1N2|LTR|ERVL-MaLR	-31707	NR_153366	212167	Mm.121705	NM_175437	ENSMUSG00000039934	Gsap	A530088I07Rik|Pion	gamma-secretase activating protein	protein-coding
H1R1_peak_1463	chr12	3422416	3423142	+	497	NA	intron (NR_030694, intron 1 of 2)	ORR1A2|LTR|ERVL-MaLR	3968	NR_030694	100043040	Mm.415417	NR_030694	ENSMUSG00000071456	1110002L01Rik	-	RIKEN cDNA 1110002L01 gene	ncRNA
H1R1_peak_1972	chr13	100201516	100202183	+	497	NA	intron (NM_001126182, intron 1 of 15)	intron (NM_001126182, intron 1 of 15)	273	NM_001126182	17948	Mm.89961	NM_010872	ENSMUSG00000078945	Naip2	Birc1b|Naip-rs6	NLR family, apoptosis inhibitory protein 2	protein-coding
H1R1_peak_5414	chr5	134438700	134439340	+	497	NA	intron (NM_001081470, intron 1 of 26)	ID_B1|SINE|B4	17242	NM_001081465	57080	Mm.332735	NM_020331	ENSMUSG00000023079	Gtf2ird1	1700012P16Rik|BEN|Cream1|ESTM9|GTF3|Gtf2il|MusTRD1|Tg(Alb1-Myc)166.8Sst|WBSCR11|X83320	general transcription factor II I repeat domain-containing 1	protein-coding
H1R1_peak_3151	chr17	74458760	74459567	+	497	NA	promoter-TSS (NM_001033367)	promoter-TSS (NM_001033367)	-55	NM_001033367	268973	Mm.311884	NM_001033367	ENSMUSG00000039193	Nlrc4	9530011P19Rik|CLAN|CLAN1|CLANA|CLANB|CLANC|CLAND|Card12|IPAF	NLR family, CARD domain containing 4	protein-coding
H1R1_peak_1130	chr11	77821705	77822271	+	497	NA	intron (NM_001291215, intron 11 of 41)	intron (NM_001291215, intron 11 of 41)	20690	NM_001291214	360013	Mm.341248	NM_011586	ENSMUSG00000000631	Myo18a	MAJN|MyoPDZ|MysPDZ|SP-R210	myosin XVIIIA	protein-coding
H1R1_peak_950	chr11	31824821	31825814	+	497	NA	promoter-TSS (NR_102311)	promoter-TSS (NR_102311)	-770	NR_102310	414116	Mm.150222	NR_102310	ENSMUSG00000085772	D630024D03Rik	-	RIKEN cDNA D630024D03 gene	ncRNA
H1R1_peak_5577	chr6	47526702	47527884	+	496	NA	Intergenic	Intergenic	67737	NM_001146689	14056	Mm.246688	NM_007971	ENSMUSG00000029687	Ezh2	Enx-1|Enx1h|KMT6|mKIAA4065	enhancer of zeste 2 polycomb repressive complex 2 subunit	protein-coding
H1R1_peak_128	chr1	74961561	74962063	+	496	NA	Intergenic	Intergenic	-10140	NM_001313683	16147	Mm.439736	NM_010544	ENSMUSG00000006538	Ihh	HHG-2	Indian hedgehog	protein-coding
H1R1_peak_3639	chr19	53413511	53414439	+	496	NA	Intergenic	(CAGAGA)n|Simple_repeat|Simple_repeat	-23341	NM_172429	76479	Mm.313687	NM_172429	ENSMUSG00000025024	Smndc1	-	survival motor neuron domain containing 1	protein-coding
H1R1_peak_706	chr10	80900931	80901762	+	496	NA	promoter-TSS (NM_013895)	promoter-TSS (NM_013895)	-377	NM_013895	30055	Mm.142132	NM_013895	ENSMUSG00000020219	Timm13	D10Ertd378e|Tim9|Timm9	translocase of inner mitochondrial membrane 13	protein-coding
H1R1_peak_5330	chr5	107754424	107755120	+	496	NA	intron (NM_007964, intron 17 of 17)	intron (NM_007964, intron 17 of 17)	-28967	NM_001267621	14581	Mm.2078	NM_010278	ENSMUSG00000029275	Gfi1	AW495828|Gfi-1|Pal-1|Pal1	growth factor independent 1 transcription repressor	protein-coding
H1R1_peak_6132	chr7	98842697	98843539	+	496	NA	intron (NM_001285794, intron 2 of 5)	intron (NM_001285794, intron 2 of 5)	4273	NM_001285795	22411	Mm.22182	NM_009519	ENSMUSG00000015957	Wnt11	-	wingless-type MMTV integration site family, member 11	protein-coding
H1R1_peak_6206	chr7	118308728	118310230	+	496	NA	Intergenic	Intergenic	65572	NR_027879	67745	Mm.483404	NM_183267	ENSMUSG00000055159	4930583K01Rik	-	RIKEN cDNA 4930583K01 gene	ncRNA
H1R1_peak_2873	chr17	6731382	6731967	+	495	NA	intron (NM_031395, intron 10 of 14)	intron (NM_031395, intron 10 of 14)	25844	NM_183368	83672	Mm.442201	NM_031395	ENSMUSG00000041831	Sytl3	A430092N21|Slp3|Slp3-a|Slp3-b|mFLJ00307	synaptotagmin-like 3	protein-coding
H1R1_peak_6889	chr9	47321072	47321793	+	495	NA	Intergenic	Intergenic	-208738	NM_001310841	54725	Mm.234832	NM_018770	ENSMUSG00000032076	Cadm1	2900073G06Rik|3100001I08Rik|AI987920|Bl2|Igsf4|Igsf4a|Necl2|RA175|RA175A|RA175B|RA175C|RA175N|ST17|SgIGSF|SynCam|Tslc1	cell adhesion molecule 1	protein-coding
H1R1_peak_6345	chr8	8392168	8392717	+	495	NA	Intergenic	Intergenic	268800	NM_001368299	13642	Mm.209813	NM_010111	ENSMUSG00000001300	Efnb2	ELF-2|Epl5|Eplg5|Htk-L|LERK-5|Lerk5|NLERK-1	ephrin B2	protein-coding
H1R1_peak_4386	chr3	93572027	93572828	+	495	NA	Intergenic	Intergenic	17310	NM_009112	20194	Mm.1	NM_009112	ENSMUSG00000041959	S100a10	42C|AA409961|AL024248|CAL12|CLP11|Cal1l|p10|p11	S100 calcium binding protein A10 (calpactin)	protein-coding
H1R1_peak_5194	chr5	64232554	64233429	+	494	NA	intron (NM_001289514, intron 1 of 18)	intron (NM_001289514, intron 1 of 18)	2634	NM_001289514	57915	Mm.286353	NM_019636	ENSMUSG00000029174	Tbc1d1	1110062G02Rik|AI385682|AW555803|Nob1|Nobq1|Tbc1|mKIAA1108	TBC1 domain family, member 1	protein-coding
H1R1_peak_7173	chr9	120900590	120901614	+	494	NA	Intergenic	Intergenic	14148	NR_040742	76402	Mm.436588	NR_040742	ENSMUSG00000100146	1700020M21Rik	-	RIKEN cDNA 1700020M21 gene	ncRNA
H1R1_peak_3183	chr17	84024982	84026058	+	494	NA	Intergenic	Intergenic	26968	NR_130994	78148	Mm.243918	NR_130994	ENSMUSG00000117431	8430430B14Rik	-	RIKEN cDNA 8430430B14 gene	ncRNA
H1R1_peak_2356	chr15	51592727	51593512	+	494	NA	Intergenic	Intergenic	-197509	NR_045092	100502643	Mm.131987	NR_045092	ENSMUSG00000115654	Gm19303	-	predicted gene, 19303	ncRNA
H1R1_peak_4679	chr4	58997086	58998180	+	494	NA	Intergenic	B1_Mur1|SINE|Alu	-5560	NM_001033165	72429	Mm.317801	NM_001033165	ENSMUSG00000070972	Dnajc25	2010109C08Rik|2010203O07Rik	DnaJ heat shock protein family (Hsp40) member C25	protein-coding
H1R1_peak_6114	chr7	90322563	90323105	+	494	NA	intron (NM_001368878, intron 1 of 19)	intron (NM_001368878, intron 1 of 19)	20405	NM_001368878	83671	Mm.26751	NM_031394	ENSMUSG00000030616	Sytl2	AI266830|Slp2|mKIAA1597	synaptotagmin-like 2	protein-coding
H1R1_peak_4004	chr2	132922417	132924279	+	492	NA	intron (NM_198029, intron 8 of 14)	RMER17C|LTR|ERVK	22688	NM_198029	241639	Mm.209784	NM_198029	ENSMUSG00000027356	Fermt1	5830467P10Rik|Kindlin-1	fermitin family member 1	protein-coding
H1R1_peak_2570	chr15	99403382	99404168	+	491	NA	intron (NM_001171034, intron 4 of 10)	intron (NM_001171034, intron 4 of 10)	10556	NM_001171035	110213	Mm.16769	NM_026669	ENSMUSG00000023010	Tmbim6	5031406P05Rik|Bi1|Tegt	transmembrane BAX inhibitor motif containing 6	protein-coding
H1R1_peak_2257	chr14	76804670	76805747	+	491	NA	Intergenic	MIRb|SINE|MIR	45077	NR_153763	73883	Mm.489041	NR_153763		4930431P22Rik	-	RIKEN cDNA 4930431P22 gene	ncRNA
H1R1_peak_5814	chr6	131338885	131339836	+	491	NA	Intergenic	(A)n|Simple_repeat|Simple_repeat	-25533	NM_172891	243659	Mm.20114	NM_172891	ENSMUSG00000032899	Styk1	9130025L13|AI326477|Nok	serine/threonine/tyrosine kinase 1	protein-coding
H1R1_peak_2181	chr14	59880401	59881389	+	491	NA	intron (NM_015803, intron 24 of 35)	intron (NM_015803, intron 24 of 35)	206019	NM_015803	50769	Mm.319599	NM_015803	ENSMUSG00000021983	Atp8a2	AI415030|Atpc1b|agil|wl	ATPase, aminophospholipid transporter-like, class I, type 8A, member 2	protein-coding
H1R1_peak_180	chr1	89330105	89331306	+	490	NA	Intergenic	ORR1D1-int|LTR|ERVL-MaLR	75428	NR_040482	77331	Mm.374962	NR_040482	ENSMUSG00000099938	C030007H22Rik	-	RIKEN cDNA C030007H22 gene	ncRNA
H1R1_peak_1351	chr11	110379629	110380399	+	489	NA	Intergenic	Intergenic	-19088	NM_001356345	26399	Mm.14487	NM_011943	ENSMUSG00000020623	Map2k6	MAPKK 6|MAPKK6|MEK6|MKK6|Prkmk6|SAPKK3	mitogen-activated protein kinase kinase 6	protein-coding
H1R1_peak_343	chr1	138928553	138929384	+	489	NA	Intergenic	Intergenic	-34741	NM_001166501	329260	Mm.337604	NM_181347	ENSMUSG00000056268	Dennd1b	4632404N19Rik|4930467M19Rik|6820401H01Rik|F730008N07Rik	DENN/MADD domain containing 1B	protein-coding
H1R1_peak_5770	chr6	122624978	122625678	+	489	NA	Intergenic	B1_Mm|SINE|Alu	-1096	NM_139218	73708	Mm.27982	NM_139218	ENSMUSG00000046323	Dppa3	2410075G02Rik|PCG7|PGC7|Stella	developmental pluripotency-associated 3	protein-coding
H1R1_peak_3334	chr18	59087227	59088043	+	488	NA	Intergenic	Intergenic	25254	NR_033764	225583	Mm.209711	NM_173759	ENSMUSG00000050875	Minar2	A730017C20Rik	membrane integral NOTCH2 associated receptor 2	protein-coding
H1R1_peak_3345	chr18	61236068	61236897	+	487	NA	intron (NM_146086, intron 4 of 21)	intron (NM_146086, intron 4 of 21)	16008	NM_146086	225600	Mm.391106	NM_146086	ENSMUSG00000024575	Pde6a	Pdea|nmf282	phosphodiesterase 6A, cGMP-specific, rod, alpha	protein-coding
H1R1_peak_743	chr10	89458654	89459511	+	487	NA	intron (NM_009108, intron 7 of 8)	B1F1|SINE|Alu	-15115	NM_001079876	237436	Mm.11982	NM_001033331	ENSMUSG00000074802	Gas2l3	8430435B07Rik|Gm240	growth arrest-specific 2 like 3	protein-coding
H1R1_peak_4413	chr3	95884197	95884825	+	487	NA	intron (NM_153513, intron 5 of 5)	intron (NM_153513, intron 5 of 5)	-2283	NM_001033302	229599	Mm.331218	NM_001033302	ENSMUSG00000038550	Ciart	Chrono|Gm129	circadian associated repressor of transcription	protein-coding
H1R1_peak_3960	chr2	119744452	119745311	+	486	NA	intron (NM_146125, intron 1 of 6)	intron (NM_146125, intron 1 of 6)	2544	NM_146125	228550	Mm.65337	NM_146125	ENSMUSG00000027296	Itpka	-	inositol 1,4,5-trisphosphate 3-kinase A	protein-coding
H1R1_peak_1912	chr13	64248046	64248965	+	486	NA	promoter-TSS (NM_001122989)	promoter-TSS (NM_001122989)	33	NM_001122989	218294	Mm.25335	NM_172587	ENSMUSG00000033102	Cdc14b	2810432N10Rik|A530086E13Rik|AA472821|CDC14B3|Cdc14B1	CDC14 cell division cycle 14B	protein-coding
H1R1_peak_3720	chr2	25175008	25175872	+	486	NA	Intergenic	Intergenic	-5318	NM_025980	67122	Mm.46539	NM_025980	ENSMUSG00000078202	Nrarp	2700054M22Rik	Notch-regulated ankyrin repeat protein	protein-coding
H1R1_peak_2273	chr14	104542372	104543240	+	485	NA	Intergenic	MER74A|LTR|ERVL	-20140	NM_026047	72486	Mm.291811	NM_026047	ENSMUSG00000022120	Rnf219	2610206B13Rik|2810449K13Rik|AI451544	ring finger protein 219	protein-coding
H1R1_peak_6026	chr7	65792182	65793074	+	485	NA	Intergenic	MTEa-int|LTR|ERVL-MaLR	-11424	NR_045301	100503969	Mm.383527	NR_045301		1810008I18Rik	-	RIKEN cDNA 1810008I18 gene	ncRNA
H1R1_peak_3547	chr19	28517318	28518128	+	485	NA	intron (NM_175459, intron 4 of 10)	intron (NM_175459, intron 4 of 10)	-160501	NR_045330	320176	Mm.406716	NR_045330	ENSMUSG00000097735	D930032P07Rik	-	RIKEN cDNA D930032P07 gene	ncRNA
H1R1_peak_4655	chr4	55002840	55003880	+	485	NA	intron (NM_172867, intron 1 of 12)	intron (NM_172867, intron 1 of 12)	55415	NM_172867	242466	Mm.102904	NM_172867	ENSMUSG00000060206	Zfp462	6030417H05|9430078C22Rik|Gt4-2|Zfpip|Znf462	zinc finger protein 462	protein-coding
H1R1_peak_2975	chr17	29273392	29274428	+	485	NA	intron (NM_030561, intron 1 of 8)	intron (NM_030561, intron 1 of 8)	5122	NM_030561	80748	Mm.290116	NM_030561	ENSMUSG00000052712	BC004004	2400006G15Rik	cDNA sequence BC004004	protein-coding
H1R1_peak_7165	chr9	119342689	119343257	+	484	NA	intron (NM_001357516, intron 3 of 10)	intron (NM_001357516, intron 3 of 10)	1679	NM_001357516	113868	Mm.205266	NM_130864	ENSMUSG00000036138	Acaa1a	Acaa|Acaa1|D9Ertd25e|PTL	acetyl-Coenzyme A acyltransferase 1A	protein-coding
H1R1_peak_4836	chr4	125122492	125123107	+	484	NA	intron (NM_153159, intron 2 of 5)	intron (NM_153159, intron 2 of 5)	5082	NM_153159	230738	Mm.402	NM_153159	ENSMUSG00000042677	Zc3h12a	BC036563|MCPIP|MCPIP-1|Mcpip1|Reg1	zinc finger CCCH type containing 12A	protein-coding
H1R1_peak_954	chr11	32150077	32151106	+	484	NA	Intergenic	Intergenic	-49363	NR_130637	104692	Mm.414035	NR_130637	ENSMUSG00000086386	Gm12108	BB052462	predicted gene 12108	ncRNA
H1R1_peak_4484	chr3	108714764	108715411	+	483	NA	intron (NM_029522, intron 1 of 14)	intron (NM_029522, intron 1 of 14)	7212	NM_029522	76123	Mm.226941	NM_029522	ENSMUSG00000027883	Gpsm2	6230410J09Rik|LGN|Pins	G-protein signalling modulator 2 (AGS3-like, C. elegans)	protein-coding
H1R1_peak_1665	chr12	99418669	99419444	+	483	NA	intron (NM_183186, intron 1 of 5)	intron (NM_183186, intron 1 of 5)	31018	NM_183186	71375	Mm.341972	NM_183186	ENSMUSG00000033713	Foxn3	5430426H20Rik|AA589593|AW556347|Ches1|Ches1l|HTLFL1	forkhead box N3	protein-coding
H1R1_peak_3434	chr18	84902999	84904200	+	482	NA	Intergenic	Intergenic	-31426	NM_015798	50764	Mm.28369	NM_015798	ENSMUSG00000034391	Fbxo15	AU019763|Fbx15|ecat3	F-box protein 15	protein-coding
H1R1_peak_4712	chr4	87803602	87804713	+	481	NA	intron (NM_027326, intron 5 of 10)	intron (NM_027326, intron 5 of 10)	2166	NM_001286158	70122	Mm.288898	NM_027326	ENSMUSG00000028496	Mllt3	2210011H10Rik|2610012I03Rik|3830408D16Rik|Af9|D4Ertd321e	myeloid/lymphoid or mixed-lineage leukemia; translocated to, 3	protein-coding
H1R1_peak_928	chr11	20898373	20899198	+	481	NA	Intergenic	Intergenic	-67677	NM_173752	216551	Mm.76694	NM_173752	ENSMUSG00000042363	Lgalsl	1110067D22Rik|A530071M23|Grpa|Hspc159|Lgalsla	lectin, galactoside binding-like	protein-coding
H1R1_peak_4542	chr3	131312035	131312834	+	480	NA	Intergenic	Intergenic	-9207	NM_027816	71519	Mm.473179	NM_027816	ENSMUSG00000027983	Cyp2u1	8430436A10Rik	cytochrome P450, family 2, subfamily u, polypeptide 1	protein-coding
H1R1_peak_5248	chr5	76305718	76306487	+	480	NA	TTS (NR_152171)	TTS (NR_152171)	1226	NR_152171	665055	Mm.425276	NR_152171	ENSMUSG00000098449	Gm7467	EG665055	predicted gene 7467	ncRNA
H1R1_peak_2562	chr15	98616888	98617508	+	479	NA	Intergenic	Intergenic	-9565	NM_007405	11512	Mm.157091	NM_007405	ENSMUSG00000022994	Adcy6	AC6|mKIAA0422	adenylate cyclase 6	protein-coding
H1R1_peak_6426	chr8	35979739	35980764	+	479	NA	Intergenic	Intergenic	-97294	NR_046181	330737	Mm.381743	NR_046181	ENSMUSG00000109761	5430403N17Rik	5430403N17	RIKEN cDNA 5430403N17 gene	ncRNA
H1R1_peak_3349	chr18	61437577	61438617	+	479	NA	Intergenic	Intergenic	-37685	NM_001364996	170826	Mm.415302	NM_133249	ENSMUSG00000033871	Ppargc1b	4631412G21Rik|PGC-1beta|PGC-1beta/ERRL1|PPARGC-1-beta|Perc	peroxisome proliferative activated receptor, gamma, coactivator 1 beta	protein-coding
H1R1_peak_1083	chr11	72010626	72011507	+	479	NA	Intergenic	B4A|SINE|B4	26443	NM_053245	114230	Mm.95707	NM_053245	ENSMUSG00000040554	Aipl1	A930007I01Rik	aryl hydrocarbon receptor-interacting protein-like 1	protein-coding
H1R1_peak_543	chr10	19594192	19594916	+	479	NA	intron (NM_010511, intron 1 of 6)	intron (NM_010511, intron 1 of 6)	2605	NM_010511	15979	Mm.549	NM_010511	ENSMUSG00000020009	Ifngr1	CD119|IFN-gammaR|Ifgr|Ifngr|Nktar	interferon gamma receptor 1	protein-coding
H1R1_peak_2247	chr14	74999906	75000974	+	478	NA	Intergenic	ORR1A2|LTR|ERVL-MaLR	-15587	NM_198642	271221	Mm.320280	NM_198642	ENSMUSG00000034959	Rubcnl	5031414D18Rik|Gm744|Gm911|Kiaa0226l	RUN and cysteine rich domain containing beclin 1 interacting protein like	protein-coding
H1R1_peak_5158	chr5	43810706	43811351	+	478	NA	Intergenic	MERVK26-int|LTR|ERVK	-7865	NM_009763	12182	Mm.246332	NM_009763	ENSMUSG00000029082	Bst1	114/A10|A530073F09|BP-3|Bp3|Bsta1|CD157|Ly65	bone marrow stromal cell antigen 1	protein-coding
H1R1_peak_5287	chr5	92203933	92204574	+	478	NA	Intergenic	Intergenic	11155	NR_033483	57425	Mm.2548	NM_020562	ENSMUSG00000029409	U90926	-	cDNA sequence U90926	ncRNA
H1R1_peak_6852	chr9	42227609	42228473	+	477	NA	Intergenic	Intergenic	-18810	NR_040754	78194	Mm.251457	NR_040754	ENSMUSG00000111767	4930546K05Rik	-	RIKEN cDNA 4930546K05 gene	ncRNA
H1R1_peak_1266	chr11	99474943	99475549	+	476	NA	Intergenic	Intergenic	17874	NM_033373	94179	Mm.290657	NM_033373	ENSMUSG00000006777	Krt23	CK23|Haik1|K23|Krt1-23	keratin 23	protein-coding
H1R1_peak_3347	chr18	61279609	61280289	+	476	NA	intron (NM_146086, intron 17 of 21)	intron (NM_146086, intron 17 of 21)	59475	NM_146086	225600	Mm.391106	NM_146086	ENSMUSG00000024575	Pde6a	Pdea|nmf282	phosphodiesterase 6A, cGMP-specific, rod, alpha	protein-coding
H1R1_peak_4210	chr3	8974989	8975582	+	476	NA	intron (NM_001025264, intron 1 of 6)	MLT1A1|LTR|ERVL-MaLR	-11139	NM_001025261	21985	Mm.371590	NM_009412	ENSMUSG00000027506	Tpd52	AI043038|mD52	tumor protein D52	protein-coding
H1R1_peak_6094	chr7	83845887	83846715	+	476	NA	Intergenic	Intergenic	38040	NM_030705	80889	Mm.272998	NM_030705	ENSMUSG00000070462	Tlnrd1	AW061151|Mesdc1	talin rod domain containing 1	protein-coding
H1R1_peak_2513	chr15	83305083	83305555	+	474	NA	intron (NM_001357756, intron 14 of 15)	intron (NM_001357756, intron 14 of 15)	36539	NR_162786	114483639		NR_162786		Mir12186	mmu-mir-12186	microRNA mir-12186	ncRNA
H1R1_peak_2938	chr17	26115950	26116942	+	474	NA	intron (NM_021793, intron 1 of 12)	intron (NM_021793, intron 1 of 12)	3130	NM_021793	60455	Mm.304656	NM_021793	ENSMUSG00000024180	Tmem8	AW490096|GPI-PLA2|M83|Pgap6|Rxylt1|Tmem8a	transmembrane protein 8	protein-coding
H1R1_peak_5297	chr5	93296248	93297109	+	474	NA	Intergenic	Intergenic	29105	NM_007635	12452	Mm.3527	NM_007635	ENSMUSG00000029385	Ccng2	-	cyclin G2	protein-coding
H1R1_peak_655	chr10	68127232	68128079	+	473	NA	intron (NM_023598, intron 6 of 9)	intron (NM_023598, intron 6 of 9)	148085	NM_001359318	170799	Mm.209844	NM_133244	ENSMUSG00000037846	Rtkn2	B130039D23Rik|Mbf|Plekhk1	rhotekin 2	protein-coding
H1R1_peak_2569	chr15	99393629	99394186	+	473	NA	intron (NM_001171036, intron 2 of 10)	intron (NM_001171036, intron 2 of 10)	688	NM_001171035	110213	Mm.16769	NM_026669	ENSMUSG00000023010	Tmbim6	5031406P05Rik|Bi1|Tegt	transmembrane BAX inhibitor motif containing 6	protein-coding
H1R1_peak_94	chr1	66940926	66941549	+	473	NA	intron (NM_021285, intron 1 of 6)	intron (NM_021285, intron 1 of 6)	3819	NM_021285	17901	Mm.1000	NM_021285	ENSMUSG00000061816	Myl1	AI325107|MLC1f|MLC3f|Mylf	myosin, light polypeptide 1	protein-coding
H1R1_peak_6018	chr7	63896953	63897406	+	472	NA	intron (NM_021366, intron 1 of 1)	CpG	-19678	NM_001256311	381994	Mm.425466	NM_001256311	ENSMUSG00000095061	E030018B13Rik	Gm1697	RIKEN cDNA E030018B13 gene	protein-coding
H1R1_peak_3311	chr18	53854775	53855502	+	472	NA	Intergenic	Intergenic	-6975	NM_152809	70425	Mm.368668	NM_152809	ENSMUSG00000073563	Csnk1g3	3300002K07Rik|C330049O21Rik	casein kinase 1, gamma 3	protein-coding
H1R1_peak_3819	chr2	50963761	50964371	+	472	NA	Intergenic	Intergenic	54382	NR_033595	227885	Mm.301654	NR_033595	ENSMUSG00000083270	Gm13498	-	heat shock protein 90 alpha (cytosolic), class B member 1 pseudogene	pseudo
H1R1_peak_5084	chr5	17956253	17957138	+	472	NA	Intergenic	Intergenic	-5875	NM_001081143	242851	Mm.332230	NM_001081143	ENSMUSG00000028777	Gnat3	Ggust|Gtn	guanine nucleotide binding protein, alpha transducing 3	protein-coding
H1R1_peak_2507	chr15	82165352	82166213	+	471	NA	intron (NM_033218, intron 1 of 18)	intron (NM_033218, intron 1 of 18)	18513	NM_033218	20788	Mm.38016	NM_033218	ENSMUSG00000022463	Srebf2	AI608257|SREBP-2|SREBP2|SREBP2gc|bHLHd2|lop13|nuc	sterol regulatory element binding factor 2	protein-coding
H1R1_peak_5930	chr7	27225240	27225803	+	471	NA	intron (NM_181593, intron 1 of 6)	intron (NM_181593, intron 1 of 6)	3096	NM_181593	233011	Mm.30963	NM_181593	ENSMUSG00000003752	Itpkc	9130023N17Rik|IP3K C	inositol 1,4,5-trisphosphate 3-kinase C	protein-coding
H1R1_peak_2922	chr17	23966770	23967549	+	471	NA	Intergenic	Intergenic	8071	NM_013921	30943	Mm.142568	NM_013921	ENSMUSG00000024124	Prss30	2010015P21Rik|Disp|Disp1|Tmprss8	protease, serine 30	protein-coding
H1R1_peak_5587	chr6	50457543	50458325	+	470	NA	Intergenic	Intergenic	-1580	NM_001347213	71720	Mm.44153	NM_027881	ENSMUSG00000029822	Osbpl3	1200014M06Rik|6720421I08Rik|A530055M08|ORP-3|ORP3|OSBP3	oxysterol binding protein-like 3	protein-coding
H1R1_peak_30	chr1	36919782	36920515	+	470	NA	intron (NM_018872, intron 1 of 40)	intron (NM_018872, intron 1 of 40)	19379	NM_018872	56030	Mm.186943	NM_018872	ENSMUSG00000026116	Tmem131	2610524E03Rik|CC28|D1Bwg0491e|Neg|RW1|YR-23|mKIAA0257	transmembrane protein 131	protein-coding
H1R1_peak_4640	chr4	46654967	46655820	+	470	NA	Intergenic	B3A|SINE|B2	-5194	NM_198664	381605	Mm.331595	NM_198664	ENSMUSG00000039813	Tbc1d2	A630005A06Rik|BC022630|Gm1037|PARIS-1|PARIS1	TBC1 domain family, member 2	protein-coding
H1R1_peak_2091	chr14	27295348	27297575	+	469	NA	intron (NM_027871, intron 2 of 10)	GA-rich|Low_complexity|Low_complexity	-39576	NM_001289687	71704	Mm.248606	NM_027871	ENSMUSG00000021895	Arhgef3	1200004I24Rik|9830169H03Rik|C76747|Xpln	Rho guanine nucleotide exchange factor (GEF) 3	protein-coding
H1R1_peak_5400	chr5	125081004	125081708	+	468	NA	intron (NM_001253904, intron 12 of 47)	intron (NM_001253904, intron 12 of 47)	77908	NM_028443	73121	Mm.296138	NM_028443	ENSMUSG00000037962	Rflna	3110032G18Rik|Fam101a|cfm|cfm2	refilin A	protein-coding
H1R1_peak_2387	chr15	59549447	59550066	+	468	NA	intron (NM_026746, intron 4 of 6)	intron (NM_026746, intron 4 of 6)	-98898	NM_144549	211770	Mm.40298	NM_144549	ENSMUSG00000032501	Trib1	A530090O15Rik|TRB-1|Trb1	tribbles pseudokinase 1	protein-coding
H1R1_peak_4931	chr4	136461393	136462593	+	468	NA	Intergenic	Intergenic	-7768	NM_024452	269593	Mm.485824	NM_024452	ENSMUSG00000001089	Luzp1	2700072H04Rik|AI266952|Luzp|mFLJ00226	leucine zipper protein 1	protein-coding
H1R1_peak_4845	chr4	126762365	126763336	+	468	NA	intron (NM_001035526, intron 2 of 23)	intron (NM_001035526, intron 2 of 23)	9080	NM_001035526	100317	Mm.206206	NM_133886	ENSMUSG00000028830	AU040320	A730047D20Rik|AAVR|Kiaa0319l	expressed sequence AU040320	protein-coding
H1R1_peak_4593	chr4	10953218	10954003	+	466	NA	Intergenic	Intergenic	54009	NM_175175	71801	Mm.34351	NM_175175	ENSMUSG00000049969	Plekhf2	1110070J07Rik|AA673237|ZFYVE18	pleckstrin homology domain containing, family F (with FYVE domain) member 2	protein-coding
H1R1_peak_1199	chr11	89012079	89012900	+	466	NA	intron (NM_009546, intron 4 of 8)	MTE2a|LTR|ERVL-MaLR	13086	NM_009546	217069	Mm.248445	NM_009546	ENSMUSG00000000275	Trim25	AA960166|AL022677|EFP|Zfp147	tripartite motif-containing 25	protein-coding
H1R1_peak_2475	chr15	79390378	79390897	+	466	NA	intron (NM_172608, intron 1 of 8)	MIR|SINE|MIR	12282	NM_001253817	223693	Mm.323358	NM_172608	ENSMUSG00000009035	Tmem184b	2610507A11|4732495E13Rik	transmembrane protein 184b	protein-coding
H1R1_peak_1663	chr12	99097085	99098110	+	465	NA	Intergenic	Intergenic	65211	NR_038130	67639	Mm.87374	NR_038130	ENSMUSG00000113210	4930474N09Rik	-	RIKEN cDNA 4930474N09 gene	ncRNA
H1R1_peak_3169	chr17	80127780	80128943	+	465	NA	intron (NM_176963, intron 1 of 6)	intron (NM_176963, intron 1 of 6)	890	NM_176963	319625	Mm.29098	NM_176963	ENSMUSG00000035473	Galm	A530057M15Rik|AU015645|AU020959	galactose mutarotase	protein-coding
H1R1_peak_1879	chr13	52013425	52014098	+	465	NA	Intergenic	Intergenic	-82980	NR_045061	74050	Mm.84860	NR_045061	ENSMUSG00000113211	4921525O09Rik	-	RIKEN cDNA 4921525O09 gene	ncRNA
H1R1_peak_6070	chr7	79466395	79467056	+	465	NA	promoter-TSS (NM_001360095)	promoter-TSS (NM_001360095)	-452	NM_017462	18975	Mm.3616	NM_017462	ENSMUSG00000039176	Polg	AA409516|PolgA	polymerase (DNA directed), gamma	protein-coding
H1R1_peak_5391	chr5	123697083	123697752	+	465	NA	TTS (NM_027494)	TTS (NM_027494)	-13056	NM_001359222	56430	Mm.241109	NM_019765	ENSMUSG00000049550	Clip1	1110007I12Rik|4631429H07Rik|AV017631|C81039|CLIP-170|CLIP170|CYLN1|Clip50|Rsn|mKIAA4046|restin	CAP-GLY domain containing linker protein 1	protein-coding
H1R1_peak_6239	chr7	126755037	126755795	+	465	NA	Intergenic	L2b|LINE|L2	-4210	NM_011952	26417	Mm.8385	NM_011952	ENSMUSG00000063065	Mapk3	Erk-1|Erk1|Ert2|Esrk1|Mnk1|Mtap2k|Prkm3|p44|p44erk1|p44mapk	mitogen-activated protein kinase 3	protein-coding
H1R1_peak_677	chr10	76254538	76255269	+	465	NA	intron (NM_009115, intron 1 of 2)	intron (NM_009115, intron 1 of 2)	1067	NM_009115	20203	Mm.235998	NM_009115	ENSMUSG00000033208	S100b	AI850290|Bpb	S100 protein, beta polypeptide, neural	protein-coding
H1R1_peak_2780	chr16	55972601	55973253	+	465	NA	promoter-TSS (NM_173026)	promoter-TSS (NM_173026)	-877	NM_173026	271377	Mm.282814	NM_173026	ENSMUSG00000022601	Zbtb11	9230110G02Rik|ZNF-U69274	zinc finger and BTB domain containing 11	protein-coding
H1R1_peak_2599	chr15	102150214	102150918	+	463	NA	promoter-TSS (NM_146064)	promoter-TSS (NM_146064)	-9	NM_146064	223920	Mm.358862	NM_146064	ENSMUSG00000023045	Soat2	ACAT2|D15Wsu97e	sterol O-acyltransferase 2	protein-coding
H1R1_peak_3028	chr17	35212747	35213566	+	463	NA	Intergenic	RSINE1|SINE|B4	-7805	NM_010735	16992	Mm.87787	NM_010735	ENSMUSG00000024402	Lta	LT|LT-[a]|LT-alpha|LT[a]|LTalpha|Ltx|TNF-beta|TNFSF1|Tnfb|Tnfsf1b|Tnlg1e|hlb382	lymphotoxin A	protein-coding
H1R1_peak_1377	chr11	115177481	115178370	+	463	NA	intron (NM_012030, intron 3 of 5)	intron (NM_012030, intron 3 of 5)	8909	NM_001362892	66176	Mm.86823	NM_025400	ENSMUSG00000015542	Nat9	1110028N05Rik	N-acetyltransferase 9 (GCN5-related, putative)	protein-coding
H1R1_peak_2489	chr15	80641530	80642271	+	462	NA	intron (NM_010815, intron 3 of 6)	intron (NM_010815, intron 3 of 6)	-4173	NR_105922	102466773		NR_105922	ENSMUSG00000098631	Mir6957	Gm27895|mmu-mir-6957	microRNA 6957	ncRNA
H1R1_peak_510	chr10	9240391	9241101	+	462	NA	Intergenic	RMER20B|LTR|ERVK	-354676	NM_175155	70097	Mm.338275	NM_175155	ENSMUSG00000015305	Sash1	1100001C18Rik|2500002E12Rik|A330076K04Rik|mKIAA0790	SAM and SH3 domain containing 1	protein-coding
H1R1_peak_2525	chr15	85232496	85233396	+	462	NA	intron (NM_001347088, intron 8 of 14)	intron (NM_001347088, intron 8 of 14)	26938	NM_010180	14114	Mm.297992	NM_010180	ENSMUSG00000006369	Fbln1	-	fibulin 1	protein-coding
H1R1_peak_7010	chr9	70229978	70230738	+	461	NA	intron (NM_181072, intron 1 of 27)	B1F1|SINE|Alu	23008	NM_181072	71602	Mm.249311	NM_181072	ENSMUSG00000032220	Myo1e	2310020N23Rik|9130023P14Rik|AA407778|myosin-1e|myr 3	myosin IE	protein-coding
H1R1_peak_1595	chr12	73585557	73586344	+	461	NA	intron (NM_008856, intron 1 of 13)	intron (NM_008856, intron 1 of 13)	1154	NM_008856	18755	Mm.341677	NM_008856	ENSMUSG00000021108	Prkch	Pkch	protein kinase C, eta	protein-coding
H1R1_peak_2583	chr15	100737900	100738675	+	461	NA	Intergenic	Intergenic	-5550	NR_045782	619313	Mm.123436	NR_045781	ENSMUSG00000116504	I730030J21Rik	-	RIKEN cDNA I730030J21 gene	ncRNA
H1R1_peak_5162	chr5	43998106	43999077	+	461	NA	intron (NM_001163585, intron 24 of 25)	intron (NM_001163585, intron 24 of 25)	-16792	NM_008009	14181	Mm.46053	NM_008009	ENSMUSG00000048373	Fgfbp1	FGF-BP|FGF-BP1|FGFBP-1	fibroblast growth factor binding protein 1	protein-coding
H1R1_peak_1336	chr11	107457304	107458107	+	461	NA	intron (NR_153311, intron 1 of 9)	intron (NR_153311, intron 1 of 9)	13015	NM_145823	71795	Mm.397413	NM_145823	ENSMUSG00000040430	Pitpnc1	1110020B03Rik|5830436L09Rik|AI662802|AI851387|C330017I21Rik|Dnr411|RDGBB|RDGBB1|mrdgBbeta|rdgB-beta	phosphatidylinositol transfer protein, cytoplasmic 1	protein-coding
H1R1_peak_579	chr10	31597285	31598034	+	461	NA	intron (NM_001146349, intron 1 of 5)	ERVB5_2-LTR_MM|LTR|ERVK	12066	NM_001146349	268291	Mm.295212	NM_001146349	ENSMUSG00000063760	Rnf217	AU016819|Ibrdc1	ring finger protein 217	protein-coding
H1R1_peak_2576	chr15	99865505	99868222	+	461	NA	intron (NM_001113545, intron 1 of 10)	intron (NM_001113545, intron 1 of 10)	8593	NM_001113545	65970	Mm.33207	NM_023063	ENSMUSG00000023022	Lima1	Eplin	LIM domain and actin binding 1	protein-coding
H1R1_peak_6515	chr8	70405309	70405837	+	460	NA	intron (NM_001004062, intron 3 of 13)	intron (NM_001004062, intron 3 of 13)	32025	NM_016685	12845	Mm.45071	NM_016685	ENSMUSG00000031849	Comp	TSP5	cartilage oligomeric matrix protein	protein-coding
H1R1_peak_5593	chr6	54202239	54203238	+	460	NA	intron (NM_001163640, intron 3 of 12)	intron (NM_001163640, intron 3 of 12)	-62120	NM_001311133	69993	Mm.321147	NM_023543	ENSMUSG00000004633	Chn2	1700026N20Rik|4930557O16Rik|ARHGAP3|Bch	chimerin 2	protein-coding
H1R1_peak_1002	chr11	54866647	54867735	+	460	NA	intron (NM_008248, intron 1 of 2)	ID_B1|SINE|B4	808	NM_008248	15254	Mm.425	NM_008248	ENSMUSG00000020267	Hint1	AA673479|Hint|Ipk1|PKCI-1|PRKCNH1	histidine triad nucleotide binding protein 1	protein-coding
H1R1_peak_7067	chr9	88274371	88275220	+	459	NA	Intergenic	Intergenic	51007	NR_162813	114482949		NR_162813		Mir12205	mmu-mir-12205	microRNA mir-12205	ncRNA
H1R1_peak_27	chr1	36475727	36476923	+	459	NA	intron (NM_033570, intron 1 of 6)	intron (NM_033570, intron 1 of 6)	4728	NM_033570	94220	Mm.422638	NM_033570	ENSMUSG00000037408	Cnnm4	5430430O18Rik|Acdp4	cyclin M4	protein-coding
H1R1_peak_411	chr1	170478673	170479403	+	458	NA	intron (NR_154593, intron 2 of 9)	intron (NR_154593, intron 2 of 9)	78072	NR_154593	70729	Mm.409310	NM_027528	ENSMUSG00000038473	Nos1ap	6330408P19Rik|Capon	nitric oxide synthase 1 (neuronal) adaptor protein	protein-coding
H1R1_peak_502	chr10	7663354	7664079	+	457	NA	promoter-TSS (NM_001358657)	promoter-TSS (NM_001358657)	-108	NM_001358651	18537	Mm.258431	NM_008786	ENSMUSG00000019795	Pcmt1	C79501|PIMT	protein-L-isoaspartate (D-aspartate) O-methyltransferase 1	protein-coding
H1R1_peak_1928	chr13	75225455	75226301	+	457	NA	Intergenic	Intergenic	136021	NM_013628	18548	Mm.1333	NM_013628	ENSMUSG00000021587	Pcsk1	Nec-1|Nec1|PC1|PC3|Phpp-1|SPC3	proprotein convertase subtilisin/kexin type 1	protein-coding
H1R1_peak_2741	chr16	35741425	35742347	+	457	NA	intron (NM_153550, intron 2 of 8)	intron (NM_153550, intron 2 of 8)	27484	NM_153550	224132	Mm.24094	NM_153550	ENSMUSG00000022848	Slc49a4	Dirc2|RCC4	solute carrier family 49 member 4	protein-coding
H1R1_peak_701	chr10	80261137	80261697	+	457	NA	promoter-TSS (NM_001347119)	promoter-TSS (NM_001347119)	-405	NM_001347119	14431	Mm.7329	NM_010255	ENSMUSG00000020150	Gamt	AA571402|Spintz1	guanidinoacetate methyltransferase	protein-coding
H1R1_peak_394	chr1	164366092	164366839	+	455	NA	intron (NM_138314, intron 9 of 13)	intron (NM_138314, intron 9 of 13)	58793	NM_001293313	171567	Mm.219428	NM_138314	ENSMUSG00000026575	Nme7	D530024H21Rik|Nm23-M7|Nm23-r7	NME/NM23 family member 7	protein-coding
H1R1_peak_1697	chr12	109895125	109895822	+	455	NA	Intergenic	Intergenic	147595	NR_037233	100499517		NR_037233	ENSMUSG00000093351	Mir3072	mir-3072|mmu-mir-3072	microRNA 3072	ncRNA
H1R1_peak_2470	chr15	79044633	79045734	+	455	NA	Intergenic	Intergenic	3298	NM_015738	14429	Mm.390805	NM_015738	ENSMUSG00000114755	Galr3	Galnr3	galanin receptor 3	protein-coding
H1R1_peak_1830	chr13	38089270	38090203	+	454	NA	Intergenic	Intergenic	52747	NM_024242	71340	Mm.297130	NM_024242	ENSMUSG00000021428	Riok1	3110046C13Rik|5430416A05Rik|Ad034	RIO kinase 1	protein-coding
H1R1_peak_3216	chr17	88614248	88615024	+	454	NA	Intergenic	Intergenic	-11919	NM_029858	77057	Mm.482203	NM_029858	ENSMUSG00000033855	Ston1	4921524J06Rik|C86231|Salf|Sblf	stonin 1	protein-coding
H1R1_peak_986	chr11	51876541	51877336	+	454	NA	Intergenic	Intergenic	-19270	NM_001357588	76901	Mm.259996	NM_199299	ENSMUSG00000020387	Jade2	1200017K05Rik|AI480685|Phf15|mKIAA0239	jade family PHD finger 2	protein-coding
H1R1_peak_800	chr10	111575564	111576685	+	453	NA	Intergenic	Intergenic	18149	NR_045344	71321	Mm.410785	NR_045344	ENSMUSG00000097082	4933440J02Rik	-	RIKEN cDNA 4933440J02 gene	ncRNA
H1R1_peak_1044	chr11	67428265	67428925	+	452	NA	Intergenic	Intergenic	101492	NM_001081250	544791	Mm.461064	NM_001081250	ENSMUSG00000060180	Myh13	MyHC-eo	myosin, heavy polypeptide 13, skeletal muscle	protein-coding
H1R1_peak_6320	chr7	143475916	143477474	+	451	NA	intron (NM_001042760, intron 2 of 10)	L3|LINE|CR1	1568	NM_001042760	18400	Mm.271740	NM_008767	ENSMUSG00000000154	Slc22a18	AW260131|BWR1A|BWSCR1A|HET|ITM|Impt1|Orctl2|Slc22a1l|TSSC5|p45-BWR1A	solute carrier family 22 (organic cation transporter), member 18	protein-coding
H1R1_peak_3528	chr19	21052631	21053287	+	451	NA	Intergenic	Intergenic	-51751	NR_126458	75354	Mm.243873	NR_126458	ENSMUSG00000118047	4930554I06Rik	-	RIKEN cDNA 4930554I06 gene	ncRNA
H1R1_peak_2912	chr17	15388701	15389853	+	451	NA	Intergenic	MTD-int|LTR|ERVL-MaLR	-6925	NR_033586	67544	Mm.35039	NM_024203	ENSMUSG00000014763	Fam120b	4932442K08Rik|AW049283|AW413338|CCPG|Pgcc1|mKIAA1838	family with sequence similarity 120, member B	protein-coding
H1R1_peak_3075	chr17	46159793	46160382	+	451	NA	promoter-TSS (NM_001145979)	promoter-TSS (NM_001145979)	-945	NM_019581	56055	Mm.22147	NM_019581	ENSMUSG00000023952	Gtpbp2	nmf205	GTP binding protein 2	protein-coding
H1R1_peak_1586	chr12	69450650	69451470	+	451	NA	Intergenic	Intergenic	24490	NR_038060	76062	Mm.380755	NR_038060	ENSMUSG00000113035	5830428M24Rik	100040862|Gm3007	RIKEN cDNA 5830428M24 gene	ncRNA
H1R1_peak_7224	chrX	48143483	48144502	+	451	NA	Intergenic	Intergenic	-2444	NM_028773	74131	Mm.276131	NM_028773	ENSMUSG00000031101	Sash3	1200013B08Rik|AW413946|SLY1	SAM and SH3 domain containing 3	protein-coding
H1R1_peak_3588	chr19	39060685	39061283	+	451	NA	promoter-TSS (NM_028191)	promoter-TSS (NM_028191)	-22	NM_028191	72303	Mm.482578	NM_028191	ENSMUSG00000067231	Cyp2c65	2210009K14Rik	cytochrome P450, family 2, subfamily c, polypeptide 65	protein-coding
H1R1_peak_2310	chr15	10758790	10759393	+	450	NA	intron (NR_045063, intron 2 of 6)	intron (NR_045063, intron 2 of 6)	44191	NR_045065	75259	Mm.33928	NR_045063	ENSMUSG00000096971	4930556M19Rik	1700009D01Rik|C130022M03Rik	RIKEN cDNA 4930556M19 gene	ncRNA
H1R1_peak_3252	chr18	21083783	21084606	+	450	NA	exon (NM_008586, exon 6 of 15)	exon (NM_008586, exon 6 of 15)	11850	NM_008586	17288	Mm.2682	NM_008586	ENSMUSG00000024313	Mep1b	Mep-1b	meprin 1 beta	protein-coding
H1R1_peak_1578	chr12	57547936	57548713	+	449	NA	Intergenic	Intergenic	-2213	NM_008259	15375	Mm.4578	NM_008259	ENSMUSG00000035451	Foxa1	Hnf-3a|Hnf3a|Tcf-3a|Tcf3a	forkhead box A1	protein-coding
H1R1_peak_1683	chr12	104898453	104899213	+	448	NA	Intergenic	Intergenic	-33757	NM_053155	94040	Mm.244078	NM_053155	ENSMUSG00000021097	Clmn	9330188N17Rik|AI428889|AI788815|mKIAA1188	calmin	protein-coding
H1R1_peak_1690	chr12	108251668	108252451	+	448	NA	intron (NM_001159910, intron 1 of 5)	intron (NM_001159910, intron 1 of 5)	23334	NM_001159910	668158		NM_001159910	ENSMUSG00000084883	Ccdc85c	EG668158|Gm265|Gm9010|hhy	coiled-coil domain containing 85C	protein-coding
H1R1_peak_746	chr10	91061961	91063041	+	448	NA	intron (NM_001042558, intron 5 of 26)	ORR1C2|LTR|ERVL-MaLR	20242	NM_001282947	11783	Mm.220289	NM_009684	ENSMUSG00000019979	Apaf1	6230400I06Rik|Apaf-1|Apaf1l|fog|mKIAA0413	apoptotic peptidase activating factor 1	protein-coding
H1R1_peak_3757	chr2	30445087	30445671	+	448	NA	intron (NR_156126, intron 2 of 2)	intron (NR_156126, intron 2 of 2)	3526	NR_156127	110854	Mm.275393	NM_138748	ENSMUSG00000039515	Ptpa	2610042B21Rik|C77440|N28142|PR53|Ppp2r4	protein phosphatase 2 protein activator	protein-coding
H1R1_peak_200	chr1	91448933	91449940	+	448	NA	intron (NM_011066, intron 3 of 22)	intron (NM_011066, intron 3 of 22)	9892	NM_011066	18627	Mm.482463	NM_011066	ENSMUSG00000055866	Per2	mKIAA0347|mPer2	period circadian clock 2	protein-coding
H1R1_peak_1688	chr12	108035381	108036191	+	447	NA	Intergenic	Intergenic	-32372	NM_001286343	58208	Mm.392694	NM_021399	ENSMUSG00000048251	Bcl11b	9130430L19Rik|AI604821|B630002E05Rik|BCL-11B|Ctip2|Rit1	B cell leukemia/lymphoma 11B	protein-coding
H1R1_peak_5272	chr5	90640725	90641741	+	446	NA	promoter-TSS (NM_001310656)	promoter-TSS (NM_001310656)	-706	NM_028478	73246	Mm.30172	NM_028478	ENSMUSG00000029370	Rassf6	1600016B17Rik	Ras association (RalGDS/AF-6) domain family member 6	protein-coding
H1R1_peak_3816	chr2	50273179	50273836	+	445	NA	Intergenic	Intergenic	23294	NM_001348198	109129	Mm.29214	NM_133839	ENSMUSG00000026766	Mmadhc	2010311D03Rik|AI314967|CblD	methylmalonic aciduria (cobalamin deficiency) cblD type, with homocystinuria	protein-coding
H1R1_peak_908	chr11	9117978	9118477	+	445	NA	promoter-TSS (NM_001159402)	promoter-TSS (NM_001159402)	124	NM_009477	22271	Mm.4610	NM_009477	ENSMUSG00000020407	Upp1	AI325217|UPase|UdRPase|Up|Upp	uridine phosphorylase 1	protein-coding
H1R1_peak_487	chr1	193178352	193179339	+	445	NA	intron (NM_153137, intron 14 of 15)	intron (NM_153137, intron 14 of 15)	5268	NM_181048	319266	Mm.482460	NM_181048	ENSMUSG00000079144	A130010J15Rik	-	RIKEN cDNA A130010J15 gene	protein-coding
H1R1_peak_4986	chr4	141595710	141596397	+	445	NA	intron (NM_133754, intron 1 of 8)	intron (NM_133754, intron 1 of 8)	3871	NM_001163256	74202	Mm.490327	NM_133754	ENSMUSG00000006219	Fblim1	2410043F08Rik|Cal|Fblp1|Gt10|migfilin|migfilin(s)	filamin binding LIM protein 1	protein-coding
H1R1_peak_1845	chr13	41925792	41926354	+	444	NA	Intergenic	ORR1A1-int|LTR|ERVL-MaLR	60158	NR_033545	100038577	Mm.387093	NR_033545	ENSMUSG00000113856	Gm10790	-	predicted gene 10790	ncRNA
H1R1_peak_297	chr1	133375770	133376358	+	444	NA	intron (NM_175443, intron 5 of 7)	intron (NM_175443, intron 5 of 7)	12492	NM_175443	214253	Mm.52111	NM_175443	ENSMUSG00000070644	Etnk2	4933417N20Rik|AI197444|EKI 2|Eki2|Tuc1	ethanolamine kinase 2	protein-coding
H1R1_peak_3854	chr2	68935513	68936393	+	444	NA	intron (NM_172856, intron 2 of 9)	MER45C|DNA|hAT-Tip100	74512	NM_001347161	241447	Mm.222222	NM_172856	ENSMUSG00000027035	Cers6	4732462C07Rik|AW544719|Lass6|T1L	ceramide synthase 6	protein-coding
H1R1_peak_4995	chr4	142052268	142052789	+	444	NA	intron (NM_145402, intron 1 of 2)	MIR|SINE|MIR	-31770	NR_027137	100038693	Mm.402714	NR_027137	ENSMUSG00000073728	Tmem51os1	Gm10565|Tmem51as1	Tmem51 opposite strand 1	ncRNA
H1R1_peak_6888	chr9	47253883	47254616	+	444	NA	Intergenic	Intergenic	255508	NM_001243258	215467	Mm.246572	NM_001243258	ENSMUSG00000094893	Gm4791	D930036J05	predicted gene 4791	protein-coding
H1R1_peak_1277	chr11	100157742	100158712	+	443	NA	Intergenic	Intergenic	-12301	NM_008471	16669	Mm.439699	NM_008471	ENSMUSG00000020911	Krt19	AI663979|CK-19|EndoC|K19|Krt-1.19|Krt1-19	keratin 19	protein-coding
H1R1_peak_4319	chr3	69872685	69873371	+	442	NA	Intergenic	ORR1C1-int|LTR|ERVL-MaLR	-13134	NM_133675	66183	Mm.45481	NM_133675	ENSMUSG00000043461	Sptssb	1110032A04Rik|ADMP|Sssptb	serine palmitoyltransferase, small subunit B	protein-coding
H1R1_peak_4156	chr2	167805602	167806169	+	442	NA	Intergenic	Intergenic	114708	NR_015500	329562	Mm.123101	NM_177851	ENSMUSG00000006462	A530013C23Rik	-	RIKEN cDNA A530013C23 gene	ncRNA
H1R1_peak_1186	chr11	87592538	87593285	+	441	NA	intron (NM_001357901, intron 1 of 17)	intron (NM_001357901, intron 1 of 17)	745	NM_133215	170749	Mm.399376	NM_133215	ENSMUSG00000018401	Mtmr4	AA596759|ESTM44|FYVE-DSP2|ZFYVE11|mKIAA0647	myotubularin related protein 4	protein-coding
H1R1_peak_7061	chr9	80683213	80683839	+	440	NA	Intergenic	Intergenic	-218088	NM_022016	63859	Mm.422780	NM_022016	ENSMUSG00000032343	Impg1	A930015H12Rik|IMP150|SPACR	interphotoreceptor matrix proteoglycan 1	protein-coding
H1R1_peak_7253	chrX	103602238	103603307	+	440	NA	intron (NR_028380, intron 9 of 10)	ID4_|SINE|ID	20982	NR_028381	78878	Mm.259724	NR_028380	ENSMUSG00000086370	Ftx	B230206F22Rik|BB219131|NCRNA00182|Thcytx	Ftx transcript, Xist regulator (non-protein coding)	ncRNA
H1R1_peak_3200	chr17	86440931	86441558	+	439	NA	intron (NM_011104, intron 2 of 14)	L1ME3A|LINE|L1	-154066	NR_045435	72104	Mm.443401	NR_045435	ENSMUSG00000100738	2010106C02Rik	-	RIKEN cDNA 2010106C02 gene	ncRNA
H1R1_peak_526	chr10	17575954	17576877	+	439	NA	Intergenic	Intergenic	-146813	NM_010828	17684	Mm.272321	NM_010828	ENSMUSG00000039910	Cited2	AI835299|ER154-like|Mrg1|Msg2|p35srj	Cbp/p300-interacting transactivator, with Glu/Asp-rich carboxy-terminal domain, 2	protein-coding
H1R1_peak_1237	chr11	97311552	97312221	+	439	NA	Intergenic	Intergenic	-3830	NM_025927	67036	Mm.5381	NM_025927	ENSMUSG00000018882	Mrpl45	2600005P05Rik|AU043542|R75241	mitochondrial ribosomal protein L45	protein-coding
H1R1_peak_2294	chr14	122909376	122909910	+	438	NA	intron (NM_145466, intron 1 of 2)	intron (NM_145466, intron 1 of 2)	-3387	NR_155286	105245866	Mm.390754	NM_001039531	ENSMUSG00000075463	4930594M22Rik	F930011C10Rik|Gm15735	RIKEN cDNA 4930594M22 gene	ncRNA
H1R1_peak_3502	chr19	9983382	9984107	+	437	NA	intron (NM_010239, intron 1 of 3)	intron (NM_010239, intron 1 of 3)	1098	NM_010239	14319	Mm.1776	NM_010239	ENSMUSG00000024661	Fth1	FHC|Fth|HFt|MFH	ferritin heavy polypeptide 1	protein-coding
H1R1_peak_5683	chr6	94389532	94390286	+	437	NA	Intergenic	L2b|LINE|L2	-105992	NM_010367	14924	Mm.217216	NM_010367	ENSMUSG00000045095	Magi1	AIP3|BAP1|Baiap1|Gukmi1|MAGI1c|Magi-1|TNRC19|WWP3|mKIAA4129	membrane associated guanylate kinase, WW and PDZ domain containing 1	protein-coding
H1R1_peak_1778	chr13	23917519	23918244	+	437	NA	Intergenic	MLT1A|LTR|ERVL-MaLR	-2874	NM_177016	319848	Mm.97959	NM_177016	ENSMUSG00000021336	Slc17a4	9130214H05Rik	solute carrier family 17 (sodium phosphate), member 4	protein-coding
H1R1_peak_682	chr10	77613329	77614158	+	436	NA	promoter-TSS (NR_125903)	promoter-TSS (NR_125903)	34	NR_125903	20610	Mm.24433	NM_019929	ENSMUSG00000020265	Sumo3	2810014B19Rik|D10Ertd345e|SMT3A|SUMO-3|Smt3h1	small ubiquitin-like modifier 3	protein-coding
H1R1_peak_6613	chr8	104389858	104390790	+	436	NA	intron (NM_153582, intron 1 of 3)	intron (NM_153582, intron 1 of 3)	5483	NM_153582	97487	Mm.29658	NM_153582	ENSMUSG00000096188	Cmtm4	Cklfsf4|D19397|Gm9853	CKLF-like MARVEL transmembrane domain containing 4	protein-coding
H1R1_peak_2474	chr15	79328366	79329031	+	436	NA	promoter-TSS (NM_016915)	promoter-TSS (NM_016915)	-327	NM_001199024	53357	Mm.155620	NM_016915	ENSMUSG00000042632	Pla2g6	BB112799|PNPLA9|iPLA(2)beta|iPLA2|iPLA2beta	phospholipase A2, group VI	protein-coding
H1R1_peak_959	chr11	32605187	32605928	+	435	NA	intron (NM_001359177, intron 12 of 18)	intron (NM_001359177, intron 12 of 18)	-36998	NM_001271349	103583	Mm.28017	NM_134015	ENSMUSG00000020271	Fbxw11	2310065A07Rik|AA536858|BTRC2|BTRCP2|Fbxw1b|HOS	F-box and WD-40 domain protein 11	protein-coding
H1R1_peak_5392	chr5	124004375	124005157	+	435	NA	3' UTR (NM_177876, exon 4 of 4)	3' UTR (NM_177876, exon 4 of 4)	7914	NR_105999	102465625		NR_105999	ENSMUSG00000098454	Mir7032	Gm27309|mmu-mir-7032	microRNA 7032	ncRNA
H1R1_peak_2836	chr16	92694448	92695168	+	434	NA	intron (NM_001111023, intron 1 of 5)	intron (NM_001111023, intron 1 of 5)	2521	NM_001111023	12394	Mm.4081	NM_009821	ENSMUSG00000022952	Runx1	AML1|CBF-alpha-2|Cbfa2|Pebp2a2|Pebpa2b	runt related transcription factor 1	protein-coding
H1R1_peak_5069	chr5	4018007	4018855	+	434	NA	intron (NM_194462, intron 21 of 47)	MERVL-int|LTR|ERVL	86266	NM_020010	13121	Mm.140158	NM_020010	ENSMUSG00000001467	Cyp51	AI426508|CYPLI|Cyp51a1|Ldm|P450-14DM|P450LI	cytochrome P450, family 51	protein-coding
H1R1_peak_4485	chr3	108722280	108722919	+	433	NA	promoter-TSS (NM_029522)	promoter-TSS (NM_029522)	-300	NM_029522	76123	Mm.226941	NM_029522	ENSMUSG00000027883	Gpsm2	6230410J09Rik|LGN|Pins	G-protein signalling modulator 2 (AGS3-like, C. elegans)	protein-coding
H1R1_peak_5478	chr5	143400358	143400952	+	433	NA	Intergenic	Intergenic	-3165	NM_025841	66913	Mm.181880	NM_025841	ENSMUSG00000079111	Kdelr2	1110007A14Rik	KDEL (Lys-Asp-Glu-Leu) endoplasmic reticulum protein retention receptor 2	protein-coding
H1R1_peak_2797	chr16	76194156	76194649	+	433	NA	Intergenic	Intergenic	71789	NR_040575	78215	Mm.243885	NR_040575	ENSMUSG00000116695	4930578N18Rik	-	RIKEN cDNA 4930578N18 gene	ncRNA
H1R1_peak_4072	chr2	153435179	153435792	+	433	NA	intron (NM_001001986, intron 2 of 7)	intron (NM_001001986, intron 2 of 7)	8994	NM_001001986	329540	Mm.50600	NM_001001986	ENSMUSG00000061411	Nol4l	4931410H15|8430427H17Rik|AI429157|Gm1636	nucleolar protein 4-like	protein-coding
H1R1_peak_5567	chr6	39263827	39265194	+	431	NA	Intergenic	Intergenic	-57737	NM_001033430	338523	Mm.293175	NM_001033430	ENSMUSG00000042599	Kdm7a	A630082K20Rik|BB041802|Jhdm1d|mKIAA1718	lysine (K)-specific demethylase 7A	protein-coding
H1R1_peak_277	chr1	131797068	131797831	+	431	NA	promoter-TSS (NM_178079)	promoter-TSS (NM_178079)	51	NM_001357478	212933	Mm.23844	NM_178079	ENSMUSG00000042251	Pm20d1	4732466D17Rik|AI098026	peptidase M20 domain containing 1	protein-coding
H1R1_peak_6488	chr8	61923664	61925117	+	430	NA	Intergenic	Intergenic	-3697	NM_001293783	234311	Mm.275233	NM_144928	ENSMUSG00000037921	Ddx60	9830118M07	DEAD (Asp-Glu-Ala-Asp) box polypeptide 60	protein-coding
H1R1_peak_1560	chr12	54373826	54374610	+	430	NA	Intergenic	Intergenic	17100	NR_033689	665239	Mm.26856	NR_033689		Gm7550	EG665239|Gm666	predicted gene 7550	ncRNA
H1R1_peak_5983	chr7	35415817	35416769	+	430	NA	intron (NR_153799, intron 6 of 19)	intron (NR_153799, intron 6 of 19)	19230	NR_153799	72140	Mm.133263	NM_028120	ENSMUSG00000023072	Cep89	2610507L03Rik|Ccdc123	centrosomal protein 89	protein-coding
H1R1_peak_1439	chr11	120184772	120185496	+	429	NA	Intergenic	Intergenic	4722	NR_030682	100042332	Mm.269766	NR_030682		2810410L24Rik	-	RIKEN cDNA 2810410L24 gene	ncRNA
H1R1_peak_4536	chr3	129554431	129555260	+	429	NA	intron (NM_130450, intron 2 of 4)	Tigger17a|DNA|TcMar-Tigger	-22457	NR_153368	102639747	Mm.393257	NR_153368		Gm35986	-	predicted gene, 35986	ncRNA
H1R1_peak_720	chr10	81193016	81193757	+	429	NA	TTS (NM_001190474)	TTS (NM_001190474)	-1305	NR_015477	69678	Mm.81562	NR_015477		Atcayos	2310050B05Rik	ataxia, cerebellar, Cayman type, opposite strand	ncRNA
H1R1_peak_2936	chr17	26021599	26022592	+	428	NA	promoter-TSS (NM_153140)	promoter-TSS (NM_153140)	-235	NM_153140	215445	Mm.41191	NM_153140	ENSMUSG00000037098	Rab11fip3	Cart1|D030060O14Rik|Rab11-FIP3|mKIAA0665	RAB11 family interacting protein 3 (class II)	protein-coding
H1R1_peak_5659	chr6	90570028	90570931	+	428	NA	intron (NM_027406, intron 10 of 22)	intron (NM_027406, intron 10 of 22)	19686	NM_027406	107747	Mm.30035	NM_027406	ENSMUSG00000030088	Aldh1l1	1810048F20Rik|FDH|Fthfd|Neut2	aldehyde dehydrogenase 1 family, member L1	protein-coding
[truncated: 2,355 more rows]

## Sheet: HNF4A enriched Motif_KN GEMM
Homer de novo Motif Results (HNF4Acomb_KN/homer/)
Known Motif Enrichment Results
Gene Ontology Enrichment Results
[truncated: 56 more rows]

## Sheet: KN GEMM_FOXA1 ChIP Peak
PeakID (cmd=annotatePeaks.pl F1r1r3KNcomb/F1r1r3KNcomb_intersect.bed mm10 -go F1r1r3KNcomb/GO_intersect -annStats F1r1r3KNcomb/F1r1r3KNcomb_intersect_annotation.log)	Chr	Start	End	Strand	Peak Score	Focus Ratio/Region Size	Annotation	Detailed Annotation	Distance to TSS	Nearest PromoterID	Entrez ID	Nearest Unigene	Nearest Refseq	Nearest Ensembl	Gene Name	Gene Alias	Gene Description	Gene Type
[truncated: 28,909 more rows]

[truncated: 17 more sheets: FOXA1 enriched Motif_KN GEMM, KN GEMM_FOXA2 ChIP Peak, FOXA2 enriched Motif_KN GEMM, KNH GEMM_FOXA1 ChIP Peak, FOXA1 enriched Motif_KNH GEMM, KNH GEMM_FOXA2 ChIP Peak, FOXA2 enriched Motif_KNH GEMM, 1311G_HNF4a ChIP Peak, HNF4a enriched Motif_1311G, 1311G_KN_FOXA1 ChIP Peak, FOXA1 enriched Motif_1311G_KN, 1311G_KNH_FOXA1 ChIP Peak, FOXA1 enrich Motif 1311G_KNH, 429A_HNF4a ChIP Peak, HNF4a enriched Motif_429A, HCI_IMA03 HNF4A ChIP , HNF4A enriched Motif_HCI_IMA03]
