# Supplementary material for: HNF4α controls growth, identity, and KRAS inhibitor response in invasive mucinous adenocarcinoma of the lung
Source: J Clin Invest. 2026 May 12;136(13):e198282. doi: 10.1172/JCI198282 (PMC13318121; doi:10.1172/JCI198282)
Supplement: Supplemental table 10 [file jci-136-198282-s179.xlsx]

## Sheet: Meta data_Tumor cell 
Barcode	orig.ident	nCount_RNA	nFeature_RNA	Tumor_Type	Geno_Type	percent.mt	pct_Cre	pct_GFP	RNA_snn_res.0.5	seurat_clusters	RNA_snn_res.1
TAGACCATCCCTCAAC-1_1	KN	5560	2415	KN_cells	KN	2.5	0	0	13	18	18
AAACGAAAGGAGCTGT-1_2	KNH	9775	3842	KNH_cells	KNH	1.79028	0	0	13	18	18
ACCATTTTCTTCACAT-1_2	KNH	14581	4835	KNH_cells	KNH	0.658391	0	0	13	18	18
ACCCAAAAGGTACAGC-1_2	KNH	27261	6761	KNH_cells	KNH	1.78643	0.00366824	0	13	18	18
ACCGTTCAGGTACAAT-1_2	KNH	8526	3658	KNH_cells	KNH	1.34882	0.0234577	0	13	18	18
ACGGAAGGTTTGTGGT-1_2	KNH	14919	5070	KNH_cells	KNH	2.26557	0	0.00670286	13	18	18
ACTACGATCGATCCCT-1_2	KNH	1576	1158	KNH_cells	KNH	1.64975	0	0.0634518	13	18	18
AGACCATCACACCTTC-1_2	KNH	20841	5514	KNH_cells	KNH	0.882875	0.00479823	0	13	18	18
AGGACGAGTTGGTGTT-1_2	KNH	15332	5198	KNH_cells	KNH	2.98722	0	0	13	18	18
AGGATCTTCATGTCTT-1_2	KNH	22610	6057	KNH_cells	KNH	1.03494	0	0.00442282	13	18	18
AGGTCATGTTGGGCCT-1_2	KNH	12764	4087	KNH_cells	KNH	3.62739	0	0	13	18	18
AGTCATGAGTGGAATT-1_2	KNH	9283	3935	KNH_cells	KNH	3.94269	0	0	13	18	18
ATCTTCAGTCGGATTT-1_2	KNH	12656	4427	KNH_cells	KNH	1.54867	0	0	13	18	18
ATGCCTCCATCGTGGC-1_2	KNH	18571	5511	KNH_cells	KNH	1.39465	0	0	13	18	18
ATGTCTTAGTCACGCC-1_2	KNH	6458	3112	KNH_cells	KNH	0.944565	0	0	13	18	18
ATTCCATCACCGAATT-1_2	KNH	1950	1233	KNH_cells	KNH	2.71795	0.0512821	0	13	18	18
ATTTACCAGACCGCCT-1_2	KNH	30505	6888	KNH_cells	KNH	1.88822	0	0	13	18	18
CAACAACTCGCTTTAT-1_2	KNH	33379	6690	KNH_cells	KNH	1.99527	0	0	13	18	18
CAACCTCTCCTGTAGA-1_2	KNH	13258	4669	KNH_cells	KNH	1.25962	0	0	13	18	18
CAGCACGGTTGGTGTT-1_2	KNH	10985	4171	KNH_cells	KNH	1.83887	0	0	13	18	18
CAGTTAGGTCTAACTG-1_2	KNH	8270	3619	KNH_cells	KNH	0.483676	0	0	13	18	18
CAGTTCCGTAGTGATA-1_2	KNH	27999	6588	KNH_cells	KNH	0.753598	0	0	13	18	18
CATCGGGTCTACGGTA-1_2	KNH	13144	4665	KNH_cells	KNH	2.06939	0	0	13	18	18
CCCGAAGTCGGTAGGA-1_2	KNH	2369	1481	KNH_cells	KNH	3.03926	0	0	13	18	18
CCTCATGAGATGCTGG-1_2	KNH	16305	4913	KNH_cells	KNH	0.981294	0	0	13	18	18
CCTTCAGCAATAGTAG-1_2	KNH	28576	6719	KNH_cells	KNH	1.93519	0	0	13	18	18
CGATGGCAGATACCAA-1_2	KNH	16186	5455	KNH_cells	KNH	1.24181	0	0	13	18	18
CGGGTCAGTGATTCAC-1_2	KNH	10544	3878	KNH_cells	KNH	1.71662	0	0	13	18	18
CGTCAAAAGTGGTCAG-1_2	KNH	22820	5830	KNH_cells	KNH	1.89308	0	0	13	18	18
CTCTCGAAGTTCACTG-1_2	KNH	17007	5286	KNH_cells	KNH	1.08779	0	0	13	18	18
GAAGTAACACAGACGA-1_2	KNH	18087	5234	KNH_cells	KNH	0.547354	0	0.00552883	13	18	18
GAGAAATTCCCTCTCC-1_2	KNH	10035	4028	KNH_cells	KNH	0.149477	0	0	13	18	18
GAGCCTGGTAAGGTCG-1_2	KNH	8899	3913	KNH_cells	KNH	0.629284	0	0	13	18	18
GATGCTATCCCATAGA-1_2	KNH	3240	1541	KNH_cells	KNH	10.4321	0	0	13	18	18
GATGTTGAGATACAGT-1_2	KNH	19964	5671	KNH_cells	KNH	1.76317	0.010018	0.00500902	13	18	18
GATGTTGGTAATTGGA-1_2	KNH	9387	3851	KNH_cells	KNH	2.64195	0	0	13	18	18
GCAGGCTTCTACTGCC-1_2	KNH	6712	3319	KNH_cells	KNH	3.06913	0	0	13	18	18
GCATTAGTCGAGCACC-1_2	KNH	11400	4045	KNH_cells	KNH	3.47368	0	0	13	18	18
GCTACAACAAGTGCTT-1_2	KNH	17459	5328	KNH_cells	KNH	0.418122	0	0.0114554	13	18	18
GGACGTCTCTTGCGCT-1_2	KNH	23876	5801	KNH_cells	KNH	0.159156	0.00418831	0.00837661	13	18	18
GGTGTCGAGACAGCTG-1_2	KNH	8663	3452	KNH_cells	KNH	0.507907	0	0	13	18	18
GTCAAGTGTTAAGTCC-1_2	KNH	21970	5847	KNH_cells	KNH	2.72189	0	0	13	18	18
GTGTCCTAGGTACAAT-1_2	KNH	7503	3453	KNH_cells	KNH	1.95922	0	0	13	18	18
GTGTCCTGTACATTGC-1_2	KNH	7626	3305	KNH_cells	KNH	0.799895	0	0	13	18	18
GTTCCGTGTGGCATCC-1_2	KNH	22165	5835	KNH_cells	KNH	1.48883	0	0	13	18	18
GTTCTATAGGTACAAT-1_2	KNH	2983	1839	KNH_cells	KNH	1.4415	0	0	13	18	18
TAACTTCTCTGCGGCA-1_2	KNH	13581	4768	KNH_cells	KNH	3.76997	0.00736323	0	13	18	18
TAGCACACATCTCGTC-1_2	KNH	14243	5030	KNH_cells	KNH	0.358071	0	0	13	18	18
TAGGGTTCAGTGTGGA-1_2	KNH	18531	5454	KNH_cells	KNH	0.242836	0.00539636	0	13	18	18
TATTCCACACAGCCAC-1_2	KNH	40844	7312	KNH_cells	KNH	0.616982	0	0.00734502	13	18	18
TCCACGTAGCAGGTCA-1_2	KNH	28556	6774	KNH_cells	KNH	0.994537	0	0	13	18	18
TCCGATCAGTCACGCC-1_2	KNH	6859	3216	KNH_cells	KNH	1.10803	0	0	13	18	18
TCGTGCTCACCCTTGT-1_2	KNH	19906	5915	KNH_cells	KNH	1.45182	0.00502361	0.0100472	13	18	18
TCTGCCATCGTGGGAA-1_2	KNH	12919	4593	KNH_cells	KNH	0.634724	0	0	13	18	18
TGACGCGCATGTGACT-1_2	KNH	22334	5701	KNH_cells	KNH	1.34772	0	0	13	18	18
TGACTCCGTCATAACC-1_2	KNH	20864	5850	KNH_cells	KNH	0.901074	0	0	13	18	18
TGCTGAAAGAGTTCGG-1_2	KNH	21399	5921	KNH_cells	KNH	3.57026	0	0	13	18	18
TGGGAAGTCGGTAGGA-1_2	KNH	25134	6428	KNH_cells	KNH	2.88852	0	0	13	18	18
TGGGTTAAGCGCCTTG-1_2	KNH	15571	4792	KNH_cells	KNH	0.494509	0.0064222	0	13	18	18
TGGTACATCCTGTTAT-1_2	KNH	18380	5337	KNH_cells	KNH	1.07726	0.0054407	0	13	18	18
TGGTAGTAGTCACGCC-1_2	KNH	11925	4500	KNH_cells	KNH	1.46751	0	0	13	18	18
TGGTAGTGTTTCGTGA-1_2	KNH	20893	6074	KNH_cells	KNH	1.12478	0.00478629	0.00478629	13	18	18
TTCTGTAAGGTACAAT-1_2	KNH	3095	1819	KNH_cells	KNH	1.42165	0	0	13	18	18
CCCAACTAGATCGCCC-1_1	KN	22681	5885	KN_cells	KN	2.37203	0	0	8	17	17
CCGCAAGAGTACCATC-1_1	KN	3552	1854	KN_cells	KN	1.88626	0	0	8	17	17
CTGGCAGAGTACCATC-1_1	KN	22597	5433	KN_cells	KN	2.04452	0.00442537	0	8	17	17
CTTTCAATCCAAGAGG-1_1	KN	14900	4763	KN_cells	KN	2.90604	0	0	8	17	17
TCCCATGGTACCCACG-1_1	KN	8809	3669	KN_cells	KN	5.18788	0	0	8	17	17
TCGAAGTTCCTCTCTT-1_1	KN	25131	6196	KN_cells	KN	1.95376	0	0	8	17	17
TCTGTCGTCGCACGAC-1_1	KN	27847	6059	KN_cells	KN	1.23173	0	0.00359105	8	17	17
TTAGTCTTCAGCCTTC-1_1	KN	16579	4846	KN_cells	KN	2.18349	0	0	8	17	17
TTCTAACAGCTAGAGC-1_1	KN	8582	3011	KN_cells	KN	4.18317	0.0116523	0	8	17	17
AAAGGATTCTGAATCG-1_2	KNH	29091	6501	KNH_cells	KNH	3.71593	0	0.00343749	8	17	17
AACCAACTCGAGAACG-1_2	KNH	16263	4831	KNH_cells	KNH	3.1667	0.00614893	0	8	17	17
AAGTCGTAGGTGCTTT-1_2	KNH	16974	4964	KNH_cells	KNH	4.78968	0	0	8	17	17
AATGACCCAAGGCTTT-1_2	KNH	28804	6783	KNH_cells	KNH	3.58284	0	0	8	17	17
AATGCCACACTAGGCC-1_2	KNH	9389	3510	KNH_cells	KNH	10.523	0	0	8	17	17
ACAACCACAGCGAGTA-1_2	KNH	31614	6874	KNH_cells	KNH	4.10578	0	0.00316316	8	17	17
ACACGCGTCTACAGGT-1_2	KNH	19011	5539	KNH_cells	KNH	3.14029	0	0	8	17	17
ACAGGGAAGAGCATCG-1_2	KNH	7254	2957	KNH_cells	KNH	6.39647	0	0	8	17	17
ACATCCCGTACATACC-1_2	KNH	24138	6360	KNH_cells	KNH	4.48256	0	0	8	17	17
ACCCAAACACCGCTAG-1_2	KNH	27020	6098	KNH_cells	KNH	3.4493	0	0	8	17	17
ACGGAAGAGAGAGTGA-1_2	KNH	21075	5012	KNH_cells	KNH	2.58126	0	0	8	17	17
ACGTAACTCGGCTCTT-1_2	KNH	30021	6786	KNH_cells	KNH	2.01192	0	0	8	17	17
ACGTAGTTCAACTGAC-1_2	KNH	21666	5728	KNH_cells	KNH	4.18167	0	0	8	17	17
AGAGCCCTCTGCGTCT-1_2	KNH	15216	4658	KNH_cells	KNH	2.89826	0	0	8	17	17
AGCATCACAAGTATCC-1_2	KNH	23460	6034	KNH_cells	KNH	3.16283	0	0	8	17	17
AGCGATTCAGATTCGT-1_2	KNH	16508	4931	KNH_cells	KNH	2.48364	0	0	8	17	17
AGCGCCATCTATACTC-1_2	KNH	24064	5927	KNH_cells	KNH	2.92969	0	0	8	17	17
AGCGCTGAGGTACCTT-1_2	KNH	20529	5371	KNH_cells	KNH	3.20035	0	0	8	17	17
AGCGCTGAGTAGACCG-1_2	KNH	16132	5062	KNH_cells	KNH	4.07265	0	0	8	17	17
AGGATAACACGGCCAT-1_2	KNH	17200	4654	KNH_cells	KNH	3.05814	0	0.00581395	8	17	17
AGGATAATCGCGAAGA-1_2	KNH	32934	7231	KNH_cells	KNH	3.71956	0	0	8	17	17
AGGATCTGTACCTTCC-1_2	KNH	32252	6848	KNH_cells	KNH	3.37033	0	0	8	17	17
AGGGAGTGTGTCCTAA-1_2	KNH	15418	4780	KNH_cells	KNH	4.7931	0	0	8	17	17
AGTACTGTCACTACTT-1_2	KNH	21147	5679	KNH_cells	KNH	3.93436	0.0047288	0	8	17	17
ATCTTCATCTGCTGAA-1_2	KNH	13719	4680	KNH_cells	KNH	2.33982	0	0	8	17	17
ATGGTTGCAGTTGTCA-1_2	KNH	23451	5864	KNH_cells	KNH	3.31329	0	0	8	17	17
ATTACTCTCGGCTCTT-1_2	KNH	4905	2570	KNH_cells	KNH	1.7737	0	0.0203874	8	17	17
ATTTCTGGTCCATCTC-1_2	KNH	27418	6558	KNH_cells	KNH	2.05704	0	0	8	17	17
CAAGACTCACACGCCA-1_2	KNH	25723	5981	KNH_cells	KNH	1.77273	0	0	8	17	17
CAATCGAAGCTGAAAT-1_2	KNH	22743	5726	KNH_cells	KNH	3.11305	0.00439696	0	8	17	17
CACATGAGTGGGCTTC-1_2	KNH	22344	5629	KNH_cells	KNH	4.61869	0	0.00447547	8	17	17
CAGCGTGAGTACAACA-1_2	KNH	26544	6312	KNH_cells	KNH	3.86528	0	0	8	17	17
CAGTTAGAGATAGGGA-1_2	KNH	26862	6273	KNH_cells	KNH	3.43608	0	0	8	17	17
CATACAGTCGCAGTCG-1_2	KNH	25190	5904	KNH_cells	KNH	5.59349	0	0.00396983	8	17	17
CATGCTCGTCACTCAA-1_2	KNH	26264	5998	KNH_cells	KNH	2.39872	0	0	8	17	17
CCAATTTGTTACCCAA-1_2	KNH	13973	4703	KNH_cells	KNH	4.13655	0	0.00715666	8	17	17
CCATCACCAGCTGTCG-1_2	KNH	10324	3875	KNH_cells	KNH	5.38551	0	0	8	17	17
CCATCACGTGACAGCA-1_2	KNH	19594	5366	KNH_cells	KNH	3.66439	0	0	8	17	17
CCCTGATTCAGGTAAA-1_2	KNH	30331	6967	KNH_cells	KNH	3.68929	0	0	8	17	17
CCCTTAGCATCTTTCA-1_2	KNH	32163	6948	KNH_cells	KNH	3.14025	0	0	8	17	17
CCTAAGACAGTCTTCC-1_2	KNH	18773	4890	KNH_cells	KNH	3.1002	0	0	8	17	17
CGAGTGCGTCAGCGTC-1_2	KNH	11758	4169	KNH_cells	KNH	4.20139	0	0	8	17	17
CGTTCTGAGAGGGTAA-1_2	KNH	19355	5127	KNH_cells	KNH	3.9628	0	0	8	17	17
CTAACCCAGCGCTTCG-1_2	KNH	14421	4448	KNH_cells	KNH	5.83177	0	0	8	17	17
CTACTATCACAGCCAC-1_2	KNH	14444	4512	KNH_cells	KNH	7.09637	0	0	1	17	17
CTATCCGCACTGTGTA-1_2	KNH	14576	4595	KNH_cells	KNH	2.82656	0	0.0205818	8	17	17
CTCCAACCACTTTATC-1_2	KNH	15497	4981	KNH_cells	KNH	5.61399	0	0	8	17	17
CTGAATGCACTGCGTG-1_2	KNH	22828	5890	KNH_cells	KNH	3.97319	0.00438059	0.00438059	8	17	17
CTGAGCGCAGAACTCT-1_2	KNH	29185	6720	KNH_cells	KNH	3.28593	0	0	8	17	17
CTGCATCCAGGTTACT-1_2	KNH	26649	6069	KNH_cells	KNH	3.04702	0	0	8	17	17
CTGCCTACAAGGCTTT-1_2	KNH	13994	4708	KNH_cells	KNH	7.8891	0	0	8	17	17
CTTAGGAGTTATCTTC-1_2	KNH	16250	4778	KNH_cells	KNH	3.37231	0	0	8	17	17
CTTAGGATCCATTTGT-1_2	KNH	17193	4922	KNH_cells	KNH	4.7752	0	0	8	17	17
GAAATGAGTAGCACAG-1_2	KNH	19127	5185	KNH_cells	KNH	2.90689	0	0.00522821	8	17	17
GACCCTTCATCCGAAT-1_2	KNH	14698	4703	KNH_cells	KNH	6.38862	0	0	8	17	17
GACCCTTCATCTCAAG-1_2	KNH	16188	4861	KNH_cells	KNH	2.66864	0	0	8	17	17
GACTATGGTATGCGGA-1_2	KNH	29817	6494	KNH_cells	KNH	4.07486	0	0	8	17	17
GACTTCCCATGGGATG-1_2	KNH	30091	6578	KNH_cells	KNH	2.4293	0.00664651	0.00664651	8	17	17
GAGAAATGTGATGGCA-1_2	KNH	26679	6154	KNH_cells	KNH	3.30972	0.00374827	0	8	17	17
GAGATGGGTCATCGGC-1_2	KNH	17931	5059	KNH_cells	KNH	5.08059	0	0.00557693	8	17	17
GAGTCATCACTTGTGA-1_2	KNH	20341	5583	KNH_cells	KNH	3.96736	0	0	8	17	17
GATGCTAGTTAGGACG-1_2	KNH	18829	5575	KNH_cells	KNH	3.88231	0	0.00531096	8	17	17
GCAACCGAGAGGTCGT-1_2	KNH	19507	5300	KNH_cells	KNH	3.64485	0	0	8	17	17
GCCATTCGTAGACACG-1_2	KNH	14769	4584	KNH_cells	KNH	3.33807	0	0	8	17	17
GCTTGGGAGGAGTATT-1_2	KNH	30466	6705	KNH_cells	KNH	5.77037	0	0	8	17	17
GGCTGTGTCGGCTCTT-1_2	KNH	7661	3457	KNH_cells	KNH	3.17191	0	0	8	17	17
GGGCGTTAGGATTTCC-1_2	KNH	12063	4324	KNH_cells	KNH	3.40711	0	0	8	17	17
GGGCGTTCAGGGTTGA-1_2	KNH	15624	5107	KNH_cells	KNH	4.40348	0	0	8	17	17
GGTAGAGTCCCAACTC-1_2	KNH	36716	7498	KNH_cells	KNH	2.18706	0	0	8	17	17
GGTCACGAGCTACGTT-1_2	KNH	34490	7343	KNH_cells	KNH	2.22673	0	0.0115976	8	17	17
GGTGGCTAGGGCATGT-1_2	KNH	15249	4985	KNH_cells	KNH	5.49544	0	0	8	17	17
GTAACACAGCAGTAAT-1_2	KNH	15127	4734	KNH_cells	KNH	3.82759	0	0	8	17	17
GTACAGTTCACCGCTT-1_2	KNH	18209	5215	KNH_cells	KNH	4.77237	0	0	8	17	17
GTAGGTTTCCTCTCGA-1_2	KNH	20417	5597	KNH_cells	KNH	5.7648	0	0	8	17	17
GTCAAGTGTTTCGACA-1_2	KNH	15737	4715	KNH_cells	KNH	2.35115	0.00635445	0	8	17	17
GTCACGGCAACAGATA-1_2	KNH	20367	5329	KNH_cells	KNH	2.55806	0	0	8	17	17
GTCCCATGTATAGGGC-1_2	KNH	48231	7400	KNH_cells	KNH	4.59663	0	0	8	17	17
GTCGAATGTTTCGCTC-1_2	KNH	19697	5512	KNH_cells	KNH	3.58938	0.00507692	0	8	17	17
GTGGAAGCAGAAACCG-1_2	KNH	17141	4883	KNH_cells	KNH	5.44309	0	0	8	17	17
GTGTTAGAGCCACTCG-1_2	KNH	13841	4421	KNH_cells	KNH	6.11228	0	0.00722491	8	17	17
GTGTTCCGTGAGTCAG-1_2	KNH	29434	6528	KNH_cells	KNH	3.11205	0	0	8	17	17
GTTACCCCAGTTCCAA-1_2	KNH	6079	2887	KNH_cells	KNH	11.877	0	0	8	17	17
GTTGTAGAGGTGCTTT-1_2	KNH	22297	5788	KNH_cells	KNH	2.37252	0	0	8	17	17
GTTGTCCCATTCAGGT-1_2	KNH	22840	6167	KNH_cells	KNH	2.97723	0	0	8	17	17
GTTGTGATCCGACGGT-1_2	KNH	15696	4742	KNH_cells	KNH	3.53593	0	0	8	17	17
GTTTACTAGACGAGCT-1_2	KNH	30010	6640	KNH_cells	KNH	3.10563	0	0	8	17	17
TAACTTCTCCATATGG-1_2	KNH	15745	4927	KNH_cells	KNH	3.1248	0	0.00635122	8	17	17
TAATCTCTCTGGTCAA-1_2	KNH	10882	4304	KNH_cells	KNH	4.87043	0	0.018379	8	17	17
TACCCGTCAGTTACCA-1_2	KNH	16474	4648	KNH_cells	KNH	3.30824	0.00607017	0	8	17	17
TATATCCCAGCAGTAG-1_2	KNH	11477	4163	KNH_cells	KNH	4.9316	0	0	8	17	17
TATATCCCATGTGGCC-1_2	KNH	33542	7195	KNH_cells	KNH	2.56991	0	0	8	17	17
TATCAGGGTCACTTCC-1_2	KNH	27082	6298	KNH_cells	KNH	2.68075	0	0	8	17	17
TATCGCCAGAGCTTTC-1_2	KNH	19817	5175	KNH_cells	KNH	2.46253	0.00504617	0	8	17	17
TCAGCAATCCCATAGA-1_2	KNH	23151	5952	KNH_cells	KNH	4.11645	0.00431947	0	8	17	17
TCATTGTTCTGATGGT-1_2	KNH	27530	6781	KNH_cells	KNH	2.30657	0	0	8	17	17
TCCTGCATCATGACAC-1_2	KNH	20998	5850	KNH_cells	KNH	1.92876	0	0.00476236	8	17	17
TCGAACAGTCGAATGG-1_2	KNH	17556	5255	KNH_cells	KNH	4.74482	0	0	8	17	17
TCGCACTTCTCCCAAC-1_2	KNH	49067	7427	KNH_cells	KNH	3.12838	0.00203803	0	8	17	17
TGATGGTTCAGACCGC-1_2	KNH	17233	5001	KNH_cells	KNH	6.19161	0.0116056	0	8	17	17
TGATTCTTCCCTCTCC-1_2	KNH	16934	4906	KNH_cells	KNH	4.60021	0	0.00590528	8	17	17
TGCGATATCTGAGAGG-1_2	KNH	14292	4268	KNH_cells	KNH	2.44193	0	0.00699692	8	17	17
TGCTCCATCTAACACG-1_2	KNH	21983	5622	KNH_cells	KNH	4.03494	0	0	8	17	17
TGGTAGTGTTACTCAG-1_2	KNH	12918	4258	KNH_cells	KNH	4.55953	0	0	8	17	17
TGGTTAGCAAGAGGCT-1_2	KNH	19605	5328	KNH_cells	KNH	4.22341	0	0	8	17	17
TTACGTTGTTGTCCCT-1_2	KNH	23962	5724	KNH_cells	KNH	3.46799	0	0	8	17	17
TTCATGTAGTTTCTTC-1_2	KNH	13241	4938	KNH_cells	KNH	4.13866	0	0	5	17	17
TTGTGGAAGGTAAAGG-1_2	KNH	18922	5137	KNH_cells	KNH	2.69528	0	0	8	17	17
TTGTTCAGTGGGTCAA-1_2	KNH	9035	3266	KNH_cells	KNH	6.35307	0	0	8	17	17
TTTAGTCAGTTCCGTA-1_2	KNH	19058	5024	KNH_cells	KNH	1.44296	0	0	8	17	17
TTTGGTTCAACCGTGC-1_2	KNH	20734	5582	KNH_cells	KNH	3.00955	0	0	8	17	17
AAAGTCCTCATGCCCT-1_1	KN	11163	3919	KN_cells	KN	3.1264	0	0.00895817	12	16	16
AAATGGATCGAGAGAC-1_1	KN	10289	3711	KN_cells	KN	5.70512	0	0	12	16	16
ACAGGGACATATTCGG-1_1	KN	27367	5588	KN_cells	KN	3.27036	0	0.00365404	9	16	16
ACTATGGTCTGCTAGA-1_1	KN	19650	5004	KN_cells	KN	3.36387	0.00508906	0.00508906	12	16	16
ACTGCAAGTTATAGCC-1_1	KN	10244	3263	KN_cells	KN	1.08356	0	0	12	16	16
AGCGCTGAGGGCCTCT-1_1	KN	11252	3610	KN_cells	KN	3.31497	0	0	12	16	16
AGGTCATCAATCTCGA-1_1	KN	7647	2919	KN_cells	KN	2.06617	0	0	12	16	16
AGTTCCCTCAGGAAGC-1_1	KN	17146	4847	KN_cells	KN	2.55453	0.00583226	0	9	16	16
ATAGAGACAACTTCTT-1_1	KN	11641	3460	KN_cells	KN	1.76961	0	0	12	16	16
ATCGTAGTCGTGGACC-1_1	KN	9573	3200	KN_cells	KN	3.19649	0	0.010446	12	16	16
ATCGTCCCACAAGTTC-1_1	KN	12621	3746	KN_cells	KN	2.70185	0	0	9	16	16
ATCGTGACATAGTCGT-1_1	KN	28534	5152	KN_cells	KN	3.16114	0	0	12	16	16
ATTACTCAGAGGACTC-1_1	KN	20925	5197	KN_cells	KN	2.5902	0	0	12	16	16
CACTGTCTCTGGTTGA-1_1	KN	2603	1396	KN_cells	KN	5.801	0	0	12	16	16
CAGGCCAAGCTACAAA-1_1	KN	8341	3457	KN_cells	KN	1.75039	0	0	9	16	16
CATCAAGCACCAGACC-1_1	KN	27844	6087	KN_cells	KN	1.40425	0.00359144	0.00359144	12	16	16
CATCCCACAACGGCTC-1_1	KN	17426	4657	KN_cells	KN	2.18639	0.00573855	0	12	16	16
CATGCGGCACAATGCT-1_1	KN	10941	3530	KN_cells	KN	3.52801	0	0	12	16	16
CCGGACACAAATCGTC-1_1	KN	27316	5701	KN_cells	KN	2.96896	0	0	12	16	16
CCGTAGGGTACTGACT-1_1	KN	13431	4137	KN_cells	KN	2.09962	0	0	12	16	16
CCTCATGAGGGTTGCA-1_1	KN	8341	2958	KN_cells	KN	5.07133	0	0	12	16	16
CCTCCTCCAAAGAGTT-1_1	KN	5026	2227	KN_cells	KN	6.62555	0	0	12	16	16
CTACAGACAATCGCCG-1_1	KN	25851	5894	KN_cells	KN	4.39055	0	0	9	16	16
CTCAAGAAGTGCACAG-1_1	KN	15954	4462	KN_cells	KN	2.97731	0	0	12	16	16
CTGAATGAGTCATTGC-1_1	KN	22368	5374	KN_cells	KN	1.98051	0	0.00447067	9	16	16
CTTTCGGAGCGTACAG-1_1	KN	25566	5893	KN_cells	KN	2.80059	0	0	12	16	16
GAAGAATTCCCAAGCG-1_1	KN	11854	3346	KN_cells	KN	4.03239	0	0	9	16	16
GACACGCAGTATAACG-1_1	KN	26575	5704	KN_cells	KN	1.43744	0	0	12	16	16
GAGCTGCTCGGATACT-1_1	KN	16165	4586	KN_cells	KN	2.60439	0	0.00618621	12	16	16
GAGGCCTAGGCTGAAC-1_1	KN	12373	3931	KN_cells	KN	1.57601	0.0161642	0	9	16	16
GAGGCCTCAAGTGACG-1_1	KN	5935	2682	KN_cells	KN	5.35805	0	0	12	16	16
GCAGCTGTCTACTCAT-1_1	KN	9267	2791	KN_cells	KN	2.05029	0	0	12	16	16
GCATTAGCAGCAGAAC-1_1	KN	17409	5000	KN_cells	KN	1.85536	0	0	12	16	16
GCCATGGGTTAAACAG-1_1	KN	11291	3851	KN_cells	KN	3.83491	0	0.00885661	12	16	16
GGAACCCAGAAATGGG-1_1	KN	1780	1112	KN_cells	KN	4.49438	0	0	12	16	16
GTATTGGCACGCGCTA-1_1	KN	2397	1426	KN_cells	KN	9.38673	0	0	12	16	16
GTCGCGAAGAACGCGT-1_1	KN	12771	4559	KN_cells	KN	7.00807	0	0	9	16	16
GTCGTAAGTCCTTTGC-1_1	KN	14090	3862	KN_cells	KN	1.21363	0	0	12	16	16
GTCTAGATCGACGCTG-1_1	KN	3701	1729	KN_cells	KN	11.4023	0	0	12	16	16
GTCTGTCAGGTAAACT-1_1	KN	1538	1005	KN_cells	KN	1.69051	0	0.0650195	12	16	16
GTGTTCCGTAACATCC-1_1	KN	14788	3862	KN_cells	KN	2.08953	0	0	12	16	16
GTTCTATAGAAATGGG-1_1	KN	5387	2462	KN_cells	KN	2.95155	0	0	12	16	16
TAATCTCGTGTCTTAG-1_1	KN	7735	3146	KN_cells	KN	3.42599	0	0	12	16	16
TAGGAGGCAGGCACTC-1_1	KN	20071	4975	KN_cells	KN	5.04708	0	0	12	16	16
TATTCCACACGAAGAC-1_1	KN	10243	3452	KN_cells	KN	2.2552	0	0	12	16	16
TCAAGCATCCCAGGAC-1_1	KN	3667	1939	KN_cells	KN	1.58167	0	0	12	16	16
TCCACGTCACTAGAGG-1_1	KN	38584	6958	KN_cells	KN	2.80168	0.00259175	0.00259175	9	16	16
TCGCTTGTCCATCTAT-1_1	KN	7468	3052	KN_cells	KN	3.53508	0	0	12	16	16
TGTTGAGGTTAAGGAT-1_1	KN	8031	2879	KN_cells	KN	2.97597	0	0	12	16	16
TTAGTCTTCAGACCGC-1_1	KN	6845	2864	KN_cells	KN	5.88751	0	0	12	16	16
TTCTGTAAGAAATGGG-1_1	KN	1579	1026	KN_cells	KN	3.54655	0	0	12	16	16
AACCTGATCCGCACGA-1_2	KNH	15678	4353	KNH_cells	KNH	2.14313	0	0	12	16	16
AAGGAATGTTCGATTG-1_2	KNH	9337	2838	KNH_cells	KNH	2.29196	0	0	12	16	16
AAGTCGTCACCAGGTC-1_2	KNH	24209	5423	KNH_cells	KNH	2.15622	0	0.00826139	12	16	16
AAGTTCGCAGCGATTT-1_2	KNH	33568	6472	KNH_cells	KNH	3.13692	0	0	12	16	16
AATTCCTTCCGAGCTG-1_2	KNH	32693	6271	KNH_cells	KNH	3.25146	0	0.00305876	12	16	16
ACAGCCGAGCTACTGT-1_2	KNH	31984	6210	KNH_cells	KNH	2.25425	0	0.00312656	12	16	16
ACCCTTGAGTGGATAT-1_2	KNH	11754	3329	KNH_cells	KNH	4.81538	0	0	12	16	16
ACGTAACTCTAGATCG-1_2	KNH	1784	958	KNH_cells	KNH	3.75561	0	0	12	16	16
ACGTAGTAGAGCAGAA-1_2	KNH	7494	2364	KNH_cells	KNH	2.22845	0	0	12	16	16
ACTCTCGCAGAGGGTT-1_2	KNH	19105	4810	KNH_cells	KNH	4.40199	0	0.00523423	12	16	16
AGACACTTCTGAGAGG-1_2	KNH	14747	3933	KNH_cells	KNH	9.59517	0	0	12	16	16
AGATAGAGTATTGCCA-1_2	KNH	5083	2320	KNH_cells	KNH	3.52154	0	0	12	16	16
AGATGCTGTGAAGCGT-1_2	KNH	26100	5120	KNH_cells	KNH	4.41379	0.00383142	0	12	16	16
AGCGCTGGTGAGTAGC-1_2	KNH	18047	4737	KNH_cells	KNH	2.73176	0	0	12	16	16
AGCGTCGGTTCCACGG-1_2	KNH	1747	980	KNH_cells	KNH	10.1889	0	0	12	16	16
AGGCCACAGACGCCCT-1_2	KNH	34194	6376	KNH_cells	KNH	3.43335	0	0	12	16	16
AGTACCAGTTGGGACA-1_2	KNH	14944	3541	KNH_cells	KNH	1.71975	0	0	12	16	16
AGTGACTTCTTTCCAA-1_2	KNH	7085	2982	KNH_cells	KNH	6.94425	0	0	12	16	16
ATCCATTCAAGTGATA-1_2	KNH	2488	1403	KNH_cells	KNH	8.60129	0	0	12	16	16
ATCCTATAGGAATCGC-1_2	KNH	26841	6205	KNH_cells	KNH	3.28602	0	0	12	16	16
ATCCTATAGTGGGAAA-1_2	KNH	28959	5963	KNH_cells	KNH	3.65344	0	0	12	16	16
ATGAAAGCAAAGGCTG-1_2	KNH	3225	1451	KNH_cells	KNH	5.86047	0	0	12	16	16
ATGAAAGTCGGTCGGT-1_2	KNH	10995	3675	KNH_cells	KNH	7.84902	0	0	12	16	16
ATTACTCTCTAGATCG-1_2	KNH	3409	1542	KNH_cells	KNH	3.13875	0	0	12	16	16
CAAAGAAAGGAGCAAA-1_2	KNH	10907	3798	KNH_cells	KNH	4.5017	0	0	12	16	16
CATCCGTCACATAGCT-1_2	KNH	15070	4708	KNH_cells	KNH	5.87259	0	0	12	16	16
CCCTAACAGTGCCGAA-1_2	KNH	8771	2505	KNH_cells	KNH	1.73298	0	0	12	16	16
CCTCTAGTCTCAACGA-1_2	KNH	16541	4348	KNH_cells	KNH	2.06759	0.0120912	0	12	16	16
CCTTGTGAGACACACG-1_2	KNH	33221	5850	KNH_cells	KNH	2.14623	0.00301014	0	12	16	16
CCTTGTGTCGTTCATT-1_2	KNH	7237	2585	KNH_cells	KNH	2.88794	0.0138179	0	12	16	16
CGACAGCTCGATGGAG-1_2	KNH	12465	3527	KNH_cells	KNH	3.92298	0.00802246	0	12	16	16
CGGGTGTCAACTCGAT-1_2	KNH	17820	5075	KNH_cells	KNH	4.91582	0	0	12	16	16
CGGTCAGTCTGGGTCG-1_2	KNH	44003	7043	KNH_cells	KNH	4.32016	0	0	12	16	16
CGTCAAAGTCGGCCTA-1_2	KNH	9384	3546	KNH_cells	KNH	9.42029	0	0	12	16	16
CTAACCCTCGCCAGAC-1_2	KNH	9064	3252	KNH_cells	KNH	3.08914	0	0	12	16	16
CTTGAGAAGGTTCACT-1_2	KNH	10702	3514	KNH_cells	KNH	3.38255	0	0	12	16	16
GAATAGATCCTTCTTC-1_2	KNH	8180	3202	KNH_cells	KNH	4.37653	0	0	12	16	16
GACTCAACAGAGTTCT-1_2	KNH	14129	4612	KNH_cells	KNH	5.73997	0	0	4	16	16
GATGAGGGTATGCAAA-1_2	KNH	14405	4224	KNH_cells	KNH	4.50538	0.00694203	0	12	16	16
GATTCGAAGTAAGAGG-1_2	KNH	8416	3402	KNH_cells	KNH	7.5808	0	0	12	16	16
GATTTCTGTGGCATCC-1_2	KNH	6635	2620	KNH_cells	KNH	7.06858	0.0150716	0.0150716	12	16	16
GGAGATGAGAGGTTAT-1_2	KNH	11533	3686	KNH_cells	KNH	8.21989	0	0	12	16	16
GGAGGATCAGAACATA-1_2	KNH	16363	4498	KNH_cells	KNH	4.05794	0	0	12	16	16
GGCAGTCGTGCATGTT-1_2	KNH	4805	1821	KNH_cells	KNH	3.37149	0	0	12	16	16
GGGAGTACACCAGCGT-1_2	KNH	12718	4081	KNH_cells	KNH	2.92499	0	0	12	16	16
GGGCTCACAAGAGTTA-1_2	KNH	3593	1765	KNH_cells	KNH	7.93209	0	0	12	16	16
GTAATCGAGCTATCCA-1_2	KNH	14804	4068	KNH_cells	KNH	2.57363	0	0	12	16	16
GTTCCGTCAGGCGATA-1_2	KNH	32246	6153	KNH_cells	KNH	2.16151	0	0	12	16	16
GTTGCGGGTCTTCCGT-1_2	KNH	28414	5751	KNH_cells	KNH	3.69184	0.00351939	0	12	16	16
GTTGCGGTCTGGCCGA-1_2	KNH	15182	4555	KNH_cells	KNH	3.06942	0	0.00658675	12	16	16
TAAGCACGTTTCAGAC-1_2	KNH	25546	5569	KNH_cells	KNH	3.14726	0	0	12	16	16
TACATTCTCGAGAACG-1_2	KNH	24782	5786	KNH_cells	KNH	2.91744	0	0	12	16	16
TACCTGCGTCGAACGA-1_2	KNH	28294	5426	KNH_cells	KNH	2.7603	0	0	12	16	16
TATATCCAGTGATAAC-1_2	KNH	6817	2757	KNH_cells	KNH	5.31025	0	0	12	16	16
TCCTCGAAGTCAGGGT-1_2	KNH	8238	2869	KNH_cells	KNH	10.4758	0	0	12	16	16
TGACCCTCAGGTAGTG-1_2	KNH	17165	4382	KNH_cells	KNH	4.25867	0	0	12	16	16
TGACCCTGTATTCCGA-1_2	KNH	18238	4278	KNH_cells	KNH	2.48931	0	0	12	16	16
TGAGGTTTCAGTCTTT-1_2	KNH	15220	3750	KNH_cells	KNH	2.83837	0	0	12	16	16
TGATTCTGTATGCTAC-1_2	KNH	10957	3426	KNH_cells	KNH	3.34946	0	0	12	16	16
TGCGATATCTACCACC-1_2	KNH	5316	2785	KNH_cells	KNH	6.22649	0	0	12	16	16
TGCTTGCTCCTGCCAT-1_2	KNH	10965	3796	KNH_cells	KNH	3.33789	0	0	12	16	16
TGGGATTGTCAGTTTG-1_2	KNH	17957	4982	KNH_cells	KNH	2.66748	0	0.00556886	1	16	16
TGGTGATAGTCACACT-1_2	KNH	14032	3523	KNH_cells	KNH	1.87429	0	0	12	16	16
TGGTTAGTCTGGTCAA-1_2	KNH	6987	2762	KNH_cells	KNH	6.34035	0	0	12	16	16
TGTAGACTCTAGATCG-1_2	KNH	1431	814	KNH_cells	KNH	3.42418	0	0	12	16	16
TGTGATGGTATGGTAA-1_2	KNH	11953	3929	KNH_cells	KNH	4.23325	0	0	12	16	16
TTAGTCTTCGGCCTTT-1_2	KNH	13409	4133	KNH_cells	KNH	2.24476	0	0	12	16	16
TTCATTGAGCGTTGTT-1_2	KNH	11602	3058	KNH_cells	KNH	1.43079	0	0	12	16	16
TTGGATGAGTAATTGG-1_2	KNH	15113	3875	KNH_cells	KNH	3.32164	0	0	12	16	16
TTTCATGGTCAGGTGA-1_2	KNH	2936	1506	KNH_cells	KNH	7.59537	0	0	12	16	16
AAACCCATCTTCGGAA-1_1	KN	10884	3759	KN_cells	KN	2.69202	0	0	11	15	15
AACAAAGAGGTAGTCG-1_1	KN	12946	4392	KN_cells	KN	2.20918	0	0	11	15	15
AACAAGACACGCCACA-1_1	KN	10076	2942	KN_cells	KN	1.45891	0	0	11	15	15
AACACACCACTAGGTT-1_1	KN	13309	4203	KN_cells	KN	1.44263	0	0	11	15	15
AACGAAAGTTTGAAAG-1_1	KN	14344	4085	KN_cells	KN	0.369492	0.00697156	0	11	15	15
AACTTCTCAGTCAGCC-1_1	KN	15181	4523	KN_cells	KN	1.65997	0	0	11	15	15
AAGGAATAGACCATTC-1_1	KN	14975	4088	KN_cells	KN	0.874791	0	0	11	15	15
AAGGTAAAGCTCACTA-1_1	KN	5671	2638	KN_cells	KN	11.8321	0	0	11	15	15
AAGTACCCACGTAGTT-1_1	KN	6464	2258	KN_cells	KN	3.10953	0	0	11	15	15
AAGTCGTTCGAGAGAC-1_1	KN	13169	4220	KN_cells	KN	2.11861	0	0	11	15	15
ACATCCCAGTTACGAA-1_1	KN	12740	4109	KN_cells	KN	2.10361	0	0	11	15	15
ACCTACCAGGATTACA-1_1	KN	12940	4147	KN_cells	KN	1.11283	0.00772797	0	11	15	15
ACGATCATCATTCACT-1_1	KN	11369	3722	KN_cells	KN	0.642097	0	0	11	15	15
ACGTAACGTAGCTTTG-1_1	KN	8410	3214	KN_cells	KN	2.23543	0	0.0118906	11	15	15
ACTTCCGCAAGAATGT-1_1	KN	10088	3680	KN_cells	KN	2.94409	0	0	11	15	15
ACTTTGTCACACCTTC-1_1	KN	3889	2051	KN_cells	KN	4.85986	0	0	11	15	15
AGCATCAGTAGGTAGC-1_1	KN	3348	1869	KN_cells	KN	3.04659	0	0	11	15	15
AGGGCCTAGTAAATGC-1_1	KN	21460	5200	KN_cells	KN	2.39981	0	0	11	15	15
AGTTCGATCCATACTT-1_1	KN	11711	3996	KN_cells	KN	4.35488	0	0	11	15	15
ATCCACCGTCCTGTCT-1_1	KN	21119	5048	KN_cells	KN	1.95559	0	0	11	15	15
ATCGCCTGTCCCACGA-1_1	KN	15410	4382	KN_cells	KN	2.79689	0.00648929	0	11	15	15
ATGCCTCGTCTTTCTA-1_1	KN	33975	6741	KN_cells	KN	1.46284	0	0	11	15	15
ATGCGATCATCACGGC-1_1	KN	14320	3827	KN_cells	KN	1.62011	0	0	11	15	15
ATTATCCGTACGCGTC-1_1	KN	6991	2540	KN_cells	KN	3.41868	0	0	11	15	15
ATTCATCCAAAGGATT-1_1	KN	6715	2576	KN_cells	KN	3.172	0	0	11	15	15
ATTTACCGTGACAGCA-1_1	KN	8670	3315	KN_cells	KN	2.99885	0	0	0	15	15
CACTAAGGTTGGCCTG-1_1	KN	13108	3792	KN_cells	KN	0.343302	0	0	11	15	15
CAGATACCAAGCGCTC-1_1	KN	9295	3601	KN_cells	KN	2.88327	0	0	11	15	15
CAGCAATAGTCATACC-1_1	KN	4817	2406	KN_cells	KN	2.6365	0	0	11	15	15
CAGTTCCGTACTCCCT-1_1	KN	4321	2072	KN_cells	KN	3.30942	0	0.0231428	11	15	15
CATCGCTGTAACACCT-1_1	KN	3418	1798	KN_cells	KN	2.42832	0.0292569	0	0	15	15
CCCTCTCTCAACTACG-1_1	KN	6411	2804	KN_cells	KN	0.202776	0	0	11	15	15
CGTCCATCATACGCAT-1_1	KN	11481	4137	KN_cells	KN	5.92283	0	0.00871004	8	15	15
CGTCCATGTCCATAGT-1_1	KN	3640	1919	KN_cells	KN	1.7033	0	0	11	15	15
CGTGATACAATTGCAC-1_1	KN	11807	4330	KN_cells	KN	1.96494	0	0	11	15	15
CGTGTCTCACTAAACC-1_1	KN	10359	3618	KN_cells	KN	1.37079	0	0	11	15	15
CTCCACAAGTCATACC-1_1	KN	9028	3620	KN_cells	KN	1.57288	0	0	11	15	15
CTCCCAAGTACCCAGC-1_1	KN	13061	4555	KN_cells	KN	2.38879	0	0	11	15	15
CTCCGATGTTGCAAGG-1_1	KN	8709	2875	KN_cells	KN	4.59295	0	0	11	15	15
CTTAGGATCGTAGGAG-1_1	KN	1956	1126	KN_cells	KN	9.96933	0.0511247	0	11	15	15
GAAGCGATCGGTAGAG-1_1	KN	4508	2149	KN_cells	KN	4.25909	0	0	11	15	15
GAATCGTGTCTTTCTA-1_1	KN	9676	3252	KN_cells	KN	2.4907	0	0	11	15	15
GACCAATGTGCAAGAC-1_1	KN	16332	4458	KN_cells	KN	0.973549	0	0	11	15	15
GACGCTGGTCACGCTG-1_1	KN	6369	2751	KN_cells	KN	2.10394	0	0	11	15	15
GACTCTCTCCACAGGC-1_1	KN	12446	3822	KN_cells	KN	1.04451	0	0.00803471	11	15	15
GATGACTGTCAGGAGT-1_1	KN	14597	4114	KN_cells	KN	2.38405	0	0	11	15	15
GATTCGAGTGCCAAGA-1_1	KN	12134	3890	KN_cells	KN	1.07137	0	0	11	15	15
GCCGTGATCGCAGTTA-1_1	KN	12047	3586	KN_cells	KN	1.82618	0	0	11	15	15
GCTACAACATCAGTCA-1_1	KN	11062	3487	KN_cells	KN	0.858796	0	0	11	15	15
GCTGCAGAGACTCATC-1_1	KN	14247	4239	KN_cells	KN	0.744016	0	0.00701902	11	15	15
GGAGATGTCAAATGCC-1_1	KN	8737	3174	KN_cells	KN	1.11022	0	0	11	15	15
GGCTGTGCAGGTTACT-1_1	KN	3476	1670	KN_cells	KN	9.17722	0	0	0	15	15
GGGAAGTTCACAAGAA-1_1	KN	5760	2656	KN_cells	KN	1.23264	0	0	11	15	15
GGGCTCATCTGTGCGG-1_1	KN	10999	3461	KN_cells	KN	2.43659	0	0	11	15	15
GGTTGTAGTTGGTACT-1_1	KN	45026	6970	KN_cells	KN	1.58575	0	0	11	15	15
GTACAGTGTTCCTAAG-1_1	KN	18432	4081	KN_cells	KN	1.29666	0	0	11	15	15
GTCAAGTAGGTTCTAC-1_1	KN	6902	2807	KN_cells	KN	1.34744	0.0144886	0	11	15	15
GTCTACCGTCAGTCTA-1_1	KN	8617	2844	KN_cells	KN	1.69433	0	0	11	15	15
GTGCAGCAGTGAGGCT-1_1	KN	21613	5292	KN_cells	KN	1.36492	0	0	11	15	15
GTGCTGGTCGTTCGCT-1_1	KN	12795	3974	KN_cells	KN	2.75889	0	0	11	15	15
GTGTAACTCCGTAGTA-1_1	KN	21389	5020	KN_cells	KN	2.347	0	0	11	15	15
GTTACAGGTTTATGCG-1_1	KN	13577	4036	KN_cells	KN	2.43058	0	0	11	15	15
GTTCTATAGTCATACC-1_1	KN	918	651	KN_cells	KN	2.06972	0	0	11	15	15
GTTGCTCCAAGGTTGG-1_1	KN	12223	3863	KN_cells	KN	2.87982	0	0	11	15	15
TACAACGAGTCTAGAA-1_1	KN	25523	5770	KN_cells	KN	0.91682	0	0	11	15	15
TACATTCAGAGACAAG-1_1	KN	10587	3323	KN_cells	KN	1.28459	0	0	11	15	15
TACCCACCAGTTGTTG-1_1	KN	13509	3733	KN_cells	KN	2.3984	0	0	11	15	15
TAGGTTGTCCACGGAC-1_1	KN	9131	3326	KN_cells	KN	1.35801	0	0.0109517	11	15	15
TATCAGGTCCCTCTAG-1_1	KN	7488	2850	KN_cells	KN	1.16186	0	0	11	15	15
TCAGCAAGTAAGGAGA-1_1	KN	8945	3092	KN_cells	KN	1.88932	0	0	11	15	15
TCATTCACATTCGATG-1_1	KN	11402	3940	KN_cells	KN	0.815646	0	0	11	15	15
TCTATACTCCCATAAG-1_1	KN	5789	2265	KN_cells	KN	2.55657	0	0	11	15	15
TCTCTGGGTAACATCC-1_1	KN	5951	2616	KN_cells	KN	3.76407	0	0.0336078	11	15	15
TGCACGGGTAGCACGA-1_1	KN	9383	3533	KN_cells	KN	1.54535	0.0106576	0	11	15	15
TGCAGTAGTCGAAACG-1_1	KN	11018	3209	KN_cells	KN	2.66836	0	0	11	15	15
TGCGACGTCTTGCGCT-1_1	KN	16607	4372	KN_cells	KN	5.14241	0	0	11	15	15
TGCGATACAACTCCAA-1_1	KN	5940	2569	KN_cells	KN	6.633	0	0	11	15	15
TGGAGGATCATCGTAG-1_1	KN	10182	3559	KN_cells	KN	3.69279	0.00982125	0	11	15	15
TTACCATAGACTCAAA-1_1	KN	24089	5460	KN_cells	KN	3.36668	0	0	11	15	15
TTGGGATGTTCGGGTC-1_1	KN	25862	4980	KN_cells	KN	1.8328	0	0	11	15	15
TTTCACAAGTCATACC-1_1	KN	1227	850	KN_cells	KN	2.44499	0	0	11	15	15
TTTGGTTAGTATGGAT-1_1	KN	11143	3140	KN_cells	KN	0.430764	0.00897424	0	11	15	15
AACACACGTCACATTG-1_2	KNH	9020	3399	KNH_cells	KNH	2.051	0	0	11	15	15
AATGAAGTCGCTGATA-1_2	KNH	19333	5524	KNH_cells	KNH	3.4242	0.0051725	0	11	15	15
AATTCCTAGTACGTCT-1_2	KNH	9142	3552	KNH_cells	KNH	2.5268	0	0	11	15	15
ACGTAACCACAGTGTT-1_2	KNH	25480	5748	KNH_cells	KNH	1.61695	0	0.00784929	11	15	15
ACTGTGACATAGATGA-1_2	KNH	17296	4739	KNH_cells	KNH	2.99491	0	0	11	15	15
AGATCGTGTGATTCTG-1_2	KNH	18096	4962	KNH_cells	KNH	4.28824	0	0	11	15	15
AGCGATTTCCCGAATA-1_2	KNH	18398	4979	KNH_cells	KNH	2.79922	0	0	11	15	15
AGTAACCTCAGCAGAG-1_2	KNH	11924	4193	KNH_cells	KNH	8.17679	0	0	11	15	15
AGTAGTCTCAAGCTTG-1_2	KNH	11904	3983	KNH_cells	KNH	2.03293	0	0.00840054	11	15	15
AGTTCGATCATAAGGA-1_2	KNH	20436	5259	KNH_cells	KNH	2.83813	0.00489333	0	11	15	15
AGTTCGATCTGACGCG-1_2	KNH	10838	3350	KNH_cells	KNH	1.99299	0	0	11	15	15
ATGCATGAGAAAGCGA-1_2	KNH	9585	2802	KNH_cells	KNH	2.68127	0	0	11	15	15
ATGCATGTCTCAATCT-1_2	KNH	15577	4310	KNH_cells	KNH	2.56147	0	0.00641972	11	15	15
CACGTTCGTAACACGG-1_2	KNH	11418	3707	KNH_cells	KNH	1.9443	0	0	11	15	15
CAGAGCCAGAGAGAAC-1_2	KNH	3479	1835	KNH_cells	KNH	8.47945	0	0	11	15	15
CATACCCGTACCCGAC-1_2	KNH	37672	7337	KNH_cells	KNH	4.10119	0	0	11	15	15
CATCGCTGTAAGTTAG-1_2	KNH	13180	4526	KNH_cells	KNH	6.0091	0	0	11	15	15
CATCGTCAGAAGTATC-1_2	KNH	12310	3993	KNH_cells	KNH	3.54184	0	0	11	15	15
CCCTCTCGTGAATATG-1_2	KNH	15456	4334	KNH_cells	KNH	2.45859	0	0	11	15	15
CCTACGTAGTTGCATC-1_2	KNH	9325	2863	KNH_cells	KNH	1.41555	0.0107239	0	11	15	15
CCTGCATAGCAAATCA-1_2	KNH	13814	4351	KNH_cells	KNH	8.59273	0	0	11	15	15
CGATGGCCAGAGTGAC-1_2	KNH	15004	4328	KNH_cells	KNH	2.36604	0	0	11	15	15
CGCCAGATCGAATGCT-1_2	KNH	11898	4129	KNH_cells	KNH	3.74853	0	0	11	15	15
CGCCATTAGGTGTGAC-1_2	KNH	26987	5821	KNH_cells	KNH	1.6193	0.00370549	0	1	15	15
CGGTCAGGTAGCTCGC-1_2	KNH	8489	2933	KNH_cells	KNH	2.75651	0	0	11	15	15
CGTGATACATGGAAGC-1_2	KNH	8376	3431	KNH_cells	KNH	3.41452	0	0	11	15	15
CTCCCTCGTATTCTCT-1_2	KNH	12316	4093	KNH_cells	KNH	2.40338	0	0	2	15	15
CTGAGCGCAAGTATCC-1_2	KNH	10334	3612	KNH_cells	KNH	4.0449	0	0	11	15	15
GACATCAGTGTGCTTA-1_2	KNH	10050	3723	KNH_cells	KNH	4.26866	0	0	11	15	15
GAGGGTAAGCAGCAGT-1_2	KNH	8946	3195	KNH_cells	KNH	6.43863	0	0	11	15	15
GCTGGGTTCATTCGTT-1_2	KNH	8302	2838	KNH_cells	KNH	2.54156	0	0	11	15	15
GGCGTCAAGACAGCTG-1_2	KNH	7001	2846	KNH_cells	KNH	4.01371	0	0	11	15	15
GGCTTTCCAAGCGCTC-1_2	KNH	10899	3490	KNH_cells	KNH	2.23874	0	0	11	15	15
GGCTTTCGTGGCAGAT-1_2	KNH	13797	4327	KNH_cells	KNH	2.58027	0	0	11	15	15
GGGACTCTCGAAGTGG-1_2	KNH	16167	4070	KNH_cells	KNH	2.8453	0	0	11	15	15
GGGAGTAAGCTCCATA-1_2	KNH	9915	3524	KNH_cells	KNH	3.40898	0	0	11	15	15
GGGTATTTCCCTCTCC-1_2	KNH	21590	5222	KNH_cells	KNH	3.16813	0	0	11	15	15
GGGTTTATCATTTCGT-1_2	KNH	19598	5357	KNH_cells	KNH	2.1941	0	0	11	15	15
GTGCTTCCAGCTACAT-1_2	KNH	8289	3170	KNH_cells	KNH	2.44903	0	0	11	15	15
GTGGAAGCAGACGGAT-1_2	KNH	9105	3654	KNH_cells	KNH	7.19385	0	0	11	15	15
GTGGAAGCATCATTTC-1_2	KNH	16062	5112	KNH_cells	KNH	3.57365	0	0	11	15	15
TATCGCCGTGTTTGCA-1_2	KNH	13240	4024	KNH_cells	KNH	3.11934	0	0	11	15	15
TCACACCCAGGGAGAG-1_2	KNH	26147	5676	KNH_cells	KNH	2.97548	0.00764906	0	1	15	15
TCGACGGCAGCGAGTA-1_2	KNH	7419	2669	KNH_cells	KNH	2.41272	0	0	11	15	15
TCGACGGGTGAACCGA-1_2	KNH	9144	3295	KNH_cells	KNH	2.64654	0	0	11	15	15
TCGCTTGCAGCGTTGC-1_2	KNH	11033	3764	KNH_cells	KNH	3.96084	0	0	1	15	15
TCTATACAGTCACTGT-1_2	KNH	13249	4061	KNH_cells	KNH	2.3247	0	0	11	15	15
TCTTTGAGTCCTCATC-1_2	KNH	28092	6204	KNH_cells	KNH	2.14652	0	0	11	15	15
TGATCTTCAGCGTTTA-1_2	KNH	14879	4616	KNH_cells	KNH	2.24477	0.00672088	0.00672088	11	15	15
TGCACGGAGCCAAGCA-1_2	KNH	34479	6234	KNH_cells	KNH	2.35216	0	0	11	15	15
TTCACGCGTATCATGC-1_2	KNH	6519	2288	KNH_cells	KNH	2.34699	0	0	11	15	15
TTCCTCTTCCCATAAG-1_2	KNH	30056	6577	KNH_cells	KNH	3.12084	0	0.00665424	11	15	15
AAAGTGAAGTGGTTGG-1_1	KN	1306	881	KN_cells	KN	3.21593	0	0	8	14	14
AACAGGGTCCGCATAA-1_1	KN	936	656	KN_cells	KN	11.1111	0	0	8	14	14
AACGAAACACGACCTG-1_1	KN	1526	1101	KN_cells	KN	2.35911	0	0	8	14	14
AAGCGAGAGACAAGCC-1_1	KN	11138	4181	KN_cells	KN	5.01885	0	0	8	14	14
AATGCCACAGGAGACT-1_1	KN	21705	6001	KN_cells	KN	4.74084	0	0	8	14	14
AATGGAAGTTAATCGC-1_1	KN	23622	5856	KN_cells	KN	5.79544	0	0	8	14	14
AATTTCCAGCTACTAC-1_1	KN	22182	5740	KN_cells	KN	3.11063	0.00450816	0	8	14	14
ACAACCAAGGCGTTGA-1_1	KN	27484	6501	KN_cells	KN	3.22369	0	0	8	14	14
ACAGGGAGTTAAGAAC-1_1	KN	946	732	KN_cells	KN	4.43975	0	0	8	14	14
ACATGCAGTTTGAACC-1_1	KN	635	508	KN_cells	KN	2.20472	0	0	8	14	14
ACCATTTCAACTAGAA-1_1	KN	45959	6778	KN_cells	KN	1.19889	0	0	8	14	14
ACCCAAATCCATGAGT-1_1	KN	2045	1350	KN_cells	KN	3.61858	0	0	8	14	14
ACCCTCAGTTAAGCAA-1_1	KN	1682	1142	KN_cells	KN	3.09156	0	0	8	14	14
ACGATCAAGTACTGTC-1_1	KN	871	700	KN_cells	KN	1.60735	0	0	8	14	14
ACGGTCGTCAACGCTA-1_1	KN	1371	887	KN_cells	KN	4.88694	0	0	8	14	14
ACTACGACAGATTTCG-1_1	KN	21237	5812	KN_cells	KN	5.55634	0	0	8	14	14
ACTATCTCACTACGGC-1_1	KN	17762	5284	KN_cells	KN	2.18444	0	0	8	14	14
ACTATGGCATCGAGCC-1_1	KN	19291	5496	KN_cells	KN	6.73371	0	0	8	14	14
ACTTTGTTCACGGGAA-1_1	KN	1211	850	KN_cells	KN	6.27581	0	0	8	14	14
AGACCCGCATCGTCCT-1_1	KN	2300	1348	KN_cells	KN	1.30435	0	0	6	14	14
AGAGAGCTCATTGGTG-1_1	KN	34069	6726	KN_cells	KN	3.59564	0	0	8	14	14
AGAGCAGAGATAGTGT-1_1	KN	10174	3452	KN_cells	KN	5.95636	0	0	11	14	14
AGAGCAGAGGGCGAAG-1_1	KN	684	529	KN_cells	KN	7.74854	0	0	8	14	14
AGAGCAGCAGTTTCAG-1_1	KN	12856	4402	KN_cells	KN	11.1543	0	0	8	14	14
AGAGCCCAGCCAAGCA-1_1	KN	25716	6001	KN_cells	KN	3.35978	0	0	8	14	14
AGATAGATCAATCTCT-1_1	KN	889	700	KN_cells	KN	1.91226	0	0	8	14	14
AGATCCAGTGAGGAAA-1_1	KN	1568	1138	KN_cells	KN	5.86735	0	0	8	14	14
AGATCGTTCAGCGCGT-1_1	KN	9904	3883	KN_cells	KN	3.75606	0	0	8	14	14
AGCCAATAGTTCTCTT-1_1	KN	1135	839	KN_cells	KN	0.792952	0	0	8	14	14
AGCGATTCATCGGTTA-1_1	KN	26417	6150	KN_cells	KN	1.93436	0	0	8	14	14
AGGGCTCCACAGCTTA-1_1	KN	29518	6500	KN_cells	KN	2.48323	0.00338776	0.00338776	8	14	14
AGGGCTCTCCTCTAGC-1_1	KN	959	716	KN_cells	KN	7.19499	0	0	8	14	14
AGGGTCCGTTAGGAGC-1_1	KN	10455	3637	KN_cells	KN	5.34672	0.0095648	0	0	14	14
AGGGTCCTCAAATAGG-1_1	KN	1250	861	KN_cells	KN	10.8	0	0	8	14	14
ATCACGAAGTGGTTGG-1_1	KN	29049	6399	KN_cells	KN	2.36841	0.00344246	0	8	14	14
ATCATTCGTCGCTTGG-1_1	KN	2544	1463	KN_cells	KN	6.83962	0	0	8	14	14
ATCTCTATCGCGTAGC-1_1	KN	1088	796	KN_cells	KN	2.48162	0	0	8	14	14
ATTCACTCACCAAATC-1_1	KN	4759	2425	KN_cells	KN	2.24837	0	0	8	14	14
ATTCAGGCAGGAACCA-1_1	KN	11598	4228	KN_cells	KN	2.79359	0	0	8	14	14
ATTGTTCGTTGGGTAG-1_1	KN	822	672	KN_cells	KN	3.89294	0	0	8	14	14
CAATACGAGACTGTTC-1_1	KN	863	615	KN_cells	KN	11.4716	0	0	8	14	14
CACCGTTGTATCACGT-1_1	KN	24290	5550	KN_cells	KN	2.28077	0	0	8	14	14
CACCGTTTCTGCTGAA-1_1	KN	1410	1020	KN_cells	KN	2.41135	0	0	8	14	14
CACGAATAGTTGTAGA-1_1	KN	21076	5443	KN_cells	KN	3.58227	0	0	8	14	14
CACGGGTGTGGAAATT-1_1	KN	710	575	KN_cells	KN	2.8169	0	0	8	14	14
CACGTTCGTACGATGG-1_1	KN	693	520	KN_cells	KN	9.09091	0	0	8	14	14
CAGATCATCCCTCGTA-1_1	KN	25383	5938	KN_cells	KN	2.50561	0	0	8	14	14
CAGGCCAAGAGTAACT-1_1	KN	607	503	KN_cells	KN	4.44811	0	0	8	14	14
CAGGGCTGTGAGAACC-1_1	KN	870	679	KN_cells	KN	4.48276	0	0	8	14	14
CAGTTCCCAAATGGAT-1_1	KN	2060	1324	KN_cells	KN	5.67961	0	0	8	14	14
CATACCCCACTCAGAT-1_1	KN	1532	1127	KN_cells	KN	1.50131	0	0	8	14	14
CATAGACGTGACTGTT-1_1	KN	1142	845	KN_cells	KN	5.16637	0	0	8	14	14
CATCGTCCAACACAGG-1_1	KN	18553	5511	KN_cells	KN	2.55484	0	0	8	14	14
CATGCAACAACGAGGT-1_1	KN	2125	1234	KN_cells	KN	5.97647	0	0	8	14	14
CATGCGGCATCCGTGG-1_1	KN	18710	5531	KN_cells	KN	5.56921	0	0	8	14	14
CATGCTCGTTACCGTA-1_1	KN	20426	5526	KN_cells	KN	5.53706	0	0	8	14	14
CATTCCGGTCTTGAGT-1_1	KN	22089	5914	KN_cells	KN	3.13731	0	0	8	14	14
CATTGAGGTGGATCGA-1_1	KN	18998	5031	KN_cells	KN	7.30077	0.00526371	0	8	14	14
CCATCACGTGACCGTC-1_1	KN	1160	808	KN_cells	KN	2.58621	0	0	8	14	14
CCCAACTTCGCGAAGA-1_1	KN	37679	6919	KN_cells	KN	4.57018	0	0	8	14	14
CCCGAAGTCGGATACT-1_1	KN	1220	846	KN_cells	KN	2.29508	0	0	8	14	14
CCGGACATCCTACGGG-1_1	KN	939	718	KN_cells	KN	1.49095	0	0	8	14	14
CCGGTAGTCAGGAAAT-1_1	KN	1170	860	KN_cells	KN	7.60684	0	0	8	14	14
CCTCCAATCATTACGG-1_1	KN	7352	3301	KN_cells	KN	7.7938	0	0	8	14	14
CCTTCAGAGCGCCATC-1_1	KN	13199	4400	KN_cells	KN	2.90931	0	0	8	14	14
CCTTGTGCATCCTTCG-1_1	KN	1772	1185	KN_cells	KN	0.902935	0	0	8	14	14
CGATCGGCATATGGCT-1_1	KN	23091	5210	KN_cells	KN	2.49881	0.00433069	0.00433069	8	14	14
CGATCGGTCTGCTTTA-1_1	KN	756	594	KN_cells	KN	0.925926	0	0	8	14	14
CGCCATTAGATGCCGA-1_1	KN	17679	5310	KN_cells	KN	4.16879	0	0	8	14	14
CGGAGAATCCGGACGT-1_1	KN	970	728	KN_cells	KN	5.56701	0	0	8	14	14
CTAAGTGTCTTGTTAC-1_1	KN	676	522	KN_cells	KN	7.98817	0	0	8	14	14
CTACTATTCCGATGCG-1_1	KN	967	729	KN_cells	KN	4.44674	0	0	8	14	14
CTCAGGGTCTCCTACG-1_1	KN	1010	756	KN_cells	KN	2.57426	0	0	8	14	14
CTCATGCTCAAGCTTG-1_1	KN	1403	992	KN_cells	KN	3.42124	0	0	8	14	14
CTCCAACGTGTGGTCC-1_1	KN	1078	743	KN_cells	KN	10.2968	0	0	8	14	14
CTCTGGTCATCCTTGC-1_1	KN	11205	4071	KN_cells	KN	8.26417	0	0	3	14	14
CTGCCTAAGGCGTTGA-1_1	KN	16503	5180	KN_cells	KN	2.9328	0	0	8	14	14
CTGCGAGTCAGACCCG-1_1	KN	29359	6284	KN_cells	KN	4.15545	0	0	8	14	14
CTGCTCATCAGAGCGA-1_1	KN	14496	4850	KN_cells	KN	3.93902	0	0	8	14	14
CTGGACGCATGAGGGT-1_1	KN	13936	4788	KN_cells	KN	3.41561	0	0	8	14	14
CTTACCGAGCCGTAAG-1_1	KN	5228	2493	KN_cells	KN	0.133894	0	0	6	14	14
CTTCTAATCAGATGCT-1_1	KN	16684	5064	KN_cells	KN	6.41333	0	0	8	14	14
CTTGAGAGTAATTAGG-1_1	KN	1134	830	KN_cells	KN	5.46737	0	0	8	14	14
GAACACTAGAGCTGCA-1_1	KN	927	722	KN_cells	KN	2.91262	0	0	8	14	14
GAAGGACGTCGTCTCT-1_1	KN	18751	5304	KN_cells	KN	1.60525	0	0	8	14	14
GAATCACGTCGAATTC-1_1	KN	26704	6011	KN_cells	KN	2.26558	0	0	8	14	14
GACATCATCGTTCCCA-1_1	KN	1418	815	KN_cells	KN	1.19887	0	0	6	14	14
GACCAATGTAGTACGG-1_1	KN	1030	786	KN_cells	KN	4.07767	0	0	8	14	14
GACTATGCAAGCGATG-1_1	KN	875	627	KN_cells	KN	11.4286	0	0	8	14	14
GACTCAATCTTAATCC-1_1	KN	23817	5883	KN_cells	KN	2.32187	0.00839736	0.00839736	8	14	14
GAGAAATCAGGACAGT-1_1	KN	781	599	KN_cells	KN	4.86556	0	0	8	14	14
GAGTCTAAGTAAATGC-1_1	KN	23483	6154	KN_cells	KN	2.87016	0	0	8	14	14
GAGTTTGTCCAAGGGA-1_1	KN	823	651	KN_cells	KN	5.10328	0	0	8	14	14
GATCACACAGCGTACC-1_1	KN	1168	872	KN_cells	KN	1.88356	0	0	8	14	14
GATGAGGGTGAGTGAC-1_1	KN	26290	5809	KN_cells	KN	2.25181	0	0	8	14	14
GCCAGCATCGTGTTCC-1_1	KN	23288	5374	KN_cells	KN	2.84267	0	0	8	14	14
GCCAGTGTCCGGGACT-1_1	KN	683	566	KN_cells	KN	3.95315	0	0	8	14	14
GCCTGTTCATTACGGT-1_1	KN	1554	1052	KN_cells	KN	1.4157	0	0	8	14	14
GCTCAAAAGCCGAATG-1_1	KN	15360	4603	KN_cells	KN	6.43229	0	0	8	14	14
GGAGGTACAAGAGTAT-1_1	KN	21042	5177	KN_cells	KN	4.10607	0	0	8	14	14
GGCTGTGCAGCATCTA-1_1	KN	979	740	KN_cells	KN	4.80082	0	0	8	14	14
GGGAGATGTCACTTAG-1_1	KN	722	551	KN_cells	KN	1.93906	0	0	8	14	14
GGGCCATAGTGGATTA-1_1	KN	1172	798	KN_cells	KN	0.853242	0	0	8	14	14
GGGCTACAGAGCAGCT-1_1	KN	803	583	KN_cells	KN	11.457	0	0	8	14	14
GGGTCACGTGGGATTG-1_1	KN	23926	5859	KN_cells	KN	3.18482	0	0	8	14	14
GGTGATTTCAATCGGT-1_1	KN	631	503	KN_cells	KN	6.02219	0	0	8	14	14
GGTTCTCAGTCCCTAA-1_1	KN	1320	888	KN_cells	KN	10	0	0	8	14	14
GTAACCAGTGAGATCG-1_1	KN	636	532	KN_cells	KN	2.04403	0	0	8	14	14
GTAAGTCAGCCATTCA-1_1	KN	1365	973	KN_cells	KN	4.61538	0	0	8	14	14
GTAATGCAGGCGTTGA-1_1	KN	973	757	KN_cells	KN	2.36382	0	0	8	14	14
GTAGTACCAAGACCGA-1_1	KN	23861	5616	KN_cells	KN	1.28662	0	0.00419094	8	14	14
GTCACTCCATCCTTCG-1_1	KN	30376	6395	KN_cells	KN	3.21306	0.00329207	0	8	14	14
GTCCACTAGCGAAACC-1_1	KN	5480	2539	KN_cells	KN	10.7664	0	0	8	14	14
GTGAGCCTCATGAGGG-1_1	KN	1230	878	KN_cells	KN	9.5935	0	0	8	14	14
GTTCATTAGTTTGCTG-1_1	KN	22443	5887	KN_cells	KN	4.71862	0	0	8	14	14
GTTCTATGTTGACTAC-1_1	KN	1290	922	KN_cells	KN	1.86047	0	0	8	14	14
GTTTACTTCTCCTGAC-1_1	KN	19682	5384	KN_cells	KN	3.25678	0.00508078	0	8	14	14
TAACACGGTATCACCA-1_1	KN	2621	1678	KN_cells	KN	1.94582	0	0	8	14	14
TAAGCGTGTGATTCAC-1_1	KN	1986	1235	KN_cells	KN	10.0705	0	0	6	14	14
TAATTCCCAAACGGCA-1_1	KN	13440	4490	KN_cells	KN	5.0744	0	0.00744048	8	14	14
TACAGGTCACAAATCC-1_1	KN	1946	1303	KN_cells	KN	1.13052	0	0	8	14	14
TACATTCAGACTCTTG-1_1	KN	2000	1323	KN_cells	KN	1.55	0	0	8	14	14
TACATTCAGGCGAAGG-1_1	KN	4553	2281	KN_cells	KN	10.3888	0	0	8	14	14
TACATTCAGGCGTTGA-1_1	KN	2906	1692	KN_cells	KN	3.02822	0	0	8	14	14
TACGTCCCAACTGTGT-1_1	KN	2957	1543	KN_cells	KN	2.90835	0	0	9	14	14
TAGATCGAGGATTCCT-1_1	KN	36879	7077	KN_cells	KN	2.68717	0	0.00271157	8	14	14
TAGGAGGGTCCAAATC-1_1	KN	20442	5559	KN_cells	KN	5.61589	0	0	8	14	14
TATCTGTGTCATGACT-1_1	KN	12278	4678	KN_cells	KN	8.05506	0	0	8	14	14
TATGTTCAGCGCCATC-1_1	KN	3838	2042	KN_cells	KN	2.24075	0	0.0260552	8	14	14
TCAGTCCAGCTAAACA-1_1	KN	2020	1355	KN_cells	KN	0.841584	0	0	8	14	14
TCATGTTTCTTTCGAT-1_1	KN	22418	6004	KN_cells	KN	3.54626	0	0	8	14	14
TCATTCACAAGATTGA-1_1	KN	18281	5534	KN_cells	KN	3.75253	0	0	8	14	14
TCATTGTGTTACCCTC-1_1	KN	1390	984	KN_cells	KN	1.51079	0	0	8	14	14
TCCATGCGTAGTGCGA-1_1	KN	824	610	KN_cells	KN	11.165	0	0	8	14	14
TCCGATCCACGAGGAT-1_1	KN	11456	3931	KN_cells	KN	2.24337	0	0	8	14	14
TCCTAATTCACGATCA-1_1	KN	34046	6708	KN_cells	KN	1.93855	0.0029372	0.0029372	8	14	14
TCCTCGAGTCGATGCC-1_1	KN	17484	5034	KN_cells	KN	2.02471	0.00571951	0	8	14	14
TCGCAGGTCGGATACT-1_1	KN	26683	6045	KN_cells	KN	2.75456	0.00374771	0	8	14	14
TCGGATATCCTACGAA-1_1	KN	2066	1401	KN_cells	KN	2.56534	0	0	8	14	14
TCTATCAAGGTGAGCT-1_1	KN	13273	4567	KN_cells	KN	2.24516	0	0	8	14	14
TCTCCGATCATCGTAG-1_1	KN	986	688	KN_cells	KN	11.359	0	0	8	14	14
TGAGACTGTGGTACAG-1_1	KN	1498	832	KN_cells	KN	10.8812	0	0	6	14	14
TGCTTGCTCAATCTCT-1_1	KN	2426	1417	KN_cells	KN	1.85491	0	0	8	14	14
TGGAGGATCGCTCTAC-1_1	KN	14019	4845	KN_cells	KN	6.0418	0	0	8	14	14
TGGCGTGAGCGCCGTT-1_1	KN	957	625	KN_cells	KN	2.08986	0	0	6	14	14
TGGGCTGCAGGAGGAG-1_1	KN	842	671	KN_cells	KN	5.58195	0	0	8	14	14
TGGTAGTGTAACACGG-1_1	KN	22228	5792	KN_cells	KN	4.85424	0.00449883	0	8	14	14
TGGTTAGGTCGACGCT-1_1	KN	977	769	KN_cells	KN	2.14944	0	0	8	14	14
TGTCCACGTGACACGA-1_1	KN	1649	1066	KN_cells	KN	8.79321	0	0	6	14	14
TTACCATGTGACATCT-1_1	KN	24808	5776	KN_cells	KN	3.37391	0	0.00403096	8	14	14
TTCAGGAAGGTAAACT-1_1	KN	14218	4605	KN_cells	KN	4.39584	0	0	8	14	14
TTCCGTGTCTCCCTAG-1_1	KN	837	625	KN_cells	KN	3.94265	0	0	8	14	14
TTCCTAAGTCAAGCGA-1_1	KN	1089	784	KN_cells	KN	6.88705	0	0	8	14	14
TTCTAGTTCATTACGG-1_1	KN	1813	1202	KN_cells	KN	1.21346	0	0	8	14	14
TTCTTCCAGTGGTTGG-1_1	KN	651	505	KN_cells	KN	1.38249	0	0	8	14	14
TTGAACGGTGTTCCAA-1_1	KN	1869	1207	KN_cells	KN	4.7084	0	0	8	14	14
TTGAGTGAGCGCCATC-1_1	KN	16224	4756	KN_cells	KN	3.88314	0	0	8	14	14
TTGCATTGTCGCGGTT-1_1	KN	1634	1053	KN_cells	KN	11.1995	0	0	8	14	14
TTGCTGCAGGAGAGGC-1_1	KN	666	538	KN_cells	KN	2.55255	0	0	8	14	14
TTGGGCGTCAAACCTG-1_1	KN	685	511	KN_cells	KN	0.729927	0	0	8	14	14
AAGGAATTCCTAGAGT-1_2	KNH	729	514	KNH_cells	KNH	2.60631	0	0	0	14	14
AGGACTTCAGGCGAAT-1_2	KNH	28003	6471	KNH_cells	KNH	3.4282	0	0	8	14	14
CCTATCGTCTCTTCAA-1_2	KNH	817	572	KNH_cells	KNH	7.83354	0	0	8	14	14
GACTATGCAGTCTTCC-1_2	KNH	1637	1021	KNH_cells	KNH	4.52046	0	0	6	14	14
TCGCAGGGTAATTGGA-1_2	KNH	3491	1352	KNH_cells	KNH	1.37496	0	0	6	14	14
TCGTCCAAGAGTTCGG-1_2	KNH	5548	1983	KNH_cells	KNH	5.71377	0	0	6	14	14
AAACGAACAATCTCTT-1_1	KN	11253	3730	KN_cells	KN	2.53266	0.00888652	0	10	13	13
AAATGGATCCGGACGT-1_1	KN	18899	4802	KN_cells	KN	2.65093	0	0	10	13	13
AACCTTTGTCGCACAC-1_1	KN	18318	4901	KN_cells	KN	3.23725	0	0	10	13	13
AACTTCTAGAAGCGAA-1_1	KN	13385	4239	KN_cells	KN	3.78782	0	0	10	13	13
AAGCGAGAGAACGCGT-1_1	KN	24824	5908	KN_cells	KN	3.65372	0.00805672	0	10	13	13
AATTCCTAGGTTCACT-1_1	KN	11321	4051	KN_cells	KN	5.49421	0	0	10	13	13
ACAACCAAGGACTATA-1_1	KN	3249	1734	KN_cells	KN	9.81841	0	0	10	13	13
ACGATGTTCTAGCCAA-1_1	KN	6019	2642	KN_cells	KN	2.87423	0.0166141	0	10	13	13
ACGGAAGCAGACAAGC-1_1	KN	13469	4073	KN_cells	KN	4.91499	0	0	10	13	13
ACTATTCCATTCACAG-1_1	KN	16538	4659	KN_cells	KN	1.59028	0	0	10	13	13
ACTGTGAAGCGACTTT-1_1	KN	14455	4378	KN_cells	KN	2.97475	0	0	10	13	13
AGAAATGTCCATGATG-1_1	KN	8842	3482	KN_cells	KN	3.66433	0	0	10	13	13
AGAGCAGCATTGAAGA-1_1	KN	14733	4316	KN_cells	KN	2.40277	0	0	10	13	13
AGTAGTCAGTTAGAAC-1_1	KN	14105	4387	KN_cells	KN	2.4743	0	0	10	13	13
AGTAGTCGTTCAAGTC-1_1	KN	13926	3810	KN_cells	KN	1.06994	0	0	10	13	13
AGTCACAAGACCCGCT-1_1	KN	7913	2841	KN_cells	KN	1.08682	0	0	10	13	13
AGTGCCGCATAGAATG-1_1	KN	35677	6418	KN_cells	KN	1.75743	0	0	10	13	13
AGTTAGCAGTCGCGAA-1_1	KN	11832	3807	KN_cells	KN	2.72143	0	0	10	13	13
ATCCGTCAGTGTCATC-1_1	KN	13416	3692	KN_cells	KN	2.26595	0	0	10	13	13
ATCGTCCAGCCGGAAT-1_1	KN	14944	4479	KN_cells	KN	2.37554	0	0	10	13	13
ATGAGGGCACATTCGA-1_1	KN	18314	4919	KN_cells	KN	3.41269	0	0.0054603	10	13	13
ATGATCGAGTGGAATT-1_1	KN	15479	4648	KN_cells	KN	3.1139	0.00646037	0	10	13	13
ATGTCTTCAGGGTCTC-1_1	KN	16010	4443	KN_cells	KN	2.64834	0	0	10	13	13
ATTCTACTCTCTCGCA-1_1	KN	21819	5664	KN_cells	KN	4.16609	0	0	10	13	13
CACCGTTGTCTGCAAT-1_1	KN	18623	4663	KN_cells	KN	2.81372	0	0	10	13	13
CACTGGGTCTAGCCAA-1_1	KN	9781	3563	KN_cells	KN	2.75023	0	0.0102239	10	13	13
CACTGTCCAATCTGCA-1_1	KN	15865	4448	KN_cells	KN	2.02962	0	0	10	13	13
CAGATACGTACACGCC-1_1	KN	8264	3217	KN_cells	KN	8.10745	0	0	10	13	13
CAGATCAAGTGCTCGC-1_1	KN	18289	4847	KN_cells	KN	3.6634	0	0	10	13	13
CATCCCATCTACGCAA-1_1	KN	14393	4382	KN_cells	KN	3.00841	0	0	10	13	13
CATGCGGTCCACCTGT-1_1	KN	14067	3711	KN_cells	KN	1.10898	0	0	10	13	13
CATTGCCTCAGGACAG-1_1	KN	20773	5168	KN_cells	KN	2.95095	0	0	10	13	13
CCACCATCAGAGTCTT-1_1	KN	7285	3052	KN_cells	KN	4.33768	0	0	10	13	13
CCGCAAGAGAAGTATC-1_1	KN	11860	3753	KN_cells	KN	1.73693	0.0084317	0	10	13	13
CCGCAAGAGGGTTAAT-1_1	KN	15004	4430	KN_cells	KN	3.73234	0	0	10	13	13
CCTCCAAAGGTAGCAC-1_1	KN	23342	5633	KN_cells	KN	1.87216	0	0.00428412	10	13	13
CCTCTCCCACAGGATG-1_1	KN	15637	4454	KN_cells	KN	3.34463	0	0	10	13	13
CGAAGGACAAACGTGG-1_1	KN	10226	3431	KN_cells	KN	0.88011	0	0	10	13	13
CGAAGTTCACTTCTCG-1_1	KN	21800	4958	KN_cells	KN	2.39908	0	0	10	13	13
CGAGTGCTCTTGTTAC-1_1	KN	16298	4710	KN_cells	KN	1.79163	0	0	10	13	13
CGTCAAACACCTGATA-1_1	KN	14322	3969	KN_cells	KN	2.10864	0	0	10	13	13
CGTGTCTGTCGGCCTA-1_1	KN	8626	3330	KN_cells	KN	1.90123	0	0	10	13	13
CTAAGTGGTTCACGAT-1_1	KN	6587	2798	KN_cells	KN	2.03431	0	0	10	13	13
CTATAGGTCTACGGGC-1_1	KN	11675	3704	KN_cells	KN	3.71734	0	0	10	13	13
CTCAGGGAGAAGTCTA-1_1	KN	6811	2523	KN_cells	KN	1.57099	0	0	10	13	13
CTCAGGGCAGGCTCTG-1_1	KN	13412	4190	KN_cells	KN	4.16045	0	0	10	13	13
CTCATGCTCGAACGGA-1_1	KN	14224	4227	KN_cells	KN	4.23931	0.00703037	0	10	13	13
CTCCAACCAACACGAG-1_1	KN	15914	4200	KN_cells	KN	3.50635	0	0.00628378	10	13	13
CTCCCAATCTATCGGA-1_1	KN	21066	5156	KN_cells	KN	2.43995	0	0	10	13	13
CTCTCAGTCGTGTTCC-1_1	KN	16090	3771	KN_cells	KN	0.180236	0	0	10	13	13
CTGATCCAGGCCTTGC-1_1	KN	19111	4799	KN_cells	KN	2.30234	0.00523259	0	10	13	13
CTGCCTAAGGACTATA-1_1	KN	1069	731	KN_cells	KN	8.41908	0	0	10	13	13
CTGGCAGAGGGTTAAT-1_1	KN	1230	838	KN_cells	KN	3.25203	0	0	10	13	13
CTGGCAGCAACTTCTT-1_1	KN	23139	5428	KN_cells	KN	3.19806	0.00432171	0	10	13	13
CTTACCGAGTGAGTTA-1_1	KN	3619	1794	KN_cells	KN	6.79746	0	0	10	13	13
GAAACCTGTGTTTGCA-1_1	KN	12038	3561	KN_cells	KN	2.841	0.00830703	0	10	13	13
GAGCTGCAGATAGTGT-1_1	KN	17985	4675	KN_cells	KN	3.26939	0	0	10	13	13
GAGTGTTTCATTATCC-1_1	KN	8737	3228	KN_cells	KN	4.60112	0.0114456	0.0114456	10	13	13
GCAGTTATCGCTCTAC-1_1	KN	16629	4761	KN_cells	KN	2.14685	0	0.00601359	10	13	13
GCCGTGATCGCGAAGA-1_1	KN	20421	5382	KN_cells	KN	4.40233	0	0	10	13	13
GCCTGTTAGGTCATCT-1_1	KN	20297	5186	KN_cells	KN	2.69005	0	0	10	13	13
GGAACCCCAATCGTCA-1_1	KN	5839	2552	KN_cells	KN	8.80288	0	0	10	13	13
GGAACCCGTTACCGTA-1_1	KN	12882	4108	KN_cells	KN	2.80236	0	0	10	13	13
GGAGAACCACTCCTTG-1_1	KN	13459	4030	KN_cells	KN	2.8754	0	0	10	13	13
GGCAGTCCAGCGTTGC-1_1	KN	3727	1903	KN_cells	KN	11.0276	0	0	10	13	13
GGCTTTCAGACTGTTC-1_1	KN	14149	4276	KN_cells	KN	3.03908	0	0	10	13	13
GGGATCCGTTCACCGG-1_1	KN	10751	3745	KN_cells	KN	4.37169	0	0.00930146	10	13	13
GGGCTCAGTAGACGTG-1_1	KN	14742	4093	KN_cells	KN	3.43915	0	0	10	13	13
GGGTATTTCAACTTTC-1_1	KN	13157	4183	KN_cells	KN	4.87953	0	0	10	13	13
GGTGGCTTCTAGCCAA-1_1	KN	1588	1040	KN_cells	KN	3.65239	0	0	10	13	13
GTAACACTCTGGTGCG-1_1	KN	7117	3076	KN_cells	KN	4.76324	0	0	10	13	13
GTAGCTATCGTTACCC-1_1	KN	1936	1124	KN_cells	KN	10.2273	0	0	10	13	13
GTAGGTTTCCGTGTGG-1_1	KN	21832	5227	KN_cells	KN	2.22609	0	0	10	13	13
GTAGTACGTTCTCCAC-1_1	KN	19657	5263	KN_cells	KN	3.67808	0	0	10	13	13
GTCATCCTCATGCATG-1_1	KN	34275	6874	KN_cells	KN	2.37783	0.00875273	0	10	13	13
GTGAGGAGTTAACAGA-1_1	KN	11883	3882	KN_cells	KN	2.43205	0	0	10	13	13
GTGCACGAGTCGTTAC-1_1	KN	16021	4666	KN_cells	KN	4.05093	0	0	10	13	13
GTGCTGGAGGGTTAGC-1_1	KN	16190	4555	KN_cells	KN	2.38419	0	0	10	13	13
GTTACAGCACTAACGT-1_1	KN	13641	3843	KN_cells	KN	2.947	0	0	10	13	13
GTTCTATGTAGGACCA-1_1	KN	9743	3476	KN_cells	KN	7.09227	0.0102638	0	10	13	13
GTTCTATTCAACTGGT-1_1	KN	13033	3752	KN_cells	KN	1.30438	0	0	10	13	13
TACCGGGTCAAGAATG-1_1	KN	17064	4776	KN_cells	KN	5.47351	0	0	10	13	13
TACCGGGTCACCTCAC-1_1	KN	12716	4056	KN_cells	KN	3.71186	0	0	10	13	13
TACTTACTCCTACGAA-1_1	KN	16545	4582	KN_cells	KN	2.97371	0	0	10	13	13
TATCTGTCAGAAATTG-1_1	KN	13502	4220	KN_cells	KN	3.14768	0	0	10	13	13
TCAAGTGCACTGCTTC-1_1	KN	9506	3497	KN_cells	KN	6.00673	0	0	10	13	13
TCAATTCTCTAGCCAA-1_1	KN	1169	785	KN_cells	KN	2.13858	0	0	10	13	13
TCACGCTTCACAAGAA-1_1	KN	15824	4292	KN_cells	KN	4.36047	0	0	10	13	13
TCACGGGGTGACGTCC-1_1	KN	5941	2529	KN_cells	KN	9.69534	0	0	10	13	13
TCAGTCCAGATAGCTA-1_1	KN	12081	3236	KN_cells	KN	1.97831	0	0	10	13	13
TCAGTCCCACATTCTT-1_1	KN	15291	4060	KN_cells	KN	2.13851	0	0	10	13	13
TCCTTTCGTGGATACG-1_1	KN	6143	2654	KN_cells	KN	6.12079	0	0	10	13	13
TCGACCTTCGAAGGAC-1_1	KN	15931	4398	KN_cells	KN	2.61126	0.00627707	0	10	13	13
TCTAACTGTACGTAGG-1_1	KN	14261	4340	KN_cells	KN	3.37985	0	0	10	13	13
TCTACCGAGCCTCTCT-1_1	KN	24700	5566	KN_cells	KN	2.27935	0.00404858	0	10	13	13
TCTCAGCAGATTGAGT-1_1	KN	11875	4098	KN_cells	KN	6.06316	0	0	10	13	13
TGCACGGAGCCATATC-1_1	KN	15628	4366	KN_cells	KN	5.13181	0	0	10	13	13
TGCCGAGTCGAAGTGG-1_1	KN	9166	3552	KN_cells	KN	3.24024	0	0	10	13	13
TGCGGCATCATGGGAG-1_1	KN	10423	3843	KN_cells	KN	5.76609	0	0	10	13	13
TGGATGTAGACCAGAC-1_1	KN	13640	3758	KN_cells	KN	2.05279	0	0	10	13	13
TGGCGTGTCGGATACT-1_1	KN	15623	4112	KN_cells	KN	1.79863	0	0	10	13	13
TGTGATGGTTTACGTG-1_1	KN	10365	3351	KN_cells	KN	1.62084	0	0	10	13	13
TGTGGCGTCCTCTTTC-1_1	KN	3074	1606	KN_cells	KN	7.02668	0	0	10	13	13
TTCCGGTGTGAGATCG-1_1	KN	9079	2910	KN_cells	KN	4.55997	0	0	10	13	13
TTCCGTGCAACAGCTT-1_1	KN	8871	3182	KN_cells	KN	2.09672	0	0	10	13	13
TTCTTCCAGCTGTCCG-1_1	KN	11414	3865	KN_cells	KN	3.28544	0.00876117	0	10	13	13
TTGCCTGTCCGTAGTA-1_1	KN	3298	1725	KN_cells	KN	8.79321	0	0	10	13	13
TTGTTCAAGAGGCTGT-1_1	KN	8998	3516	KN_cells	KN	5.34563	0	0	10	13	13
TTGTTGTGTCACGACC-1_1	KN	13862	4365	KN_cells	KN	2.8423	0	0	10	13	13
TTTACGTCAGAATTCC-1_1	KN	21334	5449	KN_cells	KN	1.87963	0	0	10	13	13
TTTACGTTCACAATGC-1_1	KN	15773	4668	KN_cells	KN	2.5233	0	0	10	13	13
TTTAGTCGTAATCAGA-1_1	KN	17393	4635	KN_cells	KN	1.67884	0	0	10	13	13
TTTCACATCAGTCAGT-1_1	KN	13333	4103	KN_cells	KN	3.15008	0	0	10	13	13
AAACCCAAGCTCGACC-1_2	KNH	19816	4841	KNH_cells	KNH	2.49798	0	0	10	13	13
AAACGCTCACATATGC-1_2	KNH	830	656	KNH_cells	KNH	2.16867	0	0	10	13	13
AACGTCAGTCAGGAGT-1_2	KNH	11913	3854	KNH_cells	KNH	2.85403	0.0167884	0	10	13	13
AACTTCTGTGTTGAGG-1_2	KNH	17083	4468	KNH_cells	KNH	1.5571	0	0	10	13	13
AATGGCTTCAAGGCTT-1_2	KNH	949	723	KNH_cells	KNH	2.73973	0	0	10	13	13
ACCAAACTCGGTTGTA-1_2	KNH	14975	4240	KNH_cells	KNH	2.77796	0	0	10	13	13
ACGTTCCTCGCTGACG-1_2	KNH	16889	4577	KNH_cells	KNH	2.56972	0	0	10	13	13
ACTCCCAGTTTCCCAC-1_2	KNH	15787	4468	KNH_cells	KNH	2.72376	0	0	10	13	13
AGACAAATCACCCTCA-1_2	KNH	1070	802	KNH_cells	KNH	1.40187	0	0	10	13	13
AGCGATTCAAAGACTA-1_2	KNH	762	619	KNH_cells	KNH	1.5748	0	0	10	13	13
AGGGTCCTCGCACTCT-1_2	KNH	13536	4314	KNH_cells	KNH	2.25325	0	0	10	13	13
AGGTCATGTATTCTCT-1_2	KNH	17807	4810	KNH_cells	KNH	4.1669	0	0	10	13	13
AGTAGTCGTAATTGGA-1_2	KNH	864	662	KNH_cells	KNH	3.35648	0	0	10	13	13
AGTCAACGTACCATAC-1_2	KNH	1042	793	KNH_cells	KNH	0.959693	0	0	10	13	13
AGTGCCGAGGGACTGT-1_2	KNH	13690	4314	KNH_cells	KNH	3.62308	0	0	10	13	13
ATGATCGCAACGTATC-1_2	KNH	15665	4066	KNH_cells	KNH	1.93425	0	0	10	13	13
ATGCCTCTCTGCCTGT-1_2	KNH	1832	1214	KNH_cells	KNH	0.545852	0	0	10	13	13
ATGGGAGAGAATCGTA-1_2	KNH	17354	4624	KNH_cells	KNH	3.37098	0	0	10	13	13
ATTCAGGCAAATTGGA-1_2	KNH	1814	1140	KNH_cells	KNH	5.01654	0	0	10	13	13
CAAGACTAGTGTCATC-1_2	KNH	17363	4792	KNH_cells	KNH	3.37499	0	0	10	13	13
CACATGATCGTGGACC-1_2	KNH	24614	5386	KNH_cells	KNH	2.09231	0	0	10	13	13
CACTGTCGTCTCAAGT-1_2	KNH	10076	3707	KNH_cells	KNH	8.47559	0.00992457	0.00992457	10	13	13
CAGATCATCTAAGAAG-1_2	KNH	11470	3761	KNH_cells	KNH	2.43243	0	0	10	13	13
CAGCGTGGTACCAATC-1_2	KNH	4280	1970	KNH_cells	KNH	9.32243	0	0	10	13	13
CATACTTTCAATCAGC-1_2	KNH	1417	1046	KNH_cells	KNH	0.705716	0	0	10	13	13
CATCAAGTCCATTTCA-1_2	KNH	14679	4088	KNH_cells	KNH	2.03011	0	0	10	13	13
CATTCCGTCGTTGCCT-1_2	KNH	659	526	KNH_cells	KNH	1.51745	0	0	10	13	13
CATTTCAGTACTCCGG-1_2	KNH	24540	5634	KNH_cells	KNH	2.53871	0	0	10	13	13
CCACACTCAATCGCCG-1_2	KNH	2655	1637	KNH_cells	KNH	1.35593	0	0	10	13	13
CCGGACATCAGTCAGT-1_2	KNH	1225	906	KNH_cells	KNH	2.20408	0	0	10	13	13
CCGTAGGGTAGATGTA-1_2	KNH	18028	4688	KNH_cells	KNH	3.66097	0	0	10	13	13
CCGTTCACATCGCCTT-1_2	KNH	16977	4344	KNH_cells	KNH	2.7979	0	0	10	13	13
CCTAACCAGGGACACT-1_2	KNH	1347	978	KNH_cells	KNH	1.63326	0	0	10	13	13
CCTCAGTCAGACCTAT-1_2	KNH	1284	965	KNH_cells	KNH	0.46729	0	0	10	13	13
CCTCTCCGTTACCGTA-1_2	KNH	1846	1257	KNH_cells	KNH	0.216685	0	0	10	13	13
CCTTTGGCATACGCAT-1_2	KNH	17459	4648	KNH_cells	KNH	1.87296	0	0	10	13	13
CGATCGGCAACGCATT-1_2	KNH	12178	4020	KNH_cells	KNH	2.34029	0.00821153	0.00821153	10	13	13
CGATGGCCAGTGCCTG-1_2	KNH	13694	4391	KNH_cells	KNH	2.62159	0.00730247	0	10	13	13
CTACCCAGTCTGTCCT-1_2	KNH	20628	5144	KNH_cells	KNH	3.24801	0	0	10	13	13
CTACGGGCATGTTTGG-1_2	KNH	18630	5040	KNH_cells	KNH	2.92002	0	0	10	13	13
CTCAAGATCTAACACG-1_2	KNH	709	565	KNH_cells	KNH	1.69252	0	0	10	13	13
CTGCATCCAATCGCAT-1_2	KNH	13008	3758	KNH_cells	KNH	2.25246	0	0.00768758	10	13	13
CTGTCGTCAACTACGT-1_2	KNH	24562	5831	KNH_cells	KNH	3.4077	0.00407133	0	10	13	13
GAAATGAAGTAAGAGG-1_2	KNH	26392	6178	KNH_cells	KNH	3.32298	0	0	10	13	13
GACTGATTCTAGTGAC-1_2	KNH	14442	4257	KNH_cells	KNH	2.9982	0	0	10	13	13
GAGGGATTCAGTCACA-1_2	KNH	26514	6101	KNH_cells	KNH	5.89123	0	0	10	13	13
GATGAGGTCCGAAATC-1_2	KNH	2213	1274	KNH_cells	KNH	5.51288	0	0	10	13	13
GCCAGGTCAACTGGTT-1_2	KNH	656	528	KNH_cells	KNH	1.21951	0	0	10	13	13
GCTGGGTAGTGGCAGT-1_2	KNH	846	667	KNH_cells	KNH	3.30969	0	0	10	13	13
GGAGATGCACTCATAG-1_2	KNH	23343	4763	KNH_cells	KNH	1.43512	0	0	10	13	13
GGCTGTGCACGTAACT-1_2	KNH	9421	2972	KNH_cells	KNH	1.83632	0.0106146	0	10	13	13
GGTAGAGAGTAACGTA-1_2	KNH	13555	3798	KNH_cells	KNH	2.56732	0	0	10	13	13
GGTCACGAGCCTCATA-1_2	KNH	1350	962	KNH_cells	KNH	1.11111	0	0	10	13	13
GTCACTCTCGCGCTGA-1_2	KNH	675	519	KNH_cells	KNH	1.77778	0	0	10	13	13
GTCTTTAGTCAGTCTA-1_2	KNH	1430	977	KNH_cells	KNH	2.86713	0	0	10	13	13
GTGCGTGAGCATGCAG-1_2	KNH	19432	4686	KNH_cells	KNH	3.30897	0	0	10	13	13
GTGTGATGTACGCGTC-1_2	KNH	26404	5904	KNH_cells	KNH	2.82912	0.0037873	0	10	13	13
GTTGTAGCATTGAGCT-1_2	KNH	16183	4079	KNH_cells	KNH	1.68696	0.00617932	0	10	13	13
TACAGGTAGAATGTTG-1_2	KNH	16192	4286	KNH_cells	KNH	2.11215	0	0	10	13	13
TAGTGCAGTGATGGCA-1_2	KNH	607	513	KNH_cells	KNH	2.63591	0	0	10	13	13
TCAAGACAGCCATTCA-1_2	KNH	1805	1229	KNH_cells	KNH	0.609418	0	0	10	13	13
TCACGCTAGCGGATCA-1_2	KNH	1062	796	KNH_cells	KNH	1.9774	0	0	10	13	13
TCCCATGGTAACAGGC-1_2	KNH	8528	3156	KNH_cells	KNH	3.30675	0	0	10	13	13
TCCTCTTTCTGCTTAT-1_2	KNH	11845	4232	KNH_cells	KNH	4.21275	0.00844238	0	10	13	13
TCGACCTTCCCTTGGT-1_2	KNH	2969	1688	KNH_cells	KNH	1.21253	0	0	10	13	13
TCTCACGTCCATGCAA-1_2	KNH	3113	1564	KNH_cells	KNH	7.51686	0	0	10	13	13
TCTGGCTCAATAACGA-1_2	KNH	797	633	KNH_cells	KNH	0.250941	0	0	10	13	13
TGACAGTCAAGGGTCA-1_2	KNH	13945	3813	KNH_cells	KNH	2.36644	0	0	10	13	13
TGATCAGTCGTCAACA-1_2	KNH	13703	4092	KNH_cells	KNH	2.56148	0	0	10	13	13
TGATGGTGTTTCGTTT-1_2	KNH	23945	5646	KNH_cells	KNH	3.33264	0	0	10	13	13
TGCAGATTCTAGCCTC-1_2	KNH	1087	818	KNH_cells	KNH	1.19595	0	0	10	13	13
TGCGACGAGCCAAGCA-1_2	KNH	19571	5074	KNH_cells	KNH	4.00082	0.0051096	0	10	13	13
TGCGATAGTGTAGTGG-1_2	KNH	15397	4495	KNH_cells	KNH	4.66974	0	0.00649477	10	13	13
TGGTTAGGTATGGAGC-1_2	KNH	14482	4080	KNH_cells	KNH	3.6321	0	0	10	13	13
TGTGGCGAGCAGTAAT-1_2	KNH	26368	5823	KNH_cells	KNH	2.14654	0	0	10	13	13
TGTGTGAAGCTAAACA-1_2	KNH	25274	5956	KNH_cells	KNH	3.29192	0.00395664	0	10	13	13
TTCATTGGTAGGTACG-1_2	KNH	13652	4234	KNH_cells	KNH	4.48286	0	0	10	13	13
TTTAGTCTCGGTAACT-1_2	KNH	34124	6831	KNH_cells	KNH	2.27992	0	0	10	13	13
TTTATGCGTGCATTAC-1_2	KNH	13167	3621	KNH_cells	KNH	1.61009	0	0	10	13	13
TTTCACATCCTGTTAT-1_2	KNH	14392	3930	KNH_cells	KNH	1.18816	0	0	10	13	13
AACCACATCAGACAAA-1_1	KN	17105	4639	KN_cells	KN	4.85823	0	0	9	12	12
AACCATGTCAGTCATG-1_1	KN	14063	4398	KN_cells	KN	3.85409	0	0	9	12	12
AACGTCACACTACCCT-1_1	KN	8014	2752	KN_cells	KN	4.96631	0	0.0124782	9	12	12
AACTTCTTCTGGCCAG-1_1	KN	3187	1585	KN_cells	KN	4.83213	0	0	9	12	12
AAGACTCTCGCACGGT-1_1	KN	20756	5357	KN_cells	KN	1.49836	0.00481788	0	9	12	12
AAGATAGTCGAACCTA-1_1	KN	13519	4094	KN_cells	KN	2.66292	0	0	9	12	12
AATCGTGTCCGATAAC-1_1	KN	7680	2947	KN_cells	KN	3.16406	0	0	9	12	12
AATGAAGCAGATACTC-1_1	KN	6700	2711	KN_cells	KN	4.62687	0	0	9	12	12
AATGGCTTCGGCTCTT-1_1	KN	16789	4308	KN_cells	KN	2.67437	0	0.00595628	9	12	12
ACAAGCTGTACGAGTG-1_1	KN	13523	4001	KN_cells	KN	2.53642	0	0.00739481	9	12	12
ACACCAACAATCCTAG-1_1	KN	22191	5212	KN_cells	KN	2.83448	0	0.00901266	9	12	12
ACCGTTCAGCTGGCTC-1_1	KN	3134	1646	KN_cells	KN	5.1372	0	0	9	12	12
ACCTGAACACGGATCC-1_1	KN	23028	4851	KN_cells	KN	3.57391	0	0.00434254	9	12	12
ACGATCAGTCCATAGT-1_1	KN	5234	2143	KN_cells	KN	3.9167	0	0	9	12	12
ACTATTCAGCAACTTC-1_1	KN	3578	1831	KN_cells	KN	3.68921	0	0	9	12	12
ACTATTCTCATCCTGC-1_1	KN	19869	4589	KN_cells	KN	2.6876	0	0.00503297	9	12	12
ACTTAGGAGGGCTGAT-1_1	KN	9633	2987	KN_cells	KN	4.29773	0	0	9	12	12
ACTTAGGTCCCAGGAC-1_1	KN	1041	667	KN_cells	KN	2.01729	0	0	9	12	12
AGACAGGTCCCAACTC-1_1	KN	23891	4874	KN_cells	KN	2.9802	0	0	9	12	12
AGGTAGGTCATGAGTC-1_1	KN	17215	4598	KN_cells	KN	4.39733	0	0	9	12	12
AGGTGTTCAGACTGCC-1_1	KN	17241	4376	KN_cells	KN	5.15051	0	0	9	12	12
AGTACCATCCTCACCA-1_1	KN	26340	5269	KN_cells	KN	3.1549	0	0.00379651	9	12	12
AGTACTGAGATAGTGT-1_1	KN	11050	3035	KN_cells	KN	2.27149	0	0	9	12	12
AGTAGCTGTGTGTACT-1_1	KN	25442	5737	KN_cells	KN	2.79852	0	0	9	12	12
AGTCTCCGTGGTTTGT-1_1	KN	7516	2707	KN_cells	KN	2.72751	0	0	9	12	12
ATCGCCTGTACAGCGA-1_1	KN	5033	2017	KN_cells	KN	9.79535	0	0	9	12	12
ATCGTCCAGGATTTGA-1_1	KN	19259	5492	KN_cells	KN	2.03541	0	0	9	12	12
ATCGTGATCATGAGTC-1_1	KN	18619	4632	KN_cells	KN	2.58875	0	0	9	12	12
ATGAAAGTCCGTGTGG-1_1	KN	9149	3452	KN_cells	KN	5.27927	0	0.0109302	9	12	12
ATGAGTCCACCGTGAC-1_1	KN	11736	3888	KN_cells	KN	5.92195	0	0	9	12	12
ATGATCGTCCATCACC-1_1	KN	6350	2468	KN_cells	KN	8.56693	0	0	9	12	12
ATGCATGAGGAGAGTA-1_1	KN	6639	2544	KN_cells	KN	1.09956	0	0	9	12	12
ATTCATCTCACTAGCA-1_1	KN	4564	2188	KN_cells	KN	5.08326	0	0	9	12	12
ATTGGGTTCCAGCTCT-1_1	KN	8521	2821	KN_cells	KN	3.46203	0	0	9	12	12
ATTTCTGGTATTTCGG-1_1	KN	6460	2546	KN_cells	KN	11.6873	0	0	9	12	12
CAACAGTAGGGAACAA-1_1	KN	11966	3677	KN_cells	KN	3.50159	0	0	9	12	12
CAACCAACAGTTGAAA-1_1	KN	19229	4574	KN_cells	KN	2.78746	0	0	9	12	12
CAAGGGAGTTCCGCTT-1_1	KN	2590	1319	KN_cells	KN	11.8147	0	0	9	12	12
CACCGTTCAATCTCGA-1_1	KN	12906	3872	KN_cells	KN	3.12258	0	0	9	12	12
CACTGAATCATGGCCG-1_1	KN	33256	6291	KN_cells	KN	2.22817	0	0	9	12	12
CAGCAGCCAATTCGTG-1_1	KN	7860	2999	KN_cells	KN	5.54707	0	0	9	12	12
CAGCCAGAGGATTTCC-1_1	KN	4131	2207	KN_cells	KN	1.45243	0	0	9	12	12
CAGGCCAGTACTCAAC-1_1	KN	31201	6301	KN_cells	KN	2.87811	0	0.00320502	9	12	12
CATCGTCGTCAAGGCA-1_1	KN	9110	2835	KN_cells	KN	3.47969	0	0	9	12	12
CATGGATGTCCAGCAC-1_1	KN	6468	2595	KN_cells	KN	6.57081	0	0	9	12	12
CCACCATAGCTGGCTC-1_1	KN	1205	777	KN_cells	KN	5.80913	0	0	9	12	12
CCACGTTGTTCAAAGA-1_1	KN	7718	2597	KN_cells	KN	0.997668	0	0	9	12	12
CCGGGTAAGTCACTGT-1_1	KN	12834	3849	KN_cells	KN	1.3324	0	0	9	12	12
CCGTGAGCATACCACA-1_1	KN	10456	3566	KN_cells	KN	2.31446	0	0	9	12	12
CCTAAGAAGGGTAATT-1_1	KN	13040	3986	KN_cells	KN	1.26534	0	0	9	12	12
CCTCAACGTGCGTCGT-1_1	KN	17143	4988	KN_cells	KN	3.13831	0	0	9	12	12
CCTCATGGTCCGTTTC-1_1	KN	8125	2611	KN_cells	KN	2.90462	0	0	9	12	12
CGACAGCGTATAGCTC-1_1	KN	10088	3269	KN_cells	KN	2.89453	0.00991277	0	9	12	12
CGATGGCTCTGTGCGG-1_1	KN	18414	4818	KN_cells	KN	2.43836	0	0	9	12	12
CGCCATTCAATCCAGT-1_1	KN	15749	4357	KN_cells	KN	2.18427	0	0	9	12	12
CGGTCAGGTTCGGCCA-1_1	KN	8216	2871	KN_cells	KN	3.5297	0	0	9	12	12
CTAACCCAGTTACGGG-1_1	KN	38067	6773	KN_cells	KN	1.83886	0.00262695	0	9	12	12
CTAACTTCAATGCTCA-1_1	KN	14811	4279	KN_cells	KN	2.31585	0.00675174	0	9	12	12
CTAACTTCACAATCTG-1_1	KN	1435	783	KN_cells	KN	8.91986	0	0	9	12	12
CTACAGATCCCGTTGT-1_1	KN	16429	4327	KN_cells	KN	1.74082	0	0	9	12	12
CTAGACACAGAGGAAA-1_1	KN	17553	4464	KN_cells	KN	2.56366	0	0.00569703	9	12	12
CTCCCTCAGGGTCAAC-1_1	KN	14552	4045	KN_cells	KN	1.55992	0	0	9	12	12
CTGGCAGGTACTGACT-1_1	KN	24229	5988	KN_cells	KN	4.51525	0	0	3	12	12
CTGGTCTCAGCTATAC-1_1	KN	13407	3779	KN_cells	KN	2.97606	0	0	9	12	12
CTGTAGATCTTCCAGC-1_1	KN	6303	2706	KN_cells	KN	3.85531	0	0	9	12	12
CTTCTCTGTTATCTTC-1_1	KN	16390	4824	KN_cells	KN	1.4338	0	0	9	12	12
CTTGATTAGAATAACC-1_1	KN	11808	3396	KN_cells	KN	2.62534	0.00846883	0.00846883	9	12	12
GAAACCTTCAAACTGC-1_1	KN	33991	6777	KN_cells	KN	2.14763	0	0	9	12	12
GAAGAATCACACTTAG-1_1	KN	27549	5435	KN_cells	KN	2.92207	0	0.0036299	9	12	12
GAAGCCCGTTCGGACC-1_1	KN	8822	3102	KN_cells	KN	2.65246	0	0	9	12	12
GAATAGACATTGAGGG-1_1	KN	7216	2297	KN_cells	KN	1.06707	0	0	9	12	12
GACAGCCAGAGGGCGA-1_1	KN	6602	2347	KN_cells	KN	8.8458	0	0	9	12	12
GACTGATGTGAGATTA-1_1	KN	20880	5020	KN_cells	KN	3.14176	0	0	9	12	12
GAGGGATGTCATGCAT-1_1	KN	25710	5453	KN_cells	KN	4.57799	0	0	9	12	12
GATAGAATCATCTACT-1_1	KN	14935	4707	KN_cells	KN	4.26515	0	0	9	12	12
GATCGTACAATTCGTG-1_1	KN	10101	3193	KN_cells	KN	2.1879	0	0	9	12	12
GATGACTAGACGAGCT-1_1	KN	20082	5462	KN_cells	KN	5.07918	0	0	9	12	12
GATTCTTAGGCTATCT-1_1	KN	16187	4084	KN_cells	KN	1.42089	0	0	9	12	12
GCACGGTCAAGCGAGT-1_1	KN	16261	3970	KN_cells	KN	3.89275	0.0122994	0	9	12	12
GCCATTCAGCACTCGC-1_1	KN	8994	3127	KN_cells	KN	4.53636	0	0	9	12	12
GCCCGAACAAGCTGCC-1_1	KN	13989	4090	KN_cells	KN	4.2176	0	0	9	12	12
GCGAGAAGTCATGCAT-1_1	KN	23630	5892	KN_cells	KN	4.81168	0.00423191	0	9	12	12
GCGATCGCATGTGCTA-1_1	KN	10483	3283	KN_cells	KN	4.89364	0	0.00953925	9	12	12
GCGTGCATCGGCAGTC-1_1	KN	13728	3891	KN_cells	KN	2.46212	0	0.00728438	9	12	12
GGAACCCGTTTGGGAG-1_1	KN	13878	3873	KN_cells	KN	4.54676	0	0	9	12	12
GGAAGTGGTCACTGAT-1_1	KN	13150	3793	KN_cells	KN	6.5019	0	0.00760456	9	12	12
GGATGTTAGTCTGCAT-1_1	KN	4747	2205	KN_cells	KN	7.54161	0	0	9	12	12
GGGTCTGGTCCCTCAT-1_1	KN	44289	7217	KN_cells	KN	2.644	0	0.00451579	9	12	12
GGTCACGGTTCGGTTA-1_1	KN	8385	2974	KN_cells	KN	3.84019	0	0	9	12	12
GGTTCTCAGTAATCCC-1_1	KN	7167	2711	KN_cells	KN	0.962746	0	0	9	12	12
GTAACACTCGACGACC-1_1	KN	8262	3260	KN_cells	KN	1.3435	0	0	9	12	12
GTAAGTCTCTCATGCC-1_1	KN	24124	5559	KN_cells	KN	2.91411	0	0.00414525	9	12	12
GTCAAGTCAACGAGGT-1_1	KN	3543	1789	KN_cells	KN	0.790291	0	0	9	12	12
GTCATGAGTCTCAGAT-1_1	KN	3081	1725	KN_cells	KN	1.55794	0	0	9	12	12
GTCCTCATCCGGACTG-1_1	KN	16194	4084	KN_cells	KN	0.870693	0	0	9	12	12
GTGAGTTCATGGCACC-1_1	KN	20229	5021	KN_cells	KN	2.13555	0.0049434	0.0049434	9	12	12
GTGGAGATCGCCGTGA-1_1	KN	5892	2663	KN_cells	KN	3.13985	0	0.0169722	9	12	12
GTGGCGTAGGATTTGA-1_1	KN	939	729	KN_cells	KN	2.34292	0	0	9	12	12
GTGGTTAAGGACTAAT-1_1	KN	27713	5540	KN_cells	KN	2.20113	0	0.00360841	9	12	12
GTGTAACAGCCGAACA-1_1	KN	12625	4325	KN_cells	KN	7.8099	0	0	9	12	12
GTTACGACATGTCAGT-1_1	KN	3559	1901	KN_cells	KN	1.01152	0	0	9	12	12
GTTGTGACAAACGGCA-1_1	KN	20561	5032	KN_cells	KN	1.92598	0	0	9	12	12
TAACCAGGTCAATCTG-1_1	KN	2729	1350	KN_cells	KN	6.00953	0	0	9	12	12
TAAGTCGAGGAATCGC-1_1	KN	15136	3997	KN_cells	KN	1.47331	0	0	9	12	12
TACACCCAGCCTCATA-1_1	KN	23123	5658	KN_cells	KN	4.74419	0	0	9	12	12
TACACCCTCATTTCGT-1_1	KN	29392	5650	KN_cells	KN	3.09948	0	0.00340229	9	12	12
TAGAGTCTCTGACAGT-1_1	KN	14684	4241	KN_cells	KN	6.39472	0	0	9	12	12
TAGGGTTGTTGGGTTT-1_1	KN	10095	3080	KN_cells	KN	3.85339	0	0	9	12	12
TAGGTACTCCTCGCAT-1_1	KN	2648	1595	KN_cells	KN	2.7568	0	0	9	12	12
TAGGTTGAGTACGAGC-1_1	KN	10765	3554	KN_cells	KN	3.03762	0.00928936	0	9	12	12
TATACCTTCCTAAACG-1_1	KN	14861	4118	KN_cells	KN	2.13983	0	0	9	12	12
TATCCTATCGTGCACG-1_1	KN	8077	2427	KN_cells	KN	2.88473	0	0	9	12	12
TATCTGTTCAGGAAAT-1_1	KN	19511	4383	KN_cells	KN	2.4499	0	0.0102506	9	12	12
TCAAGACAGAACAAGG-1_1	KN	20110	5016	KN_cells	KN	3.37643	0	0	9	12	12
TCAAGCACAGACCATT-1_1	KN	20450	3834	KN_cells	KN	1.1687	0	0	9	12	12
TCACATTGTTCGGTCG-1_1	KN	17077	4145	KN_cells	KN	2.78152	0	0	9	12	12
TCAGGTACAGACGCTC-1_1	KN	3473	1696	KN_cells	KN	5.03887	0	0	9	12	12
TCAGTCCAGCTCTTCC-1_1	KN	38475	6646	KN_cells	KN	2.13645	0	0	9	12	12
TCATACTAGTCACTCA-1_1	KN	18049	4449	KN_cells	KN	1.44606	0	0.0110809	9	12	12
TCATTGTCACGGAAGT-1_1	KN	22881	5231	KN_cells	KN	1.73069	0	0	9	12	12
TCATTGTCAGCACGAA-1_1	KN	8259	2705	KN_cells	KN	4.55261	0	0.012108	9	12	12
TCCATGCGTAGTTCCA-1_1	KN	17061	4117	KN_cells	KN	1.56497	0	0	9	12	12
TCCCAGTTCCTGGCTT-1_1	KN	5789	2092	KN_cells	KN	6.33961	0	0	9	12	12
TCCGTGTGTGCCGAAA-1_1	KN	11959	3455	KN_cells	KN	4.48198	0	0.0083619	9	12	12
TCGCTCACAATTTCGG-1_1	KN	21747	5998	KN_cells	KN	6.01462	0	0	9	12	12
TCGCTTGGTCTGTCCT-1_1	KN	26164	5767	KN_cells	KN	3.20287	0.00382205	0.00764409	9	12	12
TCGGGCATCGGAGTGA-1_1	KN	5249	2229	KN_cells	KN	2.68623	0	0.0190512	9	12	12
TCTAACTCACTAGAGG-1_1	KN	25581	5503	KN_cells	KN	0.996834	0.0078183	0	9	12	12
TCTATACAGGACAAGA-1_1	KN	16049	4573	KN_cells	KN	4.4738	0	0	9	12	12
TCTATACTCTTGGCTC-1_1	KN	5353	2213	KN_cells	KN	3.7549	0	0	9	12	12
TCTCAGCAGGTTCTTG-1_1	KN	6439	2374	KN_cells	KN	4.30191	0	0	9	12	12
TCTGTCGAGGCCTAGA-1_1	KN	17095	4016	KN_cells	KN	3.24071	0	0	9	12	12
TGAATCGGTTCAAACC-1_1	KN	19040	4882	KN_cells	KN	2.42122	0.0052521	0	9	12	12
TGACGCGGTTTGATCG-1_1	KN	6488	2548	KN_cells	KN	7.35203	0	0	9	12	12
TGAGACTCAACCAATC-1_1	KN	32189	5963	KN_cells	KN	3.175	0	0	9	12	12
TGATTCTGTGCAACGA-1_1	KN	3594	1697	KN_cells	KN	5.6483	0	0.0278242	9	12	12
TGCCGAGTCATCGCTC-1_1	KN	3374	1493	KN_cells	KN	7.67635	0	0	9	12	12
TGCGACGTCTCTTGCG-1_1	KN	12023	3992	KN_cells	KN	6.94502	0	0	9	12	12
TGCTCGTAGGAAGAAC-1_1	KN	3398	1665	KN_cells	KN	11.9776	0	0	9	12	12
TGCTTGCCACTCAAGT-1_1	KN	2980	1486	KN_cells	KN	11.6107	0	0	9	12	12
TGGAGGAGTGGCCTCA-1_1	KN	17868	4777	KN_cells	KN	2.09872	0	0.0055966	9	12	12
TGGGAAGTCTCGCTTG-1_1	KN	4009	1735	KN_cells	KN	9.50362	0	0	9	12	12
TGGGATTTCTGGGCCA-1_1	KN	7373	2826	KN_cells	KN	2.35996	0	0.013563	9	12	12
TGGGCTGAGAAAGCGA-1_1	KN	7505	2665	KN_cells	KN	10.8061	0.0133244	0	9	12	12
TGGTAGTGTTGGAGAC-1_1	KN	12978	4685	KN_cells	KN	5.4785	0	0	9	12	12
TGTAGACTCTGTTGGA-1_1	KN	2332	1251	KN_cells	KN	6.34648	0	0	9	12	12
TGTCCACAGAGCATCG-1_1	KN	15288	4211	KN_cells	KN	3.89194	0.00654108	0	9	12	12
TGTCCTGTCCAAAGGG-1_1	KN	3186	1682	KN_cells	KN	11.9272	0	0	9	12	12
TTAGGGTCATACGCAT-1_1	KN	34255	6059	KN_cells	KN	2.03766	0	0	9	12	12
TTAGGGTCATAGTCAC-1_1	KN	13510	3976	KN_cells	KN	3.4641	0	0	9	12	12
TTATTGCGTCTGGTTA-1_1	KN	11409	3595	KN_cells	KN	1.9283	0.00876501	0	9	12	12
TTCACCGTCGTTACCC-1_1	KN	30138	5683	KN_cells	KN	2.53501	0	0	9	12	12
TTCCACGCATACACCA-1_1	KN	32207	6257	KN_cells	KN	1.43137	0	0	9	12	12
TTCCTCTTCACTGTTT-1_1	KN	7186	3034	KN_cells	KN	10.2282	0	0	9	12	12
TTGCCTGGTCGAAGCA-1_1	KN	31107	7082	KN_cells	KN	3.74514	0	0.00321471	9	12	12
TTGTGTTTCGCAGTCG-1_1	KN	13174	3701	KN_cells	KN	1.56369	0	0	9	12	12
TTTCCTCCAACAGAGC-1_1	KN	1165	774	KN_cells	KN	6.09442	0	0	9	12	12
TTTGATCGTCCTCAGG-1_1	KN	11152	3369	KN_cells	KN	1.67683	0	0	9	12	12
TTTGGAGCACTCTCGT-1_1	KN	23588	5058	KN_cells	KN	1.42869	0	0	9	12	12
AACGTCAGTGTAGGAC-1_2	KNH	2265	1329	KNH_cells	KNH	10.2428	0	0	9	12	12
AAGCGTTAGGGAACAA-1_2	KNH	3557	1851	KNH_cells	KNH	4.63874	0	0	9	12	12
AATCGACAGACTCATC-1_2	KNH	2926	1564	KNH_cells	KNH	5.87833	0	0	9	12	12
AATCGACAGCGACCCT-1_2	KNH	13182	3780	KNH_cells	KNH	6.26612	0	0	9	12	12
ACTATCTGTAAGTTAG-1_2	KNH	18887	4797	KNH_cells	KNH	3.49976	0	0	9	12	12
AGAACAAGTGGCTAGA-1_2	KNH	7884	2766	KNH_cells	KNH	6.84932	0	0	9	12	12
AGAGAGCGTGGTAATA-1_2	KNH	10016	2781	KNH_cells	KNH	4.93211	0	0	9	12	12
AGCGTATTCGGTGAAG-1_2	KNH	5146	2409	KNH_cells	KNH	2.64283	0	0	9	12	12
AGGATCTAGTATGAGT-1_2	KNH	3567	1606	KNH_cells	KNH	8.4665	0	0	9	12	12
ATCGGATCAAGGCTTT-1_2	KNH	10500	3345	KNH_cells	KNH	9.65714	0	0	9	12	12
ATTCACTTCGACCAAT-1_2	KNH	8489	3118	KNH_cells	KNH	0.895276	0	0	9	12	12
ATTGGGTAGGCGTTAG-1_2	KNH	10978	3866	KNH_cells	KNH	4.53635	0	0	9	12	12
CACCGTTCAGTCGCTG-1_2	KNH	3856	1818	KNH_cells	KNH	3.34544	0	0	9	12	12
CACGGGTGTACGGCAA-1_2	KNH	27333	6246	KNH_cells	KNH	1.99027	0	0	9	12	12
CCGTAGGCACGTATAC-1_2	KNH	14062	3563	KNH_cells	KNH	2.24008	0.00711136	0	9	12	12
CCTGCATTCGGAGCAA-1_2	KNH	6199	2318	KNH_cells	KNH	10.7437	0	0	9	12	12
CGAATTGGTATTTCTC-1_2	KNH	24379	5661	KNH_cells	KNH	3.62607	0	0	9	12	12
CGGAATTTCAATCCAG-1_2	KNH	5376	2356	KNH_cells	KNH	2.67857	0	0	9	12	12
CGGGACTAGACTCATC-1_2	KNH	1101	759	KNH_cells	KNH	6.26703	0	0	9	12	12
CGGGACTAGCGACCCT-1_2	KNH	1113	613	KNH_cells	KNH	6.82839	0	0	9	12	12
CTCCACAAGCGACCCT-1_2	KNH	1368	824	KNH_cells	KNH	3.43567	0	0	9	12	12
CTGCTCACAACGACTT-1_2	KNH	23719	5533	KNH_cells	KNH	4.06847	0	0.00421603	9	12	12
GACATCAAGTAACCTC-1_2	KNH	11790	3728	KNH_cells	KNH	5.7676	0	0	9	12	12
GACTATGCACGACGTC-1_2	KNH	8793	3145	KNH_cells	KNH	5.81144	0	0	9	12	12
GAGTCATAGACTCAAA-1_2	KNH	1483	930	KNH_cells	KNH	1.9555	0	0	9	12	12
GCCATGGCAGCTATAC-1_2	KNH	24557	4868	KNH_cells	KNH	2.5736	0	0	9	12	12
GCGGATCGTAGCGTTT-1_2	KNH	3707	1800	KNH_cells	KNH	2.42784	0	0	9	12	12
GCTGGGTAGACTCATC-1_2	KNH	1434	934	KNH_cells	KNH	6.06695	0	0	9	12	12
GCTGGGTAGCGACCCT-1_2	KNH	3812	1644	KNH_cells	KNH	5.58762	0	0	9	12	12
GTGGCGTCAACGAGGT-1_2	KNH	3939	2166	KNH_cells	KNH	3.27494	0	0	9	12	12
TCGTGCTCATGCCGAC-1_2	KNH	2414	1196	KNH_cells	KNH	6.04805	0	0	9	12	12
TTAGGCAGTAGCTAAA-1_2	KNH	14300	4107	KNH_cells	KNH	3.27972	0	0	9	12	12
TTAGGGTCACCTCGTT-1_2	KNH	18130	4653	KNH_cells	KNH	2.16216	0	0	9	12	12
TTCCGGTCAACAAGTA-1_2	KNH	16787	4477	KNH_cells	KNH	3.71121	0	0	9	12	12
TTCTCTCAGATTCGAA-1_2	KNH	10301	3685	KNH_cells	KNH	4.16464	0	0	9	12	12
TTGGGATTCACACCCT-1_2	KNH	3064	1781	KNH_cells	KNH	3.1658	0	0	9	12	12
TTTGTTGGTTCTTGTT-1_2	KNH	7740	2779	KNH_cells	KNH	5.1938	0.0129199	0	9	12	12
AATCACGTCGTGCACG-1_1	KN	3705	1543	KN_cells	KN	1.18758	0	0	0	11	11
ACCGTTCAGAAATGGG-1_1	KN	848	606	KN_cells	KN	3.18396	0	0	4	11	11
ACTTTCAAGAGTCGAC-1_1	KN	8162	2780	KN_cells	KN	1.67851	0	0	1	11	11
ATCGATGTCGTGGGAA-1_1	KN	4579	1871	KN_cells	KN	2.05285	0	0	1	11	11
ATCGTAGGTCTACGTA-1_1	KN	11009	3565	KN_cells	KN	2.15278	0.00908348	0.00908348	1	11	11
ATCGTGAAGTTCCAGT-1_1	KN	4005	1930	KN_cells	KN	1.74782	0	0	4	11	11
ATTTACCCACTGAGGA-1_1	KN	10144	3322	KN_cells	KN	5.56979	0	0	1	11	11
CAGATACAGCTTTGTG-1_1	KN	7837	2538	KN_cells	KN	1.63328	0	0	0	11	11
CATACAGGTCACCCTT-1_1	KN	29612	5973	KN_cells	KN	1.33392	0	0.00337701	12	11	11
CATACTTGTCAGGAGT-1_1	KN	8535	2893	KN_cells	KN	1.73404	0	0	1	11	11
CATGGTACAGGACAGT-1_1	KN	10017	3218	KN_cells	KN	2.55566	0.00998303	0	1	11	11
CGCGTGAGTAGCTGTT-1_1	KN	5506	2039	KN_cells	KN	2.27025	0	0	1	11	11
CGGGCATAGGTTGGAC-1_1	KN	6219	2374	KN_cells	KN	1.3507	0	0	1	11	11
CGTAAGTGTCGGAAAC-1_1	KN	6036	2138	KN_cells	KN	1.0603	0	0	0	11	11
CGTAGTATCCCGAGAC-1_1	KN	8929	3322	KN_cells	KN	1.88151	0	0	1	11	11
GAAGAATAGCTGACTT-1_1	KN	7967	2833	KN_cells	KN	0.828417	0	0	1	11	11
GATCCCTGTGTTGCCG-1_1	KN	6818	2241	KN_cells	KN	1.2467	0	0	0	11	11
GCAGCTGGTGATGGCA-1_1	KN	29039	5804	KN_cells	KN	2.27281	0.00344364	0	1	11	11
GGATCTAGTTGGAGAC-1_1	KN	11356	3462	KN_cells	KN	2.30715	0	0	0	11	11
GGGCTACCAAGATGTA-1_1	KN	15230	3910	KN_cells	KN	2.5673	0	0	1	11	11
GGGTGAAAGGGACAGG-1_1	KN	21975	5002	KN_cells	KN	2.07053	0.00910125	0	1	11	11
GTCACTCTCACCTTGC-1_1	KN	5651	2025	KN_cells	KN	1.91117	0	0	1	11	11
TGTTTGTAGAAGCCTG-1_1	KN	4435	1690	KN_cells	KN	1.71364	0	0	1	11	11
TTCATGTCAGGTAGTG-1_1	KN	11887	3678	KN_cells	KN	1.07681	0.00841255	0	1	11	11
TTTGTTGCAGAGGGTT-1_1	KN	9296	2985	KN_cells	KN	2.7216	0	0	1	11	11
AAAGGGCCAGAAACCG-1_2	KNH	10119	3406	KNH_cells	KNH	2.21366	0	0.0098824	1	11	11
AAAGGGCTCGAAGAAT-1_2	KNH	4457	1910	KNH_cells	KNH	3.63473	0	0	1	11	11
AACAAAGCATTGGGAG-1_2	KNH	7385	2471	KNH_cells	KNH	1.9499	0	0	1	11	11
AACAAAGGTCCAAATC-1_2	KNH	21119	5245	KNH_cells	KNH	2.64691	0	0	1	11	11
AACAAAGTCACAGTGT-1_2	KNH	9574	3468	KNH_cells	KNH	2.15166	0	0	1	11	11
AACAAGATCCTGGCTT-1_2	KNH	5295	2048	KNH_cells	KNH	2.75732	0	0	1	11	11
AACACACGTCGAGCTC-1_2	KNH	6205	2378	KNH_cells	KNH	2.65915	0	0	1	11	11
AACAGGGAGTTGTAAG-1_2	KNH	7124	2815	KNH_cells	KNH	2.82145	0	0	1	11	11
AACCACAGTTGTAAAG-1_2	KNH	3284	1502	KNH_cells	KNH	3.44093	0	0	1	11	11
AACCTGAAGCTGGTGA-1_2	KNH	6954	2645	KNH_cells	KNH	2.93356	0	0	1	11	11
AACGGGACATAATCCG-1_2	KNH	10055	3466	KNH_cells	KNH	3.15266	0	0	1	11	11
AACTTCTGTACGGATG-1_2	KNH	7469	2658	KNH_cells	KNH	4.39148	0.0133887	0	1	11	11
AAGATAGAGGCAGCTA-1_2	KNH	6274	2126	KNH_cells	KNH	2.55021	0	0	1	11	11
AAGCCATCAGGACAGT-1_2	KNH	16048	4343	KNH_cells	KNH	2.76047	0	0	1	11	11
AAGCGAGTCCTAAGTG-1_2	KNH	12548	4026	KNH_cells	KNH	2.74944	0	0	1	11	11
AAGCGTTGTACCTGTA-1_2	KNH	21389	4744	KNH_cells	KNH	3.52518	0	0	1	11	11
AAGGAATCATGTGCTA-1_2	KNH	19453	4994	KNH_cells	KNH	2.34925	0.0051406	0	1	11	11
AAGGAATGTGACAGCA-1_2	KNH	7970	2789	KNH_cells	KNH	1.96989	0	0	1	11	11
AAGGTAATCATGCGGC-1_2	KNH	8486	2874	KNH_cells	KNH	4.71365	0	0	1	11	11
AATCACGCAAGCTCTA-1_2	KNH	6972	2452	KNH_cells	KNH	2.95468	0	0.0143431	1	11	11
AATCGTGAGAGCAGTC-1_2	KNH	11592	3501	KNH_cells	KNH	3.0107	0	0	1	11	11
AATCGTGTCATGACAC-1_2	KNH	7532	2783	KNH_cells	KNH	1.9915	0	0	1	11	11
AATGGCTTCACGGACC-1_2	KNH	19617	4784	KNH_cells	KNH	2.05944	0	0	1	11	11
ACAACCACAGGCACTC-1_2	KNH	9633	3204	KNH_cells	KNH	1.6402	0	0.010381	1	11	11
ACACAGTCAGTTACCA-1_2	KNH	10092	3210	KNH_cells	KNH	2.6853	0.00990884	0	1	11	11
ACACGCGTCGGTTCAA-1_2	KNH	14491	3641	KNH_cells	KNH	1.71141	0	0	1	11	11
ACATCCCGTGATAGAT-1_2	KNH	7476	2426	KNH_cells	KNH	1.41787	0	0	1	11	11
ACATCGAGTCGTTATG-1_2	KNH	8441	2939	KNH_cells	KNH	1.95474	0	0	12	11	11
ACCAAACTCGACGAGA-1_2	KNH	6281	2450	KNH_cells	KNH	2.78618	0	0	1	11	11
ACCTGAAGTTGCCAAT-1_2	KNH	18737	4339	KNH_cells	KNH	2.71121	0	0.00533703	1	11	11
ACGTAACGTCGAATTC-1_2	KNH	13492	4059	KNH_cells	KNH	2.56448	0	0	1	11	11
ACGTAGTGTCCACACG-1_2	KNH	12377	3351	KNH_cells	KNH	2.13299	0	0	1	11	11
ACGTCCTGTTCGGACC-1_2	KNH	8531	3045	KNH_cells	KNH	3.5752	0	0	1	11	11
ACTATTCAGATCGGTG-1_2	KNH	12416	3609	KNH_cells	KNH	2.1424	0	0	1	11	11
ACTTAGGGTACTGTTG-1_2	KNH	6580	2402	KNH_cells	KNH	2.11246	0	0	1	11	11
ACTTAGGGTCAACCAT-1_2	KNH	23678	5226	KNH_cells	KNH	2.47065	0	0	1	11	11
ACTTATCAGTGTACAA-1_2	KNH	1287	805	KNH_cells	KNH	10.1787	0	0	1	11	11
ACTTCGCAGGTCACCC-1_2	KNH	17405	4896	KNH_cells	KNH	3.11405	0.00574547	0	1	11	11
AGAAGTATCCGGCTTT-1_2	KNH	13057	3528	KNH_cells	KNH	3.10944	0.00765873	0	1	11	11
AGACACTAGCTAGAGC-1_2	KNH	6865	2561	KNH_cells	KNH	2.72396	0	0	1	11	11
AGACAGGTCGAGAAGC-1_2	KNH	15141	4261	KNH_cells	KNH	2.19272	0	0	1	11	11
AGAGCCCAGCTGAGTG-1_2	KNH	10419	3090	KNH_cells	KNH	2.6778	0	0.00959785	1	11	11
AGCATCAGTACTGCCG-1_2	KNH	16864	4330	KNH_cells	KNH	2.66841	0	0	1	11	11
AGCCAATCATGATGCT-1_2	KNH	7925	2597	KNH_cells	KNH	3.33123	0	0	1	11	11
AGCCAGCGTCATATGC-1_2	KNH	7984	2946	KNH_cells	KNH	4.24599	0	0	1	11	11
AGCGCCATCGACGATT-1_2	KNH	15044	4056	KNH_cells	KNH	3.6493	0	0	1	11	11
AGCGTATGTATAGGAT-1_2	KNH	5434	1961	KNH_cells	KNH	2.0979	0	0	1	11	11
AGCGTATGTCCAAGAG-1_2	KNH	14165	4023	KNH_cells	KNH	2.76032	0	0	1	11	11
AGGAATACAAACACCT-1_2	KNH	16045	4386	KNH_cells	KNH	2.33718	0	0	1	11	11
AGGACTTCAGGACAGT-1_2	KNH	8382	3131	KNH_cells	KNH	2.13553	0.0119303	0	1	11	11
AGGAGGTGTTGTGCCG-1_2	KNH	7454	2320	KNH_cells	KNH	1.85135	0	0	1	11	11
AGGGAGTAGTCCCAAT-1_2	KNH	9832	3156	KNH_cells	KNH	1.37307	0	0	1	11	11
AGGGAGTGTACAGAGC-1_2	KNH	6675	2342	KNH_cells	KNH	1.72285	0	0	1	11	11
ATACCGAAGGCACAAC-1_2	KNH	7431	2662	KNH_cells	KNH	1.68214	0	0	1	11	11
ATACCTTAGGATGAGA-1_2	KNH	6747	2317	KNH_cells	KNH	2.22321	0	0	1	11	11
ATACTTCCATACTTTC-1_2	KNH	13344	3857	KNH_cells	KNH	5.34323	0	0	1	11	11
ATCACGAGTAGGCTCC-1_2	KNH	11834	3811	KNH_cells	KNH	3.08433	0	0	1	11	11
ATCGCCTTCGCGTCGA-1_2	KNH	4558	1876	KNH_cells	KNH	4.60728	0	0	1	11	11
ATCGTGAAGCACACAG-1_2	KNH	2601	1481	KNH_cells	KNH	6.42061	0	0	1	11	11
ATGACCACATCTAACG-1_2	KNH	16077	4100	KNH_cells	KNH	2.54401	0	0	1	11	11
ATGAGGGGTGAGATTA-1_2	KNH	7666	2699	KNH_cells	KNH	2.68719	0	0	1	11	11
ATGAGTCAGGCAGTCA-1_2	KNH	7623	2616	KNH_cells	KNH	7.11006	0	0.0131182	1	11	11
ATGCGATTCTCTAGGA-1_2	KNH	7169	2563	KNH_cells	KNH	6.09569	0	0	1	11	11
ATGGAGGAGCCGAACA-1_2	KNH	7438	2838	KNH_cells	KNH	3.5359	0	0	1	11	11
ATGGTTGAGGAACGTC-1_2	KNH	12664	3729	KNH_cells	KNH	4.12192	0	0	1	11	11
ATTACTCAGAGCACTG-1_2	KNH	5234	2310	KNH_cells	KNH	3.97402	0	0	1	11	11
ATTACTCTCTCCACTG-1_2	KNH	1265	852	KNH_cells	KNH	1.58103	0	0	1	11	11
ATTCACTGTCCCTCAT-1_2	KNH	23905	5860	KNH_cells	KNH	2.28404	0	0.00836645	1	11	11
ATTCACTGTTTCGTGA-1_2	KNH	7976	2924	KNH_cells	KNH	3.52307	0	0	1	11	11
ATTCAGGCACTCCCTA-1_2	KNH	4120	1976	KNH_cells	KNH	2.13592	0	0	1	11	11
ATTGTTCTCACTGGTA-1_2	KNH	8054	3014	KNH_cells	KNH	1.10504	0	0	1	11	11
CAAAGAAAGACAAGCC-1_2	KNH	8559	2790	KNH_cells	KNH	3.75044	0	0	1	11	11
CAACAACTCAAACCCA-1_2	KNH	10221	3463	KNH_cells	KNH	2.38724	0.00978378	0	1	11	11
CAACAGTTCGGTCTAA-1_2	KNH	11140	3383	KNH_cells	KNH	2.32496	0	0	1	11	11
CAACGATGTGTCTTAG-1_2	KNH	11934	3057	KNH_cells	KNH	2.37976	0	0	1	11	11
CAACGATTCAGCTGTA-1_2	KNH	14514	4150	KNH_cells	KNH	6.73143	0	0.0068899	1	11	11
CAATACGTCTACTATC-1_2	KNH	27542	5859	KNH_cells	KNH	5.79479	0	0	1	11	11
CACACAATCCGGGACT-1_2	KNH	15321	4130	KNH_cells	KNH	1.99726	0	0	1	11	11
CACTGGGAGAGCAGTC-1_2	KNH	13767	4156	KNH_cells	KNH	3.10888	0	0.0145275	1	11	11
CACTGTCGTAACTAAG-1_2	KNH	23735	5519	KNH_cells	KNH	1.95492	0	0	1	11	11
CACTTCGAGTAGCTCT-1_2	KNH	7399	2577	KNH_cells	KNH	3.95999	0.0135153	0	1	11	11
CACTTCGGTAGAGATT-1_2	KNH	6890	2686	KNH_cells	KNH	4.51379	0	0	1	11	11
CAGATCACAGAACTAA-1_2	KNH	4279	1921	KNH_cells	KNH	4.69736	0	0	1	11	11
CAGGGCTTCGACCATA-1_2	KNH	6076	2532	KNH_cells	KNH	1.71165	0	0	1	11	11
CAGTTAGGTGTAAACA-1_2	KNH	17264	4327	KNH_cells	KNH	2.41543	0	0	1	11	11
CATACAGCACAGCCTG-1_2	KNH	10060	3349	KNH_cells	KNH	1.5507	0	0	1	11	11
CATCCCAAGACGGTTG-1_2	KNH	2617	1436	KNH_cells	KNH	7.06916	0	0.0382117	1	11	11
CATGCAAGTCTCTCAC-1_2	KNH	16974	4682	KNH_cells	KNH	2.84553	0.00589136	0	1	11	11
CATGCTCTCCGTCACT-1_2	KNH	20257	5260	KNH_cells	KNH	2.11285	0	0	1	11	11
CATGGTATCGTAGGGA-1_2	KNH	5849	1964	KNH_cells	KNH	3.43648	0	0	1	11	11
CATTGCCCAATCCTAG-1_2	KNH	21280	5053	KNH_cells	KNH	2.58459	0.00469925	0.00469925	1	11	11
CCAAGCGCACAGTACT-1_2	KNH	7202	2280	KNH_cells	KNH	2.22161	0	0.013885	1	11	11
CCAATTTCAGGACTAG-1_2	KNH	5336	2153	KNH_cells	KNH	2.73613	0.0187406	0	1	11	11
CCATCACCATTACTCT-1_2	KNH	7636	2741	KNH_cells	KNH	2.31797	0	0	1	11	11
CCCTCTCGTAGTGCGA-1_2	KNH	9947	3275	KNH_cells	KNH	2.89535	0	0.0100533	1	11	11
CCGATGGCACTGTGAT-1_2	KNH	4207	1726	KNH_cells	KNH	3.89826	0	0	1	11	11
CCGGGTAAGAAAGTCT-1_2	KNH	21904	5102	KNH_cells	KNH	3.46512	0	0	1	11	11
CCGGTAGGTGGAGGTT-1_2	KNH	8775	2659	KNH_cells	KNH	2.73504	0.011396	0	1	11	11
CCTAAGAGTCCACATA-1_2	KNH	6401	2537	KNH_cells	KNH	2.20278	0	0.0156226	1	11	11
CCTCAACCACAACGAG-1_2	KNH	7433	2552	KNH_cells	KNH	2.21983	0	0	1	11	11
CCTCATGAGGAACTCG-1_2	KNH	4675	2077	KNH_cells	KNH	4.74866	0	0	1	11	11
CCTCTAGTCCAAGCCG-1_2	KNH	3683	1860	KNH_cells	KNH	4.42574	0	0	4	11	11
CCTGTTGTCTGAGATC-1_2	KNH	7918	3087	KNH_cells	KNH	2.37434	0	0	4	11	11
CGAAGTTGTACGGCAA-1_2	KNH	4609	2280	KNH_cells	KNH	3.73183	0	0	1	11	11
CGAATTGCACAGTCCG-1_2	KNH	14434	4059	KNH_cells	KNH	2.31398	0	0.00692809	1	11	11
CGAGAAGAGATGCGAC-1_2	KNH	11306	3712	KNH_cells	KNH	2.51194	0.00884486	0	1	11	11
CGAGTGCTCAGTAGGG-1_2	KNH	15895	4173	KNH_cells	KNH	1.63573	0.00629129	0	1	11	11
CGCATAACAATGCAAA-1_2	KNH	7468	2481	KNH_cells	KNH	2.57097	0	0	1	11	11
CGCCAGAAGAAGTCCG-1_2	KNH	10543	3219	KNH_cells	KNH	4.86579	0	0	1	11	11
CGCCATTGTAGTCACT-1_2	KNH	1961	1151	KNH_cells	KNH	8.2101	0	0	1	11	11
CGGACACGTCTTGCGG-1_2	KNH	12602	3854	KNH_cells	KNH	2.43612	0	0	1	11	11
CGGAGAAGTCTTCTAT-1_2	KNH	10149	3145	KNH_cells	KNH	2.98552	0	0	1	11	11
CGGGCATGTGCAATGG-1_2	KNH	10846	3471	KNH_cells	KNH	2.3972	0	0	1	11	11
CGGGTGTGTGGCGTAA-1_2	KNH	9520	3298	KNH_cells	KNH	4.59034	0	0	1	11	11
CGTAATGGTGAGGATC-1_2	KNH	7157	2691	KNH_cells	KNH	3.64678	0	0.0139723	1	11	11
CGTGCTTAGAAGCCAC-1_2	KNH	10386	3360	KNH_cells	KNH	2.75371	0	0	1	11	11
CGTGCTTGTGCTCGTG-1_2	KNH	14828	4164	KNH_cells	KNH	3.40572	0.013488	0	1	11	11
CGTGTCTGTAACCCTA-1_2	KNH	6144	2351	KNH_cells	KNH	1.88802	0	0	1	11	11
CGTGTCTTCTCATTGT-1_2	KNH	12105	3914	KNH_cells	KNH	3.95704	0.00826105	0	1	11	11
CTACCCATCCTCCACA-1_2	KNH	13275	4192	KNH_cells	KNH	3.57815	0	0	1	11	11
CTACGGGTCCATTTCA-1_2	KNH	6177	2160	KNH_cells	KNH	1.71604	0	0	1	11	11
CTAGACATCATCGGGC-1_2	KNH	6743	2717	KNH_cells	KNH	2.18004	0	0	1	11	11
CTCAAGAAGGAGTCTG-1_2	KNH	7363	2891	KNH_cells	KNH	3.16447	0	0.0135814	1	11	11
CTCCATGAGGATGAGA-1_2	KNH	8250	2965	KNH_cells	KNH	7.18788	0	0	1	11	11
CTCCTTTGTTCTCGTC-1_2	KNH	10402	3820	KNH_cells	KNH	2.35532	0	0	1	11	11
CTCCTTTTCTGCATAG-1_2	KNH	10011	3169	KNH_cells	KNH	2.35741	0	0	1	11	11
CTGAGGCTCGAGTGGA-1_2	KNH	12588	3662	KNH_cells	KNH	2.86781	0	0	1	11	11
CTGCTCAGTAGTTAGA-1_2	KNH	10578	3677	KNH_cells	KNH	2.60919	0	0	1	11	11
CTGCTCATCGTCCTCA-1_2	KNH	9408	3229	KNH_cells	KNH	1.90264	0	0.0106293	1	11	11
CTGGTCTGTAATCAGA-1_2	KNH	12195	3816	KNH_cells	KNH	2.89463	0	0	1	11	11
CTGTATTTCGCCTCTA-1_2	KNH	4750	2039	KNH_cells	KNH	2.25263	0	0	1	11	11
CTTACCGTCTTACGTT-1_2	KNH	4702	1934	KNH_cells	KNH	1.6376	0	0	1	11	11
CTTCGGTGTGGTCTTA-1_2	KNH	5775	2058	KNH_cells	KNH	2.97835	0	0.017316	1	11	11
CTTCTCTTCGCACGAC-1_2	KNH	8139	2804	KNH_cells	KNH	3.37879	0	0	1	11	11
CTTGATTTCCACTTCG-1_2	KNH	7428	2957	KNH_cells	KNH	1.27894	0	0	1	11	11
GAAGCCCCATTCTCCG-1_2	KNH	6771	2636	KNH_cells	KNH	4.37158	0	0	1	11	11
GAAGGACAGTGGACGT-1_2	KNH	8213	2869	KNH_cells	KNH	2.34993	0.0121758	0.0121758	1	11	11
GACAGCCGTTCGAGCC-1_2	KNH	5471	2323	KNH_cells	KNH	4.55127	0.0182782	0	1	11	11
GACGTTAAGACTCTAC-1_2	KNH	3854	1562	KNH_cells	KNH	2.6466	0	0	1	11	11
GACTCTCAGGTGCCTC-1_2	KNH	12355	3887	KNH_cells	KNH	1.80494	0	0	1	11	11
GACTTCCGTCCAAGAG-1_2	KNH	7050	2587	KNH_cells	KNH	1.68794	0	0	1	11	11
GACTTCCGTGGAAATT-1_2	KNH	19453	4593	KNH_cells	KNH	2.54974	0.0102812	0	1	11	11
GAGCTGCCATTGTGCA-1_2	KNH	6526	2451	KNH_cells	KNH	2.6969	0.0153233	0	1	11	11
GAGTCTATCAGATTGC-1_2	KNH	6016	2183	KNH_cells	KNH	2.57646	0	0	1	11	11
GAGTGTTGTCCAGCCA-1_2	KNH	5296	2259	KNH_cells	KNH	3.26662	0	0	1	11	11
GATAGAAAGATCGCTT-1_2	KNH	10839	3664	KNH_cells	KNH	1.85441	0	0.00922594	1	11	11
GATGACTTCGATCCAA-1_2	KNH	5602	2392	KNH_cells	KNH	2.03499	0.0178508	0	1	11	11
GATGACTTCGTCTAAG-1_2	KNH	7093	2745	KNH_cells	KNH	3.36952	0	0	1	11	11
GATGAGGAGTAGTCCT-1_2	KNH	13860	4110	KNH_cells	KNH	2.18615	0	0	1	11	11
GATGTTGCACGGCACT-1_2	KNH	11324	3762	KNH_cells	KNH	2.54327	0	0	1	11	11
GATGTTGGTAGCCAGA-1_2	KNH	19175	4648	KNH_cells	KNH	2.54498	0	0	1	11	11
GATTGGTGTTCAAGGG-1_2	KNH	6180	2174	KNH_cells	KNH	2.18447	0	0	1	11	11
GCAACATGTGCCCGTA-1_2	KNH	4342	2019	KNH_cells	KNH	4.51405	0	0	1	11	11
GCACGTGAGAGCCATG-1_2	KNH	7320	2874	KNH_cells	KNH	2.85519	0	0.0136612	1	11	11
GCAGCTGTCGCTGCGA-1_2	KNH	5606	1873	KNH_cells	KNH	3.10382	0	0	1	11	11
GCCAACGCAGTCTTCC-1_2	KNH	4781	1798	KNH_cells	KNH	3.242	0	0	1	11	11
GCCCGAATCGATGCTA-1_2	KNH	22056	5272	KNH_cells	KNH	2.15361	0	0	1	11	11
GCGTGCAAGGGCGAGA-1_2	KNH	6553	2388	KNH_cells	KNH	3.17412	0	0	1	11	11
GCTTCACAGTCATTGC-1_2	KNH	15454	3988	KNH_cells	KNH	3.24188	0	0	1	11	11
GGAATCTAGAATCGCG-1_2	KNH	6608	2592	KNH_cells	KNH	1.83111	0.0151332	0	1	11	11
GGAGAACTCGACGCGT-1_2	KNH	6634	2670	KNH_cells	KNH	1.62798	0	0.0150739	1	11	11
GGAGCAAAGGAAAGAC-1_2	KNH	12170	3531	KNH_cells	KNH	6.88578	0.00821693	0	1	11	11
GGATCTAGTAAGTTAG-1_2	KNH	14163	3692	KNH_cells	KNH	2.77484	0	0	1	11	11
GGCTGTGCAGACAAAT-1_2	KNH	9702	3513	KNH_cells	KNH	2.3088	0	0	1	11	11
GGCTGTGTCTCCACTG-1_2	KNH	3132	1612	KNH_cells	KNH	3.03321	0	0	1	11	11
GGCTTGGGTCTTGTCC-1_2	KNH	22917	5175	KNH_cells	KNH	1.8807	0	0	1	11	11
GGCTTGGGTTGCATTG-1_2	KNH	7842	2778	KNH_cells	KNH	2.98393	0.0127518	0	1	11	11
GGGACAAGTCAAGCGA-1_2	KNH	9078	3327	KNH_cells	KNH	2.31328	0	0	1	11	11
GGGACCTTCTCTCCGA-1_2	KNH	2611	1395	KNH_cells	KNH	7.3535	0	0	1	11	11
GGGCTACCACCTGCTT-1_2	KNH	19779	4530	KNH_cells	KNH	1.78978	0	0	1	11	11
GGTAGAGCACATACTG-1_2	KNH	19352	5042	KNH_cells	KNH	2.57854	0	0	1	11	11
GGTGATTGTCCACACG-1_2	KNH	13695	4064	KNH_cells	KNH	4.9142	0.0146039	0.00730193	1	11	11
GGTTAACGTGAGTCAG-1_2	KNH	7457	2612	KNH_cells	KNH	2.92343	0	0	1	11	11
GTACAACCAAATTGCC-1_2	KNH	7610	2741	KNH_cells	KNH	1.65572	0	0	1	11	11
GTACAGTTCAATCGGT-1_2	KNH	20986	5264	KNH_cells	KNH	2.7018	0	0	1	11	11
GTAGATCCAATTGCGT-1_2	KNH	21924	5065	KNH_cells	KNH	2.51779	0	0.00456121	1	11	11
GTCAAGTTCACGACTA-1_2	KNH	7420	2615	KNH_cells	KNH	3.07278	0	0.0269542	1	11	11
GTCGCGACACATCATG-1_2	KNH	13940	4063	KNH_cells	KNH	3.099	0	0	1	11	11
GTCTAGACAAGTAGTA-1_2	KNH	3564	1659	KNH_cells	KNH	3.33895	0	0	1	11	11
GTCTTTATCCCGGTAG-1_2	KNH	6346	2227	KNH_cells	KNH	3.23038	0	0	1	11	11
GTGAGTTCAAGAGTAT-1_2	KNH	6805	2520	KNH_cells	KNH	8.58193	0.0146951	0	1	11	11
GTGAGTTCAGGGACTA-1_2	KNH	17155	4542	KNH_cells	KNH	3.61411	0.0058292	0	1	11	11
GTGCTGGTCGGCCAAC-1_2	KNH	8184	3182	KNH_cells	KNH	2.7737	0	0	1	11	11
GTGGAAGTCAATCTCT-1_2	KNH	9907	3141	KNH_cells	KNH	2.8061	0	0	1	11	11
GTGGCGTCAGTATACC-1_2	KNH	22018	5305	KNH_cells	KNH	2.10737	0.00454174	0	1	11	11
GTGTGATGTCACTTCC-1_2	KNH	7407	2422	KNH_cells	KNH	2.84866	0	0	1	11	11
GTTACGAGTTTCACTT-1_2	KNH	13107	3829	KNH_cells	KNH	3.43328	0	0	1	11	11
GTTAGTGAGCTGACAG-1_2	KNH	5416	1885	KNH_cells	KNH	2.19719	0	0	1	11	11
GTTCGCTCACTGTCGG-1_2	KNH	12592	3673	KNH_cells	KNH	3.10515	0.00794155	0	1	11	11
GTTCTATAGGAGTATT-1_2	KNH	1412	940	KNH_cells	KNH	2.12465	0	0	4	11	11
GTTCTATGTATCGTAC-1_2	KNH	10844	3315	KNH_cells	KNH	6.39985	0.00922169	0	1	11	11
GTTGCTCCAGCCGTTG-1_2	KNH	31350	5972	KNH_cells	KNH	2.21053	0.00637959	0.00956938	1	11	11
GTTTACTCAAGACAAT-1_2	KNH	9410	3194	KNH_cells	KNH	1.87035	0	0	1	11	11
GTTTGGAGTAATGATG-1_2	KNH	8185	3081	KNH_cells	KNH	2.93219	0	0	1	11	11
TAACTTCCACATACTG-1_2	KNH	12415	3208	KNH_cells	KNH	0.958518	0	0	1	11	11
TAATCTCCACAGCTTA-1_2	KNH	10346	3227	KNH_cells	KNH	2.3294	0	0	1	11	11
TACCGAACATCTCATT-1_2	KNH	6267	2226	KNH_cells	KNH	2.09031	0.0159566	0	1	11	11
TACCGAAGTACAGCGA-1_2	KNH	6074	2476	KNH_cells	KNH	2.7165	0	0	1	11	11
TACGGGCCATGTTACG-1_2	KNH	6863	2459	KNH_cells	KNH	3.03074	0	0	1	11	11
TACGGTACATGCTGCG-1_2	KNH	8510	2817	KNH_cells	KNH	5.21739	0	0	1	11	11
TAGGAGGCAAGCGATG-1_2	KNH	25941	4734	KNH_cells	KNH	1.07166	0.0038549	0	1	11	11
TAGTGCACAACGAGGT-1_2	KNH	6661	2569	KNH_cells	KNH	3.55802	0	0	1	11	11
TATACCTTCAGCATTG-1_2	KNH	13411	4040	KNH_cells	KNH	3.005	0	0	1	11	11
TATATCCCAGTATGAA-1_2	KNH	11884	3954	KNH_cells	KNH	2.86099	0	0	1	11	11
TATCAGGGTGCAAGAC-1_2	KNH	16183	4545	KNH_cells	KNH	3.09584	0	0.00617932	1	11	11
TATCTGTCAGGCGATA-1_2	KNH	11295	3378	KNH_cells	KNH	2.55865	0	0	1	11	11
TATCTGTCAGTGTATC-1_2	KNH	9309	3160	KNH_cells	KNH	2.57815	0	0.0107423	1	11	11
TATGTTCGTACAGAAT-1_2	KNH	2158	1250	KNH_cells	KNH	8.75811	0	0	1	11	11
TCAAGACAGTGGACGT-1_2	KNH	8741	2890	KNH_cells	KNH	3.69523	0	0	1	11	11
TCAAGACGTCTAGATC-1_2	KNH	16421	3960	KNH_cells	KNH	1.93654	0	0	1	11	11
TCAAGCATCGAGAATA-1_2	KNH	6232	2181	KNH_cells	KNH	2.03787	0	0	1	11	11
TCAATCTAGAGTTGTA-1_2	KNH	13584	3708	KNH_cells	KNH	2.86366	0	0.0073616	1	11	11
TCACACCCACATCCCT-1_2	KNH	19084	5086	KNH_cells	KNH	3.44267	0	0.00523999	1	11	11
TCACATTAGCGATGAC-1_2	KNH	7892	2936	KNH_cells	KNH	2.74962	0	0	1	11	11
TCAGCAAGTTTGAACC-1_2	KNH	14632	4040	KNH_cells	KNH	2.4672	0	0	1	11	11
TCAGCCTGTATCAGCT-1_2	KNH	5383	2011	KNH_cells	KNH	2.00632	0.018577	0	1	11	11
TCAGCCTGTGCGACAA-1_2	KNH	8918	2986	KNH_cells	KNH	3.40884	0.0112133	0	1	11	11
TCATCATGTTTAAGGA-1_2	KNH	3767	1889	KNH_cells	KNH	4.93762	0	0	1	11	11
TCATGCCCAAGTTTGC-1_2	KNH	8387	3007	KNH_cells	KNH	2.40849	0	0	1	11	11
TCATGCCGTAACATCC-1_2	KNH	10421	3680	KNH_cells	KNH	3.10911	0	0	1	11	11
TCATGCCGTTGTGGAG-1_2	KNH	4247	1745	KNH_cells	KNH	5.98069	0	0	1	11	11
TCCACCACAAACTCTG-1_2	KNH	7349	2785	KNH_cells	KNH	1.93224	0	0	1	11	11
TCCATCGCATCGTCCT-1_2	KNH	7215	2639	KNH_cells	KNH	1.95426	0.01386	0	1	11	11
TCCGGGAAGCGATGGT-1_2	KNH	8953	2976	KNH_cells	KNH	3.73059	0	0	1	11	11
TCCGGGACAACTACGT-1_2	KNH	6308	2564	KNH_cells	KNH	3.69372	0	0	1	11	11
TCCTGCACAAGAGATT-1_2	KNH	5492	2231	KNH_cells	KNH	2.09395	0	0	1	11	11
TCGAACACAGAGAGGG-1_2	KNH	8302	2719	KNH_cells	KNH	3.25223	0	0	1	11	11
TCGCACTAGCGCTTCG-1_2	KNH	12408	3747	KNH_cells	KNH	2.7724	0	0	1	11	11
TCGCTCAGTAGCCCTG-1_2	KNH	40161	6468	KNH_cells	KNH	2.41528	0	0.00248998	1	11	11
TCGCTCATCGCAGATT-1_2	KNH	5152	2062	KNH_cells	KNH	2.27096	0	0	1	11	11
TCGCTCATCTTGGCTC-1_2	KNH	9913	3394	KNH_cells	KNH	3.25835	0	0	1	11	11
TCGTCCAAGGCGCTCT-1_2	KNH	7862	3077	KNH_cells	KNH	3.25617	0	0	1	11	11
TCGTCCATCTTCGCTG-1_2	KNH	11151	3494	KNH_cells	KNH	2.51995	0	0	1	11	11
TCTAACTGTCTTCTAT-1_2	KNH	20432	5207	KNH_cells	KNH	2.1388	0	0	1	11	11
TCTACATGTGGGTTGA-1_2	KNH	7172	2640	KNH_cells	KNH	1.82655	0	0	1	11	11
TCTATACAGAAGTGTT-1_2	KNH	8650	3229	KNH_cells	KNH	5.89595	0	0	1	11	11
TCTCAGCAGAAGGCTC-1_2	KNH	31849	6350	KNH_cells	KNH	2.35486	0.00313982	0	1	11	11
TCTGTCGCACACGGAA-1_2	KNH	5222	2071	KNH_cells	KNH	2.48947	0	0	1	11	11
TCTTAGTTCGAACCTA-1_2	KNH	10441	3272	KNH_cells	KNH	2.42314	0	0	1	11	11
TCTTTGAAGAAGTCCG-1_2	KNH	3691	1605	KNH_cells	KNH	2.92604	0	0	1	11	11
TCTTTGATCTGTGTGA-1_2	KNH	15284	4189	KNH_cells	KNH	2.40775	0	0	1	11	11
TGACTCCTCCAGTGTA-1_2	KNH	7632	2659	KNH_cells	KNH	2.31918	0	0.0131027	1	11	11
TGAGGGATCTGACCCT-1_2	KNH	5373	2049	KNH_cells	KNH	1.9356	0	0	1	11	11
TGATCTTTCCCGAAAT-1_2	KNH	3066	1309	KNH_cells	KNH	4.9576	0	0	1	11	11
TGATGGTCACGCGTGT-1_2	KNH	14657	3945	KNH_cells	KNH	3.03609	0	0	1	11	11
TGCATGACATCGGAGA-1_2	KNH	7287	2849	KNH_cells	KNH	3.40332	0	0	1	11	11
TGGAGAGGTCGTATTG-1_2	KNH	10123	3191	KNH_cells	KNH	2.4795	0	0	1	11	11
TGGAGAGTCTCATTAC-1_2	KNH	8943	2984	KNH_cells	KNH	3.76831	0	0	1	11	11
TGGGTTAAGGAAAGTG-1_2	KNH	7127	2347	KNH_cells	KNH	2.70801	0	0	1	11	11
TGGTGATAGCCGTTGC-1_2	KNH	22495	5599	KNH_cells	KNH	2.57835	0	0	1	11	11
TGTAACGAGTCATGGG-1_2	KNH	7481	2717	KNH_cells	KNH	2.82048	0	0	1	11	11
TGTAGACCAAAGCAAT-1_2	KNH	9710	3009	KNH_cells	KNH	2.57467	0	0	1	11	11
TGTCCCAGTCAAAGTA-1_2	KNH	6629	2478	KNH_cells	KNH	3.30367	0	0.0150852	1	11	11
TGTTCTATCAGTGTCA-1_2	KNH	4082	1614	KNH_cells	KNH	2.05781	0	0	1	11	11
TTACAGGCACGGCTAC-1_2	KNH	7647	2845	KNH_cells	KNH	2.05309	0	0	1	11	11
TTACCATAGAAGTCAT-1_2	KNH	6349	2671	KNH_cells	KNH	2.55158	0	0	1	11	11
TTAGGCAAGATCCGAG-1_2	KNH	21250	5191	KNH_cells	KNH	3.15294	0	0	1	11	11
TTAGGCAGTGTTGACT-1_2	KNH	7254	2480	KNH_cells	KNH	2.8536	0	0	1	11	11
TTCATGTGTGGTAACG-1_2	KNH	20185	4993	KNH_cells	KNH	4.06738	0.00495417	0	1	11	11
TTCCGGTGTTTGGGAG-1_2	KNH	8192	3021	KNH_cells	KNH	3.39355	0	0	1	11	11
TTCCTCTGTGCCGAAA-1_2	KNH	6086	2429	KNH_cells	KNH	1.51167	0	0	1	11	11
TTCTAACGTATCGCTA-1_2	KNH	7763	3043	KNH_cells	KNH	2.28005	0	0	1	11	11
TTCTGTAAGGAGTATT-1_2	KNH	1087	733	KNH_cells	KNH	1.93192	0	0	1	11	11
TTCTTCCGTCTGTGTA-1_2	KNH	6484	2132	KNH_cells	KNH	1.80444	0	0	1	11	11
TTCTTGAGTATGAGAT-1_2	KNH	5612	2297	KNH_cells	KNH	1.3186	0	0	1	11	11
TTCTTGATCCTACGGG-1_2	KNH	16758	4519	KNH_cells	KNH	3.1209	0.0119346	0.0059673	1	11	11
TTGAACGGTATGGGAC-1_2	KNH	7415	2605	KNH_cells	KNH	3.42549	0	0	1	11	11
TTGTGGAAGGTGCTAG-1_2	KNH	6147	2562	KNH_cells	KNH	2.58663	0	0	1	11	11
TTTACCATCCTCTCGA-1_2	KNH	8616	3011	KNH_cells	KNH	1.75255	0	0	1	11	11
TTTACGTGTAAGCTCT-1_2	KNH	10671	3522	KNH_cells	KNH	2.32406	0	0	1	11	11
TTTCATGAGCCTGAGA-1_2	KNH	7319	2427	KNH_cells	KNH	3.06053	0	0	1	11	11
TTTGATCCAATAACCC-1_2	KNH	2959	1603	KNH_cells	KNH	6.45488	0	0	1	11	11
AAACGCTGTACGCTTA-1_1	KN	7577	3029	KN_cells	KN	4.13092	0	0	0	10	10
AAAGAACAGGTATAGT-1_1	KN	3116	1799	KN_cells	KN	8.0552	0	0	0	10	10
AAAGAACTCAGCAATC-1_1	KN	1053	521	KN_cells	KN	9.87654	0	0	0	10	10
AAAGGGCCAGGCGATA-1_1	KN	1967	1101	KN_cells	KN	3.55872	0	0	0	10	10
AAAGTCCCAGCTATAC-1_1	KN	4701	1824	KN_cells	KN	9.04063	0	0	0	10	10
AACAAAGGTGGACAGT-1_1	KN	6349	2805	KN_cells	KN	8.96204	0	0	0	10	10
AACAAGACATTGTCGA-1_1	KN	1727	1112	KN_cells	KN	0	0	0	0	10	10
AACAAGAGTCGGCCTA-1_1	KN	3117	1466	KN_cells	KN	9.14341	0	0	0	10	10
AACAAGATCCTCTAGC-1_1	KN	1456	1040	KN_cells	KN	2.06044	0	0	0	10	10
AACCAACCAAAGACGC-1_1	KN	10835	3772	KN_cells	KN	2.5473	0	0.00922935	0	10	10
AACCACAAGTGAACAT-1_1	KN	2323	1257	KN_cells	KN	10.2884	0	0	0	10	10
AACGTCAGTTCGAGCC-1_1	KN	6410	2595	KN_cells	KN	5.27301	0	0	0	10	10
AAGAACACATTGTAGC-1_1	KN	4358	2106	KN_cells	KN	5.48417	0	0	0	10	10
AAGACAAAGATGCAGC-1_1	KN	6132	2206	KN_cells	KN	9.31181	0	0	0	10	10
AAGCCATCATAATCGC-1_1	KN	8118	2922	KN_cells	KN	1.2811	0	0	0	10	10
AATAGAGCATGGATCT-1_1	KN	3189	1858	KN_cells	KN	4.32738	0	0	0	10	10
ACAAGCTTCTCTAAGG-1_1	KN	628	513	KN_cells	KN	6.6879	0	0	0	10	10
ACAGCCGCATCTGCGG-1_1	KN	2396	1293	KN_cells	KN	6.6778	0	0	0	10	10
ACATCGACAGGTGTGA-1_1	KN	4405	2276	KN_cells	KN	5.76617	0	0	0	10	10
ACATTTCTCTCCACTG-1_1	KN	4080	1584	KN_cells	KN	6.76471	0	0	0	10	10
ACCATTTAGACAGCGT-1_1	KN	3219	1376	KN_cells	KN	8.41876	0	0	0	10	10
ACCATTTTCAACGTGT-1_1	KN	3793	1812	KN_cells	KN	11.4949	0	0	0	10	10
ACCCAAACAGTCAACT-1_1	KN	8811	2714	KN_cells	KN	4.74407	0	0	0	10	10
ACCCTCAAGTAGCATA-1_1	KN	2700	1428	KN_cells	KN	4.25926	0	0.037037	0	10	10
ACCGTTCGTTGTCAGT-1_1	KN	1432	571	KN_cells	KN	8.03073	0	0	0	10	10
ACCTGTCGTGGGACAT-1_1	KN	1177	808	KN_cells	KN	8.49618	0	0	0	10	10
ACGGGTCTCAGGAGAC-1_1	KN	3054	1571	KN_cells	KN	2.35756	0	0	0	10	10
ACTGTCCCAAAGGATT-1_1	KN	958	716	KN_cells	KN	3.23591	0	0.104384	0	10	10
ACTTTCACATCCTAAG-1_1	KN	5145	2229	KN_cells	KN	7.67736	0	0	0	10	10
AGAAGCGAGACATATG-1_1	KN	2676	1381	KN_cells	KN	8.25859	0	0	0	10	10
AGACAGGAGTCACGAG-1_1	KN	2149	1329	KN_cells	KN	3.72266	0	0	0	10	10
AGATAGATCGGTCACG-1_1	KN	2034	1214	KN_cells	KN	10.6195	0	0	0	10	10
AGATCGTAGCAACAAT-1_1	KN	4963	2195	KN_cells	KN	9.47008	0	0	0	10	10
AGCCACGAGCAGCCTC-1_1	KN	816	622	KN_cells	KN	0.857843	0	0	0	10	10
AGCGCTGCATTCTCTA-1_1	KN	6014	2751	KN_cells	KN	3.69139	0	0	0	10	10
AGCTCAATCGCTACGG-1_1	KN	8389	3207	KN_cells	KN	2.53904	0	0	0	10	10
AGGAAATGTTTGGCTA-1_1	KN	15950	4966	KN_cells	KN	5.12853	0	0	0	10	10
AGGCTGCTCGCAACAT-1_1	KN	1112	777	KN_cells	KN	1.97842	0	0	4	10	10
AGGGAGTAGAGGGTGG-1_1	KN	3404	1773	KN_cells	KN	6.08108	0	0	0	10	10
AGGGAGTAGCCTAACT-1_1	KN	5013	1689	KN_cells	KN	10.1735	0	0	0	10	10
AGGGTCCGTTACCCTC-1_1	KN	3304	1477	KN_cells	KN	10.5932	0	0	0	10	10
AGGGTTTCACTTGTGA-1_1	KN	2770	1555	KN_cells	KN	10.5054	0	0	0	10	10
AGGTAGGCATGGCCAC-1_1	KN	7105	3096	KN_cells	KN	4.95426	0	0.0140746	6	10	10
AGGTCATAGCCTTTCC-1_1	KN	8610	2907	KN_cells	KN	1.24274	0	0	0	10	10
AGGTTGTTCGGCTTCT-1_1	KN	6196	2332	KN_cells	KN	8.53777	0	0	0	10	10
AGTACTGAGGTGGGTT-1_1	KN	2947	1409	KN_cells	KN	11.096	0	0	0	10	10
AGTAGTCAGCCGATCC-1_1	KN	4182	1879	KN_cells	KN	9.89957	0	0	0	10	10
AGTCACACACATAACC-1_1	KN	3827	2012	KN_cells	KN	8.30938	0	0	0	10	10
AGTTAGCGTCGCTTGG-1_1	KN	2307	1192	KN_cells	KN	5.15821	0	0	0	10	10
ATCACAGTCGGCCTTT-1_1	KN	4577	1906	KN_cells	KN	4.63185	0	0	0	10	10
ATCCATTTCGCGGACT-1_1	KN	3868	1699	KN_cells	KN	10.6774	0	0	0	10	10
ATCCTATGTCTCCCTA-1_1	KN	1897	1067	KN_cells	KN	3.42646	0	0	0	10	10
ATCGATGTCCGAGAAG-1_1	KN	3434	1722	KN_cells	KN	5.76587	0	0	0	10	10
ATCGCCTTCATCGCCT-1_1	KN	8021	2892	KN_cells	KN	6.04663	0	0	0	10	10
ATCGGCGTCTCACTCG-1_1	KN	5045	2211	KN_cells	KN	7.73043	0	0	0	10	10
ATCGTCCAGCCGTAAG-1_1	KN	5465	2168	KN_cells	KN	5.48948	0	0	0	10	10
ATCTCTAGTAGCGCCT-1_1	KN	6758	2630	KN_cells	KN	5.04587	0	0	0	10	10
ATGACCAAGTTCCTGA-1_1	KN	1698	987	KN_cells	KN	8.42167	0	0	0	10	10
ATGAGGGCATGGCCAC-1_1	KN	11279	3496	KN_cells	KN	6.18849	0	0	0	10	10
ATGGGAGTCCCTTGGT-1_1	KN	3100	1545	KN_cells	KN	8.12903	0	0	0	10	10
ATGGTTGAGCAAATCA-1_1	KN	3877	1855	KN_cells	KN	11.6585	0	0	0	10	10
ATGTCTTAGCTGAAGC-1_1	KN	2595	1387	KN_cells	KN	2.35067	0	0	0	10	10
ATTATCCAGTACTGTC-1_1	KN	4444	1911	KN_cells	KN	6.79568	0	0	0	10	10
ATTCACTAGGAGTCTG-1_1	KN	2891	1512	KN_cells	KN	5.77655	0.0345901	0	0	10	10
ATTCACTCACCTCGTT-1_1	KN	3553	1799	KN_cells	KN	4.98171	0	0	0	10	10
ATTCACTGTGGTTTGT-1_1	KN	2957	1282	KN_cells	KN	8.18397	0	0	0	10	10
ATTCCTACAGCATCTA-1_1	KN	4965	2539	KN_cells	KN	2.3565	0	0	0	10	10
ATTCTTGAGGCATGGT-1_1	KN	5452	2423	KN_cells	KN	9.24431	0	0	0	10	10
ATTGGGTTCCCATTTA-1_1	KN	2689	1412	KN_cells	KN	8.70212	0	0	0	10	10
ATTGTTCCAATAGAGT-1_1	KN	2854	1469	KN_cells	KN	5.39594	0	0	0	10	10
ATTTACCCACTTTAGG-1_1	KN	5269	2361	KN_cells	KN	6.11122	0	0	0	10	10
ATTTACCCATCCAACA-1_1	KN	10009	3822	KN_cells	KN	4.02638	0	0	0	10	10
ATTTCTGGTATACCTG-1_1	KN	6761	2657	KN_cells	KN	8.99275	0.0147907	0.0147907	0	10	10
CAACCAATCAGTCTTT-1_1	KN	7559	3377	KN_cells	KN	4.98743	0	0	0	10	10
CAACCTCCAAAGAACT-1_1	KN	4115	2224	KN_cells	KN	3.30498	0	0	0	10	10
CAACCTCCAATCGCAT-1_1	KN	4031	2136	KN_cells	KN	10.9402	0	0	0	10	10
CAACGGCTCCCATAGA-1_1	KN	5074	2243	KN_cells	KN	9.81474	0	0	0	10	10
CAAGGGAAGGCCACTC-1_1	KN	13007	3941	KN_cells	KN	2.42946	0	0	0	10	10
CAATCGAAGAACTGAT-1_1	KN	2831	1618	KN_cells	KN	10.7029	0	0	0	10	10
CAATCGACAAGACCGA-1_1	KN	4165	1713	KN_cells	KN	9.19568	0	0.0240096	0	10	10
CAATTTCTCACGAGGA-1_1	KN	7023	3235	KN_cells	KN	1.19607	0	0	6	10	10
CACAGATGTTACGCCG-1_1	KN	2668	1486	KN_cells	KN	4.38531	0	0	0	10	10
CACCAAAAGCGTGTTT-1_1	KN	1865	1190	KN_cells	KN	11.3137	0	0	0	10	10
CACTGAAGTGACCTGC-1_1	KN	4301	2267	KN_cells	KN	8.78865	0	0	0	10	10
CACTTCGTCCATAAGC-1_1	KN	5041	2070	KN_cells	KN	9.10534	0	0	0	10	10
CAGGCCAGTAACCCGC-1_1	KN	2461	1230	KN_cells	KN	10.1585	0	0	0	10	10
CATACAGAGGGCAAGG-1_1	KN	3918	1850	KN_cells	KN	6.43185	0	0	0	10	10
CATACTTTCATGCGGC-1_1	KN	2660	1391	KN_cells	KN	5.6391	0	0	0	10	10
CATCGCTGTCCTACAA-1_1	KN	4583	2193	KN_cells	KN	9.31704	0	0	0	10	10
CATTGCCAGGTCACCT-1_1	KN	1602	1042	KN_cells	KN	1.68539	0	0	0	10	10
CCACGAGGTGTGGTCC-1_1	KN	4636	2149	KN_cells	KN	5.24159	0	0	0	10	10
CCACGTTAGCCAGTAG-1_1	KN	3790	1835	KN_cells	KN	9.02375	0	0	0	10	10
CCACGTTTCCTCAGAA-1_1	KN	7153	1916	KN_cells	KN	7.54928	0	0	0	10	10
CCACTTGCAATTGGTC-1_1	KN	978	601	KN_cells	KN	0.715746	0	0	4	10	10
CCCGAAGAGGAGAATG-1_1	KN	1625	992	KN_cells	KN	10.1538	0	0	0	10	10
CCCGAAGTCATGCGGC-1_1	KN	2508	1310	KN_cells	KN	7.97448	0	0	0	10	10
CCCTAACGTAGCTTAC-1_1	KN	11624	2801	KN_cells	KN	10.5213	0	0	0	10	10
CCGCAAGTCTAGTGAC-1_1	KN	3260	1764	KN_cells	KN	8.37423	0	0	0	10	10
CCGGTAGTCTTGAACG-1_1	KN	2114	1188	KN_cells	KN	9.98108	0	0	0	10	10
CCGTAGGTCGTTCTCG-1_1	KN	3534	1746	KN_cells	KN	6.90436	0	0	0	10	10
CCTATCGCAAACGGCA-1_1	KN	2343	1368	KN_cells	KN	10.414	0	0	0	10	10
CCTCTAGCAAAGACGC-1_1	KN	4045	1907	KN_cells	KN	6.47713	0	0	0	10	10
CCTCTCCGTTATCCAG-1_1	KN	5207	2365	KN_cells	KN	4.62838	0	0	0	10	10
CCTTTGGAGCTTAGTC-1_1	KN	6381	2653	KN_cells	KN	6.06488	0	0	0	10	10
CGAATTGTCGATGGAG-1_1	KN	3146	1641	KN_cells	KN	8.8684	0	0	0	10	10
CGACAGCCAGGCACTC-1_1	KN	5640	2414	KN_cells	KN	8.26241	0	0	0	10	10
CGAGGCTTCAAGCGTT-1_1	KN	2612	1411	KN_cells	KN	10.0306	0	0	0	10	10
CGCAGGTCAGCTGGTC-1_1	KN	4729	2254	KN_cells	KN	7.73948	0	0	0	10	10
CGCCATTTCGGCAGTC-1_1	KN	1065	786	KN_cells	KN	3.19249	0	0	0	10	10
CGCGTGAGTTCTGAGT-1_1	KN	2133	1122	KN_cells	KN	8.43882	0	0	0	10	10
CGGGACTAGCAGCCTC-1_1	KN	1150	855	KN_cells	KN	2	0	0	0	10	10
CGGTCAGTCAGTGTCA-1_1	KN	3372	1716	KN_cells	KN	10.7651	0	0	0	10	10
CGTAAGTGTACCTTCC-1_1	KN	4185	1950	KN_cells	KN	11.8519	0	0	0	10	10
CGTAAGTGTTTACGAC-1_1	KN	3961	2208	KN_cells	KN	9.64403	0	0	0	10	10
CGTGAATTCCTCTAAT-1_1	KN	4510	2024	KN_cells	KN	8.53659	0	0	0	10	10
CGTGTCTCACTGGCGT-1_1	KN	3395	1629	KN_cells	KN	9.54345	0	0	0	10	10
CGTTCTGCAGACCGCT-1_1	KN	7813	2844	KN_cells	KN	2.34225	0	0.0127992	0	10	10
CTACAGAGTTTGGGAG-1_1	KN	4190	1782	KN_cells	KN	5.91885	0	0	0	10	10
CTACCCAAGGTCATAA-1_1	KN	1842	1176	KN_cells	KN	2.55157	0	0	0	10	10
CTATAGGCAGTAGTGG-1_1	KN	7679	2856	KN_cells	KN	4.46673	0	0	0	10	10
CTATAGGCATACTGAC-1_1	KN	8394	3456	KN_cells	KN	2.75197	0	0	0	10	10
CTATAGGTCAGAGTTC-1_1	KN	4993	2120	KN_cells	KN	7.5706	0	0	0	10	10
CTCAACCTCATGCAGT-1_1	KN	12014	4230	KN_cells	KN	4.63626	0	0	0	10	10
CTCAACCTCCGTGCGA-1_1	KN	3277	1848	KN_cells	KN	6.10314	0	0	0	10	10
CTCAATTAGGATATGT-1_1	KN	3830	1814	KN_cells	KN	8.14621	0	0	0	10	10
CTCACTGTCGGTCAGC-1_1	KN	2418	1270	KN_cells	KN	5.91398	0	0	0	10	10
CTCAGAAAGCTGTTCA-1_1	KN	10450	4217	KN_cells	KN	5.5311	0	0	0	10	10
CTCATGCTCCCTCATG-1_1	KN	4362	1944	KN_cells	KN	6.00642	0	0	0	10	10
CTCCAACCACAGTGTT-1_1	KN	2590	1430	KN_cells	KN	7.33591	0	0	0	10	10
CTCCAACCAGGTGTGA-1_1	KN	1108	777	KN_cells	KN	8.213	0	0	0	10	10
CTCCACAAGTACAGCG-1_1	KN	1393	912	KN_cells	KN	7.68126	0	0	0	10	10
CTCCTCCCAATTGCAC-1_1	KN	1216	924	KN_cells	KN	1.48026	0	0	0	10	10
CTCTGGTTCTAGACAC-1_1	KN	2428	1289	KN_cells	KN	9.59638	0	0	0	10	10
CTGGACGTCGTTGTAG-1_1	KN	2191	1346	KN_cells	KN	8.90005	0	0	0	10	10
CTGGCAGGTGTCACAT-1_1	KN	4248	2232	KN_cells	KN	8.23917	0	0	0	10	10
CTGGCAGTCCTCAGAA-1_1	KN	3022	1677	KN_cells	KN	9.86102	0	0	0	10	10
CTGGTCTCACGGTCTG-1_1	KN	3520	1680	KN_cells	KN	7.58523	0	0	0	10	10
CTTCCGACACTGCTTC-1_1	KN	2187	1394	KN_cells	KN	10.2881	0	0	0	10	10
GAAACCTCACTGAGTT-1_1	KN	3425	1744	KN_cells	KN	8.37956	0	0	0	10	10
GAAATGACATGTCGTA-1_1	KN	3013	1513	KN_cells	KN	6.17325	0	0	0	10	10
GAACTGTAGGGAGGTG-1_1	KN	3822	1847	KN_cells	KN	7.01204	0	0	0	10	10
GAAGGACAGCTGTTCA-1_1	KN	4315	1966	KN_cells	KN	4.07879	0	0	0	10	10
GAATCGTCATGACTAC-1_1	KN	5707	2540	KN_cells	KN	11.1617	0	0	0	10	10
GACCTTCGTACCCGCA-1_1	KN	4193	1686	KN_cells	KN	8.34725	0	0	0	10	10
GACGCTGAGCCGCACT-1_1	KN	1994	1168	KN_cells	KN	10.3811	0	0	0	10	10
GACTCTCCACCAAAGG-1_1	KN	2003	1117	KN_cells	KN	8.13779	0	0	0	10	10
GACTCTCCATGTCGTA-1_1	KN	4349	1897	KN_cells	KN	9.17452	0	0	0	10	10
GAGGCCTGTATGAGGC-1_1	KN	3966	1742	KN_cells	KN	10.0353	0	0	0	10	10
GAGTCTATCGGTATGT-1_1	KN	701	545	KN_cells	KN	5.13552	0	0	0	10	10
GAGTTTGTCAGGTGTT-1_1	KN	3690	1622	KN_cells	KN	6.69377	0	0	0	10	10
GATCACAAGAATAGTC-1_1	KN	5694	2128	KN_cells	KN	9.51879	0	0	0	10	10
GATCAGTAGAACAAGG-1_1	KN	3265	1652	KN_cells	KN	6.73813	0	0	0	10	10
GATGATCTCTCGCGTT-1_1	KN	2753	1549	KN_cells	KN	9.95278	0	0	0	10	10
GATTCTTTCCGATCGG-1_1	KN	3548	1768	KN_cells	KN	9.07554	0	0	2	10	10
GCACGTGCACCGGAAA-1_1	KN	4753	2237	KN_cells	KN	1.70419	0	0	0	10	10
GCATCTCAGACAACTA-1_1	KN	5903	2721	KN_cells	KN	11.3163	0	0	0	10	10
GCATCTCTCCATTCAT-1_1	KN	6242	2445	KN_cells	KN	6.63249	0	0	0	10	10
GCCAGTGCAGTGTGCC-1_1	KN	6704	2497	KN_cells	KN	5.35501	0	0	0	10	10
GCCATGGGTTGTTTGG-1_1	KN	6718	2482	KN_cells	KN	8.64841	0	0	0	10	10
GCCGATGTCCTCTAAT-1_1	KN	5449	2428	KN_cells	KN	2.55093	0	0	0	10	10
GCCTGTTCAGCAGAAC-1_1	KN	6299	2351	KN_cells	KN	6.20733	0	0	0	10	10
GCGAGAATCTGCGAGC-1_1	KN	3020	1596	KN_cells	KN	2.38411	0	0	0	10	10
GCTGCAGCATGTGCTA-1_1	KN	6406	2341	KN_cells	KN	4.88604	0	0	0	10	10
GCTGGGTAGGAGTACC-1_1	KN	648	509	KN_cells	KN	1.85185	0	0	0	10	10
GCTGGGTAGTACAGCG-1_1	KN	3830	1999	KN_cells	KN	11.671	0	0	0	10	10
GGAACCCAGCATACTC-1_1	KN	973	711	KN_cells	KN	3.18602	0	0	0	10	10
GGAATCTCACTGAGGA-1_1	KN	14064	4551	KN_cells	KN	1.67093	0	0	0	10	10
GGCTTGGTCAACCTTT-1_1	KN	861	652	KN_cells	KN	5.34262	0	0	0	10	10
GGGACCTCACCAACAT-1_1	KN	1236	928	KN_cells	KN	2.42718	0	0	0	10	10
GGGACTCTCGGCGATC-1_1	KN	3918	1845	KN_cells	KN	7.35069	0	0	0	10	10
GGGCGTTAGAGCAGCT-1_1	KN	2605	1567	KN_cells	KN	3.57006	0	0	0	10	10
GGGTCTGGTCACGACC-1_1	KN	4086	1924	KN_cells	KN	9.00636	0	0	0	10	10
GGGTTTATCTTAGTTC-1_1	KN	2112	1365	KN_cells	KN	5.01894	0	0	0	10	10
GGTAATCCATGGCACC-1_1	KN	1976	1194	KN_cells	KN	9.0081	0	0	0	10	10
GGTGATTAGTTCCGTA-1_1	KN	3597	1783	KN_cells	KN	2.16847	0	0	0	10	10
GGTGTTAAGGAAAGTG-1_1	KN	1546	921	KN_cells	KN	9.83182	0	0	0	10	10
GTAACACCAAACGTGG-1_1	KN	2876	1558	KN_cells	KN	3.6509	0	0	0	10	10
GTAACCAGTGATTAGA-1_1	KN	5541	2497	KN_cells	KN	5.72099	0	0	0	10	10
GTAAGTCAGAGCTTTC-1_1	KN	3939	1804	KN_cells	KN	7.13379	0	0	0	10	10
GTAATCGGTGTTGACT-1_1	KN	743	590	KN_cells	KN	2.69179	0	0.13459	0	10	10
GTAATGCAGGTGATAT-1_1	KN	804	600	KN_cells	KN	1.36816	0	0	0	10	10
GTACAGTAGTGGTTCT-1_1	KN	1555	946	KN_cells	KN	0.707395	0	0	7	10	10
GTAGAAATCGCAACAT-1_1	KN	980	686	KN_cells	KN	1.53061	0	0	7	10	10
GTAGGTTCAGAAACCG-1_1	KN	2894	1723	KN_cells	KN	7.08362	0	0	0	10	10
GTCATTTCACTGCGTG-1_1	KN	1792	1162	KN_cells	KN	9.70982	0	0	0	10	10
GTCGAATAGGAGTATT-1_1	KN	2996	1803	KN_cells	KN	6.04139	0.0333778	0	0	10	10
GTCGAATAGTCTGCGC-1_1	KN	3295	1653	KN_cells	KN	9.40819	0	0	0	10	10
GTCGTAATCGAGAATA-1_1	KN	3441	1877	KN_cells	KN	5.92851	0	0	0	10	10
GTGCACGAGTGAGGTC-1_1	KN	787	655	KN_cells	KN	0.889454	0	0	0	10	10
GTGCAGCAGCACTTTG-1_1	KN	3079	1537	KN_cells	KN	7.79474	0	0	0	10	10
GTGGAGACAGGTGTTT-1_1	KN	3459	1766	KN_cells	KN	5.66638	0	0	0	10	10
GTGGCGTTCCGAAGGA-1_1	KN	1096	764	KN_cells	KN	1.64234	0	0	0	10	10
GTGGTTACATGGACAG-1_1	KN	9289	3537	KN_cells	KN	2.11002	0	0	0	10	10
GTTACAGGTGGAATGC-1_1	KN	6496	2663	KN_cells	KN	6.03448	0	0	0	10	10
GTTACAGTCAGTGTGT-1_1	KN	3065	1621	KN_cells	KN	2.87113	0	0	0	10	10
GTTCCGTCATGTCAGT-1_1	KN	5889	2787	KN_cells	KN	5.29801	0	0	0	10	10
GTTCGCTTCATTTGGG-1_1	KN	2124	845	KN_cells	KN	5.55556	0	0	0	10	10
GTTCGCTTCGCCAGTG-1_1	KN	1336	892	KN_cells	KN	3.81737	0	0	0	10	10
GTTGAACCAGGCTTGC-1_1	KN	3765	1691	KN_cells	KN	3.39973	0	0.0265604	0	10	10
GTTTGGACAAAGGCTG-1_1	KN	4507	2124	KN_cells	KN	11.0717	0	0	0	10	10
TAAGTCGTCCACACCT-1_1	KN	1853	1141	KN_cells	KN	9.44414	0	0	0	10	10
TACCGAACAGGTTCAT-1_1	KN	4688	2313	KN_cells	KN	6.95392	0.0213311	0	0	10	10
TACCTGCTCTCATTGT-1_1	KN	17728	4647	KN_cells	KN	3.93163	0.0112816	0.00564079	0	10	10
TACGGGCAGCACTGGA-1_1	KN	4722	2294	KN_cells	KN	8.21686	0	0	0	10	10
TACGTCCCACTGTCCT-1_1	KN	4689	2250	KN_cells	KN	8.48795	0	0	0	10	10
TACGTCCTCTGAGAGG-1_1	KN	5080	2468	KN_cells	KN	10.2559	0	0	0	10	10
TACTTACTCCGTATGA-1_1	KN	3055	1477	KN_cells	KN	9.52537	0	0	0	10	10
TAGACTGTCAAGCGTT-1_1	KN	943	677	KN_cells	KN	2.54507	0	0	0	10	10
TAGGAGGTCACTACTT-1_1	KN	3172	1527	KN_cells	KN	4.94956	0	0	0	10	10
TATCCTAAGGTGGGTT-1_1	KN	3335	1687	KN_cells	KN	11.8441	0	0	0	10	10
TATCGCCGTAGCACAG-1_1	KN	1754	1136	KN_cells	KN	3.24971	0	0	0	10	10
TATCTTGGTTGTCATG-1_1	KN	3966	1927	KN_cells	KN	7.66515	0	0	0	10	10
TATCTTGTCACTTCTA-1_1	KN	11162	4080	KN_cells	KN	0.815266	0	0	2	10	10
TATTCCAGTTAAACAG-1_1	KN	3320	1661	KN_cells	KN	4.30723	0	0	0	10	10
TATTGCTGTATCTCTT-1_1	KN	2974	1455	KN_cells	KN	6.75857	0.0336247	0	0	10	10
TCACAAGCACCGGTCA-1_1	KN	7194	3244	KN_cells	KN	4.21184	0.0139005	0	0	10	10
TCACACCAGACGGATC-1_1	KN	1698	1039	KN_cells	KN	3.35689	0	0	0	10	10
TCACACCAGATGTAGT-1_1	KN	3762	1991	KN_cells	KN	3.72142	0	0	0	10	10
TCACACCTCGTCTCAC-1_1	KN	5591	2565	KN_cells	KN	11.0177	0	0	0	10	10
TCACGCTCAAACTAGA-1_1	KN	3118	1502	KN_cells	KN	9.87813	0	0	0	10	10
TCACGCTCAAGTAGTA-1_1	KN	2071	1096	KN_cells	KN	7.19459	0	0	0	10	10
TCACGGGAGTGCTAGG-1_1	KN	3222	1723	KN_cells	KN	7.35568	0	0	0	10	10
TCACGGGGTACTAGCT-1_1	KN	2498	1363	KN_cells	KN	9.96797	0	0	0	10	10
TCACTATCAGGTGTGA-1_1	KN	7663	3027	KN_cells	KN	5.46783	0	0	0	10	10
TCAGGGCAGCTTAAGA-1_1	KN	1278	808	KN_cells	KN	3.99061	0	0	0	10	10
TCAGGTAAGCGCATCC-1_1	KN	3608	1683	KN_cells	KN	10.9202	0	0	0	10	10
TCAGTGATCGGCTCTT-1_1	KN	7576	2881	KN_cells	KN	1.72914	0	0	0	10	10
TCATACTTCCAAAGGG-1_1	KN	1164	616	KN_cells	KN	2.06186	0	0	0	10	10
TCATGAGAGTTAACGA-1_1	KN	1999	1168	KN_cells	KN	9.05453	0	0	0	10	10
TCATGAGCAGACCAGA-1_1	KN	2796	1342	KN_cells	KN	11.3019	0	0	0	10	10
TCATTCAAGAACCCGA-1_1	KN	7862	2880	KN_cells	KN	6.15619	0	0	0	10	10
TCATTCAGTGCTCTTC-1_1	KN	3537	1579	KN_cells	KN	8.90585	0	0	0	10	10
TCATTGTAGTTTGGCT-1_1	KN	21683	5817	KN_cells	KN	5.25758	0	0	0	10	10
TCCCACAAGCAGCGAT-1_1	KN	2756	1566	KN_cells	KN	10.9942	0	0	0	10	10
TCCCAGTAGTACTGTC-1_1	KN	4435	2163	KN_cells	KN	10.823	0	0	0	10	10
TCCCATGCAGCGTTTA-1_1	KN	2162	1147	KN_cells	KN	9.80574	0	0	0	10	10
TCCGAAAAGATTAGTG-1_1	KN	3397	1698	KN_cells	KN	10.8331	0	0	0	10	10
TCCGATCAGAGCAGCT-1_1	KN	844	639	KN_cells	KN	2.36967	0	0	0	10	10
TCCGATCAGCAATAAC-1_1	KN	1137	759	KN_cells	KN	3.16623	0	0	0	10	10
TCCGATCAGCTGAAGC-1_1	KN	2134	1122	KN_cells	KN	3.32709	0	0	0	10	10
TCCTCGATCTTGGCTC-1_1	KN	6588	2393	KN_cells	KN	2.94475	0	0	0	10	10
TCCTGCAGTTATAGAG-1_1	KN	4545	2120	KN_cells	KN	4.68647	0	0	0	10	10
TCGACGGCAAGAGCTG-1_1	KN	2734	1551	KN_cells	KN	8.92465	0	0	0	10	10
TCGCACTCAAGTGATA-1_1	KN	2102	1136	KN_cells	KN	7.27878	0	0	0	10	10
TCGGGTGTCGTCGCTT-1_1	KN	1533	958	KN_cells	KN	1.82648	0	0	0	10	10
TCGTCCACAGTTACCA-1_1	KN	3370	1730	KN_cells	KN	6.2908	0	0	0	10	10
TCTACATTCAATCTTC-1_1	KN	10175	3840	KN_cells	KN	8.58968	0	0	0	10	10
TCTATACTCTTAGCCC-1_1	KN	2667	1371	KN_cells	KN	9.37383	0	0	1	10	10
TCTTAGTGTCATTCCC-1_1	KN	3427	1598	KN_cells	KN	3.64751	0	0	0	10	10
TCTTGCGAGGGAGTGG-1_1	KN	2334	1333	KN_cells	KN	2.22793	0	0	0	10	10
TCTTGCGCACACGGTC-1_1	KN	9509	3554	KN_cells	KN	1.31454	0	0	0	10	10
TCTTTGACAGTCAGTT-1_1	KN	889	609	KN_cells	KN	2.47469	0	0	0	10	10
TGACAGTAGACAGTCG-1_1	KN	3211	1786	KN_cells	KN	3.36344	0	0	0	10	10
TGACAGTAGCTTAAGA-1_1	KN	910	617	KN_cells	KN	1.53846	0	0	0	10	10
TGATTCTGTCCCACGA-1_1	KN	4898	2093	KN_cells	KN	3.22581	0	0	0	10	10
TGATTCTGTTGCTAGT-1_1	KN	1837	1043	KN_cells	KN	11.1595	0	0	0	10	10
TGATTTCCAGGCACTC-1_1	KN	3958	2124	KN_cells	KN	3.15816	0	0	0	10	10
TGCAGGCAGACCCTTA-1_1	KN	15184	4519	KN_cells	KN	4.47181	0	0	0	10	10
TGCATCCCACTTCAAG-1_1	KN	5936	2525	KN_cells	KN	8.77695	0	0	0	10	10
TGCCGAGCACTGAATC-1_1	KN	3412	1813	KN_cells	KN	7.53224	0	0	0	10	10
TGCGGCAGTTCAGCGC-1_1	KN	5816	2615	KN_cells	KN	11.2448	0	0	0	10	10
TGCTGAATCCGATTAG-1_1	KN	6505	2506	KN_cells	KN	11.2221	0	0	0	10	10
TGCTTCGGTGATATAG-1_1	KN	8319	3341	KN_cells	KN	2.2118	0	0	0	10	10
TGCTTGCTCATTACCT-1_1	KN	9175	3382	KN_cells	KN	2.97548	0	0	0	10	10
TGGCGTGAGTATTCCG-1_1	KN	1233	804	KN_cells	KN	3.97405	0	0	0	10	10
TGGGATTCATCAGCGC-1_1	KN	3460	1839	KN_cells	KN	8.15029	0	0	0	10	10
TGGTAGTAGAGCAGCT-1_1	KN	1416	995	KN_cells	KN	2.82486	0	0	0	10	10
TGGTAGTAGCAATAAC-1_1	KN	1346	873	KN_cells	KN	3.789	0	0	0	10	10
TGTCCACGTTAAGTCC-1_1	KN	6580	2823	KN_cells	KN	3.40426	0	0	0	10	10
TGTGAGTTCATGGTAC-1_1	KN	2466	1425	KN_cells	KN	9.32685	0	0	0	10	10
TGTTACTTCCTTATCA-1_1	KN	4114	2202	KN_cells	KN	6.75741	0	0	0	10	10
TGTTCATTCCAGTACA-1_1	KN	2820	1363	KN_cells	KN	2.0922	0	0	0	10	10
TGTTCTAAGACGGATC-1_1	KN	2640	1634	KN_cells	KN	5.56818	0	0	0	10	10
TTACAGGAGAATAGTC-1_1	KN	3075	1453	KN_cells	KN	7.96748	0	0	0	10	10
TTACAGGGTGCCTGAC-1_1	KN	4694	2378	KN_cells	KN	1.78952	0	0	0	10	10
TTACAGGTCGGCATAT-1_1	KN	1936	1123	KN_cells	KN	1.34298	0	0	0	10	10
TTACGCCAGAATCGCG-1_1	KN	4552	2181	KN_cells	KN	10.5448	0	0	0	10	10
TTCACCGTCGGTGTTA-1_1	KN	5228	2508	KN_cells	KN	10.0612	0	0	0	10	10
TTCACCGTCTATTGTC-1_1	KN	809	634	KN_cells	KN	2.5958	0	0	0	10	10
TTCATGTGTGATCGTT-1_1	KN	3395	1664	KN_cells	KN	8.92489	0.0294551	0	0	10	10
TTCATTGAGGCGACAT-1_1	KN	2019	1104	KN_cells	KN	3.51659	0	0	0	10	10
TTCTAGTCATCGCCTT-1_1	KN	7125	2765	KN_cells	KN	8.12632	0	0	0	10	10
TTCTGTACACCCTATC-1_1	KN	6344	2544	KN_cells	KN	3.04224	0	0	0	10	10
TTTACTGAGATGACAT-1_1	KN	6713	2766	KN_cells	KN	10.0402	0	0	0	10	10
TTTCACAAGTGATGGC-1_1	KN	683	526	KN_cells	KN	1.46413	0	0	0	10	10
TTTCGATAGCCGTCGT-1_1	KN	2830	1549	KN_cells	KN	11.5548	0	0	0	10	10
TTTCGATGTTTCGATG-1_1	KN	843	634	KN_cells	KN	7.47331	0	0	0	10	10
AAAGTCCTCTCCATAT-1_2	KNH	2679	1388	KNH_cells	KNH	6.90556	0	0	2	10	10
AAGCATCCAGGCTCTG-1_2	KNH	5528	2398	KNH_cells	KNH	7.27207	0	0	2	10	10
ACACTGATCTCATTAC-1_2	KNH	13052	3570	KNH_cells	KNH	11.5002	0.00766166	0	1	10	10
ACAGGGATCGCGCTGA-1_2	KNH	3265	1493	KNH_cells	KNH	5.69678	0	0	1	10	10
ACCTGAAAGTCGGGAT-1_2	KNH	5515	2599	KNH_cells	KNH	5.47597	0	0	4	10	10
AGCGTATTCATGGTAC-1_2	KNH	5487	2367	KNH_cells	KNH	7.32641	0	0	1	10	10
AGGAAATTCTGTAAGC-1_2	KNH	6316	2489	KNH_cells	KNH	6.66561	0	0	1	10	10
ATGCATGAGACTTCCA-1_2	KNH	4152	1667	KNH_cells	KNH	9.41715	0.0240848	0	1	10	10
ATTACTCTCTCGGGAC-1_2	KNH	5595	2128	KNH_cells	KNH	8.31099	0	0	2	10	10
ATTCCTAGTTCGGACC-1_2	KNH	4130	1876	KNH_cells	KNH	8.40194	0	0	1	10	10
ATTCGTTGTGCCGAAA-1_2	KNH	2254	1243	KNH_cells	KNH	0.39929	0	0	1	10	10
CAATACGCATCAGTGT-1_2	KNH	5093	2008	KNH_cells	KNH	5.57628	0	0	1	10	10
CACAGGCGTGACTGTT-1_2	KNH	4221	2028	KNH_cells	KNH	6.82303	0	0	1	10	10
CACCAAAGTTACACTG-1_2	KNH	3559	1740	KNH_cells	KNH	7.69879	0	0	1	10	10
CACTTCGTCGTGCTCT-1_2	KNH	2533	1305	KNH_cells	KNH	10.5014	0	0	1	10	10
CAGATCACAATCCTTT-1_2	KNH	5398	2487	KNH_cells	KNH	2.05632	0	0.0185254	2	10	10
CAGCCAGCAGCGTTGC-1_2	KNH	7946	3158	KNH_cells	KNH	6.53159	0	0	2	10	10
CCACCATAGCGATCGA-1_2	KNH	2194	1148	KNH_cells	KNH	11.7593	0	0	1	10	10
CCCTGATGTTCATCTT-1_2	KNH	6889	2452	KNH_cells	KNH	5.13863	0	0	1	10	10
CCTCAACCAGGTGGAT-1_2	KNH	2809	1749	KNH_cells	KNH	4.62798	0	0	0	10	10
CGATGGCCAGATCATC-1_2	KNH	4890	2311	KNH_cells	KNH	6.42127	0	0.0204499	1	10	10
CGCATGGTCAAGCCTA-1_2	KNH	5718	2301	KNH_cells	KNH	3.70759	0	0	1	10	10
CTCAGTCAGCATGTTC-1_2	KNH	7756	2866	KNH_cells	KNH	5.10572	0	0	2	10	10
CTGCCATGTGCCTTTC-1_2	KNH	4657	2385	KNH_cells	KNH	0.815976	0	0	1	10	10
GAAGCCCGTTGCATAC-1_2	KNH	5849	2492	KNH_cells	KNH	4.77005	0	0	1	10	10
GACACGCTCACTGGTA-1_2	KNH	5333	2378	KNH_cells	KNH	4.95031	0	0	1	10	10
GACGCTGTCTCCGAGG-1_2	KNH	3662	1773	KNH_cells	KNH	8.65647	0.0273075	0.0273075	1	10	10
GAGTTACTCGCAGTTA-1_2	KNH	3623	1666	KNH_cells	KNH	8.44604	0	0	1	10	10
GATGGAGTCTTGGTGA-1_2	KNH	1715	1061	KNH_cells	KNH	7.23032	0	0	1	10	10
GGGTCACGTCACAGAG-1_2	KNH	5081	2302	KNH_cells	KNH	7.71502	0	0	2	10	10
GGTAATCCACTAACCA-1_2	KNH	9953	3829	KNH_cells	KNH	3.16487	0	0	4	10	10
GTAATCGCAGCCCAGT-1_2	KNH	4761	2062	KNH_cells	KNH	11.2371	0	0	1	10	10
GTCCTCAAGTTGTAAG-1_2	KNH	3048	1507	KNH_cells	KNH	7.08661	0	0	1	10	10
GTTCTATGTTAGAAGT-1_2	KNH	2926	1415	KNH_cells	KNH	10.7997	0	0	1	10	10
TAACCAGAGTCTTCCC-1_2	KNH	4282	2003	KNH_cells	KNH	9.57496	0	0	1	10	10
TACACCCTCCTATTGT-1_2	KNH	11191	3652	KNH_cells	KNH	2.225	0	0	1	10	10
TACGGTAAGTAGGCCA-1_2	KNH	9573	2753	KNH_cells	KNH	6.85261	0	0	2	10	10
TAGGTACAGGGTCAAC-1_2	KNH	8281	3272	KNH_cells	KNH	5.80848	0	0	2	10	10
TAGGTTGGTTTGGGTT-1_2	KNH	3260	1722	KNH_cells	KNH	8.98773	0	0	1	10	10
TAGTGCATCAGCCCAG-1_2	KNH	5088	2196	KNH_cells	KNH	3.81289	0	0	2	10	10
TCCTAATCATGGAATA-1_2	KNH	4255	1914	KNH_cells	KNH	9.75323	0.0235018	0	1	10	10
TCGCACTTCCGCAGTG-1_2	KNH	6657	2848	KNH_cells	KNH	3.57518	0	0	2	10	10
TCGGGTGGTCTCAGAT-1_2	KNH	3720	1683	KNH_cells	KNH	6.69355	0	0	1	10	10
TGATTCTTCGCTACGG-1_2	KNH	4865	1954	KNH_cells	KNH	2.67215	0	0	1	10	10
TGCACGGGTCGAATGG-1_2	KNH	4260	2114	KNH_cells	KNH	7.277	0	0	1	10	10
TTCCTAATCTGATGGT-1_2	KNH	3152	1792	KNH_cells	KNH	3.23604	0	0	1	10	10
TTTGGTTTCCATAAGC-1_2	KNH	6490	2455	KNH_cells	KNH	8.8906	0	0	2	10	10
AAACGCTAGGCTTCCG-1_1	KN	16144	4633	KN_cells	KN	1.78394	0	0	0	9	9
AAACGCTTCCATTGGA-1_1	KN	12421	3756	KN_cells	KN	2.95467	0	0	0	9	9
AAAGGTAGTGTACGCC-1_1	KN	7727	2694	KN_cells	KN	1.7083	0	0	0	9	9
AAAGTGACAATAGTGA-1_1	KN	12350	3699	KN_cells	KN	1.67611	0	0	0	9	9
AAATGGAGTTACCCAA-1_1	KN	8387	3336	KN_cells	KN	1.93156	0	0	0	9	9
AACACACGTAGGACCA-1_1	KN	17510	4866	KN_cells	KN	1.14792	0	0.00571102	0	9	9
AACAGGGAGCCTCAGC-1_1	KN	15027	4160	KN_cells	KN	1.43741	0	0	0	9	9
AACAGGGCAGATACTC-1_1	KN	7436	2823	KN_cells	KN	2.35342	0.0134481	0	0	9	9
AACCAACTCGATACTG-1_1	KN	17464	4856	KN_cells	KN	2.79432	0	0.00572606	0	9	9
AACCACACACATTACG-1_1	KN	17687	4559	KN_cells	KN	1.51524	0	0.00565387	0	9	9
AACCCAAAGGAAAGTG-1_1	KN	15562	4557	KN_cells	KN	3.00733	0	0	0	9	9
AACGAAAGTCCATAGT-1_1	KN	9955	3635	KN_cells	KN	1.97891	0	0	0	9	9
AACGAAAGTCTGCGCA-1_1	KN	8821	3532	KN_cells	KN	2.60741	0	0	0	9	9
AAGCATCAGCGATGCA-1_1	KN	13060	4128	KN_cells	KN	2.64931	0.00765697	0	0	9	9
AAGTACCTCGGAGTGA-1_1	KN	10586	3791	KN_cells	KN	4.73267	0	0	0	9	9
AAGTCGTGTACAAGCG-1_1	KN	6533	2486	KN_cells	KN	2.08174	0	0	0	9	9
AATCGACTCTGATGGT-1_1	KN	18317	4869	KN_cells	KN	2.49495	0	0	0	9	9
AATGGCTTCTCCGATC-1_1	KN	6464	2589	KN_cells	KN	1.67079	0	0.0154703	0	9	9
ACAAGCTCAACCAATC-1_1	KN	23875	5840	KN_cells	KN	1.75916	0	0	0	9	9
ACCACAAAGGTTACCT-1_1	KN	4379	2144	KN_cells	KN	5.27518	0	0	0	9	9
ACCATTTCATAATCGC-1_1	KN	14591	4528	KN_cells	KN	1.638	0	0	0	9	9
ACCCAAACATACACCA-1_1	KN	18820	4833	KN_cells	KN	0.669501	0	0	0	9	9
ACCGTTCTCCTGTTGC-1_1	KN	10258	3622	KN_cells	KN	1.77422	0	0.00974849	0	9	9
ACCTACCAGTAGACCG-1_1	KN	11645	3768	KN_cells	KN	5.53027	0	0	0	9	9
ACGATCACACTGTGAT-1_1	KN	20989	5273	KN_cells	KN	2.44414	0	0	0	9	9
ACGATCAGTCGTATTG-1_1	KN	14964	4610	KN_cells	KN	1.79765	0	0	0	9	9
ACGATGTGTCTTCTAT-1_1	KN	11956	3772	KN_cells	KN	2.14118	0.008364	0	0	9	9
ACGATGTTCGTCAACA-1_1	KN	2359	1257	KN_cells	KN	2.50106	0	0	0	9	9
ACGCACGAGACGTCCC-1_1	KN	10388	3023	KN_cells	KN	2.11783	0.00962649	0	0	9	9
ACGGTCGCAGAGAATT-1_1	KN	12429	4185	KN_cells	KN	1.96315	0	0	0	9	9
ACGTAGTAGGTCATAA-1_1	KN	15070	4439	KN_cells	KN	6.32382	0	0	0	9	9
ACTGATGGTACGAGTG-1_1	KN	9741	3339	KN_cells	KN	1.85813	0	0	0	9	9
ACTTCCGGTCATCAGT-1_1	KN	11310	4046	KN_cells	KN	1.22016	0	0	0	9	9
ACTTCCGTCACTGATG-1_1	KN	16790	4645	KN_cells	KN	0.768314	0	0	0	9	9
ACTTCGCTCTCTAAGG-1_1	KN	6976	2720	KN_cells	KN	2.32225	0	0	0	9	9
AGAAATGGTTTGCCGG-1_1	KN	19316	5138	KN_cells	KN	2.26755	0	0.00517705	0	9	9
AGAACCTAGATTGAGT-1_1	KN	7592	2930	KN_cells	KN	3.38514	0	0	0	9	9
AGAACCTGTAAGGAGA-1_1	KN	10414	3408	KN_cells	KN	2.41022	0	0	0	9	9
AGAAGTAGTAGGTCAG-1_1	KN	7743	2918	KN_cells	KN	2.35051	0	0	0	9	9
AGACAAAGTTTCGCTC-1_1	KN	17094	4666	KN_cells	KN	3.07125	0	0	0	9	9
AGACAGGTCGAAGCCC-1_1	KN	6888	2829	KN_cells	KN	6.95412	0	0	0	9	9
AGAGAATTCCACAAGT-1_1	KN	10991	3354	KN_cells	KN	2.00164	0	0	0	9	9
AGATCGTAGTAAACGT-1_1	KN	9497	3438	KN_cells	KN	1.67421	0.0105296	0	0	9	9
AGATGCTTCTGGAGAG-1_1	KN	7884	2766	KN_cells	KN	4.81989	0	0	0	9	9
AGCATCACATAGTCGT-1_1	KN	6831	2560	KN_cells	KN	1.97628	0	0	0	9	9
AGCCAATCAACAAGTA-1_1	KN	9199	3112	KN_cells	KN	1.70671	0	0	0	9	9
AGCCACGCAAGTGCAG-1_1	KN	8889	3189	KN_cells	KN	1.32748	0	0	0	9	9
AGCTCAACACCTTCGT-1_1	KN	6763	2935	KN_cells	KN	2.33624	0.0147863	0	0	9	9
AGGATCTCACAAGCTT-1_1	KN	10914	3641	KN_cells	KN	5.51585	0	0	0	9	9
AGGATCTTCCAATGCA-1_1	KN	21558	4700	KN_cells	KN	2.32396	0	0	0	9	9
AGGCCACCACATTGTG-1_1	KN	8247	3003	KN_cells	KN	1.55208	0	0	0	9	9
AGGCTGCTCGAACGGA-1_1	KN	1620	995	KN_cells	KN	2.16049	0	0	0	9	9
AGGGCTCGTTCTTAGG-1_1	KN	7415	2627	KN_cells	KN	1.94201	0	0	0	9	9
AGGTCTAGTCCGGTGT-1_1	KN	13465	4260	KN_cells	KN	3.00037	0	0	0	9	9
AGGTTACTCGTCGGGT-1_1	KN	11700	3718	KN_cells	KN	2.16239	0	0.00854701	0	9	9
AGTAACCAGTCCCAAT-1_1	KN	11846	3966	KN_cells	KN	4.67668	0	0.00844167	0	9	9
AGTACCAAGTTGTCGT-1_1	KN	17051	4252	KN_cells	KN	3.54818	0	0	0	9	9
AGTACTGAGCCATATC-1_1	KN	1527	956	KN_cells	KN	0.851343	0	0	0	9	9
AGTACTGAGGGACTGT-1_1	KN	1238	772	KN_cells	KN	3.06947	0	0	0	9	9
AGTCATGAGGAAGTAG-1_1	KN	4686	2039	KN_cells	KN	10.3713	0	0	0	9	9
AGTCATGGTGATTCAC-1_1	KN	13086	4159	KN_cells	KN	4.14947	0	0	0	9	9
AGTTCCCTCGGTCAGC-1_1	KN	18962	5063	KN_cells	KN	2.26242	0	0	0	9	9
AGTTCGATCCCATGGG-1_1	KN	11719	3755	KN_cells	KN	1.86023	0.00853315	0.00853315	0	9	9
ATACCGATCATTGCGA-1_1	KN	6168	2530	KN_cells	KN	2.15629	0	0	0	9	9
ATAGACCAGGTTGGAC-1_1	KN	11106	3592	KN_cells	KN	2.11597	0	0	0	9	9
ATCCATTGTCCTCATC-1_1	KN	21321	5281	KN_cells	KN	2.57962	0	0.00938042	7	9	9
ATCCTATGTGAGTAAT-1_1	KN	11630	3966	KN_cells	KN	3.3104	0	0	0	9	9
ATCGGATAGCCTCAAT-1_1	KN	8570	3165	KN_cells	KN	2.99883	0.0116686	0	12	9	9
ATCGGATCACAGCCAC-1_1	KN	15125	4346	KN_cells	KN	1.26281	0	0.00661157	0	9	9
ATCGTCCGTCTTACTT-1_1	KN	17637	4795	KN_cells	KN	1.70097	0	0.0056699	0	9	9
ATCTCTAGTTTCACAG-1_1	KN	9301	3478	KN_cells	KN	1.83851	0.0107515	0	0	9	9
ATGAAAGCACCATTCC-1_1	KN	9102	3226	KN_cells	KN	7.06438	0	0	0	9	9
ATGAAAGGTACTAACC-1_1	KN	9491	3237	KN_cells	KN	2.24423	0	0	0	9	9
ATGAGTCAGAGCAGAA-1_1	KN	4726	2109	KN_cells	KN	1.92552	0	0	0	9	9
ATGATCGCAATCCTTT-1_1	KN	9933	3088	KN_cells	KN	3.73502	0	0	0	9	9
ATGATCGTCGCAACAT-1_1	KN	9513	3590	KN_cells	KN	2.68054	0	0	0	9	9
ATGCGATGTGAGATTA-1_1	KN	13891	4442	KN_cells	KN	1.21662	0	0	0	9	9
ATGGGAGAGCTTAAGA-1_1	KN	6623	2452	KN_cells	KN	3.44255	0	0	0	9	9
ATTCCATTCCCTTGGT-1_1	KN	12656	4050	KN_cells	KN	2.47314	0.00790139	0	0	9	9
ATTCCATTCCTCATAT-1_1	KN	5570	2357	KN_cells	KN	2.4237	0	0	0	9	9
CAACAACCATGATAGA-1_1	KN	7928	3064	KN_cells	KN	0.845106	0	0	0	9	9
CAACAACGTACCGTGC-1_1	KN	17700	5045	KN_cells	KN	3.67797	0	0.00564972	0	9	9
CAACAACTCACTGAAC-1_1	KN	15227	4411	KN_cells	KN	1.36599	0	0	0	9	9
CAACCTCGTTGCTCAA-1_1	KN	17611	4986	KN_cells	KN	3.10601	0	0	0	9	9
CAAGGGAGTCATCCGG-1_1	KN	18006	4424	KN_cells	KN	1.67167	0	0	0	9	9
CAATCGATCCTTTGAT-1_1	KN	10892	3550	KN_cells	KN	1.81785	0	0	0	9	9
CACAACAAGCAACAGC-1_1	KN	5701	2354	KN_cells	KN	1.99965	0	0	4	9	9
CACAGATAGGACACTG-1_1	KN	13071	4092	KN_cells	KN	1.29294	0.00765052	0.00765052	0	9	9
CACATGATCCTACTGC-1_1	KN	18193	5003	KN_cells	KN	2.66586	0	0	0	9	9
CACGTTCGTGGTAATA-1_1	KN	8238	2932	KN_cells	KN	2.5613	0	0	0	9	9
CACTAAGTCGCGCTGA-1_1	KN	9011	3000	KN_cells	KN	1.8089	0	0	0	9	9
CAGAGCCTCAGTCTTT-1_1	KN	7668	2626	KN_cells	KN	1.98226	0.0130412	0	0	9	9
CAGCAATTCACGGAGA-1_1	KN	7206	2733	KN_cells	KN	2.16486	0	0	0	9	9
CAGCCAGGTGCTTCAA-1_1	KN	8912	3297	KN_cells	KN	0.931329	0	0	0	9	9
CAGGCCAAGCGGTAAC-1_1	KN	6938	2271	KN_cells	KN	1.6143	0	0	0	9	9
CAGGGCTCATTCCTCG-1_1	KN	12049	3600	KN_cells	KN	2.10806	0	0.00829944	0	9	9
CAGTTAGCAAGTACCT-1_1	KN	10852	3679	KN_cells	KN	1.83376	0	0	0	9	9
CAGTTAGGTCGCGGTT-1_1	KN	12083	3728	KN_cells	KN	4.60151	0	0	0	9	9
CATACAGTCATTGTTC-1_1	KN	10342	3461	KN_cells	KN	2.63005	0	0	0	9	9
CATACCCAGGGTAATT-1_1	KN	12740	4165	KN_cells	KN	1.1303	0.00784929	0	0	9	9
CATAGACCAATAGGGC-1_1	KN	10925	3871	KN_cells	KN	1.73913	0	0	0	9	9
CATCCGTTCATTCGTT-1_1	KN	9055	3052	KN_cells	KN	1.93263	0	0	0	9	9
CATCGCTCATCGATAC-1_1	KN	9485	3317	KN_cells	KN	2.85714	0.010543	0.010543	0	9	9
CATGAGTCATCCAATG-1_1	KN	8616	3215	KN_cells	KN	1.92665	0	0	0	9	9
CATGCAACATGCCGGT-1_1	KN	9227	3398	KN_cells	KN	3.20798	0	0	0	9	9
CATGCCTTCTGCAGCG-1_1	KN	10959	3853	KN_cells	KN	1.70636	0	0	0	9	9
CATGCGGTCGCATGAT-1_1	KN	14128	4538	KN_cells	KN	2.03143	0	0	0	9	9
CATGGTATCTACTATC-1_1	KN	9107	2969	KN_cells	KN	2.14121	0.0109806	0	0	9	9
CATTCCGAGCCAAGGT-1_1	KN	6938	2780	KN_cells	KN	1.41251	0	0	0	9	9
CATTCCGAGTTCACTG-1_1	KN	15115	4659	KN_cells	KN	2.4082	0	0	0	9	9
CATTGTTGTCCTGAAT-1_1	KN	14804	4528	KN_cells	KN	1.33072	0	0	0	9	9
CATTTCAGTCTGCATA-1_1	KN	8774	3106	KN_cells	KN	1.91475	0	0	0	9	9
CCAAGCGCAGCTATAC-1_1	KN	4891	2277	KN_cells	KN	4.72296	0	0	0	9	9
CCACAAAGTCTAGGCC-1_1	KN	13499	4341	KN_cells	KN	2.65946	0.00740796	0	0	9	9
CCACACTCACAAGTTC-1_1	KN	16419	4907	KN_cells	KN	2.03423	0	0	0	9	9
CCACCATAGCCATATC-1_1	KN	997	705	KN_cells	KN	1.00301	0	0	0	9	9
CCACTTGTCTCGACCT-1_1	KN	5740	2498	KN_cells	KN	1.5331	0	0	0	9	9
CCGATGGTCCTCTTTC-1_1	KN	29382	6175	KN_cells	KN	1.60302	0.00340344	0	0	9	9
CCGCAAGCAAGTGTCT-1_1	KN	10985	2999	KN_cells	KN	2.91306	0	0	0	9	9
CCTCACAAGCGTGAAC-1_1	KN	25714	5578	KN_cells	KN	2.15836	0	0.00388893	0	9	9
CCTTGTGCAGGTCCCA-1_1	KN	7486	2852	KN_cells	KN	2.3377	0	0	0	9	9
CGAAGGAAGATCACTC-1_1	KN	9602	3397	KN_cells	KN	3.78046	0	0	0	9	9
CGAATTGTCGGTGAAG-1_1	KN	2409	1458	KN_cells	KN	3.69448	0	0	0	9	9
CGACAGCGTGATCATC-1_1	KN	7337	2886	KN_cells	KN	1.40384	0	0	0	9	9
CGCCAGACAACTGTGT-1_1	KN	7804	2898	KN_cells	KN	1.58893	0	0	0	9	9
CGCGTGACACTGGCCA-1_1	KN	9248	3402	KN_cells	KN	2.5519	0	0	0	9	9
CGGAATTCATCAGTGT-1_1	KN	16926	5077	KN_cells	KN	1.40612	0	0	0	9	9
CGTAAGTCAGGTCAGA-1_1	KN	15690	4725	KN_cells	KN	3.53728	0	0	0	9	9
CGTAGTATCGTAGCCG-1_1	KN	7363	2468	KN_cells	KN	1.94214	0	0	0	9	9
CGTTCTGGTAACACGG-1_1	KN	7621	2541	KN_cells	KN	3.3329	0	0	0	9	9
CGTTGGGGTCGCAGTC-1_1	KN	3156	1623	KN_cells	KN	3.13688	0	0	0	9	9
CTAGACATCGTCAACA-1_1	KN	7951	3017	KN_cells	KN	2.28902	0.012577	0	0	9	9
CTAGGTACACCGTGGT-1_1	KN	15862	4330	KN_cells	KN	3.83936	0	0	0	9	9
CTATAGGCATCTCGTC-1_1	KN	14791	4366	KN_cells	KN	2.44743	0	0.00676087	0	9	9
CTATAGGTCCACTGAA-1_1	KN	7580	3042	KN_cells	KN	1.83377	0	0	0	9	9
CTCAACCGTCCATAGT-1_1	KN	6655	2856	KN_cells	KN	3.53118	0	0	0	9	9
CTCAGAACATGTGTCA-1_1	KN	39096	7145	KN_cells	KN	1.51934	0	0.00255781	0	9	9
CTCAGAATCTTAGGAC-1_1	KN	6444	2778	KN_cells	KN	4.87275	0	0	0	9	9
CTCATCGAGTAATACG-1_1	KN	9784	3700	KN_cells	KN	1.64554	0	0	0	9	9
CTCATCGAGTTCCAGT-1_1	KN	9585	3507	KN_cells	KN	1.74231	0	0	0	9	9
CTCATCGTCCCTTGGT-1_1	KN	10967	3796	KN_cells	KN	1.51363	0	0	0	9	9
CTCATGCCATATGGCT-1_1	KN	11858	4127	KN_cells	KN	2.53837	0	0	0	9	9
CTCATTACAAATGGCG-1_1	KN	12055	3897	KN_cells	KN	1.55122	0	0	0	9	9
CTCATTAGTCGTGTTA-1_1	KN	4244	1863	KN_cells	KN	4.38266	0	0	0	9	9
CTCATTATCACAGTGT-1_1	KN	17806	4910	KN_cells	KN	3.95372	0	0	0	9	9
CTCCAACGTAGGACTG-1_1	KN	6918	2792	KN_cells	KN	2.32726	0.014455	0	0	9	9
CTCCACATCCGTCAAA-1_1	KN	35480	6395	KN_cells	KN	1.1274	0	0.00845547	0	9	9
CTCCCTCCAGTCGGTC-1_1	KN	10993	3649	KN_cells	KN	2.09224	0	0	0	9	9
CTCCCTCCATAAGCAA-1_1	KN	12628	4029	KN_cells	KN	2.35192	0	0	0	9	9
CTCCGATCAGCTCTGG-1_1	KN	14575	4222	KN_cells	KN	2.66895	0	0.00686106	0	9	9
CTCGAGGGTGGTAACG-1_1	KN	9614	3126	KN_cells	KN	2.61078	0	0	0	9	9
CTCTCAGGTAACTTCG-1_1	KN	7189	2919	KN_cells	KN	1.9196	0	0	0	9	9
CTCTCGACAGCGTATT-1_1	KN	10545	3518	KN_cells	KN	1.19488	0	0	0	9	9
CTCTCGACAGTCTCTC-1_1	KN	12144	3996	KN_cells	KN	0.963439	0	0	0	9	9
CTGAGCGCAGACCATT-1_1	KN	7898	2529	KN_cells	KN	4.14029	0	0	0	9	9
CTGATCCAGCTTTCTT-1_1	KN	10167	3549	KN_cells	KN	1.14095	0	0	0	9	9
CTGCAGGGTAGTTACC-1_1	KN	22038	5538	KN_cells	KN	3.23078	0.00453762	0	0	9	9
CTGTCGTTCTTCGGTC-1_1	KN	7465	2701	KN_cells	KN	1.82184	0	0	0	9	9
CTGTGGGCACTGGCCA-1_1	KN	6963	2346	KN_cells	KN	1.69467	0	0	0	9	9
CTTACCGAGTTGGACG-1_1	KN	3397	1874	KN_cells	KN	2.17839	0	0	0	9	9
CTTCAATAGGTCATCT-1_1	KN	14573	4511	KN_cells	KN	2.49777	0	0	0	9	9
CTTCCGAAGGCTAACG-1_1	KN	9428	3082	KN_cells	KN	2.29105	0	0	0	9	9
CTTCTAAAGGAGTCTG-1_1	KN	6887	2583	KN_cells	KN	1.61173	0	0	0	9	9
CTTCTCTGTCCTTAAG-1_1	KN	14946	4470	KN_cells	KN	1.28462	0.00669075	0.0133815	0	9	9
CTTGAGATCCAATGCA-1_1	KN	5928	2212	KN_cells	KN	1.51822	0	0.0168691	0	9	9
GAAATGACACCCTCTA-1_1	KN	7869	2964	KN_cells	KN	1.82997	0	0.0254162	0	9	9
GAAATGATCATTACTC-1_1	KN	9733	3389	KN_cells	KN	1.76718	0	0	0	9	9
GAACTGTGTGGTCCCA-1_1	KN	11988	3868	KN_cells	KN	1.57658	0	0	0	9	9
GAACTGTTCACAGAGG-1_1	KN	10410	3504	KN_cells	KN	1.99808	0	0	0	9	9
GAAGGACCAGGTGGAT-1_1	KN	20637	4775	KN_cells	KN	2.30654	0	0.00484567	0	9	9
GAAGGACTCGAATCCA-1_1	KN	14051	4408	KN_cells	KN	2.58345	0	0	0	9	9
GAAGGGTTCGCCAGAC-1_1	KN	11092	3731	KN_cells	KN	6.00433	0	0	0	9	9
GAATCACAGGACAGCT-1_1	KN	4810	2123	KN_cells	KN	3.26403	0	0	0	9	9
GAATCGTGTACACGTT-1_1	KN	11214	3034	KN_cells	KN	3.00517	0	0	0	9	9
GACAGCCGTCCAGCGT-1_1	KN	16835	4503	KN_cells	KN	1.2177	0	0	0	9	9
GACATCAGTCTCAAGT-1_1	KN	6450	2832	KN_cells	KN	1.86047	0	0	0	9	9
GACCAATAGGCGCTCT-1_1	KN	29583	6104	KN_cells	KN	1.8727	0	0	0	9	9
GACCTTCAGTTCATCG-1_1	KN	31271	6334	KN_cells	KN	2.27047	0.00319785	0	0	9	9
GACGCTGAGGTATTGA-1_1	KN	9259	2671	KN_cells	KN	2.49487	0	0	0	9	9
GACGCTGGTTTGTGGT-1_1	KN	16603	4662	KN_cells	KN	4.55942	0.00602301	0	0	9	9
GACTATGCAATAGAGT-1_1	KN	20002	4361	KN_cells	KN	1.30987	0	0	0	9	9
GACTCTCCACTCCTTG-1_1	KN	19587	5136	KN_cells	KN	2.14428	0.0153163	0	0	9	9
GACTCTCTCGCTTGCT-1_1	KN	6745	3001	KN_cells	KN	1.95701	0	0.0296516	0	9	9
GACTGATGTTTGGAGG-1_1	KN	7926	3019	KN_cells	KN	2.69997	0	0	0	9	9
GAGAAATCATGACAAA-1_1	KN	8391	3236	KN_cells	KN	2.88404	0.0119175	0	0	9	9
GAGAGGTGTTGGGCCT-1_1	KN	29920	5058	KN_cells	KN	1.54746	0	0	0	9	9
GAGAGGTTCAATCTCT-1_1	KN	11393	3988	KN_cells	KN	3.61626	0	0	0	9	9
GAGAGGTTCTGGGCCA-1_1	KN	8721	2776	KN_cells	KN	0.963192	0	0.0114666	0	9	9
GAGATGGTCTATCACT-1_1	KN	12292	3824	KN_cells	KN	1.83859	0	0	0	9	9
GAGCTGCTCGACATTG-1_1	KN	39312	6948	KN_cells	KN	2.8083	0	0	0	9	9
GAGCTGCTCGTTACCC-1_1	KN	7549	2893	KN_cells	KN	1.53663	0	0	0	9	9
GAGGGTACATGTCAGT-1_1	KN	3515	1836	KN_cells	KN	4.03983	0	0	0	9	9
GAGTCATCAGAAGTTA-1_1	KN	10541	3509	KN_cells	KN	5.61617	0	0	0	9	9
GAGTCATTCATCGGGC-1_1	KN	11136	3197	KN_cells	KN	1.21228	0	0	0	9	9
GAGTCTACAGGTGACA-1_1	KN	15796	3275	KN_cells	KN	0.759686	0	0	0	9	9
GATAGAACAGCTCGGT-1_1	KN	3626	1864	KN_cells	KN	9.18367	0	0	0	9	9
GATCAGTGTAGCTCGC-1_1	KN	5660	2145	KN_cells	KN	1.62544	0.0176678	0	0	9	9
GATCAGTGTCTCTCTG-1_1	KN	10508	3496	KN_cells	KN	3.74001	0	0	0	9	9
GATCCCTCACATCCCT-1_1	KN	13153	3974	KN_cells	KN	1.58139	0	0	0	9	9
GATCGTATCTCATGCC-1_1	KN	21429	5096	KN_cells	KN	2.92594	0	0	0	9	9
GATGCTAAGTATGATG-1_1	KN	10328	3385	KN_cells	KN	2.28505	0	0	0	9	9
GATGGAGAGATTGTGA-1_1	KN	6909	2702	KN_cells	KN	1.53423	0	0	0	9	9
GATGGAGTCGGATACT-1_1	KN	7271	2859	KN_cells	KN	1.33407	0.0137533	0	0	9	9
GATTCTTCAAGATCCT-1_1	KN	12051	3707	KN_cells	KN	1.26131	0.00829807	0	0	9	9
GATTGGTAGGTGGCTA-1_1	KN	6119	2550	KN_cells	KN	2.0755	0	0	0	9	9
GCAACATGTGAGATAT-1_1	KN	17548	4523	KN_cells	KN	1.50444	0	0	0	9	9
GCAACCGGTATACAGA-1_1	KN	6743	2714	KN_cells	KN	1.54234	0	0	0	9	9
GCAACCGGTGGTCCCA-1_1	KN	15266	4234	KN_cells	KN	1.68348	0	0	0	9	9
GCACATAGTCGGCACT-1_1	KN	18093	5104	KN_cells	KN	2.16106	0	0	0	9	9
GCACGGTTCGAGTCTA-1_1	KN	10115	3593	KN_cells	KN	1.68067	0	0.0197726	0	9	9
GCAGGCTGTGTCATCA-1_1	KN	3642	1868	KN_cells	KN	7.99012	0	0	0	9	9
GCATGATCATTGTACG-1_1	KN	9296	2954	KN_cells	KN	2.71084	0	0.0107573	0	9	9
GCATGATGTGTAAATG-1_1	KN	12109	4033	KN_cells	KN	2.12239	0	0	0	9	9
GCATGATTCTTCCCAG-1_1	KN	6504	2197	KN_cells	KN	1.44526	0	0	0	9	9
GCCAGCAGTCCGACGT-1_1	KN	9208	3457	KN_cells	KN	3.24718	0	0	0	9	9
GCCAGGTAGGCGCTCT-1_1	KN	16158	4465	KN_cells	KN	2.3951	0	0	0	9	9
GCCATGGTCTGGTCAA-1_1	KN	8681	3223	KN_cells	KN	3.05264	0	0	0	9	9
GCCGATGCAGCATACT-1_1	KN	8049	2860	KN_cells	KN	1.25481	0	0.0124239	0	9	9
GCCTGTTAGGCTTCCG-1_1	KN	10971	3665	KN_cells	KN	1.6498	0	0	0	9	9
GCCTGTTGTACGTGAG-1_1	KN	13116	4154	KN_cells	KN	3.01921	0	0	0	9	9
GCGATCGCAGGGTTGA-1_1	KN	13267	3926	KN_cells	KN	2.67581	0	0	0	9	9
GCGATCGGTGTCTTAG-1_1	KN	20579	4908	KN_cells	KN	3.71738	0	0	0	9	9
GCTCAAACAAAGCGTG-1_1	KN	11530	3571	KN_cells	KN	1.24892	0	0	0	9	9
GCTGGGTAGGGACTGT-1_1	KN	1212	746	KN_cells	KN	2.06271	0	0	0	9	9
GGAATCTGTCGTGGTC-1_1	KN	8949	3225	KN_cells	KN	1.45268	0	0	0	9	9
GGACGTCTCCTAAGTG-1_1	KN	8512	2901	KN_cells	KN	2.07942	0	0	0	9	9
GGATCTAAGGCTATCT-1_1	KN	12863	3911	KN_cells	KN	3.52173	0	0	0	9	9
GGATGTTGTCAGTCTA-1_1	KN	11686	3443	KN_cells	KN	3.34588	0	0	0	9	9
GGCTTGGAGTAGGAAG-1_1	KN	3912	1933	KN_cells	KN	9.07464	0	0	0	9	9
GGGAAGTTCACGAACT-1_1	KN	7012	2945	KN_cells	KN	6.81689	0	0.0142613	0	9	9
GGGACTCTCACAGTGT-1_1	KN	8841	2776	KN_cells	KN	2.61283	0	0	0	9	9
GGGTGTCCAAATGCGG-1_1	KN	21760	5579	KN_cells	KN	1.81526	0	0	0	9	9
GGGTGTCTCTACTGAG-1_1	KN	9852	3494	KN_cells	KN	6.37434	0	0	0	9	9
GGGTTATTCAATCGGT-1_1	KN	8541	3104	KN_cells	KN	3.23147	0	0	0	9	9
GGTCACGAGAAGCGCT-1_1	KN	14114	3830	KN_cells	KN	2.53649	0	0	0	9	9
GGTGTCGCAAACACCT-1_1	KN	13884	4033	KN_cells	KN	1.64938	0	0	0	9	9
GGTGTTATCCCGAACG-1_1	KN	9890	3287	KN_cells	KN	1.16279	0	0	0	9	9
GGTTCTCGTAGTTACC-1_1	KN	24160	5693	KN_cells	KN	2.99669	0	0.00827815	0	9	9
GGTTCTCGTGTCATGT-1_1	KN	9136	3171	KN_cells	KN	2.78021	0.0109457	0	0	9	9
GGTTCTCGTGTCTAAC-1_1	KN	9039	3149	KN_cells	KN	4.93417	0	0.0110632	0	9	9
GGTTCTCTCCGCTGTT-1_1	KN	4261	1963	KN_cells	KN	8.89463	0	0.0234687	0	9	9
GGTTCTCTCTCGGTCT-1_1	KN	6998	2965	KN_cells	KN	1.60046	0	0	0	9	9
GTAAGTCAGAGAACCC-1_1	KN	14413	4124	KN_cells	KN	1.40151	0	0	0	9	9
GTAATCGCAAGTGGGT-1_1	KN	9716	3459	KN_cells	KN	3.12886	0	0	0	9	9
GTAATCGCAGGTCCCA-1_1	KN	11013	3447	KN_cells	KN	3.84092	0	0	0	9	9
GTAGGTTCAAAGGCAC-1_1	KN	6693	2360	KN_cells	KN	1.86762	0	0	0	9	9
GTATTTCCAATGCTCA-1_1	KN	8898	3058	KN_cells	KN	3.40526	0	0	0	9	9
GTCAAACCAGGAATAT-1_1	KN	6789	2673	KN_cells	KN	1.3404	0	0	0	9	9
GTCAAACTCTCATTAC-1_1	KN	7876	3033	KN_cells	KN	1.47283	0	0.0126968	0	9	9
GTCATCCGTTCATCGA-1_1	KN	8806	2973	KN_cells	KN	1.98728	0	0	0	9	9
GTCCACTCAGTTTCAG-1_1	KN	9872	3462	KN_cells	KN	2.65397	0	0	0	9	9
GTCCCATAGACTCTAC-1_1	KN	16448	4192	KN_cells	KN	2.31031	0	0	0	9	9
GTCGCGATCTCGTTTA-1_1	KN	10664	3622	KN_cells	KN	6.7048	0	0	0	9	9
GTCGTTCAGCGTCAGA-1_1	KN	7333	2717	KN_cells	KN	2.37284	0	0	0	9	9
GTCTGTCTCGTTACCC-1_1	KN	7937	2763	KN_cells	KN	1.95288	0	0	0	9	9
GTGACGCAGAGAGAAC-1_1	KN	7969	2758	KN_cells	KN	4.26653	0	0	0	9	9
GTGAGCCGTATGAGGC-1_1	KN	9763	3144	KN_cells	KN	2.26365	0	0.0102428	0	9	9
GTGATGTTCCTCGCAT-1_1	KN	9804	2729	KN_cells	KN	1.23419	0	0.0101999	0	9	9
GTGATGTTCTGAACGT-1_1	KN	18637	4905	KN_cells	KN	1.92091	0	0	0	9	9
GTGCAGCCAAGGTCGA-1_1	KN	9986	3222	KN_cells	KN	1.74244	0.010014	0	0	9	9
GTGCGTGTCCGCGGAT-1_1	KN	8678	3056	KN_cells	KN	2.1664	0	0	0	9	9
GTGGGAATCAAACTGC-1_1	KN	14780	4239	KN_cells	KN	1.65088	0	0	0	9	9
GTGTCCTTCCGCAACG-1_1	KN	7997	3195	KN_cells	KN	1.68813	0	0.0125047	0	9	9
GTGTTCCAGGTTCAGG-1_1	KN	9756	3391	KN_cells	KN	1.58877	0.0102501	0	0	9	9
GTGTTCCTCGACATCA-1_1	KN	11109	3882	KN_cells	KN	2.43046	0	0	0	9	9
GTTACGATCCTGGCTT-1_1	KN	8285	2969	KN_cells	KN	2.47435	0	0	0	9	9
GTTATGGTCTACGGGC-1_1	KN	8989	3150	KN_cells	KN	2.24719	0	0	0	9	9
GTTCGCTCAACACGTT-1_1	KN	11048	3839	KN_cells	KN	2.38052	0	0.00905141	0	9	9
GTTTACTAGCCGGAAT-1_1	KN	9064	3175	KN_cells	KN	2.57061	0.0110327	0	0	9	9
TAACCAGGTTATCCAG-1_1	KN	6677	2509	KN_cells	KN	1.31796	0	0	0	9	9
TAACTTCGTATTAAGG-1_1	KN	9449	3366	KN_cells	KN	1.71447	0.0105831	0	0	9	9
TAACTTCGTTGAGAGC-1_1	KN	8652	3019	KN_cells	KN	2.04577	0	0	0	9	9
TAAGCCACACAAGTGG-1_1	KN	10668	3097	KN_cells	KN	1.3967	0	0	0	9	9
TAATTCCAGAATTTGG-1_1	KN	6129	2720	KN_cells	KN	6.80372	0	0	0	9	9
TAATTCCCACCTTCGT-1_1	KN	9766	3364	KN_cells	KN	1.94553	0	0	0	9	9
TACAACGAGAGTTGCG-1_1	KN	6099	2424	KN_cells	KN	6.14855	0	0	0	9	9
TACCCACTCCAGTACA-1_1	KN	17023	4788	KN_cells	KN	1.66833	0.0176232	0	0	9	9
TACCGGGGTCTGTGCG-1_1	KN	7883	3022	KN_cells	KN	3.45046	0.0126855	0	0	9	9
TACCGGGGTTTGAAAG-1_1	KN	8249	2548	KN_cells	KN	3.6368	0	0	0	9	9
TACGGGCTCCACACAA-1_1	KN	6153	2736	KN_cells	KN	1.82025	0	0	0	9	9
TACGTCCCAGCAGTTT-1_1	KN	8093	2916	KN_cells	KN	1.38391	0.0123564	0	0	9	9
TACTTACTCAAGTTGC-1_1	KN	30605	6685	KN_cells	KN	1.94413	0	0	0	9	9
TACTTACTCCATTTCA-1_1	KN	8845	3244	KN_cells	KN	1.19842	0	0	0	9	9
TAGGTTGGTGGGTTGA-1_1	KN	14805	4198	KN_cells	KN	2.5667	0	0.00675448	0	9	9
TATCTGTCAAGCTGTT-1_1	KN	9283	3109	KN_cells	KN	2.33761	0	0	0	9	9
TATCTGTGTGCATTTG-1_1	KN	26317	5514	KN_cells	KN	1.73272	0	0	0	9	9
TATTGGGGTCACGTGC-1_1	KN	8209	3018	KN_cells	KN	4.3367	0.0121818	0	0	9	9
TCAAGACTCGTTCCCA-1_1	KN	9661	3317	KN_cells	KN	1.99772	0	0	0	9	9
TCAAGTGAGCGTCAGA-1_1	KN	14546	4371	KN_cells	KN	2.70177	0	0	0	9	9
TCAATCTAGTGAGGCT-1_1	KN	10043	3535	KN_cells	KN	1.30439	0.00995718	0	0	9	9
TCACTATAGGTAGTAT-1_1	KN	6546	2815	KN_cells	KN	4.90376	0	0	0	9	9
TCAGGGCAGTTGGACG-1_1	KN	1560	1056	KN_cells	KN	2.4359	0	0	0	9	9
TCATCATGTCGTTTCC-1_1	KN	9043	3467	KN_cells	KN	1.57028	0	0	0	9	9
TCATCCGAGACCATGG-1_1	KN	15559	4438	KN_cells	KN	1.71605	0	0	0	9	9
TCATGCCAGGTAAGAG-1_1	KN	11360	3626	KN_cells	KN	2.61444	0	0	0	9	9
TCATTGTCATGGCCAC-1_1	KN	12236	3753	KN_cells	KN	1.93691	0	0	0	9	9
TCCCACAAGGATCATA-1_1	KN	5957	2213	KN_cells	KN	2.19909	0	0	0	9	9
TCCCACAGTCTGATAC-1_1	KN	9468	3885	KN_cells	KN	2.83059	0	0	0	9	9
TCCGATCCAACTGTGT-1_1	KN	7023	2447	KN_cells	KN	1.3527	0	0	0	9	9
TCCGGGATCATGAGAA-1_1	KN	12208	3974	KN_cells	KN	4.41514	0	0	0	9	9
TCCTCCCTCCCTCTAG-1_1	KN	8711	3171	KN_cells	KN	1.5842	0	0	0	9	9
TCGAAGTAGCTTAGTC-1_1	KN	15313	4473	KN_cells	KN	3.82681	0	0	0	9	9
TCGCACTCATGCCATA-1_1	KN	6205	2572	KN_cells	KN	2.67526	0.016116	0	0	9	9
TCGCAGGCACGGTGTC-1_1	KN	10736	2999	KN_cells	KN	1.13636	0	0	0	9	9
TCGCAGGTCACGAACT-1_1	KN	4683	2257	KN_cells	KN	4.37754	0	0	0	9	9
TCGCTCATCACGACTA-1_1	KN	7944	3401	KN_cells	KN	2.19033	0	0.0125881	0	9	9
TCGCTTGCAGTAGAAT-1_1	KN	7351	3018	KN_cells	KN	3.0472	0	0	0	9	9
TCGGATACAAGCGAGT-1_1	KN	10923	3204	KN_cells	KN	2.42607	0	0	0	9	9
TCGGGTGTCGAACGGA-1_1	KN	3943	1945	KN_cells	KN	2.86584	0	0	0	9	9
TCGTCCAAGAGTCTTC-1_1	KN	10449	3466	KN_cells	KN	1.23457	0	0	0	9	9
TCGTGCTCATGAAAGT-1_1	KN	7175	2988	KN_cells	KN	5.03136	0	0	0	9	9
TCGTGGGAGCACGATG-1_1	KN	5623	2510	KN_cells	KN	2.73875	0.0177841	0	0	9	9
TCTAACTCACGCTTAA-1_1	KN	14334	4071	KN_cells	KN	2.4557	0.00697642	0.00697642	0	9	9
TCTATACAGCGCCTCA-1_1	KN	8120	2955	KN_cells	KN	1.34236	0	0	0	9	9
TCTCAGCGTTGATCGT-1_1	KN	15940	4468	KN_cells	KN	3.09912	0	0.00627353	0	9	9
TCTCTGGCACTTCAGA-1_1	KN	15325	4341	KN_cells	KN	3.75856	0	0	0	9	9
TCTTGCGGTACCTAGT-1_1	KN	9199	3204	KN_cells	KN	1.7828	0	0	0	9	9
TGACAGTAGTTGGACG-1_1	KN	17172	5028	KN_cells	KN	1.94503	0	0.00582343	0	9	9
TGACCCTCATCAGCAT-1_1	KN	18371	4604	KN_cells	KN	2.00316	0	0	0	9	9
TGAGCGCAGCCTGCCA-1_1	KN	10097	3307	KN_cells	KN	4.55581	0	0	0	9	9
TGAGCGCCAAGAGGTC-1_1	KN	10013	2944	KN_cells	KN	1.81764	0	0	0	9	9
TGAGCGCCATCCGTGG-1_1	KN	7515	2900	KN_cells	KN	1.99601	0	0	0	9	9
TGAGGAGCACAGCCAC-1_1	KN	11141	3632	KN_cells	KN	1.90288	0	0	0	9	9
TGAGGTTAGCCGCTTG-1_1	KN	9508	3339	KN_cells	KN	2.59781	0	0	0	9	9
TGAGGTTCACGTCATA-1_1	KN	8675	3356	KN_cells	KN	2.21326	0	0	0	9	9
TGAGTCAAGCATGCAG-1_1	KN	13193	4143	KN_cells	KN	1.47806	0	0	0	9	9
TGATCAGGTCACGACC-1_1	KN	9946	3569	KN_cells	KN	2.3527	0	0	0	9	9
TGATGGTGTCTTACAG-1_1	KN	13695	4414	KN_cells	KN	3.08872	0	0	0	9	9
TGCACGGGTTTGGGAG-1_1	KN	13855	3712	KN_cells	KN	2.49729	0	0	0	9	9
TGCAGTAAGATAACAC-1_1	KN	9889	3502	KN_cells	KN	1.79998	0	0	0	9	9
TGCATCCGTTAGAAAC-1_1	KN	8162	3129	KN_cells	KN	1.34771	0	0	0	9	9
TGCATGACAATTGAGA-1_1	KN	12923	4004	KN_cells	KN	2.65418	0.00773814	0	0	9	9
TGCCGAGTCGAGTACT-1_1	KN	9125	3254	KN_cells	KN	2.03836	0.0109589	0.0109589	0	9	9
TGCGACGCATAGTCGT-1_1	KN	8332	2983	KN_cells	KN	1.96831	0	0	0	9	9
TGCGGCACACTAAACC-1_1	KN	10311	3420	KN_cells	KN	3.12288	0	0	0	9	9
TGCTTGCCAAGCCTGC-1_1	KN	18848	4956	KN_cells	KN	1.87818	0.0053056	0	0	9	9
TGGATGTGTGTATACC-1_1	KN	30384	6184	KN_cells	KN	1.85953	0	0	0	9	9
TGGGAGACAGGAGGAG-1_1	KN	7952	2847	KN_cells	KN	5.29427	0	0	0	9	9
TGGGTTAGTTCAGGTT-1_1	KN	23233	5289	KN_cells	KN	1.9412	0	0	0	9	9
TGTAAGCCAACCGTGC-1_1	KN	13186	3853	KN_cells	KN	1.60777	0	0	0	9	9
TGTCAGATCACGGGCT-1_1	KN	22645	5385	KN_cells	KN	2.4597	0	0	0	9	9
TGTCCCAAGGCCCAAA-1_1	KN	9494	2961	KN_cells	KN	2.35938	0	0	0	9	9
TGTGAGTGTGATATAG-1_1	KN	5947	2644	KN_cells	KN	3.36304	0	0.0168152	0	9	9
TGTGGCGGTCAGTCTA-1_1	KN	11236	4102	KN_cells	KN	3.62229	0	0	0	9	9
TGTGGCGTCACCGGGT-1_1	KN	11101	3770	KN_cells	KN	5.28781	0	0	0	9	9
TGTTGGACAATGGCCC-1_1	KN	13783	4159	KN_cells	KN	3.17057	0.00725532	0	0	9	9
TTACCGCTCCATCGTC-1_1	KN	15748	4034	KN_cells	KN	1.8161	0	0	0	9	9
TTACGTTCAAACGGCA-1_1	KN	7903	2958	KN_cells	KN	1.80944	0	0	0	9	9
TTACTGTTCGCTTGCT-1_1	KN	7171	2484	KN_cells	KN	0.753033	0	0	0	9	9
TTATTGCGTATCGGTT-1_1	KN	9236	3380	KN_cells	KN	1.34257	0	0	0	9	9
TTCAGGAGTACTCCCT-1_1	KN	12634	4035	KN_cells	KN	1.63844	0	0.00791515	0	9	9
TTCATGTTCCGATCTC-1_1	KN	17554	4767	KN_cells	KN	2.12487	0	0	0	9	9
TTCCGGTGTACAGAAT-1_1	KN	10509	3551	KN_cells	KN	2.50262	0	0	0	9	9
TTCCGTGTCCAAGCTA-1_1	KN	8911	3408	KN_cells	KN	3.66962	0	0	0	9	9
TTCCTAAGTCGTGCCA-1_1	KN	16590	4847	KN_cells	KN	2.95961	0	0	0	9	9
TTCCTTCAGGGTCTTT-1_1	KN	9774	3322	KN_cells	KN	2.72151	0	0	0	9	9
TTCTAACTCCTTCGAC-1_1	KN	5446	2259	KN_cells	KN	1.32207	0	0	0	9	9
TTCTAGTCATGTACGT-1_1	KN	8307	3020	KN_cells	KN	2.17889	0	0	0	9	9
TTCTGTAAGCCATATC-1_1	KN	3739	1859	KN_cells	KN	0.989569	0	0	0	9	9
TTCTGTAAGGGACTGT-1_1	KN	1560	901	KN_cells	KN	2.82051	0	0	0	9	9
TTCTTGACAACTGGTT-1_1	KN	7426	2876	KN_cells	KN	5.03636	0	0	0	9	9
TTGAGTGCAACTTGGT-1_1	KN	13405	4334	KN_cells	KN	1.77546	0	0	0	9	9
TTGCTGCAGAAATGGG-1_1	KN	1302	859	KN_cells	KN	2.45776	0	0	0	9	9
TTGCTGCAGCCATATC-1_1	KN	1740	1074	KN_cells	KN	1.55172	0	0	0	9	9
TTGGATGGTTGGCCTG-1_1	KN	11640	3904	KN_cells	KN	4.20962	0	0	0	9	9
TTGGGATCACAGCATT-1_1	KN	10979	3650	KN_cells	KN	2.45924	0.0091083	0	0	9	9
TTGTTTGAGGGTTAGC-1_1	KN	11002	3744	KN_cells	KN	2.33594	0	0	0	9	9
TTGTTTGGTGATGAAT-1_1	KN	2193	1183	KN_cells	KN	8.70953	0	0	0	9	9
TTTACCATCGGAAGGT-1_1	KN	18572	4257	KN_cells	KN	1.65841	0	0	0	9	9
TTTATGCCAGAGTTCT-1_1	KN	10271	3456	KN_cells	KN	2.0738	0.00973615	0	0	9	9
TTTATGCTCCGACGGT-1_1	KN	8712	3380	KN_cells	KN	1.60698	0	0.0114784	0	9	9
CTCCAACCATCTGGGC-1_2	KNH	21090	5379	KNH_cells	KNH	2.76908	0.00474158	0	0	9	9
GGGATCCAGATGCTGG-1_2	KNH	40932	6707	KNH_cells	KNH	5.13046	0	0	0	9	9
GTCAAGTCAGGACGAT-1_2	KNH	7791	2542	KNH_cells	KNH	3.13182	0	0	0	9	9
GTCGAATGTTAACAGA-1_2	KNH	15506	4381	KNH_cells	KNH	3.14072	0	0	0	9	9
AAAGAACAGCCTCATA-1_1	KN	24196	4907	KN_cells	KN	1.90114	0	0	7	8	8
[truncated: 8,028 more rows]

## Sheet: Hnf4a exons
	barcode	width	cigar	start	exon	sample	Geno_Type	percent.mt	pct_Cre	pct_GFP	cluster
1	GCCAGTGAGGGATCTG-1	44739	138M44589N12M	163506850	2	X1_KN	KN	3.21516	0	0	1
2	ATCGATGTCTGGGCAC-1	44732	7S130M44589N13M	163506858	2	X1_KN	KN	2.43543	0	0	1
3	CCTCAGTTCGGCTTGG-1	44739	98M44589N52M	163506890	2	X1_KN	KN	2.65934	0.00543833	0.00543833	0
4	GGGTCACGTGTTCGTA-1	44739	90M44589N60M	163506898	2	X1_KN	KN	2.19138	0	0	0
5	CCACAAATCCGAAATC-1	44693	81M44589N23M46S	163506907	2	X1_KN	KN	1.77466	0	0	0
6	CTCAATTTCACCTCGT-1	44739	69M44589N81M	163506919	2	X1_KN	KN	1.6189	0	0.0109385	0
7	CACTTCGAGGGCAGTT-1	44739	60M44589N90M	163506928	2	X1_KN	KN	1.82938	0.00597836	0	0
8	TGCTTGCTCATGGTAC-1	44739	50M44589N100M	163506938	2	X1_KN	KN	4.52359	0	0.00270226	1
9	ATACCGAAGGGAACAA-1	44739	48M44589N102M	163506940	2	X1_KN	KN	3.02084	0.00427881	0	8
10	TCACGGGTCAGCCCAG-1	44734	46M44589N99M5S	163506942	2	X1_KN	KN	2.14075	0	0	0
11	TCATTACCAGCTAACT-1	44739	43M44589N107M	163506945	2	X1_KN	KN	1.47107	0	0	8
12	CTCAGAACAACTCCAA-1	44739	35M44589N115M	163506953	2	X1_KN	KN	2.69021	0	0.005134	0
13	GTCACGGTCGGATTAC-1	44739	29M44589N121M	163506959	2	X1_KN	KN	6.25874	0	0	1
14	GTCTCACGTCGCACAC-1	44739	27M44589N123M	163506961	2	X1_KN	KN	5.04004	0	0	1
15	TCCACGTCACTAGAGG-1	44739	19M44589N131M	163506969	2	X1_KN	KN	2.80168	0.00259175	0.00259175	16
16	CCGTTCATCACGGACC-1	44739	19M44589N131M	163506969	2	X1_KN	KN	10.1465	0	0	1
17	TCTCACGGTTTCGGCG-1	44739	18M44589N132M	163506970	2	X1_KN	KN	1.57677	0	0	8
18	TGATGGTAGTGTAGTA-1	44739	13M44589N137M	163506975	2	X1_KN	KN	1.92567	0	0	0
19	GGCACGTCATCTTTCA-1	44739	11M44589N139M	163506977	2	X1_KN	KN	2.95499	0	0	0
20	AGGACGAGTTAGGGTG-1	44739	7M44589N143M	163506981	2	X1_KN	KN	2.52337	0	0	0
21	CTCCGATCAGTTGGTT-1	44739	7M44589N143M	163506981	2	X1_KN	KN	9.40662	0.0068362	0	0
22	CACTTCGTCCATAAGC-1	43485	46M43335N104M	163508196	2	X1_KN	KN	9.10534	0	0	10
23	CTAACTTAGACTTAAG-1	150	150M	163547241	1	X1_KN	KN	4.67405	0	0	7
24	GAAACCTAGCAATTCC-1	150	150M	163547395	1	X1_KN	KN	1.45432	0	0	0
25	TTTCCTCAGACATCCT-1	150	150M	163547398	1	X1_KN	KN	2.19521	0	0	0
26	CTCAACCTCATGCAGT-1	150	150M	163547408	1	X1_KN	KN	4.63626	0	0	10
27	CTCAAGAAGTGCACAG-1	150	150M	163547414	1	X1_KN	KN	2.97731	0	0	16
28	TCATATCAGTGCTCGC-1	150	150M	163551490	2	X1_KN	KN	4.77749	0	0	1
29	TATTGCTTCCTCGATC-1	139	139M11S	163551533	2	X1_KN	KN	1.79601	0	0	0
30	GAATCGTGTACACGTT-1	150	150M	163551576	2	X1_KN	KN	3.00517	0	0	9
31	GATCACAAGAATAGTC-1	126	24S126M	163551596	2	X1_KN	KN	9.51879	0	0	10
32	CCCTCAAGTTCGGTTA-1	150	150M	163551597	2	X1_KN	KN	3.14635	0	0	0
33	TTCTGTAAGCCATATC-1	21201	11M21051N139M	163551602	2	X1_KN	KN	0.989569	0	0	9
34	TTCTGTAAGCCATATC-1	21201	11M21051N139M	163551602	10	X1_KN	KN	0.989569	0	0	9
35	CGGGCATAGGTTGGAC-1	958	146M808N4M	163551606	2	X1_KN	KN	1.3507	0	0	11
36	CGGGCATAGGTTGGAC-1	958	146M808N4M	163551606	3	X1_KN	KN	1.3507	0	0	11
37	GTCCTCAGTTCGGTTA-1	958	138M808N12M	163551614	2	X1_KN	KN	2.28991	0	0	0
38	GTCCTCAGTTCGGTTA-1	958	138M808N12M	163551614	3	X1_KN	KN	2.28991	0	0	0
39	CATGAGTGTATGCTAC-1	958	131M808N19M	163551621	2	X1_KN	KN	2.37744	0.0047644	0	0
40	CATGAGTGTATGCTAC-1	958	131M808N19M	163551621	3	X1_KN	KN	2.37744	0.0047644	0	0
41	CCTTCAGCAGTGGCTC-1	958	128M808N22M	163551624	2	X1_KN	KN	1.93939	0	0	8
42	CCTTCAGCAGTGGCTC-1	958	128M808N22M	163551624	3	X1_KN	KN	1.93939	0	0	8
43	TCTTTGACAAGAGTAT-1	958	121M808N29M	163551631	2	X1_KN	KN	2.42154	0	0	0
44	TCTTTGACAAGAGTAT-1	958	121M808N29M	163551631	3	X1_KN	KN	2.42154	0	0	0
45	TTACCGCCAGGTGGAT-1	958	119M808N31M	163551633	2	X1_KN	KN	1.17801	0	0	0
46	TTACCGCCAGGTGGAT-1	958	119M808N31M	163551633	3	X1_KN	KN	1.17801	0	0	0
47	TTACCGCCAAAGGATT-1	958	119M808N31M	163551633	2	X1_KN	KN	1.24439	0.00380547	0	0
48	TTACCGCCAAAGGATT-1	958	119M808N31M	163551633	3	X1_KN	KN	1.24439	0.00380547	0	0
49	GGAACCCGTTACCGTA-1	958	108M808N42M	163551644	2	X1_KN	KN	2.80236	0	0	13
50	GGAACCCGTTACCGTA-1	958	108M808N42M	163551644	3	X1_KN	KN	2.80236	0	0	13
51	ACATCCCTCATCTATC-1	958	103M808N47M	163551649	2	X1_KN	KN	1.28614	0.00393314	0	0
52	ACATCCCTCATCTATC-1	958	103M808N47M	163551649	3	X1_KN	KN	1.28614	0.00393314	0	0
53	TACCGAAGTGCAACGA-1	958	99M808N51M	163551653	2	X1_KN	KN	7.52528	0	0	1
54	TACCGAAGTGCAACGA-1	958	99M808N51M	163551653	3	X1_KN	KN	7.52528	0	0	1
55	ATTGGGTGTTAAGCAA-1	958	98M808N52M	163551654	2	X1_KN	KN	3.67985	0	0	0
56	ATTGGGTGTTAAGCAA-1	958	98M808N52M	163551654	3	X1_KN	KN	3.67985	0	0	0
57	TTCCTTCCAAATAGCA-1	926	97M808N21M32S	163551655	2	X1_KN	KN	1.45679	0	0	8
58	TTCCTTCCAAATAGCA-1	926	97M808N21M32S	163551655	3	X1_KN	KN	1.45679	0	0	8
59	TTACGCCCACAGACGA-1	958	94M808N56M	163551658	2	X1_KN	KN	4.66383	0	0	1
60	TTACGCCCACAGACGA-1	958	94M808N56M	163551658	3	X1_KN	KN	4.66383	0	0	1
61	ACCTGTCGTGGGACAT-1	958	90M808N60M	163551662	2	X1_KN	KN	8.49618	0	0	10
62	ACCTGTCGTGGGACAT-1	958	90M808N60M	163551662	3	X1_KN	KN	8.49618	0	0	10
63	CATCGCTTCTCGACCT-1	958	90M808N60M	163551662	2	X1_KN	KN	2.38348	0.00558191	0	1
64	CATCGCTTCTCGACCT-1	958	90M808N60M	163551662	3	X1_KN	KN	2.38348	0.00558191	0	1
65	TGACTCCCAGACACAG-1	958	83M808N67M	163551669	2	X1_KN	KN	5.26975	0	0	1
66	TGACTCCCAGACACAG-1	958	83M808N67M	163551669	3	X1_KN	KN	5.26975	0	0	1
67	TGATGCAAGGGTCAAC-1	956	2S83M808N65M	163551669	2	X1_KN	KN	2.32256	0.00382	0	0
68	TGATGCAAGGGTCAAC-1	956	2S83M808N65M	163551669	3	X1_KN	KN	2.32256	0.00382	0	0
69	GGTTAACTCTGGCCAG-1	958	83M808N67M	163551669	2	X1_KN	KN	3.55322	0.00784375	0.00784375	0
70	GGTTAACTCTGGCCAG-1	958	83M808N67M	163551669	3	X1_KN	KN	3.55322	0.00784375	0.00784375	0
71	GTCTCACGTATTCTCT-1	958	77M808N73M	163551675	2	X1_KN	KN	1.23642	0	0	0
72	GTCTCACGTATTCTCT-1	958	77M808N73M	163551675	3	X1_KN	KN	1.23642	0	0	0
73	CGCAGGTTCCGTCACT-1	958	76M808N74M	163551676	2	X1_KN	KN	0.293867	0	0	0
74	CGCAGGTTCCGTCACT-1	958	76M808N74M	163551676	3	X1_KN	KN	0.293867	0	0	0
75	TAAGCGTTCCAAGAGG-1	958	70M808N80M	163551682	2	X1_KN	KN	1.27146	0.00817661	0	0
76	TAAGCGTTCCAAGAGG-1	958	70M808N80M	163551682	3	X1_KN	KN	1.27146	0.00817661	0	0
77	TATTCCACACGAAGAC-1	958	70M808N80M	163551682	2	X1_KN	KN	2.2552	0	0	16
78	TATTCCACACGAAGAC-1	958	70M808N80M	163551682	3	X1_KN	KN	2.2552	0	0	16
79	TTTGTTGTCCATGCAA-1	910	69M808N33M48S	163551683	2	X1_KN	KN	3.67826	0	0.00903751	6
80	TTTGTTGTCCATGCAA-1	910	69M808N33M48S	163551683	3	X1_KN	KN	3.67826	0	0.00903751	6
81	GCACTAAAGGTAGGCT-1	958	61M808N89M	163551691	2	X1_KN	KN	2.9871	0	0.00357309	0
82	GCACTAAAGGTAGGCT-1	958	61M808N89M	163551691	3	X1_KN	KN	2.9871	0	0.00357309	0
83	TTACCATAGACTCAAA-1	958	56M808N94M	163551696	2	X1_KN	KN	3.36668	0	0	15
84	TTACCATAGACTCAAA-1	958	56M808N94M	163551696	3	X1_KN	KN	3.36668	0	0	15
85	TTACGTTGTTAGGAGC-1	6488	48M808N95M5530N7M	163551704	2	X1_KN	KN	2.3653	0.00614364	0	0
86	TTACGTTGTTAGGAGC-1	6488	48M808N95M5530N7M	163551704	3	X1_KN	KN	2.3653	0.00614364	0	0
87	TTACGTTGTTAGGAGC-1	6488	48M808N95M5530N7M	163551704	4	X1_KN	KN	2.3653	0.00614364	0	0
88	CCACCATCAATAAGGT-1	6488	48M808N95M5530N7M	163551704	2	X1_KN	KN	1.56894	0	0	1
89	CCACCATCAATAAGGT-1	6488	48M808N95M5530N7M	163551704	3	X1_KN	KN	1.56894	0	0	1
90	CCACCATCAATAAGGT-1	6488	48M808N95M5530N7M	163551704	4	X1_KN	KN	1.56894	0	0	1
91	GGAGAACCACTCCTTG-1	21056	47M808N5M20098N98M	163551705	2	X1_KN	KN	2.8754	0	0	13
92	GGAGAACCACTCCTTG-1	21056	47M808N5M20098N98M	163551705	3	X1_KN	KN	2.8754	0	0	13
93	GGAGAACCACTCCTTG-1	21056	47M808N5M20098N98M	163551705	10	X1_KN	KN	2.8754	0	0	13
94	CTCCCAAGTGACAACG-1	6488	46M808N95M5530N9M	163551706	2	X1_KN	KN	1.66184	0	0	0
95	CTCCCAAGTGACAACG-1	6488	46M808N95M5530N9M	163551706	3	X1_KN	KN	1.66184	0	0	0
96	CTCCCAAGTGACAACG-1	6488	46M808N95M5530N9M	163551706	4	X1_KN	KN	1.66184	0	0	0
97	ACGATCAGTCGTATTG-1	928	30S46M808N74M	163551706	2	X1_KN	KN	1.79765	0	0	9
98	ACGATCAGTCGTATTG-1	928	30S46M808N74M	163551706	3	X1_KN	KN	1.79765	0	0	9
99	CATACAGTCCCGGTAG-1	928	30S45M808N75M	163551707	2	X1_KN	KN	4.39909	0	0	0
100	CATACAGTCCCGGTAG-1	928	30S45M808N75M	163551707	3	X1_KN	KN	4.39909	0	0	0
101	TTCAATCGTCTGCCTT-1	6488	45M808N95M5530N10M	163551707	2	X1_KN	KN	4.34561	0	0	1
102	TTCAATCGTCTGCCTT-1	6488	45M808N95M5530N10M	163551707	3	X1_KN	KN	4.34561	0	0	1
103	TTCAATCGTCTGCCTT-1	6488	45M808N95M5530N10M	163551707	4	X1_KN	KN	4.34561	0	0	1
104	AGCGTCGAGGCTCTCG-1	6488	42M808N95M5530N13M	163551710	2	X1_KN	KN	3.51827	0	0	1
105	AGCGTCGAGGCTCTCG-1	6488	42M808N95M5530N13M	163551710	3	X1_KN	KN	3.51827	0	0	1
106	AGCGTCGAGGCTCTCG-1	6488	42M808N95M5530N13M	163551710	4	X1_KN	KN	3.51827	0	0	1
107	TAAGCACCAAGTGATA-1	6488	40M808N95M5530N15M	163551712	2	X1_KN	KN	0.306773	0.00807298	0	1
108	TAAGCACCAAGTGATA-1	6488	40M808N95M5530N15M	163551712	3	X1_KN	KN	0.306773	0.00807298	0	1
109	TAAGCACCAAGTGATA-1	6488	40M808N95M5530N15M	163551712	4	X1_KN	KN	0.306773	0.00807298	0	1
110	CTGTATTAGTGAGTGC-1	6488	39M808N95M5530N16M	163551713	2	X1_KN	KN	2.90353	0	0	0
111	CTGTATTAGTGAGTGC-1	6488	39M808N95M5530N16M	163551713	3	X1_KN	KN	2.90353	0	0	0
112	CTGTATTAGTGAGTGC-1	6488	39M808N95M5530N16M	163551713	4	X1_KN	KN	2.90353	0	0	0
113	GTCTAGATCTGGTTGA-1	6488	39M808N95M5530N16M	163551713	2	X1_KN	KN	2.292	0	0	0
114	GTCTAGATCTGGTTGA-1	6488	39M808N95M5530N16M	163551713	3	X1_KN	KN	2.292	0	0	0
115	GTCTAGATCTGGTTGA-1	6488	39M808N95M5530N16M	163551713	4	X1_KN	KN	2.292	0	0	0
116	CTAAGTGTCTCTAGGA-1	928	29S25M808N95M1S	163551727	2	X1_KN	KN	2.68262	0	0	0
117	CTAAGTGTCTCTAGGA-1	928	29S25M808N95M1S	163551727	3	X1_KN	KN	2.68262	0	0	0
118	CCGGACAGTTCCGCAG-1	6488	25M808N95M5530N30M	163551727	2	X1_KN	KN	2.14559	0.00510856	0.00510856	6
119	CCGGACAGTTCCGCAG-1	6488	25M808N95M5530N30M	163551727	3	X1_KN	KN	2.14559	0.00510856	0.00510856	6
120	CCGGACAGTTCCGCAG-1	6488	25M808N95M5530N30M	163551727	4	X1_KN	KN	2.14559	0.00510856	0.00510856	6
121	AGGATAACATTGAGGG-1	6488	25M808N95M5530N30M	163551727	2	X1_KN	KN	2.46974	0.005428	0	8
122	AGGATAACATTGAGGG-1	6488	25M808N95M5530N30M	163551727	3	X1_KN	KN	2.46974	0.005428	0	8
123	AGGATAACATTGAGGG-1	6488	25M808N95M5530N30M	163551727	4	X1_KN	KN	2.46974	0.005428	0	8
124	GAGAAATAGCTAGAAT-1	958	25M808N125M	163551727	2	X1_KN	KN	1.5062	0	0	8
125	GAGAAATAGCTAGAAT-1	958	25M808N125M	163551727	3	X1_KN	KN	1.5062	0	0	8
126	TGTGAGTCATGGTGGA-1	6488	24M808N95M5530N31M	163551728	2	X1_KN	KN	2.09104	0	0	0
127	TGTGAGTCATGGTGGA-1	6488	24M808N95M5530N31M	163551728	3	X1_KN	KN	2.09104	0	0	0
128	TGTGAGTCATGGTGGA-1	6488	24M808N95M5530N31M	163551728	4	X1_KN	KN	2.09104	0	0	0
129	TACAGGTTCATAGAGA-1	6488	22M808N95M5530N33M	163551730	2	X1_KN	KN	1.93944	0	0	0
130	TACAGGTTCATAGAGA-1	6488	22M808N95M5530N33M	163551730	3	X1_KN	KN	1.93944	0	0	0
131	TACAGGTTCATAGAGA-1	6488	22M808N95M5530N33M	163551730	4	X1_KN	KN	1.93944	0	0	0
132	GCTTTCGGTAATGATG-1	6488	22M808N95M5530N33M	163551730	2	X1_KN	KN	1.48859	0	0.00246865	0
133	GCTTTCGGTAATGATG-1	6488	22M808N95M5530N33M	163551730	3	X1_KN	KN	1.48859	0	0.00246865	0
134	GCTTTCGGTAATGATG-1	6488	22M808N95M5530N33M	163551730	4	X1_KN	KN	1.48859	0	0.00246865	0
135	GGGTCTGCAGAGTTCT-1	6488	22M808N95M5530N33M	163551730	2	X1_KN	KN	1.52889	0	0	0
136	GGGTCTGCAGAGTTCT-1	6488	22M808N95M5530N33M	163551730	3	X1_KN	KN	1.52889	0	0	0
137	GGGTCTGCAGAGTTCT-1	6488	22M808N95M5530N33M	163551730	4	X1_KN	KN	1.52889	0	0	0
138	AACGTCAAGGTGCCAA-1	958	22M808N128M	163551730	2	X1_KN	KN	2.41428	0	0	0
139	AACGTCAAGGTGCCAA-1	958	22M808N128M	163551730	3	X1_KN	KN	2.41428	0	0	0
140	CGGGTGTTCCGTACGG-1	6488	17M808N95M5530N38M	163551735	2	X1_KN	KN	3.33509	0	0	1
141	CGGGTGTTCCGTACGG-1	6488	17M808N95M5530N38M	163551735	3	X1_KN	KN	3.33509	0	0	1
142	CGGGTGTTCCGTACGG-1	6488	17M808N95M5530N38M	163551735	4	X1_KN	KN	3.33509	0	0	1
143	TATCCTATCTGCTGAA-1	6488	9M808N95M5530N46M	163551743	2	X1_KN	KN	1.39074	0	0	0
144	TATCCTATCTGCTGAA-1	6488	9M808N95M5530N46M	163551743	3	X1_KN	KN	1.39074	0	0	0
145	TATCCTATCTGCTGAA-1	6488	9M808N95M5530N46M	163551743	4	X1_KN	KN	1.39074	0	0	0
146	ATGTCCCTCTTTCCAA-1	6457	31S9M808N95M5530N15M	163551743	2	X1_KN	KN	3.81821	0	0	8
147	ATGTCCCTCTTTCCAA-1	6457	31S9M808N95M5530N15M	163551743	3	X1_KN	KN	3.81821	0	0	8
148	ATGTCCCTCTTTCCAA-1	6457	31S9M808N95M5530N15M	163551743	4	X1_KN	KN	3.81821	0	0	8
149	GGTCTGGGTTTCACAG-1	913	9M808N96M45S	163551743	2	X1_KN	KN	3.6635	0	0	0
150	GGTCTGGGTTTCACAG-1	913	9M808N96M45S	163551743	3	X1_KN	KN	3.6635	0	0	0
151	ATGAGTCGTTTGTTGG-1	150	150M	163552440	3	X1_KN	KN	3.94825	0	0	0
152	GGCTTTCCAGTAGTTC-1	150	150M	163552504	3	X1_KN	KN	3.4732	0	0	1
153	AGAACAAAGCAAGTCG-1	5680	96M5530N54M	163552559	3	X1_KN	KN	4.08868	0	0	0
154	AGAACAAAGCAAGTCG-1	5680	96M5530N54M	163552559	4	X1_KN	KN	4.08868	0	0	0
155	TCTAACTGTCGGATTT-1	5680	95M5530N55M	163552560	3	X1_KN	KN	1.92818	0	0	0
156	TCTAACTGTCGGATTT-1	5680	95M5530N55M	163552560	4	X1_KN	KN	1.92818	0	0	0
157	TACAACGCAGCAGATG-1	5680	94M5530N56M	163552561	3	X1_KN	KN	1.73713	0.00280183	0	8
158	TACAACGCAGCAGATG-1	5680	94M5530N56M	163552561	4	X1_KN	KN	1.73713	0.00280183	0	8
159	TTGTTTGTCTGTGCTC-1	5680	89M5530N61M	163552566	3	X1_KN	KN	0.676784	0.0102543	0	0
160	TTGTTTGTCTGTGCTC-1	5680	89M5530N61M	163552566	4	X1_KN	KN	0.676784	0.0102543	0	0
161	GTCTGTCCAGACAAAT-1	5680	78M5530N72M	163552577	3	X1_KN	KN	2.7792	0	0	0
162	GTCTGTCCAGACAAAT-1	5680	78M5530N72M	163552577	4	X1_KN	KN	2.7792	0	0	0
163	GTTGCTCCACAACGCC-1	5680	77M5530N73M	163552578	3	X1_KN	KN	1.20265	0	0	0
164	GTTGCTCCACAACGCC-1	5680	77M5530N73M	163552578	4	X1_KN	KN	1.20265	0	0	0
165	AACAAGACAGGTGGAT-1	5680	77M5530N73M	163552578	3	X1_KN	KN	7.22571	0	0	0
166	AACAAGACAGGTGGAT-1	5680	77M5530N73M	163552578	4	X1_KN	KN	7.22571	0	0	0
167	GTAACACGTCTCTCAC-1	10014	73M9864N77M	163552582	3	X1_KN	KN	2.11587	0	0	0
168	GTAACACGTCTCTCAC-1	10014	73M9864N77M	163552582	6	X1_KN	KN	2.11587	0	0	0
169	TCTTTGACAAGAGTAT-1	11649	71M11499N79M	163552584	3	X1_KN	KN	2.42154	0	0	0
170	TCTTTGACAAGAGTAT-1	11649	71M11499N79M	163552584	7	X1_KN	KN	2.42154	0	0	0
171	TCCATGCAGGGTATAT-1	5680	70M5530N80M	163552585	3	X1_KN	KN	2.99963	0	0	8
172	TCCATGCAGGGTATAT-1	5680	70M5530N80M	163552585	4	X1_KN	KN	2.99963	0	0	8
173	CTCCGATCAGTTGGTT-1	5680	63M5530N87M	163552592	3	X1_KN	KN	9.40662	0.0068362	0	0
174	CTCCGATCAGTTGGTT-1	5680	63M5530N87M	163552592	4	X1_KN	KN	9.40662	0.0068362	0	0
175	CTCAACCAGGCCACCT-1	10014	62M9864N88M	163552593	3	X1_KN	KN	1.75204	0	0	1
176	CTCAACCAGGCCACCT-1	10014	62M9864N88M	163552593	6	X1_KN	KN	1.75204	0	0	1
177	CTTCCGACAGTGCCTG-1	5680	62M5530N88M	163552593	3	X1_KN	KN	4.84028	0	0	1
178	CTTCCGACAGTGCCTG-1	5680	62M5530N88M	163552593	4	X1_KN	KN	4.84028	0	0	1
179	TGTCCTGAGCCTTGAT-1	5680	60M5530N90M	163552595	3	X1_KN	KN	1.36277	0.00347645	0	8
180	TGTCCTGAGCCTTGAT-1	5680	60M5530N90M	163552595	4	X1_KN	KN	1.36277	0.00347645	0	8
181	AATGACCGTGGCTGAA-1	150	150M	163552597	3	X1_KN	KN	1.09856	0	0	7
182	GTAACACGTCTCTCAC-1	10006	53M9864N89M8S	163552602	3	X1_KN	KN	2.11587	0	0	0
183	GTAACACGTCTCTCAC-1	10006	53M9864N89M8S	163552602	6	X1_KN	KN	2.11587	0	0	0
184	TCACGGGTCAGCCCAG-1	150	150M	163552604	3	X1_KN	KN	2.14075	0	0	0
185	CAGGCCAGTAACCCGC-1	150	150M	163552604	3	X1_KN	KN	10.1585	0	0	10
186	TAATTCCCACCTTCGT-1	5680	51M5530N99M	163552604	3	X1_KN	KN	1.94553	0	0	9
187	TAATTCCCACCTTCGT-1	5680	51M5530N99M	163552604	4	X1_KN	KN	1.94553	0	0	9
188	AGAGCCCGTTGTATGC-1	5680	48M5530N102M	163552607	3	X1_KN	KN	2.01258	0.0125786	0	8
189	AGAGCCCGTTGTATGC-1	5680	48M5530N102M	163552607	4	X1_KN	KN	2.01258	0.0125786	0	8
190	CGATGGCGTGGATACG-1	5680	48M5530N102M	163552607	3	X1_KN	KN	4.13515	0	0	0
191	CGATGGCGTGGATACG-1	5680	48M5530N102M	163552607	4	X1_KN	KN	4.13515	0	0	0
192	ACAAGCTCATCCGGCA-1	5680	48M5530N102M	163552607	3	X1_KN	KN	2.55405	0	0	0
193	ACAAGCTCATCCGGCA-1	5680	48M5530N102M	163552607	4	X1_KN	KN	2.55405	0	0	0
194	CATGCAATCGAGTCTA-1	150	150M	163552611	3	X1_KN	KN	1.08821	0.00302279	0	8
195	AACCAACTCGATACTG-1	150	150M	163552613	3	X1_KN	KN	2.79432	0	0.00572606	9
196	CGCCAGACAGATCACT-1	6343	39M5530N107M663N4M	163552616	3	X1_KN	KN	4.19296	0	0.00432264	0
197	CGCCAGACAGATCACT-1	6343	39M5530N107M663N4M	163552616	4	X1_KN	KN	4.19296	0	0.00432264	0
198	CGCCAGACAGATCACT-1	6343	39M5530N107M663N4M	163552616	5	X1_KN	KN	4.19296	0	0.00432264	0
199	CCTTGTGCATCCTTCG-1	150	150M	163552618	3	X1_KN	KN	0.902935	0	0	14
200	GGGCTCACAATGTTGC-1	5669	37M5530N102M11S	163552618	3	X1_KN	KN	7.17626	0	0	1
201	GGGCTCACAATGTTGC-1	5669	37M5530N102M11S	163552618	4	X1_KN	KN	7.17626	0	0	1
202	ACGGTTATCGGACGTC-1	150	150M	163552619	3	X1_KN	KN	8.45085	0	0	1
203	AGTGATCAGGTCGTCC-1	150	150M	163552619	3	X1_KN	KN	2.72073	0	0	0
204	GTGGTTACATGGACAG-1	6343	35M5530N107M663N8M	163552620	3	X1_KN	KN	2.11002	0	0	10
205	GTGGTTACATGGACAG-1	6343	35M5530N107M663N8M	163552620	4	X1_KN	KN	2.11002	0	0	10
206	GTGGTTACATGGACAG-1	6343	35M5530N107M663N8M	163552620	5	X1_KN	KN	2.11002	0	0	10
207	CATTCCGCACTTGACA-1	150	150M	163552621	3	X1_KN	KN	7.04729	0	0	1
208	CTGCTCATCTGCCTCA-1	6343	31M5530N107M663N12M	163552624	3	X1_KN	KN	2.01841	0	0	0
209	CTGCTCATCTGCCTCA-1	6343	31M5530N107M663N12M	163552624	4	X1_KN	KN	2.01841	0	0	0
210	CTGCTCATCTGCCTCA-1	6343	31M5530N107M663N12M	163552624	5	X1_KN	KN	2.01841	0	0	0
211	TTACGTTGTTAGGAGC-1	6343	30M5530N107M663N13M	163552625	3	X1_KN	KN	2.3653	0.00614364	0	0
212	TTACGTTGTTAGGAGC-1	6343	30M5530N107M663N13M	163552625	4	X1_KN	KN	2.3653	0.00614364	0	0
213	TTACGTTGTTAGGAGC-1	6343	30M5530N107M663N13M	163552625	5	X1_KN	KN	2.3653	0.00614364	0	0
214	ACGGAAGAGAAACCCG-1	150	150M	163552628	3	X1_KN	KN	1.34562	0	0	8
215	GTAGAGGGTACAAACA-1	6343	26M5530N107M663N17M	163552629	3	X1_KN	KN	3.08598	0	0	8
216	GTAGAGGGTACAAACA-1	6343	26M5530N107M663N17M	163552629	4	X1_KN	KN	3.08598	0	0	8
217	GTAGAGGGTACAAACA-1	6343	26M5530N107M663N17M	163552629	5	X1_KN	KN	3.08598	0	0	8
218	CTCCCAAGTGACAACG-1	150	150M	163552630	3	X1_KN	KN	1.66184	0	0	0
219	GTCTAGAAGGAGAGGC-1	6343	24M5530N107M663N19M	163552631	3	X1_KN	KN	2.54187	0.00747608	0.00747608	0
220	GTCTAGAAGGAGAGGC-1	6343	24M5530N107M663N19M	163552631	4	X1_KN	KN	2.54187	0.00747608	0.00747608	0
221	GTCTAGAAGGAGAGGC-1	6343	24M5530N107M663N19M	163552631	5	X1_KN	KN	2.54187	0.00747608	0.00747608	0
222	CATGCAAAGAGTTGAT-1	150	150M	163552633	3	X1_KN	KN	2.26193	0	0	0
223	TACCGGGGTTGCATAC-1	6343	15M5530N107M663N28M	163552640	3	X1_KN	KN	5.7272	0	0	0
224	TACCGGGGTTGCATAC-1	6343	15M5530N107M663N28M	163552640	4	X1_KN	KN	5.7272	0	0	0
225	TACCGGGGTTGCATAC-1	6343	15M5530N107M663N28M	163552640	5	X1_KN	KN	5.7272	0	0	0
226	CTGAATGAGCTGACAG-1	11649	14M11499N136M	163552641	3	X1_KN	KN	3.14937	0	0	0
227	CTGAATGAGCTGACAG-1	11649	14M11499N136M	163552641	7	X1_KN	KN	3.14937	0	0	0
228	CTCAATTTCTGCAGCG-1	150	150M	163552642	3	X1_KN	KN	6.91718	0.00284892	0.00284892	1
229	GTGAGGAAGTCAGCGA-1	6343	11M5530N107M663N32M	163552644	3	X1_KN	KN	5.48616	0.009993	0	0
230	GTGAGGAAGTCAGCGA-1	6343	11M5530N107M663N32M	163552644	4	X1_KN	KN	5.48616	0.009993	0	0
231	GTGAGGAAGTCAGCGA-1	6343	11M5530N107M663N32M	163552644	5	X1_KN	KN	5.48616	0.009993	0	0
232	TCCACCAAGAGATCGC-1	150	150M	163552645	3	X1_KN	KN	6.48877	0.00354384	0	1
233	ATTGTTCTCCAATGCA-1	20073	9M5530N29M14393N112M	163552646	3	X1_KN	KN	0.368875	0	0.0208797	0
234	ATTGTTCTCCAATGCA-1	20073	9M5530N29M14393N112M	163552646	4	X1_KN	KN	0.368875	0	0.0208797	0
235	ATTGTTCTCCAATGCA-1	20073	9M5530N29M14393N112M	163552646	10	X1_KN	KN	0.368875	0	0.0208797	0
236	TTACAGGCATGAGTAA-1	150	150M	163552647	3	X1_KN	KN	2.83972	0	0	0
237	AACAAGATCATTACCT-1	150	150M	163552649	3	X1_KN	KN	2.76337	0	0	1
238	CCTCCTCGTTTCCAAG-1	150	150M	163552650	3	X1_KN	KN	3.40932	0.00402042	0.00402042	8
239	ATGCCTCCACAACATC-1	150	150M	163552650	3	X1_KN	KN	5.79741	0	0	1
240	GAGACCCTCCGTCACT-1	150	150M	163552650	3	X1_KN	KN	3.98008	0	0	1
241	AATGGCTGTAATCAGA-1	150	150M	163552651	3	X1_KN	KN	2.15957	0	0	0
242	AAGCCATTCACACCCT-1	6343	3M5530N107M663N40M	163552652	3	X1_KN	KN	1.47008	0	0	8
243	AAGCCATTCACACCCT-1	6343	3M5530N107M663N40M	163552652	4	X1_KN	KN	1.47008	0	0	8
244	AAGCCATTCACACCCT-1	6343	3M5530N107M663N40M	163552652	5	X1_KN	KN	1.47008	0	0	8
245	CTAACTTAGAGGCGGA-1	150	150M	163552654	3	X1_KN	KN	2.79503	0	0	1
246	GGGACAATCTCTTGCG-1	813	103M663N47M	163558189	4	X1_KN	KN	2.04971	0	0.00444622	7
247	GGGACAATCTCTTGCG-1	813	103M663N47M	163558189	5	X1_KN	KN	2.04971	0	0.00444622	7
248	TATCAGGTCCCTCTAG-1	813	69M663N81M	163558223	4	X1_KN	KN	1.16186	0	0	15
249	TATCAGGTCCCTCTAG-1	813	69M663N81M	163558223	5	X1_KN	KN	1.16186	0	0	15
250	CCCAACTAGATCGCCC-1	777	67M663N47M36S	163558225	4	X1_KN	KN	2.37203	0	0	17
251	CCCAACTAGATCGCCC-1	777	67M663N47M36S	163558225	5	X1_KN	KN	2.37203	0	0	17
252	GTTTACTGTGGCACTC-1	813	65M663N85M	163558227	4	X1_KN	KN	2.2684	0	0	1
253	GTTTACTGTGGCACTC-1	813	65M663N85M	163558227	5	X1_KN	KN	2.2684	0	0	1
254	TTCTTCCTCAGGAAGC-1	813	50M663N100M	163558242	4	X1_KN	KN	6.67288	0	0	1
255	TTCTTCCTCAGGAAGC-1	813	50M663N100M	163558242	5	X1_KN	KN	6.67288	0	0	1
256	AGCGTCGCATCTTTCA-1	813	36M663N114M	163558256	4	X1_KN	KN	2.42662	0	0	1
257	AGCGTCGCATCTTTCA-1	813	36M663N114M	163558256	5	X1_KN	KN	2.42662	0	0	1
258	CATGCGGCATCCGTGG-1	813	25M663N125M	163558267	4	X1_KN	KN	5.56921	0	0	14
259	CATGCGGCATCCGTGG-1	813	25M663N125M	163558267	5	X1_KN	KN	5.56921	0	0	14
260	GCAACCGTCATCTCTA-1	813	20M663N130M	163558272	4	X1_KN	KN	1.9766	0.0049169	0	0
261	GCAACCGTCATCTCTA-1	813	20M663N130M	163558272	5	X1_KN	KN	1.9766	0.0049169	0	0
262	TTCCGGTGTATCTTCT-1	150	150M	163558905	5	X1_KN	KN	1.33897	0	0	8
263	CGGGCATTCATTCGTT-1	150	150M	163558917	5	X1_KN	KN	1.08247	0.0103093	0	0
264	AGAAATGGTTTGCCGG-1	150	150M	163558959	5	X1_KN	KN	2.26755	0	0.00517705	9
265	GCCATTCGTGGGTTGA-1	150	150M	163558987	5	X1_KN	KN	3.94077	0	0	1
266	TTACCGCTCAAGCCAT-1	150	150M	163558988	5	X1_KN	KN	1.7769	0	0	7
267	TATTCCAGTTAAACAG-1	150	150M	163558997	5	X1_KN	KN	4.30723	0	0	10
268	CAACAACGTAGTCACT-1	3558	105M3408N45M	163559006	5	X1_KN	KN	2.21616	0	0	8
269	CAACAACGTAGTCACT-1	3558	105M3408N45M	163559006	6	X1_KN	KN	2.21616	0	0	8
270	CATCCCATCTAGAACC-1	150	150M	163559016	5	X1_KN	KN	0.847417	0	0	8
271	AGTCATGAGGAAGTAG-1	150	150M	163559018	5	X1_KN	KN	10.3713	0	0	9
272	ACGTAGTAGGTCATAA-1	150	150M	163559034	5	X1_KN	KN	6.32382	0	0	9
273	CTAACCCCAGAGTTGG-1	3558	74M3408N76M	163559037	5	X1_KN	KN	1.02374	0	0	0
274	CTAACCCCAGAGTTGG-1	3558	74M3408N76M	163559037	6	X1_KN	KN	1.02374	0	0	0
275	AGAGCCCGTTGTATGC-1	150	150M	163559037	5	X1_KN	KN	2.01258	0.0125786	0	8
276	CGGGTGTTCCGTACGG-1	3558	67M3408N83M	163559044	5	X1_KN	KN	3.33509	0	0	1
277	CGGGTGTTCCGTACGG-1	3558	67M3408N83M	163559044	6	X1_KN	KN	3.33509	0	0	1
278	TGGTAGTTCATCGCTC-1	150	150M	163559046	5	X1_KN	KN	3.44196	0	0	0
279	GCATCTCAGCGCTGCT-1	3558	64M3408N86M	163559047	5	X1_KN	KN	1.50279	0	0	8
280	GCATCTCAGCGCTGCT-1	3558	64M3408N86M	163559047	6	X1_KN	KN	1.50279	0	0	8
281	CTCAACCAGCTAGAGC-1	5105	55M3408N88M1547N7M	163559056	5	X1_KN	KN	1.61903	0	0	0
282	CTCAACCAGCTAGAGC-1	5105	55M3408N88M1547N7M	163559056	6	X1_KN	KN	1.61903	0	0	0
283	CTCAACCAGCTAGAGC-1	5105	55M3408N88M1547N7M	163559056	7	X1_KN	KN	1.61903	0	0	0
284	CATACTTTCGCAATGT-1	5105	50M3408N88M1547N12M	163559061	5	X1_KN	KN	0.702929	0	0	0
285	CATACTTTCGCAATGT-1	5105	50M3408N88M1547N12M	163559061	6	X1_KN	KN	0.702929	0	0	0
286	CATACTTTCGCAATGT-1	5105	50M3408N88M1547N12M	163559061	7	X1_KN	KN	0.702929	0	0	0
287	TACTTCATCCGTCCTA-1	5105	43M3408N88M1547N19M	163559068	5	X1_KN	KN	1.82725	0	0	0
288	TACTTCATCCGTCCTA-1	5105	43M3408N88M1547N19M	163559068	6	X1_KN	KN	1.82725	0	0	0
289	TACTTCATCCGTCCTA-1	5105	43M3408N88M1547N19M	163559068	7	X1_KN	KN	1.82725	0	0	0
290	GCTGAATAGACGCATG-1	5105	36M3408N88M1547N26M	163559075	5	X1_KN	KN	4.35357	0	0	1
291	GCTGAATAGACGCATG-1	5105	36M3408N88M1547N26M	163559075	6	X1_KN	KN	4.35357	0	0	1
292	GCTGAATAGACGCATG-1	5105	36M3408N88M1547N26M	163559075	7	X1_KN	KN	4.35357	0	0	1
293	AGGGTCCGTTAGGAGC-1	5105	33M3408N88M1547N29M	163559078	5	X1_KN	KN	5.34672	0.0095648	0	14
294	AGGGTCCGTTAGGAGC-1	5105	33M3408N88M1547N29M	163559078	6	X1_KN	KN	5.34672	0.0095648	0	14
295	AGGGTCCGTTAGGAGC-1	5105	33M3408N88M1547N29M	163559078	7	X1_KN	KN	5.34672	0.0095648	0	14
296	TAACACGAGACCAACG-1	5105	24M3408N88M1547N38M	163559087	5	X1_KN	KN	2.49842	0	0.00901957	0
297	TAACACGAGACCAACG-1	5105	24M3408N88M1547N38M	163559087	6	X1_KN	KN	2.49842	0	0.00901957	0
298	TAACACGAGACCAACG-1	5105	24M3408N88M1547N38M	163559087	7	X1_KN	KN	2.49842	0	0.00901957	0
299	TGACGCGCACAGCTGC-1	148	148M2S	163559088	5	X1_KN	KN	2.01322	0	0	0
300	GCCATGGGTTAAACAG-1	5105	18M3408N88M1547N44M	163559093	5	X1_KN	KN	3.83491	0	0.00885661	16
301	GCCATGGGTTAAACAG-1	5105	18M3408N88M1547N44M	163559093	6	X1_KN	KN	3.83491	0	0.00885661	16
302	GCCATGGGTTAAACAG-1	5105	18M3408N88M1547N44M	163559093	7	X1_KN	KN	3.83491	0	0.00885661	16
303	TCCACCAGTACCTAGT-1	150	150M	163559097	5	X1_KN	KN	2.35115	0	0	8
304	TCATTCATCCATTTGT-1	150	150M	163559104	5	X1_KN	KN	1.24011	0	0.00510334	8
305	TGACAGTAGTTGGACG-1	150	150M	163559110	5	X1_KN	KN	1.94503	0	0.00582343	9
306	TTACGTTGTTAGGAGC-1	150	150M	163562403	6	X1_KN	KN	2.3653	0.00614364	0	0
307	GCTTTCGGTAATGATG-1	150	150M	163562463	6	X1_KN	KN	1.48859	0	0.00246865	0
308	GTAATCGCAGGTCCCA-1	1697	90M1547N60M	163562517	6	X1_KN	KN	3.84092	0	0	9
309	GTAATCGCAGGTCCCA-1	1697	90M1547N60M	163562517	7	X1_KN	KN	3.84092	0	0	9
310	GTTCTATCAGTGTGCC-1	1697	87M1547N63M	163562520	6	X1_KN	KN	3.62745	0	0	1
311	GTTCTATCAGTGTGCC-1	1697	87M1547N63M	163562520	7	X1_KN	KN	3.62745	0	0	1
312	TCTCTGGCACTTCAGA-1	1697	85M1547N65M	163562522	6	X1_KN	KN	3.75856	0	0	9
313	TCTCTGGCACTTCAGA-1	1697	85M1547N65M	163562522	7	X1_KN	KN	3.75856	0	0	9
314	ATGGTTGCACCTGCGA-1	1697	84M1547N66M	163562523	6	X1_KN	KN	3.49592	0	0	0
315	ATGGTTGCACCTGCGA-1	1697	84M1547N66M	163562523	7	X1_KN	KN	3.49592	0	0	0
316	CTATAGGTCAGAGTTC-1	542	106M392N44M	163562527	6	X1_KN	KN	7.5706	0	0	10
317	GAAGCGAAGTTACGAA-1	1697	75M1547N75M	163562532	6	X1_KN	KN	1.70421	0	0	8
318	GAAGCGAAGTTACGAA-1	1697	75M1547N75M	163562532	7	X1_KN	KN	1.70421	0	0	8
319	TCCACCATCGACCAAT-1	1697	70M1547N80M	163562537	6	X1_KN	KN	1.93713	0	0.00820816	2
320	TCCACCATCGACCAAT-1	1697	70M1547N80M	163562537	7	X1_KN	KN	1.93713	0	0.00820816	2
321	GAACTGTCAATTGAAG-1	1697	60M1547N90M	163562547	6	X1_KN	KN	7.95401	0	0	0
322	GAACTGTCAATTGAAG-1	1697	60M1547N90M	163562547	7	X1_KN	KN	7.95401	0	0	0
323	TACAACGAGTCTAGAA-1	1697	37M1547N113M	163562570	6	X1_KN	KN	0.91682	0	0	15
324	TACAACGAGTCTAGAA-1	1697	37M1547N113M	163562570	7	X1_KN	KN	0.91682	0	0	15
325	CGAAGTTCACTTCTCG-1	10197	32M1547N83M8500N35M	163562575	6	X1_KN	KN	2.39908	0	0	13
326	CGAAGTTCACTTCTCG-1	10197	32M1547N83M8500N35M	163562575	7	X1_KN	KN	2.39908	0	0	13
327	CGAAGTTCACTTCTCG-1	10197	32M1547N83M8500N35M	163562575	10	X1_KN	KN	2.39908	0	0	13
328	ACATCCCTCGGTAGGA-1	1697	32M1547N118M	163562575	6	X1_KN	KN	2.61963	0	0	0
329	ACATCCCTCGGTAGGA-1	1697	32M1547N118M	163562575	7	X1_KN	KN	2.61963	0	0	0
330	TCAGTCCTCGCTGATA-1	1697	28M1547N122M	163562579	6	X1_KN	KN	2.84238	0	0	0
331	TCAGTCCTCGCTGATA-1	1697	28M1547N122M	163562579	7	X1_KN	KN	2.84238	0	0	0
332	TCACATTTCGAGGCAA-1	1663	10M1547N106M34S	163562597	6	X1_KN	KN	5.87773	0	0	1
333	TCACATTTCGAGGCAA-1	1663	10M1547N106M34S	163562597	7	X1_KN	KN	5.87773	0	0	1
334	TCTACATAGCTGTCCG-1	150	150M	163564042	7	X1_KN	KN	2.46251	0	0	0
335	GCTGCAGGTGATCGTT-1	8682	84M8532N66M	163564155	7	X1_KN	KN	5.57706	0.00586442	0	1
336	GCTGCAGGTGATCGTT-1	8682	84M8532N66M	163564155	10	X1_KN	KN	5.57706	0.00586442	0	1
337	CACGTGGCACTGGACC-1	1961	138M1811N12M	163564172	7	X1_KN	KN	1.40071	0	0.0103756	0
338	CACGTGGCACTGGACC-1	1961	138M1811N12M	163564172	8	X1_KN	KN	1.40071	0	0.0103756	0
339	AACCAACTCGATACTG-1	1961	134M1811N16M	163564176	7	X1_KN	KN	2.79432	0	0.00572606	9
340	AACCAACTCGATACTG-1	1961	134M1811N16M	163564176	8	X1_KN	KN	2.79432	0	0.00572606	9
341	ATACTTCGTCCCGCAA-1	1961	126M1811N24M	163564184	7	X1_KN	KN	1.57775	0	0	8
342	ATACTTCGTCCCGCAA-1	1961	126M1811N24M	163564184	8	X1_KN	KN	1.57775	0	0	8
343	TTACGTTTCCTCCACA-1	1961	119M1811N31M	163564191	7	X1_KN	KN	5.08343	0.00324612	0	1
344	TTACGTTTCCTCCACA-1	1961	119M1811N31M	163564191	8	X1_KN	KN	5.08343	0.00324612	0	1
345	CGGACACGTCCAATCA-1	1961	112M1811N38M	163564198	7	X1_KN	KN	1.79841	0	0	8
346	CGGACACGTCCAATCA-1	1961	112M1811N38M	163564198	8	X1_KN	KN	1.79841	0	0	8
347	TTGACCCGTTGCATCA-1	1961	110M1811N40M	163564200	7	X1_KN	KN	3.37741	0.00375686	0	8
348	TTGACCCGTTGCATCA-1	1961	110M1811N40M	163564200	8	X1_KN	KN	3.37741	0.00375686	0	8
349	TGAATCGGTGCTAGCC-1	8542	64M8392N86M	163564213	7	X1_KN	KN	3.01469	0	0	1
350	TGAATCGGTGCTAGCC-1	8542	64M8392N86M	163564213	10	X1_KN	KN	3.01469	0	0	1
351	GATCCCTTCACTTCTA-1	1961	91M1811N59M	163564219	7	X1_KN	KN	0.823231	0	0	2
352	GATCCCTTCACTTCTA-1	1961	91M1811N59M	163564219	8	X1_KN	KN	0.823231	0	0	2
353	TGATCTTTCGGAAGGT-1	1961	84M1811N66M	163564226	7	X1_KN	KN	2.34971	0	0	0
354	TGATCTTTCGGAAGGT-1	1961	84M1811N66M	163564226	8	X1_KN	KN	2.34971	0	0	0
355	CTACCCAAGTTGCGAG-1	1961	80M1811N70M	163564230	7	X1_KN	KN	0.0367613	0	0	0
356	CTACCCAAGTTGCGAG-1	1961	80M1811N70M	163564230	8	X1_KN	KN	0.0367613	0	0	0
357	GGTCTGGGTTTCACAG-1	1961	74M1811N76M	163564236	7	X1_KN	KN	3.6635	0	0	0
358	GGTCTGGGTTTCACAG-1	1961	74M1811N76M	163564236	8	X1_KN	KN	3.6635	0	0	0
359	GACCAATTCGGTCACG-1	1961	70M1811N80M	163564240	7	X1_KN	KN	2.48492	0	0	8
360	GACCAATTCGGTCACG-1	1961	70M1811N80M	163564240	8	X1_KN	KN	2.48492	0	0	8
361	GGAGGATCAACACGTT-1	1961	69M1811N81M	163564241	7	X1_KN	KN	0.673344	0	0	0
362	GGAGGATCAACACGTT-1	1961	69M1811N81M	163564241	8	X1_KN	KN	0.673344	0	0	0
363	GGCTTTCAGTGTAGAT-1	1961	68M1811N82M	163564242	7	X1_KN	KN	1.74751	0	0.0049645	8
364	GGCTTTCAGTGTAGAT-1	1961	68M1811N82M	163564242	8	X1_KN	KN	1.74751	0	0.0049645	8
365	AGACAGGCATGACAAA-1	1961	59M1811N91M	163564251	7	X1_KN	KN	0.957006	0	0	0
366	AGACAGGCATGACAAA-1	1961	59M1811N91M	163564251	8	X1_KN	KN	0.957006	0	0	0
367	ACTTCGCTCCTATTTG-1	1935	43M1811N81M26S	163564267	7	X1_KN	KN	1.34378	0	0	8
368	ACTTCGCTCCTATTTG-1	1935	43M1811N81M26S	163564267	8	X1_KN	KN	1.34378	0	0	8
369	TGTACAGGTAGGCAAC-1	1961	35M1811N115M	163564275	7	X1_KN	KN	3.41563	0	0	0
370	TGTACAGGTAGGCAAC-1	1961	35M1811N115M	163564275	8	X1_KN	KN	3.41563	0	0	0
371	ACTCCCAGTAACATGA-1	1961	29M1811N121M	163564281	7	X1_KN	KN	1.54049	0	0	1
372	ACTCCCAGTAACATGA-1	1961	29M1811N121M	163564281	8	X1_KN	KN	1.54049	0	0	1
373	GCTTGGGTCCCATGGG-1	1961	28M1811N122M	163564282	7	X1_KN	KN	2.28603	0	0	0
374	GCTTGGGTCCCATGGG-1	1961	28M1811N122M	163564282	8	X1_KN	KN	2.28603	0	0	0
375	TGGTTAGAGTGTAGAT-1	1961	28M1811N122M	163564282	7	X1_KN	KN	4.11085	0	0	0
376	TGGTTAGAGTGTAGAT-1	1961	28M1811N122M	163564282	8	X1_KN	KN	4.11085	0	0	0
377	TGAGTCAAGCATGCAG-1	1961	26M1811N124M	163564284	7	X1_KN	KN	1.47806	0	0	9
378	TGAGTCAAGCATGCAG-1	1961	26M1811N124M	163564284	8	X1_KN	KN	1.47806	0	0	9
379	GAGCTGCTCGGATACT-1	1961	20M1811N130M	163564290	7	X1_KN	KN	2.60439	0	0.00618621	16
380	GAGCTGCTCGGATACT-1	1961	20M1811N130M	163564290	8	X1_KN	KN	2.60439	0	0.00618621	16
381	CTGGTCTAGACCAAGC-1	1961	11M1811N139M	163564299	7	X1_KN	KN	2.04847	0	0	0
382	CTGGTCTAGACCAAGC-1	1961	11M1811N139M	163564299	8	X1_KN	KN	2.04847	0	0	0
383	CACAGATCAGAGGTAC-1	1961	10M1811N140M	163564300	7	X1_KN	KN	3.20172	0	0	0
384	CACAGATCAGAGGTAC-1	1961	10M1811N140M	163564300	8	X1_KN	KN	3.20172	0	0	0
385	GCGAGAACAGTGTGCC-1	150	150M	163566123	8	X1_KN	KN	2.09335	0	0	0
386	TCACGCTAGTAATACG-1	150	150M	163566125	8	X1_KN	KN	2.08428	0	0	1
387	GCAGCTGGTTTACGAC-1	150	150M	163566132	8	X1_KN	KN	1.13751	0	0	0
388	TCACGGGTCAGCCCAG-1	150	150M	163566132	8	X1_KN	KN	2.14075	0	0	0
389	GAAACCTGTGCTCTTC-1	150	150M	163566134	8	X1_KN	KN	2.42691	0	0	8
390	AAGACTCCATCGGATT-1	150	150M	163566139	8	X1_KN	KN	2.33342	0	0	0
391	GTTTACTCACCTGCAG-1	150	150M	163566142	8	X1_KN	KN	2.06865	0.00302435	0	8
392	TACGCTCCAGACTGCC-1	150	150M	163566145	8	X1_KN	KN	1.84794	0	0	0
393	CCACTTGGTCGCGTTG-1	119	31S119M	163566146	8	X1_KN	KN	2.49609	0	0	0
394	ATTCAGGTCTTCACGC-1	150	150M	163566149	8	X1_KN	KN	1.75168	0	0.0128329	8
395	AGAACCTGTAAGGAGA-1	150	150M	163566152	8	X1_KN	KN	2.41022	0	0	9
396	ACGCACGGTCCGGTGT-1	150	150M	163566152	8	X1_KN	KN	2.35506	0.00474811	0	0
397	CTATCTATCAGACCTA-1	150	150M	163566152	8	X1_KN	KN	1.47582	0.00808669	0	0
398	AGACAAACACCGCTAG-1	150	150M	163566152	8	X1_KN	KN	1.77435	0	0	1
399	CTATCTATCAGACCTA-1	150	150M	163566154	8	X1_KN	KN	1.47582	0.00808669	0	0
400	GTCACGGGTCTTTATC-1	150	150M	163566154	8	X1_KN	KN	3.3826	0	0	0
401	ATGCATGAGACTTCGT-1	150	150M	163566162	8	X1_KN	KN	3.06811	0	0	8
402	GTCGTTCTCGGCATAT-1	150	150M	163566164	8	X1_KN	KN	2.64758	0.00490292	0	0
403	AAGCGAGGTGCACAAG-1	150	150M	163566164	8	X1_KN	KN	5.61436	0.00456267	0.00228133	1
404	TTCCAATTCAGTCCGG-1	150	150M	163566165	8	X1_KN	KN	3.1159	0	0	1
405	CTCAATTTCTGCAGCG-1	150	150M	163566170	8	X1_KN	KN	6.91718	0.00284892	0.00284892	1
406	ATGCATGAGACTTCGT-1	150	150M	163566175	8	X1_KN	KN	3.06811	0	0	8
407	CATCCACTCTTGGAAC-1	150	150M	163566176	8	X1_KN	KN	1.91897	0	0	0
408	ATGCCTCGTCTTTCTA-1	150	150M	163566184	8	X1_KN	KN	1.46284	0	0	15
409	TTGAGTGAGTGAGGTC-1	150	150M	163566187	8	X1_KN	KN	3.90564	0.00682804	0.00341402	0
410	CTTACCGAGCCGTAAG-1	150	150M	163566189	8	X1_KN	KN	0.133894	0	0	14
411	AGTTCCCTCCGGCTTT-1	150	150M	163566190	8	X1_KN	KN	2.95994	0.00996611	0	1
412	AGTCACATCCGTAGTA-1	150	150M	163566191	8	X1_KN	KN	7.82628	0	0	1
413	TATTCCACAATGCTCA-1	150	150M	163566193	8	X1_KN	KN	1.1069	0.0088199	0.00440995	8
414	ATCGCCTCAATAGGGC-1	150	150M	163566194	8	X1_KN	KN	7.09586	0	0	1
415	TCTAACTCACGCTTAA-1	150	150M	163566194	8	X1_KN	KN	2.4557	0.00697642	0.00697642	9
416	GGCACGTCATCTTTCA-1	150	150M	163566195	8	X1_KN	KN	2.95499	0	0	0
417	CTCAATTGTGCCAAGA-1	150	150M	163566199	8	X1_KN	KN	2.40567	0	0	0
418	AGATAGATCTCACTCG-1	150	150M	163566203	8	X1_KN	KN	2.47379	0	0	0
419	GAAGCGACAGTTTGGT-1	150	150M	163566204	8	X1_KN	KN	1.56419	0	0	1
420	CTGCATCCAAGTTGGG-1	150	150M	163566211	8	X1_KN	KN	5.9169	0	0	1
421	CTCTCGACAGACCAGA-1	150	150M	163566212	8	X1_KN	KN	2.20344	0	0	8
422	GACTCTCTCCACAGGC-1	150	150M	163566220	8	X1_KN	KN	1.04451	0	0.00803471	15
423	TCGCAGGTCGGATACT-1	150	150M	163566222	8	X1_KN	KN	2.75456	0.00374771	0	14
424	GTAACACGTCTCTCAC-1	150	150M	163566227	8	X1_KN	KN	2.11587	0	0	0
425	GTAGGTTTCGACGTCG-1	2679	126M2529N24M	163566232	8	X1_KN	KN	2.90916	0	0	8
426	GTAGGTTTCGACGTCG-1	2679	126M2529N24M	163566232	9	X1_KN	KN	2.90916	0	0	8
427	GATTGGTGTACTGACT-1	150	150M	163566232	8	X1_KN	KN	1.82169	0	0	7
428	ATGGAGGGTCAGATTC-1	2679	118M2529N32M	163566240	8	X1_KN	KN	4.2241	0	0	0
429	ATGGAGGGTCAGATTC-1	2679	118M2529N32M	163566240	9	X1_KN	KN	4.2241	0	0	0
430	AGCTTCCCAGGCATTT-1	150	150M	163566242	8	X1_KN	KN	2.38984	0	0.00786133	0
431	TTCAGGAAGGTAAACT-1	150	150M	163566245	8	X1_KN	KN	4.39584	0	0	14
432	GCTGCAGGTGATCGTT-1	150	150M	163566245	8	X1_KN	KN	5.57706	0.00586442	0	1
433	TGTCCTGAGCTAGATA-1	2678	107M2529N42M1S	163566251	8	X1_KN	KN	1.72107	0	0	0
434	TGTCCTGAGCTAGATA-1	2678	107M2529N42M1S	163566251	9	X1_KN	KN	1.72107	0	0	0
435	CTCAATTTCTGCAGCG-1	2679	104M2529N46M	163566254	8	X1_KN	KN	6.91718	0.00284892	0.00284892	1
436	CTCAATTTCTGCAGCG-1	2679	104M2529N46M	163566254	9	X1_KN	KN	6.91718	0.00284892	0.00284892	1
437	TTCTTCCTCGAACCAT-1	150	150M	163566265	8	X1_KN	KN	1.54194	0.00377003	0	0
438	CACACAAAGAAGAACG-1	2677	89M2529N59M2S	163566269	8	X1_KN	KN	2.13228	0	0	6
439	CACACAAAGAAGAACG-1	2677	89M2529N59M2S	163566269	9	X1_KN	KN	2.13228	0	0	6
440	TGACGCGCACAGCTGC-1	150	150M	163566271	8	X1_KN	KN	2.01322	0	0	0
441	TTGTGTTGTAGAGGAA-1	2646	86M2529N31M33S	163566272	8	X1_KN	KN	2.83241	0.00759359	0	1
442	TTGTGTTGTAGAGGAA-1	2646	86M2529N31M33S	163566272	9	X1_KN	KN	2.83241	0.00759359	0	1
443	TGCACGGAGCCATATC-1	150	150M	163566272	8	X1_KN	KN	5.13181	0	0	13
444	TCTCCGACAGGCATTT-1	150	150M	163566280	8	X1_KN	KN	2.27093	0	0	7
445	TACTTCACAATTAGGA-1	150	150M	163566281	8	X1_KN	KN	5.64656	0	0	1
446	ATTCTACTCTCTCGCA-1	2648	74M2529N45M31S	163566284	8	X1_KN	KN	4.16609	0	0	13
447	ATTCTACTCTCTCGCA-1	2648	74M2529N45M31S	163566284	9	X1_KN	KN	4.16609	0	0	13
448	CGATCGGAGGGTCTTT-1	2679	73M2529N77M	163566285	8	X1_KN	KN	3.73987	0	0	1
449	CGATCGGAGGGTCTTT-1	2679	73M2529N77M	163566285	9	X1_KN	KN	3.73987	0	0	1
450	GTCATTTCACTGCGTG-1	150	150M	163566285	8	X1_KN	KN	9.70982	0	0	10
451	AGATCCAGTGCTCTCT-1	2679	68M2529N82M	163566290	8	X1_KN	KN	1.60656	0	0	0
452	AGATCCAGTGCTCTCT-1	2679	68M2529N82M	163566290	9	X1_KN	KN	1.60656	0	0	0
453	TCAGTCCAGGGCCTCT-1	2679	64M2529N86M	163566294	8	X1_KN	KN	1.85631	0	0	0
454	TCAGTCCAGGGCCTCT-1	2679	64M2529N86M	163566294	9	X1_KN	KN	1.85631	0	0	0
455	GTAGAAATCTTGGCTC-1	2679	63M2529N87M	163566295	8	X1_KN	KN	1.19208	0	0	0
456	GTAGAAATCTTGGCTC-1	2679	63M2529N87M	163566295	9	X1_KN	KN	1.19208	0	0	0
457	AGACCCGCACGAGGTA-1	2679	63M2529N87M	163566295	8	X1_KN	KN	3.90317	0	0	1
458	AGACCCGCACGAGGTA-1	2679	63M2529N87M	163566295	9	X1_KN	KN	3.90317	0	0	1
459	CACAGATCATAACCCA-1	6540	63M2529N24M3861N63M	163566295	8	X1_KN	KN	4.02386	0	0	1
460	CACAGATCATAACCCA-1	6540	63M2529N24M3861N63M	163566295	9	X1_KN	KN	4.02386	0	0	1
461	CACAGATCATAACCCA-1	6540	63M2529N24M3861N63M	163566295	10	X1_KN	KN	4.02386	0	0	1
462	GATGAGGTCAGTGATC-1	2679	62M2529N88M	163566296	8	X1_KN	KN	1.81575	0.00343242	0	8
463	GATGAGGTCAGTGATC-1	2679	62M2529N88M	163566296	9	X1_KN	KN	1.81575	0.00343242	0	8
464	CATGGTACATAGTCGT-1	2679	58M2529N92M	163566300	8	X1_KN	KN	4.30908	0	0	0
465	CATGGTACATAGTCGT-1	2679	58M2529N92M	163566300	9	X1_KN	KN	4.30908	0	0	0
466	GTAGGTTTCGACGTCG-1	2679	57M2529N93M	163566301	8	X1_KN	KN	2.90916	0	0	8
467	GTAGGTTTCGACGTCG-1	2679	57M2529N93M	163566301	9	X1_KN	KN	2.90916	0	0	8
468	TGAATGCAGAAGCGCT-1	150	150M	163566301	8	X1_KN	KN	1.89879	0.00464253	0	0
469	CTCATTATCACAGTGT-1	150	150M	163566302	8	X1_KN	KN	3.95372	0	0	9
470	GATCCCTAGTGATGGC-1	150	150M	163566303	8	X1_KN	KN	4.85265	0	0	1
471	CACTGTCAGCTGGCCT-1	6531	54M2529N33M3852N63M	163566304	8	X1_KN	KN	3.68869	0	0	1
472	CACTGTCAGCTGGCCT-1	6531	54M2529N33M3852N63M	163566304	9	X1_KN	KN	3.68869	0	0	1
473	CACTGTCAGCTGGCCT-1	6531	54M2529N33M3852N63M	163566304	10	X1_KN	KN	3.68869	0	0	1
474	ATCCGTCTCGCAGATT-1	2679	53M2529N97M	163566305	8	X1_KN	KN	3.91514	0.00697885	0	1
475	ATCCGTCTCGCAGATT-1	2679	53M2529N97M	163566305	9	X1_KN	KN	3.91514	0.00697885	0	1
476	TACGCTCGTACCCGAC-1	2679	53M2529N97M	163566305	8	X1_KN	KN	1.58552	0	0	0
477	TACGCTCGTACCCGAC-1	2679	53M2529N97M	163566305	9	X1_KN	KN	1.58552	0	0	0
478	CATGGTATCTACTCAT-1	2679	52M2529N98M	163566306	8	X1_KN	KN	1.28604	0	0	0
479	CATGGTATCTACTCAT-1	2679	52M2529N98M	163566306	9	X1_KN	KN	1.28604	0	0	0
480	TACGCTCTCTCGCAGG-1	6494	46M2529N35M3815N69M	163566312	8	X1_KN	KN	2.18399	0	0	8
481	TACGCTCTCTCGCAGG-1	6494	46M2529N35M3815N69M	163566312	9	X1_KN	KN	2.18399	0	0	8
482	TACGCTCTCTCGCAGG-1	6494	46M2529N35M3815N69M	163566312	10	X1_KN	KN	2.18399	0	0	8
483	TCTCTGGGTAACATCC-1	150	150M	163566313	8	X1_KN	KN	3.76407	0	0.0336078	15
484	AGATCCAAGTTGGAGC-1	2647	45M2529N73M32S	163566313	8	X1_KN	KN	4.03109	0.00726322	0	0
485	AGATCCAAGTTGGAGC-1	2647	45M2529N73M32S	163566313	9	X1_KN	KN	4.03109	0.00726322	0	0
486	GGGTTATAGTCTTCCC-1	150	150M	163566313	8	X1_KN	KN	9.19558	0	0	1
487	CTGGCAGGTACTGACT-1	150	150M	163566319	8	X1_KN	KN	4.51525	0	0	12
488	AAGTTCGCAAAGCTAA-1	150	150M	163566324	8	X1_KN	KN	1.57912	0	0.00222099	8
489	CTCAAGAAGTGCACAG-1	2679	31M2529N119M	163566327	8	X1_KN	KN	2.97731	0	0	16
490	CTCAAGAAGTGCACAG-1	2679	31M2529N119M	163566327	9	X1_KN	KN	2.97731	0	0	16
491	GGGACTCTCCCATTTA-1	150	150M	163566328	8	X1_KN	KN	2.04863	0	0	8
492	CTTACCGGTCTCACGG-1	150	150M	163566329	8	X1_KN	KN	1.9626	0	0	0
493	AGCCACGGTCGTGATT-1	2679	28M2529N122M	163566330	8	X1_KN	KN	3.19907	0	0	0
494	AGCCACGGTCGTGATT-1	2679	28M2529N122M	163566330	9	X1_KN	KN	3.19907	0	0	0
495	AAAGTGACAATAGTGA-1	2679	26M2529N124M	163566332	8	X1_KN	KN	1.67611	0	0	9
496	AAAGTGACAATAGTGA-1	2679	26M2529N124M	163566332	9	X1_KN	KN	1.67611	0	0	9
497	TGGGATTTCTTTGCAT-1	2649	30S23M2529N97M	163566335	8	X1_KN	KN	1.01805	0	0	7
498	TGGGATTTCTTTGCAT-1	2649	30S23M2529N97M	163566335	9	X1_KN	KN	1.01805	0	0	7
499	ATCTCTAGTAGCGCCT-1	2679	21M2529N129M	163566337	8	X1_KN	KN	5.04587	0	0	10
500	ATCTCTAGTAGCGCCT-1	2679	21M2529N129M	163566337	9	X1_KN	KN	5.04587	0	0	10
501	ACGGAAGCACTGTGTA-1	3618	18M2529N123M939N9M	163566340	8	X1_KN	KN	1.38571	0	0	0
502	ACGGAAGCACTGTGTA-1	3618	18M2529N123M939N9M	163566340	9	X1_KN	KN	1.38571	0	0	0
503	ACGGAAGCACTGTGTA-1	3618	18M2529N123M939N9M	163566340	10	X1_KN	KN	1.38571	0	0	0
504	TCCTTCTGTATCACGT-1	2679	17M2529N133M	163566341	8	X1_KN	KN	2.5747	0	0	0
505	TCCTTCTGTATCACGT-1	2679	17M2529N133M	163566341	9	X1_KN	KN	2.5747	0	0	0
506	GTGCTGGAGGACATCG-1	2679	15M2529N135M	163566343	8	X1_KN	KN	3.22375	0.00265548	0	0
507	GTGCTGGAGGACATCG-1	2679	15M2529N135M	163566343	9	X1_KN	KN	3.22375	0.00265548	0	0
508	AATCGACTCTGATGGT-1	3618	11M2529N123M939N16M	163566347	8	X1_KN	KN	2.49495	0	0	9
509	AATCGACTCTGATGGT-1	3618	11M2529N123M939N16M	163566347	9	X1_KN	KN	2.49495	0	0	9
510	AATCGACTCTGATGGT-1	3618	11M2529N123M939N16M	163566347	10	X1_KN	KN	2.49495	0	0	9
511	ATCGGATCACAGCCAC-1	150	150M	163566347	8	X1_KN	KN	1.26281	0	0.00661157	9
512	GTGTAACGTAGTATAG-1	2679	8M2529N142M	163566350	8	X1_KN	KN	2.24585	0.00916674	0	6
513	GTGTAACGTAGTATAG-1	2679	8M2529N142M	163566350	9	X1_KN	KN	2.24585	0.00916674	0	6
514	GCCATGGAGTGGTTCT-1	3618	7M2529N123M939N20M	163566351	8	X1_KN	KN	2.67664	0	0	8
515	GCCATGGAGTGGTTCT-1	3618	7M2529N123M939N20M	163566351	9	X1_KN	KN	2.67664	0	0	8
516	GCCATGGAGTGGTTCT-1	3618	7M2529N123M939N20M	163566351	10	X1_KN	KN	2.67664	0	0	8
517	AGCGCCACATCAGCGC-1	150	150M	163566355	8	X1_KN	KN	2.87661	0	0	8
518	GCCCAGAGTTTCCATT-1	150	150M	163568770	9	X1_KN	KN	5.16162	0	0	1
519	CCACACTCACTTCCTG-1	150	150M	163568799	9	X1_KN	KN	5.11393	0.0105009	0.0105009	0
520	GAGTTGTCACAGCTGC-1	150	150M	163568886	9	X1_KN	KN	1.84709	0.00524742	0.00524742	0
521	GTTGTAGTCTGGACTA-1	150	150M	163568886	9	X1_KN	KN	2.05339	0	0	8
522	TCAGGGCGTGGTATGG-1	3195	72M3045N78M	163568888	9	X1_KN	KN	2.70429	0	0	0
523	TCAGGGCGTGGTATGG-1	3195	72M3045N78M	163568888	10	X1_KN	KN	2.70429	0	0	0
524	ACGGAAGCACTGTGTA-1	1089	122M939N28M	163568888	9	X1_KN	KN	1.38571	0	0	0
525	ACGGAAGCACTGTGTA-1	1089	122M939N28M	163568888	10	X1_KN	KN	1.38571	0	0	0
526	CTGTATTAGTGAGTGC-1	150	150M	163568890	9	X1_KN	KN	2.90353	0	0	0
527	ACCAAACCATACCACA-1	1059	146M909N4M	163568894	9	X1_KN	KN	1.29005	0	0	0
528	ACCAAACCATACCACA-1	1059	146M909N4M	163568894	10	X1_KN	KN	1.29005	0	0	0
529	AACAAAGAGGTAGTCG-1	1059	140M909N10M	163568900	9	X1_KN	KN	2.20918	0	0	15
530	AACAAAGAGGTAGTCG-1	1059	140M909N10M	163568900	10	X1_KN	KN	2.20918	0	0	15
531	GTTGAACGTTCGAAGG-1	1059	139M909N11M	163568901	9	X1_KN	KN	2.63976	0	0	0
532	GTTGAACGTTCGAAGG-1	1059	139M909N11M	163568901	10	X1_KN	KN	2.63976	0	0	0
533	AATGAAGGTGAGCTCC-1	1059	138M909N12M	163568902	9	X1_KN	KN	2.23375	0	0	0
534	AATGAAGGTGAGCTCC-1	1059	138M909N12M	163568902	10	X1_KN	KN	2.23375	0	0	0
535	AACAGGGCATGACTGT-1	1059	137M909N13M	163568903	9	X1_KN	KN	1.40716	0.0039976	0	0
536	AACAGGGCATGACTGT-1	1059	137M909N13M	163568903	10	X1_KN	KN	1.40716	0.0039976	0	0
537	CTGGCAGTCCAAGCTA-1	1059	136M909N14M	163568904	9	X1_KN	KN	2.8346	0.00353882	0	0
538	CTGGCAGTCCAAGCTA-1	1059	136M909N14M	163568904	10	X1_KN	KN	2.8346	0.00353882	0	0
539	CTACAGATCTTCGCTG-1	1059	135M909N15M	163568905	9	X1_KN	KN	3.1889	0	0.0093791	1
540	CTACAGATCTTCGCTG-1	1059	135M909N15M	163568905	10	X1_KN	KN	3.1889	0	0.0093791	1
541	TACGCTCCAGACTGCC-1	1059	135M909N15M	163568905	9	X1_KN	KN	1.84794	0	0	0
542	TACGCTCCAGACTGCC-1	1059	135M909N15M	163568905	10	X1_KN	KN	1.84794	0	0	0
543	CGGGTCATCTGCTTTA-1	150	150M	163568909	9	X1_KN	KN	1.15482	0	0	0
544	CACTGTCGTGCCGTTG-1	1083	90M939N54M6S	163568920	9	X1_KN	KN	7.27837	0	0	4
545	CACTGTCGTGCCGTTG-1	1083	90M939N54M6S	163568920	10	X1_KN	KN	7.27837	0	0	4
546	GGGTGTCCAAATGCGG-1	1089	89M939N61M	163568921	9	X1_KN	KN	1.81526	0	0	9
547	GGGTGTCCAAATGCGG-1	1089	89M939N61M	163568921	10	X1_KN	KN	1.81526	0	0	9
548	TCCTTTCCATCGTCCT-1	1053	113M909N31M6S	163568927	9	X1_KN	KN	1.33509	0.00505715	0	2
549	TCCTTTCCATCGTCCT-1	1053	113M909N31M6S	163568927	10	X1_KN	KN	1.33509	0.00505715	0	2
550	TCCTCTTGTGGTCCGT-1	1059	110M909N40M	163568930	9	X1_KN	KN	1.43949	0	0.00888573	0
551	TCCTCTTGTGGTCCGT-1	1059	110M909N40M	163568930	10	X1_KN	KN	1.43949	0	0.00888573	0
552	GATTCGACAACGGGTA-1	1059	108M909N42M	163568932	9	X1_KN	KN	3.41994	0	0	0
553	GATTCGACAACGGGTA-1	1059	108M909N42M	163568932	10	X1_KN	KN	3.41994	0	0	0
554	TGCATGAGTAGGATAT-1	1059	106M909N44M	163568934	9	X1_KN	KN	2.38635	0	0	0
555	TGCATGAGTAGGATAT-1	1059	106M909N44M	163568934	10	X1_KN	KN	2.38635	0	0	0
556	TAGGTTGTCCACGGAC-1	1089	76M939N74M	163568934	9	X1_KN	KN	1.35801	0	0.0109517	15
557	TAGGTTGTCCACGGAC-1	1089	76M939N74M	163568934	10	X1_KN	KN	1.35801	0	0.0109517	15
558	TTCGATTGTCCTTGTC-1	1029	30S104M909N16M	163568936	9	X1_KN	KN	0.921258	0	0	0
559	TTCGATTGTCCTTGTC-1	1029	30S104M909N16M	163568936	10	X1_KN	KN	0.921258	0	0	0
560	TCATTACCAGCTAACT-1	1059	104M909N46M	163568936	9	X1_KN	KN	1.47107	0	0	8
561	TCATTACCAGCTAACT-1	1059	104M909N46M	163568936	10	X1_KN	KN	1.47107	0	0	8
562	GGGTGAATCCGAGGCT-1	3859	32M3709N118M	163568937	9	X1_KN	KN	1.87824	0	0	7
563	GGGTGAATCCGAGGCT-1	3859	32M3709N118M	163568937	10	X1_KN	KN	1.87824	0	0	7
564	ATTCTTGTCACTTATC-1	1059	103M909N47M	163568937	9	X1_KN	KN	3.72058	0.00323248	0	0
565	ATTCTTGTCACTTATC-1	1059	103M909N47M	163568937	10	X1_KN	KN	3.72058	0.00323248	0	0
566	GTGTAACAGCCGAACA-1	1059	102M909N48M	163568938	9	X1_KN	KN	7.8099	0	0	12
567	GTGTAACAGCCGAACA-1	1059	102M909N48M	163568938	10	X1_KN	KN	7.8099	0	0	12
568	TAACTTCTCGCTAAAC-1	150	150M	163568938	9	X1_KN	KN	1.63003	0	0.00274416	8
569	CTTACCGAGTGAGTTA-1	1059	100M909N50M	163568940	9	X1_KN	KN	6.79746	0	0	13
570	CTTACCGAGTGAGTTA-1	1059	100M909N50M	163568940	10	X1_KN	KN	6.79746	0	0	13
571	TTCTTGACAGCTGGTC-1	1059	98M909N52M	163568942	9	X1_KN	KN	5.62382	0	0.0236295	0
572	TTCTTGACAGCTGGTC-1	1059	98M909N52M	163568942	10	X1_KN	KN	5.62382	0	0.0236295	0
573	TGCTCGTGTTTGTGGT-1	1059	97M909N53M	163568943	9	X1_KN	KN	2.96766	0	0	0
574	TGCTCGTGTTTGTGGT-1	1059	97M909N53M	163568943	10	X1_KN	KN	2.96766	0	0	0
575	CACAACACAACATACC-1	1059	96M909N54M	163568944	9	X1_KN	KN	1.50716	0.00244272	0	8
576	CACAACACAACATACC-1	1059	96M909N54M	163568944	10	X1_KN	KN	1.50716	0.00244272	0	8
577	TTGAACGGTCCCTGAG-1	1059	94M909N56M	163568946	9	X1_KN	KN	2.465	0.00588304	0	0
578	TTGAACGGTCCCTGAG-1	1059	94M909N56M	163568946	10	X1_KN	KN	2.465	0.00588304	0	0
579	GCCAGCAAGGACTGGT-1	3826	90M909N24M2767N36M	163568950	9	X1_KN	KN	4.04498	0	0	1
580	GCCAGCAAGGACTGGT-1	3826	90M909N24M2767N36M	163568950	10	X1_KN	KN	4.04498	0	0	1
581	GTGTGGCAGGTATTGA-1	1059	89M909N61M	163568951	9	X1_KN	KN	3.69987	0	0	0
582	GTGTGGCAGGTATTGA-1	1059	89M909N61M	163568951	10	X1_KN	KN	3.69987	0	0	0
583	GTCGTTCAGCGTCAGA-1	1026	88M909N29M33S	163568952	9	X1_KN	KN	2.37284	0	0	9
584	GTCGTTCAGCGTCAGA-1	1026	88M909N29M33S	163568952	10	X1_KN	KN	2.37284	0	0	9
585	TGCTTCGGTGGCTACC-1	1059	87M909N63M	163568953	9	X1_KN	KN	2.88129	0	0	7
586	TGCTTCGGTGGCTACC-1	1059	87M909N63M	163568953	10	X1_KN	KN	2.88129	0	0	7
587	GTCACTCTCGCAACAT-1	1059	84M909N66M	163568956	9	X1_KN	KN	1.06865	0	0.00345841	8
588	GTCACTCTCGCAACAT-1	1059	84M909N66M	163568956	10	X1_KN	KN	1.06865	0	0.00345841	8
589	TTAGGCAAGCACTTTG-1	1059	76M909N74M	163568964	9	X1_KN	KN	2.98103	0	0	8
590	TTAGGCAAGCACTTTG-1	1059	76M909N74M	163568964	10	X1_KN	KN	2.98103	0	0	8
591	GAAGGACGTCGTCTCT-1	1059	70M909N80M	163568970	9	X1_KN	KN	1.60525	0	0	14
592	GAAGGACGTCGTCTCT-1	1059	70M909N80M	163568970	10	X1_KN	KN	1.60525	0	0	14
593	TTGTTTGGTGATGAAT-1	1059	69M909N81M	163568971	9	X1_KN	KN	8.70953	0	0	9
594	TTGTTTGGTGATGAAT-1	1059	69M909N81M	163568971	10	X1_KN	KN	8.70953	0	0	9
595	CAACAACTCACTGAAC-1	1030	29S59M909N62M	163568981	9	X1_KN	KN	1.36599	0	0	9
596	CAACAACTCACTGAAC-1	1030	29S59M909N62M	163568981	10	X1_KN	KN	1.36599	0	0	9
597	ACAAGCTTCCTAAGTG-1	1089	26M939N124M	163568984	9	X1_KN	KN	6.22307	0	0	1
598	ACAAGCTTCCTAAGTG-1	1089	26M939N124M	163568984	10	X1_KN	KN	6.22307	0	0	1
599	GTGGAAGAGACATACA-1	1059	55M909N95M	163568985	9	X1_KN	KN	3.70422	0.00700231	0	0
600	GTGGAAGAGACATACA-1	1059	55M909N95M	163568985	10	X1_KN	KN	3.70422	0.00700231	0	0
601	CCAAGCGCAGTTCCAA-1	1059	50M909N100M	163568990	9	X1_KN	KN	2.91027	0.009298	0	0
602	CCAAGCGCAGTTCCAA-1	1059	50M909N100M	163568990	10	X1_KN	KN	2.91027	0.009298	0	0
603	ACTTCCGCAGACCATT-1	1059	50M909N100M	163568990	9	X1_KN	KN	2.0334	0	0	0
604	ACTTCCGCAGACCATT-1	1059	50M909N100M	163568990	10	X1_KN	KN	2.0334	0	0	0
605	ATCCTATGTGAGTAAT-1	1089	19M939N131M	163568991	9	X1_KN	KN	3.3104	0	0	9
606	ATCCTATGTGAGTAAT-1	1089	19M939N131M	163568991	10	X1_KN	KN	3.3104	0	0	9
607	AGCCAATCAACAAGTA-1	1059	49M909N101M	163568991	9	X1_KN	KN	1.70671	0	0	9
608	AGCCAATCAACAAGTA-1	1059	49M909N101M	163568991	10	X1_KN	KN	1.70671	0	0	9
609	TAGTGCACATGACGTT-1	1059	45M909N105M	163568995	9	X1_KN	KN	1.36083	0	0	8
610	TAGTGCACATGACGTT-1	1059	45M909N105M	163568995	10	X1_KN	KN	1.36083	0	0	8
611	ATAGGCTGTTCTCTCG-1	150	150M	163568996	9	X1_KN	KN	1.54456	0.00466636	0.00466636	0
612	TGTACAGAGCGTGCTC-1	1059	44M909N106M	163568996	9	X1_KN	KN	4.1956	0	0	1
613	TGTACAGAGCGTGCTC-1	1059	44M909N106M	163568996	10	X1_KN	KN	4.1956	0	0	1
614	AGAGCAGGTCTCAGGC-1	1059	40M909N110M	163569000	9	X1_KN	KN	2.06495	0	0.00476895	0
615	AGAGCAGGTCTCAGGC-1	1059	40M909N110M	163569000	10	X1_KN	KN	2.06495	0	0.00476895	0
616	TAATTCCTCTTCTTCC-1	1059	28M909N122M	163569012	9	X1_KN	KN	1.47096	0	0	0
617	TAATTCCTCTTCTTCC-1	1059	28M909N122M	163569012	10	X1_KN	KN	1.47096	0	0	0
618	GAAACCTAGCATCGAG-1	1059	22M909N128M	163569018	9	X1_KN	KN	4.60406	0	0	1
619	GAAACCTAGCATCGAG-1	1059	22M909N128M	163569018	10	X1_KN	KN	4.60406	0	0	1
620	TGGCGTGCAGACAAGC-1	1059	21M909N129M	163569019	9	X1_KN	KN	2.00099	0	0	0
621	TGGCGTGCAGACAAGC-1	1059	21M909N129M	163569019	10	X1_KN	KN	2.00099	0	0	0
622	CATGAGTCAGAGATGC-1	1056	20M909N127M3S	163569020	9	X1_KN	KN	0.992678	0	0.00491425	7
623	CATGAGTCAGAGATGC-1	1056	20M909N127M3S	163569020	10	X1_KN	KN	0.992678	0	0.00491425	7
624	GTAACACCAGCTGTCG-1	1059	16M909N134M	163569024	9	X1_KN	KN	3.35042	0	0	0
625	GTAACACCAGCTGTCG-1	1059	16M909N134M	163569024	10	X1_KN	KN	3.35042	0	0	0
626	GATTGGTGTACTGACT-1	1044	15S14M909N121M	163569026	9	X1_KN	KN	1.82169	0	0	7
627	GATTGGTGTACTGACT-1	1044	15S14M909N121M	163569026	10	X1_KN	KN	1.82169	0	0	7
628	TTCCACGGTCCAATCA-1	150	150M	163569817	10	X1_KN	KN	2.75283	0	0	0
629	GAAGGACCAGCTGAGA-1	150	150M	163569854	10	X1_KN	KN	3.10675	0	0	1
630	AGTGCCGCAGTCAGCC-1	129	21S129M	163569949	10	X1_KN	KN	1.35799	0	0	0
631	CATTGCCTCGGTCAGC-1	2914	26M2764N124M	163569950	10	X1_KN	KN	5.20751	0	0	1
632	CTACGGGAGGAAGTAG-1	150	150M	163569951	10	X1_KN	KN	1.7714	0.00224512	0	8
633	ATCACGAAGTGGTTGG-1	121	121M29S	163569954	10	X1_KN	KN	2.36841	0.00344246	0	14
634	ACGTAACGTAGCTTTG-1	150	150M	163569956	10	X1_KN	KN	2.23543	0	0.0118906	15
635	GATCAGTGTCTCTCTG-1	128	128M22S	163569958	10	X1_KN	KN	3.74001	0	0	9
636	TTCCTTCCAAATAGCA-1	150	150M	163569961	10	X1_KN	KN	1.45679	0	0	8
637	CTGCTCATCGCTACGG-1	150	150M	163569968	10	X1_KN	KN	1.889	0	0	8
638	CCTCTCCAGATGTTAG-1	2741	72M2591N78M	163569976	10	X1_KN	KN	1.26936	0	0	8
639	CTGCAGGGTAGTTACC-1	108	108M42S	163569981	10	X1_KN	KN	3.23078	0.00453762	0	9
640	ATGAAAGCACCATTCC-1	150	150M	163569984	10	X1_KN	KN	7.06438	0	0	9
641	TTCTTCCTCGAACCAT-1	150	150M	163569985	10	X1_KN	KN	1.54194	0.00377003	0	0
642	CCCAACTGTTAGCTAC-1	150	150M	163569994	10	X1_KN	KN	1.92926	0	0	8
643	AAACGCTTCCATTGGA-1	2756	62M2606N88M	163569996	10	X1_KN	KN	2.95467	0	0	9
644	TCCCACAGTCTGATAC-1	148	148M2S	163570022	10	X1_KN	KN	2.83059	0	0	9
645	AAGTTCGTCGCGTTTC-1	150	150M	163570023	10	X1_KN	KN	1.92215	0.0032305	0	8
646	TCCTTCTGTGTCCAAT-1	2773	18M2623N132M	163570028	10	X1_KN	KN	4.35231	0	0	1
647	TCGATTTAGGCTCCCA-1	150	150M	163570035	10	X1_KN	KN	1.45874	0	0	0
648	CCCTCAACATGTCAGT-1	103	103M47S	163570070	10	X1_KN	KN	3.31733	0	0	1
649	CATGCCTTCGACATAC-1	150	150M	163570071	10	X1_KN	KN	1.8204	0.00761673	0	1
650	GATCCCTGTGTTGCCG-1	150	150M	163570104	10	X1_KN	KN	1.2467	0	0	11
651	ACCATTTCAACTAGAA-1	150	150M	163570122	10	X1_KN	KN	1.19889	0	0	14
652	CATGCGGTCTGCTCTG-1	150	150M	163570147	10	X1_KN	KN	3.0208	0	0	0
653	CATACAGTCATTGTTC-1	150	150M	163570153	10	X1_KN	KN	2.63005	0	0	9
654	CATCAAGCACCAGACC-1	150	150M	163570166	10	X1_KN	KN	1.40425	0.00359144	0.00359144	16
655	GAGAGGTAGAATCGAT-1	150	150M	163570170	10	X1_KN	KN	2.75689	0	0	7
656	ATACTTCGTGTCTTCC-1	150	150M	163570175	10	X1_KN	KN	1.71436	0	0.00616675	0
657	ACATTTCTCTTTCAGT-1	150	150M	163570183	10	X1_KN	KN	6.98167	0	0	1
658	GCATCTCAGGCGATAC-1	150	150M	163570189	10	X1_KN	KN	1.05331	0	0	7
659	TATACCTGTATGGTAA-1	149	1S149M	163570202	10	X1_KN	KN	1.32914	0.0116591	0	0
660	ATGGGTTTCGACGAGA-1	149	28M1I121M	163570203	10	X1_KN	KN	2.23662	0	0	1
661	TCATGGAAGAGCAGCT-1	150	150M	163570206	10	X1_KN	KN	1.34951	0	0	8
662	GGAAGTGCAGGCGATA-1	149	23M1I126M	163570208	10	X1_KN	KN	2.40251	0	0	0
663	ACCTGTCGTGGGACAT-1	150	150M	163570217	10	X1_KN	KN	8.49618	0	0	10
664	ACCTACCGTCGCGGTT-1	150	150M	163570221	10	X1_KN	KN	7.12172	0	0	1
665	CTCATTAGTGAAAGTT-1	150	150M	163570225	10	X1_KN	KN	2.40401	0	0	0
666	CCGGGTAAGGTGCCAA-1	150	150M	163570225	10	X1_KN	KN	2.02065	0	0	0
667	AACAAAGAGGTAGTCG-1	150	150M	163570233	10	X1_KN	KN	2.20918	0	0	15
668	ATAGGCTTCGTAGTCA-1	150	150M	163570233	10	X1_KN	KN	2.33287	0	0	1
669	CGATGGCTCCCGAGTG-1	149	1S149M	163570234	10	X1_KN	KN	3.95359	0	0	2
670	CCTTGTGCAGGTCCCA-1	150	150M	163570238	10	X1_KN	KN	2.3377	0	0	9
671	CGCAGGTAGCATCAAA-1	150	150M	163570243	10	X1_KN	KN	2.92854	0.0060507	0	0
672	TGCGGCAGTAGCGCCT-1	150	150M	163570247	10	X1_KN	KN	2.16467	0	0	8
673	TTTCCTCAGACATCCT-1	150	150M	163570248	10	X1_KN	KN	2.19521	0	0	0
674	ATGGAGGGTCAGATTC-1	2529	95M2379N55M	163570269	10	X1_KN	KN	4.2241	0	0	0
675	CGGGTGTGTTCAAACC-1	115	115M35S	163570273	10	X1_KN	KN	3.56745	0	0	1
676	CCGGACAGTTCCGCAG-1	2545	95M2395N55M	163570287	10	X1_KN	KN	2.14559	0.00510856	0.00510856	6
677	TTTCGATTCTTGGATG-1	150	150M	163570288	10	X1_KN	KN	6.45681	0	0	1
678	AACCCAAAGGAAAGTG-1	2529	69M2379N81M	163570295	10	X1_KN	KN	3.00733	0	0	9
679	TTACGCCGTAGGAAAG-1	2394	70M2244N80M	163570296	10	X1_KN	KN	3.26452	0	0	1
680	GACCTTCAGTTCATCG-1	142	142M8S	163570303	10	X1_KN	KN	2.27047	0.00319785	0	9
681	CATGCAATCGAGTCTA-1	2600	76M2450N74M	163570306	10	X1_KN	KN	1.08821	0.00302279	0	8
682	CCATAAGCAGTTTCAG-1	150	150M	163570315	10	X1_KN	KN	2.94596	0	0	1
683	TCACTCGCAGCGACCT-1	150	150M	163570332	10	X1_KN	KN	3.08212	0	0.00504439	0
684	GTGAGTTCATGGCACC-1	2394	32M2244N118M	163570334	10	X1_KN	KN	2.13555	0.0049434	0.0049434	12
685	ACGTTCCGTAGGAGGG-1	1911	113M1761N37M	163570338	10	X1_KN	KN	1.63302	0	0	8
686	CAACGGCGTTCAAGGG-1	150	150M	163570338	10	X1_KN	KN	4.30822	0.00664849	0	7
687	TTCCTAATCTCCGAGG-1	150	150M	163570346	10	X1_KN	KN	2.91514	0	0	1
688	TTTGATCAGACCCTTA-1	121	29S121M	163570349	10	X1_KN	KN	3.3943	0	0	7
689	TAAGTCGCAGTTCCAA-1	2493	90M2343N60M	163570359	10	X1_KN	KN	5.1735	0	0.0105152	0
690	ATGAGTCGTTTGTTGG-1	2394	74M2244N76M	163570363	10	X1_KN	KN	3.94825	0	0	0
691	CCGGGTAAGAAGTCCG-1	150	150M	163570397	10	X1_KN	KN	5.41519	0	0	1
692	AGGGCCTCATGACTGT-1	150	150M	163570408	10	X1_KN	KN	0.90336	0	0.00384408	7
693	TCCATGCCAGTCAACT-1	150	150M	163570416	10	X1_KN	KN	4.82759	0	0	0
694	GCTCAAACAAACCGGA-1	2312	36M2162N114M	163570416	10	X1_KN	KN	3.81674	0	0	0
695	CAACAACGTAGTCACT-1	120	30S120M	163570420	10	X1_KN	KN	2.21616	0	0	8
696	AGGGTTTTCTTGGAAC-1	2296	44M2146N106M	163570437	10	X1_KN	KN	2.9266	0	0	0
697	CATTCCGTCACTGTTT-1	150	150M	163570441	10	X1_KN	KN	7.54423	0.0141543	0	1
698	ACTTAGGAGGTGCTTT-1	2414	37M2264N113M	163570442	10	X1_KN	KN	3.47848	0	0	0
699	GATCATGAGTAAACAC-1	2393	128M2243N22M	163570443	10	X1_KN	KN	1.21211	0	0	8
700	GACGCTGGTTTGTGGT-1	2252	96M2102N54M	163570471	10	X1_KN	KN	4.55942	0.00602301	0	9
701	ACCCTCATCACCGGTG-1	2256	66M2106N84M	163570471	10	X1_KN	KN	2.45098	0.00576701	0	0
702	TCTGTCGTCGCACGAC-1	150	150M	163570479	10	X1_KN	KN	1.23173	0	0.00359105	17
703	TCGCACTAGAGGTGCT-1	1446	136M1296N14M	163570480	10	X1_KN	KN	2.09772	0	0	8
704	GCATCTCTCTCATTAC-1	150	150M	163570483	10	X1_KN	KN	1.12373	0	0	0
705	ACTACGACAGATTTCG-1	2381	38M2231N112M	163570506	10	X1_KN	KN	5.55634	0	0	14
706	GCTGCAGAGACGGTCA-1	2256	16M2106N134M	163570521	10	X1_KN	KN	2.80988	0	0	0
707	TCACATTTCCAGCCTT-1	150	150M	163570560	10	X1_KN	KN	2.15446	0.00566219	0.0028311	0
708	TTTGTTGAGACTACGG-1	139	139M11S	163570561	10	X1_KN	KN	1.60976	0	0	0
709	TGTGTGATCCGTGTAA-1	2137	104M1987N46M	163570583	10	X1_KN	KN	1.38488	0	0	8
710	AAATGGATCCGGACGT-1	2123	96M1973N54M	163570586	10	X1_KN	KN	2.65093	0	0	13
711	ATCATTCGTCTAACGT-1	150	150M	163570594	10	X1_KN	KN	1.87405	0	0.00489309	0
712	CATGCCTTCAAGTGTC-1	150	150M	163570626	10	X1_KN	KN	1.45535	0	0	7
713	TTGGTTTCACTAGTAC-1	150	150M	163570627	10	X1_KN	KN	3.17303	0	0.00584351	0
714	AGACCATTCCCTTGTG-1	2132	25M1982N125M	163570648	10	X1_KN	KN	1.19505	0	0	0
715	AGACTCAGTGGAATGC-1	150	150M	163570675	10	X1_KN	KN	3.85485	0	0	1
716	CCTCTAGTCAACCTTT-1	150	150M	163570680	10	X1_KN	KN	0.745675	0	0	0
717	TCATTCATCGATTCCC-1	148	2S148M	163570689	10	X1_KN	KN	2.23748	0	0	0
718	CATCAAGCACCAGACC-1	148	2S148M	163570689	10	X1_KN	KN	1.40425	0.00359144	0.00359144	16
719	ATCTCTAAGCACACAG-1	150	150M	163570698	10	X1_KN	KN	4.09161	0	0	1
720	GTGCTTCTCCGATGCG-1	150	150M	163570703	10	X1_KN	KN	3.32706	0	0	0
721	GTCGTAATCGGTGTAT-1	1978	100M1828N50M	163570707	10	X1_KN	KN	1.48902	0.00230856	0	8
722	AAAGGTAGTGTACGCC-1	150	150M	163570707	10	X1_KN	KN	1.7083	0	0	9
723	AGCATCACATAGTCGT-1	150	150M	163570708	10	X1_KN	KN	1.97628	0	0	9
724	TCAGTGAGTGTAGGAC-1	150	150M	163570715	10	X1_KN	KN	3.50129	0	0	0
725	TAACGACCATCACCAA-1	150	150M	163570717	10	X1_KN	KN	2.0163	0.0024322	0	0
726	TTTACCAGTATCTCTT-1	150	150M	163570719	10	X1_KN	KN	1.72197	0	0	8
727	ATTCTACGTCATAAAG-1	150	150M	163570720	10	X1_KN	KN	2.70753	0	0	1
728	TCATTTGAGCAGCCTC-1	150	150M	163570721	10	X1_KN	KN	6.01447	0	0	0
729	GTCTACCTCCGTGACG-1	150	150M	163570721	10	X1_KN	KN	2.01996	0	0	0
730	TTACCGCTCAAGCCAT-1	150	150M	163570722	10	X1_KN	KN	1.7769	0	0	7
731	CATGCGGCAAGCGAAC-1	150	150M	163570723	10	X1_KN	KN	3.16228	0	0	1
732	TATCTTGTCACTTCTA-1	150	150M	163570730	10	X1_KN	KN	0.815266	0	0	10
733	AGCATCACATAGTCGT-1	150	150M	163570736	10	X1_KN	KN	1.97628	0	0	9
734	GTTTGGACAAGAGTAT-1	150	150M	163570744	10	X1_KN	KN	5.50267	0	0	1
735	GATCCCTAGTGATGGC-1	150	150M	163570769	10	X1_KN	KN	4.85265	0	0	1
736	TTAGTCTTCAGCCTTC-1	150	150M	163570773	10	X1_KN	KN	2.18349	0	0	17
737	GACCCTTTCAGGAAAT-1	150	150M	163570775	10	X1_KN	KN	2.79991	0	0	0
738	GTGCTTCTCGGTCGAC-1	111	111M39S	163570781	10	X1_KN	KN	1.6231	0.00341705	0	0
739	AAGAACATCACCGGTG-1	150	150M	163570785	10	X1_KN	KN	3.39395	0	0	1
740	ACATCCCTCCATGATG-1	150	150M	163570791	10	X1_KN	KN	1.37908	0	0	0
741	CGCATAACAAGCTGTT-1	150	150M	163570797	10	X1_KN	KN	1.57496	0	0	0
742	ATTCATCAGGATTCCT-1	150	150M	163570801	10	X1_KN	KN	2.56638	0	0	0
743	TAGGTTGTCTCCGCAT-1	149	1S149M	163570804	10	X1_KN	KN	1.66106	0	0	8
744	TGAGGTTCACAGTCCG-1	150	150M	163570807	10	X1_KN	KN	3.92218	0	0	0
745	AACAAAGAGGAACTAT-1	150	150M	163570810	10	X1_KN	KN	1.43064	0	0	8
746	ACATTTCTCTTTCAGT-1	150	150M	163570834	10	X1_KN	KN	6.98167	0	0	1
747	AATTTCCTCGATACGT-1	120	30S120M	163570839	10	X1_KN	KN	5.4314	0	0	0
748	GTCACGGGTCAGGCAA-1	150	150M	163570842	10	X1_KN	KN	4.12402	0	0	0
749	TACCCGTTCTGCACCT-1	150	150M	163570844	10	X1_KN	KN	8.02161	0	0	1
750	CCTCAGTTCGGCTTGG-1	1951	23M1801N127M	163570845	10	X1_KN	KN	2.65934	0.00543833	0.00543833	0
751	ACTTCGCTCCTATTTG-1	150	150M	163570865	10	X1_KN	KN	1.34378	0	0	8
752	ATCCCTGGTCCACAGC-1	150	150M	163570891	10	X1_KN	KN	1.38843	0.00654922	0	8
753	ACGTTCCTCCCTCAAC-1	111	111M39S	163570916	10	X1_KN	KN	0.63165	0	0.00423926	0
754	GGGACCTTCTCGCCTA-1	150	150M	163570927	10	X1_KN	KN	6.37968	0	0	1
755	GGGACCTGTAAGGCTG-1	150	150M	163570935	10	X1_KN	KN	11.2221	0	0	1
756	AAGGTAAGTCTTACTT-1	150	150M	163570937	10	X1_KN	KN	4.30891	0	0	0
757	ATTCAGGTCTTCACGC-1	150	150M	163570967	10	X1_KN	KN	1.75168	0	0.0128329	8
758	TGTCCACAGTGCCAGA-1	150	150M	163570970	10	X1_KN	KN	3.13438	0	0	1
759	AGATCGTAGTATCCTG-1	150	150M	163570973	10	X1_KN	KN	1.79326	0	0	0
760	TTTATGCCAAGCTCTA-1	120	30S120M	163570979	10	X1_KN	KN	2.55033	0	0.00756773	0
761	GGTAACTAGGTACATA-1	150	150M	163570999	10	X1_KN	KN	3.50793	0	0	0
762	CCTCTCCCATCGGTTA-1	117	33S117M	163571000	10	X1_KN	KN	1.51095	0	0	0
763	TTCCTCTTCTCACCCA-1	150	150M	163571002	10	X1_KN	KN	2.86494	0.00682128	0.00682128	0
764	CAATTTCTCACGAGGA-1	150	150M	163571005	10	X1_KN	KN	1.19607	0	0	10
765	CTCATTATCTTACGTT-1	150	150M	163571013	10	X1_KN	KN	1.67653	0.0179308	0	0
766	CAACAGTGTGAGATCG-1	149	149M1S	163571042	10	X1_KN	KN	1.19886	0	0	0
767	AGAGAGCTCATTGGTG-1	150	150M	163571072	10	X1_KN	KN	3.59564	0	0	14
768	CATCAAGTCGCACGAC-1	150	150M	163571083	10	X1_KN	KN	2.54933	0	0	0
769	TGGAACTGTGGCTACC-1	150	150M	163571091	10	X1_KN	KN	4.43469	0	0	1
770	ATGTCTTGTATGCAAA-1	150	150M	163571098	10	X1_KN	KN	4.48882	0	0	1
771	CGTTGGGGTAAGTTGA-1	150	150M	163571099	10	X1_KN	KN	2.13149	0	0	0
772	CAGCGTGCACACCTTC-1	150	150M	163571120	10	X1_KN	KN	2.03467	0	0	8
773	GAGACCCCATCTTCGC-1	150	150M	163571149	10	X1_KN	KN	6.95666	0	0	0
774	GTCCTCACACCCTATC-1	150	150M	163571209	10	X1_KN	KN	3.20687	0	0	1
775	TTCCTCTAGTGCCGAA-1	120	30S120M	163571219	10	X1_KN	KN	2.22049	0	0	1
776	TCCGAAAGTAGTCTTG-1	150	150M	163571234	10	X1_KN	KN	1.95349	0	0	0
777	TGGGAAGGTACTCCGG-1	150	150M	163571235	10	X1_KN	KN	1.53098	0	0	1
778	CGCCAGACAACTGTGT-1	150	150M	163571245	10	X1_KN	KN	1.58893	0	0	9
779	ATTCATCTCACAACCA-1	150	150M	163571265	10	X1_KN	KN	2.24408	0	0	1
780	CGATGGCGTGGATACG-1	150	150M	163571307	10	X1_KN	KN	4.13515	0	0	0
781	CTCAAGAAGGTTATAG-1	150	150M	163571331	10	X1_KN	KN	3.37071	0	0	1
782	ATCTCTAGTAGCGCCT-1	150	150M	163571345	10	X1_KN	KN	5.04587	0	0	10
783	CATCGCTCATCGATAC-1	150	150M	163571370	10	X1_KN	KN	2.85714	0.010543	0.010543	9
784	GATCATGCACAAGGTG-1	149	149M1S	163571388	10	X1_KN	KN	3.70319	0	0	0
785	ATGGTTGCAATAGTCC-1	150	150M	163571405	10	X1_KN	KN	1.55272	0	0.00626096	0
786	CATGCCTTCGACATAC-1	150	150M	163571420	10	X1_KN	KN	1.8204	0.00761673	0	1
787	TGTCAGAGTGATACAA-1	145	5S145M	163571431	10	X1_KN	KN	7.69566	0	0	1
788	AGACAAACATCCTCAC-1	149	149M1S	163571474	10	X1_KN	KN	1.18768	0	0	0
789	TTAGTCTCATTGACAC-1	149	43M1I106M	163571484	10	X1_KN	KN	2.85452	0	0	1
790	CAGATCACATTAGGAA-1	150	150M	163571517	10	X1_KN	KN	4.65278	0	0	0
791	GGTAACTGTACGCGTC-1	150	150M	163571519	10	X1_KN	KN	2.6559	0	0	0
792	CGAGTTATCCCAGGAC-1	134	134M16S	163571520	10	X1_KN	KN	4.46535	0	0	0
793	GTTTACTCAACCAGAG-1	150	150M	163571538	10	X1_KN	KN	2.69455	0.00685636	0	0
794	TGCTTGCTCATTACCT-1	150	150M	163571545	10	X1_KN	KN	2.97548	0	0	10
795	CCGGACAGTTCCGCAG-1	150	150M	163571563	10	X1_KN	KN	2.14559	0.00510856	0.00510856	6
796	TTGGTTTCACTAGTAC-1	150	150M	163571567	10	X1_KN	KN	3.17303	0	0.00584351	0
797	ATTCACTCAGAATTCC-1	150	150M	163571571	10	X1_KN	KN	2.26632	0	0	0
798	TGGCGTGCAAGCGAAC-1	150	150M	163571588	10	X1_KN	KN	0.849676	0	0	0
799	CATCCACAGGGCAAGG-1	150	150M	163571588	10	X1_KN	KN	3.63852	0	0	0
800	CTTTCAACAATTGGTC-1	150	150M	163571588	10	X1_KN	KN	2.84956	0	0.010016	8
801	ATCGATGTCTGGGCAC-1	150	150M	163571593	10	X1_KN	KN	2.43543	0	0	1
802	GATCCCTTCACTTCTA-1	150	150M	163571601	10	X1_KN	KN	0.823231	0	0	2
803	ACTCTCGTCCGGTAGC-1	150	150M	163571608	10	X1_KN	KN	3.69867	0	0	0
804	GGGCTCACAAGCTGCC-1	150	150M	163571612	10	X1_KN	KN	4.36015	0	0	1
805	AAACGCTTCCATTGGA-1	150	150M	163571614	10	X1_KN	KN	2.95467	0	0	9
806	GATTGGTGTGCTATTG-1	150	150M	163571615	10	X1_KN	KN	8.23755	0	0	1
807	ATCGTAGGTCTACGTA-1	145	5S145M	163571616	10	X1_KN	KN	2.15278	0.00908348	0.00908348	11
808	TGTTCCGTCTAGCAAC-1	150	150M	163571619	10	X1_KN	KN	2.81263	0	0	0
809	TGATTCTCACAATCTG-1	120	30S120M	163571622	10	X1_KN	KN	6.98978	0	0	7
810	TGCGGCAAGCTAATCC-1	151	105M1D45M	163571622	10	X1_KN	KN	6.31913	0	0	1
811	GGGTCACTCCGTCACT-1	150	150M	163571625	10	X1_KN	KN	1.77436	0	0	0
812	TTTGATCCAAATGGTA-1	150	150M	163571629	10	X1_KN	KN	3.08958	0	0	1
813	TTCGCTGTCTCATGGA-1	120	30S120M	163571631	10	X1_KN	KN	9.79021	0	0	1
814	ATCCATTGTCGAGATG-1	150	150M	163571631	10	X1_KN	KN	4.96712	0	0	1
815	AAGTCGTTCGAGAGAC-1	150	150M	163571633	10	X1_KN	KN	2.11861	0	0	15
816	CAGATCAAGTGCTCGC-1	150	150M	163571637	10	X1_KN	KN	3.6634	0	0	13
817	GACCAATAGGCGCTCT-1	150	150M	163571638	10	X1_KN	KN	1.8727	0	0	9
818	TTCCGGTGTATCTTCT-1	150	150M	163571642	10	X1_KN	KN	1.33897	0	0	8
819	ATTCCATTCCCTTGGT-1	150	150M	163571652	10	X1_KN	KN	2.47314	0.00790139	0	9
820	GGGAGTATCCGTGTCT-1	150	150M	163571653	10	X1_KN	KN	3.0707	0	0	1
821	AGTGTTGTCCAGTTCC-1	150	150M	163571653	10	X1_KN	KN	1.84688	0	0	0
822	GGGACTCAGAGAAGGT-1	150	150M	163571654	10	X1_KN	KN	1.77295	0	0	1
823	ATCACGAAGTGGTTGG-1	150	150M	163571655	10	X1_KN	KN	2.36841	0.00344246	0	14
824	AAAGGGCAGCTACTGT-1	150	150M	163571656	10	X1_KN	KN	6.75131	0	0	1
825	TTAGTCTAGGCACTCC-1	150	150M	163571659	10	X1_KN	KN	0.98248	0.00266255	0.00266255	0
826	AGTTCCCTCGGTCAGC-1	150	150M	163571661	10	X1_KN	KN	2.26242	0	0	9
827	GTCGTAAGTCCTTTGC-1	150	150M	163571663	10	X1_KN	KN	1.21363	0	0	16
828	GAATAGACAAACACGG-1	150	150M	163571667	10	X1_KN	KN	1.12151	0.00663614	0	0
829	TATCTTGAGAGGATGA-1	119	31S119M	163571670	10	X1_KN	KN	1.90515	0	0	8
830	CAGCACGCACCGGAAA-1	150	150M	163571670	10	X1_KN	KN	2.2776	0.00465766	0	0
831	GAGTCATAGGACACTG-1	150	150M	163571671	10	X1_KN	KN	2.41753	0	0	7
832	CATTGAGGTGGATCGA-1	130	130M20S	163571672	10	X1_KN	KN	7.30077	0.00526371	0	14
833	ATCACTTAGCTCTATG-1	150	150M	163571673	10	X1_KN	KN	1.06557	0	0	0
834	CCCAACTTCTCTCGAC-1	150	150M	163571673	10	X1_KN	KN	1.64433	0.00542682	0	8
835	TCCAGAAGTGTGGACA-1	150	150M	163571674	10	X1_KN	KN	5.17996	0	0	1
836	CCACCATGTACGAGCA-1	150	150M	163571674	10	X1_KN	KN	1.43528	0.013048	0	0
837	AAGTCGTCAGCTATAC-1	150	150M	163571678	10	X1_KN	KN	1.70284	0	0.0119918	0
838	GTTGTAGTCTGGACTA-1	150	150M	163571684	10	X1_KN	KN	2.05339	0	0	8
839	AGGAATAAGGTGCAGT-1	150	150M	163571684	10	X1_KN	KN	9.32998	0	0	1
840	AATGCCACAGGAGACT-1	150	150M	163571687	10	X1_KN	KN	4.74084	0	0	14
841	CCCGAAGCACAACATC-1	150	150M	163571689	10	X1_KN	KN	7.09488	0	0	0
842	GTGAGTTCATGGCACC-1	150	150M	163571694	10	X1_KN	KN	2.13555	0.0049434	0.0049434	12
843	TTGAGTGAGCGCCATC-1	150	150M	163571695	10	X1_KN	KN	3.88314	0	0	14
844	TGTCCACGTTAAGTCC-1	150	150M	163571697	10	X1_KN	KN	3.40426	0	0	10
845	GCATCTCTCTCATTAC-1	150	150M	163571698	10	X1_KN	KN	1.12373	0	0	0
846	AGGAAATTCTTGATTC-1	150	150M	163571698	10	X1_KN	KN	5.70312	0.00420274	0.00420274	1
847	CCTCCTCGTTTCCAAG-1	150	150M	163571698	10	X1_KN	KN	3.40932	0.00402042	0.00402042	8
848	ACAAGCTCAACCAATC-1	150	150M	163571700	10	X1_KN	KN	1.75916	0	0	9
849	TGATTCTTCGGCTGTG-1	150	150M	163571700	10	X1_KN	KN	1.8437	0	0.0118949	0
850	CAACGGCGTGAATAAC-1	150	150M	163571701	10	X1_KN	KN	2.2717	0	0	4
851	TGGTAGTGTAACACGG-1	120	30S120M	163571701	10	X1_KN	KN	4.85424	0.00449883	0	14
852	CAGATACAGCTTTGTG-1	150	150M	163571702	10	X1_KN	KN	1.63328	0	0	11
853	TTGAGTGAGCGCCATC-1	150	150M	163571702	10	X1_KN	KN	3.88314	0	0	14
854	ACCTGAACAGCCGTTG-1	150	150M	163571703	10	X1_KN	KN	4.15666	0	0	0
855	TGCTCGTAGGAAGAAC-1	150	150M	163571705	10	X1_KN	KN	11.9776	0	0	12
856	GACTCTCCAACCAACT-1	150	150M	163571705	10	X1_KN	KN	1.52791	0	0.00504261	0
857	ATACCGAAGGGAGGAC-1	150	150M	163571706	10	X1_KN	KN	2.17984	0	0	0
858	GCTGGGTGTATGGAAT-1	150	150M	163571707	10	X1_KN	KN	1.51505	0.00661594	0	1
859	AGGCCACTCTGCGATA-1	150	150M	163571708	10	X1_KN	KN	2.66102	0	0	0
860	ATTTACCCACTTGGCG-1	150	150M	163571708	10	X1_KN	KN	3.56715	0	0	0
861	TACCTGCTCTCATTGT-1	150	150M	163571709	10	X1_KN	KN	3.93163	0.0112816	0.00564079	10
862	ACCTGTCCAAGATGTA-1	150	150M	163571711	10	X1_KN	KN	0.636704	0	0	0
863	AACCAACTCGATACTG-1	150	150M	163571714	10	X1_KN	KN	2.79432	0	0.00572606	9
864	AGGTTACCATTAGGAA-1	150	150M	163571714	10	X1_KN	KN	2.14872	0	0	0
865	CTCAATTCAGAACTAA-1	150	150M	163571715	10	X1_KN	KN	1.80441	0	0	7
866	GACATCAGTCTCAAGT-1	120	30S120M	163571717	10	X1_KN	KN	1.86047	0	0	9
867	TTCTTGAAGGGAGGTG-1	150	150M	163571719	10	X1_KN	KN	3.10174	0	0	0
868	TGTGGCGTCACCGGGT-1	150	150M	163571721	10	X1_KN	KN	5.28781	0	0	9
869	TTTGGAGCACTCTCGT-1	150	150M	163571721	10	X1_KN	KN	1.42869	0	0	12
870	CTCCCTCCAGTCGGTC-1	150	150M	163571721	10	X1_KN	KN	2.09224	0	0	9
871	GTTACCCGTTGGGTAG-1	150	150M	163571721	10	X1_KN	KN	2.17975	0.00813339	0	0
872	CTGGTCTAGACCAAGC-1	150	150M	163571721	10	X1_KN	KN	2.04847	0	0	0
873	CGTGATATCCGATAAC-1	150	150M	163571721	10	X1_KN	KN	0.420248	0	0	0
874	GCAGCTGGTTCCCACT-1	150	150M	163571725	10	X1_KN	KN	3.29854	0.0139179	0.0139179	0
875	TTACAGGTCTACTGCC-1	150	150M	163571725	10	X1_KN	KN	1.3807	0	0	0
876	TTTACTGTCTTCGTGC-1	150	150M	163571726	10	X1_KN	KN	4.98314	0	0	1
877	CTCAAGAAGTGCACAG-1	150	150M	163571726	10	X1_KN	KN	2.97731	0	0	16
878	AGGATCTCACAAGCTT-1	150	150M	163571727	10	X1_KN	KN	5.51585	0	0	9
879	CCTCTCCTCAGCATTG-1	150	150M	163571729	10	X1_KN	KN	2.22726	0	0.00809913	5
880	GGGTTATTCGGAGATG-1	150	150M	163571729	10	X1_KN	KN	1.14286	0	0	0
881	GTTATGGAGAATTGCA-1	150	150M	163571730	10	X1_KN	KN	4.03047	0	0	0
882	TCACGGGCAGAGTTGG-1	150	150M	163571732	10	X1_KN	KN	5.51242	0	0.00406521	1
883	CCAATTTCACTAAACC-1	120	30S120M	163571733	10	X1_KN	KN	1.39307	0	0.00251004	2
884	GAATCGTAGCGAGTCA-1	150	150M	163571733	10	X1_KN	KN	1.9624	0.00634055	0	0
885	TGTGTGATCCGTGTAA-1	150	150M	163571734	10	X1_KN	KN	1.38488	0	0	8
886	GTGCTTCTCCGATGCG-1	150	150M	163571735	10	X1_KN	KN	3.32706	0	0	0
887	TGTGAGTAGCCGATTT-1	150	150M	163571736	10	X1_KN	KN	4.16923	0.0153846	0	0
888	TGGGCGTGTATGAGAT-1	150	150M	163571739	10	X1_KN	KN	6.74192	0	0	1
889	GGGCTACAGTATCCTG-1	150	150M	163571739	10	X1_KN	KN	1.86183	0	0	0
890	GGTTAACAGCCATATC-1	150	150M	163571741	10	X1_KN	KN	1.25996	0	0	8
891	CAACCTCGTTGCTCAA-1	150	150M	163571746	10	X1_KN	KN	3.10601	0	0	9
892	GAAACCTGTGCTCTTC-1	150	150M	163571746	10	X1_KN	KN	2.42691	0	0	8
893	CTCAGGGTCTAGTCAG-1	150	150M	163571747	10	X1_KN	KN	2.85396	0.00637044	0	0
894	TGCGACGGTCTACACA-1	150	150M	163571747	10	X1_KN	KN	2.86545	0.0107724	0	0
895	CTCAGGGTCGCTAGCG-1	150	150M	163571747	10	X1_KN	KN	1.08409	0.00400032	0.00400032	7
896	TGTCAGATCACCGGTG-1	149	149M1S	163571747	10	X1_KN	KN	2.8812	0.00522903	0	0
897	CAGCAGCCATCCGAAT-1	150	150M	163571747	10	X1_KN	KN	1.16413	0	0	7
898	GACTATGGTTTGCAGT-1	150	150M	163571747	10	X1_KN	KN	2.87837	0.00422048	0.00422048	0
899	ATCACGATCACCGACG-1	117	33S117M	163571751	10	X1_KN	KN	0.959436	0.00273344	0.00273344	0
900	AGGTCTACAAATCAGA-1	116	34S116M	163571751	10	X1_KN	KN	1.87402	0	0	0
901	CGAAGTTTCCGTAGTA-1	143	7S143M	163571751	10	X1_KN	KN	2.94691	0	0	1
902	TGGTTAGGTGGCCACT-1	109	41S109M	163571751	10	X1_KN	KN	2.54669	0.00808473	0.00808473	1
903	AAGACTCTCTGACGCG-1	150	150M	163571752	10	X1_KN	KN	1.48194	0	0	0
904	AAAGGTACACTGATTG-1	150	150M	163571752	10	X1_KN	KN	3.02064	0.00625391	0.00625391	1
905	GACATCAGTTGTAAAG-1	150	150M	163571753	10	X1_KN	KN	2.13672	0	0	1
906	AATTTCCCAGTCCGTG-1	150	150M	163571755	10	X1_KN	KN	0.389587	0	0	0
907	ACCTACCTCCGACGGT-1	150	150M	163571755	10	X1_KN	KN	0.984715	0	0	7
908	AGATAGAAGACCAGCA-1	150	150M	163571756	10	X1_KN	KN	1.84918	0	0	1
909	GTTACGACAGCTGAAG-1	150	150M	163571758	10	X1_KN	KN	3.40139	0	0	1
910	GATTGGTGTGCTATTG-1	150	150M	163571758	10	X1_KN	KN	8.23755	0	0	1
911	GGGAAGTAGTAGTCCT-1	150	150M	163571759	10	X1_KN	KN	2.61567	0	0	1
912	CACTGTCCAATCTGCA-1	150	150M	163571760	10	X1_KN	KN	2.02962	0	0	13
913	AGGTTGTAGAGCCTGA-1	150	150M	163571762	10	X1_KN	KN	3.23184	0	0	0
914	GTGCTGGAGGACATCG-1	150	150M	163571762	10	X1_KN	KN	3.22375	0.00265548	0	0
915	TGAGGAGAGGTCCAGA-1	150	150M	163571764	10	X1_KN	KN	5.60387	0	0	1
916	CACAACACAACATACC-1	150	150M	163571770	10	X1_KN	KN	1.50716	0.00244272	0	8
917	GTCACGGAGTTCGCAT-1	150	150M	163571772	10	X1_KN	KN	2.32818	0.0131536	0	8
918	TCATTCACAAGATTGA-1	150	150M	163571773	10	X1_KN	KN	3.75253	0	0	14
919	ATTCACTGTAGAGACC-1	150	150M	163571778	10	X1_KN	KN	5.97251	0	0	1
920	ACACCAAGTTCGAACT-1	130	130M20S	163571778	10	X1_KN	KN	2.58815	0	0	0
921	AATCACGTCAGAGTGG-1	150	150M	163571779	10	X1_KN	KN	2.12125	0	0	0
922	GGGTCACTCCGTCACT-1	150	150M	163571779	10	X1_KN	KN	1.77436	0	0	0
923	TCATTCATCGATTCCC-1	150	150M	163571780	10	X1_KN	KN	2.23748	0	0	0
924	GTCTGTCGTCCTCCTA-1	150	150M	163571781	10	X1_KN	KN	3.33998	0	0	1
925	GGGTCACAGAAGGTAG-1	150	150M	163571781	10	X1_KN	KN	2.6173	0.00951746	0	1
926	ACTGTGATCAGTGTGT-1	150	150M	163571782	10	X1_KN	KN	2.79512	0	0	0
927	ATGCATGCACTTCCTG-1	150	150M	163571784	10	X1_KN	KN	7.2078	0	0	1
928	GCCAGTGAGGGATCTG-1	150	150M	163571787	10	X1_KN	KN	3.21516	0	0	1
929	ACGATCATCATTCACT-1	1015	71M865N79M	163571789	10	X1_KN	KN	0.642097	0	0	15
930	ATTCACTCACCTCGTT-1	150	150M	163571791	10	X1_KN	KN	4.98171	0	0	10
931	ATGGTTGAGTAGACAT-1	150	150M	163571791	10	X1_KN	KN	3.72917	0	0	0
932	CTCAGGGTCACAGTGT-1	150	150M	163571792	10	X1_KN	KN	2.05037	0.00709471	0	0
933	GTGTTCCAGGTTCAGG-1	150	150M	163571792	10	X1_KN	KN	1.58877	0.0102501	0	9
934	TGACAGTTCATTACTC-1	150	150M	163571798	10	X1_KN	KN	2.01108	0.00392788	0	7
935	CTATCTAAGATACCAA-1	150	150M	163571799	10	X1_KN	KN	1.17061	0	0	4
936	TTATTGCCAACACGTT-1	150	150M	163571799	10	X1_KN	KN	2.14854	0	0	0
937	GTTAGACGTCCCTGAG-1	150	150M	163571805	10	X1_KN	KN	9.57269	0	0	1
938	CAGAGCCTCGTCAAAC-1	150	150M	163571805	10	X1_KN	KN	5.13974	0	0	0
939	GGGCGTTAGCAATAAC-1	150	150M	163571811	10	X1_KN	KN	4.30108	0	0	0
940	TTACAGGCATGAGTAA-1	150	150M	163571824	10	X1_KN	KN	2.83972	0	0	0
941	GACCAATTCGGTCACG-1	150	150M	163571824	10	X1_KN	KN	2.48492	0	0	8
942	GGGTTATAGTCTTCCC-1	150	150M	163571824	10	X1_KN	KN	9.19558	0	0	1
943	CTATCTATCAGACCTA-1	121	29S121M	163571832	10	X1_KN	KN	1.47582	0.00808669	0	0
944	ACACGCGGTAAGTTAG-1	150	150M	163571838	10	X1_KN	KN	0.759924	0	0	8
945	AACAACCAGACGTCCC-1	146	146M4S	163571842	10	X1_KN	KN	6.8054	0	0	1
946	GAGTGAGTCACGATCA-1	146	146M4S	163571842	10	X1_KN	KN	1.21437	0	0	0
947	CTCAAGAAGCAAATCA-1	122	62M1I60M27S	163571851	10	X1_KN	KN	3.8467	0	0	1
948	AGGCATTTCCTGTAGA-1	120	120M30S	163571853	10	X1_KN	KN	2.66879	0	0	0
949	TGGATCACATGCTGCG-1	150	150M	163571907	10	X1_KN	KN	3.19266	0	0	0
950	TCACGCTTCACAAGAA-1	150	150M	163571944	10	X1_KN	KN	4.36047	0	0	13
951	CTCAAGATCCACATAG-1	120	30S120M	163571954	10	X1_KN	KN	1.83405	0	0	1
952	TTACGCCCACAGACGA-1	150	150M	163571990	10	X1_KN	KN	4.66383	0	0	1
953	CCACCATGTACGAGCA-1	150	150M	163571996	10	X1_KN	KN	1.43528	0.013048	0	0
954	GCTGGGTTCCACGGAC-1	149	149M1S	163571996	10	X1_KN	KN	1.30539	0	0	7
955	TTTACCACAACCAGAG-1	150	150M	163572015	10	X1_KN	KN	2.78724	0	0	7
956	TCTTAGTGTGGATACG-1	150	150M	163572015	10	X1_KN	KN	2.05202	0.00603537	0	8
957	AGATAGAAGGGCCCTT-1	120	30S120M	163572017	10	X1_KN	KN	1.47263	0	0	0
958	TCATGAGGTTGCATAC-1	150	150M	163572019	10	X1_KN	KN	9.85044	0	0	1
959	CTGGTCTCACGGTCTG-1	150	150M	163572022	10	X1_KN	KN	7.58523	0	0	10
960	GATTGGTGTACTGACT-1	150	150M	163572022	10	X1_KN	KN	1.82169	0	0	7
961	GAAGCCCAGAAGTCCG-1	150	150M	163572024	10	X1_KN	KN	2.82227	0	0	0
962	CCTTCAGAGCGCCATC-1	150	150M	163572027	10	X1_KN	KN	2.90931	0	0	14
963	AGCCAATCACTAGGCC-1	150	150M	163572027	10	X1_KN	KN	1.5805	0	0	7
964	TGTGGCGAGTAGAATC-1	150	150M	163572029	10	X1_KN	KN	5.2728	0	0	1
965	CAACGATAGCGAGAAA-1	150	150M	163572033	10	X1_KN	KN	1.84704	0	0	0
966	CATGCAACATCCTAAG-1	150	150M	163572034	10	X1_KN	KN	3.77453	0	0	1
967	GAACGTTAGCAACTCT-1	150	150M	163572036	10	X1_KN	KN	3.59647	0	0	0
968	TTCCGGTCAGGTTCCG-1	150	150M	163572039	10	X1_KN	KN	2.63779	0	0	0
969	AACCTTTCAGCCTTCT-1	150	150M	163572041	10	X1_KN	KN	2.10482	0	0	1
970	CTGGCAGTCCGAAGGA-1	150	150M	163572042	10	X1_KN	KN	1.2661	0	0	8
971	CTTCGGTAGGTGCTTT-1	150	150M	163572046	10	X1_KN	KN	2.06715	0.00313205	0	0
972	AGCATCACAGTTAGGG-1	150	150M	163572048	10	X1_KN	KN	1.56494	0	0.00649351	8
973	CATGCCTTCAAGTGTC-1	150	150M	163572052	10	X1_KN	KN	1.45535	0	0	7
974	TATCTTGGTTGTCATG-1	150	150M	163572061	10	X1_KN	KN	7.66515	0	0	10
975	ATCCCTGCAGCAGGAT-1	120	30S120M	163572062	10	X1_KN	KN	2.35538	0	0	7
976	ACATGCAGTGCTCGTG-1	150	150M	163572063	10	X1_KN	KN	1.37705	0.0112873	0	7
977	ATCATTCCATGGCCCA-1	150	150M	163572063	10	X1_KN	KN	1.5113	0	0	8
978	CTCCCAATCACTTTGT-1	150	150M	163572077	10	X1_KN	KN	1.62508	0	0	8
979	ATGAGGGCATGGCCAC-1	150	150M	163572082	10	X1_KN	KN	6.18849	0	0	10
980	GCTTCACGTATTAAGG-1	150	150M	163572082	10	X1_KN	KN	2.00432	0	0	8
981	ATGTCCCTCTTTCCAA-1	150	150M	163572084	10	X1_KN	KN	3.81821	0	0	8
982	TGTCAGATCACGGGCT-1	120	30S120M	163572085	10	X1_KN	KN	2.4597	0	0	9
983	AGACACTGTTGCTCGG-1	150	150M	163572091	10	X1_KN	KN	5.07094	0.0123381	0	0
984	CATTGCCTCGGTCAGC-1	150	150M	163572092	10	X1_KN	KN	5.20751	0	0	1
985	GAGCTGCAGTGCCGAA-1	150	150M	163572092	10	X1_KN	KN	1.21838	0	0	0
986	ACTCTCGTCCGGTAGC-1	150	150M	163572093	10	X1_KN	KN	3.69867	0	0	0
987	ATCGGATCACAGCCAC-1	150	150M	163572096	10	X1_KN	KN	1.26281	0	0.00661157	9
988	GATAGAAGTCACGACC-1	150	150M	163572100	10	X1_KN	KN	3.60045	0	0	1
989	TGTTCCGAGCCTGTGC-1	150	150M	163572101	10	X1_KN	KN	4.5028	0	0	0
990	CTCAGTCTCATTCATC-1	150	150M	163572101	10	X1_KN	KN	2.19927	0	0	1
991	TCACAAGCACCGGTCA-1	150	150M	163572102	10	X1_KN	KN	4.21184	0.0139005	0	10
992	CGTCAAAGTCCTTAAG-1	150	150M	163572106	10	X1_KN	KN	3.39312	0.0042203	0	8
993	CATGAGTAGGGAGGAC-1	150	150M	163572106	10	X1_KN	KN	4.89686	0	0	1
994	TTGCATTCAGGTAGTG-1	150	150M	163572110	10	X1_KN	KN	3.97194	0	0	0
995	TGCGGGTGTGATTCTG-1	150	150M	163572112	10	X1_KN	KN	1.10791	0	0.00738607	0
996	CTGGCAGAGTACCATC-1	150	150M	163572113	10	X1_KN	KN	2.04452	0.00442537	0	17
997	TCGGGACTCACGTCCT-1	150	150M	163572114	10	X1_KN	KN	3.11034	0	0	0
998	ATCACGAAGTGGTTGG-1	150	150M	163572116	10	X1_KN	KN	2.36841	0.00344246	0	14
999	GTTTACTCAACCAGAG-1	150	150M	163572121	10	X1_KN	KN	2.69455	0.00685636	0	0
1000	CATGCCTGTGGATGAC-1	151	122M1D28M	163572121	10	X1_KN	KN	1.75686	0	0	0
1001	GGAACCCCAATCGTCA-1	150	150M	163572123	10	X1_KN	KN	8.80288	0	0	13
1002	GTGTGATGTCTGTAAC-1	150	150M	163572124	10	X1_KN	KN	3.9754	0	0	0
1003	GTTTGGACAAGAGTAT-1	150	150M	163572126	10	X1_KN	KN	5.50267	0	0	1
1004	CGTGTCTAGCAGAAAG-1	150	150M	163572133	10	X1_KN	KN	2.75773	0	0	1
1005	CATACTTTCGCAATGT-1	150	150M	163572134	10	X1_KN	KN	0.702929	0	0	0
1006	AACCAACCAAAGACGC-1	150	150M	163572135	10	X1_KN	KN	2.5473	0	0.00922935	10
1007	TAACCAGGTAGTACGG-1	150	150M	163572135	10	X1_KN	KN	2.90675	0	0	8
1008	GAAGAATGTGTCTAAC-1	150	150M	163572135	10	X1_KN	KN	2.74041	0	0	0
1009	CTGCGAGTCAGACCCG-1	150	150M	163572141	10	X1_KN	KN	4.15545	0	0	14
1010	AGGTCATAGCCTTTCC-1	148	148M2S	163572145	10	X1_KN	KN	1.24274	0	0	10
1011	CGTTCTGCATTCGGGC-1	150	150M	163572146	10	X1_KN	KN	5.60786	0	0	1
1012	AGGTTGTCAAATGCTC-1	150	150M	163572146	10	X1_KN	KN	1.39553	0	0	0
1013	AGAGCAGCAGTTTCAG-1	150	150M	163572146	10	X1_KN	KN	11.1543	0	0	14
1014	GACCAATAGGCGCTCT-1	150	150M	163572148	10	X1_KN	KN	1.8727	0	0	9
1015	CCCAACTTCGCGAAGA-1	150	150M	163572153	10	X1_KN	KN	4.57018	0	0	14
1016	GCCATGGAGTGGTTCT-1	150	150M	163572157	10	X1_KN	KN	2.67664	0	0	8
1017	TTTCGATCACAGCCTG-1	150	150M	163572157	10	X1_KN	KN	1.74347	0	0	0
1018	AGGTGTTGTCTCAGGC-1	150	150M	163572162	10	X1_KN	KN	3.80968	0	0	0
1019	TGCGACGTCCGCACTT-1	150	150M	163572164	10	X1_KN	KN	9.56457	0	0	1
1020	TACATTCAGAGACAAG-1	150	150M	163572165	10	X1_KN	KN	1.28459	0	0	15
1021	GACTGATGTCCCTGTT-1	150	150M	163572165	10	X1_KN	KN	2.02532	0	0	0
1022	CGTAATGGTGCCTTTC-1	150	150M	163572166	10	X1_KN	KN	6.65635	0	0	0
1023	CTGGCAGAGTACCATC-1	593	78M443N72M	163572170	10	X1_KN	KN	2.04452	0.00442537	0	17
1024	CTCCCTCCATAAGCAA-1	121	29S121M	163572173	10	X1_KN	KN	2.35192	0	0	9
1025	GAAGCCCTCCACACAA-1	150	150M	163572179	10	X1_KN	KN	9.7447	0	0	1
1026	CGCCAGACAGATCACT-1	150	150M	163572179	10	X1_KN	KN	4.19296	0	0.00432264	0
1027	TCAAGACAGGCTTCCG-1	150	150M	163572179	10	X1_KN	KN	4.84244	0	0	0
1028	CAGATCACATGTCTAG-1	150	150M	163572181	10	X1_KN	KN	2.11484	0	0	8
1029	ATCGCCTCAGCGGTTC-1	127	127M23S	163572181	10	X1_KN	KN	3.28234	0	0	0
1030	AGTGCCGAGCACTGGA-1	150	150M	163572182	10	X1_KN	KN	4.06419	0	0	0
1031	CATGGTACATAGTCGT-1	150	150M	163572187	10	X1_KN	KN	4.30908	0	0	0
1032	GGGTCACAGAAGGTAG-1	150	150M	163572188	10	X1_KN	KN	2.6173	0.00951746	0	1
1033	AGGGTCCAGTTACGTC-1	150	150M	163572190	10	X1_KN	KN	2.45211	0.00264236	0	0
1034	GCAACCGAGCACTCAT-1	150	150M	163572191	10	X1_KN	KN	9.93695	0	0	1
1035	GATCACATCGAAACAA-1	150	150M	163572191	10	X1_KN	KN	2.88449	0	0.00660066	0
1036	CACCGTTTCATTGCGA-1	150	150M	163572191	10	X1_KN	KN	1.83443	0	0	0
1037	CATGAGTCAGAGATGC-1	150	150M	163572192	10	X1_KN	KN	0.992678	0	0.00491425	7
1038	CCACGTTGTATCGCTA-1	142	142M8S	163572192	10	X1_KN	KN	2.36446	0	0	0
1039	TCTACATAGCTGTCCG-1	150	150M	163572192	10	X1_KN	KN	2.46251	0	0	0
1040	ACTTCCGGTCATCAGT-1	150	150M	163572194	10	X1_KN	KN	1.22016	0	0	9
1041	ATTTACCCACTTGGCG-1	150	150M	163572197	10	X1_KN	KN	3.56715	0	0	0
1042	ACACAGTCATCCCACT-1	150	150M	163572200	10	X1_KN	KN	2.50084	0	0	8
1043	GTTTACTCACCTGCAG-1	150	150M	163572201	10	X1_KN	KN	2.06865	0.00302435	0	8
1044	GACTCTCAGAGACAAG-1	119	31S119M	163572204	10	X1_KN	KN	1.9903	0	0	8
1045	AATTTCCAGCTACTAC-1	150	150M	163572204	10	X1_KN	KN	3.11063	0.00450816	0	14
1046	ATCACTTAGCTCTATG-1	150	150M	163572204	10	X1_KN	KN	1.06557	0	0	0
1047	TACGTCCCAGCTGTGC-1	150	150M	163572208	10	X1_KN	KN	5.29865	0	0.00963391	1
1048	TCCTCGATCGTGGACC-1	150	150M	163572210	10	X1_KN	KN	1.34354	0	0	7
1049	TCGGGACTCCGATGTA-1	150	150M	163572212	10	X1_KN	KN	2.86976	0.0105119	0	0
1050	ATGGGTTGTTACCCAA-1	120	30S120M	163572219	10	X1_KN	KN	3.05249	0	0	0
1051	TCGTAGAGTTGTCATG-1	150	150M	163572223	10	X1_KN	KN	3.39955	0	0	1
1052	AATGACCTCATCTGTT-1	150	150M	163572224	10	X1_KN	KN	3.28878	0	0	1
1053	CTTTCAACAATTGGTC-1	139	11S139M	163572231	10	X1_KN	KN	2.84956	0	0.010016	8
1054	GTAATGCGTAGATCGG-1	150	150M	163572233	10	X1_KN	KN	2.38233	0	0	0
1055	GTCGTAACAACAACAA-1	150	150M	163572235	10	X1_KN	KN	3.70566	0	0	0
1056	GAATCGTAGTCTCCTC-1	148	148M2S	163572237	10	X1_KN	KN	2.29219	0	0	0
1057	TCGCTCACATGACTTG-1	150	150M	163572237	10	X1_KN	KN	9.80504	0	0	1
1058	TCCTAATTCACGATCA-1	144	144M6S	163572241	10	X1_KN	KN	1.93855	0.0029372	0.0029372	14
1059	AGTTCCCTCGGTCAGC-1	147	147M3S	163572243	10	X1_KN	KN	2.26242	0	0	9
1060	GGAATCTGTCGTGGTC-1	150	150M	163572244	10	X1_KN	KN	1.45268	0	0	9
1061	CGTGAATGTGGATTTC-1	146	146M4S	163572245	10	X1_KN	KN	10.8002	0	0	1
1062	ACCCAAACAGTTCTAG-1	131	1S131M18S	163572260	10	X1_KN	KN	0.340698	0	0	8
1063	TACCGGGTCAAGAATG-1	142	142M8S	163572262	10	X1_KN	KN	5.47351	0	0	13
1064	GCTTTCGTCTAGTGTG-1	136	14S136M	163572268	10	X1_KN	KN	1.80016	0.00535762	0	0
1065	ACTCCCAGTAACATGA-1	117	117M33S	163572270	10	X1_KN	KN	1.54049	0	0	1
1066	GTAACACCATTACTCT-1	150	150M	163572273	10	X1_KN	KN	6.34786	0	0.0211595	0
1067	GTTTACTCAACCAGAG-1	150	150M	163572284	10	X1_KN	KN	2.69455	0.00685636	0	0
1068	CCTTTGGGTGAGATAT-1	114	114M36S	163572290	10	X1_KN	KN	1.09109	0	0	0
1069	CTGTAGACAGGACAGT-1	133	133M17S	163572298	10	X1_KN	KN	4.80167	0	0	1
1070	AATGGAAGTTAATCGC-1	139	139M11S	163572304	10	X1_KN	KN	5.79544	0	0	14
1071	ACATCCCTCGGTAGGA-1	76	76M74S	163572308	10	X1_KN	KN	2.61963	0	0	0
1072	TGTTGGACAATGGCCC-1	136	136M14S	163572329	10	X1_KN	KN	3.17057	0.00725532	0	9
1073	CACTGGGTCTAGCCAA-1	138	138M12S	163572345	10	X1_KN	KN	2.75023	0	0.0102239	13
1074	TTTGACTTCAGTGATC-1	150	150M	163572366	10	X1_KN	KN	0.904927	0	0	0
1075	TGTCAGAGTTGCCAAT-1	150	150M	163572371	10	X1_KN	KN	4.73274	0	0	0
1076	TAATTCCAGAATTTGG-1	150	150M	163572385	10	X1_KN	KN	6.80372	0	0	9
1077	GATGACTGTCAGGAGT-1	150	150M	163572389	10	X1_KN	KN	2.38405	0	0	15
1078	CAGCACGAGCATCCTA-1	150	150M	163572390	10	X1_KN	KN	1.59384	0	0	1
1079	GGATGTTGTTGAAGTA-1	150	150M	163572391	10	X1_KN	KN	6.58292	0	0	6
1080	TCTACATTCAATCTTC-1	150	150M	163572396	10	X1_KN	KN	8.58968	0	0	10
1081	ACGATCAGTCGTATTG-1	150	150M	163572397	10	X1_KN	KN	1.79765	0	0	9
1082	GTTGTAGTCATAGACC-1	150	150M	163572405	10	X1_KN	KN	2.49932	0	0	6
1083	TACCGGGGTCAGTCGC-1	150	150M	163572415	10	X1_KN	KN	2.05223	0	0	0
1084	CCTCAGTTCCAATGCA-1	150	150M	163572415	10	X1_KN	KN	2.18532	0	0.00452448	0
1085	GCAACATTCAATGCAC-1	150	150M	163572420	10	X1_KN	KN	1.60613	0.00333222	0	0
1086	AGACCATGTTCCTAGA-1	150	150M	163572423	10	X1_KN	KN	1.5469	0	0	0
1087	ACGTCCTGTCCCGTGA-1	150	150M	163572423	10	X1_KN	KN	4.19257	0.015163	0	0
1088	AACCTTTTCTTGAGCA-1	150	150M	163572423	10	X1_KN	KN	2.03324	0	0	0
1089	ACTTAGGGTGCCTTTC-1	150	150M	163572424	10	X1_KN	KN	2.43487	0	0	0
1090	AGAGCAGAGATAGTGT-1	150	150M	163572425	10	X1_KN	KN	5.95636	0	0	14
1091	CTGCTCATCAGAGCGA-1	150	150M	163572426	10	X1_KN	KN	3.93902	0	0	14
1092	AAGCCATTCACACCCT-1	150	150M	163572433	10	X1_KN	KN	1.47008	0	0	8
1093	CTATCTATCAGACCTA-1	376	20M226N130M	163572436	10	X1_KN	KN	1.47582	0.00808669	0	0
1094	TCGGGCAAGTAAAGCT-1	150	150M	163572438	10	X1_KN	KN	1.81738	0	0	7
1095	CTACGGGGTACTCGCG-1	150	150M	163572446	10	X1_KN	KN	3.25116	0	0	0
1096	GTCACGGCAAAGACGC-1	136	14S136M	163572449	10	X1_KN	KN	1.49254	0	0	8
1097	GCGGATCCAGATAAAC-1	219	30S55M99N65M	163572456	10	X1_KN	KN	4.15611	0	0	1
1098	CCGGTGACACACCTTC-1	150	150M	163572463	10	X1_KN	KN	1.38007	0	0	0
1099	ATTGGGTAGGCACAAC-1	150	150M	163572463	10	X1_KN	KN	5.36785	0	0	2
1100	AATGGCTGTTGGTGTT-1	150	150M	163572463	10	X1_KN	KN	2.03211	0	0	1
1101	TCACGGGTCAGCCCAG-1	150	150M	163572465	10	X1_KN	KN	2.14075	0	0	0
1102	GCATCTCAGGCTAACG-1	150	150M	163572466	10	X1_KN	KN	3.96333	0.00559003	0	0
1103	GCACTAAAGGTAGGCT-1	150	150M	163572471	10	X1_KN	KN	2.9871	0	0.00357309	0
1104	ATGAAAGGTACTAACC-1	150	150M	163572472	10	X1_KN	KN	2.24423	0	0	9
1105	GTCGTAATCGGTGTAT-1	150	150M	163572472	10	X1_KN	KN	1.48902	0.00230856	0	8
1106	CTATAGGCAGTAGTGG-1	120	30S120M	163572474	10	X1_KN	KN	4.46673	0	0	10
1107	GTTACGACAGCTGAAG-1	150	150M	163572475	10	X1_KN	KN	3.40139	0	0	1
1108	GCATTAGCAGTCTCTC-1	150	150M	163572476	10	X1_KN	KN	2.66293	0	0	0
1109	CATCCCACAGCGTGCT-1	150	150M	163572476	10	X1_KN	KN	1.10431	0	0	0
1110	AGCGATTCATCGGTTA-1	150	150M	163572478	10	X1_KN	KN	1.93436	0	0	14
1111	TCGTGCTCATGAAAGT-1	150	150M	163572479	10	X1_KN	KN	5.03136	0	0	9
1112	CCTCTCCAGATGTTAG-1	150	150M	163572482	10	X1_KN	KN	1.26936	0	0	8
1113	GTTTACTCAACCAGAG-1	150	150M	163572482	10	X1_KN	KN	2.69455	0.00685636	0	0
1114	AGTTAGCCACTTACAG-1	150	150M	163572483	10	X1_KN	KN	1.91271	0.00441735	0	0
1115	GGGCTCAGTAGACGTG-1	150	150M	163572484	10	X1_KN	KN	3.43915	0	0	13
1116	TGACAGTAGTTGGACG-1	150	150M	163572484	10	X1_KN	KN	1.94503	0	0.00582343	9
1117	TCATTGTCATAATGAG-1	84	66S84M	163572486	10	X1_KN	KN	5.27683	0	0	1
1118	ACTCCCATCATTGGTG-1	150	150M	163572487	10	X1_KN	KN	1.98288	0.00450653	0	8
1119	GAGTGTTAGAGAACCC-1	121	29S121M	163572489	10	X1_KN	KN	2.59586	0	0	0
1120	TGTTGGACAATGGCCC-1	122	28S122M	163572489	10	X1_KN	KN	3.17057	0.00725532	0	9
1121	ATGTCCCTCTTTCCAA-1	149	131M1I18M	163572489	10	X1_KN	KN	3.81821	0	0	8
1122	GAGATGGCACTCAGAT-1	150	150M	163572490	10	X1_KN	KN	1.49092	0	0	0
1123	TGGTAGTTCATCGCTC-1	150	150M	163572490	10	X1_KN	KN	3.44196	0	0	0
1124	GATAGCTCACTACGGC-1	150	150M	163572491	10	X1_KN	KN	1.47682	0	0	0
1125	GGTTAACAGCCATATC-1	150	150M	163572492	10	X1_KN	KN	1.25996	0	0	8
1126	AACAAAGAGGTAGTCG-1	150	150M	163572492	10	X1_KN	KN	2.20918	0	0	15
1127	CGTCCATCACAAAGTA-1	150	150M	163572493	10	X1_KN	KN	6.80845	0	0	1
1128	TCATCCGAGACCATGG-1	150	150M	163572495	10	X1_KN	KN	1.71605	0	0	9
1129	CGTGCTTGTGGCTGAA-1	150	150M	163572496	10	X1_KN	KN	3.83529	0	0	0
1130	TAGACTGGTCCATACA-1	150	150M	163572497	10	X1_KN	KN	1.56807	0	0	8
1131	GAAGCGAGTAGACGGT-1	150	150M	163572498	10	X1_KN	KN	2.81807	0	0	0
1132	GGAGAACCACTCCTTG-1	150	150M	163572498	10	X1_KN	KN	2.8754	0	0	13
1133	AGGCCACCACATTGTG-1	150	150M	163572498	10	X1_KN	KN	1.55208	0	0	9
1134	TACGTCCCAGCTGTGC-1	150	150M	163572502	10	X1_KN	KN	5.29865	0	0.00963391	1
1135	GTTATGGAGAATTGCA-1	148	148M2S	163572502	10	X1_KN	KN	4.03047	0	0	0
1136	TGATGCATCTCTCCGA-1	150	150M	163572503	10	X1_KN	KN	2.10186	0	0	0
1137	CAAGACTGTAGCTGTT-1	150	150M	163572503	10	X1_KN	KN	4.43265	0	0	1
1138	GGGACAATCTCTTGCG-1	150	150M	163572503	10	X1_KN	KN	2.04971	0	0.00444622	7
1139	CGTTCTGTCATGGCCG-1	150	150M	163572503	10	X1_KN	KN	3.14041	0	0	1
1140	ATCCATTTCAGTGGGA-1	150	150M	163572504	10	X1_KN	KN	1.09094	0	0	8
1141	TTCATTGCACGAAAGC-1	149	29M1I120M	163572504	10	X1_KN	KN	1.69011	0	0.00976944	1
1142	TATTTCGCATCTCAAG-1	149	1S149M	163572505	10	X1_KN	KN	2.24993	0	0	0
1143	TTCAGGAGTACTCCCT-1	150	150M	163572505	10	X1_KN	KN	1.63844	0	0.00791515	9
1144	TGTCAGATCACCGGTG-1	150	150M	163572510	10	X1_KN	KN	2.8812	0.00522903	0	0
1145	CCTCACAAGCGTGAAC-1	150	150M	163572512	10	X1_KN	KN	2.15836	0	0.00388893	9
1146	TAACCAGGTAGTACGG-1	150	150M	163572512	10	X1_KN	KN	2.90675	0	0	8
1147	CACCGTTCAATCTCGA-1	150	150M	163572515	10	X1_KN	KN	3.12258	0	0	12
1148	AGGGCTCCACAGCTTA-1	122	28S122M	163572515	10	X1_KN	KN	2.48323	0.00338776	0.00338776	14
1149	CGCATAAAGTGAGCCA-1	150	150M	163572515	10	X1_KN	KN	5.6051	0	0	1
1150	TGACAGTTCATTACTC-1	150	150M	163572515	10	X1_KN	KN	2.01108	0.00392788	0	7
1151	TCCACCACAACATACC-1	149	1S149M	163572518	10	X1_KN	KN	2.50136	0	0	0
1152	CGGACACGTCCAATCA-1	150	150M	163572518	10	X1_KN	KN	1.79841	0	0	8
1153	TCATACTGTATCCCTC-1	150	150M	163572520	10	X1_KN	KN	1.68389	0	0	0
1154	CTCCATGGTCACGCTG-1	150	150M	163572521	10	X1_KN	KN	1.2342	0.00602047	0.00602047	7
1155	GTCAAACCAGGAATAT-1	150	150M	163572521	10	X1_KN	KN	1.3404	0	0	9
1156	CTACGGGCACAATGTC-1	120	30S120M	163572521	10	X1_KN	KN	2.79399	0	0.0104254	0
1157	TGATGCACAGCAGTTT-1	150	150M	163572524	10	X1_KN	KN	2.80309	0.00578553	0	8
1158	AAGACAAAGAACTCCT-1	150	150M	163572524	10	X1_KN	KN	2.27477	0	0	0
1159	TTACCATAGACTCAAA-1	150	150M	163572524	10	X1_KN	KN	3.36668	0	0	15
1160	AGGCATTTCGCACGAC-1	150	150M	163572524	10	X1_KN	KN	0.880966	0	0	0
1161	TACCGGGGTCAGTCGC-1	150	150M	163572524	10	X1_KN	KN	2.05223	0	0	0
1162	TGTACAGGTAATTGGA-1	150	150M	163572525	10	X1_KN	KN	1.5321	0	0	0
1163	GCAGCCAAGTGCTACT-1	150	150M	163572525	10	X1_KN	KN	1.49978	0.0039782	0	0
1164	CATTGCCTCGGTCAGC-1	150	150M	163572525	10	X1_KN	KN	5.20751	0	0	1
1165	TTTCAGTTCTTGGGCG-1	150	150M	163572525	10	X1_KN	KN	3.9859	0	0	0
1166	CGGGCATGTTGAGAGC-1	150	150M	163572525	10	X1_KN	KN	6.07143	0	0	0
1167	CTCATTATCTTACGTT-1	150	150M	163572526	10	X1_KN	KN	1.67653	0.0179308	0	0
1168	TCACGGGTCAGCCCAG-1	150	150M	163572528	10	X1_KN	KN	2.14075	0	0	0
1169	CATAGACGTGCATACT-1	150	150M	163572528	10	X1_KN	KN	3.52969	0	0	0
1170	AGTCACAGTTGGCCGT-1	150	150M	163572529	10	X1_KN	KN	1.70206	0	0	2
1171	GCTTGGGTCCCATGGG-1	150	150M	163572529	10	X1_KN	KN	2.28603	0	0	0
1172	TAACACGAGACCAACG-1	150	150M	163572529	10	X1_KN	KN	2.49842	0	0.00901957	0
1173	TACGGGCCAATCTCTT-1	150	150M	163572529	10	X1_KN	KN	2.17556	0.00472947	0.00472947	8
1174	TTGAGTGGTTTACACG-1	147	3S147M	163572530	10	X1_KN	KN	2.27226	0	0	0
1175	CTTTCGGAGCACCCAC-1	150	150M	163572530	10	X1_KN	KN	2.99973	0	0	1
1176	CCACACTCACAAGTTC-1	150	150M	163572531	10	X1_KN	KN	2.03423	0	0	9
1177	CCCAACTTCTGCCCTA-1	149	88M1I61M	163572532	10	X1_KN	KN	2.52273	0	0	0
1178	AAAGTCCTCATGCCCT-1	150	150M	163572533	10	X1_KN	KN	3.1264	0	0.00895817	16
1179	TTTATGCCATACTGAC-1	150	150M	163572533	10	X1_KN	KN	4.01732	0	0	1
1180	ACTTAGGGTCGAGTTT-1	150	150M	163572533	10	X1_KN	KN	1.36451	0	0	7
1181	ACTTCGCTCTCTAAGG-1	150	150M	163572534	10	X1_KN	KN	2.32225	0	0	9
1182	GAGAGGTGTTGGGCCT-1	150	150M	163572534	10	X1_KN	KN	1.54746	0	0	9
1183	CCCATTGCATGACTCA-1	150	150M	163572534	10	X1_KN	KN	2.46067	0	0	0
1184	TGAACGTTCGGACAAG-1	150	150M	163572534	10	X1_KN	KN	4.72302	0	0	0
1185	TACGCTCCAGACTGCC-1	150	150M	163572536	10	X1_KN	KN	1.84794	0	0	0
1186	CGGGCATGTCCGGCAT-1	150	150M	163572536	10	X1_KN	KN	0.986327	0	0	7
1187	GGGTGAATCTACACTT-1	150	150M	163572536	10	X1_KN	KN	1.47593	0	0	7
1188	CAGCACGTCTGCGGGT-1	150	150M	163572536	10	X1_KN	KN	4.60897	0	0	0
1189	GGTAGAGCATTAGGAA-1	149	20M1I129M	163572537	10	X1_KN	KN	2.88184	0	0	0
1190	ATCCTATCATATGCGT-1	150	150M	163572537	10	X1_KN	KN	0.819621	0.0125133	0	8
1191	TTACGCCGTGAGTCAG-1	121	29S121M	163572538	10	X1_KN	KN	2.39714	0	0	0
1192	CATGAGTCACCAGTTA-1	120	30S120M	163572538	10	X1_KN	KN	0.292398	0	0	0
1193	TTACTGTTCTAGTGAC-1	150	150M	163572538	10	X1_KN	KN	6.86864	0	0	1
1194	AGGATCTTCAGTCATG-1	120	30S120M	163572538	10	X1_KN	KN	1.43545	0.00983188	0.00983188	7
1195	CGCGTGACACTGGCCA-1	120	30S120M	163572538	10	X1_KN	KN	2.5519	0	0	9
1196	TGCATCCCAGCCTACG-1	127	23S127M	163572538	10	X1_KN	KN	2.68638	0	0	0
1197	ACGTTCCTCCCTCAAC-1	121	29S121M	163572538	10	X1_KN	KN	0.63165	0	0.00423926	0
1198	GCTGGGTTCCACGGAC-1	123	27S123M	163572538	10	X1_KN	KN	1.30539	0	0	7
1199	TGATGCAAGCAGGCAT-1	119	30S10M1I109M	163572538	10	X1_KN	KN	2.72718	0	0	0
1200	GAGTCTAAGTAAATGC-1	150	150M	163572538	10	X1_KN	KN	2.87016	0	0	14
1201	CAATGACAGCTGGAGT-1	120	30S120M	163572538	10	X1_KN	KN	1.97565	0	0.00473776	7
1202	AGTGACTGTGTTACTG-1	150	150M	163572539	10	X1_KN	KN	1.29992	0	0	7
1203	AGATCGTAGCAACAAT-1	150	150M	163572539	10	X1_KN	KN	9.47008	0	0	10
1204	TCTCAGCAGATTGAGT-1	150	150M	163572539	10	X1_KN	KN	6.06316	0	0	13
1205	GATTGGTAGGTGGCTA-1	150	150M	163572539	10	X1_KN	KN	2.0755	0	0	9
1206	GGTTAACTCTGAGATC-1	150	150M	163572540	10	X1_KN	KN	4.06352	0	0	0
1207	AGGTCTACACAGCCTG-1	150	150M	163572540	10	X1_KN	KN	1.54181	0	0	0
1208	CGAAGGAGTCGAGTGA-1	150	150M	163572540	10	X1_KN	KN	1.27992	0.00438327	0.00438327	0
1209	AGGCATTTCCTGTAGA-1	150	150M	163572540	10	X1_KN	KN	2.66879	0	0	0
1210	AGACCCGCACGAGGTA-1	150	150M	163572540	10	X1_KN	KN	3.90317	0	0	1
1211	TTTGACTTCAGTGATC-1	150	150M	163572541	10	X1_KN	KN	0.904927	0	0	0
1212	ACCGTTCTCTCATAGG-1	150	150M	163572541	10	X1_KN	KN	4.29921	0	0.00377786	0
1213	CTGCCTAAGGCGTTGA-1	150	150M	163572541	10	X1_KN	KN	2.9328	0	0	14
1214	GTCACTCCATCCTTCG-1	150	150M	163572542	10	X1_KN	KN	3.21306	0.00329207	0	14
1215	GGGTCTGCAGAGTTCT-1	150	150M	163572542	10	X1_KN	KN	1.52889	0	0	0
1216	TCCTAATTCACGATCA-1	150	150M	163572542	10	X1_KN	KN	1.93855	0.0029372	0.0029372	14
1217	GGTTCTCTCCGCTGTT-1	150	150M	163572542	10	X1_KN	KN	8.89463	0	0.0234687	9
1218	GTCCACTGTCGTGATT-1	150	150M	163572542	10	X1_KN	KN	5.54206	0	0	0
1219	ACTCTCGGTAGGAGGG-1	150	150M	163572542	10	X1_KN	KN	1.82848	0.00643832	0	0
1220	GATTTCTCACACCTAA-1	150	150M	163572544	10	X1_KN	KN	1.64569	0	0	1
1221	AACGAAATCCTGGCTT-1	150	150M	163572544	10	X1_KN	KN	1.83913	0.00375333	0	0
1222	GGGAGATGTCACTTAG-1	205	124M55N26M	163572544	10	X1_KN	KN	1.93906	0	0	14
1223	TCCTTTCCAGCTGAGA-1	150	150M	163572544	10	X1_KN	KN	2.10146	0.0112982	0	0
1224	GTACAACTCCATTGGA-1	150	150M	163572545	10	X1_KN	KN	5.79241	0	0	0
1225	ACCTACCGTTGCTGAT-1	150	150M	163572545	10	X1_KN	KN	3.21867	0	0	0
1226	CTTGAGATCTCATTAC-1	150	150M	163572545	10	X1_KN	KN	4.38212	0	0	0
1227	TCCTAATAGCTCGTGC-1	150	150M	163572545	10	X1_KN	KN	4.71895	0	0	0
1228	TAGACCATCATCGCTC-1	150	150M	163572545	10	X1_KN	KN	1.44177	0	0	0
1229	CCTCCAATCATTACGG-1	150	150M	163572545	10	X1_KN	KN	7.7938	0	0	14
1230	CTACAGATCAAGGACG-1	150	150M	163572545	10	X1_KN	KN	1.61041	0	0	3
1231	AGAGCCCAGACATATG-1	150	150M	163572546	10	X1_KN	KN	3.29567	0.00254492	0	1
1232	TCGGTCTTCTGTAACG-1	150	150M	163572547	10	X1_KN	KN	2.00723	0	0	0
1233	CTAACTTAGAGAACCC-1	150	150M	163572547	10	X1_KN	KN	1.88831	0	0	0
1234	ATACCGAAGCCAGAGT-1	150	150M	163572547	10	X1_KN	KN	2.99097	0	0	7
1235	CTGGTCTCAGGCTCTG-1	151	36M1D114M	163572547	10	X1_KN	KN	2.49057	0	0.00343053	8
1236	TCCATGCAGGGTATAT-1	150	150M	163572547	10	X1_KN	KN	2.99963	0	0	8
1237	AGTGACTCAATTGCTG-1	150	150M	163572547	10	X1_KN	KN	3.94989	0	0	0
1238	CATCCACTCTTGGAAC-1	149	149M1S	163572548	10	X1_KN	KN	1.91897	0	0	0
1239	GGGTTTAAGTTTCTTC-1	150	150M	163572548	10	X1_KN	KN	3.18136	0	0.00295665	8
1240	CTCAGAACAATGTCAC-1	150	150M	163572548	10	X1_KN	KN	2.33191	0.00406256	0	0
1241	CAGGCCACAGGCTACC-1	150	150M	163572548	10	X1_KN	KN	2.8266	0	0	1
1242	GTTACAGTCCTGTACC-1	150	150M	163572548	10	X1_KN	KN	1.66645	0	0	8
1243	TCATTGTAGTTTGGCT-1	150	150M	163572548	10	X1_KN	KN	5.25758	0	0	10
1244	CTCAGAACAGCTCCTT-1	150	150M	163572549	10	X1_KN	KN	2.41405	0.0081281	0	0
1245	CTTTCGGAGCACCCAC-1	150	150M	163572549	10	X1_KN	KN	2.99973	0	0	1
1246	TGACGCGCAATACAGA-1	120	30S120M	163572549	10	X1_KN	KN	1.56155	0	0	0
1247	TGATGCACATACTGAC-1	150	150M	163572549	10	X1_KN	KN	5.80587	0	0	1
1248	TACGGGCCAATCTCTT-1	150	150M	163572549	10	X1_KN	KN	2.17556	0.00472947	0.00472947	8
1249	TAAGCACCAGCTATTG-1	150	150M	163572550	10	X1_KN	KN	4.75235	0	0	1
1250	TCTAACTGTCGGATTT-1	150	150M	163572550	10	X1_KN	KN	1.92818	0	0	0
1251	GGTAATCAGGAGGGTG-1	150	150M	163572551	10	X1_KN	KN	2.69213	0	0.00583976	8
1252	GTAGGAGAGTAGACCG-1	150	150M	163572551	10	X1_KN	KN	3.33348	0.00427917	0	0
1253	CCAAGCGTCCTGGGAC-1	150	150M	163572552	10	X1_KN	KN	1.45963	0.00381105	0	8
1254	TTCCAATAGCTCTTCC-1	150	150M	163572552	10	X1_KN	KN	1.55356	0	0.00408831	8
1255	GTCCACTAGCGAAACC-1	150	150M	163572552	10	X1_KN	KN	10.7664	0	0	14
1256	TTCCTCTAGTCTCTGA-1	150	150M	163572553	10	X1_KN	KN	3.07476	0	0	0
1257	AGAGCCCCACACACGC-1	150	150M	163572554	10	X1_KN	KN	2.19819	0.00702296	0	0
1258	TATTGCTTCCTCGATC-1	150	150M	163572554	10	X1_KN	KN	1.79601	0	0	0
1259	TCCACGTCACTAGAGG-1	150	150M	163572554	10	X1_KN	KN	2.80168	0.00259175	0.00259175	16
1260	TGTTTGTAGAAGCCTG-1	150	150M	163572554	10	X1_KN	KN	1.71364	0	0	11
1261	ATCCGTCAGGGAGTTC-1	150	150M	163572554	10	X1_KN	KN	2.63158	0	0	0
1262	CTGCTCATCGCTACGG-1	150	150M	163572554	10	X1_KN	KN	1.889	0	0	8
1263	GTTACAGGTTTATGCG-1	150	150M	163572554	10	X1_KN	KN	2.43058	0	0	15
1264	TTAGTCTAGGCCTTGC-1	150	150M	163572554	10	X1_KN	KN	5.01533	0	0	1
1265	GGCTTTCCAGTAGTTC-1	150	150M	163572554	10	X1_KN	KN	3.4732	0	0	1
1266	CAACAGTTCGAGCTGC-1	150	150M	163572555	10	X1_KN	KN	3.02968	0	0	0
1267	ACTTCCGCAAGAATGT-1	120	30S120M	163572556	10	X1_KN	KN	2.94409	0	0	15
1268	TAGTGCACATGACGTT-1	150	150M	163572556	10	X1_KN	KN	1.36083	0	0	8
1269	ATACTTCGTCCCGCAA-1	150	150M	163572556	10	X1_KN	KN	1.57775	0	0	8
1270	ATCCGTCTCACGAGGA-1	150	150M	163572557	10	X1_KN	KN	2.41043	0	0	0
1271	AACAAAGAGGTAGTCG-1	150	150M	163572557	10	X1_KN	KN	2.20918	0	0	15
1272	AGGATCTCACAAGCTT-1	150	150M	163572557	10	X1_KN	KN	5.51585	0	0	9
1273	AAGACTCGTGTAGTGG-1	150	150M	163572557	10	X1_KN	KN	2.30863	0	0	3
1274	TTGACCCCAATAGTCC-1	150	150M	163572557	10	X1_KN	KN	1.37984	0	0	1
1275	GTAACACGTCTCTCAC-1	120	30S120M	163572557	10	X1_KN	KN	2.11587	0	0	0
1276	TTTGATCAGACCCTTA-1	150	150M	163572557	10	X1_KN	KN	3.3943	0	0	7
1277	GCGGAAAAGGGTACAC-1	120	30S120M	163572557	10	X1_KN	KN	4.72358	0	0	0
1278	GTGACGCTCGACGCGT-1	120	30S120M	163572558	10	X1_KN	KN	0.60042	0.010007	0	0
1279	CAGATCAGTAGTACGG-1	150	150M	163572559	10	X1_KN	KN	1.77114	0	0	8
1280	TACAACGCAGCAGATG-1	150	150M	163572559	10	X1_KN	KN	1.73713	0.00280183	0	8
1281	TACCGGGTCACCTCAC-1	120	30S120M	163572559	10	X1_KN	KN	3.71186	0	0	13
1282	GGAACCCCAATCGTCA-1	120	30S120M	163572559	10	X1_KN	KN	8.80288	0	0	13
1283	CGCCAGACAGATCACT-1	150	150M	163572559	10	X1_KN	KN	4.19296	0	0.00432264	0
1284	TGTTCATGTTCGGTTA-1	120	30S120M	163572559	10	X1_KN	KN	1.48806	0.00268118	0	0
1285	TGAATCGTCCTATTGT-1	149	88M1I61M	163572559	10	X1_KN	KN	2.75766	0	0	0
1286	CCTCATGAGCTCCATA-1	120	30S120M	163572559	10	X1_KN	KN	2.12766	0	0.0139978	0
1287	AGAGAATGTCACTCAA-1	150	150M	163572559	10	X1_KN	KN	5.6619	0	0	1
1288	ACTGTCCCAGCTACAT-1	150	150M	163572560	10	X1_KN	KN	3.43656	0	0	0
1289	GTGTAACTCCGTAGTA-1	150	150M	163572560	10	X1_KN	KN	2.347	0	0	15
1290	CCCAACTTCGGCCAAC-1	150	150M	163572560	10	X1_KN	KN	3.93764	0.0124216	0	0
1291	CTTCAATCATCTAACG-1	150	150M	163572560	10	X1_KN	KN	1.0104	0	0.00366086	8
1292	ACATCGATCAGCAGAG-1	120	30S120M	163572560	10	X1_KN	KN	9.25495	0	0.0110705	1
1293	GAGCTGCTCGTTACCC-1	150	150M	163572560	10	X1_KN	KN	1.53663	0	0	9
1294	ATGAGTCTCAAATGCC-1	150	150M	163572560	10	X1_KN	KN	1.42303	0	0	2
1295	ACTTCCGGTCATCAGT-1	150	150M	163572560	10	X1_KN	KN	1.22016	0	0	9
1296	GTCGCGATCTCGTTTA-1	150	150M	163572560	10	X1_KN	KN	6.7048	0	0	9
1297	GCAGCTGGTGATGGCA-1	150	150M	163572560	10	X1_KN	KN	2.27281	0.00344364	0	11
1298	GCCAGGTAGGCGCTCT-1	149	60M1I89M	163572560	10	X1_KN	KN	2.3951	0	0	9
1299	TAAGCCAGTACTGTTG-1	150	150M	163572561	10	X1_KN	KN	2.57453	0.00903342	0	0
1300	CCTCCAAAGCGATGAC-1	150	150M	163572561	10	X1_KN	KN	0.127907	0	0	0
1301	GTCACGGAGTTCGCAT-1	150	150M	163572561	10	X1_KN	KN	2.32818	0.0131536	0	8
1302	AGACAAACACCGCTAG-1	150	150M	163572561	10	X1_KN	KN	1.77435	0	0	1
1303	TGATGGTGTTCGTTCC-1	150	150M	163572561	10	X1_KN	KN	3.63871	0	0	0
1304	ATTTCTGTCAGTCCGG-1	150	150M	163572561	10	X1_KN	KN	2.19401	0	0	0
1305	GTAACCAGTGATTAGA-1	150	150M	163572561	10	X1_KN	KN	5.72099	0	0	10
1306	TGGATCAGTAAGAACT-1	141	141M9S	163572562	10	X1_KN	KN	1.75919	0	0	1
1307	TGATCTTTCGGAAGGT-1	150	150M	163572563	10	X1_KN	KN	2.34971	0	0	0
1308	ATGGATCAGGGAGGCA-1	144	6S144M	163572563	10	X1_KN	KN	6.25	0	0	0
1309	ATCACGAGTGTTGATC-1	150	150M	163572563	10	X1_KN	KN	2.97223	0	0	0
1310	TTGGATGGTAGTGATA-1	150	150M	163572563	10	X1_KN	KN	2.26146	0.00679117	0	0
1311	ATCACAGTCGCTGATA-1	150	150M	163572564	10	X1_KN	KN	3.38837	0.00959877	0	0
1312	ATTCAGGTCATCCTGC-1	150	150M	163572564	10	X1_KN	KN	2.33451	0	0.00783392	0
1313	GAGCTGCTCGACATTG-1	150	150M	163572564	10	X1_KN	KN	2.8083	0	0	9
1314	TTACCATGTGACATCT-1	150	150M	163572564	10	X1_KN	KN	3.37391	0	0.00403096	14
1315	GTCCCATTCCTCTAGC-1	150	150M	163572564	10	X1_KN	KN	5.56628	0	0	1
1316	CATCGCTGTAACACCT-1	150	150M	163572564	10	X1_KN	KN	2.42832	0.0292569	0	15
1317	AGGTCTAAGTGATAAC-1	150	150M	163572564	10	X1_KN	KN	1.62706	0.0121877	0	8
1318	GGGTTTAAGTTTCTTC-1	150	150M	163572564	10	X1_KN	KN	3.18136	0	0.00295665	8
1319	CACTGAAGTCTAGTGT-1	150	150M	163572564	10	X1_KN	KN	2.87409	0	0	0
1320	GCTTTCGCATGTTACG-1	150	150M	163572565	10	X1_KN	KN	2.68479	0	0	1
1321	AATTTCCAGCTACTAC-1	150	150M	163572565	10	X1_KN	KN	3.11063	0.00450816	0	14
1322	ACACGCGGTAAGTTAG-1	150	150M	163572565	10	X1_KN	KN	0.759924	0	0	8
1323	CGAGTGCTCTTGTTAC-1	150	150M	163572565	10	X1_KN	KN	1.79163	0	0	13
1324	AGTTCGATCCATACTT-1	150	150M	163572565	10	X1_KN	KN	4.35488	0	0	15
1325	CACGTGGTCCCGGTAG-1	150	150M	163572565	10	X1_KN	KN	4.08141	0	0	1
1326	CAATCGATCTACACAG-1	150	150M	163572566	10	X1_KN	KN	1.79788	0	0	1
1327	CGAGGAAGTTGTGCCG-1	150	150M	163572566	10	X1_KN	KN	2.35722	0	0	0
1328	ATCCACCGTCCTGTCT-1	150	150M	163572566	10	X1_KN	KN	1.95559	0	0	15
1329	CTTACCGGTCTCACGG-1	150	150M	163572566	10	X1_KN	KN	1.9626	0	0	0
1330	TGTTGGAAGAGTCGAC-1	150	150M	163572566	10	X1_KN	KN	1.38525	0	0	0
1331	CGAGAAGTCAGGAGAC-1	150	150M	163572566	10	X1_KN	KN	1.1281	0	0	7
1332	GGCTGTGGTAGTCCTA-1	150	150M	163572566	10	X1_KN	KN	0.695194	0	0	8
1333	GTAGAAAAGGTAGGCT-1	150	150M	163572567	10	X1_KN	KN	2.74227	0	0	7
1334	TCTACATAGCTGTCCG-1	150	150M	163572567	10	X1_KN	KN	2.46251	0	0	0
1335	AGACAAAAGTAATCCC-1	120	30S120M	163572567	10	X1_KN	KN	1.71351	0	0	1
1336	ATCGTCCAGCCGGAAT-1	150	150M	163572568	10	X1_KN	KN	2.37554	0	0	13
1337	GATAGCTCACTACGGC-1	150	150M	163572568	10	X1_KN	KN	1.47682	0	0	0
1338	CTAACCCGTCTTTCTA-1	150	150M	163572568	10	X1_KN	KN	1.23419	0	0	8
1339	TCTTCCTAGTATGAAC-1	150	150M	163572568	10	X1_KN	KN	1.98205	0	0.00623286	0
1340	GGAATGGGTGTGATGG-1	150	150M	163572568	10	X1_KN	KN	3.3863	0	0	1
1341	TTCGATTCACGGTGCT-1	150	150M	163572568	10	X1_KN	KN	2.17206	0	0	0
1342	TCAGTTTCAACCTAAC-1	116	34S116M	163572568	10	X1_KN	KN	0.946234	0.0125329	0	8
1343	TAATTCCCACCTTCGT-1	150	150M	163572569	10	X1_KN	KN	1.94553	0	0	9
1344	CTCAGTCTCGAGTGGA-1	150	150M	163572569	10	X1_KN	KN	2.58059	0	0	0
1345	CATTGCCTCGCAGTGC-1	150	150M	163572569	10	X1_KN	KN	1.3377	0.0182	0	0
1346	AAATGGATCGAGAGAC-1	150	150M	163572569	10	X1_KN	KN	5.70512	0	0	16
1347	CTTTCGGGTTACTCAG-1	150	150M	163572569	10	X1_KN	KN	3.0478	0	0	0
1348	GTAGGTTTCCGTGTGG-1	150	150M	163572569	10	X1_KN	KN	2.22609	0	0	13
1349	GTGACGCAGAGAGAAC-1	150	150M	163572570	10	X1_KN	KN	4.26653	0	0	9
1350	AGGACGACAAGTGACG-1	140	10S140M	163572571	10	X1_KN	KN	1.95204	0	0	7
1351	TAAGCACGTTCGAACT-1	150	150M	163572571	10	X1_KN	KN	1.51047	0.00883314	0	0
1352	GTTCTATTCAACTGGT-1	150	150M	163572571	10	X1_KN	KN	1.30438	0	0	13
1353	CATCCCATCTAGAACC-1	141	9S141M	163572571	10	X1_KN	KN	0.847417	0	0	8
1354	CCTTGTGCAGGTCCCA-1	148	2S148M	163572571	10	X1_KN	KN	2.3377	0	0	9
1355	GGAAGTGAGGTCGTCC-1	148	2S148M	163572571	10	X1_KN	KN	2.59377	0.0044338	0	8
1356	GTCCACTCAGGCACAA-1	150	150M	163572571	10	X1_KN	KN	1.09967	0.00449762	0.00224881	8
1357	TGTCCTGTCACTGTCC-1	150	150M	163572571	10	X1_KN	KN	1.66968	0	0	0
1358	AAGGTAAGTCCAGTTA-1	148	2S148M	163572571	10	X1_KN	KN	3.79756	0	0	0
1359	AACCTTTGTTTCCCAC-1	150	150M	163572571	10	X1_KN	KN	3.87097	0	0	1
1360	TTCCTCTGTTTGAAAG-1	148	2S148M	163572571	10	X1_KN	KN	4.69102	0	0.00865501	1
1361	CATGCGGAGACATAAC-1	150	150M	163572571	10	X1_KN	KN	1.18923	0.00365918	0	7
1362	GGGTCTGGTAGGTTTC-1	150	150M	163572571	10	X1_KN	KN	1.62904	0.00571592	0	0
1363	ACCCTTGGTTTCACAG-1	150	150M	163572572	10	X1_KN	KN	2.64815	0	0	0
1364	CAGGTATAGTAGCATA-1	150	150M	163572573	10	X1_KN	KN	1.20162	0	0	0
1365	AATTCCTAGGTTCACT-1	150	150M	163572573	10	X1_KN	KN	5.49421	0	0	13
1366	GGGTCTGGTACCGGAA-1	150	150M	163572574	10	X1_KN	KN	3.14805	0	0	0
1367	ACTCTCGTCGTCAACA-1	150	150M	163572574	10	X1_KN	KN	3.86952	0	0	0
1368	TGTACAGAGGTGCCTC-1	150	150M	163572574	10	X1_KN	KN	5.95747	0	0	0
1369	ATGGATCGTCGCGTTG-1	150	150M	163572574	10	X1_KN	KN	0.891578	0	0	0
1370	TTTCATGAGTATAGAC-1	150	150M	163572574	10	X1_KN	KN	5.10874	0	0	6
1371	ATCGGATCACTTCCTG-1	126	24S126M	163572574	10	X1_KN	KN	3.45065	0	0	0
1372	GTCCACTGTCGTGATT-1	150	150M	163572574	10	X1_KN	KN	5.54206	0	0	0
1373	ACGTTCCTCCCTCAAC-1	150	150M	163572574	10	X1_KN	KN	0.63165	0	0.00423926	0
1374	TGCACGGCAGATTAAG-1	150	150M	163572574	10	X1_KN	KN	2.71907	0.00593683	0.00593683	0
1375	GTCGTAATCTGATGGT-1	150	150M	163572575	10	X1_KN	KN	11.6361	0	0	1
1376	CTGAATGAGCTGACAG-1	150	150M	163572575	10	X1_KN	KN	3.14937	0	0	0
1377	ACTTTCAGTGATATAG-1	150	150M	163572575	10	X1_KN	KN	1.2068	0	0	7
1378	TTGATGGTCCGATGCG-1	150	150M	163572575	10	X1_KN	KN	1.44262	0	0.00238056	8
1379	TCTGGCTGTAGCTCGC-1	150	150M	163572575	10	X1_KN	KN	5.01897	0	0	1
1380	ATTTCACCACAAAGCG-1	150	150M	163572575	10	X1_KN	KN	1.95799	0	0	0
1381	TGTTCCGAGCCTGTGC-1	150	150M	163572575	10	X1_KN	KN	4.5028	0	0	0
1382	GACACGCTCTCGCTTG-1	150	150M	163572575	10	X1_KN	KN	3.37672	0	0	6
1383	GATAGCTTCGATTGGT-1	150	150M	163572575	10	X1_KN	KN	3.32643	0	0	0
1384	TCGAAGTTCCTCTCTT-1	150	150M	163572575	10	X1_KN	KN	1.95376	0	0	17
1385	TCCTCCCAGTGAGCCA-1	150	150M	163572575	10	X1_KN	KN	4.04637	0	0	1
1386	TATTCCACAGAGAGGG-1	120	30S120M	163572575	10	X1_KN	KN	6.5155	0	0	0
1387	TCACACCAGACGTCGA-1	150	150M	163572576	10	X1_KN	KN	3.41217	0	0	1
1388	GTCTTTATCGCGGTAC-1	150	150M	163572576	10	X1_KN	KN	1.29641	0	0	8
1389	TCACGGGTCAGCCCAG-1	150	150M	163572576	10	X1_KN	KN	2.14075	0	0	0
1390	TGATGCAAGGGTCAAC-1	150	150M	163572577	10	X1_KN	KN	2.32256	0.00382	0	0
1391	GATCATGAGTAAACAC-1	150	150M	163572577	10	X1_KN	KN	1.21211	0	0	8
1392	AGGACGACACGTAACT-1	150	150M	163572577	10	X1_KN	KN	1.04587	0	0	8
1393	GCCAGGTAGGCGCTCT-1	150	150M	163572577	10	X1_KN	KN	2.3951	0	0	9
1394	GTCAAGTAGATACGAT-1	150	150M	163572577	10	X1_KN	KN	3.01417	0	0	1
1395	TTTCAGTTCTTGGGCG-1	150	150M	163572577	10	X1_KN	KN	3.9859	0	0	0
1396	AAAGAACAGCCTCATA-1	150	150M	163572577	10	X1_KN	KN	1.90114	0	0	8
1397	GAGCTGCTCGACATTG-1	120	30S120M	163572578	10	X1_KN	KN	2.8083	0	0	9
1398	ATCATTCGTCTAACGT-1	150	150M	163572578	10	X1_KN	KN	1.87405	0	0.00489309	0
1399	CATGCGGCACAATGCT-1	150	150M	163572578	10	X1_KN	KN	3.52801	0	0	16
1400	AGACCCGGTTCGGCTG-1	150	150M	163572578	10	X1_KN	KN	4.54423	0	0	0
1401	CTGGCAGCAGGATGAC-1	150	150M	163572579	10	X1_KN	KN	3.0087	0	0	0
1402	CGTGCTTCAGCGTATT-1	150	150M	163572579	10	X1_KN	KN	1.83613	0	0	0
1403	CAAGACTTCATTCATC-1	150	150M	163572579	10	X1_KN	KN	1.66168	0.00695265	0	1
1404	ATGGGTTTCCGAACGC-1	150	150M	163572579	10	X1_KN	KN	1.77411	0.00246063	0.00738189	7
1405	CGCCAGACAGATCACT-1	150	150M	163572580	10	X1_KN	KN	4.19296	0	0.00432264	0
1406	TGTCAGAGTTGCCAAT-1	150	150M	163572580	10	X1_KN	KN	4.73274	0	0	0
1407	CAGGGCTGTGGTAATA-1	150	150M	163572580	10	X1_KN	KN	1.80355	0	0.00924898	8
1408	CTCAATTGTGCCAAGA-1	150	150M	163572580	10	X1_KN	KN	2.40567	0	0	0
1409	GATCGTACAAACTAAG-1	150	150M	163572580	10	X1_KN	KN	3.47336	0	0	0
1410	TACTTACTCCATTTCA-1	150	150M	163572580	10	X1_KN	KN	1.19842	0	0	9
1411	TTACCATAGCGACATG-1	150	150M	163572580	10	X1_KN	KN	3.77412	0	0	1
1412	AGCGTCGGTGTTACTG-1	150	150M	163572581	10	X1_KN	KN	6.57297	0	0	1
1413	GCATGATGTGGACTAG-1	150	150M	163572581	10	X1_KN	KN	8.07872	0	0	1
1414	AGACAGGGTATGGTTC-1	150	150M	163572582	10	X1_KN	KN	1.99767	0	0	0
1415	GTGTCCTCACTAGTAC-1	150	150M	163572582	10	X1_KN	KN	2.89579	0	0	0
1416	GTGGGAAAGCTACAAA-1	150	150M	163572582	10	X1_KN	KN	5.27297	0	0	0
1417	AAGGTAAGTCTTACTT-1	150	150M	163572583	10	X1_KN	KN	4.30891	0	0	0
1418	GTCATGACAACCACAT-1	150	150M	163572583	10	X1_KN	KN	1.50513	0.0031956	0	0
1419	GTTCGCTCAACACGTT-1	150	150M	163572583	10	X1_KN	KN	2.38052	0	0.00905141	9
1420	AAACGAATCTACTATC-1	150	150M	163572583	10	X1_KN	KN	1.05741	0	0	0
1421	ATCGTCCTCATGTCTT-1	150	150M	163572583	10	X1_KN	KN	2.34406	0	0	0
1422	GCTCAAACAAAGCGTG-1	150	150M	163572584	10	X1_KN	KN	1.24892	0	0	9
1423	TTTACGTTCACAGAGG-1	150	150M	163572584	10	X1_KN	KN	2.33645	0.0097352	0	0
1424	GGTTGTAGTTGGTACT-1	151	78M1D72M	163572584	10	X1_KN	KN	1.58575	0	0	15
1425	GCTTCACTCATCGTAG-1	150	150M	163572584	10	X1_KN	KN	2.14632	0	0	0
1426	TTGAGTGAGCGCCATC-1	150	150M	163572584	10	X1_KN	KN	3.88314	0	0	14
1427	TGGCGTGTCTTGATTC-1	120	30S120M	163572585	10	X1_KN	KN	5.00528	0	0	0
1428	TCGGGCACAGAGTTGG-1	150	150M	163572585	10	X1_KN	KN	5.17687	0	0	1
1429	ACTTAGGGTCGAGTTT-1	150	150M	163572585	10	X1_KN	KN	1.36451	0	0	7
1430	TCTCCGACAAACCGGA-1	150	150M	163572585	10	X1_KN	KN	4.09829	0	0	1
1431	CATCGCTCACCCTAAA-1	150	150M	163572585	10	X1_KN	KN	1.45899	0	0	0
1432	GACTGATGTCCCTGTT-1	150	150M	163572585	10	X1_KN	KN	2.02532	0	0	0
1433	GACTGATGTCCCTGTT-1	150	150M	163572585	10	X1_KN	KN	2.02532	0	0	0
1434	AGGACTTAGAATCGAT-1	150	150M	163572585	10	X1_KN	KN	1.20012	0	0	0
1435	CCCAACTGTGGTATGG-1	150	150M	163572585	10	X1_KN	KN	3.85529	0	0	0
1436	CCTCTCCCATCGGTTA-1	150	150M	163572585	10	X1_KN	KN	1.51095	0	0	0
1437	CCACCATGTACGAGCA-1	150	150M	163572585	10	X1_KN	KN	1.43528	0.013048	0	0
1438	GCAACATTCAATGCAC-1	150	150M	163572585	10	X1_KN	KN	1.60613	0.00333222	0	0
1439	AGTGTTGAGTTCCATG-1	150	150M	163572585	10	X1_KN	KN	6.25209	0.0111247	0	1
1440	ATTCATCCAGACACAG-1	150	150M	163572585	10	X1_KN	KN	2.13559	0	0	0
1441	TACTTACGTCTAACGT-1	150	150M	163572585	10	X1_KN	KN	3.20842	0	0	0
1442	TCCACCATCCTTCAGC-1	150	150M	163572585	10	X1_KN	KN	1.67068	0	0	0
1443	ATGGTTGCACGGATCC-1	150	150M	163572585	10	X1_KN	KN	3.68371	0	0	0
1444	AGATAGAAGACCAGCA-1	150	150M	163572585	10	X1_KN	KN	1.84918	0	0	1
1445	GTTCCGTTCATGCATG-1	150	150M	163572585	10	X1_KN	KN	3.18622	0.0236016	0	8
1446	TTCCGTGTCTTACGGA-1	150	150M	163572585	10	X1_KN	KN	2.70486	0.00666222	0	0
1447	CCTCTCCCATCGGTTA-1	150	150M	163572585	10	X1_KN	KN	1.51095	0	0	0
1448	GGAGAACGTACAGTTC-1	150	150M	163572585	10	X1_KN	KN	2.19714	0	0	0
1449	GAGCTGCAGATAGTGT-1	150	150M	163572586	10	X1_KN	KN	3.26939	0	0	13
1450	ATCTTCAAGTAATCCC-1	121	29S121M	163572586	10	X1_KN	KN	2.76934	0	0.00292124	1
1451	TCACGGGTCAGCCCAG-1	120	30S120M	163572586	10	X1_KN	KN	2.14075	0	0	0
1452	ATGCATGCAATACCTG-1	150	150M	163572586	10	X1_KN	KN	4.39856	0	0	1
1453	GCGGAAAAGGGTACAC-1	150	150M	163572587	10	X1_KN	KN	4.72358	0	0	0
1454	TGCGACGGTCTACACA-1	150	150M	163572587	10	X1_KN	KN	2.86545	0.0107724	0	0
1455	AAGGAATGTAGAGATT-1	150	150M	163572587	10	X1_KN	KN	2.73982	0	0	0
1456	TACGGGCCAATCTCTT-1	150	150M	163572587	10	X1_KN	KN	2.17556	0.00472947	0.00472947	8
1457	TCAGGGCTCGCACGAC-1	150	150M	163572587	10	X1_KN	KN	1.48453	0	0	7
1458	TTCTAACCAGAGGGTT-1	150	150M	163572587	10	X1_KN	KN	5.4207	0	0	1
1459	AAGCGTTCAATCTAGC-1	150	150M	163572587	10	X1_KN	KN	1.63349	0	0	7
1460	ATACTTCTCAGACCCG-1	150	150M	163572587	10	X1_KN	KN	5.52956	0.00316155	0	1
1461	GGCTGTGCACATATCG-1	150	150M	163572587	10	X1_KN	KN	1.55601	0	0	8
1462	GGAATGGGTAGAGCTG-1	150	150M	163572587	10	X1_KN	KN	2.13289	0	0	0
1463	TTGGATGCAGTATTCG-1	132	18S132M	163572587	10	X1_KN	KN	1.71052	0	0	0
1464	TAGGTTGTCCACGGAC-1	150	150M	163572588	10	X1_KN	KN	1.35801	0	0.0109517	15
1465	ACTGTGATCAGTGTGT-1	150	150M	163572588	10	X1_KN	KN	2.79512	0	0	0
1466	CATTCATTCGCACGAC-1	120	30S120M	163572589	10	X1_KN	KN	2.79489	0	0	0
1467	AGCGCTGCACTGAGTT-1	150	150M	163572589	10	X1_KN	KN	3.53434	0	0	0
1468	GGTTAACAGCCATATC-1	150	150M	163572589	10	X1_KN	KN	1.25996	0	0	8
1469	CTCATGCTCGAACGGA-1	120	30S120M	163572589	10	X1_KN	KN	4.23931	0.00703037	0	13
1470	TTCCTAATCGAAACAA-1	120	30S120M	163572589	10	X1_KN	KN	2.59503	0.00246676	0.00493352	0
1471	AGATCGTAGTAATTGG-1	150	150M	163572589	10	X1_KN	KN	2.71062	0.00732601	0	0
1472	TTGTGGAAGCCGTTGC-1	121	29S121M	163572589	10	X1_KN	KN	1.19965	0	0	7
1473	AAGCCATTCCGGGACT-1	150	150M	163572589	10	X1_KN	KN	3.13917	0	0	0
1474	AGCATCAAGACTAGAT-1	150	150M	163572590	10	X1_KN	KN	4.4617	0	0.010352	0
1475	CTCAGAACAACTCCAA-1	121	29S121M	163572590	10	X1_KN	KN	2.69021	0	0.005134	0
1476	ACCTGTCGTCACCGAC-1	150	150M	163572590	10	X1_KN	KN	2.33378	0.0083949	0	0
1477	ATACCGAAGGGAGGAC-1	150	150M	163572590	10	X1_KN	KN	2.17984	0	0	0
1478	CCTCCTCCACGCAGTC-1	150	150M	163572590	10	X1_KN	KN	3.55863	0	0	0
1479	AAACGCTAGCTACTGT-1	119	31S119M	163572590	10	X1_KN	KN	2.55001	0	0	0
1480	GATAGAATCATCTACT-1	150	150M	163572590	10	X1_KN	KN	4.26515	0	0	12
1481	ACGATGTAGAGCTGCA-1	150	150M	163572590	10	X1_KN	KN	2.30158	0	0	0
1482	GATGGAGTCGGCATCG-1	150	150M	163572590	10	X1_KN	KN	2.68034	0	0	8
1483	CTAAGTGGTGGACCAA-1	150	150M	163572590	10	X1_KN	KN	0.80032	0	0	4
1484	TGGGATTGTTAGAAAC-1	149	30M1I119M	163572590	10	X1_KN	KN	1.00286	0.00310482	0	8
1485	TCGCTTGTCGTGTGGC-1	120	30S120M	163572591	10	X1_KN	KN	1.61466	0	0	8
1486	TGAGACTAGGTCATTC-1	141	9S141M	163572591	10	X1_KN	KN	3.50765	0	0.00355745	1
1487	GGGTCTGGTCACGACC-1	150	150M	163572592	10	X1_KN	KN	9.00636	0	0	10
1488	CCCGAAGTCATCGCAA-1	149	28M1I121M	163572592	10	X1_KN	KN	1.48054	0	0	0
1489	CTCATGCTCAAGCTTG-1	150	150M	163572592	10	X1_KN	KN	3.42124	0	0	14
1490	ACACTGAAGGTTCTTG-1	150	150M	163572592	10	X1_KN	KN	0.86178	0	0	8
1491	GTCACTCTCGGATTAC-1	150	150M	163572592	10	X1_KN	KN	1.66164	0	0	8
1492	GCCAGGTCAAATTGCC-1	150	150M	163572592	10	X1_KN	KN	1.56014	0.0115996	0	0
1493	TTGAGTGAGCGCCATC-1	150	150M	163572592	10	X1_KN	KN	3.88314	0	0	14
1494	TGTGGCGTCACCGGGT-1	150	150M	163572592	10	X1_KN	KN	5.28781	0	0	9
1495	TCAGCAAGTAAGGAGA-1	150	150M	163572592	10	X1_KN	KN	1.88932	0	0	15
1496	GCCGTGATCGCAGTTA-1	120	30S120M	163572593	10	X1_KN	KN	1.82618	0	0	15
1497	CCGCAAGCAGCACAAG-1	150	150M	163572593	10	X1_KN	KN	2.11656	0	0	8
1498	CCGCAAGCAAGTGTCT-1	150	150M	163572593	10	X1_KN	KN	2.91306	0	0	9
1499	AACCATGGTCCTACAA-1	150	150M	163572593	10	X1_KN	KN	2.75668	0	0	0
1500	GCCAGTGAGCGCCTCA-1	150	150M	163572594	10	X1_KN	KN	1.42791	0.00776036	0	0
1501	GTAGGTTTCCGTGTGG-1	150	150M	163572594	10	X1_KN	KN	2.22609	0	0	13
1502	TCGCTCACAATTTCGG-1	122	28S122M	163572594	10	X1_KN	KN	6.01462	0	0	12
1503	ATCACGATCACCGACG-1	150	150M	163572594	10	X1_KN	KN	0.959436	0.00273344	0.00273344	0
1504	CTGAGGCCATTAGGAA-1	150	150M	163572594	10	X1_KN	KN	2.03568	0.0109445	0.0109445	0
1505	CCGCAAGCAAGTGTCT-1	150	150M	163572594	10	X1_KN	KN	2.91306	0	0	9
1506	CTGTATTAGTGAGTGC-1	150	150M	163572594	10	X1_KN	KN	2.90353	0	0	0
1507	CACTGGGAGGCTTAAA-1	150	150M	163572594	10	X1_KN	KN	7.88441	0	0	0
1508	ATGGAGGAGGCTTAAA-1	150	150M	163572594	10	X1_KN	KN	4.1287	0	0	0
1509	GTACAACCAACCGGAA-1	150	150M	163572594	10	X1_KN	KN	5.01597	0	0	1
1510	AGAAGTACAATAGAGT-1	150	150M	163572594	10	X1_KN	KN	1.74537	0	0	8
1511	AGCGCTGCACTGAGTT-1	150	150M	163572594	10	X1_KN	KN	3.53434	0	0	0
1512	TCAAGACAGGCTTCCG-1	150	150M	163572594	10	X1_KN	KN	4.84244	0	0	0
1513	GTTCGCTAGGCTCACC-1	150	150M	163572595	10	X1_KN	KN	3.00444	0.00382731	0.00382731	0
1514	AAGCATCTCGGTGAAG-1	150	150M	163572595	10	X1_KN	KN	1.59136	0	0	0
1515	TCTGTCGCATTACGGT-1	150	150M	163572595	10	X1_KN	KN	2.08514	0.00786844	0	0
1516	ACCGTTCCAACCGCCA-1	150	150M	163572595	10	X1_KN	KN	5.50573	0	0	1
1517	AATGACCGTGGCTGAA-1	150	150M	163572596	10	X1_KN	KN	1.09856	0	0	7
1518	CTCCACACATGGCCAC-1	148	2S148M	163572596	10	X1_KN	KN	3.73124	0.00701361	0	1
1519	GACTATGGTCCTTTGC-1	150	150M	163572596	10	X1_KN	KN	2.49911	0	0	0
1520	TATCAGGAGTCAACAA-1	150	150M	163572596	10	X1_KN	KN	1.2084	0.0204813	0	0
1521	GCCAGCAAGCTGCGAA-1	150	150M	163572596	10	X1_KN	KN	1.37291	0	0	0
1522	AAGTGAAAGCAGTACG-1	124	26S124M	163572596	10	X1_KN	KN	1.44586	0.00547675	0	8
1523	GAGAGGTTCTGGGCCA-1	150	150M	163572596	10	X1_KN	KN	0.963192	0	0.0114666	9
1524	TATCTGTCACAAATCC-1	150	150M	163572596	10	X1_KN	KN	1.34409	0	0	0
1525	TCTACATCACACCTTC-1	150	150M	163572596	10	X1_KN	KN	3.72743	0	0	1
1526	ACATCGATCCACCCTA-1	150	150M	163572596	10	X1_KN	KN	5.39292	0	0	1
1527	AGTGCCGCAGACGGAT-1	150	150M	163572596	10	X1_KN	KN	3.30253	0.00616143	0.00616143	0
1528	GACTCTCCAACCAACT-1	150	150M	163572596	10	X1_KN	KN	1.52791	0	0.00504261	0
1529	AGGGTCCTCTGAGTCA-1	150	150M	163572596	10	X1_KN	KN	0.797788	0	0	8
1530	GTCTAGACAAGTTTGC-1	150	150M	163572596	10	X1_KN	KN	3.4045	0	0	1
1531	AGTACCAAGTTGTCGT-1	150	150M	163572596	10	X1_KN	KN	3.54818	0	0	9
1532	CATAAGCGTTTACCTT-1	150	150M	163572596	10	X1_KN	KN	7.83349	0.0119962	0	1
1533	TTCATTGTCATTGCGA-1	150	150M	163572596	10	X1_KN	KN	4.5075	0	0	1
1534	TTACAGGCATGAGTAA-1	150	150M	163572596	10	X1_KN	KN	2.83972	0	0	0
1535	CTGTCGTAGTTTGTCG-1	150	150M	163572596	10	X1_KN	KN	1.24815	0.013421	0	0
1536	AACCATGGTCCTACAA-1	150	150M	163572596	10	X1_KN	KN	2.75668	0	0	0
1537	ATCACTTAGCTCTATG-1	150	150M	163572596	10	X1_KN	KN	1.06557	0	0	0
1538	GTGTAACAGCACCGTC-1	150	150M	163572596	10	X1_KN	KN	3.12119	0	0	0
1539	GTGCTTCGTTCGAGCC-1	150	150M	163572596	10	X1_KN	KN	1.64133	0	0	0
1540	TGGAGGACACCTGCGA-1	150	150M	163572596	10	X1_KN	KN	6.97186	0.0139997	0	1
1541	ATGCATGCAATACCTG-1	150	150M	163572597	10	X1_KN	KN	4.39856	0	0	1
1542	AGAAGTAAGCTGTTAC-1	150	150M	163572597	10	X1_KN	KN	3.12219	0	0	0
1543	AGACAAACACCGCTAG-1	150	150M	163572597	10	X1_KN	KN	1.77435	0	0	1
1544	CTCAGGGCATTCTTCA-1	120	30S120M	163572597	10	X1_KN	KN	2.64987	0	0	1
1545	AACTTCTCAGTCAGCC-1	152	19M2D131M	163572597	10	X1_KN	KN	1.65997	0	0	15
1546	TAGATCGAGTCATAGA-1	150	150M	163572597	10	X1_KN	KN	2.56777	0	0.00571886	0
1547	TGAATCGTCCTATTGT-1	91	59S91M	163572597	10	X1_KN	KN	2.75766	0	0	0
1548	GTCACTCCATCTATCT-1	150	150M	163572597	10	X1_KN	KN	5.98703	0.00330775	0.00330775	1
1549	GGGACTCAGAGAAGGT-1	150	150M	163572598	10	X1_KN	KN	1.77295	0	0	1
1550	GCGTGCACAATTGAAG-1	150	150M	163572598	10	X1_KN	KN	2.30353	0	0	0
1551	AGGATAACATTGAGGG-1	150	150M	163572598	10	X1_KN	KN	2.46974	0.005428	0	8
1552	GGCTTTCGTATCTCGA-1	150	150M	163572598	10	X1_KN	KN	1.89194	0	0	1
1553	ACCTGTCGTGCCTGCA-1	150	150M	163572599	10	X1_KN	KN	2.13015	0	0	0
1554	AGACCATAGATGCCGA-1	150	150M	163572599	10	X1_KN	KN	2.548	0.00730087	0	8
1555	TGACCCTAGTGCTACT-1	120	30S120M	163572599	10	X1_KN	KN	6.94184	0	0	1
1556	GGAGAACCACTCCTTG-1	150	150M	163572599	10	X1_KN	KN	2.8754	0	0	13
1557	GTGTTCCGTCTGATCA-1	150	150M	163572599	10	X1_KN	KN	2.48848	0	0	0
1558	CGCGTGAAGCCTAACT-1	150	150M	163572599	10	X1_KN	KN	1.63248	0	0	0
1559	CGGAATTGTCACAGTT-1	150	150M	163572599	10	X1_KN	KN	1.71141	0	0	0
1560	TGTCCCAAGGCCCAAA-1	150	150M	163572599	10	X1_KN	KN	2.35938	0	0	9
1561	GACTATGGTCGTTTCC-1	150	150M	163572600	10	X1_KN	KN	2.34624	0	0	8
1562	GCTTGGGAGCAGAAAG-1	150	150M	163572600	10	X1_KN	KN	4.34005	0	0	0
1563	TCAGTTTAGACCCGCT-1	150	150M	163572600	10	X1_KN	KN	1.27347	0	0	0
1564	GCTACAATCCGTGTCT-1	148	148M2S	163572600	10	X1_KN	KN	2.14046	0	0.00646663	0
1565	CTAGACAGTCAGTCGC-1	150	150M	163572600	10	X1_KN	KN	1.96228	0.00382512	0	0
1566	AGTAGTCCAGTTGTCA-1	150	150M	163572600	10	X1_KN	KN	0.941781	0	0	0
1567	AATGAAGCAATTGCGT-1	120	30S120M	163572600	10	X1_KN	KN	3.86642	0	0	0
1568	ACCTGTCGTGAGGATC-1	120	30S120M	163572600	10	X1_KN	KN	5.70705	0	0	1
1569	TTCAATCTCATGAAAG-1	150	150M	163572600	10	X1_KN	KN	7.33913	0	0	1
1570	AGGTAGGCATTGCAAC-1	150	150M	163572600	10	X1_KN	KN	2.64269	0	0	1
1571	CGGGTCACATCTCATT-1	150	150M	163572600	10	X1_KN	KN	1.60338	0	0	8
1572	CAGCACGTCCGGGACT-1	120	30S120M	163572600	10	X1_KN	KN	9.93522	0.00912326	0.00912326	1
1573	GAGCTGCTCGGATACT-1	120	30S120M	163572600	10	X1_KN	KN	2.60439	0	0.00618621	16
1574	GTGAGCCTCGTGCTCT-1	150	150M	163572600	10	X1_KN	KN	2.94853	0	0	1
1575	TCCTAATAGCTCGTGC-1	150	150M	163572600	10	X1_KN	KN	4.71895	0	0	0
1576	TAGATCGAGTACCCTA-1	150	150M	163572600	10	X1_KN	KN	2.06088	0	0	0
1577	TCAAGACAGGCTTCCG-1	150	150M	163572601	10	X1_KN	KN	4.84244	0	0	0
1578	CGTAAGTCAGGTCAGA-1	120	30S120M	163572601	10	X1_KN	KN	3.53728	0	0	9
1579	CTTCCGAAGGCTAACG-1	119	31S119M	163572601	10	X1_KN	KN	2.29105	0	0	9
1580	TCTCTGGGTGGACCAA-1	150	150M	163572602	10	X1_KN	KN	4.16836	0	0	0
1581	GTCACTCAGTCTAACC-1	150	150M	163572602	10	X1_KN	KN	2.22816	0	0	1
1582	GAACTGTGTGGTCCCA-1	150	150M	163572602	10	X1_KN	KN	1.57658	0	0	9
1583	GTAGGTTTCCGTGTGG-1	150	150M	163572602	10	X1_KN	KN	2.22609	0	0	13
1584	TCTAACTGTCGGATTT-1	150	150M	163572602	10	X1_KN	KN	1.92818	0	0	0
1585	CGTTGGGGTAAGTTGA-1	150	150M	163572602	10	X1_KN	KN	2.13149	0	0	0
1586	CTACGGGTCAGAGTTC-1	150	150M	163572602	10	X1_KN	KN	3.98068	0.00644122	0	1
1587	GCTACCTTCAATCGGT-1	150	150M	163572602	10	X1_KN	KN	2.58975	0	0	0
1588	TTCCGTGTCTTACGGA-1	150	150M	163572602	10	X1_KN	KN	2.70486	0.00666222	0	0
1589	GGGTCTGGTACCGGAA-1	150	150M	163572602	10	X1_KN	KN	3.14805	0	0	0
1590	GACCCAGCATCCCACT-1	150	150M	163572602	10	X1_KN	KN	4.01713	0.00951928	0.00951928	0
1591	GCTACAAGTAACACGG-1	150	150M	163572602	10	X1_KN	KN	1.53156	0	0	8
1592	GAGACTTCAATTTCGG-1	150	150M	163572602	10	X1_KN	KN	3.5837	0	0	0
1593	ATGAAAGGTACTAACC-1	150	150M	163572603	10	X1_KN	KN	2.24423	0	0	9
1594	GTCACGGGTGACGCCT-1	150	150M	163572603	10	X1_KN	KN	6.7927	0	0	0
1595	AAAGGTACAGCAGTCC-1	150	150M	163572603	10	X1_KN	KN	7.9626	0	0	1
1596	ACATCCCTCCATGATG-1	150	150M	163572603	10	X1_KN	KN	1.37908	0	0	0
1597	TTGTTGTAGTGGTTAA-1	150	150M	163572603	10	X1_KN	KN	3.38225	0	0.0074499	0
1598	TCCTTCTAGTAACGAT-1	150	150M	163572603	10	X1_KN	KN	4.71902	0.00786504	0	1
1599	TCCTAATAGCTCGTGC-1	150	150M	163572603	10	X1_KN	KN	4.71895	0	0	0
1600	TGGGATTTCTTTGCAT-1	150	150M	163572604	10	X1_KN	KN	1.01805	0	0	7
1601	CTCAGGGTCTAGTCAG-1	150	150M	163572604	10	X1_KN	KN	2.85396	0.00637044	0	0
1602	CATCAAGCACCAGACC-1	150	150M	163572604	10	X1_KN	KN	1.40425	0.00359144	0.00359144	16
1603	CTCAACCGTATTCTCT-1	150	150M	163572604	10	X1_KN	KN	1.60031	0	0	1
1604	TCATACTGTATCCCTC-1	150	150M	163572604	10	X1_KN	KN	1.68389	0	0	0
1605	TCATTCAAGGAGAATG-1	150	150M	163572604	10	X1_KN	KN	8.54549	0	0	1
1606	CCACCATGTACGAGCA-1	150	150M	163572604	10	X1_KN	KN	1.43528	0.013048	0	0
1607	CTCCGATCAGTTGGTT-1	150	150M	163572604	10	X1_KN	KN	9.40662	0.0068362	0	0
1608	TCGTGCTCATGAAAGT-1	150	150M	163572604	10	X1_KN	KN	5.03136	0	0	9
1609	ATCACGAGTGTTGATC-1	150	150M	163572604	10	X1_KN	KN	2.97223	0	0	0
1610	AGTGCCGCAGACGGAT-1	150	150M	163572604	10	X1_KN	KN	3.30253	0.00616143	0.00616143	0
1611	TACGCTCTCTCGCAGG-1	150	150M	163572604	10	X1_KN	KN	2.18399	0	0	8
1612	TCGGGACGTTGACGGA-1	150	150M	163572604	10	X1_KN	KN	2.60516	0.00489692	0	0
1613	TTACGTTAGTATTCCG-1	150	150M	163572604	10	X1_KN	KN	2.97766	0	0	8
1614	ATGATCGTCGCAACAT-1	150	150M	163572604	10	X1_KN	KN	2.68054	0	0	9
1615	GTTGTCCTCATGCCAA-1	150	150M	163572605	10	X1_KN	KN	1.47052	0	0	7
1616	CCGGGTACACAAGTTC-1	120	30S120M	163572605	10	X1_KN	KN	1.83943	0	0	0
1617	CATTCTAAGGAGGCAG-1	150	150M	163572605	10	X1_KN	KN	2.08472	0	0	0
1618	GTCGTTCCAAGAAATC-1	149	12M1I137M	163572605	10	X1_KN	KN	5.6361	0	0	0
1619	GGAGCAATCTCGCAGG-1	150	150M	163572605	10	X1_KN	KN	3.9527	0	0	0
1620	CTTACCGTCCTCTCTT-1	120	30S120M	163572605	10	X1_KN	KN	9.6037	0	0	1
1621	AACGGGATCTCCCAAC-1	149	12M1I137M	163572605	10	X1_KN	KN	2.84979	0	0.00676911	1
1622	ATGGAGGAGGCTTAAA-1	150	150M	163572605	10	X1_KN	KN	4.1287	0	0	0
1623	GACTATGGTTTGCAGT-1	150	150M	163572605	10	X1_KN	KN	2.87837	0.00422048	0.00422048	0
1624	AGAAGCGCAGAGATGC-1	150	150M	163572605	10	X1_KN	KN	2.9778	0	0	0
1625	AGAACAATCGTGCGAC-1	120	30S120M	163572606	10	X1_KN	KN	1.69275	0	0.00708266	7
1626	GGGATCCGTTCACCGG-1	122	28S122M	163572606	10	X1_KN	KN	4.37169	0	0.00930146	13
1627	GTAATCGAGCCTAACT-1	150	150M	163572606	10	X1_KN	KN	1.98658	0	0	0
1628	AATTCCTAGGTTCACT-1	150	150M	163572606	10	X1_KN	KN	5.49421	0	0	13
1629	TCACGGGCAGAGTAAT-1	150	150M	163572606	10	X1_KN	KN	3.81139	0.00561325	0	1
1630	TTCGATTCACGGTGCT-1	150	150M	163572606	10	X1_KN	KN	2.17206	0	0	0
1631	TTCAATCGTCTGCCTT-1	150	150M	163572607	10	X1_KN	KN	4.34561	0	0	1
1632	GATTGGTAGGTGGCTA-1	121	29S121M	163572607	10	X1_KN	KN	2.0755	0	0	9
1633	GTAAGTCCAAGAGTAT-1	128	22S128M	163572608	10	X1_KN	KN	4.52028	0	0	1
1634	TCATGTTCAGTTGAAA-1	150	150M	163572608	10	X1_KN	KN	8.93617	0	0	1
1635	CCCTAACCACGGAAGT-1	150	150M	163572608	10	X1_KN	KN	1.59563	0	0	8
1636	CACTGGGTCTAGCCAA-1	150	150M	163572608	10	X1_KN	KN	2.75023	0	0.0102239	13
1637	GGTTGTACATATACCG-1	150	150M	163572609	10	X1_KN	KN	0.505914	0	0	0
1638	ATCAGGTCAAATCGGG-1	150	150M	163572609	10	X1_KN	KN	1.77933	0	0.00744491	0
1639	ACATCGACAGGTGTGA-1	120	30S120M	163572609	10	X1_KN	KN	5.76617	0	0	10
1640	ATGGAGGGTCAGATTC-1	150	150M	163572609	10	X1_KN	KN	4.2241	0	0	0
1641	GATCAGTGTCTCTCTG-1	150	150M	163572609	10	X1_KN	KN	3.74001	0	0	9
1642	GGGACCTAGAAGCGCT-1	150	150M	163572609	10	X1_KN	KN	1.77055	0	0	8
1643	AACACACCACTAGGTT-1	150	150M	163572609	10	X1_KN	KN	1.44263	0	0	15
1644	TGATTCTCAATTGCAC-1	150	150M	163572610	10	X1_KN	KN	2.18621	0	0	0
1645	CTACGGGAGGAAGTAG-1	150	150M	163572610	10	X1_KN	KN	1.7714	0.00224512	0	8
1646	GTTTACTTCTCCTGAC-1	150	150M	163572610	10	X1_KN	KN	3.25678	0.00508078	0	14
1647	CTGAGGCGTCATCACA-1	150	150M	163572610	10	X1_KN	KN	4.48554	0	0	1
1648	AAAGTCCTCATCGGGC-1	149	1S149M	163572610	10	X1_KN	KN	2.6855	0	0	0
1649	TCTAACTCATCGATCA-1	150	150M	163572610	10	X1_KN	KN	3.51002	0	0	1
1650	TGTTTGTAGAACTGAT-1	150	150M	163572610	10	X1_KN	KN	1.73404	0	0	0
1651	TGGTGATAGACCAGAC-1	150	150M	163572610	10	X1_KN	KN	1.77775	0	0	0
1652	TGACGCGCACAGCTGC-1	150	150M	163572611	10	X1_KN	KN	2.01322	0	0	0
1653	GTGTAACTCCGTAGTA-1	150	150M	163572611	10	X1_KN	KN	2.347	0	0	15
1654	CATGGTATCTACTATC-1	150	150M	163572611	10	X1_KN	KN	2.14121	0.0109806	0	9
1655	TACTTACTCCTACGAA-1	150	150M	163572611	10	X1_KN	KN	2.97371	0	0	13
1656	GTCACGGCAGTCAGAG-1	150	150M	163572611	10	X1_KN	KN	2.5539	0.0185065	0	0
1657	AGGAGGTCATTGCCGG-1	150	150M	163572611	10	X1_KN	KN	1.51075	0	0	0
1658	ATGGGAGTCGCCATAA-1	150	150M	163572611	10	X1_KN	KN	3.64549	0	0	1
1659	CTCAGAACAACTCCAA-1	148	148M2S	163572612	10	X1_KN	KN	2.69021	0	0.005134	0
1660	AGTGCCGCAGACGGAT-1	150	150M	163572612	10	X1_KN	KN	3.30253	0.00616143	0.00616143	0
1661	AGTGTTGTCCAGTTCC-1	150	150M	163572612	10	X1_KN	KN	1.84688	0	0	0
1662	TGAACGTCAGCCGTTG-1	150	150M	163572612	10	X1_KN	KN	1.64046	0	0	0
1663	TCCATGCAGGGTATAT-1	150	150M	163572612	10	X1_KN	KN	2.99963	0	0	8
1664	TACGGGCTCGCCAGTG-1	150	150M	163572612	10	X1_KN	KN	2.85085	0.0104811	0	0
1665	AGGAAATGTTTGGCTA-1	150	150M	163572612	10	X1_KN	KN	5.12853	0	0	10
1666	CTCAGAACATGTGTCA-1	150	150M	163572612	10	X1_KN	KN	1.51934	0	0.00255781	9
1667	GTTGAACGTTCGAAGG-1	150	150M	163572612	10	X1_KN	KN	2.63976	0	0	0
1668	ACTTCCGTCACTGATG-1	150	150M	163572612	10	X1_KN	KN	0.768314	0	0	9
1669	TCGACCTGTCAGACGA-1	148	2S148M	163572612	10	X1_KN	KN	2.20674	0.00645245	0	0
1670	TGACTCCGTGTCCACG-1	150	150M	163572612	10	X1_KN	KN	8.75381	0	0	1
1671	TTCATTGGTTTCGACA-1	150	150M	163572612	10	X1_KN	KN	2.27694	0	0	1
1672	TTCTAACCATTAAAGG-1	150	150M	163572612	10	X1_KN	KN	4.17744	0	0.0136073	0
1673	TTTATGCCAGAGTTCT-1	150	150M	163572612	10	X1_KN	KN	2.0738	0.00973615	0	9
1674	TCGACCTAGTTGTACC-1	150	150M	163572612	10	X1_KN	KN	2.04552	0.00960338	0	0
1675	AACGAAAGTCCATAGT-1	150	150M	163572612	10	X1_KN	KN	1.97891	0	0	9
1676	TCGCTCATCACGACTA-1	150	150M	163572612	10	X1_KN	KN	2.19033	0	0.0125881	9
1677	GTCATGACATCGAGCC-1	150	150M	163572612	10	X1_KN	KN	1.97601	0	0.00333222	0
1678	CTGGTCTAGACCAAGC-1	150	150M	163572612	10	X1_KN	KN	2.04847	0	0	0
1679	GGGTCACGTGTTCGTA-1	150	150M	163572612	10	X1_KN	KN	2.19138	0	0	0
1680	CTTTCGGAGCGTACAG-1	150	150M	163572613	10	X1_KN	KN	2.80059	0	0	16
1681	CAGCAATAGTGATGGC-1	150	150M	163572613	10	X1_KN	KN	0.845269	0	0	8
1682	ACTGTCCCAGCTACAT-1	150	150M	163572613	10	X1_KN	KN	3.43656	0	0	0
1683	ACCCTCATCACCCTTG-1	150	150M	163572613	10	X1_KN	KN	1.38074	0.0148467	0	0
1684	GTAGGTTTCGTGGAAG-1	150	150M	163572613	10	X1_KN	KN	3.97538	0	0	0
1685	ATGCATGAGACTTCGT-1	150	150M	163572613	10	X1_KN	KN	3.06811	0	0	8
1686	CAAGACTGTAGCTGTT-1	148	148M2S	163572613	10	X1_KN	KN	4.43265	0	0	1
1687	TTTAGTCGTACGCTTA-1	150	150M	163572613	10	X1_KN	KN	1.5043	0	0.00795925	0
1688	AAAGAACAGCCTCATA-1	150	150M	163572613	10	X1_KN	KN	1.90114	0	0	8
1689	GTTGTCCCACTGCGTG-1	150	150M	163572613	10	X1_KN	KN	1.27116	0	0	8
1690	TAGGTTGAGTGCACAG-1	150	150M	163572613	10	X1_KN	KN	3.19472	0	0	3
1691	ATTTCTGCATAGTCAC-1	150	150M	163572613	10	X1_KN	KN	1.18391	0	0	0
1692	TCAGTCCTCGCTGATA-1	148	148M2S	163572614	10	X1_KN	KN	2.84238	0	0	0
1693	TTTGATCCAAATGGTA-1	150	150M	163572614	10	X1_KN	KN	3.08958	0	0	1
1694	GAGCTGCAGATAGTGT-1	144	144M6S	163572614	10	X1_KN	KN	3.26939	0	0	13
1695	ACTATTCCATGACGAG-1	146	146M4S	163572614	10	X1_KN	KN	3.99223	0	0	1
1696	TTTACTGTCCTGTAGA-1	150	150M	163572614	10	X1_KN	KN	4.46302	0	0	1
1697	CACAGATGTAGTCACT-1	150	150M	163572614	10	X1_KN	KN	0.555021	0.00566348	0.0169904	7
1698	CGAATTGAGGTCCCGT-1	150	150M	163572615	10	X1_KN	KN	2.03876	0.00251699	0	0
1699	CTTCCTTAGCATTTCG-1	150	150M	163572615	10	X1_KN	KN	2.59129	0	0	1
1700	GCCAGGTTCGTACACA-1	150	150M	163572615	10	X1_KN	KN	2.20557	0.00468274	0	8
1701	ACATCCCAGTACAACA-1	150	150M	163572615	10	X1_KN	KN	1.72993	0	0	8
1702	AGCGCCATCGCAGTGC-1	150	150M	163572615	10	X1_KN	KN	3.54315	0	0	7
1703	GACCCTTTCAGGAAAT-1	150	150M	163572615	10	X1_KN	KN	2.79991	0	0	0
1704	GGTCACGAGAAGCGCT-1	150	150M	163572615	10	X1_KN	KN	2.53649	0	0	9
1705	TAAGCACGTGGTATGG-1	150	150M	163572615	10	X1_KN	KN	2.25956	0	0	4
1706	TACCTCGGTCTTGCTC-1	150	150M	163572615	10	X1_KN	KN	1.39958	0	0	0
1707	GAAGCCCCATCAGTCA-1	150	150M	163572615	10	X1_KN	KN	4.06749	0	0	0
1708	TCCTCGAGTCGATGCC-1	150	150M	163572615	10	X1_KN	KN	2.02471	0.00571951	0	14
1709	TTGATGGGTGTTGAGG-1	150	150M	163572615	10	X1_KN	KN	2.06457	0	0.00711921	0
1710	GCCAGCATCGTGTTCC-1	150	150M	163572615	10	X1_KN	KN	2.84267	0	0	14
1711	AACTTCTAGTCATCCA-1	150	150M	163572615	10	X1_KN	KN	5.02224	0.0143493	0	0
1712	TGGATCAGTAAGAACT-1	150	150M	163572615	10	X1_KN	KN	1.75919	0	0	1
1713	GGCTTGGGTGATATAG-1	148	2S148M	163572616	10	X1_KN	KN	1.52616	0	0.0060562	0
1714	GGAATCTGTTAAGCAA-1	150	150M	163572616	10	X1_KN	KN	2.74813	0	0.0075706	1
1715	TTACCATAGACTCAAA-1	145	5S145M	163572616	10	X1_KN	KN	3.36668	0	0	15
1716	AAAGGTAGTGTACGCC-1	150	150M	163572616	10	X1_KN	KN	1.7083	0	0	9
1717	TAAGCGTTCCGAGTGC-1	150	150M	163572616	10	X1_KN	KN	3.08998	0	0	1
1718	TCACTCGTCGCTAAAC-1	150	150M	163572616	10	X1_KN	KN	2.49595	0	0	1
1719	CTTCCTTGTTCCACGG-1	150	150M	163572616	10	X1_KN	KN	1.4911	0	0	8
1720	AGCGCCATCGCAGTGC-1	150	150M	163572616	10	X1_KN	KN	3.54315	0	0	7
1721	AAAGTCCCAGCTATAC-1	150	150M	163572616	10	X1_KN	KN	9.04063	0	0	10
1722	TGGGCGTGTGTAACGG-1	149	1S149M	163572616	10	X1_KN	KN	10.3707	0	0	1
1723	CGTTCTGGTAACACGG-1	150	150M	163572616	10	X1_KN	KN	3.3329	0	0	9
1724	GTAGTACTCCGAGCTG-1	150	150M	163572617	10	X1_KN	KN	3.48938	0	0	1
1725	GAAACCTAGCAATTCC-1	150	150M	163572617	10	X1_KN	KN	1.45432	0	0	0
1726	GAAACCTAGCAATTCC-1	150	150M	163572617	10	X1_KN	KN	1.45432	0	0	0
1727	GGCACGTTCTTGGCTC-1	150	150M	163572617	10	X1_KN	KN	9.46746	0	0.0144321	1
1728	AGCCAGCGTAGATTGA-1	150	150M	163572618	10	X1_KN	KN	0.883646	0.00462642	0	0
1729	TCTACATTCCGTGTGG-1	150	150M	163572618	10	X1_KN	KN	2.08098	0	0	0
1730	GCGTGCACAGTTTCAG-1	150	150M	163572618	10	X1_KN	KN	1.57209	0	0	0
1731	CATTGTTTCTCGCCTA-1	150	150M	163572618	10	X1_KN	KN	1.09023	0	0	7
1732	GGAGCAAGTTTCGCTC-1	150	150M	163572618	10	X1_KN	KN	3.38693	0	0	8
1733	ATCCGTCTCACGAGGA-1	150	150M	163572618	10	X1_KN	KN	2.41043	0	0	0
1734	ATCACGAGTTGCACGC-1	150	150M	163572618	10	X1_KN	KN	2.73307	0	0	0
1735	GTAATCGAGCCTAACT-1	150	150M	163572619	10	X1_KN	KN	1.98658	0	0	0
1736	GCCATGGAGTGGTTCT-1	150	150M	163572619	10	X1_KN	KN	2.67664	0	0	8
1737	GTAGAAAAGCATCCCG-1	150	150M	163572619	10	X1_KN	KN	2.30833	0	0	8
1738	CTACGGGCACAATGTC-1	150	150M	163572619	10	X1_KN	KN	2.79399	0	0.0104254	0
1739	ATCACGACAAGTCGTT-1	150	150M	163572619	10	X1_KN	KN	4.75464	0	0	1
1740	TACCGAAGTGTTGAGG-1	150	150M	163572619	10	X1_KN	KN	3.18281	0	0.00663086	1
1741	GTGGGAAAGCTACAAA-1	150	150M	163572620	10	X1_KN	KN	5.27297	0	0	0
1742	TGCTCCATCACGACTA-1	150	150M	163572620	10	X1_KN	KN	4.04693	0	0	0
1743	TCGATTTAGGCTCCCA-1	150	150M	163572620	10	X1_KN	KN	1.45874	0	0	0
1744	GATCAGTGTGCACGCT-1	150	150M	163572620	10	X1_KN	KN	3.45325	0	0	1
1745	TCACATTTCCAGCCTT-1	150	150M	163572620	10	X1_KN	KN	2.15446	0.00566219	0.0028311	0
1746	CAACAACGTCACAGAG-1	150	150M	163572620	10	X1_KN	KN	6.19379	0	0	1
1747	CGTGTCTGTCCACTTC-1	150	150M	163572620	10	X1_KN	KN	7.49627	0	0.0298063	1
1748	TAACGACGTTAATCGC-1	150	150M	163572620	10	X1_KN	KN	5.48409	0	0	1
1749	CCAAGCGTCCTGGGAC-1	150	150M	163572620	10	X1_KN	KN	1.45963	0.00381105	0	8
1750	GAACTGTTCGTTATCT-1	150	150M	163572620	10	X1_KN	KN	1.80579	0.00615612	0	7
1751	CATCCCACAACGGCTC-1	150	150M	163572620	10	X1_KN	KN	2.18639	0.00573855	0	16
1752	TTCACCGAGGCAATGC-1	150	150M	163572620	10	X1_KN	KN	1.7384	0	0	8
1753	ACCTACCGTCGCGGTT-1	150	150M	163572620	10	X1_KN	KN	7.12172	0	0	1
1754	TTTACGTGTCTTACTT-1	150	150M	163572620	10	X1_KN	KN	3.49897	0.00490052	0.00490052	0
1755	ACTCTCGTCGTCAACA-1	150	150M	163572620	10	X1_KN	KN	3.86952	0	0	0
1756	TGCTTCGGTGATATAG-1	150	150M	163572620	10	X1_KN	KN	2.2118	0	0	10
1757	GGGTTTAAGTTTCTTC-1	150	150M	163572620	10	X1_KN	KN	3.18136	0	0.00295665	8
1758	GGTGGCTGTTGGTACT-1	150	150M	163572621	10	X1_KN	KN	2.24215	0	0	0
1759	TCATGTTCAGTTGAAA-1	120	30S120M	163572621	10	X1_KN	KN	8.93617	0	0	1
1760	ATAGGCTGTTCTCTCG-1	150	150M	163572621	10	X1_KN	KN	1.54456	0.00466636	0.00466636	0
1761	TCACTCGCACAGACGA-1	150	150M	163572621	10	X1_KN	KN	1.64429	0	0.00837498	0
1762	GTAACACGTCTCTCAC-1	150	150M	163572621	10	X1_KN	KN	2.11587	0	0	0
1763	GTTGCTCCAGCGAGTA-1	150	150M	163572621	10	X1_KN	KN	1.30123	0	0	0
1764	CACTAAGCAGGCATGA-1	150	150M	163572622	10	X1_KN	KN	1.18726	0	0	0
1765	TCTTCCTTCCGCTAGG-1	150	150M	163572622	10	X1_KN	KN	4.09704	0	0	0
1766	TGTCCTGAGCTAGATA-1	150	150M	163572622	10	X1_KN	KN	1.72107	0	0	0
1767	GAGTCATTCATCGGGC-1	150	150M	163572622	10	X1_KN	KN	1.21228	0	0	9
1768	GACGCTGAGTTCCATG-1	150	150M	163572622	10	X1_KN	KN	2.72205	0	0	0
1769	CCACGAGGTGCAGGAT-1	150	150M	163572622	10	X1_KN	KN	2.33914	0	0	0
1770	ATTCCCGGTTGTTGCA-1	150	150M	163572623	10	X1_KN	KN	1.30675	0	0	0
1771	CTACCCAAGGGCCCTT-1	150	150M	163572623	10	X1_KN	KN	5.31731	0	0	0
1772	GGTCTGGCAGTGGGTA-1	120	30S120M	163572623	10	X1_KN	KN	3.23829	0	0	0
1773	TGGCGTGCAAGCGAAC-1	150	150M	163572623	10	X1_KN	KN	0.849676	0	0	0
1774	GGAGAACGTCATTCCC-1	150	150M	163572623	10	X1_KN	KN	2.5082	0	0	1
1775	TGGAACTGTATATGGA-1	150	150M	163572623	10	X1_KN	KN	4.27788	0	0	1
1776	CTCATTAGTGAAAGTT-1	150	150M	163572623	10	X1_KN	KN	2.40401	0	0	0
1777	GCTGCAGGTGATCGTT-1	150	150M	163572623	10	X1_KN	KN	5.57706	0.00586442	0	1
1778	CATCCACAGGGCAAGG-1	150	150M	163572623	10	X1_KN	KN	3.63852	0	0	0
1779	TGATTCTGTCATGGCC-1	150	150M	163572623	10	X1_KN	KN	5.90755	0	0	1
1780	ATACCGAAGGGAACAA-1	150	150M	163572623	10	X1_KN	KN	3.02084	0.00427881	0	8
1781	GCCGTGATCGCAGTTA-1	150	150M	163572623	10	X1_KN	KN	1.82618	0	0	15
1782	GGTTCTCGTAGTTACC-1	150	150M	163572623	10	X1_KN	KN	2.99669	0	0.00827815	9
1783	CTTCCGACAGCTTTCC-1	150	150M	163572623	10	X1_KN	KN	1.31538	0	0.0156593	0
1784	AGTCAACGTAGAATAC-1	150	150M	163572623	10	X1_KN	KN	1.61789	0	0	0
1785	AATCGACCACGGCTAC-1	150	150M	163572623	10	X1_KN	KN	3.52831	0	0	0
1786	TGATGGTAGTGTAGTA-1	150	150M	163572623	10	X1_KN	KN	1.92567	0	0	0
1787	AGGAAATTCTTGATTC-1	120	30S120M	163572623	10	X1_KN	KN	5.70312	0.00420274	0.00420274	1
1788	ATTGGGTAGGCACAAC-1	120	30S120M	163572623	10	X1_KN	KN	5.36785	0	0	2
1789	TCCGAAAAGTTCAACC-1	150	150M	163572623	10	X1_KN	KN	3.96084	0	0	8
1790	CTCATGCCATATGGCT-1	150	150M	163572624	10	X1_KN	KN	2.53837	0	0	9
1791	TCATCCGAGGTTCTTG-1	150	150M	163572624	10	X1_KN	KN	1.2806	0	0	0
1792	GAAGAATAGCATCCTA-1	150	150M	163572624	10	X1_KN	KN	2.52831	0	0	0
1793	GCATTAGCAGTCTCTC-1	150	150M	163572624	10	X1_KN	KN	2.66293	0	0	0
1794	TCATTTGGTAACCCGC-1	150	150M	163572624	10	X1_KN	KN	1.47013	0	0	8
1795	GCAGCCACACCGCTGA-1	150	150M	163572624	10	X1_KN	KN	7.79957	0	0	0
1796	TCCACCATCGACCAAT-1	150	150M	163572624	10	X1_KN	KN	1.93713	0	0.00820816	2
1797	AGGTGTTGTCTCAGGC-1	150	150M	163572625	10	X1_KN	KN	3.80968	0	0	0
1798	GGGATGATCTTACCAT-1	150	150M	163572625	10	X1_KN	KN	1.22576	0.016715	0	7
1799	CCTTTGGTCATAGCAC-1	150	150M	163572625	10	X1_KN	KN	4.03817	0	0	1
1800	GGGTTTAAGTTTCTTC-1	150	150M	163572625	10	X1_KN	KN	3.18136	0	0.00295665	8
1801	CTACAGATCAAGGACG-1	150	150M	163572625	10	X1_KN	KN	1.61041	0	0	3
1802	TGAGCGCGTTTGAACC-1	150	150M	163572625	10	X1_KN	KN	1.56565	0.0111832	0	0
1803	AGAGCCCGTTGTATGC-1	150	150M	163572625	10	X1_KN	KN	2.01258	0.0125786	0	8
1804	TCTATCAAGGTGAGCT-1	150	150M	163572625	10	X1_KN	KN	2.24516	0	0	14
1805	TGAACGTCAGTAACAA-1	150	150M	163572625	10	X1_KN	KN	1.78422	0	0	0
1806	TGCTTCGGTGATATAG-1	150	150M	163572625	10	X1_KN	KN	2.2118	0	0	10
1807	CTGTACCAGAATCCCT-1	120	30S120M	163572626	10	X1_KN	KN	7.06054	0	0	8
1808	GCATCTCGTTTGCCGG-1	121	29S121M	163572626	10	X1_KN	KN	2.49122	0	0	0
1809	AGCTTCCCAGGCATTT-1	150	150M	163572626	10	X1_KN	KN	2.38984	0	0.00786133	0
1810	GGAGCAAGTTTCGCTC-1	120	30S120M	163572626	10	X1_KN	KN	3.38693	0	0	8
1811	CTACCCAAGGGCCCTT-1	120	30S120M	163572626	10	X1_KN	KN	5.31731	0	0	0
1812	ACCTGTCGTCACCGAC-1	120	30S120M	163572627	10	X1_KN	KN	2.33378	0.0083949	0	0
1813	CTGCCTAAGAGAATCT-1	122	28S122M	163572627	10	X1_KN	KN	4.29352	0	0	1
1814	GTCACTCCATCCTTCG-1	148	2S148M	163572627	10	X1_KN	KN	3.21306	0.00329207	0	14
1815	CTCTGGTAGTGCGTCC-1	150	150M	163572627	10	X1_KN	KN	4.75729	0	0	0
1816	TGATGCACAGCAGTTT-1	150	150M	163572627	10	X1_KN	KN	2.80309	0.00578553	0	8
1817	TCTTGCGGTCACGCTG-1	150	150M	163572627	10	X1_KN	KN	1.13504	0	0	8
1818	GTTGTGACATCCGTTC-1	150	150M	163572627	10	X1_KN	KN	3.70467	0	0	0
1819	TTCTAGTCATCGCCTT-1	150	150M	163572627	10	X1_KN	KN	8.12632	0	0	10
1820	TGCTCCATCATCGCTC-1	150	150M	163572627	10	X1_KN	KN	2.81941	0.00635001	0	7
1821	ACGGTTAAGCCTATTG-1	120	30S120M	163572627	10	X1_KN	KN	2.5208	0	0	0
1822	ATACCTTAGTTCCTGA-1	120	30S120M	163572627	10	X1_KN	KN	1.19101	0	0	7
1823	ACCTACCGTTGCTGAT-1	122	28S122M	163572627	10	X1_KN	KN	3.21867	0	0	0
1824	TCTCTGGCACTTCAGA-1	119	29S119M2S	163572627	10	X1_KN	KN	3.75856	0	0	9
1825	GTAGGTTGTTCTTCAT-1	120	30S120M	163572627	10	X1_KN	KN	2.21821	0.00487519	0	8
1826	GGTGAAGCACTTCAAG-1	150	150M	163572627	10	X1_KN	KN	3.1265	0	0	0
1827	CCCTAACCACCTGTCT-1	150	150M	163572627	10	X1_KN	KN	7.77838	0	0	1
1828	CGATGGCTCCGCGAGT-1	150	150M	163572627	10	X1_KN	KN	2.33852	0	0	0
1829	TTGAGTGAGCGCCATC-1	120	30S120M	163572627	10	X1_KN	KN	3.88314	0	0	14
1830	CGGGTGTTCCGTACGG-1	150	150M	163572627	10	X1_KN	KN	3.33509	0	0	1
1831	AGCTCAATCGCTACGG-1	150	150M	163572627	10	X1_KN	KN	2.53904	0	0	10
1832	ATCACGATCACCGACG-1	150	150M	163572627	10	X1_KN	KN	0.959436	0.00273344	0.00273344	0
1833	CTTGATTCACCCATAA-1	150	150M	163572627	10	X1_KN	KN	1.73144	0.00368392	0.00368392	7
1834	CTCTCGACAGACCAGA-1	149	74M1I75M	163572627	10	X1_KN	KN	2.20344	0	0	8
1835	TCTATCAGTGCCTGCA-1	120	30S120M	163572627	10	X1_KN	KN	3.02245	0.00589171	0	0
1836	AGGGTGACACCAACAT-1	150	150M	163572627	10	X1_KN	KN	4.09623	0	0	1
1837	TGATCAGGTACCACGC-1	150	150M	163572628	10	X1_KN	KN	2.29739	0.00748335	0	1
1838	AGGTCTACACAGCCTG-1	150	150M	163572628	10	X1_KN	KN	1.54181	0	0	0
1839	GATAGCTTCGATTGGT-1	150	150M	163572628	10	X1_KN	KN	3.32643	0	0	0
1840	AATGACCGTGGCTGAA-1	150	150M	163572628	10	X1_KN	KN	1.09856	0	0	7
1841	CTCCAACCAACACGAG-1	150	150M	163572629	10	X1_KN	KN	3.50635	0	0.00628378	13
1842	GTAAGTCTCTCATGCC-1	150	150M	163572629	10	X1_KN	KN	2.91411	0	0.00414525	12
1843	GTCTACCCATGGGTTT-1	150	150M	163572629	10	X1_KN	KN	2.71721	0	0	8
1844	AAGAACAGTAACACCT-1	150	150M	163572629	10	X1_KN	KN	0.971754	0	0	0
1845	CTAACTTCAGCCATTA-1	150	150M	163572629	10	X1_KN	KN	2.13174	0	0	1
1846	ACACAGTCATCCCACT-1	150	150M	163572629	10	X1_KN	KN	2.50084	0	0	8
1847	GACTATGAGGCATCGA-1	150	150M	163572629	10	X1_KN	KN	4.56239	0	0	0
1848	TATACCTCACGGCACT-1	150	150M	163572630	10	X1_KN	KN	1.59621	0	0	1
1849	GAGACCCTCTTGCAGA-1	150	150M	163572630	10	X1_KN	KN	5.87038	0	0	1
1850	TCATGTTGTAATTGGA-1	150	150M	163572630	10	X1_KN	KN	6.45605	0	0.00352597	1
1851	CCTACGTGTTCAAGTC-1	150	150M	163572630	10	X1_KN	KN	3.15702	0	0	7
1852	TGGCGTGTCGGATACT-1	150	150M	163572630	10	X1_KN	KN	1.79863	0	0	13
1853	TAACGACCATCACCAA-1	150	150M	163572630	10	X1_KN	KN	2.0163	0.0024322	0	0
1854	CTACCCACACTAGGCC-1	149	149M1S	163572630	10	X1_KN	KN	1.89833	0	0	1
1855	TCCTCGAAGTAAGAGG-1	150	150M	163572630	10	X1_KN	KN	2.18485	0	0	0
1856	ATGGGAGAGCTTGTTG-1	150	150M	163572630	10	X1_KN	KN	2.92167	0	0	0
1857	AACAAAGAGGAACTAT-1	150	150M	163572630	10	X1_KN	KN	1.43064	0	0	8
1858	AGACAGGGTATGGTTC-1	150	150M	163572630	10	X1_KN	KN	1.99767	0	0	0
1859	TTGATGGGTTCATCGA-1	149	1S149M	163572630	10	X1_KN	KN	1.83282	0	0	0
1860	GTCTCACTCTTCCTAA-1	150	150M	163572630	10	X1_KN	KN	1.05251	0	0	1
1861	CACTAAGTCATTCCTA-1	150	150M	163572630	10	X1_KN	KN	1.03747	0	0.0100725	0
1862	TTGATGGGTGTTGAGG-1	120	30S120M	163572630	10	X1_KN	KN	2.06457	0	0.00711921	0
1863	TCACTCGAGGATACAT-1	150	150M	163572631	10	X1_KN	KN	3.15145	0	0	1
1864	TAGGTTGGTGGGTTGA-1	150	150M	163572631	10	X1_KN	KN	2.5667	0	0.00675448	9
1865	CATTCCGGTTCAATCG-1	150	150M	163572631	10	X1_KN	KN	2.46473	0	0	1
1866	CTATAGGCATACTGAC-1	150	150M	163572631	10	X1_KN	KN	2.75197	0	0	10
1867	TTGACCCGTTGCATCA-1	150	150M	163572631	10	X1_KN	KN	3.37741	0.00375686	0	8
1868	ACCTGTCGTCTACACA-1	150	150M	163572631	10	X1_KN	KN	2.66168	0	0.0076266	1
1869	GACCAATAGGCGCTCT-1	150	150M	163572631	10	X1_KN	KN	1.8727	0	0	9
1870	ACAACCATCCTGGTCT-1	150	150M	163572631	10	X1_KN	KN	5.02048	0	0	0
1871	TACCCGTAGTAGGTTA-1	150	150M	163572631	10	X1_KN	KN	3.3296	0	0	8
1872	TCAAGTGGTGGCACTC-1	150	150M	163572631	10	X1_KN	KN	8.60507	0	0	1
1873	ACCGTTCTCTCATAGG-1	150	150M	163572631	10	X1_KN	KN	4.29921	0	0.00377786	0
1874	TTCGGTCAGTCACTAC-1	150	150M	163572631	10	X1_KN	KN	0.832326	0	0	0
1875	TTCAGGAGTACTCCCT-1	150	150M	163572631	10	X1_KN	KN	1.63844	0	0.00791515	9
1876	TCTTGCGGTTAAGACA-1	150	150M	163572631	10	X1_KN	KN	4.39118	0	0	0
1877	CTCTCAGCATCAGCTA-1	150	150M	163572631	10	X1_KN	KN	2.14703	0	0	1
1878	CAACGATCAAATGGCG-1	150	150M	163572631	10	X1_KN	KN	1.62516	0.00527649	0	8
1879	CCACAAAAGTTTCGAC-1	150	150M	163572632	10	X1_KN	KN	2.6145	0	0	1
1880	AAGCATCTCGGTGAAG-1	150	150M	163572632	10	X1_KN	KN	1.59136	0	0	0
1881	GATGATCTCTGAGAGG-1	150	150M	163572632	10	X1_KN	KN	8.20021	0	0	0
1882	CCTACGTGTTCAAGTC-1	150	150M	163572632	10	X1_KN	KN	3.15702	0	0	7
1883	GGTAGAGTCTTCCTAA-1	120	30S120M	163572632	10	X1_KN	KN	2.63292	0.00284026	0	8
1884	TCATCCGAGGTTCTTG-1	150	150M	163572632	10	X1_KN	KN	1.2806	0	0	0
1885	CTACGGGGTCGAGTGA-1	150	150M	163572632	10	X1_KN	KN	6.04842	0	0.00773455	0
1886	ATGATCGGTCCGGACT-1	150	150M	163572632	10	X1_KN	KN	4.9142	0	0	0
1887	TTCTTCCTCGAACCAT-1	150	150M	163572632	10	X1_KN	KN	1.54194	0.00377003	0	0
1888	TACACCCCAATTGCCA-1	150	150M	163572633	10	X1_KN	KN	1.34543	0.0100781	0	8
1889	GTCACTCCATCCTTCG-1	150	150M	163572633	10	X1_KN	KN	3.21306	0.00329207	0	14
1890	TTCTTGAAGGCAATGC-1	120	30S120M	163572634	10	X1_KN	KN	3.44338	0	0	1
1891	TATTTCGCATCTCAAG-1	150	150M	163572634	10	X1_KN	KN	2.24993	0	0	0
1892	AATTCCTGTCCTATAG-1	150	150M	163572634	10	X1_KN	KN	2.52844	0	0	0
1893	GCCGATGCAGCATACT-1	150	150M	163572634	10	X1_KN	KN	1.25481	0	0.0124239	9
1894	CCCAACTCATGACGAG-1	150	150M	163572634	10	X1_KN	KN	1.93811	0.0107078	0	0
1895	CAATTTCGTCGAGATG-1	150	150M	163572634	10	X1_KN	KN	1.03191	0	0	7
1896	TTGGATGGTAGTGATA-1	150	150M	163572635	10	X1_KN	KN	2.26146	0.00679117	0	0
1897	CTTCCGACAGCTTTCC-1	150	150M	163572635	10	X1_KN	KN	1.31538	0	0.0156593	0
1898	TCACGGGGTTAAGTCC-1	150	150M	163572635	10	X1_KN	KN	1.28565	0	0	0
1899	CCTCAGTTCGGCTTGG-1	122	28S122M	163572635	10	X1_KN	KN	2.65934	0.00543833	0.00543833	0
1900	GAAGGGTAGGTCGAGT-1	150	150M	163572635	10	X1_KN	KN	3.19509	0	0	0
1901	CTCTCAGCATCAGCTA-1	150	150M	163572635	10	X1_KN	KN	2.14703	0	0	1
1902	GAGTCTATCCTGTTAT-1	150	150M	163572635	10	X1_KN	KN	3.42367	0	0	1
1903	ATTCCTACAAGACAAT-1	150	150M	163572635	10	X1_KN	KN	1.92107	0	0	0
1904	AGGGTGATCTCGACGG-1	150	150M	163572635	10	X1_KN	KN	2.58435	0.00459031	0	0
1905	TGGGATTGTTAGAAAC-1	150	150M	163572636	10	X1_KN	KN	1.00286	0.00310482	0	8
1906	TCCTAATAGCTCGTGC-1	150	150M	163572636	10	X1_KN	KN	4.71895	0	0	0
1907	AGGCTGCTCATTACTC-1	142	8S142M	163572636	10	X1_KN	KN	9.93262	0	0	1
1908	AGATCGTAGGTCATCT-1	150	150M	163572636	10	X1_KN	KN	5.08979	0	0	0
1909	ATTCCATGTGCATACT-1	150	150M	163572637	10	X1_KN	KN	1.99846	0	0	0
1910	TTGATGGGTGTTGAGG-1	150	150M	163572637	10	X1_KN	KN	2.06457	0	0.00711921	0
1911	TCCACCATCCTTCAGC-1	150	150M	163572637	10	X1_KN	KN	1.67068	0	0	0
1912	AGCATCAAGACTAGAT-1	150	150M	163572637	10	X1_KN	KN	4.4617	0	0.010352	0
1913	GCACGTGCAGAACTAA-1	150	150M	163572637	10	X1_KN	KN	2.28938	0	0	0
1914	CATCCGTTCATTCGTT-1	150	150M	163572637	10	X1_KN	KN	1.93263	0	0	9
1915	TCAGTGAGTGTAGGAC-1	120	30S120M	163572637	10	X1_KN	KN	3.50129	0	0	0
1916	TTACCGCCAGGTGGAT-1	150	150M	163572637	10	X1_KN	KN	1.17801	0	0	0
1917	CGAAGTTAGGGAGGGT-1	150	150M	163572637	10	X1_KN	KN	3.05568	0	0	0
1918	AATGGCTGTAATCAGA-1	150	150M	163572637	10	X1_KN	KN	2.15957	0	0	0
1919	CCAATTTCACTAAACC-1	120	30S120M	163572637	10	X1_KN	KN	1.39307	0	0.00251004	2
1920	CCAATTTCACTAAACC-1	150	150M	163572637	10	X1_KN	KN	1.39307	0	0.00251004	2
1921	CTCCCAAGTAGTATAG-1	150	150M	163572637	10	X1_KN	KN	2.62134	0	0	0
1922	GGGTCACGTGGACTAG-1	122	28S122M	163572637	10	X1_KN	KN	2.08312	0	0	1
1923	ATTGTTCCAGTTCACA-1	122	28S122M	163572637	10	X1_KN	KN	3.85126	0.0166003	0	0
1924	AACACACCACTAGGTT-1	150	150M	163572637	10	X1_KN	KN	1.44263	0	0	15
1925	AGGTAGGCAATACAGA-1	150	150M	163572637	10	X1_KN	KN	2.06761	0.00676796	0	0
1926	CCGGGTACACAAGTTC-1	150	150M	163572637	10	X1_KN	KN	1.83943	0	0	0
1927	TGTCCTGTCTTCGCTG-1	125	25S125M	163572637	10	X1_KN	KN	4.2799	0.00924385	0	0
1928	AATGGCTTCTCCGATC-1	150	150M	163572637	10	X1_KN	KN	1.67079	0	0.0154703	9
1929	GATCCCTAGTGATGGC-1	150	150M	163572637	10	X1_KN	KN	4.85265	0	0	1
1930	CTGTGGGCAAGCTGCC-1	120	30S120M	163572637	10	X1_KN	KN	5.54709	0	0	1
1931	ATCCTATCAGGATGAC-1	150	150M	163572637	10	X1_KN	KN	1.05606	0	0	0
1932	TCACTCGCACAGACGA-1	150	150M	163572637	10	X1_KN	KN	1.64429	0	0.00837498	0
1933	TCTCAGCAGATTGAGT-1	150	150M	163572638	10	X1_KN	KN	6.06316	0	0	13
1934	TATTTCGTCCCGTGTT-1	150	150M	163572638	10	X1_KN	KN	2.95363	0	0	1
1935	CACTGTCCAATCTGCA-1	150	150M	163572638	10	X1_KN	KN	2.02962	0	0	13
1936	TTGTTTGGTGCTTCAA-1	150	150M	163572638	10	X1_KN	KN	2.37524	0	0	1
1937	TCATTTGTCTAGTACG-1	150	150M	163572638	10	X1_KN	KN	1.33569	0	0	1
1938	TACCTCGCACTACTTT-1	150	150M	163572638	10	X1_KN	KN	2.63102	0	0	1
1939	CATACCCCACTGAGTT-1	150	150M	163572638	10	X1_KN	KN	2.48984	0	0	8
1940	ATACTTCGTGTCTTCC-1	150	150M	163572638	10	X1_KN	KN	1.71436	0	0.00616675	0
1941	AATCGACTCTATTCGT-1	150	150M	163572638	10	X1_KN	KN	5.06238	0	0	1
1942	TGCACGGCAGATTAAG-1	150	150M	163572638	10	X1_KN	KN	2.71907	0.00593683	0.00593683	0
1943	GACCAATGTGCAAGAC-1	150	150M	163572638	10	X1_KN	KN	0.973549	0	0	15
1944	CAGATACGTACACGCC-1	150	150M	163572638	10	X1_KN	KN	8.10745	0	0	13
1945	TCACGGGAGTGCTAGG-1	150	150M	163572638	10	X1_KN	KN	7.35568	0	0	10
1946	GTAGAAAAGGTAGGCT-1	150	150M	163572638	10	X1_KN	KN	2.74227	0	0	7
1947	ATACTTCCAAGGACAC-1	150	150M	163572638	10	X1_KN	KN	2.3828	0.00485295	0	0
1948	AGGAGGTTCACGACTA-1	150	150M	163572638	10	X1_KN	KN	1.27403	0	0	8
1949	TATCTGTAGCTGAAGC-1	150	150M	163572638	10	X1_KN	KN	1.42111	0	0	0
1950	ACCTGTCGTGAGGATC-1	150	150M	163572638	10	X1_KN	KN	5.70705	0	0	1
1951	GATCATGAGTAAACAC-1	150	150M	163572638	10	X1_KN	KN	1.21211	0	0	8
1952	GCGGATCCAGATAAAC-1	150	150M	163572638	10	X1_KN	KN	4.15611	0	0	1
1953	GCTTTCGTCGGTGTAT-1	150	150M	163572638	10	X1_KN	KN	2.07196	0	0	7
1954	TTTACCATCGGAAGGT-1	150	150M	163572638	10	X1_KN	KN	1.65841	0	0	9
1955	TCCTTCTCACTGCATA-1	150	150M	163572638	10	X1_KN	KN	3.72281	0	0	1
1956	AACTTCTCAGAAGCGT-1	150	150M	163572638	10	X1_KN	KN	3.27251	0	0.0121654	2
1957	TGTGATGGTTTACGTG-1	150	150M	163572638	10	X1_KN	KN	1.62084	0	0	13
1958	TCTATACAGCGCCTCA-1	150	150M	163572639	10	X1_KN	KN	1.34236	0	0	9
1959	ACCCTCATCACCCTTG-1	150	150M	163572639	10	X1_KN	KN	1.38074	0.0148467	0	0
1960	GGAATCTAGCTCAGAG-1	150	150M	163572639	10	X1_KN	KN	4.38363	0	0	1
1961	ATCACTTAGCTCTATG-1	150	150M	163572639	10	X1_KN	KN	1.06557	0	0	0
1962	GGATGTTTCTGGTGCG-1	150	150M	163572639	10	X1_KN	KN	0.862325	0	0	0
1963	GCATTAGCAGTCTCTC-1	150	150M	163572639	10	X1_KN	KN	2.66293	0	0	0
1964	ACATCCCTCATCTATC-1	150	150M	163572640	10	X1_KN	KN	1.28614	0.00393314	0	0
1965	CTGCAGGGTAGTTACC-1	150	150M	163572640	10	X1_KN	KN	3.23078	0.00453762	0	9
1966	ACGTAACCATCAGCAT-1	150	150M	163572640	10	X1_KN	KN	1.60974	0	0	0
1967	CTCCACAAGCTAGAGC-1	150	150M	163572640	10	X1_KN	KN	4.26493	0	0	1
1968	ACCGTTCGTCGTTATG-1	150	150M	163572640	10	X1_KN	KN	1.84954	0.0124969	0	0
1969	CCGGGTACACAAGTTC-1	150	150M	163572640	10	X1_KN	KN	1.83943	0	0	0
1970	AATGAAGGTGAGCTCC-1	150	150M	163572640	10	X1_KN	KN	2.23375	0	0	0
1971	TAATTCCGTTTGACAC-1	150	150M	163572640	10	X1_KN	KN	2.09717	0	0	8
1972	GTAGGTTCAAAGGCAC-1	150	150M	163572640	10	X1_KN	KN	1.86762	0	0	9
1973	GTAGGTTGTTCTTCAT-1	150	150M	163572640	10	X1_KN	KN	2.21821	0.00487519	0	8
1974	AGGTTACTCAACGTGT-1	150	150M	163572640	10	X1_KN	KN	1.61951	0	0	7
1975	ATTCCCGCATCCGATA-1	150	150M	163572640	10	X1_KN	KN	3.42747	0	0	1
1976	AATCACGTCAGAGTGG-1	150	150M	163572640	10	X1_KN	KN	2.12125	0	0	0
1977	CATCAAGTCGCACGAC-1	150	150M	163572640	10	X1_KN	KN	2.54933	0	0	0
1978	GACCTTCTCGGTAACT-1	150	150M	163572641	10	X1_KN	KN	1.52188	0.0111086	0	0
1979	CTCAAGAAGTAGGAAG-1	150	150M	163572641	10	X1_KN	KN	1.51677	0	0	7
1980	TAGATCGAGTACCCTA-1	150	150M	163572641	10	X1_KN	KN	2.06088	0	0	0
1981	TAAGCACAGCAAGCCA-1	150	150M	163572641	10	X1_KN	KN	3.38488	0	0	0
1982	CTCCCAATCACTTTGT-1	150	150M	163572641	10	X1_KN	KN	1.62508	0	0	8
1983	TTCCGGTAGCTTAAGA-1	150	150M	163572641	10	X1_KN	KN	2.36647	0	0	0
1984	GCCAGTGCAGTGTGCC-1	150	150M	163572641	10	X1_KN	KN	5.35501	0	0	10
1985	GTGGAAGTCGCCATAA-1	150	150M	163572641	10	X1_KN	KN	1.5441	0	0	0
1986	AGTGACTCAAAGCTAA-1	150	150M	163572641	10	X1_KN	KN	2.48892	0.013031	0.00651551	0
1987	GCTGGGTAGCTGGCCT-1	150	150M	163572641	10	X1_KN	KN	6.58245	0	0	6
1988	CTGATCCCAGATTTCG-1	150	150M	163572641	10	X1_KN	KN	1.50242	0	0	7
1989	AGAGCAGGTCTCAGGC-1	150	150M	163572642	10	X1_KN	KN	2.06495	0	0.00476895	0
1990	GTCAAACTCAGGAAAT-1	150	150M	163572642	10	X1_KN	KN	2.32125	0	0.0124131	0
1991	ACGGTCGCAGAGAATT-1	150	150M	163572642	10	X1_KN	KN	1.96315	0	0	9
1992	GACCAATAGGCTCAAG-1	150	150M	163572642	10	X1_KN	KN	2.69829	0	0	0
1993	TATACCTGTATGGTAA-1	150	150M	163572642	10	X1_KN	KN	1.32914	0.0116591	0	0
1994	TGTCCACGTTCGTAAC-1	150	150M	163572642	10	X1_KN	KN	3.22581	0.0139645	0	0
1995	GGTGGCTAGACATAGT-1	150	150M	163572642	10	X1_KN	KN	3.33781	0	0	0
1996	AACGAAACACGGCACT-1	150	150M	163572642	10	X1_KN	KN	6.24878	0	0	0
1997	GTAATCGAGCCTAACT-1	149	1S149M	163572642	10	X1_KN	KN	1.98658	0	0	0
1998	GTCTAGAAGGAGAGGC-1	122	28S122M	163572642	10	X1_KN	KN	2.54187	0.00747608	0.00747608	0
1999	AGGGCCTCATGACTGT-1	150	150M	163572643	10	X1_KN	KN	0.90336	0	0.00384408	7
[truncated: 3,179 more rows]

## Sheet: all_KNH_KN
gene	p_val	avg_log2FC	pct.1	pct.2	p_val_adj
Tff1	0	-5.59312	0.263	0.951	0
Gkn2	0	-4.10305	0.003	0.425	0
Gkn1	0	-3.72247	0.001	0.456	0
Cldn18	0	-3.31625	0.304	0.953	0
Mucl3	0	-3.19254	0.06	0.691	0
Clca1	0	-2.95312	0.006	0.421	0
Gsta1	0	-2.62287	0.032	0.722	0
Anxa10	0	-2.55201	0.093	0.821	0
Psca	0	-2.30856	0.276	0.778	0
Lgals4	0	-2.24863	0.58	0.944	0
Tff3	0	-2.2236	0.025	0.405	0
AA467197	0	-1.98548	0.022	0.758	0
AW112010	0	-1.78547	0.302	0.715	0
Sptssb	0	-1.7475	0.447	0.812	0
Gkn3	5.43168e-298	-1.73695	0.03	0.376	1.75373e-293
Chil4	1.9871e-31	-1.71233	0.112	0.216	6.41576e-27
Plac8	0	-1.57491	0.91	0.97	0
Gsto1	0	-1.49553	0.894	0.969	0
Cyp3a13	0	-1.44031	0.494	0.824	0
Ly6d	2.54093e-214	-1.41957	0.554	0.831	8.20389e-210
Cadm2	6.00387e-174	-1.4055	0.288	0.6	1.93847e-169
Gsta4	0	-1.3653	0.943	0.966	0
Syt16	0	-1.35849	0.173	0.686	0
Lgals2	0	-1.29491	0.028	0.527	0
Bcas1	0	-1.26957	0.278	0.747	0
Gmds	1.3771e-268	-1.24097	0.751	0.909	4.44623e-264
Mgst3	0	-1.23873	0.745	0.88	0
S100a6	0	-1.23347	0.988	0.995	0
Phgr1	0	-1.22335	0.063	0.56	0
Gcnt3	0	-1.20992	0.054	0.599	0
Tm4sf1	5.73465e-237	-1.19424	0.59	0.869	1.85155e-232
Vsig1	0	-1.14903	0.445	0.785	0
Mt1	4.89333e-213	-1.14231	0.515	0.77	1.57991e-208
Spink4	6.59329e-111	-1.12266	0.196	0.425	2.12877e-106
Fmn1	5.00443e-283	-1.09883	0.475	0.803	1.61578e-278
Il18	8.21766e-253	-1.09737	0.456	0.747	2.65324e-248
Stxbp5l	1.28965e-244	-1.09398	0.069	0.395	4.1639e-240
Bace2	0	-1.08428	0.62	0.877	0
Camk2d	0	-1.06713	0.697	0.918	0
Krt20	4.57421e-119	-1.04922	0.227	0.477	1.47688e-114
Zfpm1	0	-1.04584	0.256	0.726	0
2210407C18Rik	1.68066e-180	-1.04056	0.043	0.287	5.42635e-176
Glul	0	-1.03503	0.734	0.914	0
Gm3776	0	-0.994823	0.017	0.365	0
Rpl29	2.45676e-261	-0.984012	0.542	0.897	7.93213e-257
Slc26a2	1.39035e-250	-0.973938	0.213	0.573	4.48904e-246
Atrnl1	2.29306e-179	-0.968165	0.672	0.858	7.40359e-175
Mlph	1.20485e-300	-0.967606	0.661	0.899	3.8901e-296
Foxq1	2.68769e-181	-0.962434	0.734	0.887	8.67774e-177
Tspan15	0	-0.961199	0.224	0.721	0
Mal	3.45778e-167	-0.96097	0.779	0.883	1.11641e-162
Sytl2	6.33238e-235	-0.955798	0.456	0.766	2.04453e-230
Ctse	2.18056e-263	-0.940771	0.638	0.855	7.04037e-259
Rgs17	7.08709e-207	-0.931434	0.553	0.803	2.28821e-202
Chpt1	4.68936e-255	-0.916061	0.561	0.808	1.51405e-250
Slc9a4	0	-0.915684	0.056	0.531	0
Oxr1	1.39475e-167	-0.913946	0.699	0.857	4.50321e-163
Car2	1.74947e-190	-0.909915	0.791	0.89	5.64853e-186
Mcpt2	2.74975e-203	-0.900814	0.036	0.298	8.87812e-199
Atp8a2	0	-0.89579	0.054	0.509	0
Fmnl2	2.72555e-188	-0.893656	0.378	0.683	8.79998e-184
H2afz	2.3391e-79	-0.891728	0.865	0.87	7.55225e-75
Asap2	3.25317e-301	-0.885928	0.337	0.724	1.05035e-296
S100a14	8.28115e-179	-0.874648	0.485	0.708	2.67373e-174
Me1	4.66054e-262	-0.837507	0.822	0.921	1.50475e-257
Ptprr	0	-0.830848	0.014	0.414	0
Lypd6b	9.99447e-159	-0.830724	0.378	0.653	3.22692e-154
Srgap1	2.01681e-206	-0.829946	0.26	0.605	6.51168e-202
Tmsb10	1.95083e-201	-0.827282	0.914	0.925	6.29863e-197
Oasl1	8.16462e-270	-0.822688	0.045	0.378	2.63611e-265
Iqgap2	9.25901e-205	-0.814135	0.552	0.801	2.98946e-200
Eps8l3	0	-0.81297	0.026	0.511	0
Parm1	2.27464e-190	-0.805281	0.277	0.601	7.34412e-186
Prxl2a	6.76018e-133	-0.803422	0.762	0.866	2.18266e-128
Csrp2	5.01273e-137	-0.794667	0.656	0.763	1.61846e-132
Cox5a	5.98907e-240	-0.794137	0.833	0.89	1.93369e-235
Rab27b	1.85279e-219	-0.793263	0.788	0.915	5.98209e-215
Palld	4.18216e-140	-0.792554	0.459	0.706	1.35029e-135
Cwh43	3.57451e-244	-0.785841	0.244	0.615	1.1541e-239
Tcf4	9.48926e-185	-0.784044	0.668	0.871	3.0638e-180
Adcy2	4.30977e-192	-0.783705	0.186	0.516	1.3915e-187
Serpinb5	0	-0.780022	0.079	0.541	0
Pla2g10	0	-0.778641	0.113	0.523	0
Kif5c	0	-0.777342	0.109	0.517	0
Cystm1	0	-0.77135	0.946	0.964	0
Ralgapa2	4.75083e-128	-0.756514	0.738	0.886	1.5339e-123
Gipc2	3.14209e-229	-0.751313	0.569	0.828	1.01449e-224
Ckmt1	3.21779e-226	-0.746653	0.332	0.661	1.03893e-221
Gm42418	1.038e-35	-0.74145	0.998	0.997	3.35139e-31
Styk1	1.23281e-232	-0.721584	0.191	0.555	3.98038e-228
Pir	7.98183e-201	-0.716381	0.505	0.805	2.57709e-196
Cenpf	2.87998e-123	-0.714904	0.011	0.164	9.29859e-119
Sult1c2	2.47228e-153	-0.708082	0.709	0.83	7.98227e-149
Cpd	1.26027e-158	-0.70782	0.644	0.826	4.06904e-154
Tesc	4.3938e-193	-0.707461	0.132	0.44	1.41863e-188
Aprt	1.81631e-172	-0.707104	0.527	0.734	5.86432e-168
Mt2	3.1592e-158	-0.705561	0.216	0.508	1.02001e-153
Iyd	0	-0.705301	0.078	0.468	0
Kcnip4	1.30167e-35	-0.704464	0.07	0.165	4.2027e-31
Pls1	1.60065e-201	-0.702535	0.38	0.696	5.16803e-197
Gldc	4.19284e-205	-0.688472	0.218	0.546	1.35374e-200
Ifi27l2b	0	-0.688285	0.047	0.461	0
Ptprn2	2.34096e-66	-0.687341	0.411	0.601	7.55827e-62
Stk25	2.98962e-99	-0.683795	0.496	0.683	9.65259e-95
Prr13	4.69039e-175	-0.683294	0.647	0.82	1.51439e-170
Tspan8	1.00276e-238	-0.680155	0.963	0.981	3.23761e-234
Acox1	1.3186e-94	-0.67576	0.549	0.74	4.25738e-90
Rep15	1.57472e-251	-0.673296	0.018	0.306	5.08429e-247
Adam28	4.83855e-259	-0.672117	0.129	0.501	1.56222e-254
Pdlim5	2.27741e-139	-0.671536	0.701	0.867	7.35309e-135
Crip1	1.13426e-120	-0.669886	0.774	0.888	3.66219e-116
Aldh1a1	1.89234e-157	-0.669555	0.044	0.269	6.10981e-153
Sh3gl2	1.17991e-230	-0.667804	0.103	0.439	3.80958e-226
Tmem54	0	-0.660292	0.026	0.46	0
Wars	7.63482e-199	-0.656317	0.437	0.73	2.46505e-194
Rab11fip1	1.37324e-93	-0.654487	0.562	0.734	4.43378e-89
Mki67	9.16429e-123	-0.651826	0.02	0.184	2.95887e-118
Agr2	8.77288e-51	-0.65136	0.775	0.844	2.8325e-46
Tmc5	2.71132e-165	-0.65116	0.349	0.67	8.75405e-161
Serpinb1a	0	-0.648734	0.029	0.411	0
Tjp2	4.54805e-142	-0.64841	0.84	0.938	1.46843e-137
Mal2	4.62397e-162	-0.648117	0.677	0.858	1.49294e-157
9530036O11Rik	1.67732e-109	-0.647935	0.174	0.405	5.41558e-105
Ablim1	9.96638e-134	-0.642085	0.785	0.904	3.21784e-129
Tspan1	3.28406e-138	-0.637138	0.549	0.768	1.06032e-133
Fhl2	4.16198e-196	-0.635084	0.283	0.629	1.34378e-191
St8sia6	6.10871e-91	-0.631678	0.17	0.369	1.97232e-86
Rfk	3.39799e-174	-0.630652	0.448	0.701	1.09711e-169
Abcc3	1.2056e-117	-0.626805	0.58	0.761	3.89252e-113
Krt23	1.31082e-96	-0.621584	0.549	0.741	4.23223e-92
Lgr4	3.91989e-170	-0.621353	0.305	0.612	1.26562e-165
Cib1	5.12619e-180	-0.621353	0.427	0.696	1.65509e-175
Klf4	1.47105e-100	-0.620223	0.754	0.882	4.74957e-96
Mcu	2.23693e-124	-0.616348	0.74	0.891	7.22239e-120
Ptgr1	7.77658e-142	-0.616157	0.533	0.726	2.51083e-137
Fstl4	1.27652e-65	-0.614838	0.235	0.415	4.1215e-61
Fam3b	1.32077e-286	-0.614048	0.064	0.429	4.26438e-282
Gata5	0	-0.613474	0.065	0.467	0
Smpd3	2.63847e-168	-0.612519	0.407	0.709	8.51882e-164
Lypd8	1.63474e-182	-0.612513	0.031	0.269	5.27807e-178
Ano1	3.05837e-89	-0.612221	0.63	0.797	9.87457e-85
Cfap69	6.09005e-102	-0.611993	0.542	0.73	1.96629e-97
Cmpk1	1.78686e-154	-0.611347	0.753	0.851	5.76923e-150
Rpl35	8.07549e-168	-0.611295	0.833	0.869	2.60733e-163
Rhobtb1	1.08139e-67	-0.606937	0.355	0.529	3.49148e-63
Ethe1	9.74842e-149	-0.605431	0.319	0.584	3.14747e-144
Duox2	6.0587e-149	-0.6045	0.036	0.246	1.95617e-144
Mcc	4.84042e-144	-0.603378	0.139	0.408	1.56283e-139
Cmtm7	2.70023e-125	-0.600949	0.454	0.652	8.71822e-121
Pparg	5.70638e-74	-0.598158	0.271	0.465	1.84242e-69
Dock4	4.05527e-80	-0.597445	0.671	0.806	1.30932e-75
Ube2c	4.52953e-146	-0.596175	0.012	0.19	1.46245e-141
Gch1	8.42263e-153	-0.592612	0.276	0.555	2.71941e-148
Ano7	1.55911e-218	-0.589708	0.102	0.429	5.0339e-214
Marcks	4.13828e-131	-0.588341	0.533	0.743	1.33613e-126
Mgst2	4.29029e-124	-0.587043	0.57	0.761	1.38521e-119
Sh3d19	7.1768e-100	-0.586799	0.709	0.851	2.31717e-95
Pik3c2g	4.23556e-74	-0.585743	0.747	0.855	1.36754e-69
Myof	4.74021e-101	-0.585291	0.766	0.877	1.53047e-96
Man1a	7.09153e-165	-0.58411	0.268	0.587	2.28964e-160
Galnt7	6.93093e-115	-0.583259	0.792	0.906	2.23779e-110
Sri	1.28381e-150	-0.583078	0.84	0.889	4.14503e-146
Slc25a5	6.77035e-124	-0.5814	0.737	0.827	2.18594e-119
Fer1l6	2.34606e-247	-0.577848	0.003	0.268	7.57473e-243
Dbi	3.90443e-129	-0.575722	0.832	0.882	1.26062e-124
Ralgps2	1.30305e-133	-0.571765	0.384	0.653	4.20717e-129
Mrps24	4.86958e-137	-0.569269	0.684	0.79	1.57224e-132
Krt8	4.28686e-157	-0.56778	0.969	0.985	1.3841e-152
Tmem45a	1.01238e-217	-0.567024	0.006	0.249	3.26867e-213
Gm26917	0.0354898	-0.566786	0.271	0.299	1
Abhd2	1.14587e-51	-0.566633	0.589	0.732	3.69966e-47
Erh	1.974e-137	-0.565198	0.56	0.735	6.37345e-133
Tenm1	1.08515e-145	-0.564735	0.019	0.208	3.50363e-141
Atp10b	1.13732e-150	-0.563773	0.181	0.465	3.67206e-146
Fermt1	5.39637e-146	-0.561501	0.595	0.794	1.74232e-141
Hint1	1.5397e-134	-0.55945	0.876	0.88	4.97124e-130
Pllp	1.07845e-139	-0.557426	0.481	0.714	3.48198e-135
Cldn7	3.66828e-149	-0.554812	0.886	0.936	1.18438e-144
Far1	3.13166e-84	-0.549667	0.869	0.932	1.01112e-79
Tspan13	1.78054e-122	-0.549645	0.523	0.728	5.74883e-118
Birc5	2.20255e-90	-0.548725	0.02	0.149	7.11138e-86
Anxa8	1.13522e-128	-0.54854	0.305	0.571	3.66528e-124
Itga1	1.05739e-145	-0.546961	0.244	0.533	3.41398e-141
Phlda1	4.6993e-72	-0.545477	0.77	0.862	1.51726e-67
Cox8a	4.40817e-161	-0.544751	0.897	0.896	1.42327e-156
Fabp5	2.84164e-60	-0.538312	0.274	0.447	9.17479e-56
Btc	6.16972e-170	-0.536253	0.203	0.505	1.99202e-165
Fxyd3	1.3063e-113	-0.531458	0.941	0.937	4.21764e-109
Tm9sf3	2.72875e-161	-0.525037	0.938	0.961	8.8103e-157
Hnf4g	1.93628e-54	-0.52429	0.348	0.513	6.25168e-50
Areg	4.55244e-36	-0.519446	0.404	0.551	1.46985e-31
4930523C07Rik	8.98503e-78	-0.519271	0.513	0.69	2.901e-73
2200002D01Rik	2.84908e-88	-0.518827	0.535	0.709	9.19881e-84
Pttg1ip	8.01165e-113	-0.518353	0.552	0.733	2.58672e-108
Cdc42ep5	9.3332e-127	-0.515626	0.711	0.836	3.01341e-122
Gpx2	2.0553e-112	-0.5143	0.131	0.351	6.63596e-108
Cfi	1.36598e-40	-0.513703	0.372	0.504	4.41033e-36
Golm1	1.84563e-99	-0.509694	0.8	0.88	5.95899e-95
Samd9l	3.14607e-114	-0.509504	0.406	0.633	1.01577e-109
Duoxa2	1.05001e-110	-0.508796	0.029	0.191	3.39017e-106
Myo6	3.62505e-103	-0.508457	0.701	0.853	1.17042e-98
Raph1	1.50997e-76	-0.506618	0.573	0.757	4.87525e-72
Sult1d1	1.39691e-209	-0.503151	0.001	0.227	4.51022e-205
Ocln	6.02047e-97	-0.502968	0.694	0.84	1.94383e-92
Gm10076	3.21115e-119	-0.50283	0.404	0.62	1.03678e-114
Gsn	5.6359e-101	-0.502652	0.333	0.56	1.81966e-96
Gapdh	6.54841e-62	-0.502351	0.843	0.865	2.11429e-57
Calm1	4.94104e-122	-0.501855	0.934	0.945	1.59531e-117
Ttr	3.62641e-20	-0.497935	0.626	0.684	1.17086e-15
2610035D17Rik	7.07264e-50	-0.497529	0.594	0.716	2.28354e-45
Fer1l4	4.54933e-175	-0.495706	0.153	0.456	1.46884e-170
Fbp2	4.34669e-278	-0.494095	0.04	0.377	1.40342e-273
Kitl	8.38232e-79	-0.492878	0.568	0.744	2.7064e-74
Akr1c19	4.14077e-122	-0.49129	0.208	0.47	1.33693e-117
Dynll1	4.01676e-115	-0.490676	0.913	0.924	1.29689e-110
4930422I22Rik	3.06005e-59	-0.489093	0.355	0.536	9.87997e-55
Pls3	1.57854e-74	-0.486711	0.482	0.661	5.09662e-70
Prdx1	3.06255e-114	-0.484768	0.942	0.955	9.88805e-110
Sytl5	7.55858e-69	-0.483975	0.33	0.516	2.44044e-64
Actr3	3.05601e-137	-0.481785	0.825	0.901	9.86695e-133
Ms4a8a	5.26267e-258	-0.480385	0.003	0.277	1.69916e-253
Gsr	3.36105e-105	-0.477526	0.636	0.789	1.08518e-100
Zfp706	2.9102e-119	-0.477217	0.784	0.868	9.39615e-115
Bok	3.41832e-116	-0.475843	0.258	0.514	1.10367e-111
Krt7	1.07025e-57	-0.475717	0.832	0.876	3.45551e-53
Sgpp2	1.00491e-92	-0.474475	0.347	0.57	3.24456e-88
Itpripl2	2.31004e-101	-0.472718	0.554	0.743	7.45844e-97
Lpar1	1.3642e-133	-0.469637	0.103	0.343	4.4046e-129
Immp2l	1.69622e-27	-0.468952	0.579	0.674	5.47658e-23
Cenpa	1.56413e-80	-0.468605	0.019	0.136	5.05009e-76
Flnb	5.49655e-47	-0.468096	0.669	0.787	1.77467e-42
Arhgap12	1.43058e-78	-0.467705	0.573	0.741	4.61892e-74
Bche	3.16616e-261	-0.464622	0.016	0.313	1.02226e-256
Ifi30	6.73163e-101	-0.46444	0.422	0.63	2.17344e-96
Cd2ap	6.92128e-141	-0.46343	0.96	0.979	2.23467e-136
Tnf	1.14601e-69	-0.462423	0.184	0.365	3.70011e-65
Lsr	2.04345e-103	-0.461641	0.744	0.863	6.5977e-99
Mtus1	2.67081e-108	-0.461384	0.447	0.695	8.62323e-104
Ppia	1.28405e-87	-0.460616	0.963	0.944	4.14583e-83
Scamp5	1.68561e-196	-0.460088	0.088	0.387	5.44234e-192
Slmap	1.17188e-89	-0.458817	0.52	0.713	3.78366e-85
Tmem45b	1.30885e-105	-0.456502	0.271	0.525	4.22588e-101
Hmgb2	0.492942	-0.456235	0.707	0.674	1
Syt8	4.76022e-116	-0.452504	0.262	0.516	1.53693e-111
Lmo4	4.99413e-88	-0.451007	0.804	0.871	1.61246e-83
Ran	2.23612e-39	-0.450931	0.748	0.779	7.21976e-35
Atp8b1	9.77595e-84	-0.450072	0.742	0.869	3.15636e-79
Ptbp3	2.13902e-89	-0.447928	0.792	0.892	6.90625e-85
Galnt6	3.64558e-140	-0.446962	0.1	0.348	1.17705e-135
Tspo	3.28307e-95	-0.445547	0.855	0.881	1.06e-90
Ick	5.60548e-101	-0.44465	0.486	0.698	1.80984e-96
Pof1b	1.35742e-69	-0.443441	0.585	0.733	4.38271e-65
Clic4	4.92424e-33	-0.440991	0.694	0.786	1.58989e-28
Akap13	6.31333e-63	-0.4391	0.855	0.925	2.03838e-58
Arhgap24	8.92372e-46	-0.438406	0.143	0.273	2.8812e-41
H2afj	4.26468e-92	-0.437606	0.678	0.804	1.37694e-87
Hprt	8.09029e-101	-0.43727	0.512	0.699	2.61211e-96
Mboat1	1.22128e-67	-0.433272	0.64	0.781	3.94314e-63
Ucp2	4.41789e-73	-0.430793	0.561	0.7	1.4264e-68
Kctd14	8.23724e-69	-0.43059	0.722	0.843	2.65956e-64
Sectm1b	8.49251e-170	-0.429409	0.03	0.255	2.74198e-165
Nudt4	4.82766e-95	-0.427294	0.268	0.498	1.55871e-90
Bcar3	1.07528e-112	-0.426952	0.161	0.401	3.47176e-108
Erbb3	1.51507e-87	-0.425714	0.655	0.8	4.8917e-83
Sdcbp2	2.35935e-75	-0.421144	0.505	0.678	7.61765e-71
Pak1	6.74172e-82	-0.421023	0.543	0.725	2.1767e-77
Pgd	1.74147e-103	-0.419745	0.341	0.567	5.62268e-99
Nckap1	1.53106e-78	-0.418519	0.664	0.807	4.94332e-74
Oit1	2.45442e-84	-0.418498	0.562	0.758	7.92459e-80
Dlg1	4.06945e-56	-0.418187	0.722	0.825	1.3139e-51
Aldh3a1	4.21211e-180	-0.417788	0.034	0.274	1.35996e-175
Myo5c	9.1697e-48	-0.417422	0.639	0.764	2.96062e-43
Afdn	1.00785e-71	-0.416191	0.802	0.903	3.25403e-67
Apob	1.3409e-129	-0.415679	0.007	0.162	4.32938e-125
Nt5e	2.18458e-85	-0.415259	0.126	0.314	7.05337e-81
Carmil1	5.69329e-47	-0.414058	0.554	0.696	1.83819e-42
Smagp	2.4376e-74	-0.412858	0.701	0.783	7.87029e-70
Fgd4	4.55513e-51	-0.412431	0.485	0.634	1.47072e-46
Tor3a	9.1495e-90	-0.410954	0.278	0.501	2.9541e-85
Pip5k1b	1.13248e-59	-0.41055	0.426	0.605	3.65644e-55
Ptprh	1.93669e-191	-0.407634	0.034	0.285	6.253e-187
Cycs	2.93127e-62	-0.40727	0.619	0.733	9.46418e-58
Klf3	3.02839e-42	-0.406287	0.832	0.893	9.77775e-38
Pla2g4c	9.67711e-116	-0.405341	0.027	0.194	3.12445e-111
Cdca3	1.0534e-117	-0.404651	0.011	0.16	3.40112e-113
Slk	5.37099e-79	-0.404233	0.856	0.929	1.73413e-74
B2m	9.39804e-38	-0.403245	0.735	0.81	3.03434e-33
S100a1	1.55508e-59	-0.402749	0.692	0.782	5.02087e-55
Fut8	7.87646e-29	-0.402196	0.675	0.773	2.54307e-24
Sec11c	2.32583e-53	-0.401759	0.775	0.818	7.50942e-49
Me2	1.89144e-138	-0.401463	0.105	0.351	6.10689e-134
S100a13	1.11286e-64	-0.401229	0.525	0.667	3.5931e-60
Sh3kbp1	1.40233e-179	-0.401103	0.034	0.274	4.52769e-175
Pla2g10os	5.82903e-128	-0.400593	0.09	0.32	1.88202e-123
Akr1b8	3.40904e-60	-0.400171	0.329	0.498	1.10068e-55
Nostrin	4.32528e-110	-0.400054	0.251	0.5	1.3965e-105
Sptlc2	3.84885e-54	-0.39556	0.807	0.905	1.24268e-49
Rhoc	4.36028e-42	-0.392482	0.327	0.458	1.4078e-37
Atp5g3	5.92608e-69	-0.392413	0.811	0.84	1.91335e-64
Gss	2.69249e-111	-0.392328	0.257	0.507	8.69323e-107
Vstm5	2.51918e-148	-0.392236	0.079	0.323	8.13369e-144
Rock2	1.9219e-71	-0.390955	0.789	0.894	6.20524e-67
Trim25	1.33929e-50	-0.390603	0.432	0.59	4.32415e-46
Prorp	2.82519e-105	-0.390088	0.235	0.475	9.12169e-101
Gpa33	3.29893e-172	-0.389818	0.045	0.289	1.06513e-167
Rflnb	3.92703e-89	-0.389554	0.297	0.506	1.26792e-84
Slc22a23	6.43639e-54	-0.388887	0.53	0.686	2.07812e-49
1700025G04Rik	1.84655e-76	-0.388863	0.222	0.423	5.96195e-72
Gsta3	4.34429e-44	-0.388756	0.421	0.551	1.40264e-39
Cox7c	1.95723e-84	-0.3885	0.815	0.855	6.3193e-80
H2-D1	4.67426e-48	-0.388072	0.816	0.871	1.50918e-43
Cfb	6.64115e-115	-0.387294	0.182	0.428	2.14423e-110
Hist1h2bc	3.13412e-29	-0.386178	0.364	0.469	1.01191e-24
Dsg2	3.04547e-42	-0.38597	0.59	0.723	9.8329e-38
Mecom	1.28436e-28	-0.385879	0.962	0.977	4.14682e-24
Tpd52	5.98351e-86	-0.384878	0.785	0.867	1.9319e-81
Degs2	2.50345e-126	-0.383656	0.177	0.434	8.08289e-122
Stmn1	2.52261e-05	-0.382543	0.617	0.617	0.814476
Sftpc	8.92288e-35	-0.382442	0.052	0.138	2.88093e-30
Eps8	1.04392e-48	-0.381985	0.701	0.799	3.37052e-44
Kmt5a	2.17894e-75	-0.381927	0.726	0.826	7.03515e-71
Fam135a	2.43382e-64	-0.379391	0.41	0.595	7.85807e-60
Metrnl	3.27318e-101	-0.379258	0.183	0.406	1.05681e-96
Perp	6.83855e-70	-0.379211	0.629	0.755	2.20796e-65
Atp5e	1.07845e-71	-0.377932	0.754	0.814	3.482e-67
Tfcp2l1	9.41646e-63	-0.376842	0.681	0.8	3.04029e-58
Plat	2.63373e-07	-0.376077	0.124	0.165	0.00850352
Shh	1.15705e-107	-0.375891	0.045	0.219	3.73576e-103
Pglyrp1	5.41435e-43	-0.375461	0.714	0.77	1.74813e-38
Micu1	2.77962e-53	-0.374963	0.484	0.644	8.97454e-49
Uqcr10	1.60123e-71	-0.37464	0.603	0.717	5.16988e-67
Hpgd	6.91469e-147	-0.374412	0.035	0.244	2.23255e-142
Cd74	1.31156e-11	-0.374272	0.119	0.175	4.23463e-07
Jpt1	1.14817e-46	-0.373371	0.604	0.705	3.7071e-42
Zdhhc3	3.75301e-83	-0.372446	0.363	0.567	1.21174e-78
Rnf128	1.60748e-41	-0.370248	0.687	0.79	5.19006e-37
Itga2	2.68835e-35	-0.369565	0.525	0.644	8.67988e-31
Zbtb7c	1.83386e-69	-0.369195	0.201	0.387	5.92099e-65
Ythdc2	1.04796e-111	-0.368906	0.167	0.404	3.38354e-107
Plxna2	7.97247e-72	-0.368287	0.272	0.475	2.57407e-67
Cyb5a	5.85225e-59	-0.367867	0.895	0.903	1.88952e-54
Smim24	2.05343e-128	-0.366645	0.094	0.321	6.6299e-124
Zfand5	1.59147e-23	-0.365183	0.85	0.894	5.13838e-19
B4galt6	8.03367e-58	-0.361601	0.492	0.642	2.59383e-53
Sfta2	9.89797e-135	-0.361188	0.036	0.232	3.19576e-130
Lgals9	1.64522e-38	-0.36057	0.568	0.673	5.31193e-34
Kif13b	2.54847e-23	-0.360472	0.698	0.775	8.22825e-19
Fam120a	5.59968e-69	-0.360056	0.707	0.82	1.80797e-64
Atp5d	2.16426e-68	-0.358307	0.87	0.877	6.98776e-64
Uqcrq	1.23712e-60	-0.357455	0.557	0.685	3.99428e-56
Arl14	8.71095e-42	-0.357393	0.482	0.615	2.8125e-37
Nt5c3	3.6884e-62	-0.357192	0.367	0.541	1.19088e-57
Cop1	5.6996e-54	-0.357086	0.564	0.702	1.84023e-49
Cenpe	2.39654e-94	-0.356771	0.008	0.128	7.7377e-90
Lasp1	2.39623e-52	-0.356519	0.75	0.834	7.73672e-48
Slc35d1	1.41235e-71	-0.355536	0.235	0.426	4.56004e-67
Gm36283	2.88926e-17	-0.35238	0.326	0.409	9.32856e-13
Neat1	8.63083e-20	-0.351785	0.898	0.934	2.78664e-15
Abhd17c	1.37381e-64	-0.351615	0.406	0.59	4.43561e-60
Eno1	2.41799e-91	-0.351501	0.292	0.511	7.80696e-87
Smg1	8.64049e-37	-0.351349	0.677	0.778	2.78975e-32
Spire2	6.079e-92	-0.350243	0.137	0.346	1.96273e-87
Neurl3	7.51376e-30	-0.350097	0.445	0.581	2.42597e-25
Chmp2b	1.19229e-58	-0.349443	0.71	0.8	3.84954e-54
Prss32	6.31405e-198	-0.348898	0.012	0.243	2.03862e-193
Tmem183a	4.98426e-77	-0.348808	0.46	0.643	1.60927e-72
Ifit1bl1	1.35041e-82	-0.347709	0.028	0.157	4.36007e-78
Krt18	1.61692e-75	-0.347085	0.988	0.991	5.22056e-71
Rps29	1.79086e-102	-0.346817	0.954	0.927	5.78215e-98
Ntn4	1.52775e-47	-0.346678	0.285	0.439	4.93266e-43
Ccnb2	3.17388e-50	-0.346212	0.058	0.167	1.02475e-45
Calm3	1.66333e-59	-0.346207	0.552	0.678	5.3704e-55
Pcsk6	6.00029e-87	-0.34572	0.116	0.304	1.93731e-82
Ica1	1.99328e-48	-0.34569	0.577	0.717	6.43569e-44
Lima1	3.23013e-49	-0.345381	0.785	0.871	1.04291e-44
Pgap1	7.59233e-49	-0.345335	0.719	0.818	2.45133e-44
Pfn1	4.48196e-76	-0.344106	0.947	0.94	1.44709e-71
Arhgap42	1.11412e-61	-0.342753	0.22	0.401	3.59716e-57
Nlrc4	5.74778e-127	-0.342586	0.088	0.316	1.85579e-122
Serf2	6.92427e-90	-0.342546	0.925	0.917	2.23564e-85
Naip2	1.16214e-163	-0.342305	0.048	0.287	3.7522e-159
BC052040	8.95208e-49	-0.342188	0.274	0.433	2.89036e-44
Pacsin2	2.57353e-54	-0.341967	0.578	0.718	8.30916e-50
Gpx1	8.47024e-54	-0.341335	0.842	0.862	2.73479e-49
Cox5b	7.34185e-52	-0.337874	0.755	0.805	2.37046e-47
Rexo2	2.68688e-66	-0.337347	0.394	0.567	8.67513e-62
Gsdmd	8.91298e-112	-0.337012	0.139	0.369	2.87773e-107
Evl	2.69894e-67	-0.336244	0.233	0.421	8.71406e-63
Fzd5	7.10998e-47	-0.33621	0.411	0.562	2.2956e-42
Plek2	1.04488e-81	-0.335574	0.25	0.454	3.37361e-77
Tmtc2	4.61774e-33	-0.335165	0.848	0.9	1.49093e-28
Ptp4a2	1.68853e-73	-0.334549	0.927	0.959	5.45175e-69
F11r	3.61357e-36	-0.334146	0.782	0.866	1.16671e-31
Prom1	3.5225e-52	-0.333726	0.657	0.798	1.13731e-47
Etnk1	1.04497e-37	-0.333726	0.493	0.618	3.37391e-33
Galnt4	1.57799e-70	-0.333608	0.297	0.488	5.09487e-66
Maml2	4.71674e-19	-0.333003	0.831	0.886	1.52289e-14
Tkt	3.57306e-44	-0.332953	0.698	0.756	1.15363e-39
Cmas	7.46499e-67	-0.332334	0.354	0.537	2.41022e-62
Sod1	2.36701e-48	-0.331384	0.497	0.626	7.64238e-44
Sprr2a3	8.49587e-67	-0.331116	0.029	0.144	2.74306e-62
Fat1	1.61143e-26	-0.330921	0.75	0.838	5.20282e-22
Optn	9.58123e-56	-0.330914	0.252	0.422	3.09349e-51
Lcp1	7.2284e-59	-0.330655	0.404	0.573	2.33383e-54
Rab11a	1.27166e-52	-0.328343	0.688	0.779	4.10582e-48
Edf1	6.67414e-58	-0.328295	0.794	0.83	2.15488e-53
Mxd1	2.81506e-42	-0.325095	0.201	0.338	9.08898e-38
Nupr1	0.000175829	-0.3247	0.193	0.227	1
Stambpl1	1.38988e-57	-0.323745	0.264	0.44	4.48749e-53
Hmgn2	2.13727e-21	-0.323523	0.264	0.344	6.90059e-17
Pkib	5.43522e-45	-0.322328	0.089	0.203	1.75487e-40
Zfp385b	6.79966e-37	-0.321974	0.338	0.479	2.1954e-32
Ccdc68	3.25156e-54	-0.32181	0.289	0.455	1.04983e-49
Ugdh	2.38445e-42	-0.32149	0.285	0.429	7.69868e-38
Sh3glb1	1.99103e-64	-0.321331	0.762	0.829	6.42843e-60
Adipor2	2.53556e-53	-0.321095	0.462	0.624	8.18655e-49
Ddx39	9.3023e-58	-0.320668	0.276	0.44	3.00343e-53
Sidt1	1.34123e-33	-0.320466	0.39	0.526	4.33043e-29
Plekha7	1.69784e-33	-0.320435	0.407	0.538	5.48182e-29
Il1a	2.45304e-89	-0.320213	0.017	0.144	7.92013e-85
Paqr5	1.33911e-48	-0.319668	0.607	0.74	4.3236e-44
Far1os	2.51707e-32	-0.319179	0.262	0.386	8.12686e-28
Vps41	3.86953e-35	-0.319142	0.537	0.645	1.24935e-30
Grtp1	2.23989e-78	-0.317962	0.211	0.412	7.23192e-74
Akr1c13	7.46643e-127	-0.317871	0.034	0.22	2.41069e-122
Basp1	4.69905e-47	-0.317001	0.293	0.467	1.51718e-42
Nccrp1	2.61353e-116	-0.31693	0.02	0.18	8.43831e-112
Tax1bp1	4.45747e-62	-0.316634	0.88	0.913	1.43918e-57
Anxa1	6.68636e-35	-0.316261	0.893	0.939	2.15883e-30
Krt19	2.88612e-36	-0.316152	0.946	0.961	9.31842e-32
Ces2c	7.84171e-139	-0.315115	0.001	0.154	2.53185e-134
Unc5b	2.8483e-46	-0.314709	0.259	0.416	9.19632e-42
Rabgap1l	1.0365e-24	-0.314213	0.756	0.832	3.34655e-20
Lgalsl	1.64901e-84	-0.313163	0.18	0.384	5.32416e-80
Dock11	4.91297e-29	-0.311428	0.681	0.771	1.58625e-24
Atp5k	5.05167e-84	-0.311406	0.29	0.506	1.63103e-79
Acp5	1.34219e-127	-0.311002	0.079	0.299	4.33354e-123
Il33	2.02532e-06	-0.310148	0.226	0.267	0.0653916
Got1	1.05358e-81	-0.309807	0.199	0.398	3.4017e-77
Sap18	1.52377e-55	-0.309728	0.548	0.683	4.91979e-51
Atp5j2	2.01056e-52	-0.309583	0.697	0.777	6.49151e-48
Kif13a	1.59156e-38	-0.309411	0.471	0.62	5.13866e-34
Arfgap3	4.3446e-49	-0.309101	0.493	0.65	1.40274e-44
Sat1	4.78443e-17	-0.309041	0.752	0.797	1.54475e-12
Ak3	2.07604e-52	-0.309007	0.625	0.732	6.7029e-48
Cdca8	1.99529e-77	-0.308206	0.029	0.153	6.4422e-73
Mgat4a	3.51325e-45	-0.308172	0.515	0.662	1.13432e-40
Agmo	5.39711e-32	-0.307439	0.241	0.367	1.74257e-27
Tpm1	4.0966e-65	-0.305267	0.836	0.916	1.32267e-60
Odf2l	5.19089e-41	-0.304759	0.303	0.445	1.67598e-36
1500015L24Rik	1.08014e-16	-0.304599	0.249	0.333	3.48745e-12
Atp6v0a1	4.25502e-42	-0.304346	0.238	0.381	1.37382e-37
Ebp	1.14892e-41	-0.304227	0.598	0.687	3.70953e-37
Uap1	1.12183e-31	-0.303278	0.622	0.703	3.62206e-27
Kdelr2	6.93871e-53	-0.30249	0.696	0.788	2.2403e-48
Cast	3.96778e-39	-0.302241	0.642	0.754	1.28108e-34
Ywhaz	3.2156e-63	-0.30047	0.899	0.943	1.03822e-58
Pcx	3.83895e-79	-0.299945	0.081	0.244	1.23948e-74
Suox	1.6391e-110	-0.298921	0.075	0.273	5.29216e-106
Dst	2.77292e-47	-0.298741	0.207	0.357	8.95291e-43
Lamc2	1.49165e-21	-0.297127	0.518	0.623	4.81608e-17
Cox17	1.41522e-41	-0.297017	0.55	0.671	4.56931e-37
Vdac1	2.83948e-38	-0.296854	0.66	0.719	9.16782e-34
Arhgef28	3.83914e-22	-0.296419	0.733	0.808	1.23954e-17
Cox7a2	5.55868e-48	-0.29627	0.793	0.827	1.79473e-43
Trim2	6.97736e-48	-0.296186	0.301	0.458	2.25278e-43
Cnih4	6.47359e-43	-0.295096	0.576	0.679	2.09013e-38
Rab3d	5.09804e-56	-0.294778	0.346	0.517	1.646e-51
Rala	3.62809e-57	-0.294557	0.749	0.839	1.1714e-52
Cyp51	5.94625e-33	-0.29268	0.233	0.347	1.91987e-28
Arhgap5	1.20096e-43	-0.292641	0.82	0.886	3.87753e-39
Ccdc12	5.78268e-50	-0.29258	0.642	0.752	1.86705e-45
Aldh3a2	1.39256e-69	-0.29207	0.208	0.397	4.49615e-65
Tcea3	3.15936e-40	-0.291909	0.362	0.497	1.02006e-35
Pld1	9.01611e-28	-0.291515	0.664	0.754	2.91103e-23
Tmem164	5.75428e-22	-0.291312	0.583	0.674	1.85788e-17
Hivep3	2.54018e-52	-0.291044	0.161	0.315	8.20146e-48
Dsp	6.52872e-36	-0.290995	0.776	0.853	2.10793e-31
Anxa7	5.35451e-37	-0.29055	0.652	0.746	1.72881e-32
Nexmif	3.46518e-32	-0.290194	0.319	0.459	1.1188e-27
Vdac2	1.89508e-48	-0.290166	0.862	0.873	6.11864e-44
mt-Nd4l	1.2595e-31	-0.290016	0.445	0.568	4.06655e-27
Tcf7l2	3.5267e-31	-0.28932	0.766	0.844	1.13867e-26
Pgm2	7.4845e-65	-0.288216	0.244	0.43	2.41652e-60
Myh14	1.80761e-34	-0.287803	0.525	0.67	5.83624e-30
Ezr	2.11769e-49	-0.287359	0.958	0.982	6.83737e-45
Itprid2	3.69988e-45	-0.287146	0.408	0.561	1.19458e-40
Vopp1	9.02005e-50	-0.286372	0.227	0.384	2.9123e-45
Ankdd1b	8.85244e-48	-0.286268	0.263	0.425	2.85819e-43
Glrx	3.92347e-80	-0.285626	0.172	0.374	1.26677e-75
Actr2	1.33084e-44	-0.285493	0.628	0.756	4.29687e-40
Gramd4	6.35138e-50	-0.285304	0.224	0.382	2.05067e-45
Tnik	1.23397e-70	-0.285178	0.065	0.21	3.98411e-66
Tmem14c	1.96128e-41	-0.28511	0.609	0.699	6.33237e-37
Tm4sf5	1.22031e-167	-0.284856	0.01	0.207	3.94003e-163
Tnfrsf21	8.90646e-40	-0.284809	0.746	0.826	2.87563e-35
Anxa13	2.50456e-13	-0.284046	0.54	0.605	8.08647e-09
Cmtm4	2.94978e-49	-0.283797	0.444	0.603	9.52396e-45
Avil	1.30922e-44	-0.283322	0.17	0.306	4.22708e-40
Larp4b	4.26861e-35	-0.283061	0.8	0.865	1.37821e-30
Slc12a8	6.6999e-27	-0.282348	0.315	0.433	2.1632e-22
Dock5	3.79919e-37	-0.282254	0.315	0.456	1.22664e-32
Slc44a1	9.37251e-37	-0.282145	0.592	0.705	3.0261e-32
Antxr1	1.39418e-146	-0.281256	0.009	0.185	4.5014e-142
Tomm5	2.36199e-41	-0.280793	0.518	0.627	7.62616e-37
Gm3336	1.95965e-71	-0.280217	0.13	0.307	6.32713e-67
Cyb5b	3.09311e-58	-0.279822	0.267	0.445	9.98672e-54
Frk	3.56494e-23	-0.279224	0.7	0.769	1.15101e-18
Pcdh1	3.75385e-76	-0.279129	0.137	0.317	1.212e-71
Clip1	3.91113e-25	-0.278717	0.633	0.748	1.26279e-20
Ldha	5.55474e-22	-0.27673	0.589	0.642	1.79346e-17
Zfp64	1.1455e-40	-0.276445	0.292	0.432	3.69846e-36
Cdk11b	2.31067e-41	-0.276348	0.476	0.616	7.46045e-37
Patj	1.26985e-23	-0.276232	0.702	0.78	4.09995e-19
Slc9a2	6.4918e-88	-0.276173	0.084	0.262	2.09601e-83
Rac1	4.70423e-46	-0.275962	0.798	0.84	1.51885e-41
Scamp2	1.08081e-46	-0.275857	0.595	0.718	3.4896e-42
Igsf5	4.30837e-30	-0.27505	0.477	0.605	1.39104e-25
Mtmr7	8.1724e-102	-0.274794	0.043	0.21	2.63862e-97
Pclaf	3.58324e-74	-0.274632	0.013	0.116	1.15692e-69
Cyp2c65	3.33608e-158	-0.273318	0.003	0.181	1.07712e-153
Muc1	7.6045e-38	-0.272597	0.941	0.949	2.45527e-33
Coa3	1.42148e-37	-0.272024	0.701	0.771	4.58953e-33
Ppp1r13b	2.44706e-28	-0.271861	0.664	0.767	7.90082e-24
Epb41l2	2.61237e-35	-0.270667	0.391	0.529	8.43457e-31
Tmem238	3.98447e-41	-0.270526	0.636	0.732	1.28646e-36
H2-T23	5.24957e-38	-0.270319	0.261	0.396	1.69493e-33
Plpp2	1.11061e-36	-0.270246	0.624	0.721	3.58583e-32
Cox6a1	5.03539e-38	-0.270048	0.73	0.781	1.62578e-33
Cox6b1	6.79615e-43	-0.269679	0.831	0.842	2.19427e-38
Fhl1	5.21858e-25	-0.269099	0.251	0.353	1.68492e-20
Aff1	4.58106e-13	-0.268944	0.67	0.735	1.47909e-08
Atox1	4.44161e-37	-0.268819	0.686	0.749	1.43406e-32
Mrtfa	7.2469e-18	-0.268341	0.5	0.591	2.33981e-13
Ubald2	4.47369e-36	-0.268058	0.627	0.73	1.44442e-31
Gjb1	3.09662e-39	-0.267948	0.348	0.495	9.99804e-35
Selenoi	3.42524e-52	-0.267688	0.26	0.429	1.10591e-47
Tmod3	1.58885e-41	-0.267436	0.74	0.82	5.1299e-37
Tlnrd1	5.27283e-52	-0.267388	0.295	0.464	1.70244e-47
Tmem63b	1.54829e-33	-0.267307	0.48	0.601	4.99898e-29
Myo1a	1.873e-166	-0.267298	0.007	0.199	6.04737e-162
Usp53	2.14506e-13	-0.267298	0.667	0.734	6.92577e-09
Gpx4	2.15394e-30	-0.267236	0.855	0.863	6.95442e-26
Tut7	2.06945e-29	-0.267063	0.627	0.721	6.68162e-25
Golph3	3.87902e-27	-0.26699	0.68	0.763	1.25242e-22
Fdps	2.31546e-23	-0.26583	0.306	0.401	7.47593e-19
Kmt2c	3.86296e-25	-0.265587	0.763	0.825	1.24723e-20
Rab25	9.08566e-36	-0.26556	0.805	0.815	2.93349e-31
Gng5	5.05333e-46	-0.265026	0.912	0.902	1.63157e-41
Reep5	1.48598e-39	-0.263811	0.537	0.652	4.7978e-35
B4galnt1	2.35323e-39	-0.263285	0.296	0.435	7.59787e-35
Uqcrb	5.63124e-37	-0.263012	0.797	0.823	1.81816e-32
Frmd4b	3.61643e-21	-0.263007	0.554	0.647	1.16764e-16
Cyc1	1.26554e-32	-0.262982	0.496	0.596	4.08606e-28
Fam20b	2.58366e-38	-0.262694	0.481	0.616	8.34185e-34
Taok3	2.908e-28	-0.262655	0.729	0.816	9.38905e-24
Ccdc34	2.16706e-17	-0.262318	0.477	0.544	6.99679e-13
Micos10	9.27264e-41	-0.262231	0.762	0.816	2.99386e-36
Chchd10	3.00322e-24	-0.262025	0.609	0.676	9.69648e-20
Ddx60	5.03774e-75	-0.261889	0.023	0.14	1.62654e-70
Tmem8	7.02023e-93	-0.261841	0.094	0.282	2.26662e-88
Tmem51	2.30015e-36	-0.261613	0.405	0.54	7.42651e-32
Etv3	6.9913e-30	-0.261222	0.362	0.483	2.25728e-25
Adgre5	4.23179e-33	-0.261026	0.304	0.438	1.36632e-28
Ugcg	9.5778e-25	-0.261014	0.454	0.56	3.09238e-20
Diaph2	2.03325e-14	-0.260789	0.619	0.692	6.56474e-10
Eif5	2.31491e-46	-0.260722	0.852	0.89	7.47416e-42
Ctnnd1	1.20007e-36	-0.259113	0.887	0.936	3.87468e-32
Gm9926	1.52108e-43	-0.258808	0.218	0.367	4.91112e-39
Knstrn	4.73114e-67	-0.25854	0.054	0.186	1.52754e-62
Arpc5	1.051e-36	-0.258341	0.77	0.814	3.39336e-32
Gng12	3.00893e-35	-0.258127	0.656	0.762	9.71494e-31
Misp	4.51974e-63	-0.257972	0.146	0.309	1.45929e-58
Chchd2	9.59416e-63	-0.257868	0.951	0.925	3.09766e-58
Herc2	6.38161e-30	-0.257768	0.455	0.573	2.06043e-25
Ppargc1b	1.58597e-72	-0.257728	0.082	0.238	5.12063e-68
Tagln2	5.14254e-37	-0.257358	0.923	0.939	1.66037e-32
Cyba	8.60169e-29	-0.257118	0.828	0.849	2.77723e-24
Tox3	8.00259e-17	-0.256917	0.783	0.831	2.58379e-12
Clic1	1.67222e-40	-0.256019	0.951	0.955	5.39911e-36
Erich5	1.43732e-63	-0.255971	0.161	0.334	4.64069e-59
Casz1	3.70741e-29	-0.255741	0.583	0.698	1.19701e-24
Ybx1	1.96638e-49	-0.255606	0.971	0.966	6.34885e-45
Vil1	7.33604e-156	-0.255305	0.018	0.218	2.36859e-151
Gipc1	1.92483e-34	-0.255298	0.501	0.609	6.2147e-30
Plpp3	6.01686e-68	-0.254587	0.088	0.24	1.94266e-63
Cltb	2.23938e-43	-0.254517	0.647	0.747	7.2303e-39
1810037I17Rik	4.66921e-29	-0.254353	0.782	0.824	1.50755e-24
Smim6	7.50528e-29	-0.253951	0.878	0.89	2.42323e-24
Cenpv	7.79285e-38	-0.253899	0.417	0.551	2.51608e-33
Timm8b	4.33752e-38	-0.253609	0.59	0.695	1.40046e-33
Stxbp6	6.0154e-25	-0.252611	0.393	0.509	1.94219e-20
Uchl3	2.76981e-37	-0.252585	0.424	0.546	8.94289e-33
P2rx4	1.88167e-29	-0.252009	0.762	0.823	6.07535e-25
Pgk1	1.36646e-30	-0.251836	0.448	0.551	4.41188e-26
9130008F23Rik	3.72516e-59	-0.251572	0.134	0.292	1.20274e-54
Ube2n	4.005e-37	-0.250953	0.591	0.695	1.29309e-32
Pear1	1.04697e-84	-0.250777	0.069	0.233	3.38036e-80
Ihh	5.16041e-34	-0.250747	0.371	0.513	1.66614e-29
Eif6	2.37466e-28	-0.250556	0.655	0.714	7.66707e-24
Cept1	7.45273e-32	-0.25044	0.468	0.593	2.40626e-27
Elmo1	1.17876e-15	-0.250422	0.475	0.564	3.80585e-11
Atp5g1	1.78162e-31	-0.250068	0.774	0.802	5.75231e-27
Elob	2.53449e-37	-0.250053	0.784	0.816	8.1831e-33
Pced1b	1.70093e-80	0.250156	0.176	0.025	5.4918e-76
Bbs9	1.19001e-28	0.250533	0.446	0.322	3.84219e-24
Ermp1	1.93802e-55	0.250645	0.284	0.127	6.25727e-51
Csnk1e	5.73774e-33	0.250749	0.549	0.436	1.85254e-28
Maoa	5.12078e-67	0.251352	0.273	0.103	1.65335e-62
Zfp618	2.32045e-34	0.251357	0.613	0.491	7.49203e-30
Ubtd2	2.33536e-35	0.251362	0.388	0.254	7.54019e-31
Rfx2	2.98253e-37	0.251411	0.415	0.272	9.62969e-33
Cfap20	6.90579e-33	0.251429	0.663	0.568	2.22967e-28
Auts2	8.7389e-06	0.251483	0.491	0.473	0.282153
Hpn	2.9985e-46	0.251772	0.533	0.371	9.68126e-42
Cebpa	7.33627e-44	0.252	0.361	0.214	2.36866e-39
Tasor	5.56359e-28	0.252577	0.755	0.691	1.79632e-23
Atp10a	3.56941e-83	0.252624	0.192	0.033	1.15245e-78
Scgb3a1	4.02672e-32	0.253104	0.104	0.028	1.30011e-27
Klhdc10	2.629e-31	0.25333	0.547	0.428	8.48827e-27
C4b	5.42957e-86	0.253347	0.191	0.03	1.75304e-81
Irx5	1.11286e-36	0.253546	0.683	0.579	3.59309e-32
Arl13b	1.81985e-30	0.254037	0.468	0.355	5.87574e-26
Dpp4	1.55147e-34	0.254486	0.469	0.328	5.00922e-30
Ptpn14	3.53204e-27	0.254521	0.522	0.416	1.14039e-22
Cfap36	3.98493e-39	0.254689	0.482	0.346	1.28661e-34
Skil	1.97878e-34	0.254725	0.71	0.616	6.3889e-30
Gm43305	1.27265e-48	0.25501	0.363	0.199	4.10901e-44
Smad7	2.64966e-30	0.255744	0.693	0.605	8.55496e-26
Cfap47	1.45937e-41	0.256219	0.229	0.104	4.71187e-37
Sfr1	8.77601e-32	0.25622	0.829	0.773	2.83351e-27
S100pbp	5.56078e-52	0.256721	0.356	0.19	1.79541e-47
Dtna	5.04981e-79	0.256857	0.187	0.033	1.63043e-74
Kdm5b	3.63849e-32	0.257094	0.701	0.621	1.17476e-27
Pard3b	1.42529e-31	0.257168	0.822	0.748	4.60183e-27
Ivns1abp	5.86358e-32	0.25724	0.687	0.603	1.89318e-27
Slc1a5	1.867e-37	0.257589	0.49	0.363	6.028e-33
Zdhhc1	8.06417e-52	0.258414	0.318	0.159	2.60368e-47
Rps10	1.96614e-48	0.259087	0.982	0.956	6.34809e-44
Rpl18a	2.28454e-48	0.259155	0.978	0.953	7.37609e-44
Tubb5	7.87192e-53	0.259165	0.88	0.797	2.54161e-48
Syn3	1.55373e-40	0.259334	0.398	0.244	5.01652e-36
Ikzf2	3.08456e-35	0.25941	0.535	0.396	9.95911e-31
Rev3l	1.54899e-23	0.260367	0.583	0.49	5.00123e-19
Scarb2	7.3269e-39	0.260402	0.53	0.393	2.36563e-34
Phlda3	1.0772e-21	0.260535	0.348	0.251	3.47794e-17
Ilk	1.29307e-47	0.260589	0.382	0.231	4.17493e-43
Cfap54	1.21487e-60	0.260755	0.131	0.018	3.92244e-56
Zfp503	5.63936e-35	0.260908	0.442	0.312	1.82078e-30
Serpinh1	2.26467e-99	0.261352	0.222	0.036	7.31195e-95
Nrn1	2.50633e-18	0.261628	0.216	0.134	8.09219e-14
Rps7	9.94934e-39	0.261678	0.972	0.945	3.21234e-34
Klf11	5.62188e-45	0.261818	0.524	0.377	1.81514e-40
Ift81	2.32878e-51	0.261846	0.379	0.213	7.51894e-47
Gnai1	7.38118e-59	0.262644	0.402	0.221	2.38316e-54
Nudc	2.27813e-34	0.26266	0.742	0.669	7.3554e-30
Dlgap4	3.5585e-38	0.26268	0.498	0.366	1.14893e-33
Nr2f2	3.1512e-36	0.262905	0.836	0.77	1.01743e-31
Sbno2	2.00095e-16	0.263429	0.506	0.423	6.46046e-12
Eif3e	2.12389e-35	0.26383	0.831	0.755	6.85741e-31
Fkbp5	3.41442e-23	0.264179	0.381	0.273	1.10241e-18
Ckb	2.76507e-64	0.265049	0.217	0.066	8.92757e-60
Pold3	6.38993e-49	0.265358	0.544	0.377	2.06312e-44
Erich2	8.9042e-74	0.265952	0.258	0.085	2.8749e-69
Chchd6	1.20411e-56	0.265962	0.372	0.202	3.88771e-52
Fkbp4	9.03558e-37	0.266209	0.786	0.719	2.91732e-32
Gm11808	1.84668e-38	0.266317	0.509	0.38	5.96237e-34
Mxd4	1.52487e-38	0.266896	0.618	0.496	4.92334e-34
Per1	1.6198e-65	0.26737	0.295	0.124	5.22985e-61
Ddx5	2.85288e-67	0.26738	0.974	0.969	9.21109e-63
Hs2st1	6.71412e-35	0.268075	0.497	0.36	2.16779e-30
Rapgef5	3.98681e-16	0.268382	0.757	0.709	1.28722e-11
Sec24a	3.61848e-22	0.268506	0.57	0.484	1.1683e-17
Rpl21	2.82003e-44	0.268916	0.979	0.945	9.10504e-40
Tbc1d4	7.62599e-56	0.269023	0.314	0.148	2.4622e-51
Rpl35a	1.5198e-52	0.269094	0.97	0.928	4.90698e-48
Gm26532	6.58067e-19	0.270935	0.661	0.596	2.1247e-14
Itpr1	5.78317e-49	0.271404	0.307	0.154	1.86721e-44
Sh3bgrl3	3.9673e-20	0.2721	0.866	0.842	1.28092e-15
Zbtb10	7.17938e-64	0.27303	0.372	0.185	2.31801e-59
Myl12a	3.42751e-24	0.273089	0.824	0.786	1.10664e-19
Grcc10	1.15361e-40	0.273376	0.751	0.67	3.72467e-36
Ar	8.63231e-82	0.273464	0.14	0.008	2.78711e-77
Lama5	2.07658e-37	0.273626	0.644	0.538	6.70466e-33
Atp13a3	2.65233e-18	0.273911	0.716	0.686	8.56357e-14
Svil	1.72918e-40	0.274405	0.632	0.495	5.583e-36
Scx	2.1996e-94	0.27444	0.276	0.075	7.10186e-90
Rplp0	9.05836e-49	0.274701	0.981	0.945	2.92467e-44
Hspa2	2.90267e-72	0.274843	0.256	0.086	9.37185e-68
Chst8	2.51031e-58	0.277193	0.287	0.126	8.10503e-54
Ift74	2.37992e-50	0.277672	0.426	0.263	7.68406e-46
Saraf	1.19373e-40	0.278149	0.536	0.407	3.85421e-36
Fam124a	2.77298e-73	0.278654	0.355	0.16	8.95312e-69
Limk2	7.53978e-32	0.278851	0.729	0.647	2.43437e-27
Nfic	1.12677e-53	0.279686	0.475	0.307	3.63801e-49
Cdkn2a	6.49873e-39	0.2815	0.362	0.221	2.09824e-34
Nme5	2.53907e-83	0.281711	0.257	0.074	8.19789e-79
Prkd1	1.83392e-38	0.282184	0.349	0.206	5.92117e-34
Fyttd1	8.116e-40	0.282201	0.664	0.566	2.62041e-35
Tecpr2	3.52259e-60	0.284285	0.433	0.249	1.13734e-55
Mcrip1	7.15826e-47	0.284467	0.506	0.353	2.31119e-42
Spry2	2.79861e-63	0.284928	0.396	0.212	9.03587e-59
Rpl13	1.56835e-58	0.285407	0.99	0.97	5.06374e-54
Bex3	2.80052e-51	0.285413	0.547	0.383	9.04204e-47
Tent5c	1.54504e-99	0.285983	0.234	0.044	4.98847e-95
Kirrel3	7.44226e-48	0.286161	0.167	0.052	2.40288e-43
Ccdc114	2.9474e-48	0.286314	0.327	0.174	9.51625e-44
Cldn4	9.28069e-38	0.286493	0.294	0.152	2.99646e-33
Ndfip1	7.13434e-48	0.286499	0.851	0.794	2.30347e-43
Hcfc1r1	1.66795e-42	0.287643	0.682	0.575	5.38531e-38
Slc38a2	1.06041e-49	0.28859	0.894	0.851	3.42376e-45
Ptov1	1.22357e-48	0.288838	0.623	0.492	3.95055e-44
Pigr	2.42268e-43	0.289109	0.975	0.953	7.8221e-39
Ccdc30	3.54293e-82	0.289269	0.185	0.03	1.14391e-77
Prdx4	1.18485e-43	0.289529	0.72	0.565	3.82554e-39
Tob2	3.35925e-49	0.289666	0.494	0.344	1.0846e-44
Clec2d	4.87752e-26	0.290332	0.392	0.279	1.57481e-21
Rbp4	4.21855e-80	0.290482	0.256	0.077	1.36204e-75
Flna	4.12333e-35	0.291186	0.591	0.48	1.3313e-30
Rnf169	6.26616e-31	0.29152	0.587	0.468	2.02315e-26
Herpud1	3.44511e-28	0.292228	0.709	0.651	1.11232e-23
Epb41l4a	2.51239e-29	0.292302	0.597	0.488	8.11175e-25
Rcan2	2.62599e-54	0.292558	0.32	0.154	8.47854e-50
Hnrnpa1	1.87909e-44	0.292612	0.828	0.729	6.06703e-40
Rhoq	2.54648e-93	0.293211	0.293	0.087	8.22181e-89
Slc25a4	2.04724e-40	0.293495	0.652	0.527	6.60994e-36
Nfib	2.13877e-55	0.29409	0.941	0.913	6.90546e-51
Kif27	1.78538e-66	0.294683	0.251	0.086	5.76447e-62
Tmem107	8.86421e-64	0.295609	0.378	0.199	2.86199e-59
Efhb	8.70135e-62	0.295786	0.314	0.139	2.80941e-57
Samd4	4.28775e-36	0.295994	0.497	0.355	1.38439e-31
Nop53	1.41587e-35	0.296439	0.661	0.569	4.57143e-31
Ptprj	1.17059e-32	0.296597	0.738	0.665	3.77948e-28
Ugt8a	3.0101e-127	0.297198	0.211	0.012	9.71872e-123
Pgm2l1	1.52309e-50	0.297655	0.332	0.178	4.91759e-46
Selenbp1	6.06997e-41	0.297746	0.388	0.252	1.95981e-36
Lrrc8d	3.78685e-35	0.297809	0.556	0.436	1.22266e-30
Ltbp1	8.73666e-46	0.298174	0.413	0.247	2.82081e-41
Dnmt3a	3.51433e-46	0.299064	0.535	0.384	1.13467e-41
Atp13a4	7.02513e-40	0.300216	0.391	0.245	2.2682e-35
Ccdc138	1.18759e-54	0.300518	0.345	0.179	3.83438e-50
Ubb	9.70631e-64	0.300519	0.981	0.957	3.13388e-59
Emb	3.35656e-115	0.301433	0.228	0.028	1.08373e-110
Cep112	3.55539e-65	0.30169	0.224	0.07	1.14793e-60
Ube2e3	7.81724e-53	0.301909	0.78	0.685	2.52395e-48
Chka	5.85368e-53	0.302932	0.879	0.809	1.88998e-48
Cd81	5.91122e-38	0.303458	0.878	0.83	1.90856e-33
G2e3	6.11372e-47	0.303575	0.399	0.24	1.97394e-42
Dip2c	6.24931e-40	0.305032	0.733	0.607	2.01771e-35
St3gal1	2.89594e-49	0.306311	0.481	0.321	9.35013e-45
Zfp516	2.10974e-66	0.306448	0.37	0.185	6.8117e-62
Brd2	1.74887e-37	0.306962	0.733	0.663	5.64657e-33
Mvb12b	7.87434e-105	0.307344	0.311	0.087	2.54239e-100
Slc16a10	9.275e-53	0.30765	0.294	0.138	2.99462e-48
Wsb1	2.12234e-49	0.308	0.602	0.455	6.85241e-45
Gstm2	2.64435e-65	0.308154	0.367	0.188	8.5378e-61
Zeb1	3.882e-48	0.308473	0.359	0.196	1.25338e-43
Cpq	1.53805e-47	0.309406	0.589	0.419	4.96592e-43
Fermt2	4.91556e-136	0.309452	0.235	0.018	1.58709e-131
Bphl	1.48465e-53	0.309476	0.471	0.313	4.7935e-49
Myo16	1.842e-64	0.310111	0.175	0.038	5.94728e-60
Wdr35	7.93122e-76	0.311696	0.351	0.153	2.56075e-71
Zfp467	6.6942e-57	0.312046	0.466	0.287	2.16136e-52
Smim5	9.62905e-39	0.312189	0.456	0.317	3.10893e-34
Arhgef12	1.20408e-39	0.312746	0.827	0.765	3.88762e-35
Nucb2	3.02923e-67	0.312928	0.361	0.176	9.78048e-63
Bmyc	3.09056e-77	0.313538	0.469	0.255	9.9785e-73
Acot1	5.59909e-86	0.313562	0.299	0.1	1.80778e-81
Slc1a3	4.62897e-71	0.313565	0.241	0.074	1.49456e-66
Timp2	1.34412e-57	0.314575	0.852	0.796	4.33975e-53
Tle4	1.05423e-47	0.315787	0.424	0.261	3.4038e-43
Hmgn1	1.16429e-58	0.316505	0.884	0.8	3.75916e-54
Syne1	1.02057e-103	0.317001	0.222	0.034	3.2951e-99
Capsl	6.30398e-55	0.318377	0.498	0.33	2.03537e-50
D630003M21Rik	8.04282e-117	0.318395	0.244	0.037	2.59679e-112
Rfx3	5.72078e-29	0.318946	0.514	0.398	1.84707e-24
Cplane1	3.31943e-51	0.31896	0.442	0.273	1.07174e-46
Rims1	4.36856e-70	0.31909	0.208	0.055	1.41048e-65
Cryab	1.96887e-67	0.319247	0.323	0.142	6.35688e-63
Sgce	3.39564e-111	0.319747	0.248	0.042	1.09635e-106
Pik3ip1	4.44579e-90	0.319879	0.328	0.117	1.43541e-85
Zbtb20	3.07847e-51	0.321088	0.955	0.928	9.93945e-47
Ttc3	7.51412e-42	0.321299	0.733	0.634	2.42608e-37
Pla2g1b	4.12137e-18	0.321542	0.24	0.159	1.33067e-13
Sik1	3.40178e-42	0.322092	0.569	0.433	1.09833e-37
Casc4	1.72922e-89	0.322148	0.374	0.148	5.58314e-85
Gm49708	5.1484e-85	0.322573	0.317	0.116	1.66226e-80
Grasp	1.5511e-58	0.322843	0.441	0.265	5.00802e-54
Hnf1b	2.41871e-43	0.323492	0.557	0.405	7.80928e-39
Tacc1	5.9418e-54	0.324107	0.423	0.248	1.91843e-49
Rpl13a	2.95984e-88	0.324721	0.976	0.934	9.55643e-84
Tgm2	3.08516e-58	0.324913	0.626	0.453	9.96107e-54
Klf12	3.98937e-47	0.324962	0.155	0.043	1.28805e-42
Bambi	4.39634e-114	0.325006	0.196	0.013	1.41945e-109
Rps4x	2.29336e-58	0.325319	0.98	0.944	7.40457e-54
mt-Atp6	1.80059e-65	0.325354	0.998	0.997	5.81355e-61
Slc40a1	1.58607e-101	0.327169	0.306	0.091	5.12094e-97
Dnah7b	2.16597e-60	0.327185	0.333	0.158	6.99326e-56
Chad	1.98452e-23	0.327337	0.468	0.375	6.4074e-19
Ier3	8.37166e-30	0.327949	0.73	0.674	2.70296e-25
Tbc1d16	2.92728e-102	0.32878	0.345	0.112	9.4513e-98
Gpx8	1.30011e-150	0.328798	0.273	0.029	4.19768e-146
Fndc3b	6.52863e-48	0.328949	0.872	0.821	2.1079e-43
Cobll1	3.46263e-46	0.331816	0.556	0.399	1.11798e-41
Slc15a2	6.50532e-65	0.331938	0.404	0.215	2.10037e-60
Osmr	6.90573e-60	0.332142	0.231	0.082	2.22965e-55
Rpl26	8.53268e-83	0.332798	0.975	0.937	2.75495e-78
Ptk7	5.77896e-67	0.332899	0.422	0.235	1.86585e-62
Clmn	6.22694e-48	0.333164	0.744	0.658	2.01049e-43
Fn1	2.64272e-40	0.333198	0.478	0.329	8.53256e-36
Pik3c2a	1.23252e-35	0.333351	0.766	0.68	3.97943e-31
Rnf150	1.40613e-49	0.333391	0.364	0.204	4.53997e-45
Klf7	4.6291e-47	0.333778	0.74	0.649	1.4946e-42
Use1	1.04302e-49	0.333955	0.717	0.621	3.36758e-45
Pim3	2.26929e-42	0.333964	0.662	0.553	7.32685e-38
Atp7b	2.94785e-55	0.333994	0.467	0.294	9.51773e-51
Tsc22d2	5.95885e-28	0.334007	0.605	0.505	1.92394e-23
Rhou	8.27459e-52	0.334164	0.62	0.481	2.67162e-47
Scaper	8.74916e-42	0.334548	0.623	0.485	2.82484e-37
Rps6	3.05859e-66	0.335394	0.96	0.913	9.87525e-62
Rpl4	3.57746e-80	0.336447	0.954	0.916	1.15505e-75
Plaur	2.01627e-17	0.336792	0.798	0.797	6.50993e-13
Zfp704	4.71999e-57	0.337453	0.636	0.465	1.52394e-52
Pik3ap1	6.46464e-46	0.337573	0.635	0.473	2.08724e-41
Ifnar2	1.56357e-71	0.337699	0.448	0.251	5.04829e-67
Nrp1	1.54267e-79	0.337829	0.331	0.134	4.98082e-75
Klf9	1.98938e-29	0.33841	0.77	0.739	6.4231e-25
Smo	1.54657e-94	0.338624	0.34	0.122	4.9934e-90
Zfp395	9.71424e-60	0.3396	0.653	0.509	3.13644e-55
Paics	2.08468e-63	0.339956	0.813	0.725	6.7308e-59
Ccser1	1.2081e-55	0.340619	0.611	0.413	3.90058e-51
Eef1d	6.04426e-58	0.340852	0.916	0.856	1.95151e-53
Resf1	9.87777e-40	0.341775	0.672	0.577	3.18923e-35
Pkd2	2.02825e-65	0.342167	0.543	0.36	6.54861e-61
Il6st	4.86144e-60	0.342684	0.647	0.49	1.56961e-55
St8sia3	1.04417e-97	0.342987	0.305	0.091	3.37132e-93
Hmga2	2.39584e-85	0.343034	0.236	0.056	7.73545e-81
Dync2li1	2.45596e-90	0.343434	0.4	0.183	7.92956e-86
Csrnp1	2.10401e-72	0.34349	0.379	0.183	6.79323e-68
Sertad2	2.61443e-42	0.344266	0.491	0.353	8.44121e-38
Ccdc148	6.26678e-71	0.344377	0.217	0.061	2.02336e-66
Atp11a	7.02691e-85	0.344725	0.412	0.192	2.26878e-80
Cmss1	1.67994e-87	0.34567	0.942	0.869	5.42403e-83
Eef2	1.09879e-87	0.345947	0.953	0.923	3.54767e-83
Mdfic	1.65897e-68	0.346124	0.368	0.177	5.35633e-64
Klc3	2.17799e-113	0.346186	0.368	0.124	7.03209e-109
Ehf	5.27221e-57	0.346604	0.847	0.774	1.70224e-52
Trim35	5.29809e-61	0.346712	0.549	0.369	1.71059e-56
Trib1	6.80257e-36	0.34697	0.502	0.386	2.19635e-31
Rps14	1.00364e-79	0.347707	0.982	0.955	3.24045e-75
Klf5	4.44031e-83	0.347927	0.948	0.92	1.43364e-78
Slc25a30	1.12034e-74	0.348035	0.412	0.209	3.61724e-70
1110051M20Rik	1.01695e-72	0.348052	0.483	0.269	3.28344e-68
Pdxk	4.81388e-50	0.348073	0.271	0.126	1.55426e-45
Gm20186	2.71295e-39	0.34905	0.358	0.219	8.7593e-35
Ywhaq	2.32474e-68	0.349759	0.917	0.874	7.5059e-64
Ddo	1.93944e-71	0.34985	0.345	0.153	6.26187e-67
Slc4a4	4.94603e-35	0.349914	0.591	0.444	1.59693e-30
Wwc1	4.4457e-54	0.350229	0.874	0.824	1.43538e-49
Gm14164	7.47824e-95	0.35025	0.411	0.188	2.4145e-90
Ctsl	2.63282e-63	0.351957	0.783	0.667	8.50058e-59
Fam3c	1.95689e-71	0.352045	0.895	0.773	6.31822e-67
Cd47	2.1695e-80	0.352732	0.915	0.867	7.00466e-76
Nedd4	4.44434e-79	0.353227	0.941	0.913	1.43494e-74
Zmynd11	2.0036e-65	0.35323	0.795	0.686	6.46901e-61
Parp8	3.72544e-56	0.353331	0.494	0.312	1.20283e-51
Rbbp6	9.2325e-59	0.353776	0.778	0.677	2.9809e-54
ccdc198	2.56366e-147	0.354388	0.279	0.034	8.27729e-143
Tsc22d1	2.97694e-55	0.354537	0.884	0.851	9.61164e-51
Rsph9	7.71815e-84	0.357512	0.488	0.267	2.49196e-79
Sertad1	6.20436e-51	0.358668	0.694	0.603	2.0032e-46
Chd9	1.32944e-49	0.358681	0.672	0.534	4.29237e-45
Siva1	1.19548e-76	0.359456	0.617	0.426	3.85984e-72
Echdc2	1.09477e-72	0.360325	0.487	0.285	3.53467e-68
Kif3a	1.10503e-78	0.360567	0.459	0.258	3.5678e-74
Adk	2.13229e-69	0.360681	0.647	0.462	6.88452e-65
Cav2	1.00221e-65	0.362651	0.654	0.502	3.23584e-61
Tusc3	3.30137e-66	0.362874	0.7	0.56	1.06591e-61
Ephx1	7.7536e-69	0.363544	0.53	0.329	2.5034e-64
Cdc42bpa	3.34425e-48	0.364425	0.692	0.575	1.07976e-43
Rpl7	4.23642e-92	0.36672	0.978	0.946	1.36781e-87
Rpl9	1.01537e-67	0.368069	0.975	0.942	3.27832e-63
Ltbp4	3.58808e-121	0.368939	0.328	0.087	1.15848e-116
Car8	3.89998e-59	0.370149	0.716	0.542	1.25919e-54
Atp1b1	6.6134e-105	0.370446	0.968	0.959	2.13527e-100
Cdkn1a	1.9444e-13	0.371312	0.613	0.558	6.27787e-09
Gnas	4.88103e-103	0.371764	0.948	0.917	1.57594e-98
Dop1b	6.24639e-51	0.373964	0.728	0.592	2.01677e-46
Acsl4	9.85918e-75	0.374912	0.487	0.278	3.18323e-70
Hnrnpa0	2.75169e-100	0.376364	0.928	0.882	8.88438e-96
Ctxn1	1.28488e-93	0.376869	0.378	0.158	4.1485e-89
Sorbs2	2.64653e-46	0.377201	0.924	0.871	8.54485e-42
Pbx1	4.70806e-56	0.378007	0.93	0.904	1.52009e-51
Rps3	8.92493e-79	0.378738	0.972	0.929	2.88159e-74
Ube2e2	1.4853e-58	0.378877	0.383	0.199	4.79558e-54
Wdpcp	2.86083e-75	0.378973	0.41	0.199	9.23676e-71
Wdr89	8.63672e-88	0.379321	0.541	0.334	2.78854e-83
Nrg4	2.5623e-89	0.37965	0.181	0.023	8.27288e-85
Fsd1l	5.64334e-103	0.379892	0.298	0.083	1.82206e-98
Rps27rt	2.10511e-103	0.379914	0.426	0.188	6.79678e-99
Rpl17	1.58494e-104	0.379931	0.98	0.946	5.11729e-100
Mbip	1.23665e-74	0.380836	0.862	0.79	3.99276e-70
Ambp	5.35583e-29	0.382256	0.665	0.562	1.72924e-24
Alb	1.58421e-67	0.38449	0.132	0.013	5.11494e-63
Ptgs1	9.90425e-138	0.384503	0.321	0.068	3.19778e-133
Arl15	4.77268e-37	0.386521	0.631	0.515	1.54096e-32
Pde7b	1.94625e-76	0.3868	0.196	0.04	6.28387e-72
Dhx40	5.74384e-72	0.388616	0.631	0.459	1.85451e-67
Fras1	1.79536e-142	0.388771	0.23	0.011	5.79668e-138
Rhob	3.62636e-69	0.390328	0.641	0.455	1.17084e-64
Rpl14	1.28981e-94	0.390434	0.975	0.936	4.16441e-90
Sik3	6.15257e-56	0.391474	0.738	0.624	1.98648e-51
Colgalt1	1.17284e-79	0.391665	0.594	0.407	3.78675e-75
Man1c1	2.43619e-117	0.392328	0.408	0.15	7.86572e-113
Nfe2l3	4.85146e-98	0.392859	0.423	0.192	1.56639e-93
Itm2c	1.0396e-70	0.393717	0.661	0.507	3.35656e-66
Rtn4	2.51937e-72	0.394051	0.853	0.771	8.13429e-68
Eif3h	1.91808e-86	0.395651	0.921	0.862	6.19289e-82
Gkap1	9.97208e-125	0.3965	0.385	0.124	3.21969e-120
Enpep	2.23895e-172	0.397063	0.262	0.009	7.22888e-168
Slc25a17	1.01304e-85	0.397079	0.68	0.502	3.27081e-81
Frem2	6.89795e-133	0.397428	0.256	0.032	2.22714e-128
Pnrc1	6.01823e-67	0.398574	0.872	0.813	1.94311e-62
Eid1	2.07958e-102	0.399154	0.58	0.33	6.71435e-98
Mcl1	1.38169e-66	0.400028	0.875	0.855	4.46105e-62
Ppic	2.57145e-95	0.400681	0.535	0.294	8.30243e-91
2610037D02Rik	2.25085e-60	0.404006	0.63	0.472	7.26731e-56
Ift57	1.78577e-115	0.406151	0.49	0.234	5.76572e-111
Snx6	2.01564e-90	0.407926	0.867	0.774	6.50788e-86
Tns1	5.11318e-77	0.408923	0.361	0.166	1.65089e-72
Glcci1	1.53823e-70	0.409017	0.585	0.396	4.96649e-66
Rps18	5.98003e-113	0.409801	0.981	0.94	1.93077e-108
Prdx5	1.97338e-73	0.410697	0.837	0.765	6.37146e-69
Rps5	4.83319e-97	0.411292	0.977	0.947	1.56049e-92
Anxa6	3.69954e-190	0.414255	0.323	0.03	1.19447e-185
Ppp1r10	3.87504e-71	0.415548	0.756	0.635	1.25113e-66
Tanc2	3.8684e-81	0.416097	0.472	0.248	1.24899e-76
Mmp14	1.63893e-87	0.418392	0.553	0.34	5.29162e-83
Fam129a	2.8911e-49	0.421325	0.512	0.366	9.3345e-45
Lpl	4.39074e-163	0.421364	0.247	0.008	1.41764e-158
Rbp1	8.08048e-79	0.421891	0.407	0.203	2.60895e-74
Il13ra1	2.06577e-80	0.423164	0.505	0.296	6.66975e-76
Rsrp1	2.9939e-89	0.423297	0.884	0.818	9.66641e-85
Idh2	5.31326e-83	0.423728	0.8	0.678	1.71549e-78
Gm37245	4.89404e-89	0.423835	0.257	0.068	1.58014e-84
Sema6a	1.3486e-150	0.424687	0.258	0.02	4.35421e-146
Slco2a1	8.74994e-87	0.424713	0.579	0.34	2.82509e-82
Arhgef26	3.30989e-78	0.427414	0.458	0.252	1.06866e-73
Cldn8	2.94807e-191	0.427432	0.35	0.044	9.51844e-187
Adamts1	7.27655e-135	0.428447	0.233	0.018	2.34938e-130
Cgnl1	4.92919e-84	0.429158	0.662	0.471	1.59149e-79
Tceal8	6.52798e-107	0.430125	0.552	0.305	2.10769e-102
Cnn3	3.28575e-161	0.43019	0.346	0.065	1.06087e-156
Marcksl1	1.80316e-93	0.432422	0.613	0.383	5.82187e-89
Eda	1.4994e-82	0.435007	0.243	0.063	4.84111e-78
Tob1	1.82883e-71	0.435126	0.814	0.738	5.90475e-67
Ptprs	4.3986e-92	0.435853	0.636	0.427	1.42018e-87
Camk2n1	2.51913e-82	0.436139	0.804	0.703	8.13351e-78
Gde1	1.42613e-88	0.437533	0.713	0.541	4.60456e-84
Cd164	5.14591e-95	0.440995	0.831	0.729	1.66146e-90
Flrt2	2.69191e-120	0.44149	0.196	0.009	8.69136e-116
Nr4a2	3.52e-76	0.443463	0.473	0.27	1.1365e-71
Tgfbr3	3.47843e-132	0.443531	0.323	0.073	1.12308e-127
Rpl9-ps6	6.79347e-118	0.445428	0.53	0.286	2.19341e-113
Rbms3	3.51755e-67	0.44544	0.775	0.605	1.13571e-62
Btg2	1.44273e-47	0.446036	0.914	0.918	4.65815e-43
Phldb2	1.52397e-77	0.44618	0.829	0.711	4.92044e-73
Rack1	9.63677e-124	0.446227	0.971	0.929	3.11142e-119
Fhit	7.32787e-59	0.44624	0.382	0.195	2.36595e-54
Lrriq1	1.98715e-88	0.446491	0.238	0.056	6.41592e-84
mt-Co3	9.79342e-119	0.449622	0.998	0.994	3.162e-114
Trp53inp1	2.33292e-71	0.450244	0.463	0.261	7.53231e-67
Kansl1l	2.79947e-72	0.450364	0.771	0.612	9.03864e-68
Dync2h1	6.15006e-84	0.451438	0.469	0.256	1.98567e-79
St3gal5	1.71444e-86	0.45272	0.671	0.492	5.53541e-82
Osbpl6	3.71791e-123	0.4534	0.345	0.097	1.2004e-118
Eef1a1	2.27628e-156	0.455176	0.996	0.988	7.34944e-152
Zfp36	1.73898e-44	0.455779	0.823	0.789	5.61464e-40
Tpt1	1.57267e-178	0.455852	0.996	0.991	5.07768e-174
Ssbp2	3.7493e-96	0.458935	0.552	0.307	1.21054e-91
Trim3	2.72987e-118	0.45936	0.504	0.241	8.81394e-114
Trim46	3.09292e-102	0.459794	0.555	0.322	9.98612e-98
Ints6	1.48956e-56	0.462065	0.692	0.574	4.80934e-52
Tgfb2	1.27634e-112	0.462802	0.367	0.125	4.12093e-108
Aqp5	2.2044e-89	0.462993	0.441	0.206	7.11736e-85
Gas5	5.11013e-88	0.464252	0.891	0.804	1.64991e-83
Arl3	3.95644e-126	0.464511	0.563	0.305	1.27742e-121
Arl4a	1.55678e-105	0.468147	0.497	0.253	5.02638e-101
Gm26973	5.82392e-68	0.469	0.549	0.36	1.88037e-63
Dclk1	1.35745e-57	0.47172	0.295	0.139	4.38281e-53
Dleu2	4.60864e-42	0.473599	0.668	0.561	1.48799e-37
2024-03-03	2.48389e-61	0.475075	0.464	0.277	8.01973e-57
Slit2	5.63092e-65	0.476399	0.431	0.231	1.81805e-60
Rnaset2a	2.52261e-79	0.476704	0.747	0.631	8.14475e-75
Sema3e	1.39194e-65	0.478065	0.741	0.583	4.49415e-61
Cxxc5	1.31162e-124	0.478586	0.59	0.331	4.23482e-120
Nfix	1.19576e-104	0.479821	0.763	0.593	3.86076e-100
Cox7a2l	4.35766e-108	0.480245	0.892	0.823	1.40696e-103
Zfpm2	6.8436e-69	0.481303	0.569	0.347	2.20959e-64
Stbd1	2.0375e-184	0.48277	0.306	0.025	6.57848e-180
Kifc3	2.77432e-65	0.483884	0.528	0.359	8.95744e-61
Klf6	1.4647e-37	0.485214	0.842	0.854	4.72907e-33
Pfdn5	2.41692e-145	0.485343	0.951	0.902	7.80351e-141
Hivep2	1.29885e-65	0.485515	0.623	0.469	4.19359e-61
Thsd4	2.15656e-66	0.487079	0.875	0.806	6.96289e-62
Foxo3	2.56718e-59	0.488149	0.585	0.431	8.28865e-55
Nup210l	4.8798e-105	0.489731	0.496	0.26	1.57554e-100
Sox4	7.2965e-87	0.49283	0.871	0.747	2.35582e-82
Foxj1	3.42447e-78	0.495775	0.408	0.197	1.10566e-73
Kalrn	1.26354e-95	0.497769	0.504	0.277	4.07959e-91
Frat2	2.88013e-174	0.498517	0.399	0.092	9.29907e-170
Junos	1.97327e-90	0.498811	0.479	0.254	6.37109e-86
Ifitm2	4.76576e-120	0.50036	0.859	0.651	1.53872e-115
Cd14	2.65488e-82	0.501312	0.832	0.719	8.57181e-78
Cebpb	2.61298e-65	0.501618	0.771	0.681	8.43652e-61
Tubb2b	2.07132e-90	0.502237	0.48	0.259	6.68768e-86
Ccnd3	1.59389e-70	0.505898	0.761	0.655	5.14618e-66
Tceal9	3.6237e-114	0.506359	0.85	0.704	1.16998e-109
Tpd52l1	3.25863e-158	0.509415	0.528	0.221	1.05211e-153
Dhrs3	8.00379e-144	0.510909	0.432	0.141	2.58418e-139
Ubc	2.20912e-103	0.515808	0.937	0.917	7.1326e-99
Arhgap44	3.13349e-137	0.517114	0.48	0.195	1.01171e-132
Gcnt2	1.11496e-103	0.52055	0.585	0.337	3.59987e-99
Pkhd1	4.70272e-56	0.520796	0.675	0.534	1.51837e-51
Cobl	2.29404e-106	0.522008	0.638	0.396	7.40678e-102
Gm26802	1.20482e-71	0.522358	0.355	0.159	3.89001e-67
Rbpms	2.41062e-108	0.523316	0.887	0.793	7.78316e-104
Cbx6	2.72237e-126	0.523713	0.628	0.37	8.78971e-122
Fbxl5	2.64085e-129	0.525036	0.821	0.664	8.52652e-125
Pten	2.04862e-123	0.531179	0.849	0.736	6.61437e-119
Eif4a2	5.04237e-132	0.534234	0.847	0.732	1.62803e-127
Rpl3	1.03369e-162	0.537828	0.972	0.936	3.33748e-158
Myo9a	7.70928e-97	0.539848	0.693	0.496	2.4891e-92
Cacna1a	3.66454e-149	0.54083	0.396	0.115	1.18317e-144
Gm2000	1.54773e-136	0.543684	0.65	0.421	4.99717e-132
Dipk2a	4.65323e-172	0.547022	0.475	0.162	1.50239e-167
Wnt4	2.49994e-107	0.547139	0.432	0.195	8.07155e-103
Ppp1r9a	1.45099e-121	0.548128	0.612	0.327	4.68482e-117
Jun	2.92762e-68	0.549443	0.924	0.92	9.45242e-64
Wwtr1	1.10476e-96	0.55086	0.661	0.477	3.56695e-92
Rps19	8.78615e-204	0.553548	0.979	0.934	2.83679e-199
Tut4	8.05904e-158	0.553796	0.619	0.294	2.60202e-153
Ust	3.00841e-161	0.554461	0.32	0.048	9.71324e-157
Rpl5	4.9944e-162	0.556425	0.975	0.938	1.61254e-157
Cttnbp2	2.68243e-190	0.561718	0.307	0.021	8.66076e-186
Nbea	2.33051e-118	0.564735	0.804	0.588	7.52451e-114
Glis3	8.14293e-83	0.564744	0.815	0.672	2.62911e-78
Uba52	3.54756e-143	0.567863	0.813	0.64	1.1454e-138
Arl4c	4.17451e-128	0.568419	0.632	0.375	1.34782e-123
Plxdc2	1.63988e-154	0.570456	0.547	0.259	5.29468e-150
Arhgap6	3.52601e-101	0.571355	0.513	0.26	1.13844e-96
Msln	7.60595e-34	0.571694	0.633	0.551	2.45573e-29
Cebpd	4.35461e-65	0.572796	0.48	0.296	1.40597e-60
Stat3	7.70337e-89	0.578022	0.821	0.724	2.48719e-84
Ifitm3	1.51858e-176	0.583321	0.398	0.084	4.90302e-172
Slc6a6	1.2555e-95	0.584598	0.814	0.725	4.05363e-91
Hspb1	4.91202e-89	0.598204	0.597	0.371	1.58594e-84
Oat	9.74333e-138	0.599307	0.567	0.293	3.14583e-133
Slc39a8	5.85101e-221	0.59937	0.438	0.08	1.88912e-216
Egr1	4.33276e-74	0.600951	0.86	0.839	1.39892e-69
Cdh13	1.47154e-87	0.601129	0.617	0.39	4.75115e-83
Ier5	9.98798e-118	0.605183	0.738	0.558	3.22482e-113
Ptprm	3.18891e-126	0.605633	0.583	0.294	1.0296e-121
Pacrg	7.35885e-108	0.606231	0.495	0.239	2.37595e-103
Bsg	7.76651e-183	0.607298	0.941	0.897	2.50757e-178
Sdc4	4.01796e-221	0.607653	0.965	0.94	1.29728e-216
Ghr	4.18651e-134	0.619782	0.456	0.167	1.3517e-129
Ngf	6.48098e-207	0.621645	0.43	0.082	2.09251e-202
Scara3	2.14558e-182	0.622564	0.88	0.732	6.92744e-178
Arhgef38	3.75494e-125	0.622857	0.615	0.32	1.21236e-120
Zfp608	1.3697e-134	0.623194	0.71	0.451	4.42235e-130
Tppp3	4.21003e-08	0.625195	0.269	0.212	0.00135929
Crip2	7.92022e-121	0.62777	0.869	0.742	2.5572e-116
Sgms2	2.33155e-84	0.629933	0.754	0.629	7.52789e-80
Pde8b	8.26934e-166	0.631626	0.559	0.227	2.66992e-161
Errfi1	5.09666e-84	0.640699	0.846	0.783	1.64556e-79
Ntn1	6.63475e-98	0.646426	0.487	0.25	2.14216e-93
Cyp4b1	7.17537e-127	0.652587	0.443	0.174	2.31671e-122
Adgrg6	7.08037e-169	0.654595	0.609	0.301	2.28604e-164
Creb3l2	8.04269e-185	0.655485	0.622	0.302	2.59674e-180
Maged1	5.78587e-222	0.65595	0.631	0.266	1.86808e-217
Igfbp5	6.5944e-113	0.657478	0.484	0.214	2.12913e-108
Shank2	6.97387e-126	0.663383	0.69	0.446	2.25165e-121
Ptpn13	6.44832e-125	0.663787	0.794	0.594	2.08197e-120
Prkcg	4.08071e-89	0.667733	0.41	0.197	1.31754e-84
Wwox	2.36901e-103	0.668003	0.784	0.609	7.64882e-99
Farp1	2.3829e-142	0.673337	0.772	0.554	7.69367e-138
Bex1	3.27087e-222	0.673609	0.371	0.037	1.05607e-217
Sox5	8.68589e-162	0.674086	0.319	0.049	2.80441e-157
Atf3	2.26273e-75	0.675223	0.851	0.827	7.30566e-71
Cldn2	4.96321e-144	0.675947	0.748	0.452	1.60247e-139
Fos	1.57223e-99	0.68387	0.907	0.917	5.07625e-95
Wfdc2	1.34452e-251	0.686229	0.987	0.971	4.34104e-247
Dusp1	1.29921e-54	0.687824	0.753	0.656	4.19477e-50
Klf2	4.10075e-71	0.68872	0.606	0.432	1.32401e-66
Nr4a1	1.28016e-103	0.695355	0.584	0.359	4.13327e-99
Ccn1	1.68902e-56	0.697964	0.41	0.24	5.45334e-52
Socs3	7.15048e-77	0.699856	0.687	0.531	2.30867e-72
Ccdc162	1.53411e-205	0.705269	0.399	0.067	4.9532e-201
Sftpd	1.82572e-170	0.707785	0.931	0.869	5.89471e-166
Pamr1	7.77395e-196	0.713173	0.839	0.597	2.50998e-191
Tcf7l1	1.91274e-260	0.72004	0.498	0.1	6.17565e-256
Rpl10-ps3	2.3657e-208	0.722327	0.75	0.512	7.63813e-204
Ddah2	2.39667e-229	0.723796	0.6	0.221	7.73813e-225
Cirbp	2.02279e-211	0.724581	0.765	0.509	6.53097e-207
Hmgcs2	5.33543e-206	0.729664	0.544	0.179	1.72265e-201
Rassf9	1.3584e-199	0.733205	0.727	0.413	4.38585e-195
Mfge8	3.21057e-160	0.733237	0.707	0.473	1.0366e-155
Fgfr2	6.485e-155	0.736626	0.829	0.638	2.09381e-150
Enah	1.79411e-260	0.742573	0.461	0.072	5.79263e-256
Ank3	6.19326e-175	0.746582	0.754	0.483	1.99962e-170
Cpm	1.74678e-147	0.751437	0.642	0.378	5.63982e-143
Bicc1	1.50034e-161	0.763558	0.924	0.849	4.84416e-157
Ldhb	6.52209e-252	0.766829	0.669	0.262	2.10579e-247
Slco3a1	5.21539e-170	0.768925	0.602	0.269	1.68389e-165
Junb	7.6261e-135	0.774769	0.928	0.932	2.46224e-130
Tuba1a	1.51957e-93	0.775839	0.362	0.149	4.90622e-89
Dapk1	2.73236e-221	0.782229	0.714	0.387	8.82198e-217
Palmd	2.43344e-143	0.788491	0.743	0.549	7.85683e-139
Gabrp	1.24218e-170	0.792102	0.652	0.337	4.01064e-166
Bst1	1.24763e-296	0.803045	0.466	0.05	4.02821e-292
Rdx	0	0.80306	0.671	0.153	0
Lrg1	4.45396e-142	0.811411	0.423	0.131	1.43805e-137
Hbegf	1.31987e-91	0.818744	0.796	0.707	4.26148e-87
Pde4d	6.4569e-95	0.834474	0.944	0.92	2.08474e-90
5330417C22Rik	4.02082e-256	0.841129	0.862	0.548	1.2982e-251
Foxp2	5.87979e-213	0.845352	0.717	0.345	1.89841e-208
Bex4	8.28689e-251	0.851839	0.493	0.091	2.67559e-246
Npc2	9.3159e-261	0.860422	0.924	0.851	3.00783e-256
Aplp2	1.25891e-290	0.861515	0.942	0.797	4.06466e-286
Slc8a1	1.30254e-201	0.866462	0.439	0.096	4.20552e-197
Cldn3	2.09272e-215	0.883767	0.864	0.525	6.75677e-211
Bcam	2.61925e-273	0.909003	0.792	0.504	8.45676e-269
Kcne3	4.37815e-216	0.918669	0.686	0.313	1.41357e-211
Ndufa4	0	0.924885	0.921	0.759	0
Fosb	4.17166e-136	0.938627	0.835	0.717	1.3469e-131
Ccn2	1.59577e-120	0.94647	0.464	0.196	5.15227e-116
Mgst1	9.88959e-284	0.967521	0.864	0.56	3.19305e-279
Vegfa	1.048e-303	1.00089	0.734	0.349	3.38368e-299
Cxcl15	6.39137e-230	1.00303	0.494	0.113	2.06358e-225
Icam1	4.0367e-255	1.00345	0.733	0.346	1.30333e-250
Igf1r	0	1.06697	0.708	0.182	0
Sfta3-ps	1.58477e-268	1.06877	0.989	0.957	5.11675e-264
Ace2	0	1.0823	0.641	0.117	0
Lcn2	2.75049e-123	1.09405	0.249	0.036	8.88051e-119
Timp3	0	1.11011	0.519	0.062	0
Tm4sf4	1.75014e-236	1.13199	0.859	0.591	5.65067e-232
Bgn	0	1.14135	0.57	0.066	0
Lbp	0	1.15984	0.84	0.47	0
2610307P16Rik	3.28303e-243	1.1842	0.645	0.253	1.05999e-238
Fgfr3	0	1.35382	0.789	0.292	0
Rora	0	1.36645	0.641	0.179	0
Trf	2.79329e-266	1.47363	0.56	0.139	9.0187e-262
Igfbp7	0	1.47634	0.701	0.145	0
Spp1	5.7371e-287	1.5639	0.845	0.464	1.85234e-282
Mup20	3.47854e-179	1.58656	0.476	0.146	1.12312e-174
Kcnh7	0	1.62278	0.751	0.239	0
Muc5b	6.4805e-191	1.75487	0.389	0.073	2.09236e-186
Cp	0	2.33778	0.855	0.158	0
Erbb4	0	2.59177	0.697	0.057	0
Dmbt1	0	3.06697	0.869	0.354	0

## Sheet: Group A vs B
gene	p_val	avg_log2FC	pct.1	pct.2	p_val_adj
St18	0	5.35076	0.979	0.042	0
Sgk3	0	0.906062	0.602	0.146	0
Rpl7	0	-0.921775	0.951	0.965	0
Paqr8	0	-0.814108	0.09	0.539	0
Ptpn18	0	3.12695	0.956	0.379	0
Gm28417	0	0.753333	0.467	0.01	0
Cfc1	0	0.306899	0.185	0.001	0
Vwa3b	0	0.307404	0.207	0.006	0
Gm17767	0	0.431522	0.273	0.002	0
Myo1b	0	2.41231	0.966	0.515	0
Stat4	0	0.692102	0.412	0.004	0
Satb2	0	0.868806	0.488	0.093	0
9130024F11Rik	0	0.827333	0.43	0.011	0
Fam117b	0	1.68978	0.735	0.392	0
Pard3b	0	-1.20168	0.32	0.783	0
Map2	0	2.2393	0.892	0.223	0
Vil1	0	0.971492	0.541	0.098	0
Cryba2	0	0.375519	0.273	0.001	0
Epha4	0	0.799328	0.62	0.243	0
Inpp5d	0	2.46618	0.867	0.009	0
Arl4c	0	-0.843778	0.08	0.519	0
Agap1	0	1.00924	0.863	0.572	0
Ano7	0	0.875103	0.693	0.22	0
Rnf152	0	0.881898	0.618	0.201	0
Tfcp2l1	0	-1.03967	0.21	0.71	0
Steap3	0	0.33665	0.227	0.007	0
Pigr	0	-1.5769	0.826	0.919	0
Ctse	0	-1.34805	0.159	0.714	0
Nfasc	0	0.768945	0.428	0.006	0
Gm28040	0	0.605559	0.443	0.088	0
Nav1	0	0.945623	0.557	0.068	0
Pkp1	0	0.498593	0.342	0.005	0
Ptprc	0	1.82299	0.762	0.009	0
Crb1	0	0.71437	0.38	0.004	0
Rgs2	0	3.20551	0.892	0.018	0
Rgs13	0	4.62881	0.957	0.032	0
Pla2g4a	0	0.934659	0.829	0.554	0
Ivns1abp	0	1.44616	0.923	0.639	0
Arpc5	0	1.1705	0.92	0.795	0
Glul	0	-1.4371	0.317	0.788	0
Cacna1e	0	0.552867	0.199	0.001	0
Ier5	0	-1.12779	0.189	0.67	0
Soat1	0	0.594179	0.437	0.05	0
Rabgap1l	0	1.1437	0.944	0.784	0
Suco	0	1.14067	0.817	0.412	0
Mpzl1	0	1.02141	0.78	0.418	0
Pea15a	0	1.21067	0.734	0.149	0
Pld5	0	0.535398	0.217	0.003	0
Degs1	0	-0.706903	0.115	0.555	0
Prox1	0	1.06949	0.61	0.013	0
Atf3	0	-2.16334	0.359	0.834	0
Fam171a1	0	1.39937	0.739	0.09	0
Fam107b	0	-1.23232	0.159	0.713	0
Optn	0	1.10744	0.789	0.338	0
Celf2	0	1.58047	0.913	0.503	0
Pfkfb3	0	0.555556	0.466	0.117	0
Nebl	0	2.58164	0.883	0.119	0
Tmem141	0	0.618453	0.499	0.151	0
Fcna	0	0.507662	0.285	0.004	0
Gfi1b	0	0.520539	0.342	0.002	0
Rpl12	0	-1.01912	0.944	0.962	0
Cutal	0	0.634298	0.458	0.06	0
Ttll11	0	0.789117	0.462	0.034	0
Ptgs1	0	1.89221	0.893	0.218	0
Strbp	0	1.78458	0.954	0.681	0
Cacnb4	0	1.65205	0.709	0.02	0
Cers6	0	1.14362	0.788	0.382	0
Nfe2l2	0	-0.995612	0.559	0.861	0
Sestd1	0	-0.925244	0.093	0.612	0
4833423E24Rik	0	1.57441	0.658	0.005	0
Ehf	0	2.08871	0.971	0.798	0
Lmo2	0	0.280808	0.21	0.005	0
Map1a	0	1.14814	0.628	0.008	0
Ckmt1	0	0.982899	0.791	0.453	0
Frmd5	0	0.645629	0.237	0.014	0
Shf	0	0.567286	0.421	0.079	0
Eid1	0	0.965279	0.79	0.468	0
Mal	0	-1.82425	0.109	0.811	0
Gpcpd1	0	2.00543	0.856	0.221	0
Plcb1	0	-1.15761	0.09	0.546	0
Macrod2	0	1.80854	0.776	0.148	0
Bfsp1	0	1.21201	0.627	0.053	0
9030622O22Rik	0	-1.42005	0.13	0.606	0
Hck	0	3.98673	0.969	0.027	0
Scand1	0	0.847673	0.896	0.789	0
Lbp	0	-1.35878	0.098	0.65	0
Fam83d	0	0.625818	0.433	0.034	0
Wfdc2	0	-3.30234	0.515	0.977	0
Eya2	0	-0.926966	0.263	0.703	0
Zmynd8	0	0.766074	0.693	0.318	0
B4galt5	0	0.832523	0.644	0.223	0
Tshz2	0	-1.7696	0.245	0.866	0
Rbm38	0	0.846235	0.534	0.056	0
Cdh4	0	0.619538	0.316	0.016	0
Cables2	0	0.698332	0.592	0.191	0
Slco4a1	0	0.663735	0.435	0.067	0
Col9a3	0	1.08049	0.539	0.007	0
Cyp7b1	0	0.577811	0.216	0.002	0
Cp	0	-1.86391	0.102	0.546	0
Nlgn1	0	0.856534	0.207	0.003	0
Fndc3b	0	-1.00411	0.541	0.852	0
Tnik	0	1.15304	0.599	0.126	0
Hspa4l	0	0.956332	0.713	0.281	0
Abhd18	0	0.599043	0.472	0.126	0
Pgrmc2	0	0.911256	0.745	0.365	0
Dclk1	0	5.91044	0.991	0.24	0
Gm42609	0	1.04062	0.441	0.008	0
Gm21954	0	0.466203	0.273	0.002	0
Tm4sf4	0	-2.0518	0.322	0.703	0
Plch1	0	0.994958	0.789	0.49	0
Sptssb	0	-1.44536	0.076	0.551	0
Fdps	0	1.04263	0.733	0.348	0
Muc1	0	-1.85675	0.404	0.939	0
S100a1	0	1.30554	0.898	0.719	0
S100a14	0	-1.13566	0.128	0.589	0
S100a6	0	-3.32423	0.588	0.982	0
S100a10	0	-1.53771	0.551	0.86	0
Magi3	0	-1.0284	0.473	0.807	0
Kcnd3	0	1.38492	0.649	0.013	0
Gstm1	0	-1.34397	0.244	0.741	0
Sort1	0	1.21306	0.855	0.45	0
5330417C22Rik	0	-1.40529	0.139	0.691	0
Palmd	0	-1.38099	0.077	0.643	0
Cnn3	0	1.5363	0.852	0.229	0
F3	0	-1.10168	0.054	0.553	0
Ank2	0	1.02092	0.329	0.004	0
Mcub	0	1.76425	0.821	0.059	0
Ppp3ca	0	1.46468	0.976	0.852	0
Adh1	0	3.6729	0.924	0.034	0
Lmo4	0	-1.37953	0.233	0.826	0
Ssx2ip	0	0.706526	0.553	0.159	0
Ttll7	0	1.02185	0.732	0.254	0
Adgrl2	0	-1.08382	0.24	0.696	0
Lyn	0	1.45738	0.862	0.398	0
Car8	0	-1.36316	0.112	0.645	0
Runx1t1	0	0.487425	0.253	0.002	0
Cpne3	0	1.90568	0.907	0.612	0
Rmdn1	0	0.921781	0.679	0.251	0
4933421O10Rik	0	0.871602	0.547	0.059	0
Ube2j1	0	1.00206	0.765	0.345	0
Bag1	0	-0.899246	0.866	0.934	0
Cd72	0	0.437757	0.236	0.006	0
Gm12446	0	0.817952	0.512	0.003	0
Foxe1	0	1.40038	0.692	0.005	0
Abca1	0	1.37123	0.745	0.124	0
Tmem245	0	2.31864	0.942	0.473	0
Ptgr1	0	-0.907349	0.102	0.591	0
Ambp	0	-1.54443	0.061	0.57	0
Lurap1l	0	-1.41008	0.343	0.831	0
Jun	0	-1.73717	0.689	0.912	0
Cachd1	0	1.53786	0.767	0.139	0
Dio1	0	0.773695	0.424	0.004	0
Scp2	0	0.869124	0.875	0.773	0
Rab3b	0	0.736039	0.494	0.043	0
Pdzk1ip1	0	-2.00677	0.559	0.845	0
Prdx1	0	-1.2439	0.857	0.947	0
Rps8	0	-0.933135	0.973	0.982	0
Atp6v0b	0	1.00408	0.89	0.741	0
Kdm4a	0	0.897286	0.665	0.235	0
Slc2a1	0	1.23794	0.716	0.298	0
Hivep3	0	2.03207	0.898	0.233	0
Cited4	0	0.846361	0.544	0.067	0
Kcnq4	0	0.633142	0.429	0.057	0
Inpp5b	0	1.35773	0.775	0.117	0
Tmem54	0	1.02973	0.656	0.201	0
Marcksl1	0	1.02342	0.823	0.507	0
Hdac1	0	0.915477	0.795	0.482	0
Ccdc28b	0	1.4736	0.812	0.191	0
Epha2	0	-0.793526	0.09	0.531	0
Tnfrsf8	0	0.472362	0.279	0.002	0
Ctnnbip1	0	1.36624	0.76	0.28	0
Errfi1	0	-1.43575	0.42	0.821	0
Espn	0	2.47143	0.914	0.071	0
Acot7	0	1.06639	0.648	0.131	0
Cdk6	0	-1.30403	0.107	0.681	0
Cfap69	0	-1.04601	0.092	0.585	0
Gnat3	0	3.59284	0.854	0.019	0
Napepld	0	0.981786	0.65	0.128	0
Adgrf3	0	0.567417	0.377	0.005	0
Fgfr3	0	-1.2885	0.071	0.539	0
Jakmip1	0	0.598496	0.43	0.06	0
Hs3st1	0	-1.00712	0.075	0.606	0
Tbc1d1	0	0.893161	0.687	0.31	0
Sgcb	0	0.476204	0.372	0.063	0
Kit	0	2.14781	0.845	0.008	0
C530008M17Rik	0	0.883813	0.339	0.027	0
Adgrl3	0	1.05206	0.386	0.04	0
Slc4a4	0	-1.26794	0.074	0.543	0
Rassf6	0	0.977606	0.622	0.149	0
Anxa3	0	-1.54314	0.746	0.947	0
Ptpn13	0	-1.18136	0.275	0.71	0
Gm17660	0	0.739084	0.47	0.004	0
Spp1	0	-3.3382	0.185	0.649	0
Mn1	0	0.940041	0.583	0.01	0
2210016L21Rik	0	1.14262	0.829	0.448	0
Rplp0	0	-1.0723	0.937	0.966	0
Tesc	0	1.92648	0.821	0.249	0
Tmem116	0	0.779892	0.536	0.095	0
Aldh2	0	2.55442	0.945	0.516	0
Camkk2	0	0.736802	0.575	0.185	0
Rflna	0	0.665166	0.5	0.062	0
Cyp3a13	0	-1.2454	0.08	0.608	0
Alox5ap	0	4.17958	0.953	0.03	0
Stard13	0	1.51286	0.787	0.245	0
Hepacam2	0	2.56708	0.925	0.021	0
Cav2	0	-0.747418	0.146	0.585	0
Strip2	0	3.09454	0.88	0.019	0
Plxna4	0	0.895943	0.501	0.075	0
Bpgm	0	3.02365	0.935	0.229	0
Dgki	0	3.98179	0.962	0.021	0
1700111E14Rik	0	0.727531	0.371	0.002	0
Gimap1	0	0.668054	0.395	0.005	0
Gimap5	0	0.437859	0.288	0.003	0
Tmem176a	0	1.35623	0.906	0.737	0
Fam221a	0	1.42114	0.721	0.16	0
Skap2	0	2.98639	0.974	0.567	0
Tax1bp1	0	1.04559	0.944	0.893	0
Cpvl	0	1.33003	0.607	0.008	0
4921529L05Rik	0	0.356302	0.202	0.001	0
Chn2	0	2.29093	0.96	0.586	0
Prr15	0	0.831973	0.55	0.077	0
Ggct	0	0.694634	0.494	0.097	0
Itprid1	0	2.93057	0.913	0.012	0
Hpgds	0	1.98923	0.843	0.068	0
Gng12	0	1.03526	0.898	0.705	0
Tacstd2	0	-1.20879	0.06	0.611	0
Fabp1	0	0.786903	0.445	0.002	0
St3gal5	0	-0.853283	0.09	0.567	0
Sh2d6	0	3.64019	0.951	0.034	0
Tmsb10	0	-1.34525	0.565	0.917	0
Anxa4	0	1.66998	0.979	0.933	0
Mgll	0	0.601135	0.381	0.011	0
Slc41a3	0	0.435605	0.319	0.019	0
9530026P05Rik	0	-1.26625	0.135	0.658	0
Magi1	0	-1.73673	0.82	0.968	0
Frmd4b	0	-0.98456	0.067	0.593	0
Pdzrn3	0	1.07521	0.503	0.065	0
Alox5	0	2.50942	0.913	0.014	0
Mical3	0	0.945813	0.778	0.431	0
Clec4a1	0	1.4221	0.556	0.007	0
Clec4e	0	0.582865	0.222	0.002	0
Ptpn6	0	2.56608	0.916	0.12	0
Ptms	0	0.862743	0.932	0.836	0
Cd9	0	-1.05249	0.918	0.97	0
Ccnd2	0	-1.81696	0.071	0.644	0
Etv6	0	0.987311	0.895	0.72	0
Bcl2l14	0	2.08496	0.848	0.146	0
Borcs5	0	0.679085	0.556	0.164	0
Gprc5a	0	-1.3036	0.148	0.689	0
Emp1	0	-1.92994	0.119	0.795	0
H2afj	0	1.57186	0.927	0.74	0
Mgst1	0	1.63735	0.89	0.726	0
Lrmp	0	4.31696	0.932	0.035	0
Itpr2	0	3.10853	0.96	0.118	0
Stk38l	0	1.07428	0.774	0.31	0
Bicd1	0	1.14074	0.773	0.356	0
Cdc42ep5	0	-0.984719	0.371	0.759	0
Dnaaf3	0	1.00206	0.556	0.059	0
Rps5	0	-0.926363	0.955	0.963	0
Fosb	0	-1.66745	0.367	0.778	0
Bcam	0	-1.18357	0.122	0.652	0
Plaur	0	-2.22532	0.106	0.787	0
Zfp428	0	1.10579	0.635	0.076	0
Ethe1	0	1.99969	0.908	0.423	0
Rps19	0	-0.861055	0.944	0.962	0
Cxcl17	0	-1.40957	0.085	0.742	0
Cyp2s1	0	-1.58747	0.094	0.724	0
Mia	0	0.437102	0.269	0.009	0
Rps16	0	-0.88093	0.965	0.969	0
Atp4a	0	0.724329	0.512	0.095	0
Wtip	0	-0.751648	0.177	0.621	0
Rhpn2	0	-0.794957	0.11	0.576	0
Siglecf	0	0.646398	0.288	0.002	0
Spib	0	1.80018	0.838	0.008	0
Nav2	0	2.1691	0.882	0.16	0
Htatip2	0	0.646039	0.567	0.204	0
Mctp2	0	0.988598	0.679	0.297	0
Slco3a1	0	1.1825	0.904	0.468	0
Mfge8	0	-1.04664	0.073	0.587	0
Abhd2	0	1.17296	0.941	0.667	0
Fes	0	0.688821	0.477	0.036	0
Stard5	0	1.07728	0.667	0.081	0
Sytl2	0	-0.991122	0.103	0.578	0
Prcp	0	0.592343	0.505	0.155	0
Kctd14	0	-1.38561	0.218	0.744	0
Kcne3	0	-1.26752	0.058	0.495	0
Pgm2l1	0	1.85936	0.866	0.255	0
Pde2a	0	1.74984	0.843	0.047	0
Rhog	0	0.658054	0.544	0.185	0
Ampd3	0	0.617452	0.493	0.132	0
Far1	0	-1.04038	0.664	0.891	0
Rps15a	0	-0.786339	0.952	0.961	0
Gde1	0	0.913942	0.839	0.621	0
Vps35l	0	0.919066	0.683	0.302	0
Crym	0	0.626273	0.237	0.01	0
Gga2	0	1.08766	0.666	0.086	0
Gsg1l	0	0.838092	0.406	0.016	0
Kctd13	0	0.739384	0.562	0.114	0
Prss53	0	0.706401	0.416	0.006	0
Tacc2	0	-1.09068	0.077	0.617	0
Dmbt1	0	-2.8004	0.134	0.609	0
Hmx3	0	1.88198	0.798	0.005	0
Hmx2	0	1.92655	0.798	0.008	0
Bub3	0	1.69227	0.875	0.466	0
Gm44546	0	0.327217	0.199	0.001	0
Ptpre	0	0.952446	0.758	0.349	0
Irf7	0	0.669618	0.47	0.092	0
Sct	0	0.609967	0.364	0.002	0
Rplp2	0	-0.673614	0.95	0.961	0
Cracr2b	0	-0.684452	0.061	0.507	0
Ascl2	0	0.682232	0.436	0.007	0
Cd81	0	-1.6714	0.202	0.854	0
Trpm5	0	3.07717	0.953	0.02	0
Ano1	0	-1.33617	0.093	0.698	0
Ccnd1	0	-1.24173	0.12	0.596	0
Pnpla6	0	0.808404	0.576	0.171	0
Gas6	0	-2.34782	0.18	0.91	0
Coprs	0	0.834458	0.569	0.136	0
Fbxo25	0	0.74903	0.517	0.136	0
Arhgef10	0	0.810339	0.519	0.122	0
Fat1	0	-0.907711	0.421	0.784	0
Sorbs2	0	-2.10813	0.536	0.869	0
Stox2	0	1.08213	0.566	0.081	0
Hpf1	0	1.31866	0.81	0.362	0
Cpe	0	1.1794	0.375	0.008	0
Msmo1	0	0.903469	0.619	0.223	0
Psd3	0	2.22448	0.951	0.655	0
Sh2d4a	0	-1.1393	0.135	0.719	0
Rpl18a	0	-0.817929	0.952	0.968	0
2210011C24Rik	0	0.520454	0.374	0.068	0
Nkd1	0	0.653199	0.408	0.013	0
Mt1	0	-1.45274	0.161	0.631	0
Ces2g	0	-0.740083	0.047	0.503	0
Nfat5	0	1.0337	0.844	0.556	0
Zfhx3	0	1.55727	0.914	0.504	0
St3gal2	0	0.56455	0.39	0.035	0
Gabarapl2	0	1.31342	0.897	0.764	0
Plcg2	0	2.27361	0.906	0.108	0
Rhou	0	-0.778181	0.092	0.557	0
Rab4a	0	0.601242	0.431	0.055	0
Agt	0	1.45622	0.578	0.005	0
Irf2bp2	0	-0.925292	0.7	0.903	0
Maml2	0	-1.57106	0.38	0.851	0
Icam1	0	-1.37799	0.08	0.568	0
Ldlr	0	0.923619	0.656	0.247	0
Glb1l2	0	0.363832	0.276	0.028	0
Tmem45b	0	2.12784	0.926	0.365	0
Pate4	0	1.44585	0.286	0.003	0
Nrgn	0	3.23748	0.874	0.019	0
Ubash3b	0	0.495902	0.256	0.014	0
Sorl1	0	1.01076	0.873	0.635	0
Pou2f3	0	2.09112	0.883	0.076	0
Kmt2a	0	1.04421	0.901	0.708	0
Mpzl2	0	-0.631291	0.049	0.484	0
Fxyd6	0	1.8289	0.706	0.044	0
Dscaml1	0	1.51946	0.765	0.134	0
Nxpe2	0	0.715553	0.373	0.002	0
Il18	0	-1.099	0.066	0.547	0
1810046K07Rik	0	1.82663	0.833	0.022	0
Dmxl2	0	1.16776	0.642	0.033	0
Sh2d7	0	3.04687	0.935	0.013	0
Nrg4	0	0.878167	0.494	0.109	0
Pstpip1	0	0.843057	0.57	0.077	0
Csk	0	1.29441	0.807	0.263	0
Gm17322	0	0.474249	0.337	0.011	0
Nptn	0	1.0176	0.906	0.709	0
Thsd4	0	-1.80882	0.191	0.839	0
Calml4	0	0.584164	0.359	0.065	0
Lactb	0	0.727863	0.566	0.174	0
Myzap	0	0.588871	0.415	0.068	0
Cgnl1	0	-0.915624	0.071	0.589	0
Gsta4	0	-2.96114	0.329	0.921	0
Eef1a1	0	-0.756512	0.989	0.992	0
Cox7a2	0	0.814827	0.898	0.808	0
Pcolce2	0	0.982718	0.491	0.004	0
Ackr4	0	0.505036	0.321	0.013	0
Cacna2d2	0	0.588728	0.394	0.004	0
Gnai2	0	1.51691	0.943	0.828	0
Slc25a20	0	0.97233	0.661	0.152	0
Prkar2a	0	0.901433	0.768	0.429	0
Tgfbr2	0	-0.779407	0.15	0.587	0
Rpsa	0	-1.11756	0.944	0.969	0
Entpd3	0	0.826734	0.409	0.04	0
Ctnnb1	0	-0.800224	0.807	0.928	0
Trak1	0	1.57162	0.918	0.571	0
Ano10	0	0.916091	0.629	0.147	0
Gm26797	0	0.535295	0.348	0.022	0
Abhd5	0	0.921752	0.663	0.205	0
Tmem158	0	0.918032	0.479	0.094	0
Ppp1r14c	0	0.858834	0.544	0.033	0
Rgs17	0	-1.43544	0.15	0.626	0
Ifngr1	0	-0.942597	0.289	0.736	0
Map3k5	0	-1.03023	0.192	0.699	0
Myb	0	0.438911	0.291	0.01	0
Rps12	0	-0.984519	0.971	0.976	0
Vnn1	0	-1.03177	0.057	0.545	0
Ptprk	0	-1.39846	0.687	0.942	0
Ncoa7	0	1.54042	0.844	0.354	0
Tspyl4	0	0.465887	0.352	0.043	0
Frk	0	-1.04429	0.251	0.713	0
Slc16a10	0	0.745032	0.604	0.213	0
Scml4	0	0.628186	0.336	0.02	0
Cd24a	0	1.15779	0.962	0.924	0
Nus1	0	0.886741	0.776	0.495	0
Man1a	0	2.41615	0.948	0.426	0
Bicc1	0	-1.94496	0.273	0.856	0
Gamt	0	0.376292	0.298	0.037	0
Matk	0	3.21209	0.935	0.035	0
1500009L16Rik	0	1.35012	0.657	0.055	0
Ckap4	0	0.867328	0.78	0.486	0
Ric8b	0	0.855494	0.62	0.228	0
Hsp90b1	0	0.916089	0.946	0.92	0
Chpt1	0	-1.02816	0.179	0.64	0
Kitl	0	-1.12343	0.085	0.631	0
Csrp2	0	-1.44777	0.086	0.652	0
Zdhhc17	0	0.894674	0.685	0.266	0
Phlda1	0	-1.72398	0.32	0.812	0
Lgr5	0	0.554072	0.259	0.003	0
Atp23	0	0.574782	0.419	0.085	0
Avil	0	2.95762	0.954	0.219	0
Nxph4	0	0.349837	0.206	0.004	0
Cd63	0	-1.3437	0.669	0.927	0
Pla2g3	0	0.586025	0.387	0.012	0
Inpp5j	0	0.749111	0.457	0.018	0
Selenom	0	2.74691	0.907	0.044	0
Smtn	0	0.357234	0.269	0.024	0
Camk2b	0	0.834878	0.597	0.158	0
Slc1a4	0	1.18763	0.64	0.069	0
Ccdc88a	0	0.955614	0.515	0.035	0
Rtn4	0	0.880757	0.939	0.822	0
Eml6	0	2.35705	0.875	0.209	0
Cpeb4	0	1.28883	0.867	0.504	0
Snrnp25	0	1.7184	0.79	0.12	0
Npm1	0	-1.19448	0.836	0.937	0
Rack1	0	-1.00503	0.915	0.953	0
Ltc4s	0	3.90348	0.963	0.05	0
2024-09-08	0	0.673482	0.559	0.199	0
Slc22a21	0	0.675178	0.469	0.098	0
Tnfrsf13b	0	0.328064	0.202	0.002	0
Gas7	0	1.14501	0.635	0.039	0
Pik3r5	0	3.01288	0.955	0.018	0
Atp2a3	0	2.18829	0.915	0.184	0
Aldoc	0	0.484077	0.337	0.044	0
Rab11fip4	0	1.10667	0.66	0.07	0
Msi2	0	0.960307	0.941	0.822	0
Samd14	0	0.867304	0.584	0.072	0
Krt222	0	0.274546	0.189	0.001	0
Krt19	0	-2.23605	0.44	0.942	0
Hap1	0	1.46413	0.723	0.042	0
Acly	0	1.20035	0.787	0.391	0
Cavin1	0	-0.805605	0.174	0.614	0
Tanc2	0	1.26144	0.848	0.404	0
Limd2	0	0.981123	0.672	0.221	0
Cd79b	0	0.522438	0.36	0.05	0
Prkca	0	-1.33374	0.417	0.881	0
Sox9	0	2.1582	0.941	0.41	0
Rab37	0	0.367439	0.219	0.001	0
Cd300lf	0	2.05062	0.791	0.011	0
Myo15b	0	0.968242	0.493	0.037	0
Mgat5b	0	0.31156	0.206	0.001	0
Sdc1	0	-0.915958	0.294	0.718	0
Fam49a	0	1.31299	0.683	0.01	0
Rock2	0	0.977115	0.944	0.841	0
Rsad2	0	0.350847	0.239	0.007	0
Pik3cg	0	2.04376	0.868	0.049	0
Hdac9	0	0.924241	0.402	0.015	0
Agr2	0	-2.86593	0.128	0.743	0
Etv1	0	2.9543	0.891	0.261	0
Dock4	0	-1.22572	0.247	0.734	0
Mbip	0	-0.953871	0.492	0.816	0
Pygl	0	0.976794	0.535	0.029	0
Sptb	0	1.10294	0.648	0.067	0
Zfp36l1	0	-1.75822	0.136	0.842	0
Smoc1	0	0.650065	0.435	0.096	0
Npc2	0	-1.18679	0.725	0.893	0
Fos	0	-1.3988	0.654	0.911	0
Gm5662	0	1.02479	0.402	0.002	0
4930544I03Rik	0	0.824077	0.277	0.004	0
Slc24a4	0	0.45576	0.261	0.011	0
Clmn	0	1.41307	0.939	0.693	0
Syne3	0	0.30025	0.204	0.005	0
Ahnak2	0	1.89357	0.87	0.135	0
Crip1	0	1.57957	0.966	0.809	0
Tmem121	0	1.11802	0.655	0.042	0
Itgb8	0	0.700711	0.348	0.007	0
Klf6	0	-1.49465	0.658	0.851	0
Ero1lb	0	1.82211	0.83	0.072	0
Gpr137b	0	1.13236	0.722	0.153	0
Mboat1	0	-1.04304	0.232	0.694	0
Foxq1	0	-1.62624	0.324	0.787	0
Wnk2	0	1.33583	0.724	0.017	0
Cdhr2	0	1.81146	0.766	0.008	0
Fbxl21	0	0.472581	0.325	0.01	0
Golm1	0	-1.49632	0.212	0.815	0
Mctp1	0	5.52998	0.969	0.056	0
Rasgrf2	0	1.38922	0.698	0.07	0
Sv2c	0	1.59122	0.569	0.01	0
Cd180	0	0.550824	0.293	0.004	0
Mast4	0	1.35657	0.847	0.555	0
Erbin	0	0.837452	0.931	0.83	0
Pde4d	0	1.83558	0.996	0.925	0
Plk2	0	1.39336	0.859	0.454	0
Oit1	0	-1.12871	0.066	0.607	0
Slc4a7	0	1.26674	0.785	0.295	0
Lrmda	0	1.33402	0.931	0.722	0
Arf4	0	-0.810013	0.794	0.925	0
Il17rb	0	0.70629	0.446	0.016	0
Chdh	0	1.46721	0.769	0.059	0
Chat	0	1.19139	0.574	0.003	0
Prxl2a	0	-1.33591	0.444	0.796	0
Sftpd	0	-2.3935	0.202	0.875	0
Txndc16	0	1.91813	0.839	0.06	0
Il25	0	1.29052	0.438	0.003	0
Zfhx2	0	0.751871	0.574	0.142	0
Cab39l	0	1.08045	0.811	0.442	0
Wdfy2	0	0.857715	0.619	0.23	0
Fdft1	0	0.878655	0.706	0.33	0
Scara3	0	-1.4915	0.122	0.785	0
Clu	0	-3.4151	0.911	0.994	0
Dpysl2	0	2.34955	0.91	0.167	0
Lcp1	0	1.444	0.883	0.473	0
Tpt1	0	-0.725728	0.992	0.993	0
Dgkh	0	0.577002	0.428	0.086	0
Pcdh20	0	1.45201	0.634	0.004	0
Gm34589	0	1.16615	0.504	0.002	0
Kctd12	0	3.83486	0.943	0.038	0
Rap2a	0	1.05897	0.702	0.241	0
Oxct1	0	0.909555	0.722	0.337	0
Fyb	0	4.25727	0.977	0.067	0
Gm2245	0	0.817599	0.422	0.006	0
Basp1	0	2.16057	0.949	0.401	0
Ank	0	0.753998	0.411	0.027	0
Ankrd33b	0	0.568072	0.338	0.006	0
Sema5a	0	1.26562	0.549	0.013	0
Cox6c	0	1.0603	0.915	0.812	0
Rgs22	0	0.599763	0.337	0.004	0
Lrp12	0	0.475069	0.375	0.06	0
Gm19303	0	0.546781	0.195	0.001	0
Mal2	0	-0.959831	0.369	0.757	0
Anxa13	0	-1.14114	0.051	0.518	0
Ndufb9	0	0.779586	0.906	0.83	0
Kcnq3	0	2.5172	0.633	0.007	0
Ndrg1	0	1.11143	0.778	0.275	0
Ly6e	0	-1.5105	0.66	0.943	0
Ly6a	0	-1.67252	0.066	0.529	0
Eppk1	0	2.83729	0.942	0.216	0
Rac2	0	2.28534	0.834	0.013	0
Desi1	0	1.34607	0.856	0.387	0
Smdt1	0	0.894735	0.891	0.77	0
A4galt	0	0.740118	0.436	0.014	0
Bik	0	0.898758	0.747	0.363	0
Pnpla3	0	0.65311	0.372	0.015	0
Gm20621	0	0.550268	0.337	0.004	0
Ano6	0	1.69772	0.936	0.651	0
Slc38a1	0	0.558985	0.386	0.061	0
Tuba1a	0	2.14539	0.875	0.265	0
Lima1	0	1.33383	0.956	0.819	0
Slc4a8	0	1.21772	0.63	0.023	0
Krt7	0	-1.56155	0.483	0.851	0
Itgb7	0	0.924536	0.467	0.075	0
Adcy9	0	1.15855	0.704	0.219	0
Lpp	0	-1.04261	0.714	0.925	0
Muc4	0	-0.835514	0.051	0.528	0
Heg1	0	0.632969	0.449	0.068	0
Ildr1	0	0.808426	0.609	0.16	0
B4galt4	0	0.589666	0.382	0.004	0
Gm609	0	0.993487	0.595	0.136	0
BC016579	0	1.16951	0.699	0.155	0
Phldb2	0	-1.41827	0.123	0.786	0
Cblb	0	0.894171	0.673	0.299	0
Nfkbiz	0	-1.58798	0.398	0.885	0
St3gal6	0	0.918362	0.617	0.203	0
Robo2	0	1.20472	0.487	0.01	0
Nrip1	0	-0.917036	0.301	0.724	0
Cxadr	0	-1.61874	0.532	0.924	0
Dscam	0	0.95719	0.361	0.029	0
Tmprss2	0	-1.08155	0.245	0.743	0
Ezr	0	-1.78503	0.775	0.966	0
Rps6ka2	0	0.402797	0.255	0.009	0
2700054A10Rik	0	1.29743	0.648	0.132	0
Tnfrsf12a	0	-1.03083	0.069	0.55	0
Abca3	0	0.91486	0.836	0.472	0
Rps2	0	-1.18494	0.949	0.975	0
2810468N07Rik	0	0.747969	0.463	0.003	0
Gng13	0	3.31982	0.941	0.031	0
Msln	0	-1.50359	0.054	0.586	0
9630028I04Rik	0	0.406082	0.271	0.002	0
Rps10	0	-0.791339	0.969	0.971	0
4930539E08Rik	0	1.29353	0.587	0.016	0
Stk38	0	1.00313	0.859	0.582	0
Rab44	0	0.301451	0.204	0.003	0
Tff2	0	-3.52119	0.405	0.903	0
Pde9a	0	0.590576	0.39	0.029	0
Rps18	0	-0.867487	0.957	0.964	0
Ly6g6d	0	1.83458	0.804	0.137	0
Ly6g6f	0	2.25921	0.864	0.01	0
Abhd16a	0	1.49159	0.839	0.358	0
Ltb	0	0.738454	0.413	0.047	0
H2-D1	0	0.960767	0.933	0.848	0
Cd2ap	0	-1.42237	0.768	0.964	0
Tnfrsf21	0	-1.05054	0.281	0.754	0
Enpp5	0	0.728885	0.632	0.27	0
Clic5	0	0.733144	0.639	0.267	0
St6gal2	0	0.662141	0.368	0.005	0
Vav1	0	2.31314	0.904	0.011	0
Efna5	0	-1.44013	0.228	0.72	0
Tgif1	0	-0.940224	0.092	0.624	0
Spdya	0	0.691341	0.412	0.023	0
Rhoq	0	0.876457	0.653	0.216	0
Calm2	0	1.18179	0.976	0.934	0
Kif5b	0	0.805869	0.925	0.864	0
Reep5	0	2.61689	0.945	0.598	0
Cystm1	0	0.836746	0.972	0.95	0
Hbegf	0	-1.98687	0.146	0.75	0
Cd14	0	-1.53583	0.127	0.771	0
Jakmip2	0	1.37444	0.547	0.002	0
Mcc	0	1.3361	0.784	0.253	0
Tnfaip8	0	-1.09728	0.281	0.718	0
Snx24	0	-0.935172	0.083	0.609	0
Slc12a2	0	-1.73399	0.668	0.964	0
Isoc1	0	1.27442	0.781	0.307	0
Bvht	0	0.914173	0.531	0.042	0
Onecut2	0	-1.73232	0.668	0.867	0
Sec11c	0	1.24114	0.914	0.775	0
Pstpip2	0	3.14298	0.941	0.081	0
Hsbp1l1	0	0.62229	0.423	0.035	0
Nfatc1	0	0.922342	0.607	0.108	0
Sptbn2	0	0.83129	0.576	0.12	0
Cox8a	0	1.15856	0.943	0.896	0
Plaat3	0	1.37626	0.885	0.56	0
Ahnak	0	-1.59647	0.168	0.865	0
A330040F15Rik	0	0.79216	0.456	0.038	0
Gm4952	0	0.553134	0.302	0.003	0
Ostf1	0	1.20717	0.855	0.586	0
Apba1	0	0.547426	0.319	0.011	0
Tjp2	0	-1.11095	0.569	0.879	0
Pip5k1b	0	0.963218	0.844	0.519	0
Dock8	0	0.78959	0.484	0.072	0
Gm36043	0	0.639622	0.388	0.001	0
Papss2	0	1.02494	0.701	0.301	0
Myof	0	-1.47769	0.193	0.82	0
Slc35g1	0	1.0405	0.695	0.187	0
Plce1	0	-0.934762	0.105	0.565	0
Pdlim1	0	-1.20916	0.205	0.76	0
Ccnj	0	1.6253	0.717	0.066	0
Blnk	0	0.856791	0.499	0.045	0
Pik3ap1	0	-0.93478	0.094	0.537	0
Entpd7	0	0.635253	0.525	0.161	0
Gsto1	0	-2.3419	0.445	0.911	0
Plekhs1	0	0.481929	0.336	0.048	0
Grk5	0	0.99825	0.649	0.2	0
Il13ra1	0	1.45316	0.864	0.416	0
L1cam	0	0.631253	0.513	0.134	0
Arhgap4	0	0.553774	0.381	0.03	0
Flna	0	-0.782485	0.11	0.552	0
Sh3bgrl	0	1.00361	0.832	0.535	0
Pof1b	0	1.75541	0.915	0.63	0
Tspan6	0	2.06637	0.778	0.053	0
Armcx1	0	0.686906	0.487	0.065	0
Armcx3	0	1.03383	0.696	0.196	0
Tceal9	0	-1.12495	0.369	0.784	0
Radx	0	0.515916	0.339	0.023	0
Cldn2	0	-1.35345	0.069	0.586	0
Tsc22d3	0	0.847685	0.673	0.289	0
Vsig1	0	-1.09367	0.084	0.55	0
Acsl4	0	0.883002	0.806	0.425	0
Alg13	0	0.636196	0.472	0.125	0
Prdx4	0	-1.01388	0.15	0.629	0
Sms	0	0.801095	0.659	0.286	0
Adgrg2	0	1.72021	0.833	0.142	0
Ap1s2	0	1.09377	0.656	0.042	0
Bmx	0	3.06925	0.939	0.056	0
Trappc2	0	0.552894	0.454	0.1	0
Frmpd4	0	3.67646	0.469	0.016	0
mt-Co1	0	0.855348	0.997	0.997	0
Rbms3	4.66936e-308	1.00715	0.911	0.684	1.5076e-303
Lamb3	1.06033e-307	-0.659886	0.052	0.485	3.42349e-303
H2-Q2	9.40966e-307	0.497178	0.435	0.107	3.0381e-302
Gabrp	2.7776e-306	-1.06731	0.072	0.507	8.96802e-302
Mob3b	6.24576e-306	-0.81007	0.116	0.562	2.01657e-301
Atrnl1	1.51372e-305	-1.06107	0.354	0.749	4.88735e-301
Rpl5	1.83021e-305	-0.868031	0.931	0.958	5.90919e-301
Mfn2	6.56553e-305	0.617431	0.518	0.17	2.11981e-300
Cubn	7.71315e-305	0.38161	0.218	0.01	2.49035e-300
Tagln2	2.1501e-304	-0.844121	0.862	0.931	6.94204e-300
Ttr	2.19603e-303	-1.52109	0.18	0.595	7.09032e-299
Fut2	2.70258e-303	0.698427	0.571	0.21	8.72581e-299
A3galt2	2.86715e-303	0.430153	0.342	0.058	9.25716e-299
C2	3.81908e-302	0.422072	0.278	0.031	1.23307e-297
Aopep	9.05074e-302	0.912312	0.868	0.657	2.92221e-297
Folr1	5.37096e-301	0.378736	0.18	0.001	1.73412e-296
Eps8l3	7.14392e-301	0.744549	0.606	0.231	2.30656e-296
Togaram2	3.84384e-300	0.358347	0.217	0.011	1.24106e-295
Rpl32	2.10624e-298	-0.66834	0.969	0.966	6.80041e-294
Shank2	3.89098e-298	-0.969216	0.115	0.545	1.25628e-293
Izumo4	1.57193e-297	0.542977	0.446	0.118	5.07528e-293
1700016C15Rik	2.26397e-297	0.355129	0.22	0.012	7.30968e-293
Stra6l	7.64453e-297	0.287253	0.191	0.004	2.46819e-292
Man2a2	3.85043e-296	0.44347	0.334	0.056	1.24319e-291
Dusp1	1.22169e-295	-1.68706	0.365	0.717	3.94446e-291
Cdh13	6.01997e-295	1.18214	0.822	0.532	1.94367e-290
Eef2k	7.64357e-295	0.725998	0.682	0.344	2.46788e-290
Id1	1.04227e-294	-1.40831	0.401	0.789	3.36518e-290
Fer	1.08789e-294	0.796917	0.695	0.354	3.51248e-290
Rpl24	2.15219e-294	-0.627692	0.945	0.959	6.94876e-290
Rps11	4.03854e-294	-0.643383	0.956	0.966	1.30392e-289
Gnas	5.10431e-294	0.625584	0.956	0.939	1.64803e-289
Lmna	7.95495e-294	-0.921771	0.498	0.795	2.56841e-289
Cyld	3.05351e-293	0.760541	0.718	0.383	9.85887e-289
Baiap2	2.16844e-292	-0.744879	0.073	0.501	7.00126e-288
Gm28875	2.31967e-292	0.257678	0.189	0.005	7.48952e-288
Vtcn1	6.99204e-292	-0.81623	0.123	0.556	2.25752e-287
Mien1	5.87329e-291	0.826848	0.785	0.551	1.89631e-286
Atp5e	6.46935e-291	0.780217	0.896	0.783	2.08876e-286
Sez6l2	8.11925e-291	0.28438	0.207	0.009	2.62146e-286
Rpl10a	2.16601e-290	-0.832702	0.912	0.948	6.99338e-286
Rassf9	2.21265e-290	-0.889389	0.144	0.563	7.14397e-286
Tgm2	4.59761e-290	-0.778297	0.115	0.539	1.48443e-285
Vdac3	8.8691e-290	1.09115	0.819	0.671	2.86357e-285
Areg	1.05076e-289	-1.8881	0.074	0.495	3.39257e-285
Hsp90ab1	1.67017e-289	-0.623193	0.967	0.98	5.39247e-285
S100a13	3.09221e-289	0.839842	0.818	0.584	9.98381e-285
Mthfd1l	9.45047e-289	0.566239	0.456	0.126	3.05127e-284
Fermt1	9.94e-289	-0.834396	0.254	0.662	3.20933e-284
Ptpra	1.38086e-288	0.795085	0.761	0.469	4.45839e-284
Slfn5	1.89829e-288	0.367011	0.204	0.009	6.12902e-284
Lca5	3.41057e-288	0.497363	0.404	0.097	1.10117e-283
Gcnt1	2.15599e-287	0.359191	0.237	0.019	6.96103e-283
Rpl18	3.31972e-287	-0.686574	0.957	0.968	1.07184e-282
Saraf	1.26399e-286	0.783854	0.76	0.48	4.08103e-282
Bmyc	8.58584e-286	0.812363	0.682	0.365	2.77211e-281
Mgst3	2.57597e-285	0.979611	0.908	0.785	8.31703e-281
1700025G04Rik	5.9074e-285	0.739453	0.658	0.299	1.90732e-280
Cmip	1.22957e-284	0.805056	0.909	0.74	3.96992e-280
Nsfl1c	1.68691e-284	0.835306	0.765	0.521	5.44652e-280
Cask	2.28504e-284	-0.685657	0.133	0.563	7.37769e-280
Gpr39	5.78191e-284	-0.945319	0.281	0.694	1.86681e-279
Ptprj	2.65072e-283	0.855688	0.906	0.713	8.55839e-279
Igfbp7	3.80082e-283	-1.28052	0.051	0.455	1.22717e-278
Iqgap2	4.31422e-283	-0.930739	0.217	0.622	1.39293e-278
Stx7	1.26253e-282	0.776141	0.812	0.59	4.07632e-278
Zdhhc9	2.61144e-282	0.686762	0.592	0.253	8.43155e-278
Coro2b	7.96457e-282	0.401217	0.337	0.061	2.57152e-277
Agl	3.38141e-281	0.516448	0.45	0.125	1.09176e-276
Tmem176b	4.12641e-281	0.869159	0.898	0.794	1.33229e-276
Erlin1	4.82007e-281	0.5528	0.472	0.144	1.55626e-276
Plcd3	8.1665e-281	-0.689609	0.066	0.479	2.63672e-276
Abr	1.3547e-280	0.758971	0.741	0.399	4.37393e-276
Epb41l4a	1.43304e-280	-0.765772	0.118	0.535	4.62684e-276
Sfta3-ps	2.88285e-280	-1.41125	0.916	0.95	9.30785e-276
Bace2	3.02767e-280	-1.01882	0.324	0.69	9.77544e-276
Pard6g	4.80319e-280	0.426234	0.329	0.058	1.55081e-275
Rpl22	1.02607e-279	-0.664909	0.908	0.948	3.31287e-275
2310001H17Rik	1.11578e-279	0.624574	0.548	0.198	3.60252e-275
Rpl27a	1.26774e-279	-0.609959	0.968	0.967	4.09314e-275
S100a16	1.80822e-279	-0.691503	0.241	0.644	5.8382e-275
Ppp1r3b	2.40213e-279	0.418527	0.343	0.064	7.75576e-275
Tspan13	6.0447e-278	0.784199	0.826	0.586	1.95165e-273
N4bp3	1.13289e-277	0.511122	0.409	0.106	3.65777e-273
Rpl4	1.69234e-277	-0.696047	0.86	0.936	5.46407e-273
Crip2	2.33883e-277	-0.969849	0.55	0.813	7.55138e-273
Rpl23a	2.54003e-277	-0.734838	0.918	0.951	8.20101e-273
2610307P16Rik	5.45464e-277	-1.25742	0.057	0.463	1.76114e-272
Arap2	6.33922e-277	0.76551	0.899	0.773	2.04675e-272
Ndufa1	1.44411e-276	0.729818	0.692	0.379	4.66261e-272
Sfn	3.45472e-276	-1.0507	0.195	0.605	1.11543e-271
Arl14	6.03426e-276	-0.770858	0.085	0.495	1.94828e-271
Slc39a4	2.1648e-275	-0.638284	0.062	0.466	6.98949e-271
Hint3	2.33232e-275	0.691821	0.634	0.304	7.53037e-271
Cdk14	4.02684e-275	-0.914178	0.268	0.66	1.30015e-270
Gbf1	8.55439e-275	0.774107	0.789	0.494	2.76195e-270
Gm44077	3.85664e-274	0.27354	0.173	0.003	1.24519e-269
Padi1	4.28596e-274	0.337698	0.26	0.03	1.38381e-269
Nxpe4	7.56806e-274	0.295664	0.176	0.004	2.4435e-269
Hacd3	1.13021e-273	0.63525	0.578	0.24	3.64911e-269
Ier3	2.89165e-273	-1.13854	0.353	0.716	9.33627e-269
Kcns3	9.8601e-273	0.256604	0.169	0.002	3.18353e-268
Ucp2	1.62298e-272	0.797836	0.829	0.599	5.24012e-268
Psmg4	1.145e-271	0.729779	0.7	0.396	3.69687e-267
Sh3d19	3.46384e-271	-0.919821	0.462	0.776	1.11837e-266
Bcl2	7.03162e-271	-0.803971	0.093	0.5	2.2703e-266
Uqcr10	1.0453e-270	0.79302	0.848	0.654	3.37495e-266
Mtcl1	1.8507e-270	-0.875679	0.305	0.681	5.97534e-266
Tmem42	1.23258e-269	0.473923	0.41	0.108	3.97964e-265
Man2a1	5.08149e-269	0.846371	0.802	0.551	1.64066e-264
Hk1	1.28804e-268	0.751474	0.721	0.42	4.15868e-264
Clint1	2.22668e-268	-0.782897	0.712	0.888	7.18927e-264
Ocel1	2.74378e-268	0.564864	0.511	0.181	8.85884e-264
Mrpl46	3.10797e-268	0.671124	0.597	0.274	1.00347e-263
Akap9	9.03855e-268	0.777055	0.911	0.827	2.91828e-263
Samd4	1.82702e-267	-0.788153	0.052	0.453	5.8989e-263
Inava	2.26186e-267	-0.668102	0.144	0.549	7.30285e-263
Bglap3	3.43625e-267	1.64643	0.191	0.009	1.10946e-262
Sox4	5.23044e-267	-0.993701	0.553	0.81	1.68875e-262
Tmc5	5.98923e-267	-0.832087	0.059	0.459	1.93374e-262
Gsta3	6.75488e-267	-0.729266	0.054	0.447	2.18095e-262
Gfod1	1.54306e-266	0.421104	0.314	0.055	4.98207e-262
Zfp618	1.63729e-266	-0.768663	0.133	0.534	5.28633e-262
Eif4a2	1.95011e-266	0.736684	0.894	0.792	6.29632e-262
Kcnb1	3.18841e-266	0.258601	0.163	0.002	1.02944e-261
Cdhr5	2.45699e-265	0.363449	0.168	0.003	7.93288e-261
Ugt2b34	1.11391e-264	-0.74563	0.073	0.466	3.59648e-260
Rpl15	3.35957e-264	-0.680663	0.946	0.959	1.0847e-259
Fth1	6.24575e-264	0.798982	0.98	0.969	2.01657e-259
Arhgap31	8.41868e-264	0.409068	0.248	0.027	2.71814e-259
Sdha	2.81516e-263	0.815665	0.786	0.558	9.0893e-259
Iqsec1	1.87221e-262	0.667029	0.541	0.213	6.04479e-258
Lamc2	1.95012e-262	-0.882728	0.18	0.579	6.29636e-258
Stmn1	2.79663e-262	-0.983994	0.223	0.612	9.02947e-258
Mecp2	5.92289e-262	0.723875	0.751	0.445	1.91232e-257
Svil	6.86184e-262	0.802288	0.847	0.598	2.21548e-257
Csrp1	1.66391e-261	-0.753666	0.254	0.641	5.37228e-257
Gpd2	1.72288e-261	-0.81449	0.266	0.639	5.56266e-257
Gnb3	1.05005e-260	0.51882	0.161	0.002	3.3903e-256
Macf1	2.23577e-260	0.819535	0.893	0.751	7.21862e-256
Lmtk2	2.32087e-260	0.814018	0.8	0.552	7.4934e-256
Il1r1	3.09497e-260	-0.572299	0.042	0.427	9.99273e-256
Tom1	7.10735e-260	0.470954	0.393	0.1	2.29475e-255
Rps3	1.70744e-259	-0.784412	0.94	0.953	5.5128e-255
Mtss1	2.16196e-259	0.763199	0.868	0.672	6.98032e-255
Ms4a8a	6.49911e-259	0.674452	0.406	0.111	2.09837e-254
Fam98c	7.13425e-259	0.61143	0.586	0.256	2.30344e-254
Usp25	7.21879e-259	0.801729	0.806	0.567	2.33073e-254
Sult1c2	2.13663e-258	-1.00228	0.37	0.701	6.89853e-254
mt-Co2	2.7864e-258	0.656441	0.996	0.996	8.99644e-254
Rdh10	2.97684e-258	-0.901926	0.131	0.524	9.61131e-254
Gbe1	3.08982e-258	0.650105	0.536	0.202	9.9761e-254
Vamp2	6.9915e-258	0.545317	0.524	0.198	2.25735e-253
Mpc1	1.20739e-257	0.800276	0.852	0.758	3.89831e-253
Mir99ahg	1.62035e-257	-0.954344	0.237	0.636	5.23163e-253
Ldhb	1.74624e-257	-0.810357	0.088	0.474	5.63808e-253
Snhg18	2.30933e-257	0.595119	0.342	0.073	7.45612e-253
Btf3	5.01649e-257	-0.682651	0.861	0.929	1.61967e-252
St3gal1	5.57147e-257	-0.657867	0.051	0.435	1.79886e-252
Gadd45b	8.78579e-257	-0.85316	0.158	0.555	2.83667e-252
Trim46	1.22959e-255	0.708107	0.745	0.43	3.96998e-251
Kat2b	5.35443e-255	0.749629	0.763	0.49	1.72878e-250
Tmem160	1.23984e-254	0.699241	0.742	0.467	4.00306e-250
Mfsd6	1.20051e-253	0.708011	0.713	0.409	3.87609e-249
Vcl	1.31555e-253	-0.864777	0.488	0.796	4.24752e-249
Psca	2.18965e-253	-1.63826	0.067	0.45	7.06971e-249
Mras	7.24654e-253	0.330532	0.26	0.035	2.33969e-248
Trim35	7.89659e-252	-0.69194	0.088	0.469	2.54957e-247
Plekhg5	1.39938e-251	0.477731	0.389	0.101	4.51819e-247
Arhgap10	1.41393e-251	-0.637792	0.098	0.488	4.56516e-247
Nptx2	2.61442e-251	0.351482	0.181	0.009	8.44119e-247
Atp6v1g1	3.83498e-251	0.704279	0.883	0.804	1.2382e-246
Rab4b	4.55205e-251	0.655268	0.64	0.332	1.46972e-246
Gk	8.88044e-250	-0.712155	0.11	0.495	2.86723e-245
Rpl17	1.18669e-249	-0.614667	0.963	0.967	3.83148e-245
Tkt	2.86944e-249	-0.739357	0.403	0.721	9.26457e-245
A630001G21Rik	3.54151e-248	0.377088	0.306	0.057	1.14345e-243
Hes1	3.85951e-248	-0.96052	0.17	0.546	1.24612e-243
Samd9l	3.92348e-248	0.737321	0.778	0.494	1.26678e-243
Junb	6.41824e-248	-1.03315	0.797	0.931	2.07226e-243
Zfpm2	2.30526e-247	-1.10366	0.079	0.463	7.44299e-243
Clca3a2	2.98718e-247	0.496418	0.25	0.032	9.6447e-243
Rps9	3.06166e-247	-0.64002	0.965	0.969	9.88519e-243
Rpl7a	4.15855e-247	-0.663495	0.904	0.94	1.34267e-242
Snx6	1.22936e-246	-0.700129	0.56	0.821	3.96923e-242
Kif21b	7.19311e-246	0.45953	0.426	0.125	2.32244e-241
Rai14	1.61987e-245	-0.776781	0.105	0.491	5.23006e-241
Yipf1	1.91301e-245	0.669589	0.684	0.387	6.17652e-241
Jarid2	2.25635e-245	0.794679	0.767	0.5	7.28507e-241
Grcc10	3.47467e-245	0.728914	0.856	0.71	1.12187e-240
Cyp51	7.77744e-245	0.720028	0.61	0.282	2.5111e-240
Eps8	8.57078e-245	-0.801625	0.397	0.743	2.76725e-240
Pbx3	1.17685e-244	-0.885701	0.136	0.526	3.79969e-240
Fam234a	2.05321e-244	0.660542	0.62	0.301	6.62921e-240
Cxcl5	2.20354e-244	-2.20164	0.062	0.44	7.11458e-240
Hist1h2bc	9.83641e-244	0.758304	0.716	0.406	3.17588e-239
Fchsd2	1.33223e-243	-0.88166	0.333	0.69	4.30138e-239
Hspb1	1.53342e-243	-1.00352	0.12	0.494	4.95096e-239
Flnb	2.11832e-243	-0.872503	0.387	0.722	6.83942e-239
Zbtb20	5.85703e-243	0.729991	0.976	0.94	1.89106e-238
Mamld1	5.94382e-243	0.738631	0.461	0.159	1.91908e-238
Tcim	9.84599e-243	-0.719435	0.059	0.434	3.17898e-238
Gprc5c	1.44041e-242	0.656108	0.654	0.337	4.65066e-238
Gm2016	2.26564e-242	0.252154	0.142	0	7.31508e-238
Gm26542	1.57382e-241	0.714262	0.541	0.226	5.08139e-237
Ifi27	1.67816e-241	0.852892	0.776	0.555	5.41829e-237
Rbm24	3.47651e-241	0.301534	0.149	0.002	1.12246e-236
2200002D01Rik	1.99303e-240	-0.727568	0.243	0.611	6.43488e-236
F930017D23Rik	3.17322e-240	0.32409	0.184	0.011	1.02454e-235
F2rl1	4.87688e-240	-0.724015	0.204	0.573	1.5746e-235
Coq2	3.71263e-239	0.659658	0.712	0.443	1.1987e-234
Rpl10	4.15185e-239	-0.708431	0.946	0.959	1.34051e-234
Snx7	4.78225e-239	0.637617	0.619	0.298	1.54405e-234
Rps23	5.93386e-239	-0.55124	0.959	0.961	1.91586e-234
Krt8	7.06495e-239	0.592314	0.99	0.973	2.28106e-234
Lrrc36	1.82356e-238	0.292224	0.184	0.012	5.88774e-234
Trmt13	1.95623e-238	0.599182	0.516	0.202	6.31608e-234
Dsg2	3.54854e-238	0.682867	0.881	0.636	1.14572e-233
Gclm	9.13901e-238	0.859716	0.749	0.519	2.95071e-233
Nfib	1.85292e-237	-0.786325	0.806	0.927	5.98252e-233
Grk6	2.62853e-237	0.554955	0.515	0.204	8.48674e-233
Kif23	7.15606e-237	-0.62405	0.042	0.402	2.31048e-232
Adh7	9.88766e-237	0.873663	0.315	0.069	3.19243e-232
Cbr3	2.12101e-236	0.740424	0.744	0.468	6.8481e-232
Pmaip1	2.16231e-236	-0.671346	0.076	0.441	6.98145e-232
Chka	2.5267e-236	-1.00171	0.611	0.846	8.15794e-232
Atp5l	3.11325e-236	0.676899	0.903	0.864	1.00518e-231
Sh3bgrl3	7.38442e-236	-0.890976	0.714	0.854	2.38421e-231
Azin2	3.28176e-235	0.330216	0.253	0.036	1.05958e-230
Erbb2	5.08439e-235	-0.541244	0.084	0.457	1.6416e-230
Rps15	5.19906e-235	-0.595348	0.932	0.96	1.67862e-230
Pomgnt2	5.82408e-235	0.415614	0.272	0.046	1.88042e-230
Cd164	5.94972e-235	-0.715369	0.508	0.778	1.92099e-230
Sqle	1.03306e-234	0.578419	0.547	0.229	3.33545e-230
Adgrg6	1.03967e-234	-0.690527	0.092	0.458	3.35679e-230
Phf20l1	2.00172e-234	0.757454	0.831	0.628	6.46297e-230
Capsl	4.34283e-234	-0.570974	0.041	0.395	1.40217e-229
Ifrd1	5.85089e-234	-1.10285	0.539	0.776	1.88908e-229
Ogfrl1	1.18015e-233	0.475871	0.439	0.141	3.81034e-229
Arid5b	9.93514e-233	-0.796736	0.656	0.871	3.20776e-228
Ncoa1	1.25457e-232	0.760838	0.815	0.576	4.05063e-228
Tek	4.3766e-232	0.251134	0.167	0.007	1.41307e-227
Tcea3	5.64143e-232	-0.534044	0.04	0.396	1.82145e-227
Larp1b	6.43536e-232	0.741407	0.768	0.507	2.07778e-227
Epha7	3.35393e-231	0.57732	0.353	0.085	1.08288e-226
1110038B12Rik	7.11349e-231	-0.695043	0.176	0.548	2.29673e-226
Idi1	7.52551e-231	0.660618	0.548	0.232	2.42976e-226
Akr1b8	9.12797e-231	-0.554641	0.047	0.404	2.94715e-226
Celf4	9.54297e-231	-0.798951	0.311	0.666	3.08114e-226
Ihh	1.56341e-230	-0.612001	0.044	0.396	5.04777e-226
Pcgf5	2.93592e-230	0.713232	0.754	0.475	9.47919e-226
Ube2s	1.0626e-229	0.675304	0.869	0.746	3.43083e-225
Ndufb3	2.13081e-229	0.698552	0.808	0.632	6.87974e-225
Lypd6b	6.39492e-229	-0.899023	0.112	0.472	2.06473e-224
Col16a1	1.03529e-228	0.284397	0.191	0.015	3.34265e-224
Cfap74	2.33506e-228	0.262337	0.19	0.015	7.53922e-224
Pamr1	3.42217e-228	-0.919244	0.378	0.677	1.10492e-223
Sgcz	5.23552e-228	1.08524	0.146	0.003	1.69039e-223
Rpl13	9.66201e-228	-0.56662	0.983	0.982	3.11957e-223
Actr2	1.69021e-227	0.65994	0.867	0.693	5.45718e-223
Crim1	2.79608e-227	-0.779089	0.448	0.756	9.02771e-223
Tmem131	3.53334e-227	0.716252	0.731	0.481	1.14081e-222
Smim15	4.87203e-227	-0.557944	0.19	0.555	1.57303e-222
Daam1	1.83858e-226	0.713484	0.79	0.546	5.93622e-222
Zbtb41	1.88506e-226	0.549019	0.489	0.189	6.08628e-222
H2afy	3.2218e-226	0.678809	0.882	0.793	1.04022e-221
Crot	1.16397e-225	0.656735	0.705	0.42	3.75812e-221
Hpcal1	1.17694e-225	-0.64878	0.288	0.636	3.79997e-221
Ndufs5	1.80728e-225	0.684493	0.794	0.597	5.83515e-221
Mid1	2.52125e-225	-1.11019	0.397	0.719	8.14037e-221
Fn1	3.23691e-225	-0.744759	0.048	0.404	1.0451e-220
Rpl6	3.9403e-225	-0.598002	0.956	0.965	1.2722e-220
Emp2	1.83076e-224	-0.699206	0.712	0.876	5.91096e-220
Ctnnd2	2.33192e-224	0.38811	0.178	0.012	7.52907e-220
Slc4a2	2.66134e-224	0.584448	0.603	0.296	8.59268e-220
Ablim3	6.22845e-224	0.26348	0.171	0.01	2.01098e-219
Camta2	3.02876e-223	0.38408	0.337	0.081	9.77894e-219
Rps13	5.72696e-223	-0.599679	0.934	0.945	1.84906e-218
Jag1	7.71601e-223	-0.571165	0.096	0.457	2.49127e-218
Kcnk3	7.90382e-223	0.259191	0.166	0.009	2.55191e-218
App	9.03869e-223	0.537809	0.954	0.941	2.91832e-218
Lpin2	9.45207e-223	0.626258	0.706	0.393	3.05179e-218
Rab27a	9.65241e-223	0.620046	0.614	0.292	3.11647e-218
Adra2a	1.67939e-222	0.328623	0.241	0.034	5.42224e-218
Igsf9	2.6172e-222	-0.601832	0.13	0.495	8.45015e-218
Ace2	4.97131e-222	-0.788129	0.044	0.389	1.60509e-217
Tmem229a	1.0567e-221	0.315604	0.202	0.021	3.41175e-217
Stxbp6	1.21468e-221	-0.704687	0.072	0.423	3.92184e-217
Socs3	3.68523e-221	-0.971239	0.218	0.615	1.18985e-216
Egr1	7.77444e-221	-1.13469	0.577	0.846	2.51013e-216
Col4a5	8.66406e-221	-0.668819	0.091	0.448	2.79737e-216
Aldh9a1	1.92281e-220	0.510058	0.498	0.202	6.20816e-216
Card19	1.4516e-219	0.757136	0.76	0.561	4.68679e-215
Anxa5	2.18451e-219	-0.75046	0.684	0.839	7.05314e-215
Mbnl1	2.9344e-219	0.756474	0.928	0.831	9.47431e-215
Pik3c2a	7.18366e-219	-0.782206	0.452	0.742	2.31939e-214
Epn2	7.94056e-219	0.63313	0.651	0.351	2.56377e-214
Irak1	8.88649e-219	0.60245	0.627	0.334	2.86918e-214
Rps4x	2.48235e-218	-0.689333	0.969	0.966	8.01475e-214
Prkcd	3.3955e-218	-0.466601	0.041	0.382	1.09631e-213
Kifc3	3.65904e-218	-0.665765	0.092	0.447	1.18139e-213
Larp4	4.28582e-218	0.695848	0.794	0.59	1.38376e-213
Cds2	4.75823e-218	0.529461	0.495	0.197	1.53629e-213
Jag2	6.76946e-218	0.361702	0.311	0.07	2.18566e-213
Timp2	7.79371e-218	-0.713569	0.607	0.82	2.51635e-213
Zfp91	9.93307e-218	0.636074	0.855	0.732	3.20709e-213
Serpinb6b	2.24473e-217	-0.686868	0.072	0.415	7.24755e-213
Tank	2.68302e-217	0.603882	0.583	0.282	8.66266e-213
Nhsl1	4.12437e-217	-0.627775	0.121	0.483	1.33164e-212
Map3k1	6.75769e-217	-0.688488	0.317	0.656	2.18186e-212
Pde8b	7.32073e-217	-0.723569	0.054	0.397	2.36364e-212
Wwtr1	1.43545e-216	-0.671724	0.232	0.587	4.63464e-212
Rpl19	1.67319e-216	-0.465644	0.979	0.978	5.40223e-212
Reps2	2.11631e-216	0.687974	0.631	0.328	6.83295e-212
Ddo	2.44124e-216	0.572778	0.562	0.242	7.88204e-212
Ttc7	2.60246e-216	0.51642	0.503	0.201	8.40255e-212
Zfp36l2	7.64357e-216	-0.830282	0.568	0.81	2.46788e-211
Rnase4	1.04815e-215	-0.590628	0.043	0.379	3.38415e-211
Cmtm8	1.97705e-215	0.645958	0.885	0.762	6.38331e-211
mt-Nd5	2.7364e-215	0.830793	0.951	0.9	8.83502e-211
Naca	3.64957e-215	-0.610683	0.916	0.948	1.17834e-210
Mgat4b	9.68559e-215	0.652318	0.701	0.422	3.12719e-210
Cfap43	1.22786e-214	-0.740602	0.067	0.41	3.9644e-210
S100a11	1.56431e-214	-0.631544	0.96	0.969	5.05068e-210
Casd1	3.368e-214	0.627999	0.612	0.314	1.08743e-209
Eef1d	4.40377e-214	-0.663511	0.786	0.89	1.42185e-209
Cdkn1b	5.09328e-214	0.639478	0.759	0.521	1.64447e-209
Rps17	5.76338e-214	-0.590893	0.879	0.929	1.86082e-209
Dpp4	7.47059e-214	-0.568909	0.055	0.393	2.41203e-209
Rplp1	1.10492e-213	-0.489118	0.978	0.976	3.56746e-209
Slk	1.11158e-213	-0.739802	0.744	0.888	3.58897e-209
Anxa2	3.35547e-213	-0.807959	0.847	0.927	1.08338e-208
Uqcc2	3.58434e-213	0.623732	0.648	0.36	1.15728e-208
Ocln	8.24474e-213	-0.739977	0.467	0.745	2.66198e-208
Klf2	9.68886e-213	-1.04714	0.186	0.542	3.12824e-208
Rps28	1.07129e-212	-0.587882	0.875	0.924	3.45888e-208
Gm26512	1.17734e-212	0.273085	0.129	0.001	3.80129e-208
Atp6v1f	1.21991e-212	0.634902	0.875	0.816	3.93872e-208
Itih2	2.00082e-212	-0.609587	0.048	0.381	6.46006e-208
Suclg2	2.1658e-212	0.681864	0.794	0.594	6.99271e-208
Anxa8	7.68251e-212	-0.65256	0.073	0.416	2.48045e-207
Ppp1r15a	1.33473e-211	-0.669308	0.241	0.586	4.30944e-207
Tjp1	3.57238e-211	-0.742292	0.613	0.821	1.15341e-206
Cwh43	4.34952e-211	0.66397	0.698	0.387	1.40433e-206
Mindy3	6.21533e-211	0.588326	0.635	0.339	2.00674e-206
Nsf	9.25978e-211	0.615585	0.637	0.344	2.9897e-206
Ppic	1.02996e-210	-0.625347	0.096	0.438	3.32543e-206
Agbl1	1.52376e-210	0.837754	0.136	0.003	4.91976e-206
Rflnb	3.39929e-210	-0.498658	0.038	0.369	1.09753e-205
Arhgap6	8.23028e-210	-0.866283	0.054	0.391	2.65731e-205
Bok	1.39034e-209	-0.606409	0.043	0.377	4.489e-205
Me1	1.73438e-209	-0.78092	0.696	0.862	5.5998e-205
Tiparp	1.95506e-209	0.672236	0.675	0.377	6.31231e-205
Suox	2.35498e-209	0.472404	0.44	0.154	7.60352e-205
Vps13d	3.73914e-209	0.737729	0.726	0.465	1.20726e-204
H2-K1	4.92022e-209	0.653431	0.926	0.88	1.58859e-204
Tmtc2	6.4329e-209	-0.883734	0.642	0.856	2.07699e-204
Fcgbp	2.44985e-208	-0.628173	0.035	0.362	7.90983e-204
Camk2d	2.59417e-208	0.698004	0.916	0.793	8.37579e-204
mt-Nd4	2.95168e-208	0.667601	0.994	0.994	9.53008e-204
Rnd3	3.45678e-208	-0.72347	0.221	0.564	1.11609e-203
Grb14	5.3644e-208	-0.614157	0.143	0.494	1.732e-203
C1qbp	5.46337e-208	-0.585418	0.322	0.649	1.76396e-203
Nek6	1.28398e-207	-0.478188	0.043	0.371	4.14559e-203
Clec2d	1.82251e-207	0.605442	0.645	0.337	5.88435e-203
Bicdl1	1.85851e-207	0.466683	0.426	0.144	6.00059e-203
Nr4a1	2.79299e-207	-0.886774	0.145	0.491	9.01774e-203
Epcam	4.24105e-206	0.495592	0.977	0.971	1.36931e-201
Ralgapa2	4.52593e-206	-0.888897	0.577	0.805	1.46129e-201
Ccdc160	1.30572e-205	0.251357	0.196	0.022	4.21577e-201
Fetub	2.06851e-205	0.290328	0.145	0.006	6.67859e-201
C2cd4b	2.07505e-205	0.582129	0.408	0.132	6.69971e-201
Lyrm9	6.63132e-205	0.28436	0.258	0.048	2.14105e-200
Adgrb3	3.10391e-204	0.579991	0.127	0.002	1.00216e-199
Cenpq	3.40582e-204	0.351752	0.339	0.09	1.09964e-199
Gabarap	1.10019e-203	0.596579	0.917	0.897	3.55218e-199
Eml4	2.55383e-203	-0.636509	0.336	0.665	8.24555e-199
Chchd2	2.679e-203	0.514774	0.952	0.941	8.64967e-199
Paics	3.06891e-203	-0.631398	0.525	0.768	9.90858e-199
Arhgap1	3.26355e-203	0.607931	0.714	0.471	1.0537e-198
Rpl35a	1.81208e-202	-0.506971	0.949	0.955	5.85066e-198
D730003I15Rik	3.8335e-202	0.333614	0.279	0.059	1.23772e-197
Acnat1	4.52493e-202	-0.718876	0.072	0.405	1.46097e-197
Galk1	5.79853e-202	0.67395	0.523	0.247	1.87217e-197
B4galt6	8.46479e-202	0.638801	0.778	0.551	2.73303e-197
Anks4b	1.85493e-201	0.406664	0.289	0.065	5.98902e-197
Rgs3	3.30049e-201	0.381509	0.358	0.105	1.06563e-196
Ube2e3	5.11856e-201	-0.6246	0.431	0.727	1.65263e-196
Otulin	5.12975e-201	0.562712	0.61	0.329	1.65624e-196
R3hdm1	9.9384e-201	0.704529	0.742	0.506	3.20881e-196
Cyp27a1	1.15489e-200	0.264934	0.154	0.009	3.72879e-196
Fbxo21	1.1655e-200	0.389348	0.346	0.097	3.76303e-196
Eva1c	1.16853e-200	-0.559496	0.06	0.388	3.77283e-196
Ephx1	2.32774e-200	-0.609643	0.09	0.423	7.51557e-196
Plcb2	2.37704e-200	0.345371	0.128	0.002	7.67474e-196
Hebp1	6.09725e-200	0.469967	0.379	0.121	1.96862e-195
Deptor	6.12694e-200	-0.61096	0.217	0.56	1.9782e-195
Rbp2	6.56026e-200	-0.746993	0.046	0.368	2.11811e-195
Micu1	8.12927e-200	0.656114	0.791	0.552	2.6247e-195
Runx1	1.36402e-199	0.68223	0.956	0.926	4.404e-195
Nenf	1.93421e-199	0.693427	0.75	0.539	6.24499e-195
Hipk1	5.58482e-199	0.662856	0.805	0.592	1.80317e-194
Lrig3	6.92657e-199	-0.586106	0.143	0.485	2.23638e-194
Syt16	5.07577e-198	-0.876164	0.04	0.358	1.63881e-193
Eml2	5.67676e-198	-0.473906	0.107	0.448	1.83285e-193
Vps13a	8.58794e-198	0.665888	0.808	0.614	2.77279e-193
Ffar4	1.65508e-197	-0.567299	0.074	0.401	5.34376e-193
Myo5c	1.72042e-197	-0.705173	0.375	0.685	5.55471e-193
Rps20	2.27868e-197	-0.48557	0.972	0.971	7.35719e-193
Fnbp1	3.17241e-197	0.582701	0.532	0.243	1.02428e-192
St6galnac2	5.86258e-197	0.540759	0.587	0.293	1.89285e-192
Fam129a	2.03814e-196	-0.597753	0.112	0.447	6.58053e-192
Mbd5	4.03512e-196	0.811062	0.842	0.645	1.30282e-191
Lamtor2	5.50467e-196	0.623991	0.868	0.779	1.77729e-191
Sgpp2	5.65609e-196	-0.603309	0.097	0.432	1.82618e-191
Igsf8	5.90288e-196	0.57702	0.571	0.295	1.90586e-191
Chad	6.80566e-196	-0.692381	0.073	0.398	2.19734e-191
Itga1	3.39438e-195	-0.590001	0.042	0.358	1.09594e-190
St3gal4	5.18338e-195	-0.792733	0.446	0.728	1.67356e-190
Ceacam1	6.76413e-195	0.533139	0.617	0.321	2.18393e-190
Syt8	9.25985e-195	-0.510504	0.043	0.356	2.98973e-190
Peak1	1.00667e-194	-0.597913	0.151	0.504	3.25025e-190
Fbxo32	1.55254e-194	-0.74721	0.176	0.506	5.0127e-190
Pcbp2	1.74938e-194	-0.535163	0.851	0.932	5.64823e-190
Ackr3	7.30396e-194	-0.549852	0.036	0.346	2.35823e-189
Gm36283	8.48521e-194	-0.701898	0.038	0.35	2.73962e-189
Cavin2	9.29584e-194	-0.531568	0.028	0.336	3.00135e-189
Def6	1.1671e-193	0.319452	0.275	0.06	3.76821e-189
Tmpo	3.92436e-193	-0.616837	0.398	0.687	1.26706e-188
Grk3	8.92446e-193	0.492895	0.464	0.178	2.88144e-188
Mdh1	9.84898e-193	0.688078	0.78	0.596	3.17994e-188
Rasal2	1.20524e-192	0.696898	0.694	0.396	3.89136e-188
Cdkn2d	1.21087e-192	0.357763	0.308	0.077	3.90952e-188
Tmem59	1.64201e-192	0.672152	0.916	0.895	5.30155e-188
Krcc1	1.94488e-192	0.651332	0.844	0.733	6.27942e-188
Yipf6	4.60119e-192	0.568988	0.661	0.399	1.48559e-187
Secisbp2l	9.9553e-192	0.60612	0.649	0.375	3.21427e-187
Erbb4	2.83023e-191	-1.6263	0.066	0.387	9.13796e-187
Ptma	8.76593e-191	-0.503897	0.99	0.988	2.83026e-186
Lpin1	1.16844e-190	0.385785	0.331	0.092	3.77255e-186
Hdgf	2.30442e-190	-0.634343	0.696	0.833	7.44029e-186
Gjb1	3.21966e-190	-0.490261	0.064	0.381	1.03953e-185
Tspan2	3.59676e-190	-0.553839	0.081	0.401	1.16128e-185
Pirt	8.42487e-190	0.391465	0.335	0.093	2.72014e-185
Ldha	1.26824e-189	0.699245	0.811	0.626	4.09477e-185
Spcs3	1.41745e-189	0.53884	0.546	0.268	4.57651e-185
Myl12a	1.48563e-189	-0.678187	0.637	0.812	4.79665e-185
9330182L06Rik	3.63665e-189	0.343858	0.191	0.024	1.17417e-184
Slc27a1	4.02355e-189	0.437706	0.422	0.153	1.29908e-184
Eif3h	4.6088e-189	-0.598465	0.769	0.894	1.48804e-184
Eepd1	5.06573e-189	-0.523226	0.088	0.412	1.63557e-184
Aqp5	6.42001e-189	-0.85422	0.045	0.354	2.07283e-184
Enox1	1.12428e-188	0.421823	0.173	0.018	3.62996e-184
Trim16	3.3711e-188	-0.468931	0.041	0.347	1.08843e-183
Stn1	3.8311e-188	-0.571635	0.143	0.471	1.23695e-183
Pgap1	3.89629e-188	-0.701788	0.458	0.735	1.25799e-183
Pllp	4.89226e-188	-0.602383	0.227	0.548	1.57956e-183
Gna12	5.10937e-188	0.518399	0.546	0.262	1.64966e-183
Galnt7	9.38265e-188	-0.926105	0.649	0.812	3.02938e-183
Sod2	1.05677e-187	0.613673	0.801	0.638	3.412e-183
Rps6	1.86323e-187	-0.58346	0.921	0.941	6.01582e-183
Nmrk1	3.80155e-187	0.261401	0.229	0.04	1.22741e-182
Ctnna1	6.10092e-187	-0.563533	0.919	0.961	1.9698e-182
Bloc1s2	6.11972e-187	0.572536	0.676	0.433	1.97587e-182
Git2	1.02875e-186	0.537649	0.552	0.266	3.32152e-182
Usp15	1.34934e-186	0.608033	0.804	0.616	4.35663e-182
Atf7ip	1.46535e-186	0.647281	0.774	0.559	4.73117e-182
Slco2a1	1.47896e-186	-0.75255	0.143	0.467	4.77511e-182
Cldn23	1.7567e-186	-0.533406	0.068	0.381	5.67185e-182
Tln2	1.89772e-186	-0.655092	0.118	0.439	6.12717e-182
Wls	1.96182e-186	-0.629272	0.659	0.844	6.33413e-182
Rpl14	5.54834e-186	-0.549351	0.952	0.959	1.79139e-181
Sdhaf1	1.25262e-185	0.462978	0.462	0.193	4.04434e-181
Ccpg1	1.5228e-185	0.629546	0.755	0.54	4.91666e-181
Mical2	2.85607e-185	-0.52848	0.119	0.443	9.22138e-181
Cyhr1	5.19865e-185	0.592145	0.713	0.488	1.67849e-180
Ccn2	1.66705e-184	-1.10684	0.032	0.33	5.3824e-180
Nrep	2.36785e-184	0.538846	0.261	0.057	7.64506e-180
Hnrnpa1	3.47515e-184	-0.659708	0.592	0.78	1.12202e-179
Rasef	3.7794e-184	-0.642274	0.329	0.647	1.22025e-179
Ccn1	2.22117e-183	-0.929033	0.029	0.322	7.17149e-179
Ptbp3	2.31473e-183	0.555766	0.917	0.837	7.47355e-179
Sgms1	2.65512e-183	-0.722635	0.473	0.733	8.57257e-179
Gopc	3.35641e-183	0.500652	0.555	0.278	1.08368e-178
Lama5	6.33343e-183	-0.606968	0.288	0.606	2.04488e-178
Sec14l1	6.68602e-183	0.558648	0.795	0.594	2.15872e-178
Herc1	3.92687e-182	0.635565	0.737	0.51	1.26787e-177
Gm2682	9.41132e-182	-0.67157	0.026	0.318	3.03863e-177
Gata6	1.01659e-181	-0.613081	0.449	0.727	3.28226e-177
Mroh3	1.12502e-181	-0.552273	0.047	0.349	3.63237e-177
P2rx4	1.32084e-181	-0.637556	0.536	0.781	4.26459e-177
Ndufv3	1.44675e-181	0.616725	0.718	0.494	4.67113e-177
Fam76a	3.45458e-181	0.581774	0.658	0.405	1.11538e-176
Ltbp1	4.4698e-181	-0.563976	0.038	0.337	1.44316e-176
Myl12b	6.47371e-181	-0.712812	0.865	0.918	2.09017e-176
Sat1	1.52939e-180	-0.758825	0.568	0.781	4.93794e-176
Nos1ap	2.41781e-180	0.624744	0.668	0.41	7.8064e-176
Ikzf2	5.18461e-180	-0.622127	0.137	0.46	1.67395e-175
Ifi35	5.19225e-180	0.448414	0.447	0.18	1.67642e-175
Il10rb	6.8486e-180	0.550826	0.625	0.36	2.21121e-175
Wnt4	1.21719e-179	-0.582115	0.023	0.311	3.92995e-175
Cd47	6.02608e-179	0.645632	0.914	0.895	1.94564e-174
Rell1	6.08691e-179	0.607669	0.674	0.423	1.96528e-174
BC031181	6.64218e-179	0.605594	0.756	0.571	2.14456e-174
Mlec	6.86821e-179	0.657973	0.692	0.472	2.21754e-174
Uqcr11	1.07639e-178	0.621681	0.832	0.685	3.47534e-174
Cnih4	1.71641e-178	-0.584215	0.335	0.621	5.54178e-174
Lad1	2.31112e-178	-0.501322	0.205	0.524	7.4619e-174
Srp14	3.44807e-178	0.59649	0.857	0.804	1.11328e-173
Maff	8.43865e-178	-0.55729	0.145	0.464	2.72459e-173
Ypel2	9.18001e-178	0.644968	0.768	0.506	2.96395e-173
Agfg2	9.18961e-178	0.410765	0.422	0.16	2.96705e-173
Lrrc6	9.94713e-178	0.284111	0.217	0.037	3.21163e-173
Sema7a	1.08354e-177	0.266608	0.255	0.053	3.49843e-173
Rhobtb1	2.15801e-177	-0.714912	0.109	0.416	6.96758e-173
Atp13a3	2.30447e-177	-0.65521	0.444	0.711	7.44044e-173
Specc1	5.10378e-177	-0.50158	0.094	0.408	1.64786e-172
Rin2	5.99323e-177	-0.696389	0.383	0.66	1.93504e-172
Cuedc1	6.16354e-177	0.493494	0.476	0.202	1.99002e-172
Aff1	6.33093e-177	-0.708063	0.415	0.702	2.04407e-172
Pxdc1	1.02967e-176	0.375853	0.344	0.105	3.3245e-172
Cep170	2.69236e-176	0.400604	0.342	0.105	8.69284e-172
Tmem243	2.7066e-176	0.501565	0.637	0.358	8.7388e-172
D6Wsu163e	6.08209e-176	0.365405	0.305	0.084	1.96372e-171
Sh3rf1	8.19554e-176	-0.772573	0.513	0.753	2.64609e-171
Atp13a4	1.01666e-175	-0.551228	0.036	0.323	3.28249e-171
Sema3e	1.12021e-175	-0.962334	0.415	0.674	3.61684e-171
Cxcl15	1.20675e-175	-1.56861	0.048	0.342	3.89625e-171
Tnfsf13os	1.36841e-175	0.314113	0.278	0.069	4.41818e-171
Sh2d4b	2.08222e-175	-0.580054	0.036	0.327	6.72286e-171
Creb3l2	3.30356e-175	-0.615682	0.158	0.469	1.06662e-170
Nme2	4.36036e-175	-0.582947	0.829	0.904	1.40783e-170
Cldnd1	8.75204e-175	0.70585	0.64	0.412	2.82577e-170
Lgals4	1.17693e-174	-1.55308	0.472	0.698	3.79997e-170
Mdfic	1.29628e-174	0.550606	0.576	0.288	4.1853e-170
Mt2	2.08543e-174	-0.697523	0.056	0.352	6.73324e-170
B4galt1	2.46542e-174	-0.623626	0.337	0.644	7.96011e-170
Psip1	2.91321e-174	0.564042	0.661	0.407	9.40588e-170
Dnajb9	3.63763e-174	0.573955	0.657	0.395	1.17448e-169
Pkd2l2	3.91912e-174	0.290464	0.217	0.039	1.26537e-169
Dusp14	5.34782e-174	0.264617	0.217	0.038	1.72665e-169
Glud1	1.69616e-173	-0.562423	0.704	0.856	5.47638e-169
Id3	5.39435e-173	-1.02089	0.184	0.497	1.74167e-168
Syne1	5.87762e-173	0.524975	0.388	0.139	1.89771e-168
Ppl	8.42638e-173	-0.563393	0.141	0.453	2.72062e-168
Eif4a1	1.03056e-172	-0.54907	0.811	0.903	3.32736e-168
Ccdc115	2.53899e-172	0.450072	0.485	0.221	8.19763e-168
Cox6a1	3.08551e-172	0.610513	0.844	0.749	9.96219e-168
Cyp4b1	3.29343e-172	-0.667239	0.03	0.314	1.06335e-167
mt-Cytb	3.78501e-172	0.50805	0.992	0.997	1.22207e-167
Gm5617	4.81161e-172	0.402166	0.398	0.148	1.55352e-167
Atp6v1c1	1.28192e-171	0.542898	0.597	0.345	4.13893e-167
Ophn1	4.75192e-171	0.591165	0.572	0.299	1.53425e-166
Pank1	5.12888e-171	0.332879	0.29	0.078	1.65596e-166
Fbl	5.22991e-171	-0.510513	0.304	0.601	1.68858e-166
Nectin1	1.7743e-170	0.438025	0.417	0.164	5.72867e-166
2900026A02Rik	3.81664e-170	-0.549868	0.329	0.621	1.23228e-165
Rgs6	5.62021e-170	0.367243	0.139	0.01	1.8146e-165
Ccdc126	1.37849e-169	0.314899	0.294	0.081	4.45073e-165
Wbp4	1.56916e-169	0.586774	0.707	0.48	5.06636e-165
[truncated: 1,723 more rows]

## Sheet: Group A vs B (HallMark)_DOWN
NAME	GS<br> follow link to MSigDB	GS DETAILS	SIZE	ES	NES	NOM p-val	FDR q-val	FWER p-val	RANK AT MAX	LEADING EDGE
[truncated: 29 more rows]

[truncated: 3 more sheets: Group A vs B (HallMark)_UP, Group A (KNHvsKNwithin), Group B (KNhvsKN within)]
