# Supplementary material for: HNF4α controls growth, identity, and KRAS inhibitor response in invasive mucinous adenocarcinoma of the lung
Source: J Clin Invest. 2026 May 12;136(13):e198282. doi: 10.1172/JCI198282 (PMC13318121; doi:10.1172/JCI198282)
Supplement: Supplemental table 11 [file jci-136-198282-s180.xlsx]

## Sheet: FOXA1_KNH deseq anno 
PeakID (cmd=annotatePeaks.pl KNH_deseq_c2_enriched.bed mm10 -go ./GO_KNH_deseq -annStats KNH_deseq_annotate.log)	Chr	Start	End	Strand	Peak Score	Focus Ratio/Region Size	Annotation	Detailed Annotation	Distance to TSS	Nearest PromoterID	Entrez ID	Nearest Unigene	Nearest Refseq	Nearest Ensembl	Gene Name	Gene Alias	Gene Description	Gene Type
401-456	chr3	122073006	122073405	+	0	NA	intron (NM_007378, intron 6 of 49)	intron (NM_007378, intron 6 of 49)	28745	NM_007378	11304	Mm.3918	NM_007378	ENSMUSG00000028125	Abca4	AW050280|Abc10|Abcr|D430003I15Rik|RmP	ATP-binding cassette, sub-family A (ABC1), member 4	protein-coding
401-213	chr11	46065690	46066089	+	0	NA	intron (NM_001291890, intron 3 of 22)	intron (NM_001291890, intron 3 of 22)	9905	NM_009616	11492	Mm.89940	NM_009616	ENSMUSG00000011256	Adam19	AL024287|MADDAM|MTLNB|Mltnb	a disintegrin and metallopeptidase domain 19 (meltrin beta)	protein-coding
401-446	chr10	61271791	61272190	+	0	NA	intron (NM_001081127, intron 1 of 21)	intron (NM_001081127, intron 1 of 21)	1429	NM_001081127	237360	Mm.333252	NM_001081127	ENSMUSG00000059901	Adamts14	Adamts-14|TS14	a disintegrin-like and metallopeptidase (reprolysin type) with thrombospondin type 1 motif, 14	protein-coding
401-412	chr13	70789865	70790264	+	0	NA	intron (NR_137640, intron 8 of 22)	MIRc|SINE|MIR	51747	NR_137640	271127	Mm.115970	NM_172053	ENSMUSG00000049538	Adamts16	-	a disintegrin-like and metallopeptidase (reprolysin type) with thrombospondin type 1 motif, 16	protein-coding
401-199	chr7	66929309	66929708	+	0	NA	intron (NM_001033877, intron 7 of 22)	intron (NM_001033877, intron 7 of 22)	89773	NM_001033877	233332	Mm.445763	NM_001033877	ENSMUSG00000058145	Adamts17	AU023434	a disintegrin-like and metallopeptidase (reprolysin type) with thrombospondin type 1 motif, 17	protein-coding
401-74	chr13	8484873	8485272	+	0	NA	intron (NM_052977, intron 1 of 9)	intron (NM_052977, intron 1 of 9)	282206	NM_001289530	94191	Mm.425794	NM_052977	ENSMUSG00000052551	Adarb2	Adar3|RED2	adenosine deaminase, RNA-specific, B2	protein-coding
401-46	chr3	138263635	138264034	+	0	NA	Intergenic	Intergenic	-13751	NM_007409	11522	Mm.2409	NM_007409	ENSMUSG00000074207	Adh1	ADH-A2|ADH-AA|AI194826|Adh-1|Adh-1-t|Adh-1e|Adh-1t|Adh-3e|Adh1-e|Adh1-t|Adh1tl|Adh3-e	alcohol dehydrogenase 1 (class I)	protein-coding
401-354	chr3	138306154	138306553	+	0	NA	Intergenic	Intergenic	-6933	NM_026945	69117	Mm.46265	NM_026945	ENSMUSG00000053054	Adh6a	1810009C16Rik|Adh5a	alcohol dehydrogenase 6A (class V)	protein-coding
401-417	chr11	43921701	43922100	+	0	NA	Intergenic	Intergenic	-20663	NM_001284380	11548	Mm.39086	NM_007416	ENSMUSG00000050541	Adra1b	[a]1b	adrenergic receptor, alpha 1b	protein-coding
401-374	chr19	54053653	54054052	+	0	NA	Intergenic	Intergenic	8593	NM_007417	11551	Mm.235195	NM_007417	ENSMUSG00000033717	Adra2a	AW122659|Adra-2|Adra-2a|alpha(2A)AR|alpha2-C10|alpha2A|alpha2A-AR	adrenergic receptor, alpha 2a	protein-coding
401-431	chr10	21023110	21023509	+	0	NA	intron (NM_001358561, intron 17 of 22)	RMER1B|Other|Other	-17511	NM_001177776	52906	Mm.253280	NM_026203	ENSMUSG00000019986	Ahi1	1700015F03Rik|Ahi-1|D10Bwg0629e	Abelson helper integration site 1	protein-coding
401-71	chr13	107469402	107469801	+	0	NA	promoter-TSS (NR_045083)	promoter-TSS (NR_045083)	-221	NR_045084	105120	Mm.417700	NR_045083	ENSMUSG00000114780	AI197445	-	expressed sequence AI197445	ncRNA
401-221	chr4	57801376	57801775	+	0	NA	intron (NM_001304544, intron 6 of 8)	intron (NM_001304544, intron 6 of 8)	-43673	NM_009649	11641	Mm.467752	NM_009649	ENSMUSG00000038729	Akap2	AA959716|AI649048|Akap-2|Akap-kl|B230340M18Rik|Prka2	A kinase (PRKA) anchor protein 2	protein-coding
401-286	chr13	4404342	4404741	+	0	NA	Intergenic	RMER6B|LTR|ERVK	-29802	NM_030611	83702	Mm.196666	NM_030611	ENSMUSG00000021210	Akr1c6	3alpha-HSD|Akr1c1|Hsd17b5	aldo-keto reductase family 1, member C6	protein-coding
401-317	chr5	90467235	90467634	+	0	NA	exon (NM_009654, exon 7 of 15)	exon (NM_009654, exon 7 of 15)	6564	NM_009654	11657	Mm.16773	NM_009654	ENSMUSG00000029368	Alb	Alb-1|Alb1|BCL002	albumin	protein-coding
401-398	chr3	126991074	126991473	+	0	NA	intron (NM_001327939, intron 22 of 45)	intron (NM_001327939, intron 22 of 45)	7179	NM_178655	109676	Mm.220242	NM_178655	ENSMUSG00000032826	Ank2	100043364|AI835472|AW491075|Ank-2|Gm4392	ankyrin 2, brain	protein-coding
401-292	chr10	69670708	69671107	+	0	NA	intron (NM_170730, intron 1 of 17)	intron (NM_170730, intron 1 of 17)	137199	NM_170728	11735	Mm.235960	NM_009670	ENSMUSG00000069601	Ank3	2900054D09Rik|AI314020|Ank-3|AnkG|Ankyrin-3|Ankyrin-G	ankyrin 3, epithelial	protein-coding
401-337	chr19	36177605	36178004	+	0	NA	Intergenic	B4A|SINE|B4	-57960	NM_013468	107765	Mm.10279	NM_013468	ENSMUSG00000024803	Ankrd1	Alrp|CARP|Crap|MARP1	ankyrin repeat domain 1 (cardiac muscle)	protein-coding
401-363	chr5	96599353	96599752	+	0	NA	intron (NM_175473, intron 17 of 73)	(CA)n|Simple_repeat|Simple_repeat	-193833	NM_013470	11745	Mm.7214	NM_013470	ENSMUSG00000029484	Anxa3	Anx3	annexin A3	protein-coding
401-217	chr1	58298061	58298460	+	0	NA	intron (NM_001008419, intron 10 of 35)	intron (NM_001008419, intron 10 of 35)	19934	NM_001008419	213043	Mm.414292	NM_001008419	ENSMUSG00000079554	Aox2	Aoh3|Aox3l1	aldehyde oxidase 2	protein-coding
401-416	chr10	80727655	80728054	+	0	NA	intron (NM_007460, intron 5 of 30)	intron (NM_007460, intron 5 of 30)	14421	NM_007460	11776	Mm.27082	NM_007460	ENSMUSG00000020198	Ap3d1	AA407035|Ap3d|Bolvr|mBLVR1|mh|mocha	adaptor-related protein complex 3, delta 1 subunit	protein-coding
401-260	chr1	10396938	10397337	+	0	NA	intron (NM_177834, intron 8 of 10)	RMER6B|LTR|ERVK	-164467	NM_001102430	211673	Mm.229141	NM_001102430	ENSMUSG00000067851	Arfgef1	ARFGEP1|BIG1|D130059B05Rik|D730028O18Rik|P200	ADP-ribosylation factor guanine nucleotide-exchange factor 1(brefeldin A-inhibited)	protein-coding
401-210	chr5	102807463	102807862	+	0	NA	intron (NM_001286468, intron 1 of 7)	intron (NM_001286468, intron 1 of 7)	-37345	NM_001346585	231532	Mm.440191	NM_029270	ENSMUSG00000057315	Arhgap24	0610025G21Rik	Rho GTPase activating protein 24	protein-coding
401-186	chr1	34766977	34767376	+	0	NA	intron (NM_001368773, intron 4 of 13)	intron (NM_001368773, intron 4 of 13)	-34565	NM_183019	226970	Mm.41604	NM_183019	ENSMUSG00000037509	Arhgef4	9330140K16Rik|Asef|C230030N03Rik	Rho guanine nucleotide exchange factor (GEF) 4	protein-coding
401-111	chr2	52438005	52438404	+	0	NA	intron (NM_001037099, intron 12 of 13)	intron (NM_001037099, intron 12 of 13)	-13330	NM_182994	75423	Mm.314378	NM_182994	ENSMUSG00000036093	Arl5a	2410015N24Rik|2810410P22Rik|AA408731|AW610751|Arl5|T25534	ADP-ribosylation factor-like 5A	protein-coding
401-242	chr7	58735363	58735762	+	0	NA	intron (NM_009728, intron 1 of 20)	intron (NM_009728, intron 1 of 20)	77360	NM_009728	11982	Mm.135129	NM_009728	ENSMUSG00000025324	Atp10a	Atp10c|pfatp	ATPase, class V, type 10A	protein-coding
401-321	chr5	133166695	133167094	+	0	NA	Intergenic	(TG)n|Simple_repeat|Simple_repeat	-623674	NM_001363480	319974	Mm.409595	NM_177047	ENSMUSG00000029673	Auts2	2700063G02Rik|A730011F23Rik|D830032G16Rik	autism susceptibility candidate 2	protein-coding
401-452	chr11	22741455	22741854	+	0	NA	Intergenic	Intergenic	118081	NM_016888	53625	Mm.395495	NM_016888	ENSMUSG00000051650	B3gnt2	AA408337|AA409404|AW260308|B3Galt6|B3gnt1|BGnT-1|BGnT-2|BGnT1|BGnT2|Beta3gnt	UDP-GlcNAc:betaGal beta-1,3-N-acetylglucosaminyltransferase 2	protein-coding
401-148	chr7	141041636	141042035	+	0	NA	Intergenic	Intergenic	-19143	NM_177897	330671	Mm.133741	NM_177897	ENSMUSG00000055629	B4galnt4	Gm1095|NGalNAc-T1|beta4GalNAcT4	beta-1,4-N-acetyl-galactosaminyl transferase 4	protein-coding
401-459	chr11	111970898	111971297	+	0	NA	Intergenic	Intergenic	740259	NR_024085	217294	Mm.297761	NM_146031	ENSMUSG00000041674	BC006965	-	cDNA sequence BC006965	ncRNA
401-401	chr11	116732554	116732953	+	0	NA	Intergenic	Intergenic	-19414	NR_003364	193217	Mm.100084	NR_003364		BC018473	-	cDNA sequence BC018473	ncRNA
401-61	chr2	170343703	170344102	+	0	NA	Intergenic	Intergenic	-12459	NR_040610	73303	Mm.443297	NR_040610	ENSMUSG00000086999	Bcas1os2	1700040N02Rik	breast carcinoma amplified sequence 1, opposite strand 2	ncRNA
401-343	chr6	144967390	144967789	+	0	NA	Intergenic	MLT1J1|LTR|ERVL-MaLR	81223	NM_001024468	12035	Mm.4606	NM_007532	ENSMUSG00000030268	Bcat1	BCATc|Eca39	branched chain aminotransferase 1, cytosolic	protein-coding
401-345	chr1	175988859	175989258	+	0	NA	intron (NM_001195816, intron 6 of 9)	intron (NM_001195816, intron 6 of 9)	68729	NM_001290692	226720	Mm.11282	NM_001290692	ENSMUSG00000104158	Becn2	Beclin-2|Gm104	beclin 2	protein-coding
401-116	chrX	136315024	136315423	+	0	NA	Intergenic	RLTR40|LTR|ERVK	44970	NM_001110234	12070	Mm.90787	NM_009750	ENSMUSG00000046432	Bex3	AL033356|DXWsu67e|Gcap27|Nade|Ngfrap1	brain expressed X-linked 3	protein-coding
401-403	chr10	71152947	71153346	+	0	NA	intron (NM_001347189, intron 1 of 21)	intron (NM_001347189, intron 1 of 21)	6544	NM_001347189	83675	Mm.286834	NM_031397	ENSMUSG00000014329	Bicc1	Bic-C|bpk|jcpk	BicC family RNA binding protein 1	protein-coding
401-382	chr19	40998429	40998828	+	0	NA	Intergenic	Intergenic	-4407	NM_001365054	17060	Mm.9749	NM_008528	ENSMUSG00000061132	Blnk	BASH|Bca|Ly-57|Ly57|Lyw-57|SLP-65	B cell linker	protein-coding
401-348	chr2	172941885	172942284	+	0	NA	Intergenic	Intergenic	-1763	NM_007557	12162	Mm.595	NM_007557	ENSMUSG00000008999	Bmp7	OP1	bone morphogenetic protein 7	protein-coding
401-273	chr5	121685543	121685942	+	0	NA	3' UTR (NM_001289543, exon 11 of 11)	3' UTR (NM_001289543, exon 11 of 11)	24873	NM_001289544	72399	Mm.153372	NM_028227	ENSMUSG00000029458	Brap	3010002G07Rik|BRAP2|IMP	BRCA1 associated protein	protein-coding
401-427	chrX	108731796	108732195	+	0	NA	Intergenic	Intergenic	102351	NM_001081477	382236	Mm.100112	NM_001081477	ENSMUSG00000063663	Brwd3	Brodl|D030064D06Rik|Gm10452|Gm596	bromodomain and WD repeat domain containing 3	protein-coding
401-251	chr5	111570814	111571213	+	0	NA	Intergenic	Intergenic	-10548	NR_015546	330164	Mm.193276	NM_177875	ENSMUSG00000052848	C130026L21Rik	-	RIKEN cDNA C130026L21 gene	ncRNA
401-409	chr17	80891620	80892019	+	0	NA	Intergenic	Intergenic	-4974	NR_131127	320784	Mm.474182	NR_131127	ENSMUSG00000112121	C230072F16Rik	-	RIKEN cDNA C230072F16 gene	ncRNA
401-268	chr10	79623816	79624215	+	0	NA	intron (NM_001024539, intron 9 of 12)	intron (NM_001024539, intron 9 of 12)	-9990	NM_001168624	237397	Mm.334207	NM_198614	ENSMUSG00000045912	C2cd4c	4932409I22Rik|Fam148c|Gm238	C2 calcium-dependent domain containing 4C	protein-coding
401-143	chr9	96777864	96778263	+	0	NA	Intergenic	RMER15|LTR|ERVL	12501	NR_102294	319707	Mm.392191	NR_102293	ENSMUSG00000101581	C430002N11Rik	-	RIKEN cDNA C430002N11 gene	ncRNA
401-191	chr6	50772447	50772846	+	0	NA	Intergenic	Charlie1a|DNA|hAT-Charlie	-3469	NR_045984	319981	Mm.131454	NR_045984	ENSMUSG00000107667	C530044C16Rik	-	RIKEN cDNA C530044C16 gene	ncRNA
401-338	chr4	94043686	94044085	+	0	NA	Intergenic	Intergenic	512911	NM_026368	67770	Mm.35170	NM_026368	ENSMUSG00000028578	Caap1	5830433M19Rik|AI536248|CAAP	caspase activity and apoptosis inhibitor 1	protein-coding
401-223	chr2	52504756	52505155	+	0	NA	intron (NM_001037099, intron 2 of 13)	intron (NM_001037099, intron 2 of 13)	53656	NM_001355059	12298	Mm.330223	NM_146123	ENSMUSG00000017412	Cacnb4	3110038O15Rik|Cchb4|lh	calcium channel, voltage-dependent, beta 4 subunit	protein-coding
401-6	chr4	151668017	151668416	+	0	NA	intron (NM_001081557, intron 3 of 23)	L1M3|LINE|L1	193552	NM_001081557	100072	Mm.318846	NM_001081557	ENSMUSG00000014592	Camta1	1810059M14Rik|2310058O09Rik|AI316882|AW987475|mKIAA0833	calmodulin binding transcription activator 1	protein-coding
401-483	chr11	84980694	84981093	+	0	NA	Intergenic	Intergenic	23139	NM_007607	12351	Mm.1641	NM_007607	ENSMUSG00000000805	Car4	AW456718|Ca4	carbonic anhydrase 4	protein-coding
401-25	chr17	31633068	31633467	+	0	NA	intron (NM_178224, intron 1 of 15)	L1M4|LINE|L1	3938	NM_178224	12411	Mm.206417	NM_144855	ENSMUSG00000024039	Cbs	AI047524|AI303044|HIP4	cystathionine beta-synthase	protein-coding
401-122	chr11	119064678	119065077	+	0	NA	Intergenic	RMER15-int|LTR|ERVL	21360	NM_007625	12418	Mm.268070	NM_007625	ENSMUSG00000039989	Cbx4	MPc2|PC2	chromobox 4	protein-coding
401-451	chr10	41709304	41709703	+	0	NA	intron (NM_001358562, intron 1 of 47)	MER77|LTR|ERVL	6960	NM_001358562	75973	Mm.228517	NM_029493	ENSMUSG00000075225	Ccdc162	5033413D22Rik|Ccdc162p|Gm29096|Gm61|Gm6976	coiled-coil domain containing 162	protein-coding
401-134	chr1	182687090	182687489	+	0	NA	Intergenic	B1F|SINE|Alu	61891	NM_001033547	433386	Mm.338103	NM_001033547	ENSMUSG00000043429	Ccdc185	4922505E12Rik	coiled-coil domain containing 185	protein-coding
401-274	chr6	61142689	61143088	+	0	NA	Intergenic	Intergenic	-37437	NM_183310	232035	Mm.150324	NM_183310	ENSMUSG00000039578	Ccser1	6230405M12Rik|C130092O11Rik|Fam190a	coiled-coil serine rich 1	protein-coding
401-130	chr12	69814316	69814715	+	0	NA	intron (NM_201519, intron 26 of 30)	intron (NM_201519, intron 26 of 30)	-23808	NM_183294	71091	Mm.132325	NM_183294	ENSMUSG00000020990	Cdkl1	4933411O17Rik	cyclin-dependent kinase-like 1 (CDC2-related kinase)	protein-coding
401-443	chr11	62945546	62945945	+	0	NA	Intergenic	Intergenic	-5448	NM_025496	66338	Mm.46166	NM_025496	ENSMUSG00000042200	Cdrt4	1700019I23Rik	CMT1A duplicated region transcript 4	protein-coding
401-64	chr16	64941818	64942217	+	0	NA	intron (NM_008310, intron 2 of 2)	RLTR14|LTR|ERV1	90016	NM_001357416	106143	Mm.10160	NM_178647	ENSMUSG00000054604	Cggbp1	AA960172|AL023996|AW045841	CGG triplet repeat binding protein 1	protein-coding
401-112	chr5	30545768	30546167	+	0	NA	promoter-TSS (NM_028483)	promoter-TSS (NM_028483)	-131	NM_028483	73259	Mm.443299	NM_028483	ENSMUSG00000053194	Cib4	1700041E20Rik	calcium and integrin binding family member 4	protein-coding
401-365	chr5	115884394	115884793	+	0	NA	intron (NM_007708, intron 6 of 46)	intron (NM_007708, intron 6 of 46)	38937	NM_007708	12704	Mm.8321	NM_007708	ENSMUSG00000029516	Cit	C030025P15Rik|CRIK|CRIK-SK|Cit-k	citron	protein-coding
401-275	chr6	129441362	129441761	+	0	NA	intron (NM_001347475, intron 1 of 5)	intron (NM_001347475, intron 1 of 5)	10439	NM_175526	243653	Mm.131289	NM_175526	ENSMUSG00000033082	Clec1a	5930406N14Rik	C-type lectin domain family 1, member a	protein-coding
401-257	chr12	104901283	104901682	+	0	NA	Intergenic	Intergenic	-36406	NR_104438	94040	Mm.244078	NM_053155	ENSMUSG00000021097	Clmn	9330188N17Rik|AI428889|AI788815|mKIAA1188	calmin	protein-coding
401-95	chr5	136888399	136888798	+	0	NA	Intergenic	MER134|DNA?|DNA?	-5383	NM_001346699	140709	Mm.295020	NM_024474	ENSMUSG00000004415	Col26a1	9430032K24Rik|BC002218|Col26a|Emid2|Emu2	collagen, type XXVI, alpha 1	protein-coding
401-3	chr9	105976922	105977321	+	0	NA	Intergenic	ORR1E|LTR|ERVL-MaLR	-16478	NM_001167923	665033	Mm.39826	NM_001167923	ENSMUSG00000091345	Col6a5	Col29a1|EG665033|Gm7455	collagen, type VI, alpha 5	protein-coding
401-39	chr3	19953806	19954205	+	0	NA	Intergenic	Intergenic	-3049	NM_001276250	12870	Mm.13787	NM_007752	ENSMUSG00000003617	Cp	D3Ertd555e	ceruloplasmin	protein-coding
401-21	chr1	67983795	67984194	+	0	NA	Intergenic	RMER5|LTR|ERV1	860967	NM_001080809	227231	Mm.343942	NM_001080809	ENSMUSG00000025991	Cps1	4732433M03Rik|CPS|D1Ucla3	carbamoyl-phosphate synthetase 1	protein-coding
401-233	chr2	130375065	130375464	+	0	NA	Intergenic	Intergenic	22365	NM_019696	56264	Mm.112701	NM_019696	ENSMUSG00000027408	Cpxm1	AA986902|Cpx-1|Cpx1|Cpxm	carboxypeptidase X 1 (M14 family)	protein-coding
401-80	chr6	127546668	127547067	+	0	NA	Intergenic	Intergenic	-14469	NM_001368877	381812	Mm.296093	NM_001033464	ENSMUSG00000061414	Cracr2a	Efcab4b|Gm1073|Gm462	calcium release activated channel regulator 2A	protein-coding
401-168	chr7	131256869	131257268	+	0	NA	intron (NM_001370825, intron 27 of 68)	intron (NM_001370825, intron 27 of 68)	65224	NM_008411	16433	Mm.142717	NM_008411	ENSMUSG00000040205	Cuzd1	Erg-1|Itmap1|Uo-44|Usg|Utczp	CUB and zona pellucida-like domains 1	protein-coding
401-418	chr5	95938184	95938583	+	0	NA	Intergenic	Intergenic	-18556	NM_018866	55985	Mm.10116	NM_018866	ENSMUSG00000023078	Cxcl13	4631412M08Rik|ANGIE2|Angie|BCA-1|BLC|BLR1L|Scyb13	chemokine (C-X-C motif) ligand 13	protein-coding
401-489	chr5	90832413	90832812	+	0	NA	Intergenic	Intergenic	38078	NM_011339	20309	Mm.64326	NM_011339	ENSMUSG00000029375	Cxcl15	Il8|Scyb15|lungkine|weche	chemokine (C-X-C motif) ligand 15	protein-coding
401-391	chr1	128616664	128617063	+	0	NA	Intergenic	Intergenic	-24564	NM_009911	12767	Mm.1401	NM_009911	ENSMUSG00000045382	Cxcr4	CD184|CXC-R4|CXCR-4|Cmkar4|LESTR|PB-CKR|PBSF/SDF-1|Sdf1r|b2b220Clo	chemokine (C-X-C motif) receptor 4	protein-coding
401-189	chr7	26962427	26962826	+	0	NA	Intergenic	L1_Mur3|LINE|L1	-23240	NM_001101467	233005	Mm.291574	NM_001101467	ENSMUSG00000091867	Cyp2a22	EG233005	cytochrome P450, family 2, subfamily a, polypeptide 22	protein-coding
401-178	chr7	27111086	27111485	+	0	NA	Intergenic	Intergenic	-8670	NM_007817	13107	Mm.4515	NM_007817	ENSMUSG00000052974	Cyp2f2	Cyp2f	cytochrome P450, family 2, subfamily f, polypeptide 2	protein-coding
401-290	chr2	158211656	158212055	+	0	NA	intron (NM_001131021, intron 5 of 15)	intron (NM_001131021, intron 5 of 15)	17369	NM_001131021	228846	Mm.187574	NM_177657	ENSMUSG00000037813	D630003M21Rik	-	RIKEN cDNA D630003M21 gene	protein-coding
401-173	chr19	28573611	28574010	+	0	NA	intron (NM_175459, intron 2 of 10)	intron (NM_175459, intron 2 of 10)	-104414	NR_045330	320176	Mm.406716	NR_045330	ENSMUSG00000097735	D930032P07Rik	-	RIKEN cDNA D930032P07 gene	ncRNA
401-402	chr17	49538862	49539261	+	0	NA	intron (NM_001008231, intron 1 of 25)	(CA)n|Simple_repeat|Simple_repeat	25276	NM_001008231	76441	Mm.211275	NM_001008231	ENSMUSG00000040260	Daam2	2310016D11Rik|AI843643|AW557870	dishevelled associated activator of morphogenesis 2	protein-coding
401-2	chr4	104048377	104048776	+	0	NA	intron (NM_001369049, intron 2 of 19)	L1MEc|LINE|L1	-318962	NR_104385	13131	Mm.289682	NM_010014	ENSMUSG00000028519	Dab1	AI956902|C630028C02Rik|scm|scr|scrambler|yot	disabled 1	protein-coding
401-325	chr12	71258585	71258984	+	0	NA	Intergenic	Intergenic	-51100	NM_021532	59036	Mm.46662	NM_021532	ENSMUSG00000044548	Dact1	4921528D17Rik|AI115603|DAPPER|DAPPER1|FRODO|Frd1|Frodo1|MDpr1|MTNG3|THYEX3	dishevelled-binding antagonist of beta-catenin 1	protein-coding
401-225	chr7	49506412	49506811	+	0	NA	intron (NM_001111016, intron 12 of 38)	intron (NM_001111016, intron 12 of 38)	130224	NM_001005232	13172	Mm.307176	NM_001005232	ENSMUSG00000030507	Dbx1	AI426026|Dbx	developing brain homeobox 1	protein-coding
401-82	chr9	106818271	106818670	+	0	NA	Intergenic	Intergenic	-3506	NM_001015507	321006	Mm.440089	NM_001015507	ENSMUSG00000040325	Dcaf1	AI447437|B930007L02Rik|Vprbp|mKIAA0800	DDB1 and CUL4 associated factor 1	protein-coding
401-279	chr3	55248538	55248937	+	0	NA	intron (NM_001357469, intron 2 of 17)	intron (NM_001357469, intron 2 of 17)	6373	NM_001357475	13175	Mm.393242	NM_019978	ENSMUSG00000027797	Dclk1	1700113D08Rik|2810480F11Rik|AI836758|Click-I|Cpg16|Dcamkl1|Dcl|Dclk|mKIAA0369	doublecortin-like kinase 1	protein-coding
401-167	chr19	56524954	56525353	+	0	NA	Intergenic	LTRIS_Mus|LTR|ERV1	22969	NR_153439	55947	Mm.2805	NM_018831	ENSMUSG00000025077	Dclre1a	2810043H12Rik|AU022226|Pso2|Smn1a|Snm1|mKIAA0086	DNA cross-link repair 1A	protein-coding
401-400	chrX	143882459	143882858	+	0	NA	intron (NM_010025, intron 3 of 6)	L2|LINE|L2	50466	NM_001110222	13193	Mm.12871	NM_010025	ENSMUSG00000031285	Dcx	Dbct	doublecortin	protein-coding
401-140	chr13	108483198	108483597	+	0	NA	Intergenic	Intergenic	167060	NM_178683	218581	Mm.32318	NM_178683	ENSMUSG00000021697	Depdc1b	9830132O03|AW260467|XTP1	DEP domain containing 1B	protein-coding
401-397	chr9	94386119	94386518	+	0	NA	Intergenic	Intergenic	151763	NM_001033145	68861	Mm.258746	NM_001033145	ENSMUSG00000045414	Dipk2a	1190002N15Rik|GoPro49|HASF	divergent protein kinase domain 2A	protein-coding
401-4	chr13	52399157	52399556	+	0	NA	Intergenic	Intergenic	131480	NM_001024474	68203	Mm.29362	NM_001024474	ENSMUSG00000047842	Diras2	2900052J15Rik|AI414999	DIRAS family, GTP-binding RAS-like 2	protein-coding
401-15	chr8	36562407	36562806	+	0	NA	Intergenic	Intergenic	51337	NM_015802	50768	Mm.125155	NM_015802	ENSMUSG00000031523	Dlc1	A730069N07Rik|Arhgap7|HP|STARD12|dlc-1	deleted in liver cancer 1	protein-coding
401-266	chr4	107602281	107602680	+	0	NA	intron (NM_147221, intron 4 of 10)	intron (NM_147221, intron 4 of 10)	81109	NR_151717	56296	Mm.141324	NM_019872	ENSMUSG00000028610	Dmrtb1	Dmrt6|Prp13	DMRT-like family B with proline-rich C-terminal, 1	protein-coding
401-102	chr1	46413564	46413963	+	0	NA	Intergenic	Intergenic	-11755	NM_001310335	100101919	Mm.383402	NM_001310335	ENSMUSG00000101337	Dnah7c	Dnahc7c	dynein, axonemal, heavy chain 7C	protein-coding
401-342	chr10	88341445	88341844	+	0	NA	intron (NM_027878, intron 2 of 6)	PB1D11|SINE|Alu	15431	NM_027878	71712	Mm.35450	NM_027878	ENSMUSG00000020057	Dram1	1200002N14Rik|Dram	DNA-damage regulated autophagy modulator 1	protein-coding
401-479	chr8	95042479	95042878	+	0	NA	intron (NM_173036, intron 11 of 11)	MLTR73|LTR|ERV1	-12425	NM_001042715	330830	Mm.277112	NM_001042715	ENSMUSG00000031786	Drc7	Ccdc135|Gm770|SRG-L|SRG-S	dynein regulatory complex subunit 7	protein-coding
401-180	chr16	97070497	97070896	+	0	NA	intron (NM_031174, intron 1 of 32)	HAL1|LINE|L1	100039	NM_031174	13508	Mm.102437	NM_031174	ENSMUSG00000050272	Dscam	4932410A21Rik	DS cell adhesion molecule	protein-coding
401-72	chr5	120698863	120699262	+	0	NA	intron (NM_008052, intron 2 of 9)	intron (NM_008052, intron 2 of 9)	12607	NM_008052	14357	Mm.1645	NM_008052	ENSMUSG00000029603	Dtx1	Fxit1|mKIAA4160	deltex 1, E3 ubiquitin ligase	protein-coding
401-113	chr8	116237696	116238095	+	0	NA	Intergenic	Intergenic	-267120	NM_029297	75465	Mm.23114	NM_029297	ENSMUSG00000034467	Dynlrb2	1700009A04Rik|DNLC2B|Dncl2b	dynein light chain roadblock-type 2	protein-coding
401-218	chr5	111675598	111675997	+	0	NA	Intergenic	Intergenic	85931	NR_045834	269683	Mm.136946	NM_207252	ENSMUSG00000085271	E130006D01Rik	Gm16018|Gm681	RIKEN cDNA E130006D01 gene	ncRNA
401-301	chr1	20999330	20999729	+	0	NA	Intergenic	Intergenic	47903	NM_027974	71877	Mm.29178	NM_027974	ENSMUSG00000041809	Efhc1	1700029F22Rik|mRib72-1|myoclonin1	EF-hand domain (C-terminal) containing 1	protein-coding
401-490	chr1	87275208	87275607	+	0	NA	intron (NM_028889, intron 1 of 3)	intron (NM_028889, intron 1 of 3)	11054	NM_028889	98363	Mm.247951	NM_028889	ENSMUSG00000026255	Efhd1	4931430I01Rik|AI452351|PP3051|mitocalcin	EF hand domain containing 1	protein-coding
401-271	chr17	61862458	61862857	+	0	NA	Intergenic	Intergenic	1018660	NM_010109	13640	Mm.7978	NM_010109	ENSMUSG00000048915	Efna5	AL-1|AV158822|EFL-5|Ephrin-A5|Epl7|LERK-7|RAGS	ephrin A5	protein-coding
401-263	chr8	7919640	7920039	+	0	NA	Intergenic	Intergenic	741403	NM_001368299	13642	Mm.209813	NM_010111	ENSMUSG00000001300	Efnb2	ELF-2|Epl5|Eplg5|Htk-L|LERK-5|Lerk5|NLERK-1	ephrin B2	protein-coding
401-331	chr12	3998525	3998924	+	0	NA	intron (NM_001082483, intron 3 of 22)	intron (NM_001082483, intron 3 of 22)	40191	NM_001082483	668212	Mm.210266	NM_001082483	ENSMUSG00000020658	Efr3b	AI852640|C030014M07Rik|mKIAA0953	EFR3 homolog B	protein-coding
401-22	chr3	129681784	129682183	+	0	NA	intron (NM_010113, intron 22 of 23)	intron (NM_010113, intron 22 of 23)	43103	NM_001310737	13645	Mm.252481	NM_010113	ENSMUSG00000028017	Egf	AI790464	epidermal growth factor	protein-coding
401-133	chr2	103226770	103227169	+	0	NA	Intergenic	Intergenic	76227	NM_007914	13661	Mm.10724	NM_007914	ENSMUSG00000012350	Ehf	9030625L19Rik|AU019492	ets homologous factor	protein-coding
401-449	chr11	64711762	64712161	+	0	NA	Intergenic	Intergenic	-267074	NM_001362982	68626	Mm.157711	NM_023479	ENSMUSG00000020549	Elac2	1110017O07Rik|D11Wsu80e|Hpc2	elaC ribonuclease Z 2	protein-coding
401-276	chr3	129332560	129332959	+	0	NA	promoter-TSS (NM_007934)	promoter-TSS (NM_007934)	-10	NM_007934	13809	Mm.1193	NM_007934	ENSMUSG00000028024	Enpep	6030431M22Rik|APA|Bp-1/6C3|Ly-51|Ly51	glutamyl aminopeptidase	protein-coding
401-472	chr4	136742432	136742831	+	0	NA	intron (NM_010142, intron 3 of 15)	intron (NM_010142, intron 3 of 15)	93381	NM_001290753	13844	Mm.250981	NM_010142	ENSMUSG00000028664	Ephb2	Cek5|Drt|ETECK|Erk|Hek5|Nuk|Prkm5|Qek5|Sek3|Tyro5	Eph receptor B2	protein-coding
401-410	chr6	137675560	137675959	+	0	NA	Intergenic	Intergenic	-26474	NM_007945	13860	Mm.235346	NM_007945	ENSMUSG00000015766	Eps8	AW261790	epidermal growth factor receptor pathway substrate 8	protein-coding
401-328	chr2	70505884	70506283	+	0	NA	intron (NR_040496, intron 1 of 2)	intron (NR_040496, intron 1 of 2)	-2736	NM_025744	66748	Mm.423014	NM_025744	ENSMUSG00000075302	Erich2	4933404M02Rik	glutamate rich 2	protein-coding
401-386	chr18	10613783	10614182	+	0	NA	Intergenic	Intergenic	-3630	NM_001081222	77805	Mm.210996	NM_144542	ENSMUSG00000024293	Esco1	A930014I12Rik	establishment of sister chromatid cohesion N-acetyltransferase 1	protein-coding
401-254	chr10	4625291	4625690	+	0	NA	intron (NM_007956, intron 1 of 8)	intron (NM_007956, intron 1 of 8)	13501	NM_007956	13982	Mm.9213	NM_007956	ENSMUSG00000019768	Esr1	ER|ER-alpha|ERa|ERalpha|ESR|Estr|Estra|Nr3a1	estrogen receptor 1 (alpha)	protein-coding
401-413	chr1	187623983	187624382	+	0	NA	intron (NM_001243792, intron 1 of 7)	intron (NM_001243792, intron 1 of 7)	15176	NM_001243792	26381	Mm.89989	NM_011935	ENSMUSG00000026610	Esrrg	ERR3|Errg|NR3B3|mKIAA0832	estrogen-related receptor gamma	protein-coding
401-404	chr11	64579798	64580197	+	0	NA	Intergenic	Intergenic	-143323	NR_028445	654805	Mm.436132	NR_028445		F930015N05Rik	-	RIKEN cDNA F930015N05 gene	ncRNA
401-265	chr14	8297814	8298213	+	0	NA	3' UTR (NM_001360339, exon 4 of 4)	3' UTR (NM_001360339, exon 4 of 4)	11764	NM_183187	268709	Mm.256058	NM_183187	ENSMUSG00000021750	Fam107a	DRR1	family with sequence similarity 107, member A	protein-coding
401-347	chr14	62506571	62506970	+	0	NA	Intergenic	Intergenic	-48967	NM_001243857	629059	Mm.291864	NM_001243857	ENSMUSG00000035184	Fam124a	EG629059	family with sequence similarity 124, member A	protein-coding
401-371	chr6	58989213	58989612	+	0	NA	intron (NM_153574, intron 3 of 17)	PB1D10|SINE|Alu	35090	NM_153574	58909	Mm.28813	NM_153574	ENSMUSG00000037709	Fam13a	AI462012|D430015B01Rik|FAM13A1|Precm1	family with sequence similarity 13, member A	protein-coding
401-244	chr14	63442965	63443364	+	0	NA	intron (NM_177628, intron 2 of 3)	intron (NM_177628, intron 2 of 3)	6770	NM_177628	219148	Mm.37882	NM_177628	ENSMUSG00000035095	Fam167a	A030013D21	family with sequence similarity 167, member A	protein-coding
401-154	chr10	77484272	77484671	+	0	NA	Intergenic	Intergenic	31342	NM_133998	108707	Mm.259547	NM_133998	ENSMUSG00000032977	Fam207a	1810008A18Rik|AI303072	family with sequence similarity 207, member A	protein-coding
401-469	chr18	58180403	58180802	+	0	NA	intron (NM_010181, intron 5 of 64)	intron (NM_010181, intron 5 of 64)	29324	NM_010181	14119	Mm.20271	NM_010181	ENSMUSG00000024598	Fbn2	BC063774|Fib-2|mKIAA4226|sne|sy	fibrillin 2	protein-coding
401-336	chr14	45477712	45478111	+	0	NA	intron (NM_001360525, intron 4 of 15)	intron (NM_001360525, intron 4 of 15)	52154	NM_001360525	218952	Mm.210018	NM_146054	ENSMUSG00000037712	Fermt2	AA960555|Kindlin-2|Mig2|Plekhc1	fermitin family member 2	protein-coding
401-388	chr7	130233338	130233737	+	0	NA	intron (NM_201601, intron 2 of 15)	intron (NM_201601, intron 2 of 15)	33271	NM_001347638	14183	Mm.16340	NM_010207	ENSMUSG00000030849	Fgfr2	AU043015|AW556123|Bek|Fgfr-2|Fgfr-7|Fgfr7|KGFR|KGFRTr|svs	fibroblast growth factor receptor 2	protein-coding
401-458	chr17	28428948	28429347	+	0	NA	intron (NM_010220, intron 4 of 10)	intron (NM_010220, intron 4 of 10)	57002	NM_010220	14229	Mm.276405	NM_010220	ENSMUSG00000024222	Fkbp5	D17Ertd592e|Dit1|FKBP-5|FKBP51	FK506 binding protein 5	protein-coding
401-305	chr5	96452036	96452435	+	0	NA	intron (NM_175473, intron 2 of 73)	intron (NM_175473, intron 2 of 73)	78280	NM_175473	231470	Mm.291120	NM_175473	ENSMUSG00000034687	Fras1	E130113P14Rik|bl|mKIAA1500	Fraser extracellular matrix complex subunit 1	protein-coding
401-239	chr3	53659154	53659553	+	0	NA	Intergenic	Intergenic	-1998	NM_172862	242022	Mm.38378	NM_172862	ENSMUSG00000037016	Frem2	6030440P17Rik|8430406N05Rik|Gm409|b2b1562Clo|my|ne|nv1	Fras1 related extracellular matrix protein 2	protein-coding
401-84	chr2	4271029	4271428	+	0	NA	intron (NM_172475, intron 1 of 22)	L1MA4|LINE|L1	118365	NM_172475	209630	Mm.37932	NM_172475	ENSMUSG00000026657	Frmd4a	2700017I06Rik|5330420J21|AI594879|C230040M21Rik|Frmd4|Gm13190|mKIAA1294	FERM domain containing 4A	protein-coding
401-243	chr5	73265415	73265814	+	0	NA	Intergenic	L2b|LINE|L2	-8996	NM_028194	72313	Mm.260594	NM_028194	ENSMUSG00000070733	Fryl	2010313D22Rik|2310004H21Rik|2510002A14Rik|9030227G01Rik|mKIAA0826	FRY like transcription coactivator	protein-coding
401-392	chr12	77727082	77727481	+	0	NA	Intergenic	Intergenic	317140	NM_001252616	53618	Mm.35628	NM_016893	ENSMUSG00000021065	Fut8	-	fucosyltransferase 8	protein-coding
401-129	chr9	45376976	45377375	+	0	NA	intron (NM_022004, intron 1 of 7)	intron (NM_022004, intron 1 of 7)	6990	NM_022004	59095	Mm.208287	NM_022004	ENSMUSG00000066705	Fxyd6	0610030I18Rik|Php	FXYD domain-containing ion transport regulator 6	protein-coding
401-44	chr13	47818981	47819380	+	0	NA	Intergenic	Intergenic	-91255	NR_045156	619327	Mm.412752	NR_045156	ENSMUSG00000114959	G630093K05Rik	-	RIKEN cDNA G630093K05 gene	ncRNA
401-407	chr2	57799377	57799776	+	0	NA	Intergenic	Intergenic	-198579	NM_172855	241391	Mm.484118	NM_172855	ENSMUSG00000026828	Galnt5	4832424J23	polypeptide N-acetylgalactosaminyltransferase 5	protein-coding
401-75	chr3	79953118	79953517	+	0	NA	Intergenic	Intergenic	67387	NM_133187	68659	Mm.427274	NM_133187	ENSMUSG00000027955	Gask1b	1110032E23Rik|2210419I08Rik|AV011458|Ened|Fam198b|GaskbB	golgi associated kinase 1B	protein-coding
401-433	chr13	40875405	40875804	+	0	NA	intron (NM_023887, intron 1 of 2)	L1MC4|LINE|L1	-11154	NM_008105	14538	Mm.314757	NM_008105	ENSMUSG00000021360	Gcnt2	5330430K10Rik|IGnT|IGnTA|IGnTB|IGnTC	glucosaminyl (N-acetyl) transferase 2, I-branching enzyme	protein-coding
401-332	chr15	3489139	3489538	+	0	NA	intron (NM_001048178, intron 1 of 8)	intron (NM_001048178, intron 1 of 8)	92504	NM_001286370	14600	Mm.3986	NM_010284	ENSMUSG00000055737	Ghr	GHBP|GHR/BP	growth hormone receptor	protein-coding
401-448	chr1	119051517	119051916	+	0	NA	intron (NM_001081125, intron 1 of 13)	intron (NM_001081125, intron 1 of 13)	1903	NM_001081125	14633	Mm.273292	NM_001081125	ENSMUSG00000048402	Gli2	-	GLI-Kruppel family member GLI2	protein-coding
401-187	chr17	15320590	15320989	+	0	NA	Intergenic	Intergenic	33672	NR_033511	100038481	Mm.387544	NR_033511		Gm10510	-	predicted gene 10510	ncRNA
401-480	chr7	137086041	137086440	+	0	NA	intron (NM_008598, intron 3 of 4)	intron (NM_008598, intron 3 of 4)	-148443	NR_045885	100038555	Mm.444788	NR_045885	ENSMUSG00000109722	Gm10578	-	predicted gene 10578	ncRNA
401-419	chr13	41883967	41884366	+	0	NA	intron (NR_033545, intron 2 of 6)	L2a|LINE|L2	18251	NR_033545	100038577	Mm.387093	NR_033545	ENSMUSG00000113856	Gm10790	-	predicted gene 10790	ncRNA
401-445	chr4	82065577	82065976	+	0	NA	non-coding (NR_040659, exon 1 of 3)	non-coding (NR_040659, exon 1 of 3)	114	NR_151604	102635575	Mm.403314	NR_151604	ENSMUSG00000087110	Gm11264	-	predicted gene 11264	ncRNA
401-428	chr4	137183154	137183553	+	0	NA	Intergenic	Intergenic	-18287	NR_040443	100503595	Mm.421314	NR_040443	ENSMUSG00000085833	Gm13003	-	predicted gene 13003	ncRNA
401-364	chr2	102763213	102763612	+	0	NA	intron (NM_001361018, intron 8 of 9)	intron (NM_001361018, intron 8 of 9)	-16652	NR_153852	102637542	Mm.371582	NR_153852		Gm13872	-	predicted gene 13872	ncRNA
401-98	chr2	78548903	78549302	+	0	NA	Intergenic	Intergenic	311555	NM_177843	329436	Mm.235448	NM_177843		Gm14461	A830093M07	predicted gene 14461	protein-coding
401-16	chrX	99319214	99319613	+	0	NA	Intergenic	Intergenic	124384	NR_033544	100038584	Mm.368385	NR_033544	ENSMUSG00000073051	Gm14812	-	predicted gene 14812	ncRNA
401-460	chr6	72653420	72653819	+	0	NA	intron (NM_009332, intron 3 of 11)	B3A|SINE|B2	23788	NR_040421	100038714	Mm.321330	NR_040421		Gm15401	-	predicted gene 15401	ncRNA
401-141	chr14	77673150	77673549	+	0	NA	intron (NM_172813, intron 16 of 18)	intron (NM_172813, intron 16 of 18)	125619	NR_157389	380920	Mm.297771	NM_001033440		Gm1587	-	predicted gene 1587	ncRNA
401-261	chr10	77441090	77441489	+	0	NA	Intergenic	Intergenic	22913	NR_027377	100045653	Mm.363175	NR_027377		Gm17769	-	predicted gene, 17769	ncRNA
401-461	chr16	10940020	10940419	+	0	NA	Intergenic	(CA)n|Simple_repeat|Simple_repeat	-25422	NR_131135	545180	Mm.373756	NR_131135	ENSMUSG00000095369	Gm21859	-	predicted gene, 21859	ncRNA
401-110	chr15	80401333	80401732	+	0	NA	Intergenic	Intergenic	37071	NR_155275	102633578	Mm.397484	NR_155274	ENSMUSG00000115888	Gm31369	-	predicted gene, 31369	ncRNA
401-362	chr10	91633232	91633631	+	0	NA	Intergenic	MLT1J1|LTR|ERVL-MaLR	-255398	NR_152729	102633867	Mm.351514	NR_152729	ENSMUSG00000111657	Gm31592	-	predicted gene, 31592	ncRNA
401-144	chr16	86900919	86901318	+	0	NA	Intergenic	Intergenic	-94605	NR_153789	102635020	Mm.132956	NR_153789		Gm32461	-	predicted gene, 32461	ncRNA
401-488	chr14	67476514	67476913	+	0	NA	promoter-TSS (NR_153767)	promoter-TSS (NR_153767)	-160	NR_153767	328436	Mm.246762	NR_153767	ENSMUSG00000114744	Gm38409	E030037F02	predicted gene, 38409	ncRNA
401-20	chr7	129829082	129829481	+	0	NA	Intergenic	Intergenic	-132884	NR_046077	100043150	Mm.334264	NR_046077	ENSMUSG00000108504	Gm4265	-	predicted gene 4265	ncRNA
401-52	chr3	137511277	137511676	+	0	NA	Intergenic	Intergenic	41186	NM_177665	229862	Mm.246591	NM_177665		Gm4861	9230109N16|EG229862	predicted gene 4861	protein-coding
401-227	chr6	53232607	53233006	+	0	NA	Intergenic	Intergenic	11004	NR_073372	231989	Mm.372520	NR_073371	ENSMUSG00000107935	Gm4872	D430007I03	predicted gene 4872	ncRNA
401-197	chr1	38358191	38358590	+	0	NA	intron (NM_001290814, intron 5 of 21)	intron (NM_001290814, intron 5 of 21)	226307	NR_151587	329123	Mm.207123	NR_151587	ENSMUSG00000102716	Gm5099	EG329123	predicted gene 5099	ncRNA
401-163	chr10	108656868	108657267	+	0	NA	intron (NM_001252342, intron 4 of 10)	intron (NM_001252342, intron 4 of 10)	43093	NM_203660	368203	Mm.452758	NM_203660	ENSMUSG00000112039	Gm5136	C6.1AL|EG368203	predicted gene 5136	protein-coding
401-294	chr3	143631246	143631645	+	0	NA	Intergenic	LFSINE_Vert|SINE|tRNA	80698	NR_040405	621809	Mm.360134	NR_040405	ENSMUSG00000105279	Gm6260	EG621809	predicted gene 6260	ncRNA
401-370	chr6	51392100	51392499	+	0	NA	non-coding (NR_110455, exon 3 of 3)	non-coding (NR_110455, exon 3 of 3)	12589	NR_110455	625167	Mm.389772	NR_110455	ENSMUSG00000107660	Gm6559	EG625167	predicted gene 6559	ncRNA
401-484	chr7	73198075	73198474	+	0	NA	Intergenic	Intergenic	-96206	NR_046024	625243	Mm.261798	NR_046024	ENSMUSG00000108383	Gm6567	-	predicted gene 6567	ncRNA
401-319	chr14	77440847	77441246	+	0	NA	intron (NM_172813, intron 4 of 18)	intron (NM_172813, intron 4 of 18)	65822	NR_033141	629678	Mm.390721	NM_001037935	ENSMUSG00000067973	Gm6994	EG629678	predicted gene 6994	ncRNA
401-324	chr2	63832250	63832649	+	0	NA	Intergenic	Intergenic	-257161	NR_152174	667257	Mm.417007	NR_152174		Gm8541	EG667257	predicted gene 8541	ncRNA
401-142	chr1	71886789	71887188	+	0	NA	Intergenic	Intergenic	-1124	NR_027658	667931	Mm.214128	NR_027658	ENSMUSG00000099707	Gm8883	EG667931|Gm554	predicted gene 8883	ncRNA
401-256	chr14	19907874	19908273	+	0	NA	intron (NM_001285910, intron 1 of 2)	intron (NM_001285910, intron 1 of 2)	68620	NM_001285911	14702	Mm.41737	NM_010315	ENSMUSG00000043004	Gng2	-	guanine nucleotide binding protein (G protein), gamma 2	protein-coding
401-360	chr18	56035108	56035507	+	0	NA	Intergenic	Intergenic	-365033	NM_001360917	107022	Mm.24356	NM_026240	ENSMUSG00000001700	Gramd3	9030613F08Rik|9130427A09Rik|AW061306|Gramd2b|NS3TP2	GRAM domain containing 3	protein-coding
401-193	chr4	44979833	44980232	+	0	NA	Intergenic	Intergenic	-1362	NM_080289	76238	Mm.196574	NM_080289	ENSMUSG00000035637	Grhpr	1110059D05Rik|6430629L09Rik|Glxr	glyoxylate reductase/hydroxypyruvate reductase	protein-coding
401-385	chr11	56862586	56862985	+	0	NA	Intergenic	L4_A_Mam|LINE|RTE-X	-148833	NM_008165	14799	Mm.4920	NM_008165	ENSMUSG00000020524	Gria1	2900051M01Rik|Glr-1|Glr1|GluA1|GluR-A|GluRA|Glur-1|Glur1|HIPA1|gluR-K1	glutamate receptor, ionotropic, AMPA1 (alpha 1)	protein-coding
401-23	chr16	88376676	88377075	+	0	NA	Intergenic	Intergenic	-86610	NM_001346964	14805	Mm.5134	NM_010348	ENSMUSG00000022935	Grik1	A830007B11Rik|D16Ium24|D16Ium24e|GluK1|GluK5|Glur-5|Glur5|Glurbeta1	glutamate receptor, ionotropic, kainate 1	protein-coding
401-455	chr4	119662193	119662592	+	0	NA	Intergenic	MER54A|LTR|ERVL	-3447	NM_008191	14916	Mm.278	NM_008191	ENSMUSG00000032978	Guca2b	AV066530|Gcap2|Ugn	guanylate cyclase activator 2b (retina)	protein-coding
401-252	chr8	80320680	80321079	+	0	NA	Intergenic	Intergenic	-173166	NM_010369	14934	Mm.13123	NM_010369	ENSMUSG00000051839	Gypa	AI853584|CD235a|GPA	glycophorin A	protein-coding
401-165	chr15	62212527	62212926	+	0	NA	intron (NR_132747, intron 2 of 4)	MIRb|SINE|MIR	6725	NR_003523	67552	Mm.484027	NM_026230		H2afy3	4933432H23Rik	H2A histone family, member Y3	pseudo
401-393	chr19	56122219	56122618	+	0	NA	Intergenic	LTR16C|LTR|ERVL	-165494	NM_001329935	226243	Mm.25791	NM_146101	ENSMUSG00000025075	Habp2	AI035669|FSAP|HABP|HGFAL|PHBP	hyaluronic acid binding protein 2	protein-coding
401-269	chr19	36688081	36688480	+	0	NA	intron (NR_033510, intron 1 of 4)	intron (NR_033510, intron 1 of 4)	1199	NR_033510	668215	Mm.394223	NR_033510	ENSMUSG00000087579	Hectd2os	1500017E21Rik	Hectd2, opposite strand	ncRNA
401-138	chr3	8720447	8720846	+	0	NA	Intergenic	Intergenic	-53608	NM_010423	15213	Mm.29581	NM_010423	ENSMUSG00000040289	Hey1	AI316788|AI414254|CHF2|HRT1|Herp2|Hesr1|bHLHb31|hesr-1	hairy/enhancer-of-split related with YRPW motif 1	protein-coding
401-29	chr8	80253528	80253927	+	0	NA	Intergenic	Intergenic	-195719	NM_020259	15245	Mm.254493	NM_020259	ENSMUSG00000064325	Hhip	Hhip1	Hedgehog-interacting protein	protein-coding
401-485	chr9	75979180	75979579	+	0	NA	Intergenic	MLTR18B_MM|LTR|ERVK	-35598	NM_173731	208982	Mm.82306	NM_173731	ENSMUSG00000007908	Hmgcll1	BC037381	3-hydroxymethyl-3-methylglutaryl-Coenzyme A lyase-like 1	protein-coding
401-287	chr12	17636599	17636998	+	0	NA	Intergenic	Intergenic	-54011	NM_016677	53602	Mm.313619	NM_016677	ENSMUSG00000071379	Hpcal1	NVL-3|NVP-3|Nvp3|VILIP3|Vnsl3|Vsnl3	hippocalcin-like 1	protein-coding
401-179	chr13	54188202	54188601	+	0	NA	Intergenic	Intergenic	-3728	NM_001010973	15466	Mm.57243	NM_008286	ENSMUSG00000034987	Hrh2	H2R|HH2R	histamine receptor H2	protein-coding
401-299	chr18	13082040	13082439	+	0	NA	Intergenic	Intergenic	75249	NM_153087	225192	Mm.207073	NM_153087	ENSMUSG00000037346	Hrh4	AXOR35|BG26|GPCR105|GPRv53|H4|H4R|HH4R	histamine receptor H4	protein-coding
401-58	chr5	116409647	116410046	+	0	NA	intron (NM_030704, intron 2 of 2)	intron (NM_030704, intron 2 of 2)	13018	NM_030704	80888	Mm.21549	NM_030704	ENSMUSG00000041548	Hspb8	AU018630|AW413033|Cryac|D5Ucla4|E2IG1|H11|H11K|HSP20-like|HSP22	heat shock protein 8	protein-coding
401-329	chr18	62335734	62336133	+	0	NA	intron (NM_008313, intron 1 of 6)	intron (NM_008313, intron 1 of 6)	-5072	NM_001364957	15562	Mm.20440	NM_008313	ENSMUSG00000026322	Htr4	5-HT-4|5-HT4|5-HT<4L>|5HTR4	5 hydroxytryptamine (serotonin) receptor 4	protein-coding
401-106	chr4	98864132	98864531	+	0	NA	Intergenic	RMER10B|LTR|ERVL	-40491	NR_151512	545660	Mm.331722	NM_001033982	ENSMUSG00000073794	I0C0044D17Rik	-	RIKEN cDNA I0C0044D17 gene	ncRNA
401-378	chr5	77369401	77369800	+	0	NA	intron (NM_008048, intron 1 of 4)	intron (NM_008048, intron 1 of 4)	38445	NM_001159518	29817	Mm.233470	NM_008048	ENSMUSG00000036256	Igfbp7	AGM|Fstl2|Mac25	insulin-like growth factor binding protein 7	protein-coding
401-171	chr11	44156041	44156440	+	0	NA	Intergenic	Intergenic	-243823	NM_001303244	16160	Mm.239707	NM_008352	ENSMUSG00000004296	Il12b	Il-12b|Il-12p40|Il12p40|p40	interleukin 12b	protein-coding
401-41	chr8	82523878	82524277	+	0	NA	Intergenic	Intergenic	-121491	NM_008357	16168	Mm.4392	NM_008357	ENSMUSG00000031712	Il15	AI503618|IL-15	interleukin 15	protein-coding
401-423	chr13	112454027	112454426	+	0	NA	Intergenic	Intergenic	-9844	NM_010560	16195	Mm.4364	NM_010560	ENSMUSG00000021756	Il6st	5133400A03Rik|AA389424|BB405851|CD130|D13Ertd699e|gp130	interleukin 6 signal transducer	protein-coding
401-109	chr6	55183238	55183637	+	0	NA	Intergenic	Intergenic	-8447	NM_009349	21743	Mm.299	NM_009349	ENSMUSG00000003477	Inmt	Temt	indolethylamine N-methyltransferase	protein-coding
401-209	chr14	120862336	120862735	+	0	NA	Intergenic	Intergenic	-48659	NM_023579	70572	Mm.221452	NM_023579	ENSMUSG00000030662	Ipo5	1110011C18Rik|5730478E03Rik|AA409333|C76941|IMB3|Kpnb3|Ranbp5|imp5	importin 5	protein-coding
401-420	chr8	91745685	91746084	+	0	NA	Intergenic	Intergenic	55770	NM_008393	16373	Mm.238044	NM_008393	ENSMUSG00000031734	Irx3	AI894186	Iroquois related homeobox 3	protein-coding
401-99	chr11	51852258	51852657	+	0	NA	intron (NM_199299, intron 1 of 11)	intron (NM_199299, intron 1 of 11)	5211	NM_199299	76901	Mm.259996	NM_199299	ENSMUSG00000020387	Jade2	1200017K05Rik|AI480685|Phf15|mKIAA0239	jade family PHD finger 2	protein-coding
401-162	chr2	137613761	137614160	+	0	NA	Intergenic	MIR3|SINE|MIR	-497440	NM_013822	16449	Mm.22398	NM_013822	ENSMUSG00000027276	Jag1	ABE2|Gsfabe2|Htu|Ozz|Ser-1	jagged 1	protein-coding
401-436	chr9	13230535	13230934	+	0	NA	Intergenic	Intergenic	15007	NM_001033181	77532	Mm.459434	NM_001033181	ENSMUSG00000079083	Jrkl	C030035D04Rik|HHMJG	Jrk-like	protein-coding
401-97	chr4	98795212	98795611	+	0	NA	intron (NR_040437, intron 1 of 2)	intron (NR_040437, intron 1 of 2)	1643	NR_040437	399570	Mm.71924	NR_040437	ENSMUSG00000085843	Kank4os	A730085A09Rik	KN motif and ankyrin repeat domains 4, opposite strand	ncRNA
401-327	chr17	53588480	53588879	+	0	NA	intron (NM_001190846, intron 1 of 17)	intron (NM_001190846, intron 1 of 17)	4553	NM_001190846	18519	Mm.255025	NM_020005	ENSMUSG00000000708	Kat2b	A930006P13Rik|AI461839|AW536563|Pcaf|p/CAF	K(lysine) acetyltransferase 2B	protein-coding
401-306	chr19	5614917	5615316	+	0	NA	Intergenic	Intergenic	-5022	NM_001199249	81601	Mm.228930	NM_178637	ENSMUSG00000024926	Kat5	AI839539|CPLA2|Htatip|Htatip1|PLIP|Tip55|Tip60	K(lysine) acetyltransferase 5	protein-coding
401-481	chr2	63184293	63184692	+	0	NA	promoter-TSS (NM_133207)	promoter-TSS (NM_133207)	-205	NM_133207	170738	Mm.242532	NM_133207	ENSMUSG00000059742	Kcnh7	9330137I11Rik|Kv11.3|erg3	potassium voltage-gated channel, subfamily H (eag-related), member 7	protein-coding
401-387	chr16	95161246	95161645	+	0	NA	Intergenic	Intergenic	-96113	NM_001271691	16516	Mm.272239	NM_019664	ENSMUSG00000062609	Kcnj15	4930414N08Rik|AI182284|AI267127|IRKK|Kir4.2	potassium inwardly-rectifying channel, subfamily J, member 15	protein-coding
401-262	chr2	164174575	164174974	+	0	NA	Intergenic	Intergenic	-3661	NM_008435	16538	Mm.6217	NM_008435	ENSMUSG00000040164	Kcns1	Kv9.1	K+ voltage-gated channel, subfamily S, 1	protein-coding
401-153	chr11	91776554	91776953	+	0	NA	Intergenic	ID_B1|SINE|B4	-199198	NM_028547	73470	Mm.67677	NM_028547	ENSMUSG00000046755	Kif2b	1700063D03Rik	kinesin family member 2B	protein-coding
401-341	chr11	53587451	53587850	+	0	NA	intron (NM_001290805, intron 9 of 16)	MER58A|DNA|hAT-Charlie	20281	NM_001290806	16568	Mm.88694	NM_008443	ENSMUSG00000018395	Kif3a	Kif3|Kifl|Kns3	kinesin family member 3A	protein-coding
401-103	chr8	121857573	121857972	+	0	NA	Intergenic	Intergenic	-28203	NM_145605	234825	Mm.209329	NM_145605	ENSMUSG00000040263	Klhdc4	AA408426|AV352552|BC012312|G430025P05Rik	kelch domain containing 4	protein-coding
401-381	chr9	123330331	123330730	+	0	NA	Intergenic	RLTR13C3|LTR|ERVK	-36397	NM_153168	102436	Mm.276076	NM_153168	ENSMUSG00000035202	Lars2	AI035546|Kiaa0028|LEURS	leucyl-tRNA synthetase, mitochondrial	protein-coding
401-289	chr2	25484968	25485367	+	0	NA	Intergenic	Intergenic	8744	NM_029958	77701	Mm.99123	NM_029958	ENSMUSG00000026943	Lcn12	9230102M18Rik	lipocalin 12	protein-coding
401-333	chr5	66962914	66963313	+	0	NA	intron (NM_001368863, intron 6 of 25)	URR1A|DNA|hAT-Charlie	-5315	NM_001256122	77569	Mm.374778	NM_001001980	ENSMUSG00000037736	Limch1	3732412D22Rik|mKIAA1102	LIM and calponin homology domains 1	protein-coding
401-170	chr6	145499509	145499908	+	0	NA	Intergenic	Intergenic	-64783	NM_028742	74071	Mm.441497	NM_028742	ENSMUSG00000054966	Lmntd1	4933403M22Rik|AI482300|Ifltd1|Lmna-rs1|Lmna1	lamin tail domain containing 1	protein-coding
401-478	chr6	94717681	94718080	+	0	NA	Intergenic	Intergenic	-17735	NM_008377	16206	Mm.245210	NM_008377	ENSMUSG00000030029	Lrig1	D6Bwg0781e|Img|LIG-1	leucine-rich repeats and immunoglobulin-like domains 1	protein-coding
401-380	chr6	28891599	28891998	+	0	NA	Intergenic	Intergenic	-60051	NM_138682	192198	Mm.443660	NM_138682	ENSMUSG00000049939	Lrrc4	MBAG1|NGL-2|NGL2|NLG-2|Nag14	leucine rich repeat containing 4	protein-coding
401-369	chr4	107248005	107248404	+	0	NA	intron (NM_029985, intron 1 of 7)	intron (NM_029985, intron 1 of 7)	5329	NM_029985	77809	Mm.29681	NM_029985	ENSMUSG00000028617	Lrrc42	A930011F22Rik|AA536996	leucine rich repeat containing 42	protein-coding
401-468	chr2	85215236	85215635	+	0	NA	Intergenic	L2c|LINE|L2	-16685	NM_001033346	241528	Mm.291095	NM_001033346	ENSMUSG00000075224	Lrrc55	A330097E02Rik|Gm351	leucine rich repeat containing 55	protein-coding
401-231	chr6	18803197	18803596	+	0	NA	Intergenic	(TG)n|Simple_repeat|Simple_repeat	-45239	NM_133939	76522	Mm.275158	NM_133939	ENSMUSG00000044155	Lsm8	2010003I05Rik|AW214405|Naa38	LSM8 homolog, U6 small nuclear RNA associated	protein-coding
401-226	chr17	75189302	75189701	+	0	NA	intron (NM_206958, intron 1 of 29)	intron (NM_206958, intron 1 of 29)	10720	NM_001331233	268977	Mm.269747	NM_019919	ENSMUSG00000001870	Ltbp1	9430031G15Rik|9830146M04|Ltbp-1|Ltbp1L|TGF-beta1-BP-1|Tgfb|b2b1000Clo	latent transforming growth factor beta binding protein 1	protein-coding
401-149	chr4	81129834	81130233	+	0	NA	Intergenic	Intergenic	219347	NM_026821	52829	Mm.273986	NM_026821	ENSMUSG00000048706	Lurap1l	1110029A09Rik|AV077978|AV175137|D4Bwg0951e|WI-13707|bM350F23.1	leucine rich adaptor protein 1-like	protein-coding
401-201	chr2	49739028	49739427	+	0	NA	intron (NM_008449, intron 17 of 25)	intron (NM_008449, intron 17 of 25)	-48459	NM_027990	71897	Mm.41381	NM_027990	ENSMUSG00000026765	Lypd6b	2310010M24Rik|AW049525	LY6/PLAUR domain containing 6B	protein-coding
401-59	chr18	4186512	4186911	+	0	NA	Intergenic	Intergenic	20879	NM_026092	67328	Mm.158148	NM_026092	ENSMUSG00000024233	Lyzl1	1700038F02Rik|Lyc2|Lyzd1	lysozyme-like 1	protein-coding
401-411	chr1	66101388	66101787	+	0	NA	Intergenic	Intergenic	-73742	NM_008632	17756	Mm.256966	NM_008632	ENSMUSG00000015222	Map2	G1-397-34|MAP-2|Mtap-2|Mtap2|repro4	microtubule-associated protein 2	protein-coding
401-359	chr12	69922107	69922506	+	0	NA	intron (NM_178628, intron 2 of 14)	RMER12B|LTR|ERVK	-29143	NM_201519	399510	Mm.291936	NM_201519	ENSMUSG00000034761	Map4k5	4432415E19Rik|GCKR|KHS|MAPKKKK5	mitogen-activated protein kinase kinase kinase kinase 5	protein-coding
401-399	chr18	73907045	73907444	+	0	NA	Intergenic	Intergenic	33785	NM_001360936	225724	Mm.254517	NM_172632	ENSMUSG00000024558	Mapk4	A330097D03Rik|Erk3|Prkm4|p63Mapk	mitogen-activated protein kinase 4	protein-coding
401-11	chr6	15893792	15894191	+	0	NA	Intergenic	Intergenic	173330	NM_175088	16543	Mm.1314	NM_175088	ENSMUSG00000041390	Mdfic	Kdt1|Mdfid	MyoD family inhibitor domain containing	protein-coding
401-340	chr17	29824506	29824905	+	0	NA	Intergenic	Intergenic	63177	NM_001081160	74762	Mm.40901	NM_001081160	ENSMUSG00000043557	Mdga1	1200011I03Rik|GPIM|Mamdc3	MAM domain containing glycosylphosphatidylinositol anchor 1	protein-coding
401-361	chr10	117672731	117673130	+	0	NA	intron (NM_027468, intron 6 of 8)	intron (NM_027468, intron 6 of 8)	37828	NM_001288586	17246	Mm.22670	NM_010786	ENSMUSG00000020184	Mdm2	1700007J15Rik|AA415488|Mdm-2	transformed mouse 3T3 cell double minute 2	protein-coding
401-160	chr6	121154213	121154612	+	0	NA	Intergenic	Intergenic	-23390	NM_001270475	194401	Mm.122399	NM_153396	ENSMUSG00000051586	Mical3	C130040D16Rik|Mical-3|mKIAA1364	microtubule associated monooxygenase, calponin and LIM domain containing 3	protein-coding
401-40	chr8	128383140	128383539	+	0	NA	intron (NM_001358959, intron 2 of 16)	intron (NM_001358959, intron 2 of 16)	24098	NR_035436	100316680		NR_035436	ENSMUSG00000084523	Mir1903	Mirn1903|mmu-mir-1903	microRNA 1903	ncRNA
401-248	chr8	127962811	127963210	+	0	NA	Intergenic	ORR1E|LTR|ERVL-MaLR	315215	NR_105822	102465212		NR_105822	ENSMUSG00000099326	Mir21c	Gm28013|mmu-mir-21c	microRNA 21c	ncRNA
401-422	chr19	33097949	33098348	+	0	NA	Intergenic	Intergenic	-58964	NR_039552	100628575		NR_039552	ENSMUSG00000106278	Mir3970	mmu-mir-3970|mu-mir-3970	microRNA 3970	ncRNA
401-145	chr3	85399881	85400280	+	0	NA	Intergenic	Intergenic	-67297	NR_130326	100316670		NR_130326	ENSMUSG00000080424	Mir466k	Mirn466k|mmu-mir-466k	microRNA 466k	ncRNA
401-195	chr1	34315453	34315852	+	0	NA	Intergenic	Intergenic	117547	NR_039562	100628580		NR_039562	ENSMUSG00000092852	Mir5103	mir-5103|mmu-mir-5103|mu-mir-5103	microRNA 5103	ncRNA
401-114	chr3	93411939	93412338	+	0	NA	Intergenic	Intergenic	-16353	NR_039585	100628630		NR_039585	ENSMUSG00000093269	Mir5124a	Mir5124|mmu-mir-5124|mmu-mir-5124a|mu-mir-5124	microRNA 5124a	ncRNA
401-281	chr17	67159491	67159890	+	0	NA	intron (NM_008984, intron 2 of 30)	intron (NM_008984, intron 2 of 30)	-133455	NR_049205	100885844		NR_049205	ENSMUSG00000093508	Mir5709	Gm22041|mir-5709|mmu-mir-5709	microRNA 5709	ncRNA
401-264	chr13	109143748	109144147	+	0	NA	intron (NM_011056, intron 3 of 16)	intron (NM_011056, intron 3 of 16)	-180797	NR_030644	100124489		NR_030644	ENSMUSG00000076946	Mir582	Mirn582|mir-582|mmu-mir-582	microRNA 582	ncRNA
401-24	chr1	73813637	73814036	+	0	NA	intron (NR_045311, intron 6 of 8)	intron (NR_045311, intron 6 of 8)	41739	NR_105769	102465179		NR_105769	ENSMUSG00000098504	Mir6351	Gm27936|mmu-mir-6351	microRNA 6351	ncRNA
401-194	chr1	77248523	77248922	+	0	NA	Intergenic	Intergenic	248046	NR_105770	102465180		NR_105770	ENSMUSG00000099141	Mir6352	Gm27481|mmu-mir-6352	microRNA 6352	ncRNA
401-164	chr13	28498166	28498565	+	0	NA	intron (NR_045054, intron 7 of 7)	intron (NR_045054, intron 7 of 7)	212508	NR_105787	102466635		NR_105787	ENSMUSG00000099158	Mir6368	Gm27800|mmu-mir-6368	microRNA 6368	ncRNA
401-320	chr4	134591454	134591853	+	0	NA	intron (NM_207237, intron 3 of 11)	intron (NM_207237, intron 3 of 11)	-23802	NR_105829	102465216		NR_105829	ENSMUSG00000099289	Mir6403	Gm27992|mmu-mir-6403	microRNA 6403	ncRNA
401-89	chr7	143958138	143958537	+	0	NA	Intergenic	Intergenic	25222	NR_105830	102465217		NR_105830	ENSMUSG00000099321	Mir6404	Gm28014|mmu-mir-6404	microRNA 6404	ncRNA
401-376	chr11	68172231	68172630	+	0	NA	intron (NM_001361351, intron 6 of 6)	MTEa-int|LTR|ERVL-MaLR	-48462	NR_105833	102465219		NR_105833	ENSMUSG00000099174	Mir6406	Gm27981|mmu-mir-6406	microRNA 6406	ncRNA
401-96	chr12	35220351	35220750	+	0	NA	Intergenic	Intergenic	-25653	NR_030449	751520		NR_030449	ENSMUSG00000076253	Mir680-3	Mirn680-3	microRNA 680-3	ncRNA
401-190	chr10	120458998	120459397	+	0	NA	intron (NM_010441, intron 3 of 4)	intron (NM_010441, intron 3 of 4)	-11087	NR_030434	791076		NR_030434	ENSMUSG00000076448	Mir763	Mirn763|mir-763|mmu-mir-763	microRNA 763	ncRNA
401-309	chr16	21274037	21274436	+	0	NA	intron (NR_046162, intron 3 of 4)	intron (NR_046162, intron 3 of 4)	-18170	NR_106145	102465781		NR_106145	ENSMUSG00000098400	Mir7680	Gm27417|mmu-mir-7680	microRNA 7680	ncRNA
401-222	chr18	46464544	46464943	+	0	NA	TTS (NR_045438)	TTS (NR_045438)	1073	NR_045438	72076	Mm.82766	NM_028086		Mospd4	2010013H21Rik	motile sperm domain containing 4	pseudo
401-297	chr5	124316560	124316959	+	0	NA	intron (NR_102690, intron 3 of 22)	RSINE1|SINE|B4	11213	NM_001277867	269702	Mm.60224	NM_001081323	ENSMUSG00000038126	Mphosph9	4930548D04Rik|9630025B04Rik|AW413446|AW547060|B930097C17Rik|C87456|MPP-9|MPP9	M-phase phosphoprotein 9	protein-coding
401-421	chr11	105362012	105362411	+	0	NA	intron (NM_172568, intron 11 of 11)	intron (NM_172568, intron 11 of 11)	69565	NM_008626	17534	Mm.235616	NM_008626	ENSMUSG00000020695	Mrc2	Endo180|mKIAA0709|uPARAP	mannose receptor, C type 2	protein-coding
401-249	chr17	46124165	46124564	+	0	NA	intron (NM_026768, intron 3 of 5)	intron (NM_026768, intron 3 of 5)	13360	NM_026768	68565	Mm.287443	NM_026768	ENSMUSG00000023967	Mrps18a	1110004O20Rik|C79712	mitochondrial ribosomal protein S18A	protein-coding
401-250	chr6	54749066	54749465	+	0	NA	Intergenic	Intergenic	67641	NM_001289741	68235	Mm.233860	NM_026629	ENSMUSG00000038065	Mturn	2410066E13Rik|AI448550|B230212L03Rik	maturin, neural progenitor differentiation regulator homolog (Xenopus)	protein-coding
401-312	chr7	141824034	141824433	+	0	NA	Intergenic	Intergenic	-14839	NM_028801	74180	Mm.200752	NM_028801	ENSMUSG00000066108	Muc5b	2300002I04Rik|A130042M24|AV085033|MUC5|MUC9|mucin 5b	mucin 5, subtype B, tracheobronchial	protein-coding
401-124	chr4	61969717	61970116	+	0	NA	Intergenic	Intergenic	84201	NM_001012323	381530	Mm.460005	NM_001012323	ENSMUSG00000078672	Mup20	Gm12560|Mup24|darcin	major urinary protein 20	protein-coding
401-356	chr4	61925799	61926198	+	0	NA	Intergenic	RMER16A3|LTR|ERVK	-90818	NM_008649	17844	Mm.445286	NM_008649	ENSMUSG00000058523	Mup5	Mup18	major urinary protein 5	protein-coding
401-220	chr8	85380790	85381189	+	0	NA	promoter-TSS (NM_001297612)	promoter-TSS (NM_001297612)	52	NM_001297612	213435	Mm.32804	NM_175441	ENSMUSG00000031698	Mylk3	D830007F02Rik|MLCK	myosin light chain kinase 3	protein-coding
401-285	chr15	25531103	25531502	+	0	NA	Intergenic	Intergenic	-91248	NM_019472	17909	Mm.60590	NM_019472	ENSMUSG00000022272	Myo10	AW048724|D15Ertd600e|mKIAA0799|myosin-X	myosin X	protein-coding
401-157	chr8	10202523	10202922	+	0	NA	intron (NM_001319151, intron 1 of 34)	intron (NM_001319151, intron 1 of 34)	48811	NM_001319151	244281	Mm.422761	NM_001081397	ENSMUSG00000039057	Myo16	BM140241|C230040D10Rik|Gm1105|NYAP3|mKIAA0865	myosin XVI	protein-coding
401-357	chr16	15874799	15875198	+	0	NA	Intergenic	Intergenic	-11629	NM_001359003	72083	Mm.22351	NM_029354	ENSMUSG00000022671	Mzt2	2410018G20Rik|2610001E06Rik|Fam128|Fam128b	mitotic spindle organizing protein 2	protein-coding
401-90	chr5	125215416	125215815	+	0	NA	Intergenic	Intergenic	-36401	NM_001253905	20602	Mm.278646	NM_011424	ENSMUSG00000029478	Ncor2	N-CoR|SMRT|SMRTe	nuclear receptor co-repressor 2	protein-coding
401-253	chr1	132641446	132641845	+	0	NA	intron (NM_182716, intron 3 of 29)	intron (NM_182716, intron 3 of 29)	1213	NM_001160316	269116	Mm.326702	NM_182716	ENSMUSG00000026442	Nfasc	AA387016|D430023G06Rik|NF|mKIAA0756	neurofascin	protein-coding
401-36	chr7	70952458	70952857	+	0	NA	Intergenic	Intergenic	-585911	NM_183261	11819	Mm.158143	NM_009697	ENSMUSG00000030551	Nr2f2	2700033K02Rik|9430015G03Rik|ARP-1|Aporp1|COUP-TF2|COUP-TFII|COUPTFB|EAR3|SVP40|Tcfcoup2	nuclear receptor subfamily 2, group F, member 2	protein-coding
401-185	chr18	33351645	33352044	+	0	NA	Intergenic	Intergenic	111790	NM_053078	27528	Mm.407415	NM_053078	ENSMUSG00000042834	Nrep	AI325076|D0H4S114|Harp|P311|PTZ17|SEZ17	neuronal regeneration related protein	protein-coding
401-415	chr16	76260332	76260731	+	0	NA	Intergenic	Intergenic	112518	NM_173440	268903	Mm.74711	NM_173440	ENSMUSG00000048490	Nrip1	6030458L20Rik|8430438I05Rik|9630050P12|AA959574|AW456757|RIP140	nuclear receptor interacting protein 1	protein-coding
401-204	chr8	128327944	128328343	+	0	NA	Intergenic	RMER17C2|LTR|ERVK	-30930	NM_001358959	18186	Mm.271745	NM_008737	ENSMUSG00000025810	Nrp1	C530029I03|NP-1|NPN-1|Npn1|Nrp	neuropilin 1	protein-coding
401-389	chr11	68379185	68379584	+	0	NA	intron (NM_008744, intron 2 of 6)	intron (NM_008744, intron 2 of 6)	7442	NM_008744	18208	Mm.39095	NM_008744	ENSMUSG00000020902	Ntn1	AI561871|BC019633|Netrin-1	netrin 1	protein-coding
401-53	chr2	81194888	81195287	+	0	NA	Intergenic	Intergenic	555823	NM_001190179	69482	Mm.29200	NM_027091	ENSMUSG00000026999	Nup35	2310006I24Rik|35kDa|5330402E05Rik|MP44|NO44	nucleoporin 35	protein-coding
401-200	chr16	58751327	58751726	+	0	NA	Intergenic	Intergenic	9714	NM_147001	259003	Mm.390862	NM_147001	ENSMUSG00000071510	Olfr172	MOR184-2	olfactory receptor 172	protein-coding
401-293	chr4	16050100	16050499	+	0	NA	Intergenic	Intergenic	-36411	NM_145950	209212	Mm.46455	NM_145950	ENSMUSG00000041153	Osgin2	BC010311|C230027H09Rik	oxidative stress induced growth inhibitor family member 2	protein-coding
401-92	chr5	30411689	30412088	+	0	NA	intron (NM_031875, intron 5 of 46)	intron (NM_031875, intron 5 of 46)	50044	NM_001286421	83762	Mm.244502	NM_031875	ENSMUSG00000062372	Otof	-	otoferlin	protein-coding
401-35	chr2	102540782	102541181	+	0	NA	Intergenic	Intergenic	-9040	NM_173749	210622	Mm.28649	NM_173749	ENSMUSG00000027188	Pamr1	5930437L24|E430002G05Rik|Ramp	peptidase domain containing associated with muscle regeneration 1	protein-coding
401-100	chr4	65298801	65299200	+	0	NA	intron (NM_021362, intron 13 of 21)	intron (NM_021362, intron 13 of 21)	174826	NM_021362	18491	Mm.317854	NM_021362	ENSMUSG00000028370	Pappa	8430414N03Rik|IGFBP-4ase|PAG1|PAPP-A	pregnancy-associated plasma protein A	protein-coding
401-304	chr10	108361799	108362198	+	0	NA	intron (NM_054056, intron 2 of 6)	intron (NM_054056, intron 2 of 6)	29809	NM_054056	114774	Mm.391419	NM_054056	ENSMUSG00000035873	Pawr	2310001G03Rik|PAR4|Par-4	PRKC, apoptosis, WT1, regulator	protein-coding
401-426	chr3	81009909	81010308	+	0	NA	Intergenic	Intergenic	-26308	NM_001357746	54635	Mm.331089	NM_019971	ENSMUSG00000028019	Pdgfc	1110064L01Rik|AI647969|PDGF-C|SCDGF|VEGF-E	platelet-derived growth factor, C polypeptide	protein-coding
401-350	chr4	11881365	11881764	+	0	NA	Intergenic	RMER20B|LTR|ERVK	84149	NM_001098231	381511	Mm.331489	NM_001033453	ENSMUSG00000049225	Pdp1	Gm1024|Ppm2c	pyruvate dehyrogenase phosphatase catalytic subunit 1	protein-coding
401-8	chr13	42720125	42720524	+	0	NA	intron (NM_001005740, intron 1 of 12)	intron (NM_001005740, intron 1 of 12)	10743	NM_001005740	218194	Mm.160124	NM_198419	ENSMUSG00000054728	Phactr1	9630030F18Rik|Rpel1	phosphatase and actin regulator 1	protein-coding
401-81	chr5	111180130	111180529	+	0	NA	intron (NM_001267622, intron 5 of 22)	intron (NM_001267622, intron 5 of 22)	-150368	NM_001301644	56305	Mm.200516	NM_019640	ENSMUSG00000050017	Pitpnb	PI-TP-beta	phosphatidylinositol transfer protein, beta	protein-coding
401-215	chr5	124173526	124173925	+	0	NA	intron (NM_011256, intron 2 of 24)	intron (NM_011256, intron 2 of 24)	13457	NM_001289472	19679	Mm.44261	NM_011256	ENSMUSG00000029406	Pitpnm2	NIR3|RDGBA2|Rdgb2|mKIAA1457	phosphatidylinositol transfer protein, membrane-associated 2	protein-coding
401-366	chr8	117488492	117488891	+	0	NA	Intergenic	Intergenic	-9584	NM_172285	234779	Mm.192699	NM_172285	ENSMUSG00000034330	Plcg2	PLC-gamma-2|PLCgamma2|Plcg-2	phospholipase C, gamma 2	protein-coding
401-394	chr1	176190090	176190489	+	0	NA	intron (NM_001357846, intron 1 of 8)	intron (NM_001357846, intron 1 of 8)	23653	NM_001357847	319455	Mm.338001	NM_176916	ENSMUSG00000055214	Pld5	B230365F16Rik	phospholipase D family, member 5	protein-coding
401-492	chr4	10942803	10943202	+	0	NA	Intergenic	L2a|LINE|L2	64617	NM_175175	71801	Mm.34351	NM_175175	ENSMUSG00000049969	Plekhf2	1110070J07Rik|AA673237|ZFYVE18	pleckstrin homology domain containing, family F (with FYVE domain) member 2	protein-coding
401-174	chr6	71933861	71934260	+	0	NA	intron (NM_009088, intron 12 of 33)	intron (NM_009088, intron 12 of 33)	25007	NM_009088	20019	Mm.135581	NM_009088	ENSMUSG00000049553	Polr1a	194kDa|2900087K15Rik|3010014K16Rik|RPA194|Rpo1-4|mRPA1	polymerase (RNA) I polypeptide A	protein-coding
401-5	chr3	129429262	129429661	+	0	NA	Intergenic	Intergenic	-4212	NR_033594	435755	Mm.430561	NR_033594	ENSMUSG00000105712	Pou5f1-rs4	EG435755|Gm5712|Oct4P1|Otf3-rs4|Otf3d	POU domain, class 5, transcription factor 1, related sequence 4	pseudo
401-408	chr14	25725036	25725435	+	0	NA	intron (NM_001101433, intron 2 of 3)	intron (NM_001101433, intron 2 of 3)	-23953	NR_028021	68173	Mm.444727	NM_026595		Ppifos	4930520F12Rik|Ppifs	peptidylprolyl isomerase F, opposite strand	ncRNA
401-368	chr16	5093198	5093597	+	0	NA	intron (NM_008909, intron 18 of 21)	intron (NM_008909, intron 18 of 21)	39084	NM_008909	19041	Mm.266875	NM_008909	ENSMUSG00000039457	Ppl	AW553870	periplakin	protein-coding
401-284	chr3	69296267	69296666	+	0	NA	Intergenic	Intergenic	-20452	NM_178726	242083	Mm.40577	NM_178726	ENSMUSG00000027784	Ppm1l	3222401G13|5930404J21Rik|AI481720|AW045850|PP2C|PP2Cepsilon|Pp2ce|Ppp2ce|mKIAA4175	protein phosphatase 1 (formerly 2C)-like	protein-coding
401-118	chr13	28424648	28425047	+	0	NA	Intergenic	Intergenic	282363	NM_023746	28078	Mm.155058	NM_023746	ENSMUSG00000017064	Prl5a1	1600013P04Rik|D13Wsu14e|Ghd24|PLP-L|Prlpl	prolactin family 5, subfamily a, member 1	protein-coding
401-183	chr15	99334403	99334802	+	0	NA	intron (NM_001310623, intron 4 of 24)	intron (NM_001310623, intron 4 of 24)	31318	NM_001348256	54614	Mm.358668	NM_018786	ENSMUSG00000023007	Prpf40b	2610317D23Rik|Hypc	pre-mRNA processing factor 40B	protein-coding
401-302	chr2	101846280	101846679	+	0	NA	intron (NM_001355625, intron 1 of 8)	intron (NM_001355625, intron 1 of 8)	-7499	NM_001110849	72446	Mm.24138	NM_175181	ENSMUSG00000032841	Prr5l	2600010E01Rik|4833411O04Rik|Protor-2|Protor2	proline rich 5 like	protein-coding
401-50	chr6	41500942	41501341	+	0	NA	Intergenic	Intergenic	-20635	NM_009430	22072	Mm.276926	NM_009430	ENSMUSG00000057163	Prss2	TRY8|TRYP|Ta|Tesp4|Try2	protease, serine 2	protein-coding
401-322	chr19	32901797	32902196	+	0	NA	Intergenic	Intergenic	144419	NM_008960	19211	Mm.245395	NM_008960	ENSMUSG00000013663	Pten	2310035O07Rik|A130070J02Rik|AI463227|B430203M17Rik|MMAC1|PTENbeta|TEP1	phosphatase and tensin homolog	protein-coding
401-49	chr2	30893344	30893743	+	0	NA	intron (NM_022415, intron 2 of 2)	intron (NM_022415, intron 2 of 2)	9754	NM_022415	64292	Mm.28768	NM_022415	ENSMUSG00000050737	Ptges	2410099E23Rik|D2Ertd369e|Pges|mPGES|mPGES-1	prostaglandin E synthase	protein-coding
401-12	chr6	36819598	36819997	+	0	NA	Intergenic	Intergenic	-9618	NM_008973	19242	Mm.279690	NM_008973	ENSMUSG00000029838	Ptn	HARP|HB-GAM|HBBM|HBBN|HBGF-8|HBNF|OSF|Osf-1|Osf1	pleiotrophin	protein-coding
401-396	chr10	28015232	28015631	+	0	NA	Intergenic	Intergenic	-59389	NM_008983	19272	Mm.332303	NM_008983	ENSMUSG00000019889	Ptprk	AI853699|PTPk|RPTPkappa	protein tyrosine phosphatase, receptor type, K	protein-coding
401-291	chr4	131720577	131720976	+	0	NA	Intergenic	Intergenic	117502	NM_011214	19273	Mm.4860	NM_011214	ENSMUSG00000028909	Ptpru	Ftp-1|PCP-2|PTP|PTP-lambda|PTPlambda|Pcp2|Ptpf|Ptprl|R-PTP-U|R-PTP-psi|RPTPlambda	protein tyrosine phosphatase, receptor type, U	protein-coding
401-78	chr1	91187466	91187865	+	0	NA	intron (NM_178401, intron 1 of 2)	intron (NM_178401, intron 1 of 2)	7843	NM_016894	51801	Mm.3272	NM_016894	ENSMUSG00000034353	Ramp1	9130218E19Rik	receptor (calcitonin) activity modifying protein 1	protein-coding
401	chr18	11392532	11392931	+	0	NA	Intergenic	Intergenic	-240545	NM_001252495	225182	Mm.154275	NM_175458	ENSMUSG00000041238	Rbbp8	9930104E21Rik|CtIP|RBBP-8|RIM|SAE2	retinoblastoma binding protein 8, endonuclease	protein-coding
401-207	chr2	36159368	36159767	+	0	NA	intron (NM_026422, intron 4 of 6)	intron (NM_026422, intron 4 of 6)	-22863	NM_001355580	67889	Mm.205937	NM_026434	ENSMUSG00000026889	Rbm18	2010004P11Rik|AU015530	RNA binding motif protein 18	protein-coding
401-444	chr9	117715305	117715704	+	0	NA	Intergenic	Intergenic	-85591	NM_001172121	207181	Mm.326411	NM_178660	ENSMUSG00000039607	Rbms3	6720477E09Rik|8430436O14Rik	RNA binding motif, single stranded interacting protein	protein-coding
401-212	chr5	53497116	53497515	+	0	NA	Intergenic	Intergenic	-58464	NM_001080928	19664	Mm.209292	NM_009035	ENSMUSG00000039191	Rbpj	AI843960|CBF1|Igkjrb|Igkrsbp|RBP-J|RBP-J kappa|RBP-Jkappa|RBPjk|Rbpsuh	recombination signal binding protein for immunoglobulin kappa J region	protein-coding
401-208	chr5	125005822	125006221	+	0	NA	intron (NM_028443, intron 1 of 2)	intron (NM_028443, intron 1 of 2)	2573	NM_028443	73121	Mm.296138	NM_028443	ENSMUSG00000037962	Rflna	3110032G18Rik|Fam101a|cfm|cfm2	refilin A	protein-coding
401-203	chr17	16252637	16253036	+	0	NA	Intergenic	Intergenic	-426250	NM_178615	68799	Mm.293466	NM_178615	ENSMUSG00000048027	Rgmb	1110059F19Rik|DRAGON	repulsive guidance molecule family member B	protein-coding
401-63	chr12	82607785	82608184	+	0	NA	Intergenic	L1MA8|LINE|L1	-8941	NM_015812	50779	Mm.126176	NM_015812	ENSMUSG00000021219	Rgs6	-	regulator of G-protein signaling 6	protein-coding
401-94	chr3	94459870	94460269	+	0	NA	Intergenic	Intergenic	13522	NM_025506	66353	Mm.46405	NM_025506	ENSMUSG00000028139	Riiad1	2310007A19Rik|Ncrna00166	regulatory subunit of type II PKA R-subunit (RIIa) domain containing 1	protein-coding
401-214	chr5	124464948	124465347	+	0	NA	intron (NM_030259, intron 3 of 3)	intron (NM_030259, intron 3 of 3)	13088	NM_030259	80291	Mm.425280	NM_030259	ENSMUSG00000029401	Rilpl2	-	Rab interacting lysosomal protein-like 2	protein-coding
401-228	chr12	102263691	102264090	+	0	NA	intron (NM_172152, intron 14 of 16)	MLT1B|LTR|ERVL-MaLR	-19184	NM_177620	217835	Mm.24145	NM_177620	ENSMUSG00000044456	Rin3	6430500K07|C86933	Ras and Rab interactor 3	protein-coding
401-295	chr10	92235031	92235430	+	0	NA	intron (NR_046027, intron 7 of 8)	intron (NR_046027, intron 7 of 8)	-70052	NR_028262	110333	Mm.429764	NR_028262	ENSMUSG00000112117	Rmst	100041799|AI853140|C230053E11Rik|D930049J19Rik|Dmt2|Gm3515|M2|Ncrms	rhabdomyosarcoma 2 associated transcript (non-coding RNA)	ncRNA
401-383	chr9	96431047	96431446	+	0	NA	Intergenic	L2c|LINE|L2	47429	NM_011279	19823	Mm.28235	NM_011279	ENSMUSG00000051234	Rnf7	Rbx2|SAG	ring finger protein 7	protein-coding
401-494	chr5	53700544	53700943	+	0	NA	intron (NM_009827, intron 4 of 4)	intron (NM_009827, intron 4 of 4)	-2155	NR_024201	19866		NR_024201	ENSMUSG00000089083	Rnu7	-	U7 small nuclear RNA	snRNA
401-473	chr16	73259801	73260200	+	0	NA	Intergenic	Intergenic	596851	NM_019413	19876	Mm.310772	NM_019413	ENSMUSG00000022883	Robo1	AW494633|AW742721|DUTT1|Gm310	roundabout guidance receptor 1	protein-coding
401-104	chr4	100107686	100108085	+	0	NA	intron (NM_001312690, intron 1 of 3)	intron (NM_001312690, intron 1 of 3)	12094	NM_013845	26563	Mm.57252	NM_013845	ENSMUSG00000035305	Ror1	2810404D04Rik|Ntrkr1	receptor tyrosine kinase-like orphan receptor 1	protein-coding
401-307	chr1	66617255	66617654	+	0	NA	intron (NM_001368824, intron 29 of 64)	intron (NM_001368824, intron 29 of 64)	-83377	NM_001310644	66646	Mm.240912	NM_025683	ENSMUSG00000026005	Rpe	2810429B02Rik|5730518J08Rik	ribulose-5-phosphate-3-epimerase	protein-coding
401-150	chr5	121064700	121065099	+	0	NA	Intergenic	LTR90B|LTR|LTR	-54807	NM_001302344	19894	Mm.181166	NM_011286	ENSMUSG00000029608	Rph3a	2900002P20Rik|AU022689|AW108370	rabphilin 3A	protein-coding
401-430	chr4	135042465	135042864	+	0	NA	Intergenic	RMER15-int|LTR|ERVL	-77981	NM_019732	12399	Mm.378894	NM_019732	ENSMUSG00000070691	Runx3	AML2|Cbfa3|Pebp2a3	runt related transcription factor 3	protein-coding
401-344	chr2	27777682	27778081	+	0	NA	Intergenic	Intergenic	67298	NM_001290482	20181	Mm.24624	NM_011305	ENSMUSG00000015846	Rxra	9530071D11Rik|Nr2b1|RXRalpha1	retinoid X receptor alpha	protein-coding
401-447	chr18	81050903	81051302	+	0	NA	Intergenic	Intergenic	-64081	NM_178280	20689	Mm.215917	NM_178280	ENSMUSG00000024565	Sall3	B130022O04Rik|Msal|Msal-1|Sal|Salt|Spalt	spalt like transcription factor 3	protein-coding
401-288	chr9	64093990	64094389	+	0	NA	Intergenic	L2b|LINE|L2	13428	NR_040743	76814	Mm.243771	NR_040743		Scarletltr	2600006L11Rik	Scarletltr, erythroid developmental long intergenic non-protein coding transcript	ncRNA
401-435	chr7	109893819	109894218	+	0	NA	3' UTR (NM_021494, exon 23 of 23)	3' UTR (NM_021494, exon 23 of 23)	-28339	NM_020052	56788	Mm.40447	NM_020052	ENSMUSG00000007279	Scube2	4932442O19Rik|Cegf1|Cegp1	signal peptide, CUB domain, EGF-like 2	protein-coding
401-65	chr4	130799606	130800005	+	0	NA	intron (NM_011520, intron 1 of 4)	intron (NM_011520, intron 1 of 4)	7268	NM_011520	20970	Mm.206536	NM_011520	ENSMUSG00000025743	Sdc3	Synd3|mKIAA0468|syn-3	syndecan 3	protein-coding
401-450	chr3	130086654	130087053	+	0	NA	Intergenic	Intergenic	-25946	NM_207209	99683	Mm.192303	NM_207209	ENSMUSG00000001052	Sec24b	AI605202|SEC24	Sec24 related gene family, member B (S. cerevisiae)	protein-coding
401-425	chr12	91965096	91965495	+	0	NA	Intergenic	Intergenic	-116138	NM_001039089	20338	Mm.250605	NM_011344	ENSMUSG00000020964	Sel1l	AW493766|Sel1h|mKIAA4137	sel-1 suppressor of lin-12-like (C. elegans)	protein-coding
401-314	chr3	88473656	88474055	+	0	NA	Intergenic	Intergenic	-12673	NM_001163489	20351	Mm.439752	NM_013658	ENSMUSG00000028064	Sema4a	AI132332|SemB|Semab	sema domain, immunoglobulin domain (Ig), transmembrane domain (TM) and short cytoplasmic domain, (semaphorin) 4A	protein-coding
401-47	chr2	124764214	124764613	+	0	NA	Intergenic	Intergenic	110832	NM_199239	214968	Mm.330536	NM_172537	ENSMUSG00000027200	Sema6d	1110067B02Rik|AA409156|D330011G23|mKIAA1479	sema domain, transmembrane domain (TM), and cytoplasmic domain, (semaphorin) 6D	protein-coding
401-37	chr12	103631248	103631647	+	0	NA	promoter-TSS (NM_144834)	promoter-TSS (NM_144834)	-3	NM_001301404	217847	Mm.29094	NM_144834	ENSMUSG00000061947	Serpina10	PZI|ZPI	serine (or cysteine) peptidase inhibitor, clade A (alpha-1 antiproteinase, antitrypsin), member 10	protein-coding
401-136	chr19	47421205	47421604	+	0	NA	intron (NM_001164717, intron 2 of 13)	intron (NM_001164717, intron 2 of 13)	43007	NM_008018	14218	Mm.127560	NM_008018	ENSMUSG00000053617	Sh3pxd2a	2310014D11Rik|AA589508|AI256723|AI413738|C230050L11|EG329070|Fish|Gm5098|Sh3md1|TSK5|Tks5	SH3 and PX domains 2A	protein-coding
401-414	chr10	58921972	58922371	+	0	NA	intron (NM_172788, intron 1 of 9)	intron (NM_172788, intron 1 of 9)	108812	NM_172788	237353	Mm.333078	NM_172788	ENSMUSG00000037990	Sh3rf3	4831416G18Rik|Igfbp5-ip|Sh3md4|Sh3rf31	SH3 domain containing ring finger 3	protein-coding
401-358	chr5	103622316	103622715	+	0	NA	intron (NM_029415, intron 1 of 5)	intron (NM_029415, intron 1 of 5)	6888	NM_029415	75750	Mm.7446	NM_029415	ENSMUSG00000029321	Slc10a6	8430417G17Rik|C78479|Soat	solute carrier family 10 (sodium/bile acid cotransporter family), member 6	protein-coding
401-77	chr16	36743556	36743955	+	0	NA	Intergenic	Intergenic	41207	NM_001145899	57738	Mm.281804	NM_021301	ENSMUSG00000022899	Slc15a2	8430408C16Rik|C78862|Pept2	solute carrier family 15 (H+/peptide transporter), member 2	protein-coding
401-76	chr19	34772764	34773163	+	0	NA	Intergenic	Intergenic	-25635	NM_172838	240638	Mm.74636	NM_172838	ENSMUSG00000009378	Slc16a12	3230401A21|AW210596|MCT 12	solute carrier family 16 (monocarboxylic acid transporters), member 12	protein-coding
401-169	chr10	125490077	125490476	+	0	NA	Intergenic	Intergenic	-161313	NM_011391	20503	Mm.29161	NM_011391	ENSMUSG00000020102	Slc16a7	4921534N07Rik|9030411M13Rik|D630004K10Rik|Mct2	solute carrier family 16 (monocarboxylic acid transporters), member 7	protein-coding
401-477	chr12	56959158	56959557	+	0	NA	intron (NM_172577, intron 1 of 9)	intron (NM_172577, intron 1 of 9)	201286	NM_001167976	217593	Mm.32835	NM_172577	ENSMUSG00000035472	Slc25a21	9930033G19Rik|A630030I10|BB158148	solute carrier family 25 (mitochondrial oxodicarboxylate carrier), member 21	protein-coding
401-85	chr15	97006476	97006875	+	0	NA	intron (NM_001358058, intron 12 of 15)	intron (NM_001358058, intron 12 of 15)	13684	NM_001358059	69354	Mm.250980	NM_027052	ENSMUSG00000022464	Slc38a4	1110012E16Rik|1700012A18Rik|Ata3|mATA3|mNAT3	solute carrier family 38, member 4	protein-coding
401-395	chr6	90621198	90621597	+	0	NA	intron (NM_001037493, intron 1 of 9)	intron (NM_001037493, intron 1 of 9)	2151	NM_001037493	71699	Mm.272633	NM_027868	ENSMUSG00000030089	Slc41a3	1010001P06Rik|AI480742|SLC41A1-L2	solute carrier family 41, member 3	protein-coding
401-117	chr17	81527163	81527562	+	0	NA	intron (NM_001286684, intron 2 of 11)	intron (NM_001286684, intron 2 of 11)	211025	NR_104580	20541	Mm.265834	NM_011406	ENSMUSG00000054640	Slc8a1	AI852629|AV344025|D930008O12Rik|Ncx1	solute carrier family 8 (sodium/calcium exchanger), member 1	protein-coding
401-131	chr16	45538240	45538639	+	0	NA	intron (NM_198106, intron 1 of 27)	intron (NM_198106, intron 1 of 27)	3173	NM_198106	208169	Mm.277437	NM_198106	ENSMUSG00000033210	Slc9c1	Gm610|NHE-10|Slc9a10|sNHE|spermNHE	solute carrier family 9, subfamily C (Na+-transporting carboxylic acid decarboxylase), member 1	protein-coding
401-267	chr7	74683960	74684359	+	0	NA	Intergenic	MTD|LTR|ERVL-MaLR	-129379	NM_001038643	108116	Mm.425467	NM_023908	ENSMUSG00000025790	Slco3a1	5830414C08Rik|Anr1|MJAM|OATP-D|R75096|Slc21a11	solute carrier organic anion transporter family, member 3a1	protein-coding
401-351	chr14	109115594	109115993	+	0	NA	Intergenic	Lx7|LINE|L1	-201554	NM_199065	76965	Mm.257268	NM_199065	ENSMUSG00000075478	Slitrk1	3200001I04Rik	SLIT and NTRK-like family, member 1	protein-coding
401-14	chr1	93229117	93229516	+	0	NA	3' UTR (NM_001310428, exon 32 of 32)	3' UTR (NM_001310428, exon 32 of 32)	-6581	NM_172463	208777	Mm.271897	NM_172463	ENSMUSG00000047793	Sned1	6720455I24Rik|AI197264|AI642697|D430044C15Rik|SST3|Snep	sushi, nidogen and EGF-like domains 1	protein-coding
401-353	chr11	96732649	96733048	+	0	NA	intron (NM_001177898, intron 10 of 10)	intron (NM_001177898, intron 10 of 10)	44707	NM_001163389	74479	Mm.270781	NM_028965	ENSMUSG00000020876	Snx11	4933439F10Rik|A930041K09Rik|AI117694	sorting nexin 11	protein-coding
401-467	chr9	30272220	30272619	+	0	NA	Intergenic	Tigger7|DNA|TcMar-Tigger	-154910	NM_028874	102607	Mm.35084	NM_028874	ENSMUSG00000031993	Snx19	3526401K03Rik|AI195321|AI848208|mKIAA0254	sorting nexin 19	protein-coding
401-241	chr19	40365153	40365552	+	0	NA	intron (NM_001034963, intron 6 of 22)	MER58A|DNA|hAT-Charlie	36958	NM_001034964	20411	Mm.210815	NM_009166	ENSMUSG00000025006	Sorbs1	2310065E01Rik|9530001P15Rik|CAP|SH3P12|Sh3d5|mKIAA1296	sorbin and SH3 domain containing 1	protein-coding
401-161	chr6	144233837	144234236	+	0	NA	Intergenic	Intergenic	-24468	NM_011444	20678	Mm.1752	NM_011444	ENSMUSG00000041540	Sox5	A730017D01Rik|AI528773	SRY (sex determining region Y)-box 5	protein-coding
401-313	chr11	34975742	34976141	+	0	NA	Intergenic	LTR85a|LTR|Gypsy?	-142300	NM_027411	70385	Mm.194368	NM_027411	ENSMUSG00000069910	Spdl1	1700018I02Rik|2600001J17Rik|2810049B11Rik|AA409762|Ccdc99	spindle apparatus coiled-coil protein 1	protein-coding
401-470	chr3	92304324	92304723	+	0	NA	Intergenic	B1_Mur1|SINE|Alu	-12182	NM_011469	20756	Mm.445310	NM_011469	ENSMUSG00000050092	Sprr2b	-	small proline-rich protein 2B	protein-coding
401-310	chr1	182095335	182095734	+	0	NA	Intergenic	Intergenic	-29203	NM_012058	27058	Mm.273196	NM_012058	ENSMUSG00000026511	Srp9	9kDa	signal recognition particle 9	protein-coding
401-230	chr4	135830805	135831204	+	0	NA	Intergenic	RLTR33|LTR|ERVK	-25067	NM_001080387	14105	Mm.10229	NM_010178	ENSMUSG00000028676	Srsf10	FUSIP2|Fusip1|NSSR1|NSSR2|Nssr|SRrp40|Sfrs13a|Srsf13a|TASR|TASR1|TASR2	serine/arginine-rich splicing factor 10	protein-coding
401-462	chr8	110938872	110939271	+	0	NA	intron (NM_009179, intron 1 of 6)	intron (NM_009179, intron 1 of 6)	19206	NM_009179	20444	Mm.200388	NM_009179	ENSMUSG00000031749	St3gal2	AI429591|AW822065|ST3GalII|Siat5	ST3 beta-galactoside alpha-2,3-sialyltransferase 2	protein-coding
401-120	chr11	116706528	116706927	+	0	NA	Intergenic	Intergenic	-12067	NM_009180	20446	Mm.3947	NM_009180	ENSMUSG00000057286	St6galnac2	II|ST6GalNAc|Siat7|Siat7b	ST6 (alpha-N-acetyl-neuraminyl-2,3-beta-galactosyl-1,3)-N-acetylgalactosaminide alpha-2,6-sialyltransferase 2	protein-coding
401-245	chr14	69008239	69008638	+	0	NA	Intergenic	Intergenic	-20851	NM_009285	20855	Mm.20911	NM_009285	ENSMUSG00000014813	Stc1	Stc	stanniocalcin 1	protein-coding
401-346	chr3	63494841	63495240	+	0	NA	Intergenic	Intergenic	-11134	NM_001369305	102637511		NM_001369305	ENSMUSG00000103476	Strit1	DWORF|Gm34302	small transmembrane regulator of ion transport 1	protein-coding
401-339	chr12	44859426	44859825	+	0	NA	intron (NM_144552, intron 5 of 5)	intron (NM_144552, intron 5 of 5)	214858	NM_144552	217517	Mm.285400	NM_144552	ENSMUSG00000046314	Stxbp6	BC024598|C85317	syntaxin binding protein 6 (amisyn)	protein-coding
401-155	chr15	12054938	12055337	+	0	NA	Intergenic	Intergenic	-59130	NM_011294	20024	Mm.41746	NM_011294	ENSMUSG00000022205	Sub1	AI842364|P15|P9|Pc4|Rpo2tc1	SUB1 homolog, transcriptional regulator	protein-coding
401-258	chr6	95594301	95594700	+	0	NA	intron (NM_011507, intron 4 of 10)	intron (NM_011507, intron 4 of 10)	98382	NM_001326558	20917	Mm.371585	NM_011507	ENSMUSG00000061838	Suclg2	AF171077|AW556404|D6Wsu120e|G-SCS|GTPSCS|SCS-betaG	succinate-Coenzyme A ligase, GDP-forming, beta subunit	protein-coding
401-211	chr18	5028506	5028905	+	0	NA	Intergenic	Intergenic	-17884	NM_001347449	225115	Mm.136791	NM_153153	ENSMUSG00000024236	Svil	AU024053|B430302E16Rik	supervillin	protein-coding
401-27	chr7	140793561	140793960	+	0	NA	Intergenic	Intergenic	-5906	NM_001143765	74075	Mm.46102	NM_001143765	ENSMUSG00000025480	Syce1	4933406J07Rik	synaptonemal complex central element protein 1	protein-coding
401-432	chr7	105740955	105741354	+	0	NA	exon (NM_001161724, exon 7 of 13)	exon (NM_001161724, exon 7 of 13)	3184	NM_020024	24075	Mm.274846	NM_020024	ENSMUSG00000043866	Taf10	30kDa|AU041226|TAFII30|Taf2h	TATA-box binding protein associated factor 10	protein-coding
401-384	chr2	179769063	179769462	+	0	NA	intron (NM_001316723, intron 2 of 5)	intron (NM_001316723, intron 2 of 5)	207384	NM_001081092	228980	Mm.235542	NM_001081092	ENSMUSG00000039117	Taf4	135kDa|AI450312|TAFII130|TAFII135|Taf2c1|Taf4a	TATA-box binding protein associated factor 4	protein-coding
401-66	chr15	86944500	86944899	+	0	NA	Intergenic	RLTR40|LTR|ERVK	-599600	NM_001252310	106014	Mm.244319	NM_134096	ENSMUSG00000054863	Tafa5	Fam19a5|Tafa-5|Tara-5	TAFA chemokine like family member 5	protein-coding
401-176	chr3	21820097	21820496	+	0	NA	Intergenic	Intergenic	-256356	NM_030732	81004	Mm.202966	NM_030732	ENSMUSG00000027630	Tbl1xr1	8030499H02Rik|A630076E03Rik|AW539987|C21|C230089I12Rik|DC42|Ira1|TBLR1	transducin (beta)-like 1X-linked receptor 1	protein-coding
401-475	chr7	138176008	138176407	+	0	NA	Intergenic	Intergenic	221523	NM_183289	70571	Mm.334297	NM_183289	ENSMUSG00000091002	Tcerg1l	5730476P14Rik	transcription elongation regulator 1-like	protein-coding
401-32	chr5	107202749	107203148	+	0	NA	intron (NM_011578, intron 3 of 16)	intron (NM_011578, intron 3 of 16)	86681	NM_011578	21814	Mm.200775	NM_011578	ENSMUSG00000029287	Tgfbr3	1110036H20Rik|AU015626|AW215636|TBRIII	transforming growth factor, beta receptor III	protein-coding
401-375	chr10	86206893	86207292	+	0	NA	intron (NM_013722, intron 6 of 13)	intron (NM_013722, intron 6 of 13)	-93320	NM_011595	21859	Mm.4871	NM_011595	ENSMUSG00000020044	Timp3	Timp-3	tissue inhibitor of metalloproteinase 3	protein-coding
401-298	chr1	182914054	182914453	+	0	NA	Intergenic	(CA)n|Simple_repeat|Simple_repeat	-40535	NM_016928	53791	Mm.116894	NM_016928	ENSMUSG00000079164	Tlr5	-	toll-like receptor 5	protein-coding
401-135	chr1	132374093	132374492	+	0	NA	intron (NM_178874, intron 2 of 4)	intron (NM_178874, intron 2 of 4)	-6344	NM_001311108	68875	Mm.273785	NM_178874	ENSMUSG00000042066	Tmcc2	1110063G11Rik	transmembrane and coiled-coil domains 2	protein-coding
401-202	chr17	80932738	80933137	+	0	NA	intron (NR_131127, intron 5 of 5)	intron (NR_131127, intron 5 of 5)	-11695	NM_026516	68027	Mm.357108	NM_026516	ENSMUSG00000024245	Tmem178	2810417M05Rik|Tmem178a	transmembrane protein 178	protein-coding
401-38	chr12	30037567	30037966	+	0	NA	Intergenic	Intergenic	94858	NM_009417	22018	Mm.4991	NM_009417	ENSMUSG00000020673	Tpo	-	thyroid peroxidase	protein-coding
401-296	chr15	73019914	73020313	+	0	NA	intron (NM_180662, intron 6 of 21)	intron (NM_180662, intron 6 of 21)	35699	NM_029640	76510	Mm.158902	NM_029640	ENSMUSG00000047921	Trappc9	1810044A24Rik|2900005P22Rik|4632408O18Rik|Ibp|Nibp|TRS130|mKIAA1882	trafficking protein particle complex 9	protein-coding
401-234	chr16	48603963	48604362	+	0	NA	intron (NM_010816, intron 20 of 26)	intron (NM_010816, intron 20 of 26)	167900	NM_198297	77647	Mm.167298	NM_198297	ENSMUSG00000030775	Trat1	C030046M14Rik|Tcrim|Trim	T cell receptor associated transmembrane adaptor 1	protein-coding
401-270	chr9	57229782	57230181	+	0	NA	Intergenic	RLTR42-int|LTR|ERVK	-6575	NM_001014398	541610	Mm.378036	NM_001014398	ENSMUSG00000070298	Trcg1	-	taste receptor cell gene 1	protein-coding
401-493	chr4	128891089	128891488	+	0	NA	intron (NM_001370757, intron 1 of 3)	intron (NM_001370757, intron 1 of 3)	7244	NM_001370757	67525	Mm.30653	NM_178110	ENSMUSG00000041000	Trim62	6330414G21Rik|AI450348|Dear1	tripartite motif-containing 62	protein-coding
401-158	chr16	25599402	25599801	+	0	NA	Intergenic	Intergenic	-84164	NM_001127259	22061	Mm.20894	NM_011641	ENSMUSG00000022510	Trp63	AI462811|Ket|P51/P63|P63|P73l|Tp63|Trp53rp1	transformation related protein 63	protein-coding
401-236	chr6	29701873	29702272	+	0	NA	intron (NM_001301407, intron 1 of 7)	intron (NM_001301407, intron 1 of 7)	7858	NM_001301407	232670	Mm.225289	NM_146173	ENSMUSG00000001763	Tspan33	1300010A20Rik|Pen	tetraspanin 33	protein-coding
401-463	chr7	67688293	67688692	+	0	NA	intron (NM_001168475, intron 6 of 10)	intron (NM_001168475, intron 6 of 10)	41082	NM_001168476	67009	Mm.249356	NM_025905	ENSMUSG00000030555	Ttc23	1600012K10Rik	tetratricopeptide repeat domain 23	protein-coding
401-9	chr12	33563100	33563499	+	0	NA	Intergenic	L1_Mur3|LINE|L1	133675	NM_172253	28071	Mm.196472	NM_172253	ENSMUSG00000020561	Twistnb	2410173G11|2810024J17Rik|D16Wsu83e	twist basic helix-loop-helix transcription factor 1 neighbor	protein-coding
401-137	chr10	87926991	87927390	+	0	NA	intron (NM_010512, intron 4 of 4)	intron (NM_010512, intron 4 of 4)	-39481	NR_000040	22172	Mm.391420	NR_000040		Tyms-ps	-	thymidylate synthase, pseudogene	pseudo
401-205	chr1	135020967	135021366	+	0	NA	intron (NM_001033409, intron 6 of 17)	intron (NM_001033409, intron 6 of 17)	58601	NM_026024	67196	Mm.284587	NM_026024	ENSMUSG00000026429	Ube2t	2700084L22Rik|C80607	ubiquitin-conjugating enzyme E2T	protein-coding
401-7	chr3	125931010	125931409	+	0	NA	intron (NR_149311, intron 1 of 5)	intron (NR_149311, intron 1 of 5)	7443	NR_149311	22239	Mm.306021	NM_011674	ENSMUSG00000032854	Ugt8a	AI850488|AW455908|Cgt|Ugt8|mCerGT	UDP galactosyltransferase 8A	protein-coding
401-318	chr6	8286825	8287224	+	0	NA	intron (NM_001302353, intron 2 of 4)	intron (NM_001302353, intron 2 of 4)	27736	NM_001302354	100036521	Mm.446106	NM_001302353	ENSMUSG00000089862	Umad1	Gm16039	UMAP1-MVP12 associated (UMA) domain containing 1	protein-coding
401-330	chr17	48484960	48485359	+	0	NA	Intergenic	Tigger5|DNA|TcMar-Tigger	30258	NM_152823	76589	Mm.311629	NM_152823	ENSMUSG00000043592	Unc5cl	2510009H09Rik|BB155270|Zud	unc-5 family C-terminal like	protein-coding
401-60	chr10	8505519	8505918	+	0	NA	intron (NM_177387, intron 1 of 7)	(TG)n|Simple_repeat|Simple_repeat	13107	NM_177387	338362	Mm.41163	NM_177387	ENSMUSG00000047712	Ust	D930010O20Rik|UA2OST	uronyl-2-sulfotransferase	protein-coding
401-466	chr6	114833830	114834229	+	0	NA	intron (NM_001253717, intron 19 of 19)	(TG)n|Simple_repeat|Simple_repeat	87792	NM_177683	232334	Mm.268357	NM_177683	ENSMUSG00000030315	Vgll4	BC048841|VGL-4	vestigial like family member 4	protein-coding
401-93	chr10	130420001	130420400	+	0	NA	intron (NM_001102602, intron 5 of 5)	RLTR13D6|LTR|ERVK	9412	NM_001102602	623734	Mm.469840	NM_001102602	ENSMUSG00000092048	Vmn2r85	EG623734	vomeronasal 2, receptor 85	protein-coding
401-367	chr13	8552179	8552578	+	0	NA	intron (NM_052977, intron 1 of 9)	intron (NM_052977, intron 1 of 9)	318666	NM_001039389	207615	Mm.284654	NM_172445	ENSMUSG00000021147	Wdr37	-	WD repeat domain 37	protein-coding
401-405	chr13	49104659	49105058	+	0	NA	intron (NM_029361, intron 2 of 27)	L1MC|LINE|L1	43470	NM_001290311	75607	Mm.342723	NM_029361	ENSMUSG00000037989	Wnk2	1810073P09Rik|AW122246|ESTM15|X83337|mKIAA1760	WNK lysine deficient protein kinase 2	protein-coding
401-424	chr11	79219237	79219636	+	0	NA	Intergenic	Intergenic	23588	NM_001042565	78889	Mm.307022	NM_019653	ENSMUSG00000017677	Wsb1	1110056B13Rik|2700038M07Rik	WD repeat and SOCS box-containing 1	protein-coding
401-91	chr16	30920820	30921219	+	0	NA	Intergenic	Intergenic	160413	NM_198626	268880	Mm.286693	NM_198626	ENSMUSG00000047434	Xxylt1	AI480653	xyloside xylosyltransferase 1	protein-coding
401-439	chr7	117487237	117487636	+	0	NA	intron (NM_175645, intron 2 of 11)	intron (NM_175645, intron 2 of 11)	106457	NM_175645	233781	Mm.461427	NM_175645	ENSMUSG00000030657	Xylt1	8030490L12	xylosyltransferase 1	protein-coding
401-166	chr12	21472391	21472790	+	0	NA	Intergenic	Intergenic	-55154	NM_011739	22630	Mm.289630	NM_011739	ENSMUSG00000076432	Ywhaq	2700028P07Rik|AA409740|AU021156|R74690	tyrosine 3-monooxygenase/tryptophan 5-monooxygenase activation protein theta	protein-coding
401-181	chr14	25738647	25739046	+	0	NA	intron (NM_001101433, intron 2 of 3)	intron (NM_001101433, intron 2 of 3)	30226	NM_001101433	71918	Mm.41904	NM_001101433	ENSMUSG00000055538	Zcchc24	2310047A01Rik	zinc finger, CCHC domain containing 24	protein-coding
401-308	chr8	122234126	122234525	+	0	NA	intron (NM_001362883, intron 1 of 2)	intron (NM_001362883, intron 1 of 2)	4051	NM_001362883	195209	Mm.102191	NM_001362883		Zfp469	Gm22	zinc finger protein 469	protein-coding
401-379	chr18	55344099	55344498	+	0	NA	Intergenic	Intergenic	-351707	NM_001360787	269023	Mm.192984	NM_175751	ENSMUSG00000052713	Zfp608	4932417D18Rik|D430007A19Rik|Znf608	zinc finger protein 608	protein-coding
401-457	chr4	62972022	62972421	+	0	NA	intron (NM_001369119, intron 1 of 13)	L2c|LINE|L2	6654	NM_001369115	72701	Mm.26479	NM_028326	ENSMUSG00000028358	Zfp618	2810031P15Rik|2810040O04Rik|AI415580|AI505139|D430033D05Rik|Nedd10|Znf618|bM257P7.1	zinc finger protein 618	protein-coding
401-33	chr14	25353838	25354237	+	0	NA	Intergenic	Intergenic	-105148	NM_183208	328365	Mm.227484	NM_183208	ENSMUSG00000007817	Zmiz1	BC065120|E330020C23|Gm10397|I920194n01|Rai17|Zimp10	zinc finger, MIZ-type containing 1	protein-coding
401-474	chr6	54752036	54752435	+	0	NA	Intergenic	Intergenic	-64681	NM_199143	387524	Mm.286149	NM_199143	ENSMUSG00000058446	Znrf2	1190002C14Rik|AU044205|D6Ertd365e	zinc and ring finger 2	protein-coding
401-18	chr3	152494613	152495012	+	0	NA	intron (NM_001081277, intron 10 of 13)	intron (NM_001081277, intron 10 of 13)	98128	NM_001287139	108946	Mm.379292	NM_198416	ENSMUSG00000039068	Zzz3	3110065C23Rik|6430567E01Rik|AA408566|AI481057|AW556059|R75514	zinc finger, ZZ domain containing 3	protein-coding
401-476	chr8	12876880	12877279	+	0	NA	intron (NM_001371043, intron 1 of 29)	intron (NM_001371043, intron 1 of 29)	3273	NM_001371043

## Sheet: FOXA1_KN deseq anno
PeakID (cmd=annotatePeaks.pl KN_deseq_c1_enriched.bed mm10 -go ./GO_KN_deseq -annStats KN_deseq_annotate.log)	Chr	Start	End	Strand	Peak Score	Focus Ratio/Region Size	Annotation	Detailed Annotation	Distance to TSS	Nearest PromoterID	Entrez ID	Nearest Unigene	Nearest Refseq	Nearest Ensembl	Gene Name	Gene Alias	Gene Description	Gene Type
401-877	chr9	63614500	63614899	+	0	NA	intron (NM_001357323, intron 1 of 9)	intron (NM_001357323, intron 1 of 9)	12053	NR_151671	66939	Mm.34338	NM_025857	ENSMUSG00000037257	Aagab	2310007F21Rik|p34	alpha- and gamma-adaptin binding protein	protein-coding
401-1953	chr11	84442365	84442764	+	0	NA	intron (NM_019816, intron 12 of 12)	intron (NM_019816, intron 12 of 12)	70937	NM_019816	56321	Mm.257482	NM_019816	ENSMUSG00000018697	Aatf	4933415H02Rik|5830465M17Rik|Che-1|Trb	apoptosis antagonizing transcription factor	protein-coding
401-1819	chr17	24365213	24365612	+	0	NA	intron (NM_001039581, intron 4 of 31)	intron (NM_001039581, intron 4 of 31)	13389	NM_001039581	27410	Mm.239470	NM_013855	ENSMUSG00000024130	Abca3	1810036E22Rik|ABC-C|Abc3	ATP-binding cassette, sub-family A (ABC1), member 3	protein-coding
401-1619	chr5	8736031	8736430	+	0	NA	intron (NM_011076, intron 25 of 29)	intron (NM_011076, intron 25 of 29)	-61917	NM_011075	18669	Mm.146649	NM_011075	ENSMUSG00000028970	Abcb1b	Abcb1|Mdr1|Mdr1b|Pgy-1|Pgy1|mdr	ATP-binding cassette, sub-family B (MDR/TAP), member 1B	protein-coding
401-1085	chr5	124069641	124070040	+	0	NA	intron (NM_019875, intron 11 of 11)	intron (NM_019875, intron 11 of 11)	25958	NM_019875	56325	Mm.254839	NM_019875	ENSMUSG00000029408	Abcb9	TAPL|mKIAA1520	ATP-binding cassette, sub-family B (MDR/TAP), member 9	protein-coding
401-294	chr16	20405366	20405765	+	0	NA	intron (NM_176839, intron 3 of 6)	intron (NM_176839, intron 3 of 6)	20829	NM_176839	27416	Mm.20845	NM_013790	ENSMUSG00000022822	Abcc5	2900011L11Rik|AI132311|Abcc5a|Abcc5b|Mrp5	ATP-binding cassette, sub-family C (CFTR/MRP), member 5	protein-coding
401-2186	chr2	150906651	150907050	+	0	NA	Intergenic	Intergenic	-2119	NM_001356549	76192	Mm.112632	NM_024465	ENSMUSG00000032046	Abhd12	1500011G07Rik|6330583M11Rik|AI431047|AW547313	abhydrolase domain containing 12	protein-coding
401-1507	chr7	84240560	84240959	+	0	NA	Intergenic	MER81|DNA|hAT-Blackjack	-88866	NM_133722	70178	Mm.23914	NM_133722	ENSMUSG00000038459	Abhd17c	2210412D01Rik|AL023007|Fam108c|Fam108c1	abhydrolase domain containing 17C	protein-coding
401-1455	chr1	156593198	156593597	+	0	NA	intron (NM_009595, intron 1 of 11)	intron (NM_009595, intron 1 of 11)	34610	NM_001136104	11352	Mm.329515	NM_009595	ENSMUSG00000026596	Abl2	AA536808|Abll|Arg	v-abl Abelson murine leukemia viral oncogene 2 (arg, Abelson-related gene)	protein-coding
401-2013	chr5	100812305	100812704	+	0	NA	intron (NM_172405, intron 4 of 8)	intron (NM_172405, intron 4 of 8)	8431	NM_172405	70681	Mm.486560	NM_172405	ENSMUSG00000035234	Abraxas1	3830405G04Rik|5630400M01Rik|AI506069|AL024423|AV118690|Ccdc98|Fam175a	BRCA1 A complex subunit	protein-coding
401-456	chr9	119342776	119343175	+	0	NA	intron (NM_001357516, intron 3 of 10)	intron (NM_001357516, intron 3 of 10)	1681	NM_001357516	113868	Mm.205266	NM_130864	ENSMUSG00000036138	Acaa1a	Acaa|Acaa1|D9Ertd25e|PTL	acetyl-Coenzyme A acyltransferase 1A	protein-coding
401-1379	chr9	119165399	119165798	+	0	NA	Intergenic	Intergenic	-8505	NM_146230	235674	Mm.379402	NM_146230	ENSMUSG00000010651	Acaa1b	-	acetyl-Coenzyme A acyltransferase 1B	protein-coding
401-1984	chr11	84332895	84333294	+	0	NA	intron (NM_133360, intron 39 of 53)	intron (NM_133360, intron 39 of 53)	137656	NM_133360	107476	Mm.31374	NM_133360	ENSMUSG00000020532	Acaca	A530025K05Rik|Acac|Acc1|Gm738	acetyl-Coenzyme A carboxylase alpha	protein-coding
401-348	chr7	131456831	131457230	+	0	NA	Intergenic	Intergenic	46429	NM_025826	66885	Mm.334274	NM_025826	ENSMUSG00000030861	Acadsb	1300003O09Rik|2-MEBCAD|BB066609|SBCAD	acyl-Coenzyme A dehydrogenase, short/branched chain	protein-coding
401-1613	chr7	79029169	79029568	+	0	NA	intron (NR_132432, intron 1 of 2)	Charlie1|DNA|hAT-Charlie	-23858	NM_001361500	11595	Mm.358571	NM_007424	ENSMUSG00000030607	Acan	Agc|Agc1|CSPCP|Cspg1|b2b183Clo|cmd	aggrecan	protein-coding
401-1825	chr13	24824120	24824519	+	0	NA	intron (NM_025790, intron 1 of 2)	PB1D10|SINE|Alu	7170	NM_025790	66834	Mm.2125	NM_025790	ENSMUSG00000006717	Acot13	0610006O17Rik|Them2	acyl-CoA thioesterase 13	protein-coding
401-319	chr4	152205496	152205895	+	0	NA	intron (NM_001146058, intron 1 of 8)	intron (NM_001146058, intron 1 of 8)	5851	NM_001146058	70025	Mm.296191	NM_133348	ENSMUSG00000028937	Acot7	2410041A17Rik|Ach1|Act|Bach|CTE-IIa|Cte-II|Lach1	acyl-CoA thioesterase 7	protein-coding
401-336	chr8	46446097	46446496	+	0	NA	Intergenic	AT_rich|Low_complexity|Low_complexity	-24741	NM_007981	14081	Mm.210323	NM_007981	ENSMUSG00000018796	Acsl1	Acas|Acas1|Acs|FACS|Facl2|LACS 1|LACS1	acyl-CoA synthetase long-chain family member 1	protein-coding
401-508	chr1	78644190	78644589	+	0	NA	Intergenic	Intergenic	-13436	NM_001033606	74205	Mm.276016	NM_028817	ENSMUSG00000032883	Acsl3	2610510B12Rik|Acs3|C85929|Facl3|Pro2194	acyl-CoA synthetase long-chain family member 3	protein-coding
401-2336	chr7	119760637	119761036	+	0	NA	promoter-TSS (NM_016870)	promoter-TSS (NM_016870)	-87	NM_212442	20216	Mm.334199	NM_016870	ENSMUSG00000030935	Acsm3	Sa|Sah	acyl-CoA synthetase medium-chain family member 3	protein-coding
401-1755	chr3	32718188	32718587	+	0	NA	exon (NM_019673, exon 7 of 14)	exon (NM_019673, exon 7 of 14)	9841	NM_019673	56456	Mm.41077	NM_019673	ENSMUSG00000027671	Actl6a	2810432C06Rik|AI851094|ARP4|Actl6|Baf53a|C79802	actin-like 6A	protein-coding
401-726	chr4	56393717	56394116	+	0	NA	Intergenic	Intergenic	347509	NM_025271	11471	Mm.251434	NM_025271	ENSMUSG00000070980	Actl7b	Gm26657|Tact1	actin-like 7b	protein-coding
401-1216	chr2	47917165	47917564	+	0	NA	Intergenic	Intergenic	-896745	NM_007396	11480	Mm.314338	NM_007396	ENSMUSG00000052155	Acvr2a	ActrIIa|Acvr2|TactrII	activin receptor IIA	protein-coding
401-1823	chr11	102748468	102748867	+	0	NA	Intergenic	Intergenic	-12768	NM_001110778	11488	Mm.89854	NM_009613	ENSMUSG00000020926	Adam11	AW060611|Mdc	a disintegrin and metallopeptidase domain 11	protein-coding
401-1727	chr5	121484816	121485215	+	0	NA	intron (NM_029912, intron 4 of 9)	intron (NM_029912, intron 4 of 9)	18420	NM_172125	280667	Mm.444773	NM_172125	ENSMUSG00000062438	Adam1b	Adam1|Ftna	a disintegrin and metallopeptidase domain 1b	protein-coding
401-320	chr14	66050787	66051186	+	0	NA	intron (NM_009618, intron 11 of 20)	intron (NM_009618, intron 11 of 20)	26783	NM_009618	11495	Mm.422850	NM_009618	ENSMUSG00000022039	Adam2	AI323749|Ftnb|Ph30-beta	a disintegrin and metallopeptidase domain 2	protein-coding
401-684	chr14	68695873	68696272	+	0	NA	Intergenic	AmnSINE1|SINE|Deu	-40230	NM_010082	13522	Mm.117450	NM_010082	ENSMUSG00000014725	Adam28	C130072N01Rik|D430033C21Rik|Dtgn1|MDC-L|MDCL|TECADAM|eMDCII	a disintegrin and metallopeptidase domain 28	protein-coding
401-254	chr8	24988140	24988539	+	0	NA	intron (NM_007404, intron 11 of 22)	Lx9|LINE|L1	28583	NM_001270996	11502	Mm.28908	NM_007404	ENSMUSG00000031555	Adam9	AU020942|MDC9|Mltng|mKIAA0021	a disintegrin and metallopeptidase domain 9 (meltrin gamma)	protein-coding
401-689	chr16	4439672	4440071	+	0	NA	Intergenic	MLT1J|LTR|ERVL-MaLR	-19373	NM_001291910	11515	Mm.439750	NM_009624	ENSMUSG00000005580	Adcy9	AC9|ACtp10|AW125421|D16Wsu65e|mKIAA0520	adenylate cyclase 9	protein-coding
401-437	chr6	86085448	86085847	+	0	NA	intron (NM_001271858, intron 2 of 15)	intron (NM_001271858, intron 2 of 15)	7599	NM_001271861	11519	Mm.104155	NM_013458	ENSMUSG00000030000	Add2	2900072M03Rik|add97	adducin 2 (beta)	protein-coding
401-799	chrX	160412973	160413372	+	0	NA	intron (NM_178712, intron 1 of 27)	MER58A|DNA|hAT-Charlie	22482	NM_001290446	237175	Mm.213016	NM_178712	ENSMUSG00000031298	Adgrg2	AW212196|B830041D06Rik|Gpr64|Me6	adhesion G protein-coupled receptor G2	protein-coding
401-1625	chr3	148899244	148899643	+	0	NA	intron (NM_001081298, intron 1 of 23)	intron (NM_001081298, intron 1 of 23)	55192	NM_001081298	99633	Mm.9776	NM_001081298	ENSMUSG00000028184	Adgrl2	AI450192|CIRL-2|Gm619|Lec1|Lphh1|Lphn2|mKIAA0786	adhesion G protein-coupled receptor L2	protein-coding
401-2061	chr1	134411556	134411955	+	0	NA	TTS (NM_028057)	TTS (NM_028057)	-3623	NM_028320	72674	Mm.259976	NM_028320	ENSMUSG00000026457	Adipor1	2810031L11Rik|ACDCR1|CGI-45|Paqr1	adiponectin receptor 1	protein-coding
401-1943	chr6	119402943	119403342	+	0	NA	intron (NM_197985, intron 1 of 7)	intron (NM_197985, intron 1 of 7)	14386	NM_197985	68465	Mm.291826	NM_197985	ENSMUSG00000030168	Adipor2	1110001I14Rik|ADCR2|AI115388|AW554121|D6Ucla1e|Paqr2	adiponectin receptor 2	protein-coding
401-1158	chr7	110648760	110649159	+	0	NA	Intergenic	Intergenic	21302	NM_009627	11535	Mm.1408	NM_009627	ENSMUSG00000030790	Adm	AM	adrenomedullin	protein-coding
401-668	chr1	134237381	134237780	+	0	NA	Intergenic	RSINE1|SINE|B4	-2123	NM_001039510	11539	Mm.298908	NM_009629	ENSMUSG00000042429	Adora1	A1-AR|A1AR|A1R|AA1R|AI848715|ARA1|BB176431|Ri	adenosine A1 receptor	protein-coding
401-1789	chr19	54040216	54040615	+	0	NA	Intergenic	Intergenic	-4844	NM_007417	11551	Mm.235195	NM_007417	ENSMUSG00000033717	Adra2a	AW122659|Adra-2|Adra-2a|alpha(2A)AR|alpha2-C10|alpha2A|alpha2A-AR	adrenergic receptor, alpha 2a	protein-coding
401-1464	chr2	180166783	180167182	+	0	NA	Intergenic	Intergenic	-4606	NM_019822	56436	Mm.316654	NM_019822	ENSMUSG00000039041	Adrm1	1110063P18Rik|2510006J17Rik|AA408205|ARM-1|AU043535|Arm1|Gp110|Rpn13	adhesion regulating molecule 1	protein-coding
401-891	chr18	61795993	61796392	+	0	NA	Intergenic	Intergenic	-9530	NM_178928	106877	Mm.26632	NM_178928	ENSMUSG00000033032	Afap1l1	AI173486	actin filament associated protein 1-like 1	protein-coding
401-473	chr17	13671680	13672079	+	0	NA	Intergenic	Intergenic	-88662	NM_010806	17356	Mm.59167	NM_010806	ENSMUSG00000068036	Afdn	5033403D15Rik|AF6|Af-6|Afadin|Gm314|I-afadin|Mllt4|S-afadin	afadin, adherens junction formation factor	protein-coding
401-1526	chr10	42464974	42465373	+	0	NA	intron (NM_001359297, intron 1 of 11)	intron (NM_001359297, intron 1 of 11)	13392	NM_001359297	215951	Mm.89646	NM_145743	ENSMUSG00000038302	Afg1l	CG8520|Lace1	AFG1 like ATPase	protein-coding
401-150	chr10	127082239	127082638	+	0	NA	intron (NM_001033263, intron 2 of 18)	intron (NM_001033263, intron 2 of 18)	3531	NM_001033263	216439	Mm.336761	NM_001033263	ENSMUSG00000025422	Agap2	AGAP-2|Centg1|PIKE|cnt-g1|mKIAA0167	ArfGAP with GTPase domain, ankyrin repeat and PH domain 2	protein-coding
401-1816	chr1	82822705	82823104	+	0	NA	Intergenic	RMER15|LTR|ERVL	-16556	NM_010472	15463	Mm.392569	NM_010472	ENSMUSG00000026159	Agfg1	AU045498|C130049H11Rik|C85612|D730048C23Rik|Hrb|RAB|Rip	ArfGAP with FG repeats 1	protein-coding
401-1966	chr17	12208507	12208906	+	0	NA	intron (NM_026644, intron 3 of 8)	intron (NM_026644, intron 3 of 8)	89422	NM_026644	68262	Mm.258300	NM_026644	ENSMUSG00000023827	Agpat4	1500003P24Rik	1-acylglycerol-3-phosphate O-acyltransferase 4 (lysophosphatidic acid acyltransferase, delta)	protein-coding
401-1767	chr4	156189107	156189506	+	0	NA	TTS (NM_001369027)	TTS (NM_001369027)	-3047	NM_001369026	11603	Mm.273098	NM_021604	ENSMUSG00000041936	Agrn	Agrin|nmf380	agrin	protein-coding
401-157	chr13	59225882	59226281	+	0	NA	Intergenic	Intergenic	318370	NM_001284221	67269	Mm.153008	NM_023328	ENSMUSG00000021557	Agtpbp1	1700020N17Rik|2310001G17Rik|2900054O13Rik|4930445M19Rik|5730402G09Rik|CCP1|Nna1|nmf243|pcd	ATP/GTP binding protein 1	protein-coding
401-1302	chr1	173418809	173419208	+	0	NA	Intergenic	Tigger7|DNA|TcMar-Tigger	-1596	NM_001013779	383619	Mm.131453	NM_001013779	ENSMUSG00000037860	Aim2	Gm1313|Ifi210	absent in melanoma 2	protein-coding
401-1395	chr7	75446542	75446941	+	0	NA	Intergenic	Intergenic	-8793	NM_029332	75547	Mm.216107	NM_029332	ENSMUSG00000066406	Akap13	1700026G02Rik|5730522G15Rik|5830460E08Rik|AKAP-13|AKAP-Lbc|BRX|Ht31|LBC|PROTO-LB|PROTO-LBC	A kinase (PRKA) anchor protein 13	protein-coding
401-1454	chr12	52702582	52702981	+	0	NA	intron (NM_198111, intron 1 of 13)	intron (NM_198111, intron 1 of 13)	3398	NM_198111	238161	Mm.310822	NM_198111	ENSMUSG00000061603	Akap6	AI482140|Akapalpha|Akapbeta|PRKA	A kinase (PRKA) anchor protein 6	protein-coding
401-2278	chr10	25271685	25272084	+	0	NA	intron (NM_018747, intron 3 of 7)	intron (NM_018747, intron 3 of 7)	27279	NM_018747	432442	Mm.485937	NM_018747	ENSMUSG00000039166	Akap7	6430401D08|AI662165|AKAP15|Akap18|BB170514	A kinase (PRKA) anchor protein 7	protein-coding
401-2056	chr5	3963688	3964087	+	0	NA	intron (NM_194462, intron 7 of 47)	MTD|LTR|ERVL-MaLR	35701	NM_194462	100986	Mm.46044	NM_194462	ENSMUSG00000040407	Akap9	5730481H23Rik|AKAP-9|AKAP450|AW545847|C79026|G1-448-15|PRKA9|mKIAA0803|mei2-5|repro12	A kinase (PRKA) anchor protein (yotiao) 9	protein-coding
401-688	chr13	4238288	4238687	+	0	NA	intron (NM_001013785, intron 4 of 8)	intron (NM_001013785, intron 4 of 8)	4747	NM_001013785	432720	Mm.22832	NM_001013785	ENSMUSG00000071551	Akr1c19	1810010N06Rik	aldo-keto reductase family 1, member C19	protein-coding
401-6	chr1	65001483	65001882	+	0	NA	Intergenic	Intergenic	31077	NM_001310617	70861	Mm.18725	NM_027582	ENSMUSG00000025955	Akr1cl	4921521F21Rik|AI451536|AI503553	aldo-keto reductase family 1, member C-like	protein-coding
401-402	chr19	20654092	20654491	+	0	NA	Intergenic	Intergenic	52323	NM_013467	11668	Mm.250866	NM_013467	ENSMUSG00000053279	Aldh1a1	ALDH-E1|ALHDII|Ahd-2|Ahd2|Aldh1|Aldh1a2|E1|Raldh1	aldehyde dehydrogenase family 1, subfamily A1	protein-coding
401-1011	chr7	66501398	66501797	+	0	NA	Intergenic	L1MD|LINE|L1	-74120	NM_053080	56847	Mm.140988	NM_053080	ENSMUSG00000015134	Aldh1a3	ALDH6|RALDH3|V1	aldehyde dehydrogenase family 1, subfamily A3	protein-coding
401-66	chr11	61256011	61256410	+	0	NA	intron (NR_138545, intron 6 of 10)	intron (NR_138545, intron 6 of 10)	10976	NM_001331114	11671	Mm.398221	NM_007437	ENSMUSG00000010025	Aldh3a2	AI194803|Ahd-3|Ahd-3r|Ahd3|Ahd3-r|Aldh4|Aldh4-r|FALDH	aldehyde dehydrogenase family 3, subfamily A2	protein-coding
401-1088	chr11	70299141	70299540	+	0	NA	Intergenic	B1_Mur1|SINE|Alu	23190	NM_145684	11685	Mm.274093	NM_145684	ENSMUSG00000018907	Alox12e	12-LOX|8-LOX|AW259591|Alox12-ps1|Alox12-ps2|Aloxe|e-LOX1	arachidonate lipoxygenase, epidermal	protein-coding
401-2202	chr2	93645632	93646031	+	0	NA	intron (NM_007442, intron 1 of 3)	intron (NM_007442, intron 1 of 3)	3397	NM_007442	11695	Mm.389389	NM_007442	ENSMUSG00000040310	Alx4	lst	aristaless-like homeobox 4	protein-coding
401-2321	chr8	93929202	93929601	+	0	NA	intron (NM_001113384, intron 3 of 7)	intron (NM_001113384, intron 3 of 7)	83239	NM_011787	23802	Mm.34641	NM_011787	ENSMUSG00000031751	Amfr	gp78	autocrine motility factor receptor	protein-coding
401-1735	chr18	31704688	31705087	+	0	NA	intron (NM_172965, intron 16 of 20)	intron (NM_172965, intron 16 of 20)	-54937	NM_153515	225339	Mm.290804	NM_153515	ENSMUSG00000041915	Ammecr1l	5430429D03Rik|AU022236|AU040755|AW111353|E230022H04Rik	AMME chromosomal region gene 1-like	protein-coding
401-1920	chr14	51081147	51081546	+	0	NA	Intergenic	ORR1D2|LTR|ERVL-MaLR	-9731	NM_001161731	11727	Mm.202665	NM_007447	ENSMUSG00000072115	Ang	AI385586|Ang1|Rnase5|Rnase5a	angiogenin, ribonuclease, RNase A family, 5	protein-coding
401-211	chr17	33788691	33789090	+	0	NA	Intergenic	L1MC4|LINE|L1	-7315	NM_020581	57875	Mm.196189	NM_020581	ENSMUSG00000002289	Angptl4	Arp4|Bk89|Fiaf|Hfarp|Ng27|Pgar|Pgarg|Pp1158	angiopoietin-like 4	protein-coding
401-646	chr3	126827168	126827567	+	0	NA	intron (NM_001025438, intron 14 of 18)	intron (NM_001025438, intron 14 of 18)	116019	NM_001034168	109676	Mm.220242	NM_178655	ENSMUSG00000032826	Ank2	100043364|AI835472|AW491075|Ank-2|Gm4392	ankyrin 2, brain	protein-coding
401-913	chr10	69936416	69936815	+	0	NA	intron (NM_146005, intron 26 of 42)	MLTR14|LTR|ERV1	11083	NM_170687	11735	Mm.235960	NM_009670	ENSMUSG00000069601	Ank3	2900054D09Rik|AI314020|Ank-3|AnkG|Ankyrin-3|Ankyrin-G	ankyrin 3, epithelial	protein-coding
401-2276	chr3	38381707	38382106	+	0	NA	Intergenic	Intergenic	102910	NM_001167883	99696	Mm.290937	NM_001033198	ENSMUSG00000044864	Ankrd50	AI662170|E430012K20Rik|mKIAA1223|mKIAA3019	ankyrin repeat domain 50	protein-coding
401-1047	chr17	27914740	27915139	+	0	NA	intron (NM_181413, intron 1 of 24)	intron (NM_181413, intron 1 of 24)	5633	NM_181413	224650	Mm.32556	NM_181413	ENSMUSG00000024219	Anks1	Anks1a|mKIAA0229	ankyrin repeat and SAM domain containing 1	protein-coding
401-233	chr7	120174980	120175379	+	0	NA	intron (NM_028085, intron 1 of 1)	intron (NM_028085, intron 1 of 1)	1321	NM_028085	72074	Mm.23165	NM_028085	ENSMUSG00000030909	Anks4b	2010013E14Rik|AI956809|Harp	ankyrin repeat and sterile alpha motif domain containing 4B	protein-coding
401-633	chr7	144669737	144670136	+	0	NA	intron (NM_178642, intron 2 of 25)	intron (NM_178642, intron 2 of 25)	68656	NM_001242349	101772	Mm.26700	NM_178642	ENSMUSG00000031075	Ano1	Tmem16a	anoctamin 1, calcium activated chloride channel	protein-coding
401-540	chr1	93363740	93364139	+	0	NA	intron (NM_023200, intron 9 of 9)	intron (NM_023200, intron 9 of 9)	-9957	NM_001271884	404545	Mm.297411	NM_207031	ENSMUSG00000034107	Ano7	Ngep|Ngep-L|Pcanap5|Tmem16g	anoctamin 7	protein-coding
401-1197	chr6	87294969	87295368	+	0	NA	intron (NM_054041, intron 3 of 17)	L1M5|LINE|L1	40607	NM_054041	69538	Mm.232525	NM_054041	ENSMUSG00000033420	Antxr1	2310008J16Rik|2810405N18Rik|Antrx1|Tem8	anthrax toxin receptor 1	protein-coding
401-1198	chr8	62284335	62284734	+	0	NA	Intergenic	Intergenic	-161341	NM_001136089	26359	Mm.42179	NM_011922	ENSMUSG00000031635	Anxa10	-	annexin A10	protein-coding
401-1510	chr14	25839657	25840056	+	0	NA	Intergenic	URR1A|DNA|hAT-Charlie	-2299	NM_013469	11744	Mm.294083	NM_013469	ENSMUSG00000021866	Anxa11	A830099O17Rik|Anx11	annexin A11	protein-coding
401-2052	chr14	20481037	20481436	+	0	NA	Intergenic	Intergenic	-1103	NM_001110794	11750	Mm.280231	NM_009674	ENSMUSG00000021814	Anxa7	AI265384|AI316497|Anx7|synexin	annexin A7	protein-coding
401-1256	chr14	34079523	34079922	+	0	NA	intron (NM_001251843, intron 1 of 4)	(TG)n|Simple_repeat|Simple_repeat	-6257	NM_013473	11752	Mm.3267	NM_013473	ENSMUSG00000021950	Anxa8	AI466995|Anx8	annexin A8	protein-coding
401-1012	chr13	62994259	62994658	+	0	NA	intron (NM_001289926, intron 1 of 15)	intron (NM_001289926, intron 1 of 15)	29565	NM_001289926	72061	Mm.188105	NM_028079	ENSMUSG00000021458	Aopep	2010111I01Rik|2300006M17Rik|AP-O|AW742919|ApO|mir-23b|mir-24-1|mir-27b	aminopeptidase O	protein-coding
401-1245	chr11	4938671	4939070	+	0	NA	3' UTR (NM_010904, exon 4 of 4)	3' UTR (NM_010904, exon 4 of 4)	-8651	NM_001243043	11764	Mm.274816	NM_007454	ENSMUSG00000009090	Ap1b1	Adtb1|b2b1660Clo	adaptor protein complex AP-1, beta 1 subunit	protein-coding
401-2188	chr7	16750545	16750944	+	0	NA	Intergenic	Intergenic	12300	NM_198613	232910	Mm.333597	NM_198613	ENSMUSG00000008036	Ap2s1	AI043088	adaptor-related protein complex 2, sigma 1 subunit	protein-coding
401-22	chr5	66403545	66403944	+	0	NA	intron (NM_001201414, intron 5 of 15)	(CA)n|Simple_repeat|Simple_repeat	-66079	NM_001201416	11787	Mm.5159	NM_009686	ENSMUSG00000029207	Apbb2	2310007D03Rik|FE65L1|Rirl1|TR2L|Zfra	amyloid beta (A4) precursor protein-binding, family B, member 2	protein-coding
401-1549	chr18	34235185	34235584	+	0	NA	intron (NM_007462, intron 1 of 15)	RLTR12B|LTR|ERVK	-12310	NM_001360979	11789	Mm.384171	NM_007462	ENSMUSG00000005871	Apc	AI047805|AU020952|AW124434|CC1|Min|mAPC	APC, WNT signaling pathway regulator	protein-coding
401-493	chr2	94480688	94481087	+	0	NA	Intergenic	(TG)n|Simple_repeat|Simple_repeat	-42701	NM_007466	11800	Mm.181824	NM_007466	ENSMUSG00000027193	Api5	AAC-11|AI196452|API-5	apoptosis inhibitor 5	protein-coding
401-99	chr12	7833384	7833783	+	0	NA	Intergenic	Intergenic	-144094	NM_009693	238055	Mm.221239	NM_009693	ENSMUSG00000020609	Apob	AI315052|Apo B-100|apob-100|apob-48	apolipoprotein B	protein-coding
401-1235	chr6	134975486	134975885	+	0	NA	Intergenic	RMER13A1|LTR|ERVK	-6316	NM_001109914	381823	Mm.296104	NM_001109914	ENSMUSG00000090698	Apold1	Gm1075	apolipoprotein L domain containing 1	protein-coding
401-517	chr8	122585572	122585971	+	0	NA	intron (NM_001193645, intron 9 of 11)	intron (NM_001193645, intron 9 of 11)	-8864	NM_009698	11821	Mm.1786	NM_009698	ENSMUSG00000006589	Aprt	C85684	adenine phosphoribosyl transferase	protein-coding
401-2131	chr4	40701778	40702177	+	0	NA	intron (NM_001025445, intron 1 of 7)	ORR1A3|LTR|ERVL-MaLR	939	NM_025545	66408	Mm.430710	NM_025545	ENSMUSG00000028411	Aptx	2410016G21Rik|AA388047|FHA-HIT	aprataxin	protein-coding
401-652	chr7	97760916	97761315	+	0	NA	Intergenic	URR1A|DNA|hAT-Charlie	-22868	NM_175105	66333	Mm.29756	NM_175105	ENSMUSG00000042797	Aqp11	1700015P13Rik|AI648923|sjds	aquaporin 11	protein-coding
401-248	chr4	41027938	41028337	+	0	NA	Intergenic	Intergenic	19999	NM_007473	11832	Mm.8728	NM_007473	ENSMUSG00000028427	Aqp7	AQP7L|AQPap	aquaporin 7	protein-coding
401-2083	chr5	62716062	62716461	+	0	NA	intron (NM_178407, intron 6 of 32)	intron (NM_178407, intron 6 of 32)	49916	NM_178407	212285	Mm.244403	NM_178407	ENSMUSG00000037999	Arap2	Centd1|Gm148|mKIAA0580	ArfGAP with RhoGAP domain, ankyrin repeat and PH domain 2	protein-coding
401-1070	chr5	91177049	91177448	+	0	NA	Intergenic	RSINE1|SINE|B4	37649	NM_009704	11839	Mm.8039	NM_009704	ENSMUSG00000029378	Areg	AR|Mcub|Sdgf	amphiregulin	protein-coding
401-2030	chr10	25052435	25052834	+	0	NA	Intergenic	L1MA4|LINE|L1	-125164	NM_007482	11846	Mm.154144	NM_007482	ENSMUSG00000019987	Arg1	AI|AI256583|Arg-1|PGIF	arginase, liver	protein-coding
401-1447	chr18	6188185	6188584	+	0	NA	Intergenic	Intergenic	-52286	NM_001039692	75415	Mm.239675	NM_029277	ENSMUSG00000041225	Arhgap12	2810011M08Rik	Rho GTPase activating protein 12	protein-coding
401-567	chr10	27004653	27005052	+	0	NA	intron (NM_008481, intron 55 of 63)	intron (NM_008481, intron 55 of 63)	232340	NM_176837	73910	Mm.356496	NM_176837	ENSMUSG00000039031	Arhgap18	4833419J07Rik|AI314906|AI843501	Rho GTPase activating protein 18	protein-coding
401-1829	chr2	20759305	20759704	+	0	NA	intron (NM_001177631, intron 6 of 19)	intron (NM_001177631, intron 6 of 19)	208217	NM_001081364	71435	Mm.28507	NM_001081364	ENSMUSG00000036591	Arhgap21	5530401C11Rik|AA416458|ARHGAP10	Rho GTPase activating protein 21	protein-coding
401-859	chr14	33298821	33299220	+	0	NA	intron (NM_153800, intron 4 of 10)	intron (NM_153800, intron 4 of 10)	82197	NM_153800	239027	Mm.318350	NM_153800	ENSMUSG00000063506	Arhgap22	B230341L19Rik|RHOGAP2|p68RacGAP	Rho GTPase activating protein 22	protein-coding
401-1489	chr5	102460399	102460798	+	0	NA	Intergenic	Intergenic	-20793	NM_146161	231532	Mm.440191	NM_029270	ENSMUSG00000057315	Arhgap24	0610025G21Rik	Rho GTPase activating protein 24	protein-coding
401-413	chr11	103348326	103348725	+	0	NA	non-coding (NR_045346, exon 4 of 4)	non-coding (NR_045346, exon 4 of 4)	3772	NR_045346	653030	Mm.440684	NR_045346	ENSMUSG00000085887	Arhgap27os3	F830206d12rik|Gm11648	Rho GTPase activating protein 27, opposite strand 3	ncRNA
401-1033	chr15	76774351	76774750	+	0	NA	intron (NM_198420, intron 1 of 10)	intron (NM_198420, intron 1 of 10)	43616	NM_001168288	223666	Mm.322931	NM_198420	ENSMUSG00000033697	Arhgap39	9530053N22|AI843066|D15Wsu169e|Kiaa1688|Porf-2	Rho GTPase activating protein 39	protein-coding
401-279	chr8	3324216	3324615	+	0	NA	Intergenic	Intergenic	-29022	NM_001370668	102098	Mm.170461	NM_133962	ENSMUSG00000004568	Arhgef18	A430078G23Rik|AI467246|D030053O22Rik	rho/rac guanine nucleotide exchange factor (GEF) 18	protein-coding
401-174	chr13	98092370	98092769	+	0	NA	intron (NM_012026, intron 2 of 35)	intron (NM_012026, intron 2 of 35)	113596	NM_012026	110596	Mm.252718	NM_012026	ENSMUSG00000021662	Arhgef28	9230110L08Rik|AI323540|D13Bwg1089e|RIP2|Rgnef|RhoGEF|Rhoip2|p190RhoGEF	Rho guanine nucleotide exchange factor (GEF) 28	protein-coding
401-570	chr14	27101649	27102048	+	0	NA	3' UTR (NM_134437, exon 13 of 13)	3' UTR (NM_134437, exon 13 of 13)	-42145	NM_001289686	71704	Mm.248606	NM_027871	ENSMUSG00000021895	Arhgef3	1200004I24Rik|9830169H03Rik|C76747|Xpln	Rho guanine nucleotide exchange factor (GEF) 3	protein-coding
401-116	chr9	108655898	108656297	+	0	NA	Intergenic	RLTR13B2|LTR|ERVK	-2416	NM_001357285	23807	Mm.290447	NM_011790	ENSMUSG00000064145	Arih2	AI843547|ARI2|TRIAD1|UIP48	ariadne RBR E3 ubiquitin protein ligase 2	protein-coding
401-731	chr10	42082021	42082420	+	0	NA	Intergenic	Intergenic	-63838	NM_001034858	213402	Mm.211320	NM_001034858	ENSMUSG00000071324	Armc2	2610018I05Rik	armadillo repeat containing 2	protein-coding
401-1042	chr1	86202995	86203394	+	0	NA	intron (NM_030184, intron 17 of 24)	intron (NM_030184, intron 17 of 24)	48414	NM_001310702	78795	Mm.379264	NM_027456	ENSMUSG00000062590	Armc9	3830422A13Rik|4831423D23Rik|4930438O05Rik|5730415N24Rik	armadillo repeat containing 9	protein-coding
401-1758	chr11	109574003	109574402	+	0	NA	TTS (NM_001166177)	TTS (NM_001166177)	30491	NM_001361978	74008	Mm.482224	NM_028710	ENSMUSG00000020604	Arsg	6330406P08Rik|AI846872|ASG	arylsulfatase G	protein-coding
401-1063	chr7	101547636	101548035	+	0	NA	Intergenic	ORR1B1|LTR|ERVL-MaLR	7967	NM_007490	11871	Mm.439746	NM_007490	ENSMUSG00000092517	Art2a	ARTC2|Art2a-ps|Ly92a|Rt-6|Rt6|Rt6-1	ADP-ribosyltransferase 2a	protein-coding
401-1650	chr7	101580760	101581159	+	0	NA	intron (NM_019915, intron 1 of 2)	intron (NM_019915, intron 1 of 2)	202	NM_019915	11872	Mm.57008	NM_019915	ENSMUSG00000030651	Art2b	ART2.2|ARTC2|Art|Ly92b|Rt-6|Rt6|Rt6-2	ADP-ribosyltransferase 2b	protein-coding
401-1217	chr15	64232885	64233284	+	0	NA	intron (NM_010026, intron 3 of 30)	intron (NM_010026, intron 3 of 30)	79589	NM_001276463	13196	Mm.277236	NM_010026	ENSMUSG00000022377	Asap1	AV239055|DEF-1|Ddef1|PAP|mKIAA1249|s19	ArfGAP with SH3 domain, ankyrin repeat and PH domain1	protein-coding
401-35	chr12	21166193	21166592	+	0	NA	intron (NM_001004364, intron 1 of 26)	intron (NM_001004364, intron 1 of 26)	54636	NM_001098168	211914	Mm.358946	NM_001004364	ENSMUSG00000052632	Asap2	6530401G17Rik|Ddef2|Gm1523|Gm592|PAG3|PAP	ArfGAP with SH3 domain, ankyrin repeat and PH domain 2	protein-coding
401-1127	chr13	3679246	3679645	+	0	NA	Intergenic	Intergenic	45413	NM_178283	142688	Mm.253061	NM_178283	ENSMUSG00000033781	Asb13	2210015B19Rik|6430573K02Rik|Asb-13|C85285	ankyrin repeat and SOCS box-containing 13	protein-coding
401-507	chr2	30830850	30831249	+	0	NA	Intergenic	L1M|LINE|L1	-2749	NM_133346	72323	Mm.27656	NM_133346	ENSMUSG00000039483	Asb6	2510004M11Rik|AA409356	ankyrin repeat and SOCS box-containing 6	protein-coding
401-2104	chr11	4659743	4660142	+	0	NA	intron (NM_029291, intron 8 of 19)	intron (NM_029291, intron 8 of 19)	22149	NM_029291	75452	Mm.439906	NM_029291	ENSMUSG00000020412	Ascc2	1700011I11Rik|2610034L15Rik|AI482016|ASC1p100|AW046480	activating signal cointegrator 1 complex subunit 2	protein-coding
401-1539	chr1	53377796	53378195	+	0	NA	Intergenic	MMERVK9E_I-int|LTR|ERVK	-25243	NM_133728	70396	Mm.285783	NM_133728	ENSMUSG00000026095	Asnsd1	2210409M21Rik	asparagine synthetase domain containing 1	protein-coding
401-1351	chr6	86596933	86597332	+	0	NA	Intergenic	B1_Mm|SINE|Alu	-31042	NM_026414	67855	Mm.183043	NM_026414	ENSMUSG00000033508	Asprv1	2300003P22Rik|AA986851|SASP|SASPase|Taps	aspartic peptidase, retroviral-like 1	protein-coding
401-576	chr19	32667561	32667960	+	0	NA	TTS (NM_001201470)	TTS (NM_001201470)	44538	NM_026487	67979	Mm.27123	NM_026487	ENSMUSG00000013662	Atad1	4921525H23Rik|AW107648|Thorase	ATPase family, AAA domain containing 1	protein-coding
401-1632	chr15	58111794	58112193	+	0	NA	intron (NM_027435, intron 13 of 27)	intron (NM_027435, intron 13 of 27)	23089	NM_027435	70472	Mm.221758	NM_027435	ENSMUSG00000022360	Atad2	2610509G12Rik	ATPase family, AAA domain containing 2	protein-coding
401-2304	chr11	80085183	80085582	+	0	NA	Intergenic	B1_Mus2|SINE|Alu	-4018	NM_001029856	237877	Mm.89551	NM_001029856	ENSMUSG00000017550	Atad5	C130052G03Rik|FRAG1|Gm17	ATPase family, AAA domain containing 5	protein-coding
401-680	chr10	81221606	81222005	+	0	NA	intron (NM_178662, intron 2 of 12)	intron (NM_178662, intron 2 of 12)	8981	NM_178662	16467	Mm.127681	NM_178662	ENSMUSG00000034958	Atcay	3322401A10Rik|BB077577|BNIP-H|CLAC|hes|ji	ataxia, cerebellar, Cayman type	protein-coding
401-2225	chr1	191193867	191194266	+	0	NA	Intergenic	Intergenic	-10733	NM_007498	11910	Mm.2706	NM_007498	ENSMUSG00000026628	Atf3	LRG-21	activating transcription factor 3	protein-coding
401-1663	chr17	79816982	79817381	+	0	NA	Intergenic	PB1D9|SINE|Alu	78942	NM_001286647	56298	Mm.175403	NM_019717	ENSMUSG00000059811	Atl2	2010110I21Rik|AA407293|AV334690|Aip-2|Arl6ip2	atlastin GTPase 2	protein-coding
401-297	chr9	53489168	53489567	+	0	NA	intron (NM_007499, intron 29 of 62)	B4A|SINE|B4	47304	NM_007499	11920	Mm.5088	NM_007499	ENSMUSG00000034218	Atm	AI256621|C030026E19Rik	ataxia telangiectasia mutated	protein-coding
401-1937	chr11	43184833	43185232	+	0	NA	intron (NM_176999, intron 4 of 22)	intron (NM_176999, intron 4 of 22)	35155	NM_176999	319767	Mm.252339	NM_176999	ENSMUSG00000055415	Atp10b	5930426O13Rik|9030605H24Rik	ATPase, class V, type 10B	protein-coding
401-1584	chr3	101526314	101526713	+	0	NA	Intergenic	B3A|SINE|B2	78194	NM_144900	11928	Mm.193670	NM_144900	ENSMUSG00000033161	Atp1a1	Atpa-1|BC010319	ATPase, Na+/K+ transporting, alpha 1 polypeptide	protein-coding
401-350	chr1	164420692	164421091	+	0	NA	intron (NM_138314, intron 13 of 13)	intron (NM_138314, intron 13 of 13)	37464	NM_009721	11931	Mm.4550	NM_009721	ENSMUSG00000026576	Atp1b1	Atp4b|Atpb|Atpb-1|NKbeta1	ATPase, Na+/K+ transporting, beta 1 polypeptide	protein-coding
401-809	chr11	72959390	72959789	+	0	NA	Intergenic	Intergenic	-1580	NM_016745	53313	Mm.6306	NM_016745	ENSMUSG00000020788	Atp2a3	SERCA3b|Serca3	ATPase, Ca++ transporting, ubiquitous	protein-coding
401-1664	chr8	119696868	119697267	+	0	NA	Intergenic	Intergenic	-2942	NM_026922	69047	Mm.46251	NM_026922	ENSMUSG00000034112	Atp2c2	1810010G06Rik|Spca2|mKIAA0703	ATPase, Ca++ transporting, type 2C, member 2	protein-coding
401-1065	chr2	10073753	10074152	+	0	NA	intron (NM_020615, intron 1 of 9)	RMER1B|Other|Other	6558	NM_001112738	11949	Mm.12677	NM_020615	ENSMUSG00000025781	Atp5c1	1700094F02Rik|Atp5f1c	ATP synthase, H+ transporting, mitochondrial F1 complex, gamma polypeptide 1	protein-coding
401-940	chr13	90575402	90575801	+	0	NA	Intergenic	Intergenic	329754	NM_001145879	435376	Mm.292579	NM_001145879	ENSMUSG00000078958	Atp6ap1l	EG435376	ATPase, H+ transporting, lysosomal accessory protein 1-like	protein-coding
401-685	chr11	100993414	100993813	+	0	NA	Intergenic	B4|SINE|B4	-15828	NM_001243051	11975	Mm.340818	NM_016920	ENSMUSG00000019302	Atp6v0a1	AA959968|ATP6a1|Atp6n1|Atp6n1a|Atpv0a1|Vpp-1|Vpp1	ATPase, H+ transporting, lysosomal V0 subunit A1	protein-coding
401-2179	chr4	19918711	19919110	+	0	NA	intron (NM_175406, intron 1 of 7)	intron (NM_175406, intron 1 of 7)	3656	NM_175406	242341	Mm.19298	NM_175406	ENSMUSG00000028238	Atp6v0d2	1620401A02Rik|AI324824|V-ATPase	ATPase, H+ transporting, lysosomal V0 subunit D2	protein-coding
401-1818	chr8	69081474	69081873	+	0	NA	intron (NM_153054, intron 1 of 16)	intron (NM_153054, intron 1 of 16)	-7063	NM_007509	11966	Mm.249096	NM_007509	ENSMUSG00000006273	Atp6v1b2	AI194269|AI790362|Atp6b2|HO57|R74844	ATPase, H+ transporting, lysosomal V1 subunit B2	protein-coding
401-1000	chr12	17316187	17316586	+	0	NA	intron (NM_001159632, intron 3 of 14)	intron (NM_001159632, intron 3 of 14)	8344	NM_133699	68775	Mm.178798	NM_133699	ENSMUSG00000020566	Atp6v1c2	1110038G14Rik	ATPase, H+ transporting, lysosomal V1 subunit C2	protein-coding
401-1950	chr6	120807937	120808336	+	0	NA	intron (NM_007510, intron 3 of 8)	intron (NM_007510, intron 3 of 8)	14562	NM_007510	11973	Mm.29045	NM_007510	ENSMUSG00000019210	Atp6v1e1	2410029D23Rik|Atp6e|Atp6e2|Atp6v1e|D6Ertd385e|Vma4|p31	ATPase, H+ transporting, lysosomal V1 subunit E1	protein-coding
401-307	chr1	138270481	138270880	+	0	NA	Intergenic	Intergenic	-3058	NM_177397	338375	Mm.114424	NM_177397	ENSMUSG00000026394	Atp6v1g3	-	ATPase, H+ transporting, lysosomal V1 subunit G3	protein-coding
401-1254	chr14	59890961	59891360	+	0	NA	intron (NM_015803, intron 24 of 35)	intron (NM_015803, intron 24 of 35)	195754	NM_015803	50769	Mm.319599	NM_015803	ENSMUSG00000021983	Atp8a2	AI415030|Atpc1b|agil|wl	ATPase, aminophospholipid transporter-like, class I, type 8A, member 2	protein-coding
401-1325	chrX	105902285	105902684	+	0	NA	intron (NM_009530, intron 1 of 34)	intron (NM_009530, intron 1 of 34)	26888	NM_009530	22589	Mm.10141	NM_009530	ENSMUSG00000031229	Atrx	4833408C14Rik|AI447451|ATR2|DXHXS6677E|HP1-BP38|Hp1bp2|Hp1bp38|MRXS3|RAD54L|Rad54|XH2|Xnp|ZNF-HX	ATRX, chromatin remodeler	protein-coding
401-849	chr15	85407176	85407575	+	0	NA	intron (NM_016843, intron 9 of 11)	intron (NM_016843, intron 9 of 11)	71120	NM_016843	54138	Mm.248906	NM_016843	ENSMUSG00000016541	Atxn10	AI325283|C77170|E46|Sca10|TEG-169|Tex169	ataxin 10	protein-coding
401-645	chr7	126518506	126518905	+	0	NA	Intergenic	RLTR12D|LTR|ERVK	-15268	NM_183020	233871	Mm.231450	NM_183020	ENSMUSG00000032637	Atxn2l	A2D|A2LG|A2RP|A2lp|Atxnl2	ataxin 2-like	protein-coding
401-1530	chr14	14063352	14063751	+	0	NA	intron (NM_139227, intron 4 of 11)	B1F|SINE|Alu	51060	NM_139227	246103	Mm.133625	NM_139227	ENSMUSG00000021738	Atxn7	A430107N12Rik|AI627028|Sca7|ataxin-7	ataxin 7	protein-coding
401-1764	chr4	126762519	126762918	+	0	NA	intron (NM_001035526, intron 2 of 23)	intron (NM_001035526, intron 2 of 23)	8948	NM_001355196	100317	Mm.206206	NM_133886	ENSMUSG00000028830	AU040320	A730047D20Rik|AAVR|Kiaa0319l	expressed sequence AU040320	protein-coding
401-115	chr13	52850067	52850466	+	0	NA	intron (NM_016709, intron 6 of 9)	intron (NM_016709, intron 6 of 9)	79411	NM_016709	11992	Mm.252034	NM_016709	ENSMUSG00000021460	Auh	C77140|W91705	AU RNA binding protein/enoyl-coenzyme A hydratase	protein-coding
401-1805	chr8	57628806	57629205	+	0	NA	intron (NM_001167981, intron 1 of 11)	ORR1A2|LTR|ERVL-MaLR	-22748	NR_040698	100502619	Mm.393851	NR_040698		AW046200	-	expressed sequence AW046200	ncRNA
401-1898	chr19	11050386	11050785	+	0	NA	promoter-TSS (NR_102366)	promoter-TSS (NR_102366)	-19	NR_102366	107350	Mm.6381	NM_001177351	ENSMUSG00000075010	AW112010	-	expressed sequence AW112010	ncRNA
401-696	chr9	117962062	117962461	+	0	NA	Intergenic	L1MCa|LINE|L1	-78261	NM_001048146	27215	Mm.92705	NM_013727	ENSMUSG00000039285	Azi2	AA410145|AZ2	5-azacytidine induced gene 2	protein-coding
401-2118	chr4	128976686	128977085	+	0	NA	Intergenic	Intergenic	-14430	NM_172875	242669	Mm.215814	NM_172875	ENSMUSG00000028789	Azin2	4933429I20Rik|Adc|Azi2|B930082O19|ODC-p|Odcp	antizyme inhibitor 2	protein-coding
401-1398	chr10	12903798	12904197	+	0	NA	Intergenic	ORR1B1|LTR|ERVL-MaLR	19130	NR_038028	320273	Mm.417706	NR_038027	ENSMUSG00000097378	B230208H11Rik	-	RIKEN cDNA B230208H11 gene	ncRNA
401-2161	chr1	98035790	98036189	+	0	NA	intron (NR_037993, intron 1 of 2)	intron (NR_037993, intron 1 of 2)	11804	NR_037993	78603	Mm.442597	NR_037993	ENSMUSG00000089706	B230216N24Rik	-	RIKEN cDNA B230216N24 gene	ncRNA
401-2127	chr8	105252984	105253383	+	0	NA	TTS (NM_145604)	TTS (NM_145604)	1970	NM_001271915	97440	Mm.489600	NM_178879	ENSMUSG00000069920	B3gnt9	3-Gn-T9|B3gnt9-ps|BGnT-9|C76565|C76566|beta-1|beta3Gn-T9	UDP-GlcNAc:betaGal beta-1,3-N-acetylglucosaminyltransferase 9	protein-coding
401-607	chr8	40984167	40984566	+	0	NA	intron (NM_026840, intron 3 of 5)	intron (NM_026840, intron 3 of 5)	-33372	NR_015457	78849	Mm.440930	NR_015457	ENSMUSG00000084960	B430010I23Rik	-	RIKEN cDNA B430010I23 gene	ncRNA
401-561	chr6	120249587	120249986	+	0	NA	intron (NM_198884, intron 1 of 19)	intron (NM_198884, intron 1 of 19)	45111	NM_198884	330406	Mm.321840	NM_198884	ENSMUSG00000041372	B4galnt3	AB114826|B4GalNAcT3|C330047A21	beta-1,4-N-acetyl-galactosaminyl transferase 3	protein-coding
401-2296	chr2	167299292	167299691	+	0	NA	3' UTR (NM_019835, exon 9 of 9)	3' UTR (NM_019835, exon 9 of 9)	49687	NM_019835	56336	Mm.200886	NM_019835	ENSMUSG00000017929	B4galt5	9430078I07Rik|AW049941|AW539721	UDP-Gal:betaGlcNAc beta 1,4-galactosyltransferase, polypeptide 5	protein-coding
401-1350	chr18	20734620	20735019	+	0	NA	intron (NM_019737, intron 1 of 8)	ID_B1|SINE|B4	11585	NM_019737	56386	Mm.393827	NM_019737	ENSMUSG00000056124	B4galt6	AA536803|AU022389	UDP-Gal:betaGlcNAc beta 1,4-galactosyltransferase, polypeptide 6	protein-coding
401-1251	chr8	10653129	10653528	+	0	NA	Intergenic	Intergenic	229126	NR_040705	320014	Mm.403203	NR_040705	ENSMUSG00000109473	B930025P03Rik	-	RIKEN cDNA B930025P03 gene	ncRNA
401-1558	chr16	97345417	97345816	+	0	NA	Intergenic	Intergenic	-11112	NM_019517	56175	Mm.97885	NM_019517	ENSMUSG00000040605	Bace2	1110059C24Rik|AEPLC|AI850424|ALP56|ARP1|ASP1|ASP21|BAE2|CDA13|CEAP1|DRAP	beta-site APP-cleaving enzyme 2	protein-coding
401-1662	chr16	87787238	87787637	+	0	NA	Intergenic	Intergenic	88483	NM_007520	12013	Mm.26147	NM_007520	ENSMUSG00000025612	Bach1	6230421P05Rik|AI323795	BTB and CNC homology 1, basic leucine zipper transcription factor 1	protein-coding
401-1266	chr2	118896489	118896888	+	0	NA	Intergenic	Intergenic	-4927	NM_001045523	228536	Mm.330487	NM_001045523	ENSMUSG00000040007	Bahd1	AL022997|AW541238|Gm117|mKIAA0945	bromo adjacent homology domain containing 1	protein-coding
401-276	chr2	144037165	144037564	+	0	NA	intron (NM_001044750, intron 1 of 2)	RMER15|LTR|ERVL	4262	NM_001044750	403171	Mm.389362	NM_207275	ENSMUSG00000037307	Banf2	4930517K23Rik|Baf-L|Baf-like|Gm115	barrier to autointegration factor 2	protein-coding
401-86	chr1	71018648	71019047	+	0	NA	Intergenic	Intergenic	84125	NM_007525	12021	Mm.10764	NM_007525	ENSMUSG00000026196	Bard1	-	BRCA1 associated RING domain 1	protein-coding
401-2105	chr16	38154208	38154607	+	0	NA	intron (NM_001347232, intron 2 of 11)	Lx8b|LINE|L1	-65147	NR_033221	414072	Mm.483602	NR_033221		BC031361	-	cDNA sequence BC031361	ncRNA
401-855	chr2	145671550	145671949	+	0	NA	Intergenic	Intergenic	-29446	NR_033220	408057	Mm.486711	NR_033220	ENSMUSG00000001768	BC039771	-	cDNA sequence BC039771	ncRNA
401-1061	chr10	121802327	121802726	+	0	NA	intron (NM_001081037, intron 17 of 21)	intron (NM_001081037, intron 17 of 21)	62596	NM_001359720	270802	Mm.209172	NM_173022	ENSMUSG00000053684	BC048403	E030027L10	cDNA sequence BC048403	protein-coding
401-833	chrX	163346328	163346727	+	0	NA	intron (NR_038088, intron 1 of 5)	intron (NR_038088, intron 1 of 5)	6037	NR_038088	100568459		NR_038088	ENSMUSG00000115783	Bc1	Gm24367	brain cytoplasmic RNA 1	ncRNA
401-883	chr3	122362454	122362853	+	0	NA	Intergenic	MER53|DNA|hAT	-57104	NM_013867	29815	Mm.45815	NM_013867	ENSMUSG00000028121	Bcar3	AI131758|AND-34	breast cancer anti-estrogen resistance 3	protein-coding
401-238	chr11	85339718	85340117	+	0	NA	intron (NM_016910, intron 5 of 5)	ORR1D1|LTR|ERVL-MaLR	-13247	NM_001166642	192197	Mm.209989	NM_138681	ENSMUSG00000059439	Bcas3	1500019F07Rik|2610028P08Rik|AU021018|BC028339|K20D4|rudhira	breast carcinoma amplified sequence 3	protein-coding
401-1709	chr15	99477100	99477499	+	0	NA	Intergenic	Arthur1|DNA|hAT-Tip100	-2569	NM_029236	75284	Mm.32826	NM_029236	ENSMUSG00000037525	Bcdin3d	4930556P03Rik|AV138748	BCDIN3 domain containing	protein-coding
401-212	chr3	73669818	73670217	+	0	NA	intron (NM_009738, intron 2 of 3)	intron (NM_009738, intron 2 of 3)	38398	NM_009738	12038	Mm.250719	NM_009738	ENSMUSG00000027792	Bche	C730038G20Rik	butyrylcholinesterase	protein-coding
401-2290	chrX	11886670	11887069	+	0	NA	Intergenic	Intergenic	193684	NM_029510	71458	Mm.196328	NM_029510	ENSMUSG00000040363	Bcor	2900008C10Rik|5830466J11Rik|8430401K06Rik|BcorR|D930024N20Rik|mKIAA1575	BCL6 interacting corepressor	protein-coding
401-776	chr16	31399156	31399555	+	0	NA	Intergenic	Intergenic	-22942	NM_175177	71911	Mm.293470	NM_175177	ENSMUSG00000046598	Bdh1	2310032J20Rik|AI327223|Bdh	3-hydroxybutyrate dehydrogenase, type 1	protein-coding
401-683	chr2	109578999	109579398	+	0	NA	Intergenic	Intergenic	-95502	NM_007540	12064	Mm.1442	NM_007540	ENSMUSG00000048482	Bdnf	-	brain derived neurotrophic factor	protein-coding
401-1077	chr7	16033716	16034115	+	0	NA	Intergenic	Intergenic	-34420	NM_001081418	243842	Mm.440249	NM_001081418	ENSMUSG00000070808	Bicra	Gltscr1	BRD4 interacting chromatin remodeling complex associated protein	protein-coding
401-1919	chr2	133467357	133467756	+	0	NA	Intergenic	Intergenic	-84603	NM_007553	12156	Mm.103205	NM_007553	ENSMUSG00000027358	Bmp2	AI467020|Bmp2a	bone morphogenetic protein 2	protein-coding
401-408	chr13	38385788	38386187	+	0	NA	intron (NM_007556, intron 1 of 6)	intron (NM_007556, intron 1 of 6)	40271	NM_007556	12161	Mm.385759	NM_007556	ENSMUSG00000039004	Bmp6	D13Wsu115e|Vgr1	bone morphogenetic protein 6	protein-coding
401-443	chr6	118372673	118373072	+	0	NA	Intergenic	Intergenic	46545	NM_194339	213895	Mm.25269	NM_194339	ENSMUSG00000030138	Bms1	AA408648|AU020092|AU043373|BB007109|BC030906|Bms1l|mKIAA0187	BMS1, ribosome biogenesis factor	protein-coding
401-1084	chr6	134661043	134661442	+	0	NA	intron (NM_001170479, intron 2 of 3)	intron (NM_001170479, intron 2 of 3)	20302	NM_026371	67774	Mm.41892	NM_026371	ENSMUSG00000042992	Borcs5	5830457J20Rik|AW124643|Loh12cr1	BLOC-1 related complex subunit 5	protein-coding
401-1954	chr17	28812605	28813004	+	0	NA	intron (NM_001081315, intron 3 of 12)	(TG)n|Simple_repeat|Simple_repeat	11678	NM_001081315	268936	Mm.291877	NM_199061	ENSMUSG00000063952	Brpf3	AI413466|AW493400|mKIAA1286	bromodomain and PHD finger containing, 3	protein-coding
401-2142	chr19	37004531	37004930	+	0	NA	intron (NM_001080706, intron 35 of 37)	intron (NM_001080706, intron 35 of 37)	78651	NM_001080706	107182	Mm.295062	NM_001080706	ENSMUSG00000040565	Btaf1	AI414500|AI447930|E430027O22Rik|TAF170	B-TFIID TATA-box binding protein associated factor 1	protein-coding
401-1225	chr2	137838909	137839308	+	0	NA	Intergenic	RMER1B|Other|Other	-417476	NM_001025431	228662	Mm.153405	NM_145534	ENSMUSG00000062098	Btbd3	mKIAA0952	BTB (POZ) domain containing 3	protein-coding
401-2331	chr19	45461077	45461476	+	0	NA	intron (NM_001037758, intron 3 of 14)	intron (NM_001037758, intron 3 of 14)	97542	NM_001286465	12234	Mm.119717	NM_009771	ENSMUSG00000025217	Btrc	Beta-Trcp1|E3RS-IkappaB|E3RSIkappaB|FWD1|Fbw1a|HOS|SCF b-TRCP|Slimb|b-TrCP|beta-TrCP	beta-transducin repeat containing protein	protein-coding
401-92	chr1	89330438	89330837	+	0	NA	Intergenic	ORR1D1-int|LTR|ERVL-MaLR	75496	NR_040482	77331	Mm.374962	NR_040482	ENSMUSG00000099938	C030007H22Rik	-	RIKEN cDNA C030007H22 gene	ncRNA
401-1092	chr8	3568608	3569007	+	0	NA	intron (NM_001024728, intron 1 of 5)	intron (NM_001024728, intron 1 of 5)	809	NM_001024728	546049	Mm.358733	NM_001024728	ENSMUSG00000065952	C330021F23Rik	2610027C06Rik|Rps23r1|Rps23rg1	RIKEN cDNA C330021F23 gene	protein-coding
401-2306	chr17	87188885	87189284	+	0	NA	Intergenic	PB1D10|SINE|Alu	5858	NR_046016	399626	Mm.396062	NR_046016	ENSMUSG00000117384	C330024C12Rik	-	RIKEN cDNA C330024C12 gene	ncRNA
401-1485	chr5	76841245	76841644	+	0	NA	intron (NM_001163793, intron 2 of 8)	intron (NM_001163793, intron 2 of 8)	845	NM_001163793	320827	Mm.101504	NM_001163793	ENSMUSG00000036377	C530008M17Rik	2810489J07Rik|4930529A19Rik|4931405B09Rik|Crad|mKIAA1211	RIKEN cDNA C530008M17 gene	protein-coding
401-106	chr19	20559052	20559451	+	0	NA	intron (NM_001361506, intron 3 of 15)	intron (NM_001361506, intron 3 of 15)	-6921	NR_045778	320155	Mm.447252	NR_045778	ENSMUSG00000114469	C730002L08Rik	-	RIKEN cDNA C730002L08 gene	ncRNA
401-204	chr1	85790411	85790810	+	0	NA	Intergenic	Intergenic	-2831	NM_001355046	12283	Mm.26135	NM_133781	ENSMUSG00000036707	Cab39	AA408805|AA960512|C78372|MO25|MO25alpha	calcium binding protein 39	protein-coding
401-1219	chr19	4135159	4135558	+	0	NA	TTS (NM_144532)	TTS (NM_144532)	4251	NM_144532	73660	Mm.379226	NM_144532	ENSMUSG00000024842	Cabp4	2410038D05Rik	calcium binding protein 4	protein-coding
401-1037	chr4	100793140	100793539	+	0	NA	intron (NM_198037, intron 1 of 26)	intron (NM_198037, intron 1 of 26)	16660	NM_198037	320508	Mm.151962	NM_198037	ENSMUSG00000028532	Cachd1	1190007F10Rik|AI852726|B430218L07Rik|Vwcd1|mKIAA1573	cache domain containing 1	protein-coding
401-1343	chr1	136058521	136058920	+	0	NA	intron (NM_014193, intron 2 of 42)	intron (NM_014193, intron 2 of 42)	5909	NM_001081023	12292	Mm.4418	NM_014193	ENSMUSG00000026407	Cacna1s	AW493108|Cav1.1|Cchl1a3|DHPR|DHPR alpha1s|fmd|mdg|sj	calcium channel, voltage-dependent, L type, alpha 1S subunit	protein-coding
401-1616	chr9	47283698	47284097	+	0	NA	Intergenic	MER5A|DNA|hAT-Charlie	-246273	NM_001310841	54725	Mm.234832	NM_018770	ENSMUSG00000032076	Cadm1	2900073G06Rik|3100001I08Rik|AI987920|Bl2|Igsf4|Igsf4a|Necl2|RA175|RA175A|RA175B|RA175C|RA175N|ST17|SgIGSF|SynCam|Tslc1	cell adhesion molecule 1	protein-coding
401-1326	chr16	67652449	67652848	+	0	NA	Intergenic	RLTR23|LTR|ERV1	-31740	NM_001145977	239857	Mm.394300	NM_178721	ENSMUSG00000064115	Cadm2	2900078E11Rik|9330131D06|A830029E02Rik|Igdf4d|Igsf4d|NECL3|SynCAM 2|SynCAM2	cell adhesion molecule 2	protein-coding
401-136	chr2	84388644	84389043	+	0	NA	intron (NM_018782, intron 2 of 15)	intron (NM_018782, intron 2 of 15)	36423	NM_018782	54598	Mm.75467	NM_018782	ENSMUSG00000059588	Calcrl	AV071593|CRLR	calcitonin receptor-like	protein-coding
401-1691	chr3	126696553	126696952	+	0	NA	intron (NM_001025438, intron 3 of 18)	intron (NM_001025438, intron 3 of 18)	99801	NM_001293665	108058	Mm.255822	NM_023813	ENSMUSG00000053819	Camk2d	2810011D23Rik|8030469K03Rik|CaMK II|[d]-CaMKII	calcium/calmodulin-dependent protein kinase II, delta	protein-coding
401-1375	chr17	85222833	85223232	+	0	NA	intron (NM_028576, intron 3 of 10)	intron (NM_028576, intron 3 of 10)	132406	NM_028576	73582	Mm.260753	NM_028576	ENSMUSG00000071037	Camkmt	1700106N22Rik|AI480743|AV099781|CLNMT|CaM KMT	calmodulin-lysine N-methyltransferase	protein-coding
401-295	chr4	151477953	151478352	+	0	NA	intron (NM_001081557, intron 4 of 23)	Lx8|LINE|L1	383616	NM_001195565	100072	Mm.318846	NM_001081557	ENSMUSG00000014592	Camta1	1810059M14Rik|2310058O09Rik|AI316882|AW987475|mKIAA0833	calmodulin binding transcription activator 1	protein-coding
401-1421	chr4	43503144	43503543	+	0	NA	intron (NM_001013377, intron 3 of 11)	intron (NM_001013377, intron 3 of 11)	-3683	NM_139305	230099	Mm.283682	NM_139305	ENSMUSG00000028463	Car9	CAIX|Ca9|MN/CA9	carbonic anhydrase 9	protein-coding
401-710	chr1	60137589	60137988	+	0	NA	intron (NM_139150, intron 9 of 15)	B3|SINE|B2	29705	NR_104344	241066	Mm.276441	NM_139150	ENSMUSG00000026017	Carf	Als2cr8|ECBRC-FC1|ECBRC-FC2	calcium response factor	protein-coding
401-1296	chr3	102142778	102143177	+	0	NA	intron (NM_001355663, intron 10 of 11)	intron (NM_001355663, intron 10 of 11)	56562	NM_009814	12373	Mm.15343	NM_009814	ENSMUSG00000027861	Casq2	AA033488|AW146219|Csq2|ESTM52|cCSQ	calsequestrin 2	protein-coding
401-2357	chr4	148789432	148789831	+	0	NA	Intergenic	Intergenic	-14761	NM_027195	69743	Mm.233879	NM_027195	ENSMUSG00000028977	Casz1	2410019P08Rik|AV096627|BC040081|Cst|D4Ertd432e	castor zinc finger 1	protein-coding
401-2040	chr1	51250291	51250690	+	0	NA	intron (NR_045151, intron 4 of 4)	intron (NR_045151, intron 4 of 4)	-38636	NM_138741	20324	Mm.398690	NM_138741	ENSMUSG00000045954	Cavin2	Sdpr	caveolae associated 2	protein-coding
401-1686	chr8	61494723	61495122	+	0	NA	intron (NM_145595, intron 3 of 4)	intron (NM_145595, intron 3 of 4)	7188	NM_145595	234309	Mm.29059	NM_145595	ENSMUSG00000031641	Cbr4	A730083J17Rik|BC009118	carbonyl reductase 4	protein-coding
401-1226	chr16	17154709	17155108	+	0	NA	intron (NM_009456, intron 3 of 3)	RLTR42-int|LTR|ERVK	-7679	NM_001306169	76872	Mm.101656	NM_029779	ENSMUSG00000022768	Ccdc116	4930432J16Rik	coiled-coil domain containing 116	protein-coding
401-2274	chr19	58523678	58524077	+	0	NA	intron (NM_029372, intron 3 of 8)	(TG)n|Simple_repeat|Simple_repeat	11875	NM_029372	75645	Mm.159542	NM_029372	ENSMUSG00000025090	Ccdc172	1700011F14Rik	coiled-coil domain containing 172	protein-coding
401-424	chr12	80764090	80764489	+	0	NA	Intergenic	LTR40a|LTR|ERVL	-3574	NM_001008423	380768	Mm.29367	NM_001008423	ENSMUSG00000062961	Ccdc177	Gm1568	coiled-coil domain containing 177	protein-coding
401-411	chr4	119387824	119388223	+	0	NA	intron (NM_001270435, intron 5 of 14)	intron (NM_001270435, intron 5 of 14)	-4189	NM_028857	73332	Mm.425204	NM_028506	ENSMUSG00000028637	Ccdc30	1700001O02Rik|1700041C02Rik|1700111D19Rik|4930445I03Rik	coiled-coil domain containing 30	protein-coding
401-1186	chr2	110012128	110012527	+	0	NA	exon (NM_172671, exon 18 of 18)	exon (NM_172671, exon 18 of 18)	-5490	NM_001355582	68201	Mm.181767	NM_026613	ENSMUSG00000027160	Ccdc34	2810027O19Rik|4930522P10Rik|AI596202	coiled-coil domain containing 34	protein-coding
401-1122	chr2	110073095	110073494	+	0	NA	Intergenic	ID_B1|SINE|B4	-22815	NR_040508	75517	Mm.363927	NR_040508	ENSMUSG00000086186	Ccdc34os	1700024P03Rik	coiled-coil domain containing 34, opposite strand	ncRNA
401-1238	chr16	27388182	27388581	+	0	NA	promoter-TSS (NM_026202)	promoter-TSS (NM_026202)	-575	NM_001289436	67501	Mm.258985	NM_026202	ENSMUSG00000038127	Ccdc50	C3orf6	coiled-coil domain containing 50	protein-coding
401-1220	chr11	120900618	120901017	+	0	NA	intron (NM_027745, intron 7 of 18)	L1MB3|LINE|L1	32055	NM_027745	71276	Mm.275751	NM_027745	ENSMUSG00000048445	Ccdc57	4933434G05Rik	coiled-coil domain containing 57	protein-coding
401-141	chr16	36087782	36088181	+	0	NA	intron (NM_198645, intron 3 of 4)	intron (NM_198645, intron 3 of 4)	6706	NM_001159422	381045	Mm.310434	NM_198645	ENSMUSG00000075229	Ccdc58	A930007B11Rik|AI413631	coiled-coil domain containing 58	protein-coding
401-1916	chr10	70121396	70121795	+	0	NA	intron (NM_001111121, intron 1 of 8)	intron (NM_001111121, intron 1 of 8)	24474	NM_001111121	76551	Mm.281741	NM_001111121	ENSMUSG00000048701	Ccdc6	2810012H18Rik|AA536681|AA960498|AW061011	coiled-coil domain containing 6	protein-coding
401-1130	chr5	122140058	122140457	+	0	NA	Intergenic	URR1A|DNA|hAT-Charlie	-2195	NM_183307	330188	Mm.386907	NM_183307	ENSMUSG00000043036	Ccdc63	4921511C16Rik	coiled-coil domain containing 63	protein-coding
401-1900	chr14	27500760	27501159	+	0	NA	intron (NM_177111, intron 3 of 17)	intron (NM_177111, intron 3 of 17)	7501	NM_177111	320234	Mm.247767	NM_177111	ENSMUSG00000046753	Ccdc66	E230015L20Rik	coiled-coil domain containing 66	protein-coding
401-418	chr12	108251830	108252229	+	0	NA	intron (NM_001159910, intron 1 of 5)	intron (NM_001159910, intron 1 of 5)	23364	NM_001159910	668158		NM_001159910	ENSMUSG00000084883	Ccdc85c	EG668158|Gm265|Gm9010|hhy	coiled-coil domain containing 85C	protein-coding
401-1303	chr4	41767205	41767604	+	0	NA	intron (NM_001172054, intron 9 of 13)	intron (NM_001172054, intron 9 of 13)	2808	NM_011336	20301	Mm.335946	NM_011336	ENSMUSG00000073888	Ccl27a	ALP|AW558992|CTACK|CTAK|Ccl27|ESkine|ILC|PESKY|Scya27|Scya27a	chemokine (C-C motif) ligand 27A	protein-coding
401-59	chr10	24478494	24478893	+	0	NA	intron (NR_163910, intron 3 of 4)	intron (NR_163910, intron 3 of 4)	-116749	NM_010217	14219	Mm.390287	NM_010217	ENSMUSG00000019997	Ccn2	Ctgf|Fisp12|Hcs24|fisp-12	cellular communication network factor 2	protein-coding
401-1812	chr17	8227652	8228051	+	0	NA	Intergenic	Intergenic	-8192	NM_001190333	12458	Mm.8007	NM_009835	ENSMUSG00000040899	Ccr6	CC-CKR-6|CCR-6|Cmkbr6|KY411	chemokine (C-C motif) receptor 6	protein-coding
401-2165	chr5	129790552	129790951	+	0	NA	intron (NM_009838, intron 5 of 12)	intron (NM_009838, intron 5 of 12)	3395	NM_009838	12466	Mm.153159	NM_009838		Cct6a	CCT-zeta|CCT-zeta-1|Cct6|Cctz-1|TCP-1-zeta	chaperonin containing Tcp1, subunit 6a (zeta)	protein-coding
401-1013	chr5	25521229	25521628	+	0	NA	Intergenic	Lx8b|LINE|L1	5361	NM_198621	242891	Mm.291521	NM_198621	ENSMUSG00000038044	Cct8l1	Gm443	chaperonin containing TCP1, subunit 8 (theta)-like 1	protein-coding
401-132	chr13	102569551	102569950	+	0	NA	Intergenic	Intergenic	-123797	NM_001360519	17079	Mm.373974	NM_008533	ENSMUSG00000021624	Cd180	F630107B15|Ly-78|Ly78|RP105	CD180 antigen	protein-coding
401-600	chr5	43860657	43861056	+	0	NA	Intergenic	RLTR9E|LTR|ERVK	-7953	NM_007646	12494	Mm.249873	NM_007646	ENSMUSG00000029084	Cd38	ADPRC 1|Cd38-rs1|I-19	CD38 antigen	protein-coding
401-1976	chr10	128900623	128901022	+	0	NA	Intergenic	Intergenic	-8097	NM_001042580	12512	Mm.371552	NM_007653	ENSMUSG00000025351	Cd63	C75951|ME491|Tspan30	CD63 antigen	protein-coding
401-560	chr1	179935157	179935556	+	0	NA	Intergenic	Lx2|LINE|L1	-25404	NM_001359544	226751	Mm.259655	NM_001033285	ENSMUSG00000026490	Cdc42bpa	A930014J19Rik|DMPK-like	CDC42 binding protein kinase alpha	protein-coding
401-771	chr2	178691512	178691911	+	0	NA	Intergenic	RMER19A|LTR|ERVK	261196	NM_001291189	381409	Mm.330860	NM_198656	ENSMUSG00000039155	Cdh26	Gm1010	cadherin-like 26	protein-coding
401-945	chr8	106518671	106519070	+	0	NA	intron (NM_007665, intron 2 of 15)	intron (NM_007665, intron 2 of 15)	8018	NM_001037809	12560	Mm.4658	NM_007665	ENSMUSG00000061048	Cdh3	AI385538|Cadp|Cdhp|P-cadherin|Pcad	cadherin 3	protein-coding
401-1387	chr15	16616671	16617070	+	0	NA	Intergenic	MLTR11B|LTR|ERVK	-112045	NM_009869	12565	Mm.439758	NM_009869	ENSMUSG00000025370	Cdh9	-	cadherin 9	protein-coding
401-488	chr16	4777638	4778037	+	0	NA	intron (NM_001358082, intron 1 of 5)	intron (NM_001358082, intron 1 of 5)	11625	NM_001358078	66626	Mm.157648	NM_025670	ENSMUSG00000004071	Cdip1	2700048O17Rik|5730403B10Rik|AU018521|AW742692|CDIP	cell death inducing Trp53 target 1	protein-coding
401-142	chr4	155635991	155636390	+	0	NA	intron (NM_001355567, intron 6 of 19)	intron (NM_001355567, intron 6 of 19)	11336	NM_007661	12537	Mm.267410	NM_007661	ENSMUSG00000029062	Cdk11b	AA989746|CDK11-p110|CDK11-p46|CDK11-p58|Cdc11b|Cdc2l1|Cdc2l2|Cdk11|p58	cyclin-dependent kinase 11B	protein-coding
401-1318	chr5	3379159	3379558	+	0	NA	intron (NM_009873, intron 2 of 7)	RSINE1|SINE|B4	35465	NM_009873	12571	Mm.31672	NM_009873	ENSMUSG00000040274	Cdk6	AI504062|Crk2	cyclin-dependent kinase 6	protein-coding
401-1522	chr13	29774045	29774444	+	0	NA	intron (NR_131896, intron 5 of 16)	intron (NR_131896, intron 5 of 16)	81429	NM_001308486	68916	Mm.212227	NM_144536	ENSMUSG00000006191	Cdkal1	1190005B03Rik|6620401C13Rik	CDK5 regulatory subunit associated protein 1-like 1	protein-coding
401-2249	chr4	89348948	89349347	+	0	NA	intron (NR_132431, intron 2 of 9)	intron (NR_132431, intron 2 of 9)	-38115	NM_007670	12579	Mm.423094	NM_007670	ENSMUSG00000073802	Cdkn2b	AV083695|INK4b|MTS2|p15|p15(INK4b)|p15INK4b	cyclin dependent kinase inhibitor 2B	protein-coding
401-676	chr2	3546158	3546557	+	0	NA	Intergenic	Intergenic	33292	NM_177647	227526	Mm.211455	NM_177647	ENSMUSG00000039496	Cdnf	9330140G23|Armetl1	cerebral dopamine neurotrophic factor	protein-coding
401-1736	chr17	35543319	35543718	+	0	NA	intron (NM_001355275, intron 1 of 1)	intron (NM_001355275, intron 1 of 1)	417	NM_001355275	386463	Mm.426664	NM_001008424	ENSMUSG00000039518	Cdsn	AI747712	corneodesmosin	protein-coding
401-1527	chr7	35099209	35099608	+	0	NA	Intergenic	(TG)n|Simple_repeat|Simple_repeat	-19885	NM_001287515	12606	Mm.349667	NM_007678	ENSMUSG00000034957	Cebpa	C/ebpalpha|CBF-A|Cebp	CCAAT/enhancer binding protein (C/EBP), alpha	protein-coding
401-2353	chr2	7036308	7036707	+	0	NA	intron (NM_001110231, intron 3 of 15)	intron (NM_001110231, intron 3 of 15)	44795	NM_001160292	14007	Mm.398543	NM_010160	ENSMUSG00000002107	Celf2	B230218O03|B230345P09Rik|C88023|CELF-2|CUG-BP2|Cugbp2|D230046B21Rik|Etr-3|Napor|Napor-2|mETR-3	CUGBP, Elav-like family member 2	protein-coding
401-1291	chr18	25870491	25870890	+	0	NA	Intergenic	Intergenic	-116533	NM_001362326	108013	Mm.266435	NM_133195	ENSMUSG00000024268	Celf4	A230070D14Rik|BRUNOL-4|Brul4|Brunol4|C130060B05Rik	CUGBP, Elav-like family member 4	protein-coding
401-1056	chr9	59575782	59576181	+	0	NA	Intergenic	MTD|LTR|ERVL-MaLR	-2356	NM_175235	76183	Mm.265415	NM_175235	ENSMUSG00000032297	Celf6	6330569O16Rik|Brunol6	CUGBP, Elav-like family member 6	protein-coding
401-1566	chr1	121001912	121002311	+	0	NA	Intergenic	Intergenic	-85294	NR_110450	98452	Mm.131017	NR_038008	ENSMUSG00000097881	Celrr	AI848258|B230209K01Rik|Celr|Gm818	cerebellum expressed regulatory RNA	ncRNA
401-2210	chr7	84022649	84023048	+	0	NA	intron (NM_030728, intron 1 of 28)	intron (NM_030728, intron 1 of 28)	63657	NM_030728	80982	Mm.160389	NM_030728	ENSMUSG00000052353	Cemip	12H19.01.T7|6330404C01Rik|9930013L23Rik|AY007814|Kiaa1199	cell migration inducing protein, hyaluronan binding	protein-coding
401-2041	chr19	21783710	21784109	+	0	NA	intron (NM_031997, intron 2 of 24)	intron (NM_031997, intron 2 of 24)	5569	NM_001033759	83921	Mm.329776	NM_031997	ENSMUSG00000024754	Cemip2	Tmem2	cell migration inducing hyaluronidase 2	protein-coding
401-968	chr9	87310112	87310511	+	0	NA	Intergenic	Intergenic	-54779	NM_199316	382090	Mm.335338	NM_199316	ENSMUSG00000056919	Cep162	4922501C03Rik|mKIAA1009	centrosomal protein 162	protein-coding
401-2023	chr11	20236965	20237364	+	0	NA	intron (NM_172260, intron 4 of 6)	intron (NM_172260, intron 4 of 6)	12260	NM_172260	216543	Mm.260314	NM_172260	ENSMUSG00000044066	Cep68	6030463E10Rik|AI481761|BC027174|Kiaa0582	centrosomal protein 68	protein-coding
401-1058	chr10	94674141	94674540	+	0	NA	non-coding (NR_015524, exon 3 of 3)	non-coding (NR_015524, exon 3 of 3)	14273	NR_015524	67723	Mm.116284	NR_015524		Cep83os	4932415G12Rik|Ccdc41os1	centrosomal protein 83, opposite strand	ncRNA
401-1446	chr7	35416303	35416702	+	0	NA	intron (NR_153799, intron 7 of 19)	intron (NR_153799, intron 7 of 19)	19439	NM_028120	72140	Mm.133263	NM_028120	ENSMUSG00000023072	Cep89	2610507L03Rik|Ccdc123	centrosomal protein 89	protein-coding
401-3	chr11	106812178	106812577	+	0	NA	intron (NM_177088, intron 11 of 19)	intron (NM_177088, intron 11 of 19)	23125	NM_177088	320162	Mm.30524	NM_177088	ENSMUSG00000018372	Cep95	4732496G21Rik|AI118346|AI448335|Ccdc45|D330027A14Rik|F630025I20Rik	centrosomal protein 95	protein-coding
401-1965	chr3	106514993	106515392	+	0	NA	intron (NM_001357818, intron 4 of 8)	intron (NM_001357818, intron 4 of 8)	27954	NM_001357819	99712	Mm.429443	NM_133869	ENSMUSG00000040774	Cept1	9930118K05Rik|mCEPT1	choline/ethanolaminephosphotransferase 1	protein-coding
401-1347	chr2	68860342	68860741	+	0	NA	promoter-TSS (NM_001347161)	promoter-TSS (NM_001347161)	-900	NM_001347161	241447	Mm.222222	NM_172856	ENSMUSG00000027035	Cers6	4732462C07Rik|AW544719|Lass6|T1L	ceramide synthase 6	protein-coding
401-753	chr8	104688558	104688957	+	0	NA	Intergenic	Intergenic	-45246	NM_133960	102022	Mm.212983	NM_133960	ENSMUSG00000055730	Ces2a	9130231C15Rik|AI266984|Ces6	carboxylesterase 2A	protein-coding
401-492	chr8	104809366	104809765	+	0	NA	Intergenic	Intergenic	-22041	NM_198171	234669	Mm.443387	NM_198171	ENSMUSG00000050097	Ces2b	-	carboxyesterase 2B	protein-coding
401-1040	chr19	47825001	47825400	+	0	NA	intron (NM_027559, intron 4 of 37)	intron (NM_027559, intron 4 of 37)	12161	NM_027559	100048534	Mm.29457	NM_027559	ENSMUSG00000044948	Cfap43	4632415N18Rik|4930428C11Rik|4930463G05Rik|AI429486|D19Ertd652e|Wdr96	cilia and flagella associated protein 43	protein-coding
401-894	chr8	13698164	13698563	+	0	NA	Intergenic	Intergenic	-7526	NM_001101519	403185	Mm.252143	NM_001101519	ENSMUSG00000090336	Cfap97d2	4932443I19Rik|A230061C02Rik|Gm1106	CFAP97 domain containing 2	protein-coding
401-861	chr19	34454418	34454817	+	0	NA	Intergenic	Intergenic	20531	NM_009890	12642	Mm.30824	NM_009890	ENSMUSG00000050370	Ch25h	AI462618|m25OH	cholesterol 25-hydroxylase	protein-coding
401-1050	chr2	161052144	161052543	+	0	NA	intron (NM_173368, intron 3 of 36)	intron (NM_173368, intron 3 of 36)	56743	NR_126509	71389	Mm.122738	NM_173368	ENSMUSG00000057133	Chd6	5430439G14Rik|6330406J24Rik|CHD-6	chromodomain helicase DNA binding protein 6	protein-coding
401-898	chr1	134110431	134110830	+	0	NA	promoter-TSS (NM_001284524)	promoter-TSS (NM_001284524)	-612	NM_001284524	71884	Mm.328268	NM_027979	ENSMUSG00000026450	Chit1	2300002L19Rik	chitinase 1 (chitotriosidase)	protein-coding
401-875	chr18	67194277	67194676	+	0	NA	intron (NM_177137, intron 5 of 11)	B3A|SINE|B2	-10883	NM_024190	67064	Mm.73777	NM_024190	ENSMUSG00000109901	Chmp1b	2810405I11Rik|Chmp1b1	charged multivesicular body protein 1B	protein-coding
401-1271	chr16	65552385	65552784	+	0	NA	intron (NM_026879, intron 1 of 5)	URR1A|DNA|hAT-Charlie	10178	NM_026879	68942	Mm.432944	NM_026879	ENSMUSG00000004843	Chmp2b	1190006E07Rik	charged multivesicular body protein 2B	protein-coding
401-584	chr10	88505205	88505604	+	0	NA	Intergenic	PB1D11|SINE|Alu	-1434	NM_001146690	212862	Mm.288897	NM_144807	ENSMUSG00000060002	Chpt1	-	choline phosphotransferase 1	protein-coding
401-244	chr14	66139899	66140298	+	0	NA	promoter-TSS (NM_144803)	promoter-TSS (NM_144803)	-862	NM_144803	110902	Mm.57350	NM_144803	ENSMUSG00000022041	Chrna2	Acra-2|Acra2|BC011490	cholinergic receptor, nicotinic, alpha polypeptide 2 (neuronal)	protein-coding
401-967	chr3	90503414	90503813	+	0	NA	intron (NM_023215, intron 2 of 4)	intron (NM_023215, intron 2 of 4)	5885	NM_001293782	66511	Mm.154136	NM_023215	ENSMUSG00000001017	Chtop	2500003M10Rik|Fop|Srag	chromatin target of PRMT1	protein-coding
401-2189	chr7	80229983	80230382	+	0	NA	intron (NM_001291276, intron 1 of 4)	B3A|SINE|B2	2623	NM_001291275	23991	Mm.30217	NM_011870	ENSMUSG00000030538	Cib1	Cibkip|Kip|Prkdcip	calcium and integrin binding 1 (calmyrin)	protein-coding
401-263	chr6	113437989	113438388	+	0	NA	Intergenic	ORR1A3|LTR|ERVL-MaLR	-2428	NM_001301295	14311	Mm.10026	NM_178373	ENSMUSG00000030278	Cidec	CIDE-3|Fsp27	cell death-inducing DFFA-like effector c	protein-coding
401-1788	chr15	102818538	102818937	+	0	NA	Intergenic	Intergenic	-71828	NR_104334	102216269		NR_104334		Cistr	Cistr-act|Gm38436	chondrogenesis associated transcript	ncRNA
401-624	chr10	17491649	17492048	+	0	NA	Intergenic	Intergenic	-231380	NM_010828	17684	Mm.272321	NM_010828	ENSMUSG00000039910	Cited2	AI835299|ER154-like|Mrg1|Msg2|p35srj	Cbp/p300-interacting transactivator, with Glu/Asp-rich carboxy-terminal domain, 2	protein-coding
401-1368	chr1	118368864	118369263	+	0	NA	Intergenic	MLT1B|LTR|ERVL-MaLR	-19995	NM_001359340	76707	Mm.138740	NM_029709	ENSMUSG00000064302	Clasp1	1700030C23Rik|5730583A19Rik|B130045P17Rik|CLASP1alpha	CLIP associating protein 1	protein-coding
401-103	chr3	145032932	145033331	+	0	NA	promoter-TSS (NM_017474)	promoter-TSS (NM_017474)	-355	NM_017474	23844	Mm.33483	NM_017474	ENSMUSG00000028255	Clca1	Clca2|Clca3|gob-5|gob5	chloride channel accessory 1	protein-coding
401-1696	chr3	145096167	145096566	+	0	NA	intron (NM_178697, intron 2 of 13)	intron (NM_178697, intron 2 of 13)	2740	NM_178697	229933	Mm.331420	NM_178697	ENSMUSG00000036960	Clca2	4732440A06|AI586120|Clca5	chloride channel accessory 2	protein-coding
401-1338	chr3	144988515	144988914	+	0	NA	Intergenic	Intergenic	-13669	NM_207208	99663	Mm.442050	NM_207208	ENSMUSG00000068547	Clca4a	9130020L07Rik|AI504701|Clca4|Clca6	chloride channel accessory 4A	protein-coding
401-1109	chr3	144890953	144891352	+	0	NA	intron (NR_126537, intron 1 of 3)	RMER15|LTR|ERVL	4859	NR_126537	622139	Mm.447150	NM_001039222	ENSMUSG00000074196	Clca4c-ps	Clca4c|EG622139|Gm18718|Gm6289	chloride channel accessory 4C, pseudogene	pseudo
401-821	chr3	108641019	108641418	+	0	NA	intron (NM_001358053, intron 13 of 14)	B4A|SINE|B4	-12695	NM_145543	229725	Mm.214545	NM_145543	ENSMUSG00000027884	Clcc1	Mclc	chloride channel CLIC-like 1	protein-coding
401-1046	chrX	7161796	7162195	+	0	NA	exon (NM_016691, exon 10 of 12)	exon (NM_016691, exon 10 of 12)	26719	NM_016691	12728	Mm.486257	NM_016691	ENSMUSG00000004317	Clcn5	5430408K11Rik|ClC-5|Clc4-1|Clc5|Clcn4-1|D930009B12Rik|DXImx42e|Sfc13|T25545	chloride channel, voltage-sensitive 5	protein-coding
401-1651	chr9	99685313	99685712	+	0	NA	Intergenic	MLT1A1|LTR|ERVL-MaLR	24551	NM_019815	56492	Mm.386784	NM_019815	ENSMUSG00000032473	Cldn18	-	claudin 18	protein-coding
401-2293	chr4	135274608	135275007	+	0	NA	Intergenic	Intergenic	-2047	NM_013885	29876	Mm.257765	NM_013885	ENSMUSG00000037242	Clic4	D0Jmb3|TU-74|mc3s5|mtCLIC	chloride intracellular channel 4 (mitochondrial)	protein-coding
401-1391	chr17	44153820	44154219	+	0	NA	Intergenic	Intergenic	-34553	NM_172621	224796	Mm.37666	NM_172621	ENSMUSG00000023959	Clic5	5730531E12Rik|B330005L24|Gm322|jbg|nmf318	chloride intracellular channel 5	protein-coding
401-1108	chr5	123643709	123644108	+	0	NA	intron (NM_001359220, intron 5 of 23)	intron (NM_001359220, intron 5 of 23)	40453	NM_001359224	56430	Mm.241109	NM_019765	ENSMUSG00000049550	Clip1	1110007I12Rik|4631429H07Rik|AV017631|C81039|CLIP-170|CLIP170|CYLN1|Clip50|Rsn|mKIAA4046|restin	CAP-GLY domain containing linker protein 1	protein-coding
401-315	chr7	101715206	101715605	+	0	NA	intron (NM_001363991, intron 4 of 16)	intron (NM_001363991, intron 4 of 16)	51654	NM_009191	20480	Mm.3990	NM_009191	ENSMUSG00000001829	Clpb	AL118244|Skd3	ClpB caseinolytic peptidase B	protein-coding
401-934	chr7	135509294	135509693	+	0	NA	Intergenic	Intergenic	19161	NM_178669	212070	Mm.39721	NM_178669	ENSMUSG00000050866	Clrn3	AI649392|Tmem12	clarin 3	protein-coding
401-1523	chr9	114740489	114740888	+	0	NA	intron (NM_026036, intron 3 of 3)	intron (NM_026036, intron 3 of 3)	9485	NM_026036	67213	Mm.28858	NM_026036	ENSMUSG00000032434	Cmtm6	2810051A14Rik|AA536733|Cklfsf6	CKLF-like MARVEL transmembrane domain containing 6	protein-coding
401-1213	chr14	46794161	46794560	+	0	NA	Intergenic	Intergenic	-6003	NM_009919	12793	Mm.3261	NM_009919	ENSMUSG00000015759	Cnih1	0610007J15|CNIH-1|Cnih	cornichon family AMPA receptor auxiliary protein 1	protein-coding
401-846	chr1	36497774	36498173	+	0	NA	intron (NM_033570, intron 1 of 6)	intron (NM_033570, intron 1 of 6)	-13894	NM_001331209	94218	Mm.256323	NM_053186	ENSMUSG00000001138	Cnnm3	Acdp3|Clp3|mACDP3	cyclin M3	protein-coding
401-657	chr1	36490190	36490589	+	0	NA	intron (NM_033570, intron 1 of 6)	intron (NM_033570, intron 1 of 6)	18792	NM_033570	94220	Mm.422638	NM_033570	ENSMUSG00000037408	Cnnm4	5430430O18Rik|Acdp4	cyclin M4	protein-coding
401-1500	chr7	100554986	100555385	+	0	NA	intron (NR_153428, intron 4 of 6)	intron (NR_153428, intron 4 of 6)	18085	NM_183270	68185	Mm.228995	NM_183270	ENSMUSG00000044881	Coa4	5330414O08Rik|AI115477|AW047259|Chchd8|E2ig2	cytochrome c oxidase assembly factor 4	protein-coding
401-1795	chr2	65214714	65215113	+	0	NA	intron (NM_001363076, intron 1 of 14)	URR1A|DNA|hAT-Charlie	23878	NM_027225	319876	Mm.34159	NM_027225	ENSMUSG00000034903	Cobll1	1810047P18Rik|Coblr1|D430044D16Rik	Cobl-like 1	protein-coding
401-1579	chr12	51612228	51612627	+	0	NA	intron (NM_001364437, intron 15 of 16)	RLTR20B3|LTR|ERVK	19086	NM_007728	12810	Mm.21325	NM_007728	ENSMUSG00000020953	Coch	AW122937|Coch-5B2|D12H14S564E	cochlin	protein-coding
401-1590	chr10	34385658	34386057	+	0	NA	intron (NM_001347463, intron 5 of 10)	intron (NM_001347463, intron 5 of 10)	-4124	NM_009925	12813	Mm.443177	NM_009925	ENSMUSG00000039462	Col10a1	Col10|Col10a-1	collagen, type X, alpha 1	protein-coding
401-543	chr4	130023705	130024104	+	0	NA	Intergenic	(GGA)n|Simple_repeat|Simple_repeat	-23936	NM_028266	107581	Mm.41860	NM_028266	ENSMUSG00000040690	Col16a1	2700007F12Rik|A530052M23Rik|AI838662|CA1F	collagen, type XVI, alpha 1	protein-coding
401-1601	chr8	11369784	11370183	+	0	NA	intron (NM_009932, intron 4 of 47)	intron (NM_009932, intron 4 of 47)	-57157	NR_133670	12826	Mm.738	NM_009931	ENSMUSG00000031502	Col4a1	Bru|Col4a-1|Raw|Svc	collagen, type IV, alpha 1	protein-coding
401-2313	chr9	51285389	51285788	+	0	NA	Intergenic	L1_Mus1|LINE|L1	-7034	NM_001195681	100502940	Mm.235705	NM_001195681	ENSMUSG00000079559	Colca2	Gm684	COLCA2 homolog	protein-coding
401-293	chr14	31543936	31544335	+	0	NA	intron (NM_009937, intron 8 of 16)	intron (NM_009937, intron 8 of 16)	33248	NM_009937	382864	Mm.239821	NM_009937	ENSMUSG00000057606	Colq	A130034K24Rik	collagen-like tail subunit (single strand of homotrimer) of asymmetric acetylcholinesterase	protein-coding
401-361	chr14	21850265	21850664	+	0	NA	intron (NM_176925, intron 2 of 2)	intron (NM_176925, intron 2 of 2)	-1554	NM_026965	69156	Mm.11827	NM_026965	ENSMUSG00000021773	Comtd1	1810030M08Rik|MT773	catechol-O-methyltransferase domain containing 1	protein-coding
401-1808	chr7	114232030	114232429	+	0	NA	exon (NM_033370, exon 14 of 22)	exon (NM_033370, exon 14 of 22)	22451	NM_033370	70349	Mm.277024	NM_033370	ENSMUSG00000030754	Copb1	2610019B04Rik	coatomer protein complex, subunit beta 1	protein-coding
401-1806	chr6	30849187	30849586	+	0	NA	intron (NR_149738, intron 10 of 24)	MTA_Mm|LTR|ERVL-MaLR	47408	NM_017478	54160	Mm.39896	NM_017478	ENSMUSG00000025607	Copg2	AW227625|gamma-2-COP	coatomer protein complex, subunit gamma 2	protein-coding
401-384	chr5	100631987	100632386	+	0	NA	Intergenic	Intergenic	42070	NM_027978	71883	Mm.260661	NM_027978	ENSMUSG00000029319	Coq2	2310002F18Rik|PHB:PPT	coenzyme Q2 4-hydroxybenzoate polyprenyltransferase	protein-coding
401-275	chr16	4675697	4676096	+	0	NA	intron (NM_030205, intron 2 of 27)	intron (NM_030205, intron 2 of 27)	3824	NM_030205	78885	Mm.325512	NM_030205	ENSMUSG00000039637	Coro7	0610011B16Rik|AW048373|AW556392	coronin 7	protein-coding
401-234	chr8	119818023	119818422	+	0	NA	intron (NM_028071, intron 3 of 3)	intron (NM_028071, intron 3 of 3)	22357	NM_028071	72042	Mm.393405	NM_028071	ENSMUSG00000031827	Cotl1	1810074P22Rik|2010004C08Rik|Clp	coactosin-like 1 (Dictyostelium)	protein-coding
401-1264	chr9	57526595	57526994	+	0	NA	intron (NM_007747, intron 1 of 4)	intron (NM_007747, intron 1 of 4)	5562	NM_007747	12858	Mm.273403	NM_007747	ENSMUSG00000000088	Cox5a	AA959768|CcOX	cytochrome c oxidase subunit 5A	protein-coding
401-1688	chr14	75215180	75215579	+	0	NA	intron (NM_008879, intron 13 of 16)	intron (NM_008879, intron 13 of 16)	-26908	NM_019775	56373	Mm.24242	NM_019775	ENSMUSG00000021999	Cpb2	1110032P04Rik|4930405E17Rik|AI255929|CPR|Cpu|TAFI	carboxypeptidase B2 (plasma)	protein-coding
401-218	chr5	43072203	43072602	+	0	NA	Intergenic	Intergenic	-160851	NM_001368807	231207	Mm.7233	NM_175937	ENSMUSG00000039782	Cpeb2	A630055H10Rik|Cpe-bp2	cytoplasmic polyadenylation element binding protein 2	protein-coding
401-1988	chr11	31868513	31868912	+	0	NA	Intergenic	L2b|LINE|L2	-2228	NM_026252	67579	Mm.339792	NM_026252	ENSMUSG00000020300	Cpeb4	Cpe-bp4|Cpeb-4|mCPEB-4	cytoplasmic polyadenylation element binding protein 4	protein-coding
401-711	chr16	30257578	30257977	+	0	NA	3' UTR (NM_027904, exon 2 of 2)	3' UTR (NM_027904, exon 2 of 2)	9755	NM_027904	71756	Mm.290614	NM_027904	ENSMUSG00000023176	Cpn2	1300018K11Rik	carboxypeptidase N, polypeptide 2	protein-coding
401-1392	chr19	3320072	3320471	+	0	NA	Intergenic	Intergenic	-3030	NM_013495	12894	Mm.18522	NM_013495	ENSMUSG00000024900	Cpt1a	C730027G07|CPTI|Cpt1	carnitine palmitoyltransferase 1a, liver	protein-coding
401-1157	chr1	64337928	64338327	+	0	NA	Intergenic	Intergenic	-194677	NM_133828	12912	Mm.422634	NM_009952	ENSMUSG00000025958	Creb1	2310001E10Rik|3526402H21Rik|AV083133|Creb|Creb-1	cAMP responsive element binding protein 1	protein-coding
401-649	chr6	53618236	53618635	+	0	NA	intron (NM_001327821, intron 7 of 10)	intron (NM_001327821, intron 7 of 10)	45061	NM_172728	231991	Mm.227444	NM_172728	ENSMUSG00000053007	Creb5	9430076C15Rik|CRE-BPa|Crebpa|D430026C09Rik	cAMP responsive element binding protein 5	protein-coding
401-634	chr9	114395324	114395723	+	0	NA	Intergenic	PB1D7|SINE|Alu	-4811	NM_019922	56693	Mm.20904	NM_019922	ENSMUSG00000032431	Crtap	5730529N23Rik|CASP|Leprel3|P3h5	cartilage associated protein	protein-coding
401-2286	chr2	92437909	92438308	+	0	NA	Intergenic	Intergenic	-4039	NM_009963	12953	Mm.254181	NM_009963	ENSMUSG00000068742	Cry2	AV006279|D130054K12Rik	cryptochrome 2 (photolyase-like)	protein-coding
401-1690	chr16	59564044	59564443	+	0	NA	intron (NM_174848, intron 3 of 21)	intron (NM_174848, intron 3 of 21)	36804	NM_174848	224273	Mm.246424	NM_174848	ENSMUSG00000022723	Crybg3	5031404N19|AU022790|Gm9581	beta-gamma crystallin domain containing 3	protein-coding
401-1182	chr3	107790300	107790699	+	0	NA	Intergenic	Intergenic	-30030	NM_001113529	12977	Mm.795	NM_007778	ENSMUSG00000014599	Csf1	C87615|Csfm|MCSF|op	colony stimulating factor 1 (macrophage)	protein-coding
401-1411	chr6	118151206	118151605	+	0	NA	TTS (NM_009050)	TTS (NM_009050)	-12265	NM_030165	78752	Mm.300317	NM_030165	ENSMUSG00000042042	Csgalnact2	4632415D10Rik|Galnact2	chondroitin sulfate N-acetylgalactosaminyltransferase 2	protein-coding
401-1358	chr18	53846574	53846973	+	0	NA	Intergenic	B3A|SINE|B2	-15340	NM_152809	70425	Mm.368668	NM_152809	ENSMUSG00000073563	Csnk1g3	3300002K07Rik|C330049O21Rik	casein kinase 1, gamma 3	protein-coding
401-2000	chr2	152241333	152241732	+	0	NA	intron (NM_007788, intron 1 of 12)	intron (NM_007788, intron 1 of 12)	14692	NM_007788	12995	Mm.23692	NM_007788	ENSMUSG00000074698	Csnk2a1	CK2|Csnk2a1-rs4	casein kinase 2, alpha 1 polypeptide	protein-coding
401-1556	chr2	148838125	148838524	+	0	NA	intron (NM_009979, intron 2 of 2)	intron (NM_009979, intron 2 of 2)	3177	NM_009979	13013	Mm.21005	NM_009979	ENSMUSG00000027445	Cst9	M12|cresp|testatin	cystatin 9	protein-coding
401-2267	chr7	133029615	133030014	+	0	NA	intron (NM_009980, intron 2 of 10)	intron (NM_009980, intron 2 of 10)	-14567	NM_001170744	13017	Mm.246240	NM_009980	ENSMUSG00000030970	Ctbp2	AA407280|D7Ertd45e|Gtrgeo6|Ribeye	C-terminal binding protein 2	protein-coding
401-2364	chr1	60852790	60853189	+	0	NA	Intergenic	Intergenic	-56036	NM_009843	12477	Mm.390	NM_009843	ENSMUSG00000026011	Ctla4	Cd152|Ctla-4|Ly-56	cytotoxic T-lymphocyte-associated protein 4	protein-coding
401-1822	chr7	88201252	88201651	+	0	NA	Intergenic	(CA)n|Simple_repeat|Simple_repeat	-76634	NM_009982	13032	Mm.89295	NM_009982	ENSMUSG00000030560	Ctsc	AI047818|CatC|DPP1|DPPI	cathepsin C	protein-coding
401-2259	chr3	95511944	95512343	+	0	NA	Intergenic	L2|LINE|L2	12933	NM_007802	13038	Mm.272085	NM_007802	ENSMUSG00000028111	Ctsk	AI323530|MMS10-Q|Ms10q|catK	cathepsin K	protein-coding
401-591	chr3	81926704	81927103	+	0	NA	Intergenic	Intergenic	-5698	NM_177662	229445	Mm.254642	NM_177662	ENSMUSG00000028015	Ctso	A330105D01Rik|AI118514	cathepsin O	protein-coding
401-553	chr3	95515257	95515656	+	0	NA	Intergenic	Intergenic	-11330	NM_021281	13040	Mm.3619	NM_021281	ENSMUSG00000038642	Ctss	Cats	cathepsin S	protein-coding
401-1697	chr18	3415391	3415790	+	0	NA	intron (NM_029402, intron 4 of 20)	intron (NM_029402, intron 4 of 20)	32365	NM_029402	71745	Mm.291707	NM_029402	ENSMUSG00000024231	Cul2	1300003D18Rik|4932411N15Rik|AI327301|mKIAA4106	cullin 2	protein-coding
401-1728	chr5	136536285	136536684	+	0	NA	intron (NM_001291234, intron 1 of 22)	intron (NM_001291234, intron 1 of 22)	29497	NM_001291240	13047	Mm.320317	NM_009986	ENSMUSG00000029705	Cux1	CDP|Cutl1|Cux|Cux-1	cut-like homeobox 1	protein-coding
401-1329	chr5	92366641	92367040	+	0	NA	intron (NM_001310664, intron 2 of 10)	intron (NM_001310664, intron 2 of 10)	-3544	NR_038116	56066	Mm.131723	NM_019494	ENSMUSG00000060183	Cxcl11	Cxc11|H174|I-tac|Ip9|Itac|Scyb11|Scyb9b|b-R1|betaR1	chemokine (C-X-C motif) ligand 11	protein-coding
401-616	chr6	117299515	117299914	+	0	NA	Intergenic	Intergenic	131179	NM_001012477	20315	Mm.303231	NM_013655	ENSMUSG00000061353	Cxcl12	Pbsf|Scyb12|Sdf1|Tlsf|Tpar1	chemokine (C-X-C motif) ligand 12	protein-coding
401-1502	chr1	128824866	128825265	+	0	NA	Intergenic	RLTR20A4|LTR|ERVK	-232766	NM_009911	12767	Mm.1401	NM_009911	ENSMUSG00000045382	Cxcr4	CD184|CXC-R4|CXCR-4|Cmkar4|LESTR|PB-CKR|PBSF/SDF-1|Sdf1r|b2b220Clo	chemokine (C-X-C motif) receptor 4	protein-coding
401-11	chr2	71114327	71114726	+	0	NA	Intergenic	Intergenic	-3528	NM_028593	73649	Mm.45435	NM_028593	ENSMUSG00000027015	Cybrd1	2210407P13Rik|Dcytb	cytochrome b reductase 1	protein-coding
401-436	chr9	57983072	57983471	+	0	NA	Intergenic	MMERVK10D3_I-int|LTR|ERVK	-14753	NM_001346787	13070	Mm.302865	NM_019779	ENSMUSG00000032323	Cyp11a1	Cyp11a|Cypxia1|D9Ertd411e|P450scc|Scc|cscc	cytochrome P450, family 11, subfamily a, polypeptide 1	protein-coding
401-1602	chr1	74726589	74726988	+	0	NA	intron (NM_024264, intron 1 of 8)	PB1D10|SINE|Alu	13253	NM_024264	104086	Mm.85083	NM_024264	ENSMUSG00000026170	Cyp27a1	1300013A03Rik|Cyp27	cytochrome P450, family 27, subfamily a, polypeptide 1	protein-coding
401-156	chr19	39187505	39187904	+	0	NA	TTS (NM_001011707)	TTS (NM_001011707)	-41550	NR_033614	638988	Mm.483843	NR_033614	ENSMUSG00000093610	Cyp2c53-ps	Cyp2c53|EG638988	cytochrome P450, family 2, subfamily c, polypeptide 53-ps	pseudo
401-1569	chr19	39005187	39005586	+	0	NA	Intergenic	MIR3|SINE|MIR	-1633	NM_028089	72082	Mm.142581	NM_028089	ENSMUSG00000025002	Cyp2c55	2010318C06Rik	cytochrome P450, family 2, subfamily c, polypeptide 55	protein-coding
401-410	chr19	39058138	39058537	+	0	NA	Intergenic	MTEa-int|LTR|ERVL-MaLR	-2669	NM_028191	72303	Mm.482578	NM_028191	ENSMUSG00000067231	Cyp2c65	2210009K14Rik	cytochrome P450, family 2, subfamily c, polypeptide 65	protein-coding
401-159	chr19	39740802	39741201	+	0	NA	promoter-TSS (NM_001039555)	promoter-TSS (NM_001039555)	100	NM_001039555	433247	Mm.335660	NM_001039555	ENSMUSG00000074882	Cyp2c68	9030012A22Rik	cytochrome P450, family 2, subfamily c, polypeptide 68	protein-coding
401-1293	chr4	96568086	96568485	+	0	NA	TTS (NM_028979)	TTS (NM_028979)	-14634	NM_010008	13110	Mm.98200	NM_010008	ENSMUSG00000052914	Cyp2j6	-	cytochrome P450, family 2, subfamily j, polypeptide 6	protein-coding
401-2243	chr4	96580326	96580725	+	0	NA	intron (NM_028979, intron 4 of 8)	ERVB7_2B-LTR_MM|LTR|ERVK	10960	NM_028979	74519	Mm.458387	NM_028979	ENSMUSG00000015224	Cyp2j9	8430417E17Rik	cytochrome P450, family 2, subfamily j, polypeptide 9	protein-coding
401-1654	chr3	131312273	131312672	+	0	NA	Intergenic	Intergenic	-9245	NM_027816	71519	Mm.473179	NM_027816	ENSMUSG00000027983	Cyp2u1	8430436A10Rik	cytochrome P450, family 2, subfamily u, polypeptide 1	protein-coding
401-678	chr5	145376248	145376647	+	0	NA	intron (NM_001100180, intron 9 of 12)	B3|SINE|B2	31178	NM_001100180	622127	Mm.359379	NM_001100180	ENSMUSG00000070419	Cyp3a57	EG622127	cytochrome P450, family 3, subfamily a, polypeptide 57	protein-coding
401-1041	chr8	72005547	72005946	+	0	NA	intron (NM_024444, intron 2 of 12)	intron (NM_024444, intron 2 of 12)	3880	NM_024444	72054	Mm.160020	NM_024444	ENSMUSG00000003484	Cyp4f18	1810054N16Rik|Cyp4f3|Cypf18	cytochrome P450, family 4, subfamily f, polypeptide 18	protein-coding
401-1687	chr17	32453906	32454305	+	0	NA	intron (NM_177307, intron 1 of 13)	RSINE1|SINE|B4	1382	NM_177307	320997	Mm.130900	NM_177307	ENSMUSG00000061126	Cyp4f39	4732474A20Rik	cytochrome P450, family 4, subfamily f, polypeptide 39	protein-coding
401-1307	chrX	153625338	153625737	+	0	NA	Intergenic	Lx6|LINE|L1	66944	NM_173367	69361	Mm.46095	NM_173367	ENSMUSG00000048573	Cypt3	1700006H02Rik|Ckt1r1	cysteine-rich perinuclear theca 3	protein-coding
401-2280	chr18	36342376	36342775	+	0	NA	Intergenic	Intergenic	-6049	NM_001081365	66060	Mm.272527	NM_001081365	ENSMUSG00000046727	Cystm1	0610010O12Rik	cysteine-rich transmembrane module containing 1	protein-coding
401-405	chr15	61450439	61450838	+	0	NA	Intergenic	Intergenic	323813	NR_040350	432956	Mm.404918	NR_040350	ENSMUSG00000116031	D030024E09Rik	-	RIKEN cDNA D030024E09 gene	ncRNA
401-1574	chr17	11614248	11614647	+	0	NA	intron (NM_016694, intron 6 of 11)	intron (NM_016694, intron 6 of 11)	268742	NR_045808	52027	Mm.442257	NR_045808		D17Ertd648e	-	DNA segment, Chr 17, ERATO Doi 648, expressed	ncRNA
401-1653	chr1	97580767	97581166	+	0	NA	Intergenic	Intergenic	80710	NM_001355073	52392	Mm.12309	NM_133825	ENSMUSG00000044768	D1Ertd622e	AI987691|AW047450	DNA segment, Chr 1, ERATO Doi 622, expressed	protein-coding
401-81	chr10	70864694	70865093	+	0	NA	Intergenic	URR1A|DNA|hAT-Charlie	-208930	NR_045292	319646	Mm.483039	NR_045291	ENSMUSG00000037747	D630013N20Rik	-	RIKEN cDNA D630013N20 gene	ncRNA
401-427	chr1	65118205	65118604	+	0	NA	intron (NM_175293, intron 3 of 7)	RSINE1|SINE|B4	4810	NM_001285881	98303	Mm.348057	NM_175293	ENSMUSG00000044816	D630023F18Rik	AI314969	RIKEN cDNA D630023F18 gene	protein-coding
401-1956	chr12	73378688	73379087	+	0	NA	intron (NR_046013, intron 2 of 3)	intron (NR_046013, intron 2 of 3)	30676	NR_046013	380765	Mm.490476	NR_046013	ENSMUSG00000056359	D830013O20Rik	Gm891	RIKEN cDNA D830013O20 gene	ncRNA
401-1415	chr12	71932823	71933222	+	0	NA	intron (NM_026102, intron 3 of 25)	intron (NM_026102, intron 3 of 25)	43479	NM_001286452	208846	Mm.87417	NM_026102	ENSMUSG00000034574	Daam1	-	dishevelled associated activator of morphogenesis 1	protein-coding
401-221	chr2	35617025	35617424	+	0	NA	intron (NM_001290637, intron 1 of 16)	intron (NM_001290637, intron 1 of 16)	-4757	NM_001114124	69601	Mm.29629	NM_001001602	ENSMUSG00000026883	Dab2ip	2310011D08Rik|AI480459|Aip1|mKIAA1743	disabled 2 interacting protein	protein-coding
401-716	chr14	54121191	54121590	+	0	NA	Intergenic	Intergenic	132539	NM_001113358	13135	Mm.319038	NM_010015	ENSMUSG00000022174	Dad1	AI323713	defender against cell death 1	protein-coding
401-752	chr9	66182848	66183247	+	0	NA	intron (NM_010019, intron 2 of 11)	L2a|LINE|L2	24821	NM_010019	13143	Mm.304472	NM_010019	ENSMUSG00000032380	Dapk2	-	death-associated protein kinase 2	protein-coding
401-1573	chr11	5782387	5782786	+	0	NA	intron (NR_015577, intron 6 of 6)	intron (NR_015577, intron 6 of 6)	-5897	NM_013810	13169	Mm.256925	NM_013810	ENSMUSG00000020476	Dbnl	Abp1|SH3P7|mAbp1	drebrin-like	protein-coding
401-1996	chr18	44392803	44393202	+	0	NA	intron (NM_027490, intron 1 of 10)	intron (NM_027490, intron 1 of 10)	12502	NM_027490	70640	Mm.87629	NM_027490	ENSMUSG00000024472	Dcp2	2410015D23Rik|5730537H01Rik|AL118268	decapping mRNA 2	protein-coding
401-1034	chr14	118058423	118058822	+	0	NA	Intergenic	Intergenic	-6376	NM_010024	13190	Mm.19987	NM_010024	ENSMUSG00000022129	Dct	DT|TRP-2|TRP2|Tyrp-2|Tyrp2|slaty|slt	dopachrome tautomerase	protein-coding
401-359	chr5	73539176	73539575	+	0	NA	intron (NR_153313, intron 7 of 9)	intron (NR_153313, intron 7 of 9)	48349	NM_178896	100737	Mm.220312	NM_178896	ENSMUSG00000051674	Dcun1d4	AI836376	DCN1, defective in cullin neddylation 1, domain containing 4 (S. cerevisiae)	protein-coding
401-255	chr14	45859696	45860095	+	0	NA	Intergenic	ORR1A1|LTR|ERVL-MaLR	-201752	NM_176845	114874	Mm.121918	NM_176845	ENSMUSG00000037697	Ddhd1	Mir5131|PA-PLA1	DDHD domain containing 1	protein-coding
401-1132	chr4	141728411	141728810	+	0	NA	Intergenic	B3|SINE|B2	-5191	NM_001017966	68817	Mm.393721	NM_001017966	ENSMUSG00000078515	Ddi2	1110056G13Rik|1700027M01Rik|9130022E05Rik|AI604911|AU040698	DNA-damage inducible protein 2	protein-coding
401-1438	chr12	13218193	13218592	+	0	NA	TTS (NM_134040)	TTS (NM_134040)	30782	NM_134040	104721	Mm.251255	NM_134040	ENSMUSG00000037149	Ddx1	AA409185|DBP-RB	DEAD (Asp-Glu-Ala-Asp) box polypeptide 1	protein-coding
401-1751	chrX	13275759	13276158	+	0	NA	Intergenic	Intergenic	-5064	NM_010028	13205	Mm.289662	NM_010028	ENSMUSG00000000787	Ddx3x	D1Pas1-rs2|Ddx3|Fin14	DEAD/H (Asp-Glu-Ala-Asp/His) box polypeptide 3, X-linked	protein-coding
401-37	chr8	61924794	61925193	+	0	NA	Intergenic	URR1A|DNA|hAT-Charlie	-3094	NM_001293783	234311	Mm.275233	NM_144928	ENSMUSG00000037921	Ddx60	9830118M07	DEAD (Asp-Glu-Ala-Asp) box polypeptide 60	protein-coding
401-1172	chr8	21757424	21757823	+	0	NA	Intergenic	Intergenic	-18932	NM_007843	13214	Mm.431316	NM_007843	ENSMUSG00000044748	Defb1	AW260221|BD-1	defensin beta 1	protein-coding
401-1864	chr2	38261958	38262357	+	0	NA	intron (NM_001362973, intron 1 of 22)	Lx6|LINE|L1	25227	NM_001362978	227801	Mm.314245	NM_146122	ENSMUSG00000035392	Dennd1a	6030446I19Rik|connecdenn	DENN/MADD domain containing 1A	protein-coding
401-789	chr14	26578666	26579065	+	0	NA	promoter-TSS (NM_001134465)	promoter-TSS (NM_001134465)	-685	NM_145969	211922	Mm.260512	NM_145969	ENSMUSG00000040818	Dennd6a	Fam116a	DENN/MADD domain containing 6A	protein-coding
401-760	chr4	106559566	106559965	+	0	NA	Intergenic	Intergenic	-1273	NM_053272	74754	Mm.133370	NM_053272	ENSMUSG00000034926	Dhcr24	2310076D10Rik|5830417J06Rik|mKIAA0018	24-dehydrocholesterol reductase	protein-coding
401-873	chr2	158857647	158858046	+	0	NA	3' UTR (NM_001291144, exon 22 of 22)	3' UTR (NM_001291144, exon 22 of 22)	63039	NM_001291144	71715	Mm.315652	NM_145742	ENSMUSG00000027655	Dhx35	1200009D07Rik|Ddx35	DEAH (Asp-Glu-Ala-His) box polypeptide 35	protein-coding
401-154	chr14	87121982	87122381	+	0	NA	intron (NM_019670, intron 1 of 27)	intron (NM_019670, intron 1 of 27)	19043	NM_019670	56419	Mm.440585	NM_019670	ENSMUSG00000022021	Diaph3	4930417P13Rik|Dia2|Diap3|Drf3|p134MDia2	diaphanous related formin 3	protein-coding
401-2335	chr4	107291430	107291829	+	0	NA	3' UTR (NM_007860, exon 4 of 4)	3' UTR (NM_007860, exon 4 of 4)	15539	NM_007860	13370	Mm.148342	NM_007860	ENSMUSG00000034785	Dio1	5DI|D1|ITDI1|TXDI1	deiodinase, iodothyronine, type I	protein-coding
401-2268	chr15	100086373	100086772	+	0	NA	intron (NR_037311, intron 2 of 3)	intron (NR_037311, intron 2 of 3)	47908	NM_001159361	239667	Mm.243658	NM_172819	ENSMUSG00000023026	Dip2b	4932422C22|AI317237|AI854602|mKIAA1463	disco interacting protein 2 homolog B	protein-coding
401-988	chr1	183052763	183053162	+	0	NA	Intergenic	Intergenic	94595	NM_001278220	68897	Mm.327216	NM_026866	ENSMUSG00000030768	Disp1	1190008H24Rik|DispA	dispatched RND transporter family member 1	protein-coding
401-1645	chr16	31778349	31778748	+	0	NA	intron (NM_001252435, intron 6 of 25)	Lx6|LINE|L1	24198	NM_001252436	13383	Mm.382	NM_007862	ENSMUSG00000022770	Dlg1	B130052P05Rik|Dlgh1|E-dlg/SAP97|SAP-97|SAP97|mKIAA4187	discs large MAGUK scaffold protein 1	protein-coding
401-780	chr17	70663947	70664346	+	0	NA	intron (NM_027712, intron 5 of 9)	intron (NM_027712, intron 5 of 9)	102399	NM_001128181	224997	Mm.311840	NM_027712	ENSMUSG00000003279	Dlgap1	4933422O14Rik|9630002F18|AI845682|AI848168|BB075781|D17Bwg0511e|GKAP/SAPAP|GKPA/SAPAP|Gkap|Sapap1|mKIAA4162	DLG associated protein 1	protein-coding
401-1457	chr12	109402355	109402754	+	0	NA	Intergenic	Intergenic	-50269	NR_033813	13386	Mm.157069	NM_010052	ENSMUSG00000040856	Dlk1	AW742678|DLK-1|DlkI|FA1|Ly107|Peg9|SCP1|ZOG|pG2|pref-1	delta like non-canonical Notch ligand 1	protein-coding
401-42	chr19	25779354	25779753	+	0	NA	Intergenic	Intergenic	107142	NM_145831	226049	Mm.275572	NM_145831	ENSMUSG00000048138	Dmrt2	Terra	doublesex and mab-3 related transcription factor 2	protein-coding
401-1234	chr1	46055410	46055809	+	0	NA	Intergenic	Intergenic	-11244	NM_001368717	227058	Mm.296880	NM_001160386	ENSMUSG00000041144	Dnah7b	Dnahc7b|Gm107	dynein, axonemal, heavy chain 7B	protein-coding
401-907	chr1	46342335	46342734	+	0	NA	intron (NM_001368717, intron 59 of 64)	LTRIS2|LTR|ERV1	-82984	NM_001310335	100101919	Mm.383402	NM_001310335	ENSMUSG00000101337	Dnah7c	Dnahc7c	dynein, axonemal, heavy chain 7C	protein-coding
401-815	chr4	141777629	141778028	+	0	NA	intron (NM_172338, intron 4 of 14)	(CA)n|Simple_repeat|Simple_repeat	12816	NM_172338	214063	Mm.39102	NM_172338	ENSMUSG00000040697	Dnajc16	2900037O03Rik|4732437J24Rik|D030060M24|mKIAA0962	DnaJ heat shock protein family (Hsp40) member C16	protein-coding
401-1276	chr3	19458954	19459353	+	0	NA	Intergenic	Intergenic	-49442	NM_025489	66326	Mm.45615	NM_025489	ENSMUSG00000027606	Dnajc5b	1700008A05Rik	DnaJ heat shock protein family (Hsp40) member C5 beta	protein-coding
401-1560	chr9	21444029	21444428	+	0	NA	intron (NM_001039520, intron 1 of 20)	B1_Mur2|SINE|Alu	19320	NM_001357719	13430	Mm.433257	NM_007871	ENSMUSG00000033335	Dnm2	Dyn2|Udnm|b2b2159Clo	dynamin 2	protein-coding
401-1341	chr1	162443364	162443763	+	0	NA	intron (NM_001038619, intron 1 of 20)	intron (NM_001038619, intron 1 of 20)	34471	NM_172646	103967	Mm.441620	NM_172646	ENSMUSG00000040265	Dnm3	9630020E24Rik|AW061159|B230343F03Rik|C530045C17|Dyna III|mKIAA0820	dynamin 3	protein-coding
401-460	chr19	43918755	43919154	+	0	NA	intron (NM_028029, intron 1 of 15)	intron (NM_028029, intron 1 of 15)	21244	NM_028029	71972	Mm.159024	NM_028029	ENSMUSG00000025195	Dnmbp	2410003L07Rik|2410003M15Rik|TUBA	dynamin binding protein	protein-coding
401-1118	chr12	3854465	3854864	+	0	NA	intron (NM_001271753, intron 3 of 22)	intron (NM_001271753, intron 3 of 22)	7580	NR_045884	100038522	Mm.417270	NR_045884	ENSMUSG00000073242	Dnmt3aos	Gm10485	DNA methyltransferase 3A, opposite strand	ncRNA
401-1889	chr1	75307475	75307874	+	0	NA	TTS (NM_001110831)	TTS (NM_001110831)	9343	NM_016878	13437	Mm.24680	NM_016878	ENSMUSG00000026209	Dnpep	AA407814	aspartyl aminopeptidase	protein-coding
401-2360	chrX	35892678	35893077	+	0	NA	intron (NM_001009947, intron 1 of 52)	PB1D10|SINE|Alu	4045	NM_001009947	75974	Mm.32873	NM_177745	ENSMUSG00000031093	Dock11	5033414A21Rik|8030476J24|Zizimin2|sph238	dedicator of cytokinesis 11	protein-coding
401-1960	chr4	99151808	99152207	+	0	NA	Intergenic	Intergenic	-31082	NM_001369285	67299	Mm.260623	NM_026082	ENSMUSG00000028556	Dock7	3110056M06Rik|Gm430	dedicator of cytokinesis 7	protein-coding
401-1230	chr5	30286974	30287373	+	0	NA	intron (NM_001033460, intron 1 of 16)	intron (NM_001033460, intron 1 of 16)	5780	NM_001033460	381738	Mm.389604	NM_001033460	ENSMUSG00000073102	Drc1	Ccdc164|Gm1060|b2b1654Clo	dynein regulatory complex subunit 1	protein-coding
401-1191	chr18	20477089	20477488	+	0	NA	Intergenic	Intergenic	-32986	NM_030596	13512	Mm.106811	NM_030596	ENSMUSG00000056632	Dsg3	bal	desmoglein 3	protein-coding
401-1786	chr13	44937517	44937916	+	0	NA	intron (NM_025772, intron 7 of 9)	B4A|SINE|B4	64380	NM_025772	94245	Mm.352311	NM_025772	ENSMUSG00000057531	Dtnbp1	5430437B18Rik|AW048963|Bloc1s8|dysbindin|sdy	dystrobrevin binding protein 1	protein-coding
401-2182	chr17	26524137	26524536	+	0	NA	Intergenic	(CA)n|Simple_repeat|Simple_repeat	-15864	NM_013642	19252	Mm.239041	NM_013642	ENSMUSG00000024190	Dusp1	3CH134|MKP1|Ptpn16|U19515|erp|mkp-1	dual specificity phosphatase 1	protein-coding
401-1949	chr1	184275885	184276284	+	0	NA	Intergenic	Intergenic	241703	NM_022019	63953	Mm.404024	NM_022019	ENSMUSG00000039384	Dusp10	2610306G15Rik|AI158871|MKP-5|MKP5	dual specificity phosphatase 10	protein-coding
401-1842	chr1	166094473	166094872	+	0	NA	Intergenic	LTR33|LTR|ERVL	33226	NM_001033344	240892	Mm.35315	NM_001033344	ENSMUSG00000026564	Dusp27	C130085G02Rik|Gm209	dual specificity phosphatase 27 (putative)	protein-coding
401-870	chr10	99379159	99379558	+	0	NA	Intergenic	L3b|LINE|CR1	116127	NM_026268	67603	Mm.1791	NM_026268	ENSMUSG00000019960	Dusp6	1300019I03Rik|MKP-3|MKP3|PYST1	dual specificity phosphatase 6	protein-coding
401-433	chr8	104446424	104446823	+	0	NA	TTS (NM_180958)	TTS (NM_180958)	-3576	NM_001013380	234663	Mm.289583	NM_001013380	ENSMUSG00000035770	Dync1li2	AA409702|C920003I06|Dncli2|Dnclic2|LIC2	dynein, cytoplasmic 1 light intermediate chain 2	protein-coding
401-525	chr10	118809123	118809522	+	0	NA	Intergenic	Intergenic	59581	NM_001014390	69181	Mm.45565	NM_001014390	ENSMUSG00000028630	Dyrk2	1810038L18Rik	dual-specificity tyrosine-(Y)-phosphorylation regulated kinase 2	protein-coding
401-700	chr17	43156189	43156588	+	0	NA	intron (NR_045153, intron 1 of 5)	Lx8|LINE|L1	1903	NR_045153	545207	Mm.329050	NR_045153	ENSMUSG00000117011	E130008D07Rik	-	RIKEN cDNA E130008D07 gene	ncRNA
401-278	chr7	35797641	35798040	+	0	NA	intron (NM_177739, intron 2 of 6)	intron (NM_177739, intron 2 of 6)	-4752	NR_033567	78547	Mm.406883	NR_033567	ENSMUSG00000044997	E130304I02Rik	-	RIKEN cDNA E130304I02 gene	ncRNA
401-1317	chr3	63938965	63939364	+	0	NA	Intergenic	RLTR25A|LTR|ERVK	-9692	NM_177856	329659	Mm.39342	NM_177856	ENSMUSG00000048581	E130311K13Rik	-	RIKEN cDNA E130311K13 gene	protein-coding
401-1875	chr6	136424734	136425133	+	0	NA	Intergenic	MER20|DNA|hAT-Charlie	-9364	NM_001201390	100502936	Mm.21182	NM_001201390	ENSMUSG00000045291	E330021D16Rik	C85549	RIKEN cDNA E330021D16 gene	protein-coding
401-290	chr14	67181296	67181695	+	0	NA	Intergenic	Intergenic	-51797	NM_001276387	13592	Mm.319947	NM_010095	ENSMUSG00000022053	Ebf2	D14Ggc1e|EBF-2|Mmot1|O/E-3|OE-3	early B cell factor 2	protein-coding
401-2358	chr13	42468036	42468435	+	0	NA	Intergenic	Intergenic	166759	NM_010104	13614	Mm.14543	NM_010104	ENSMUSG00000021367	Edn1	ET-1|PPET1|preproET	endothelin 1	protein-coding
401-1572	chr4	120057168	120057567	+	0	NA	intron (NM_010657, intron 2 of 8)	intron (NM_010657, intron 2 of 8)	-103839	NM_007902	13615	Mm.284855	NM_007902	ENSMUSG00000028635	Edn2	ET-2|PPET2|VIC	endothelin 2	protein-coding
401-1737	chr2	174758660	174759059	+	0	NA	Intergenic	MER113|DNA|hAT-Charlie	-1760	NM_007903	13616	Mm.9478	NM_007903	ENSMUSG00000027524	Edn3	ET-3|PPET3|ls|tmgc48	endothelin 3	protein-coding
401-2361	chr10	95885245	95885644	+	0	NA	Intergenic	URR1B|DNA|hAT-Charlie	-55219	NM_001001932	216238	Mm.210035	NM_001001932	ENSMUSG00000036499	Eea1	A430109M19Rik|B230358H09Rik|ZFYVE2	early endosome antigen 1	protein-coding
401-1611	chr9	25546071	25546470	+	0	NA	intron (NM_026189, intron 2 of 7)	intron (NM_026189, intron 2 of 7)	64673	NM_026189	67484	Mm.112977	NM_026189	ENSMUSG00000036611	Eepd1	2310005P05Rik|AI481005	endonuclease/exonuclease/phosphatase family domain containing 1	protein-coding
401-2282	chr4	115734489	115734888	+	0	NA	Intergenic	Intergenic	-3082	NM_001368627	230648	Mm.283565	NM_172698	ENSMUSG00000034210	Efcab14	4732418C07Rik	EF-hand calcium binding domain 14	protein-coding
401-1570	chr11	104952343	104952742	+	0	NA	Intergenic	RLTR31D_MM|LTR|ERVK	-139677	NM_001081046	70894	Mm.87320	NM_001081046	ENSMUSG00000020690	Efcab3	4921510J17Rik	EF-hand calcium binding domain 3	protein-coding
401-1587	chr11	16735432	16735831	+	0	NA	Intergenic	Intergenic	-16572	NM_007912	13649	Mm.8534	NM_007912	ENSMUSG00000020122	Egfr	9030024J15Rik|AI552599|Erbb|Errb1|Errp|Wa5|wa-2|wa2	epidermal growth factor receptor	protein-coding
401-1597	chr12	54169642	54170041	+	0	NA	Intergenic	Intergenic	34033	NM_028133	112407	Mm.133037	NM_028133	ENSMUSG00000035105	Egln3	2610021G09Rik|AI505553|AI648162|Hif-p4h-3|Phd3|SM-20	egl-9 family hypoxia-inducible factor 3	protein-coding
401-1228	chr17	73784791	73785190	+	0	NA	Intergenic	MTC|LTR|ERVL-MaLR	-19851	NM_020578	57440	Mm.18526	NM_020578	ENSMUSG00000024065	Ehd3	Ehd2	EH-domain containing 3	protein-coding
401-2264	chr16	21785219	21785618	+	0	NA	intron (NM_023737, intron 1 of 6)	B1_Mur1|SINE|Alu	2416	NM_023737	74147	Mm.28100	NM_023737	ENSMUSG00000022853	Ehhadh	1300002P22Rik|HD|L-PBE|LBFP|LBP|MFP|MFP1|PBFE	enoyl-Coenzyme A, hydratase/3-hydroxyacyl Coenzyme A dehydrogenase	protein-coding
401-515	chr16	20478479	20478878	+	0	NA	Intergenic	Lx8|LINE|L1	-20139	NM_172265	224045	Mm.233855	NM_172265	ENSMUSG00000003235	Eif2b5	C81315	eukaryotic translation initiation factor 2B, subunit 5 epsilon	protein-coding
401-32	chr6	99677274	99677673	+	0	NA	Intergenic	Intergenic	-10702	NM_025829	66892	Mm.32889	NM_025829	ENSMUSG00000093661	Eif4e3	1300018P11Rik|AI451927|eIF4E-3	eukaryotic translation initiation factor 4E member 3	protein-coding
401-2263	chr11	65016758	65017157	+	0	NA	intron (NM_001099288, intron 16 of 19)	ORR1A2|LTR|ERVL-MaLR	37922	NM_001362984	68626	Mm.157711	NM_023479	ENSMUSG00000020549	Elac2	1110017O07Rik|D11Wsu80e|Hpc2	elaC ribonuclease Z 2	protein-coding
401-1899	chr1	135234754	135235153	+	0	NA	Intergenic	Intergenic	23519	NM_007921	13710	Mm.441439	NM_007921	ENSMUSG00000003051	Elf3	ESE-1|ESX|jen	E74-like factor 3	protein-coding
401-2262	chr5	140040797	140041196	+	0	NA	intron (NM_001359025, intron 17 of 17)	RCHARR1|DNA|hAT-Charlie	133053	NM_175522	243312	Mm.237102	NM_175522	ENSMUSG00000048988	Elfn1	A930017N06Rik|AI197272|Ppp1r28	leucine rich repeat and fibronectin type III, extracellular 1	protein-coding
401-991	chr13	20489964	20490363	+	0	NA	intron (NM_198093, intron 1 of 6)	intron (NM_198093, intron 1 of 6)	17173	NM_198093	140580	Mm.342392	NM_080288	ENSMUSG00000041112	Elmo1	6330578D22Rik|C230095H21Rik|CED-12	engulfment and cell motility 1	protein-coding
401-2181	chr12	84223529	84223928	+	0	NA	Intergenic	B1_Mus1|SINE|Alu	-4847	NM_001163501	238317	Mm.31256	NM_001163501	ENSMUSG00000042507	Elmsan1	9430029N19Rik|C130039O16Rik|Gm260	ELM2 and Myb/SANT-like domain containing 1	protein-coding
401-788	chr9	110316576	110316975	+	0	NA	intron (NM_001081381, intron 5 of 6)	intron (NM_001081381, intron 5 of 6)	11583	NM_001081381	72341	Mm.374250	NM_001081381	ENSMUSG00000054836	Elp6	2610001P13Rik|2610002I17Rik|AV159994|Tmem103	elongator acetyltransferase complex subunit 6	protein-coding
401-1409	chr17	71267411	71267810	+	0	NA	intron (NM_001357336, intron 4 of 7)	intron (NM_001357336, intron 4 of 7)	43401	NM_145158	246707	Mm.23462	NM_145158	ENSMUSG00000024053	Emilin2	FOAP-10	elastin microfibril interfacer 2	protein-coding
401-1715	chr17	83283363	83283762	+	0	NA	Intergenic	MTC|LTR|ERVL-MaLR	-67369	NM_001114362	78798	Mm.295565	NM_199466	ENSMUSG00000032624	Eml4	4930443C24Rik|AI644019	echinoderm microtubule associated protein like 4	protein-coding
401-2211	chrX	49154107	49154506	+	0	NA	intron (NM_001271448, intron 2 of 14)	intron (NM_001271448, intron 2 of 14)	133936	NM_001271448	209224	Mm.327730	NM_145951	ENSMUSG00000031109	Enox2	APK1|Cova1|tNOX	ecto-NOX disulfide-thiol exchanger 2	protein-coding
401-562	chr10	24780811	24781210	+	0	NA	intron (NM_134005, intron 20 of 24)	intron (NM_134005, intron 20 of 24)	55185	NM_134005	209558	Mm.338425	NM_134005	ENSMUSG00000019989	Enpp3	AI876438|CD203c	ectonucleotide pyrophosphatase/phosphodiesterase 3	protein-coding
401-800	chr17	44057154	44057553	+	0	NA	Intergenic	Intergenic	-21449	NM_001168620	83965	Mm.30145	NM_032003	ENSMUSG00000023960	Enpp5	AW061004|D17Abb1e|E-NPP 5	ectonucleotide pyrophosphatase/phosphodiesterase 5	protein-coding
401-1969	chr12	84400809	84401208	+	0	NA	promoter-TSS (NM_001286049)	promoter-TSS (NM_001286049)	-74	NM_001286049	12499	Mm.10211	NM_007647	ENSMUSG00000021236	Entpd5	AI196558|AI987697|Cd39l4|ER-UDPase|NTPDase-5|NTPDase5|Pcph|mNTPase	ectonucleoside triphosphate diphosphohydrolase 5	protein-coding
401-750	chr19	43705070	43705469	+	0	NA	intron (NM_053103, intron 5 of 12)	intron (NM_053103, intron 5 of 12)	15580	NM_053103	93685	Mm.248237	NM_053103	ENSMUSG00000025192	Entpd7	1810012B13Rik|1810020C02Rik|2810003F23Rik|LALP1|Lysal2	ectonucleoside triphosphate diphosphohydrolase 7	protein-coding
401-399	chr15	44379232	44379631	+	0	NA	intron (NM_001113554, intron 9 of 9)	PB1D10|SINE|Alu	-48680	NM_175009	223527	Mm.291828	NM_175009	ENSMUSG00000022338	Eny2	1810057B09Rik|6720481I12|DC6|Ey2	ENY2 transcription and export complex 2 subunit	protein-coding
401-432	chr15	81563219	81563618	+	0	NA	Intergenic	Intergenic	-22796	NM_177821	328572	Mm.258397	NM_177821	ENSMUSG00000055024	Ep300	A430090G16|A730011L11|KAT3B|p300|p300 HAT	E1A binding protein p300	protein-coding
401-2345	chr2	156435885	156436284	+	0	NA	intron (NM_013510, intron 1 of 21)	MTC|LTR|ERVL-MaLR	14993	NM_001368803	13821	Mm.20852	NM_013510	ENSMUSG00000027624	Epb41l1	4.1N|Epb4.1l1|NBL1|mKIAA0338	erythrocyte membrane protein band 4.1 like 1	protein-coding
401-2113	chr10	25418442	25418841	+	0	NA	intron (NM_013511, intron 1 of 19)	intron (NM_013511, intron 1 of 19)	10273	NM_013511	13822	Mm.306026	NM_013511	ENSMUSG00000019978	Epb41l2	4.1G|AW555191|D10Ertd398e|Epb4.1l2|NBL2	erythrocyte membrane protein band 4.1 like 2	protein-coding
401-392	chr18	34038655	34039054	+	0	NA	Intergenic	RMER15-int|LTR|ERVL	-31648	NM_013512	13824	Mm.3465	NM_013512	ENSMUSG00000024376	Epb41l4a	Epb4.1l4|Epb4.1l4a|NBL4	erythrocyte membrane protein band 4.1 like 4a	protein-coding
401-1646	chr1	119611517	119611916	+	0	NA	intron (NM_145506, intron 11 of 24)	Lx9|LINE|L1	37284	NM_001113416	226352	Mm.253156	NM_145506	ENSMUSG00000026383	Epb41l5	1700030C16Rik|AL022914|BE37|E230025E14Rik|Epb4.1l5|Lulu1|NBL5	erythrocyte membrane protein band 4.1 like 5	protein-coding
401-1207	chr17	87562750	87563149	+	0	NA	Intergenic	L2a|LINE|L2	-73030	NM_008532	17075	Mm.4259	NM_008532	ENSMUSG00000045394	Epcam	CD326|EGP|EGP-2|Egp314|Ep-CAM|EpCAM1|GA733-2|Ly74|TROP1|Tacsd1|Tacstd1|gp40	epithelial cell adhesion molecule	protein-coding
401-2228	chr5	90987540	90987939	+	0	NA	intron (NM_026788, intron 6 of 7)	MIRc|SINE|MIR	-39778	NM_053087	71920	Mm.197319	NM_053087	ENSMUSG00000035020	Epgn	2310069M11Rik|epigen	epithelial mitogen	protein-coding
401-745	chr4	141331496	141331895	+	0	NA	Intergenic	L1MC3|LINE|L1	30474	NM_010139	13836	Mm.2581	NM_010139	ENSMUSG00000006445	Epha2	AW545284|Eck|Myk2|Sek-2|Sek2	Eph receptor A2	protein-coding
401-1856	chr3	107873753	107874152	+	0	NA	Intergenic	Intergenic	-3278	NM_133867	99662	Mm.108491	NM_133867	ENSMUSG00000040600	Eps8l3	AI504489|Eps8r3	EPS8-like 3	protein-coding
401-2024	chr10	128591624	128592023	+	0	NA	Intergenic	Intergenic	-2188	NM_010153	13867	Mm.373043	NM_010153	ENSMUSG00000018166	Erbb3	C76256|Erbb-3|Erbb3r|Her3	erb-b2 receptor tyrosine kinase 3	protein-coding
401-1131	chr5	91089960	91090359	+	0	NA	3' UTR (NM_007950, exon 5 of 5)	3' UTR (NM_007950, exon 5 of 5)	15542	NM_007950	13874	Mm.4791	NM_007950	ENSMUSG00000029377	Ereg	EPR	epiregulin	protein-coding
401-825	chr17	26608938	26609337	+	0	NA	intron (NM_026170, intron 2 of 9)	RSINE1|SINE|B4	47625	NM_026170	67458	Mm.30496	NM_026170	ENSMUSG00000001576	Ergic1	1200007D18Rik|maa-136	endoplasmic reticulum-golgi intermediate compartment (ERGIC) 1	protein-coding
401-1669	chr12	80615693	80616092	+	0	NA	Intergenic	Intergenic	28219	NM_007951	13877	Mm.246551	NM_007951	ENSMUSG00000021131	Erh	Mer|Prei1	ERH mRNA splicing and mitosis factor	protein-coding
401-1871	chr3	154754546	154754945	+	0	NA	Intergenic	Intergenic	43612	NM_175176	209601	Mm.331454	NM_175176	ENSMUSG00000078161	Erich3	1700013E18Rik|4922501L14Rik|5031409G23Rik|AI596448|Gm133	glutamate rich 3	protein-coding
401-935	chr19	44067308	44067707	+	0	NA	intron (NM_145502, intron 2 of 10)	intron (NM_145502, intron 2 of 10)	2179	NM_145502	226144	Mm.279865	NM_145502	ENSMUSG00000025198	Erlin1	2810439N09Rik|C80197|Keo4|Spfh1	ER lipid raft associated 1	protein-coding
401-2237	chr13	12559785	12560184	+	0	NA	Intergenic	Intergenic	-5899	NM_026184	67475	Mm.358706	NM_026184	ENSMUSG00000057069	Ero1lb	1300013B24Rik|1700065B09Rik|AI447560|Ero1b|ero1-beta	ERO1-like beta (S. cerevisiae)	protein-coding
401-2110	chr14	74733361	74733760	+	0	NA	intron (NM_001285423, intron 1 of 8)	intron (NM_001285423, intron 1 of 8)	1263	NM_001285423	13885	Mm.38055	NM_016903	ENSMUSG00000021996	Esd	Es-10|Es10|FGH|sid478	esterase D/formylglutathione hydrolase	protein-coding
401-516	chr6	143169115	143169514	+	0	NA	intron (NM_029250, intron 1 of 7)	intron (NM_029250, intron 1 of 7)	2084	NM_029250	75320	Mm.272548	NM_029250	ENSMUSG00000030275	Etnk1	1110061E11Rik|4930555L11Rik|AI195356|AI841245|C80956|D6Ertd3e|EKI1	ethanolamine kinase 1	protein-coding
401-1102	chr6	82124939	82125338	+	0	NA	Intergenic	RSINE1|SINE|B4	83510	NM_145570	232146	Mm.489683	NM_145570	ENSMUSG00000035104	Eva1a	BC014699|Fam176a|Tmem166	eva-1 homolog A (C. elegans)	protein-coding
401-1390	chr2	93741171	93741570	+	0	NA	intron (NM_010163, intron 8 of 13)	B4|SINE|B4	81198	NM_010163	14043	Mm.4336	NM_010163	ENSMUSG00000027198	Ext2	AI893565	exostoses (multiple) 2	protein-coding
401-472	chr4	132647397	132647796	+	0	NA	intron (NM_211357, intron 1 of 14)	ID_B1|SINE|B4	8550	NM_211357	14050	Mm.227733	NM_010166	ENSMUSG00000028886	Eya3	AI844637	EYA transcriptional coactivator and phosphatase 3	protein-coding
401-1593	chr13	97966499	97966898	+	0	NA	intron (NM_012026, intron 20 of 35)	B4A|SINE|B4	215586	NR_152263	111365222	Mm.440079	NR_152263		Eyelinc18	-	uncharacterized EyeLinc18	ncRNA
401-1740	chr6	47560922	47561321	+	0	NA	intron (NM_001146689, intron 3 of 19)	intron (NM_001146689, intron 3 of 19)	33909	NM_007971	14056	Mm.246688	NM_007971	ENSMUSG00000029687	Ezh2	Enx-1|Enx1h|KMT6|mKIAA4065	enhancer of zeste 2 polycomb repressive complex 2 subunit	protein-coding
401-746	chr13	37070931	37071330	+	0	NA	Intergenic	(CA)n|Simple_repeat|Simple_repeat	-20886	NM_001166391	74145	Mm.235105	NM_028784	ENSMUSG00000039109	F13a1	1200014I03Rik|AI462306|F13a	coagulation factor XIII, A1 subunit	protein-coding
401-862	chr2	91636898	91637297	+	0	NA	promoter-TSS (NM_010168)	promoter-TSS (NM_010168)	-640	NM_010168	14061	Mm.89048	NM_010168	ENSMUSG00000027249	F2	Cf-2|Cf2|FII	coagulation factor II	protein-coding
401-1373	chr11	45820939	45821338	+	0	NA	intron (NR_045876, intron 1 of 3)	intron (NR_045876, intron 1 of 3)	13055	NR_045876	100009664	Mm.415439	NR_045876		F630206G17Rik	-	RIKEN cDNA F630206G17 gene	ncRNA
401-1729	chr8	111390871	111391270	+	0	NA	intron (NM_178086, intron 1 of 6)	(TG)n|Simple_repeat|Simple_repeat	2751	NM_178086	338521	Mm.41083	NM_178086	ENSMUSG00000033579	Fa2h	FAAH|Faxdc1|G630055L08Rik	fatty acid 2-hydroxylase	protein-coding
401-1284	chr3	122876911	122877310	+	0	NA	Intergenic	MIRb|SINE|MIR	-17962	NM_007980	14079	Mm.28398	NM_007980	ENSMUSG00000023057	Fabp2	Fabpi|I-FABP	fatty acid binding protein 2, intestinal	protein-coding
401-2212	chr2	32500993	32501392	+	0	NA	Intergenic	Intergenic	-34167	NM_153560	98952	Mm.4065	NM_153560	ENSMUSG00000039157	Fam102a	AI426465|C230093N12Rik|Eeig1	family with sequence similarity 102, member A	protein-coding
401-2133	chr11	95330626	95331025	+	0	NA	Intergenic	B2_Mm2|SINE|B2	-6193	NM_172543	215512	Mm.262113	NM_172543	ENSMUSG00000038893	Fam117a	5730593F17Rik|AW548096	family with sequence similarity 117, member A	protein-coding
401-2318	chr17	15388850	15389249	+	0	NA	Intergenic	MTD|LTR|ERVL-MaLR	-7153	NM_001357822	67544	Mm.35039	NM_024203	ENSMUSG00000014763	Fam120b	4932442K08Rik|AW049283|AW413338|CCPG|Pgcc1|mKIAA1838	family with sequence similarity 120, member B	protein-coding
401-2170	chr5	3508389	3508788	+	0	NA	intron (NM_009873, intron 5 of 7)	intron (NM_009873, intron 5 of 7)	-35245	NM_001042501	68152	Mm.240265	NM_026583	ENSMUSG00000058503	Fam133b	2900022K02Rik|5830415L20Rik	family with sequence similarity 133, member B	protein-coding
401-2351	chr2	83781826	83782225	+	0	NA	exon (NM_008402, exon 15 of 30)	exon (NM_008402, exon 15 of 30)	-30587	NM_175514	241520	Mm.330351	NM_175514	ENSMUSG00000048388	Fam171b	D430039N05Rik	family with sequence similarity 171, member B	protein-coding
401-886	chr15	99917218	99917617	+	0	NA	TTS (NM_028180)	TTS (NM_028180)	14241	NM_028180	72277	Mm.61024	NM_028180	ENSMUSG00000045350	Fam186a	1700030F18Rik|Gm920	family with sequence similarity 186, member A	protein-coding
401-1694	chr1	156732281	156732680	+	0	NA	Intergenic	Intergenic	-13570	NM_145413	215015	Mm.229107	NM_145413	ENSMUSG00000033557	Fam20b	C530043G21Rik|mKIAA0475	family with sequence similarity 20, member B	protein-coding
401-1009	chr5	143545940	143546339	+	0	NA	Intergenic	RMER15|LTR|ERVL	-2581	NM_026050	67238	Mm.383219	NM_026050	ENSMUSG00000118332	Fam220a	1500026F15Rik|2810453I06Rik|AW047776|Acpin1|Sipar	family with sequence similarity 220, member A	protein-coding
401-68	chr10	62063200	62063599	+	0	NA	Intergenic	MER119|DNA|hAT-Charlie	47569	NM_001358253	69894	Mm.294126	NM_027251	ENSMUSG00000020083	Fam241b	2010107G23Rik|AA545165	family with sequence similarity 241, member B	protein-coding
401-1297	chr16	30839495	30839894	+	0	NA	Intergenic	Intergenic	239971	NM_177632	224093	Mm.28244	NM_177632	ENSMUSG00000046546	Fam43a	Tuf1	family with sequence similarity 43, member A	protein-coding
401-901	chr7	132766430	132766829	+	0	NA	intron (NM_175268, intron 3 of 4)	intron (NM_175268, intron 3 of 4)	10287	NM_001347630	77938	Mm.225649	NM_175268	ENSMUSG00000030956	Fam53b	A930008G19Rik|mKIAA0140	family with sequence similarity 53, member B	protein-coding
401-1594	chr1	191169467	191169866	+	0	NA	TTS (NM_007498)	TTS (NM_007498)	-4849	NM_001109759	619288	Mm.61148	NM_001109759	ENSMUSG00000091017	Fam71a	4933417M04Rik|GARI-L4	family with sequence similarity 71, member A	protein-coding
401-804	chr9	76540980	76541379	+	0	NA	intron (NM_001045518, intron 2 of 4)	intron (NM_001045518, intron 2 of 4)	25936	NM_001045518	208994	Mm.256929	NM_001045518	ENSMUSG00000032358	Fam83b	C530008M07Rik|Gm516	family with sequence similarity 83, member B	protein-coding
401-171	chr2	158762365	158762764	+	0	NA	3' UTR (NM_001159662, exon 11 of 11)	3' UTR (NM_001159662, exon 11 of 11)	-5535	NM_027975	71878	Mm.85162	NM_027975	ENSMUSG00000027654	Fam83d	2310007D09Rik|BB104611	family with sequence similarity 83, member D	protein-coding
401-2339	chr15	58425739	58426138	+	0	NA	intron (NM_145959, intron 6 of 23)	intron (NM_145959, intron 6 of 23)	10470	NM_145959	210998	Mm.3224	NM_145959	ENSMUSG00000037119	Fam91a1	AV220772|BC033609|D15Ertd621e|SKIN|mKIAA0493	family with sequence similarity 91, member A1	protein-coding
401-151	chr7	113656167	113656566	+	0	NA	Intergenic	Intergenic	-91379	NR_126544	69295	Mm.396150	NR_126544	ENSMUSG00000084984	Far1os	1700006P19Rik	fatty acyl CoA reductase 1, opposite strand	ncRNA
401-1135	chr8	44973053	44973452	+	0	NA	intron (NM_001081286, intron 1 of 25)	intron (NM_001081286, intron 1 of 25)	23044	NM_001081286	14107	Mm.27365	NM_001081286	ENSMUSG00000070047	Fat1	2310038E12Rik|AU023433|Fath|mFat1	FAT atypical cadherin 1	protein-coding
401-1477	chr11	98139109	98139508	+	0	NA	intron (NM_028149, intron 1 of 14)	intron (NM_028149, intron 1 of 14)	10308	NM_028149	72194	Mm.218350	NM_028149	ENSMUSG00000020883	Fbxl20	2610511F20Rik|4632423N09Rik|AI849362|AL117906|C86145|Fbl2|Scr|mKIAA4147	F-box and leucine-rich repeat protein 20	protein-coding
401-1787	chr18	84903176	84903575	+	0	NA	Intergenic	Intergenic	-31650	NM_015798	50764	Mm.28369	NM_015798	ENSMUSG00000034391	Fbxo15	AU019763|Fbx15|ecat3	F-box protein 15	protein-coding
401-1515	chr1	182326670	182327069	+	0	NA	intron (NM_175127, intron 2 of 4)	intron (NM_175127, intron 2 of 4)	14737	NM_175127	67948	Mm.30737	NM_175127	ENSMUSG00000047539	Fbxo28	4833428J17Rik|5730505P19Rik|D1Ertd578e|Fbx28|mKIAA0483	F-box protein 28	protein-coding
401-1731	chr11	72311351	72311750	+	0	NA	intron (NM_001037713, intron 5 of 5)	intron (NM_001037713, intron 5 of 5)	-2894	NM_001099688	628100	Mm.390365	NM_001099688	ENSMUSG00000070388	Fbxo39	1700010H23Rik	F-box protein 39	protein-coding
401-1430	chr1	170981677	170982076	+	0	NA	Intergenic	ORR1A2|LTR|ERVL-MaLR	-5805	NM_001077189	14130	Mm.425062	NM_010187	ENSMUSG00000026656	Fcgr2b	AI528646|CD32|F630109E10Rik|Fc[g]RII|FcgRII|Fcgr2|Fcgr2a|Fcr-2|Fcr-3|Ly-17|Ly-m20|LyM-1|Lym-1|fcRII	Fc receptor, IgG, low affinity IIb	protein-coding
401-2053	chr18	46508086	46508485	+	0	NA	intron (NM_173423, intron 2 of 2)	intron (NM_173423, intron 2 of 2)	17686	NM_173423	240263	Mm.38249	NM_173423	ENSMUSG00000033319	Fem1c	2610312A07Rik|3632443A22Rik|AI646567	fem-1 homolog c (C.elegans)	protein-coding
401-1672	chr2	156039402	156039801	+	0	NA	intron (NM_001136556, intron 19 of 44)	intron (NM_001136556, intron 19 of 44)	13392	NM_001136556	74562	Mm.159241	NM_001136556	ENSMUSG00000013338	Fer1l4	9130402C12Rik	fer-1-like 4 (C. elegans)	protein-coding
401-1175	chr1	36372357	36372756	+	0	NA	intron (NM_001277076, intron 1 of 52)	intron (NM_001277076, intron 1 of 52)	366	NM_001277076	100534273	Mm.389112	NM_001277076	ENSMUSG00000037432	Fer1l5	4930533C12Rik	fer-1-like 5 (C. elegans)	protein-coding
401-916	chr15	58544281	58544680	+	0	NA	intron (NM_001370912, intron 2 of 40)	intron (NM_001370912, intron 2 of 40)	34432	NM_001370912	631797		NM_001370912	ENSMUSG00000037106	Fer1l6	EG631797	fer-1-like 6 (C. elegans)	protein-coding
401-1149	chr2	132989835	132990234	+	0	NA	Intergenic	Intergenic	-43998	NM_198029	241639	Mm.209784	NM_198029	ENSMUSG00000027356	Fermt1	5830467P10Rik|Kindlin-1	fermitin family member 1	protein-coding
401-527	chr17	78320211	78320610	+	0	NA	intron (NM_015800, intron 7 of 16)	intron (NM_015800, intron 7 of 16)	97742	NM_001285949	225020	Mm.236835	NM_199448	ENSMUSG00000056121	Fez2	9030616F16|D17Ertd315e	fasciculation and elongation protein zeta 2 (zygin II)	protein-coding
401-189	chr14	58418623	58419022	+	0	NA	Intergenic	L2b|LINE|L2	346136	NM_013518	14180	Mm.8846	NM_013518	ENSMUSG00000021974	Fgf9	Eks	fibroblast growth factor 9	protein-coding
401-429	chr5	43998212	43998611	+	0	NA	intron (NM_001163585, intron 24 of 25)	RMER30|DNA|hAT-Charlie	-16612	NM_008009	14181	Mm.46053	NM_008009	ENSMUSG00000048373	Fgfbp1	FGF-BP|FGF-BP1|FGFBP-1	fibroblast growth factor binding protein 1	protein-coding
401-1617	chr1	175622796	175623195	+	0	NA	intron (NM_010209, intron 1 of 9)	MTE2b|LTR|ERVL-MaLR	2640	NM_010209	14194	Mm.41502	NM_010209	ENSMUSG00000026526	Fh1	Fh|Fh-1	fumarate hydratase 1	protein-coding
401-555	chr3	84436913	84437312	+	0	NA	Intergenic	Intergenic	42379	NM_001205355	229474	Mm.331107	NM_001033301	ENSMUSG00000041842	Fhdc1	6330505N24Rik|Gm126	FH2 domain containing 1	protein-coding
401-1429	chr14	10698927	10699326	+	0	NA	intron (NM_001308285, intron 4 of 9)	intron (NM_001308285, intron 4 of 9)	-39427	NR_131139	547334	Mm.434606	NR_131139	ENSMUSG00000089833	Fhitos	Gm16542	fragile histidine triad gene, opposite strand	ncRNA
401-2195	chrX	56756358	56756757	+	0	NA	intron (NM_001077361, intron 2 of 7)	intron (NM_001077361, intron 2 of 7)	-23126	NM_001077362	14199	Mm.3126	NM_010211	ENSMUSG00000023092	Fhl1	FHL-1|KyoT|RAM14-1|SLIM|SLIM-1	four and a half LIM domains 1	protein-coding
401-2269	chr1	43168834	43169233	+	0	NA	intron (NM_001289533, intron 1 of 5)	intron (NM_001289533, intron 1 of 5)	-5072	NM_010212	14200	Mm.6799	NM_010212	ENSMUSG00000008136	Fhl2	FHL-2|SLIM-3|SLIM3	four and a half LIM domains 2	protein-coding
401-643	chr9	80008861	80009260	+	0	NA	intron (NM_001357352, intron 1 of 5)	intron (NM_001357352, intron 1 of 5)	3791	NM_001357352	70598	Mm.23049	NM_001081243	ENSMUSG00000034898	Filip1	5730485H21Rik|AI843021	filamin A interacting protein 1	protein-coding
401-1942	chr2	163472962	163473361	+	0	NA	promoter-TSS (NM_173397)	promoter-TSS (NM_173397)	-532	NM_173397	228859	Mm.242917	NM_173397	ENSMUSG00000048486	Fitm2	AI414861|D930001I22Rik|Fit2	fat storage-inducing transmembrane protein 2	protein-coding
401-114	chr6	56860363	56860762	+	0	NA	intron (NM_012056, intron 5 of 9)	intron (NM_012056, intron 5 of 9)	28503	NM_012056	27055	Mm.20943	NM_012056	ENSMUSG00000029781	Fkbp9	1810014L23|AW549641|FKBP-63|FKBP-9|FKBP60|FKBP63|FKBP65RS	FK506 binding protein 9	protein-coding
401-1606	chr14	7795896	7796295	+	0	NA	Intergenic	Intergenic	-21862	NM_134080	286940	Mm.489652	NM_134080	ENSMUSG00000025278	Flnb	AL024016|Fln-b	filamin, beta	protein-coding
401-1585	chr2	141556257	141556656	+	0	NA	intron (NM_001013802, intron 6 of 18)	intron (NM_001013802, intron 6 of 18)	-884980	NM_001172160	71436	Mm.426781	NM_178382	ENSMUSG00000051379	Flrt3	5530600M07Rik|C430047I10Rik|mKIAA1469	fibronectin leucine rich transmembrane protein 3	protein-coding
401-2028	chr2	113399700	113400099	+	0	NA	intron (NM_001285458, intron 2 of 16)	intron (NM_001285458, intron 2 of 16)	-41165	NM_001285459	14260	Mm.4938	NM_010230	ENSMUSG00000044042	Fmn1	Fmn|formin-1|ld	formin 1	protein-coding
401-1831	chr2	52872631	52873030	+	0	NA	intron (NM_172409, intron 1 of 26)	intron (NM_172409, intron 1 of 26)	14962	NM_172409	71409	Mm.394427	NM_172409	ENSMUSG00000036053	Fmnl2	5430425K04Rik|Man	formin-like 2	protein-coding
401-1335	chr14	72673275	72673674	+	0	NA	intron (NM_207636, intron 2 of 25)	intron (NM_207636, intron 2 of 25)	36529	NM_207636	319448	Mm.205421	NM_207636	ENSMUSG00000033487	Fndc3a	1700094E19Rik|D14Ertd453e|F730017H24Rik|Fndc3|sys	fibronectin type III domain containing 3A	protein-coding
401-593	chr4	88071700	88072099	+	0	NA	Intergenic	MTD|LTR|ERVL-MaLR	-22731	NM_001081184	230393	Mm.287210	NM_001081184	ENSMUSG00000038368	Focad	-	focadhesin	protein-coding
401-879	chr19	5442297	5442696	+	0	NA	Intergenic	Intergenic	-5202	NM_010235	14283	Mm.6215	NM_010235	ENSMUSG00000024912	Fosl1	AW538199|Fra1|fra-1	fos-like antigen 1	protein-coding
401-2038	chr12	57487982	57488381	+	0	NA	Intergenic	URR1A|DNA|hAT-Charlie	57930	NM_008259	15375	Mm.4578	NM_008259	ENSMUSG00000035451	Foxa1	Hnf-3a|Hnf3a|Tcf-3a|Tcf3a	forkhead box A1	protein-coding
401-1827	chr3	52383369	52383768	+	0	NA	Intergenic	Intergenic	115231	NM_019739	56458	Mm.29891	NM_019739	ENSMUSG00000044167	Foxo1	AI876417|Afxh|FKHR|Fkhr1|Foxo1a	forkhead box O1	protein-coding
401-2311	chr10	42191843	42192242	+	0	NA	intron (NM_019740, intron 3 of 3)	intron (NM_019740, intron 3 of 3)	84700	NM_019740	56484	Mm.338613	NM_019740	ENSMUSG00000048756	Foxo3	1110048B16Rik|2010203A17Rik|C76856|FKHRL1|Fkhr2|Foxo3a	forkhead box O3	protein-coding
401-1126	chr6	98866107	98866506	+	0	NA	Intergenic	L1MB3|LINE|L1	161992	NM_001197322	108655	Mm.234965	NM_053202	ENSMUSG00000030067	Foxp1	3110052D19Rik|4932443N09Rik|AI461938|AW494214	forkhead box P1	protein-coding
401-952	chr13	31439589	31439988	+	0	NA	Intergenic	Intergenic	-118382	NM_008239	15220	Mm.44235	NM_008239	ENSMUSG00000038415	Foxq1	HFH-1|Hfh1|Hfh1l|sa	forkhead box Q1	protein-coding
401-582	chr2	80455206	80455605	+	0	NA	Intergenic	Intergenic	-8009	NM_011356	20378	Mm.427436	NM_011356	ENSMUSG00000027004	Frzb	Frp|Sfrp3|frezzled|fritz|frzb-1	frizzled-related protein	protein-coding
401-246	chr19	9977110	9977509	+	0	NA	Intergenic	Intergenic	-3291	NR_073181	14319	Mm.1776	NM_010239	ENSMUSG00000024661	Fth1	FHC|Fth|HFt|MFH	ferritin heavy polypeptide 1	protein-coding
401-537	chr8	91505429	91505828	+	0	NA	intron (NM_011936, intron 7 of 8)	intron (NM_011936, intron 7 of 8)	192103	NM_011936	26383	Mm.4375	NM_011936	ENSMUSG00000055932	Fto	AW743446|mKIAA1752	fat mass and obesity associated	protein-coding
401-88	chrX	103602555	103602954	+	0	NA	intron (NR_028380, intron 9 of 10)	ID4_|SINE|ID	21000	NR_028380	78878	Mm.259724	NR_028380	ENSMUSG00000086370	Ftx	B230206F22Rik|BB219131|NCRNA00182|Thcytx	Ftx transcript, Xist regulator (non-protein coding)	ncRNA
401-772	chr4	25895760	25896159	+	0	NA	Intergenic	Lx2|LINE|L1	-95956	NM_010243	14348	Mm.39101	NM_010243	ENSMUSG00000055373	Fut9	AI746471|AU067636|mFUT9|mFuc-TIX	fucosyltransferase 9	protein-coding
401-2022	chr19	24342997	24343396	+	0	NA	intron (NM_008846, intron 13 of 14)	intron (NM_008846, intron 13 of 14)	-62606	NM_008044	14297	Mm.7319	NM_008044	ENSMUSG00000059363	Fxn	FA|FARR|Frda|X25	frataxin	protein-coding
401-2034	chr18	60665326	60665725	+	0	NA	intron (NR_045401, intron 1 of 2)	intron (NR_045401, intron 1 of 2)	2115	NR_045401	328963	Mm.417203	NR_045401		G630071F17Rik	G630071F17	RIKEN cDNA G630071F17 gene	ncRNA
401-1809	chr6	67081245	67081644	+	0	NA	TTS (NR_040278)	TTS (NR_040278)	-44037	NM_007836	13197	Mm.72235	NM_007836	ENSMUSG00000036390	Gadd45a	AA545191|Ddit1|GADD45	growth arrest and DNA-damage-inducible 45 alpha	protein-coding
401-352	chr11	3991992	3992391	+	0	NA	intron (NM_001177691, intron 1 of 2)	MIRb|SINE|MIR	2258	NM_001177691	53897	Mm.103414	NM_016922	ENSMUSG00000049721	Gal3st1	Cst|Gcst	galactose-3-O-sulfotransferase 1	protein-coding
401-542	chr17	80131820	80132219	+	0	NA	intron (NM_176963, intron 1 of 6)	intron (NM_176963, intron 1 of 6)	4548	NM_176963	319625	Mm.29098	NM_176963	ENSMUSG00000035473	Galm	A530057M15Rik|AU015645|AU020959	galactose mutarotase	protein-coding
401-2327	chr5	25243130	25243529	+	0	NA	intron (NM_144908, intron 1 of 11)	intron (NM_144908, intron 1 of 11)	-3044	NM_001359890	231050	Mm.246718	NM_144908	ENSMUSG00000038072	Galnt11	A430075I06Rik|AI648252|E430002F06Rik	polypeptide N-acetylgalactosaminyltransferase 11	protein-coding
401-2342	chr7	111529276	111529675	+	0	NA	intron (NM_001360903, intron 6 of 10)	intron (NM_001360903, intron 6 of 10)	250502	NM_001360903	233733	Mm.323322	NM_173739	ENSMUSG00000038296	Galnt18	2900011G21Rik|BC024988|Galntl4|galNAc-T18|mpp-GalNAc-T18(O18)	polypeptide N-acetylgalactosaminyltransferase 18	protein-coding
401-1828	chr8	124291566	124291965	+	0	NA	intron (NM_139272, intron 1 of 15)	intron (NM_139272, intron 1 of 15)	60371	NM_139272	108148	Mm.33808	NM_139272	ENSMUSG00000089704	Galnt2	AI480629	polypeptide N-acetylgalactosaminyltransferase 2	protein-coding
401-1344	chr5	110564976	110565375	+	0	NA	intron (NM_198306, intron 1 of 10)	intron (NM_198306, intron 1 of 10)	20820	NM_198306	231605	Mm.275748	NM_198306	ENSMUSG00000033316	Galnt9	GalNAc-T9	polypeptide N-acetylgalactosaminyltransferase 9	protein-coding
401-1768	chr8	117127911	117128310	+	0	NA	intron (NM_001163028, intron 8 of 11)	intron (NM_001163028, intron 8 of 11)	-29871	NM_001081151	209239	Mm.132992	NM_001081151	ENSMUSG00000052557	Gan	A330045G18|gigaxonin	giant axonal neuropathy	protein-coding
401-1408	chr2	120382619	120383018	+	0	NA	intron (NM_001110496, intron 7 of 19)	URR1A|DNA|hAT-Charlie	-21078	NM_172672	76051	Mm.38851	NM_172672	ENSMUSG00000062646	Ganc	5830445O15Rik|9330160A12|mFLJ00088	glucosidase, alpha; neutral C	protein-coding
401-949	chr7	51885873	51886272	+	0	NA	intron (NM_008087, intron 1 of 7)	intron (NM_008087, intron 1 of 7)	7105	NM_008087	14453	Mm.207360	NM_008087	ENSMUSG00000030498	Gas2	Gas-2	growth arrest specific 2	protein-coding
401-496	chr14	63306253	63306652	+	0	NA	Intergenic	RSINE1|SINE|B4	-61181	NM_008092	14463	Mm.247669	NM_008092	ENSMUSG00000021944	Gata4	Gata-4	GATA binding protein 4	protein-coding
401-1548	chr2	180348895	180349294	+	0	NA	Intergenic	Lx5c|LINE|L1	-14415	NM_008093	14464	Mm.388880	NM_008093	ENSMUSG00000015627	Gata5	-	GATA binding protein 5	protein-coding
401-957	chr2	180321315	180321714	+	0	NA	Intergenic	Lx5c|LINE|L1	-11343	NR_045877	100036520	Mm.98950	NR_045877	ENSMUSG00000056061	Gata5os	Gm14318	GATA binding protein 5, opposite strand	ncRNA
401-1273	chr10	78143668	78144067	+	0	NA	Intergenic	Intergenic	25888	NM_138601	28295	Mm.268691	NM_138601	ENSMUSG00000053329	Gatd3a	C21orf33|D10Jhu81e|ES1	glutamine amidotransferase like class 1 domain containing 3A	protein-coding
401-1111	chr3	142498306	142498705	+	0	NA	intron (NM_153564, intron 1 of 10)	B3|SINE|B2	1571	NM_153564	229898	Mm.459245	NM_153564	ENSMUSG00000105504	Gbp5	5330409J06Rik|Gbp5a	guanylate binding protein 5	protein-coding
401-1098	chr14	47208259	47208658	+	0	NA	Intergenic	RMER6B|LTR|ERVK	-19045	NM_008102	14528	Mm.10651	NM_008102	ENSMUSG00000037580	Gch1	GTP-CH|GTP-CH-I|GTPCH|Gch	GTP cyclohydrolase 1	protein-coding
401-65	chr9	70067480	70067879	+	0	NA	Intergenic	Intergenic	-29591	NM_028087	72077	Mm.195555	NM_028087	ENSMUSG00000032226	Gcnt3	2010013H22Rik|2210021I22Rik|2210401J11Rik	glucosaminyl (N-acetyl) transferase 3, mucin type	protein-coding
401-2103	chr12	59027434	59027833	+	0	NA	intron (NM_025656, intron 9 of 9)	intron (NM_025656, intron 9 of 9)	14242	NM_025656	66603	Mm.35353	NM_025656	ENSMUSG00000060121	Gemin2	Sip1|gemin-2	gem nuclear organelle associated protein 2	protein-coding
401-812	chr5	139285423	139285822	+	0	NA	intron (NM_172723, intron 4 of 10)	intron (NM_172723, intron 4 of 10)	32125	NM_001163316	67604	Mm.270137	NM_026269	ENSMUSG00000025858	Get4	1110007L15Rik|AW412535|Cee	golgi to ER traffic protein 4	protein-coding
401-1771	chr2	150918809	150919208	+	0	NA	intron (NM_001163476, intron 4 of 4)	L1M2|LINE|L1	9414	NM_001163476	69270	Mm.271603	NM_027014	ENSMUSG00000027454	Gins1	2810418N01Rik|Gins4|PSF1|mKIAA0186	GINS complex subunit 1 (Psf1 homolog)	protein-coding
401-1218	chr8	95632051	95632450	+	0	NA	Intergenic	Intergenic	-1309	NM_030198	78833	Mm.35546	NM_030198	ENSMUSG00000031669	Gins3	2700085M18Rik|AI616142	GINS complex subunit 3 (Psf3 homolog)	protein-coding
401-400	chr3	152102486	152102885	+	0	NA	exon (NM_016867, exon 5 of 6)	exon (NM_016867, exon 5 of 6)	63215	NM_016867	54120	Mm.97	NM_016867	ENSMUSG00000039131	Gipc2	2200002N01Rik|AU021850|Semcap2	GIPC PDZ domain containing family, member 2	protein-coding
401-1110	chr14	57088812	57089211	+	0	NA	Intergenic	L1MA7|LINE|L1	15691	NM_008125	14619	Mm.390683	NM_008125	ENSMUSG00000046352	Gjb2	AI325222|Cnx26|Cx26|Gjb-2	gap junction protein, beta 2	protein-coding
401-1089	chr14	57160546	57160945	+	0	NA	Intergenic	L1MA4A|LINE|L1	-27134	NM_001010937	14623	Mm.25652	NM_008128	ENSMUSG00000040055	Gjb6	AA958971|Cx30|D14Bwg0506e	gap junction protein, beta 6	protein-coding
401-1719	chrX	85785725	85786124	+	0	NA	Intergenic	Lx10|LINE|L1	-9105	NM_212444	14933	Mm.246682	NM_008194	ENSMUSG00000025059	Gk	D930012N15Rik|Gyk	glycerol kinase	protein-coding
401-366	chr6	87354494	87354893	+	0	NA	Intergenic	Intergenic	-3778	NM_025466	66283	Mm.46414	NM_025466	ENSMUSG00000030050	Gkn1	2200002K21Rik|AMP-18|BRICD1|Fov	gastrokine 1	protein-coding
401-1867	chr6	87393363	87393762	+	0	NA	Intergenic	Intergenic	-4627	NM_026860	68888	Mm.46387	NM_026860	ENSMUSG00000030048	Gkn3	1190003M12Rik	gastrokine 3	protein-coding
401-1010	chr1	154037114	154037513	+	0	NA	Intergenic	Intergenic	137384	NM_008131	14645	Mm.210745	NM_008131	ENSMUSG00000026473	Glul	GS|Glns	glutamate-ammonia ligase (glutamine synthetase)	protein-coding
401-385	chr14	47126202	47126601	+	0	NA	Intergenic	PB1D10|SINE|Alu	-10240	NR_126579	100038654		NR_126579	ENSMUSG00000072589	Gm10371	-	predicted gene 10371	ncRNA
401-2346	chr18	75556210	75556609	+	0	NA	intron (NM_201354, intron 7 of 11)	MLT2B2|LTR|ERVL	41764	NR_045879	100038353	Mm.440724	NR_045879	ENSMUSG00000097712	Gm10532	-	predicted gene 10532	ncRNA
401-1315	chr8	76479166	76479565	+	0	NA	Intergenic	Intergenic	421256	NR_028579	102640923	Mm.367571	NR_028579	ENSMUSG00000074235	Gm10649	-	predicted gene 10649	ncRNA
401-648	chr9	47750589	47750988	+	0	NA	intron (NM_001025600, intron 1 of 8)	ORR1C1|LTR|ERVL-MaLR	67420	NR_046048	100038460	Mm.447649	NR_046048		Gm10677	-	predicted gene 10677	ncRNA
401-193	chr3	12508740	12509139	+	0	NA	Intergenic	ORR1A2|LTR|ERVL-MaLR	-664580	NR_040751	100038545	Mm.388494	NR_040751	ENSMUSG00000104015	Gm10745	-	predicted gene 10745	ncRNA
401-270	chr10	98101904	98102303	+	0	NA	Intergenic	RMER15|LTR|ERVL	-135013	NR_033537	100038699	Mm.467933	NR_033537	ENSMUSG00000074776	Gm10754	-	predicted gene 10754	ncRNA
401-1015	chr11	79005998	79006397	+	0	NA	Intergenic	RMER13A1|LTR|ERVK	-17400	NR_045873	790910	Mm.440410	NR_045873		Gm11201	-	predicted gene 11201	ncRNA
401-920	chr4	63595060	63595459	+	0	NA	Intergenic	MIR|SINE|MIR	5505	NM_001354647	670833	Mm.32213	NM_001354647	ENSMUSG00000084782	Gm11213	-	predicted gene 11213	protein-coding
401-1922	chr11	96804919	96805318	+	0	NA	intron (NR_155761, intron 4 of 4)	URR1A|DNA|hAT-Charlie	-6962	NR_033523	629750	Mm.390396	NR_033523		Gm11517	-	ubiquitin A-52 residue ribosomal protein fusion product 1 pseudogene	pseudo
401-489	chr4	28987388	28987787	+	0	NA	Intergenic	RMER6A|LTR|ERVK	-80492	NR_151693	102634169		NR_151693		Gm11917	-	predicted gene 11917	ncRNA
401-1240	chr11	75605383	75605782	+	0	NA	intron (NM_008850, intron 4 of 11)	ID4|SINE|ID	-5351	NR_110477	654359	Mm.439961	NR_110477		Gm12338	-	cytochrome c oxidase, subunit VIIc pseudogene	pseudo
401-1491	chr4	39088323	39088722	+	0	NA	Intergenic	RMER6D|LTR|ERVK	-233039	NR_151606	102636968	Mm.136083	NR_151606	ENSMUSG00000085632	Gm12381	-	predicted gene 12381	ncRNA
401-1327	chr3	108376150	108376549	+	0	NA	intron (NM_026831, intron 6 of 8)	RSINE1|SINE|B4	7392	NR_040560	100038453	Mm.214328	NR_040560	ENSMUSG00000074281	Gm12522	-	predicted gene 12522	ncRNA
401-1190	chr4	57220840	57221239	+	0	NA	intron (NM_011207, intron 18 of 25)	MLTR11B|LTR|ERVK	48968	NR_040669	329851	Mm.392470	NR_040669	ENSMUSG00000085967	Gm12530	D730003B17	predicted gene 12530	ncRNA
401-498	chr4	106031562	106031961	+	0	NA	Intergenic	Intergenic	-209452	NR_151521	105244641	Mm.404914	NR_151521		Gm12724	-	predicted gene 12724	ncRNA
401-644	chr4	131897698	131898097	+	0	NA	intron (NM_001369311, intron 7 of 8)	intron (NM_001369311, intron 7 of 8)	22132	NR_102394	545681	Mm.2478	NR_102393	ENSMUSG00000085667	Gm12992	-	predicted gene 12992	ncRNA
401-407	chr4	154561653	154562052	+	0	NA	intron (NM_001291026, intron 1 of 16)	B4A|SINE|B4	11570	NR_151634	102634405		NR_151634		Gm13133	-	predicted gene 13133	ncRNA
401-120	chr4	73845933	73846332	+	0	NA	Intergenic	MERVL-int|LTR|ERVL	30102	NM_001177578	667780	Mm.457901	NM_001177578	ENSMUSG00000096333	Gm13871	-	predicted gene 13871	protein-coding
401-1439	chr2	77472334	77472733	+	0	NA	intron (NR_040368, intron 1 of 2)	intron (NR_040368, intron 1 of 2)	9889	NR_040368	100503106	Mm.443215	NR_040368	ENSMUSG00000085845	Gm13944	-	predicted gene 13944	ncRNA
401-2173	chr2	181981943	181982342	+	0	NA	Intergenic	RLTR9D|LTR|ERVK	-9084	NM_001205282	672125	Mm.489571	NM_001205282	ENSMUSG00000098505	Gm14496	-	predicted gene 14496	protein-coding
401-2011	chr16	45945542	45945941	+	0	NA	intron (NR_152226, intron 1 of 2)	intron (NR_152226, intron 1 of 2)	135	NR_152226	100503378	Mm.387133	NR_152226	ENSMUSG00000085826	Gm15638	Gm41457	predicted gene 15638	ncRNA
401-1025	chr13	34659468	34659867	+	0	NA	non-coding (NR_105041, exon 3 of 4)	non-coding (NR_105041, exon 3 of 4)	6744	NR_105041	101056149	Mm.421309	NR_105041	ENSMUSG00000086786	Gm15908	-	predicted gene 15908	ncRNA
401-740	chr10	93682168	93682567	+	0	NA	intron (NR_038017, intron 1 of 5)	intron (NR_038017, intron 1 of 5)	955	NR_038017	100504069	Mm.391412	NR_038017	ENSMUSG00000085723	Gm15915	-	predicted gene 15915	ncRNA
401-1676	chr15	40439818	40440217	+	0	NA	Intergenic	RMER1C|Other|Other	87260	NR_046185	432945	Mm.321981	NR_046185	ENSMUSG00000056332	Gm16294	EG432945	predicted gene 16294	ncRNA
401-224	chr14	56626235	56626634	+	0	NA	intron (NM_001145978, intron 24 of 34)	intron (NM_001145978, intron 24 of 34)	-5921	NR_153784	102635191		NR_153784		Gm16573	-	predicted gene 16573	ncRNA
401-827	chr14	51987105	51987504	+	0	NA	intron (NR_045728, intron 2 of 2)	intron (NR_045728, intron 2 of 2)	1525	NR_045728	100502764	Mm.437219	NR_045728	ENSMUSG00000097633	Gm16617	-	predicted gene, 16617	ncRNA
401-461	chr9	9174237	9174636	+	0	NA	intron (NM_027823, intron 2 of 22)	ID_B1|SINE|B4	-61852	NR_045754	100579151	Mm.412450	NR_045754	ENSMUSG00000085253	Gm16833	-	predicted gene, 16833	ncRNA
401-1933	chr10	59790375	59790774	+	0	NA	intron (NM_001359267, intron 8 of 11)	intron (NM_001359267, intron 8 of 11)	9680	NR_155871	102640356	Mm.419046	NR_155871		Gm17059	-	predicted gene 17059	ncRNA
401-2287	chr18	84802449	84802848	+	0	NA	intron (NM_001370919, intron 11 of 12)	intron (NM_001370919, intron 11 of 12)	35993	NM_001370919	100503964		NM_001370919	ENSMUSG00000117781	Gm17266	-	predicted gene, 17266	protein-coding
401-2215	chr15	10834296	10834695	+	0	NA	Intergenic	Intergenic	5444	NR_040357	100502601	Mm.399434	NR_040357		Gm19276	-	predicted gene, 19276	ncRNA
401-2015	chr1	87892616	87893015	+	0	NA	intron (NM_177646, intron 3 of 29)	intron (NM_177646, intron 3 of 29)	-38516	NR_136921	100503175	Mm.426422	NR_136921	ENSMUSG00000101942	Gm19582	-	predicted gene, 19582	ncRNA
401-2185	chr12	56090113	56090512	+	0	NA	Intergenic	RLTR48A|LTR|ERV1	-162931	NR_045048	100503961	Mm.136732	NR_045048	ENSMUSG00000112164	Gm19990	-	predicted gene, 19990	ncRNA
401-45	chr12	101889297	101889696	+	0	NA	intron (NM_028446, intron 9 of 20)	intron (NM_028446, intron 9 of 20)	-23171	NR_152255	100504056	Mm.416837	NR_152255		Gm20036	-	predicted gene, 20036	ncRNA
401-625	chr10	17103420	17103819	+	0	NA	Intergenic	Intergenic	-7837	NR_038020	100504235	Mm.84044	NR_038020	ENSMUSG00000101969	Gm20125	-	predicted gene, 20125	ncRNA
401-1397	chr3	37898873	37899272	+	0	NA	intron (NR_040559, intron 1 of 3)	intron (NR_040559, intron 1 of 3)	259	NR_040559	626410	Mm.389417	NR_040559	ENSMUSG00000106461	Gm20755	-	predicted gene, 20755	ncRNA
401-2065	chrY	9799729	9800128	+	0	NA	Intergenic	L1Md_F2|LINE|L1	-964759	NM_001017394	100039753	Mm.291725	NM_001017394	ENSMUSG00000101053	Gm20815	-	predicted gene, 20815	protein-coding
401-2253	chr3	52652983	52653382	+	0	NA	Intergenic	Intergenic	-86542	NR_038079	329639	Mm.131245	NR_038079	ENSMUSG00000102785	Gm2447	100039832|A530017F20	predicted gene 2447	ncRNA
401-1229	chr10	116649214	116649613	+	0	NA	Intergenic	ORR1A2|LTR|ERVL-MaLR	-25178	NR_152731	102633950	Mm.356554	NR_152731	ENSMUSG00000097104	Gm26579	-	predicted gene, 26579	ncRNA
401-590	chr1	164543017	164543416	+	0	NA	Intergenic	Intergenic	39909	NR_151593	102635083	Mm.98705	NR_151593	ENSMUSG00000097281	Gm26685	-	predicted gene, 26685	ncRNA
401-468	chr13	40659918	40660317	+	0	NA	Intergenic	MER2|DNA|TcMar-Tigger	-67691	NR_125899	102633805		NR_125899	ENSMUSG00000097752	Gm26688	Tfap2a-as1	predicted gene, 26688	ncRNA
401-1422	chr2	166615207	166615606	+	0	NA	intron (NM_177782, intron 7 of 39)	intron (NM_177782, intron 7 of 39)	50884	NR_152154	433503	Mm.491336	NR_152154		Gm29679	-	predicted gene, 29679	ncRNA
401-216	chr5	131573440	131573839	+	0	NA	intron (NM_001363480, intron 5 of 19)	intron (NM_001363480, intron 5 of 19)	-158921	NR_152164	545809	Mm.357553	NR_152164	ENSMUSG00000105387	Gm29681	Gm42590	predicted gene, 29681	ncRNA
401-287	chr7	70217089	70217488	+	0	NA	intron (NR_131145, intron 1 of 3)	(CA)n|Simple_repeat|Simple_repeat	120534	NR_131145	624549	Mm.116344	NR_131144	ENSMUSG00000109097	Gm29683	Gm44536	predicted gene, 29683	ncRNA
401-1723	chr6	118308396	118308795	+	0	NA	intron (NR_110507, intron 1 of 5)	G-rich|Low_complexity|Low_complexity	124	NR_110507	102632423	Mm.261755	NR_110507	ENSMUSG00000107933	Gm30498	-	predicted gene, 30498	ncRNA
401-2079	chr6	143152255	143152654	+	0	NA	intron (NR_153819, intron 2 of 8)	intron (NR_153819, intron 2 of 8)	1477	NR_153819	102633311	Mm.333484	NR_153819		Gm31108	Gm31169	predicted gene, 31108	ncRNA
401-1910	chr10	67049317	67049716	+	0	NA	intron (NM_178606, intron 2 of 7)	intron (NM_178606, intron 2 of 7)	44441	NR_110511	102634101	Mm.445258	NR_110511	ENSMUSG00000112925	Gm31763	-	predicted gene, 31763	ncRNA
401-1915	chr16	86389059	86389458	+	0	NA	Intergenic	Intergenic	417255	NR_153789	102635020	Mm.132956	NR_153789		Gm32461	-	predicted gene, 32461	ncRNA
401-1277	chr10	68999682	69000081	+	0	NA	Intergenic	Intergenic	34007	NR_155866	102635787	Mm.412577	NR_155866		Gm33035	-	predicted gene, 33035	ncRNA
401-1039	chr2	18774139	18774538	+	0	NA	Intergenic	Intergenic	-13476	NR_126079	100041479	Mm.393659	NR_126079	ENSMUSG00000092353	Gm3363	-	predicted gene 3363	ncRNA
401-321	chr1	183761644	183762043	+	0	NA	intron (NR_151520, intron 1 of 2)	B4A|SINE|B4	12866	NR_151520	102637191	Mm.417076	NR_151520	ENSMUSG00000103305	Gm34068	-	predicted gene, 34068	ncRNA
401-554	chr12	12800098	12800497	+	0	NA	Intergenic	Intergenic	-130380	NR_136889	102637952	Mm.421393	NR_136889		Gm34637	-	predicted gene, 34637	ncRNA
401-47	chr3	129554498	129554897	+	0	NA	intron (NM_130450, intron 2 of 4)	intron (NM_130450, intron 2 of 4)	-22309	NR_153368	102639747	Mm.393257	NR_153368		Gm35986	-	predicted gene, 35986	ncRNA
401-1959	chr10	108440804	108441203	+	0	NA	intron (NR_155870, intron 1 of 2)	MERVL_2A-int|LTR|ERVL	23752	NR_155870	102640148	Mm.336104	NR_155870	ENSMUSG00000112532	Gm36283	-	predicted gene, 36283	ncRNA
401-1458	chr6	127326322	127326721	+	0	NA	Intergenic	Intergenic	-18554	NR_073373	232386	Mm.257367	NR_073373	ENSMUSG00000107153	Gm38404	D130058E03	predicted gene, 38404	ncRNA
401-112	chr8	117686727	117687126	+	0	NA	intron (NR_131057, intron 4 of 7)	B4A|SINE|B4	5304	NR_131057	330850	Mm.106035	NR_131057	ENSMUSG00000110151	Gm38416	4732460I24|Gm45526	predicted gene, 38416	ncRNA
401-1926	chr7	19252585	19252984	+	0	NA	intron (NM_001370864, intron 1 of 1)	intron (NM_001370864, intron 1 of 1)	3349	NM_001370864	102637572	Mm.239583	NM_001370864		Gm38499	-	predicted gene, 38499	protein-coding
401-2101	chr8	32989173	32989572	+	0	NA	Intergenic	Intergenic	-39346	NM_001177589	100042715	Mm.291093	NM_001177589		Gm3985	-	predicted gene 3985	protein-coding
401-1134	chr14	71199423	71199822	+	0	NA	Intergenic	Intergenic	-51651	NR_046076	100043132	Mm.399336	NR_046075	ENSMUSG00000115139	Gm4251	-	predicted gene 4251	ncRNA
401-1155	chr14	74979048	74979447	+	0	NA	intron (NR_046078, intron 2 of 2)	(CA)n|Simple_repeat|Simple_repeat	4161	NR_046078	100043169	Mm.145900	NR_046078	ENSMUSG00000115019	Gm4278	-	predicted gene 4278	ncRNA
401-2230	chr15	96158389	96158788	+	0	NA	Intergenic	Intergenic	-24212	NR_028311	100043335	Mm.247464	NR_028311		Gm4371	EG667874|Gm8854	eukaryotic translation initiation factor 3, subunit I pseudogene	pseudo
401-955	chr16	24103231	24103630	+	0	NA	Intergenic	Intergenic	-20740	NR_155457	108168278	Mm.417246	NR_155457		Gm46545	-	predicted gene, 46545	ncRNA
401-1184	chr9	47077309	47077708	+	0	NA	Intergenic	Intergenic	78767	NM_001243258	215467	Mm.246572	NM_001243258	ENSMUSG00000094893	Gm4791	D930036J05	predicted gene 4791	protein-coding
401-980	chr13	93021210	93021609	+	0	NA	Intergenic	Intergenic	-51895	NR_036451	100502942	Mm.441946	NM_177623	ENSMUSG00000114382	Gm4814	C920025J10|EG218444	predicted gene 4814	ncRNA
401-2285	chr8	79301565	79301964	+	0	NA	intron (NR_045822, intron 2 of 2)	intron (NR_045822, intron 2 of 2)	6686	NR_045823	234479	Mm.238026	NR_045822		Gm4890	A630049P17	predicted gene 4890	ncRNA
401-95	chr13	60320226	60320625	+	0	NA	Intergenic	Intergenic	114954	NR_036449	100503759	Mm.38101	NM_177810	ENSMUSG00000050765	Gm5084	A030007L22|EG328264	predicted gene 5084	ncRNA
401-2307	chr13	97609195	97609594	+	0	NA	Intergenic	Intergenic	49394	NR_046157	328314	Mm.138047	NR_046157	ENSMUSG00000110235	Gm5086	B230311A21|EG328314	predicted gene 5086	ncRNA
401-757	chr9	60959608	60960007	+	0	NA	Intergenic	Intergenic	-57262	NR_040767	330956	Mm.207985	NR_040767	ENSMUSG00000111290	Gm5122	A430102L10	predicted gene 5122	ncRNA
401-1971	chr3	37753764	37754163	+	0	NA	Intergenic	Intergenic	-29603	NM_198657	381438	Mm.490549	NM_198657	ENSMUSG00000058174	Gm5148	EG381438	predicted gene 5148	protein-coding
401-536	chr12	36074372	36074771	+	0	NA	Intergenic	LTR106_Mam|LTR|LTR	-15808	NR_003649	432649	Mm.347860	NM_001014396	ENSMUSG00000059301	Gm5434	EG432649	ubiquitin-conjugating enzyme E2F (putative) pseudogene	pseudo
401-421	chr17	30427984	30428383	+	0	NA	intron (NM_172618, intron 6 of 11)	intron (NM_172618, intron 6 of 11)	-32003	NR_030688	623169	Mm.440508	NR_030688		Gm6402	EG623169	ribosomal protein S17 pseudogene	pseudo
401-264	chr16	20840099	20840498	+	0	NA	Intergenic	RMER19C|LTR|ERVK	-88316	NM_001370894	625060		NM_001370894		Gm6551	EG625060	predicted gene 6551	protein-coding
401-1441	chr6	34297034	34297433	+	0	NA	Intergenic	URR1B|DNA|hAT-Charlie	20210	NR_037965	626009	Mm.451	NR_028277		Gm6644	Akr1b3p|EG626009	Akr1b3 pseudogene	pseudo
401-1314	chr17	13925926	13926325	+	0	NA	Intergenic	L1_Mur3|LINE|L1	-22248	NM_001122977	635895	Mm.388844	NM_001122977	ENSMUSG00000067941	Gm7168	EG635895	predicted gene 7168	protein-coding
401-1400	chr12	54378613	54379012	+	0	NA	Intergenic	RLTR25B|LTR|ERVK	12506	NR_033689	665239	Mm.26856	NR_033689		Gm7550	EG665239|Gm666	predicted gene 7550	ncRNA
401-1100	chr1	71919044	71919443	+	0	NA	Intergenic	Intergenic	31131	NR_027659	667931	Mm.214128	NR_027658	ENSMUSG00000099707	Gm8883	EG667931|Gm554	predicted gene 8883	ncRNA
401-701	chr3	10092504	10092903	+	0	NA	TTS (NR_045710)	TTS (NR_045710)	4426	NR_045710	100041480	Mm.455632	NR_045710	ENSMUSG00000049230	Gm9833	MEF-2|Mef2|MyEF-2|Myef2	myelin basic protein expression factor 2, repressor pseudogene	pseudo
401-786	chr19	29058753	29059152	+	0	NA	Intergenic	Intergenic	-8349	NR_045687	100503337	Mm.103412	NR_045687	ENSMUSG00000118038	Gm9895	-	predicted gene 9895	ncRNA
401-2149	chr18	66532446	66532845	+	0	NA	Intergenic	Intergenic	28467	NR_040528	100503565	Mm.98256	NR_040528	ENSMUSG00000118376	Gm9926	-	predicted gene 9926	ncRNA
401-885	chr13	32372225	32372624	+	0	NA	Intergenic	Intergenic	-33880	NM_146041	218138	Mm.247143	NM_146041	ENSMUSG00000038372	Gmds	BC031788|C87208	GDP-mannose 4, 6-dehydratase	protein-coding
401-1904	chr10	81546182	81546581	+	0	NA	Intergenic	Intergenic	-1219	NM_010301	14672	Mm.260925	NM_010301	ENSMUSG00000034781	Gna11	Dsk7|E430025L19|g alpha-11	guanine nucleotide binding protein, alpha 11	protein-coding
401-551	chr5	18258462	18258861	+	0	NA	Intergenic	Intergenic	101752	NM_010305	14677	Mm.254629	NM_010305	ENSMUSG00000057614	Gnai1	AU046200|Gialpha1|Gnai-1	guanine nucleotide binding protein (G protein), alpha inhibiting 1	protein-coding
401-1745	chr3	108133452	108133851	+	0	NA	intron (NM_010306, intron 1 of 8)	L1MA4|LINE|L1	12501	NM_010306	14679	Mm.271703	NM_010306	ENSMUSG00000000001	Gnai3	AI158965|AW537698|Galphai3|Gnai-3	guanine nucleotide binding protein (G protein), alpha inhibiting 3	protein-coding
401-1850	chr4	155525731	155526130	+	0	NA	intron (NM_001160016, intron 2 of 11)	B1_Mur1|SINE|Alu	34569	NM_008142	14688	Mm.2344	NM_008142	ENSMUSG00000029064	Gnb1	AA409223|C77571|Gnb-1	guanine nucleotide binding protein (G protein), beta 1	protein-coding
401-1660	chr9	75318270	75318669	+	0	NA	intron (NM_138719, intron 1 of 10)	MLT1D|LTR|ERVL-MaLR	4401	NR_073186	14697	Mm.17604	NM_010313	ENSMUSG00000032192	Gnb5	GBS|Gbeta5|flr	guanine nucleotide binding protein (G protein), beta 5	protein-coding
401-301	chr17	46731509	46731908	+	0	NA	Intergenic	URR1A|DNA|hAT-Charlie	-2543	NM_001364890	14711	Mm.29395	NM_010321	ENSMUSG00000002769	Gnmt	-	glycine N-methyltransferase	protein-coding
401-1791	chr9	118512802	118513201	+	0	NA	intron (NM_018748, intron 1 of 23)	intron (NM_018748, intron 1 of 23)	6683	NM_018748	54214	Mm.10409	NM_018748	ENSMUSG00000038708	Golga4	AI225887|AU019508|Olp-1	golgi autoantigen, golgin subfamily a, 4	protein-coding
401-1947	chr1	166130733	166131132	+	0	NA	intron (NM_001360925, intron 1 of 5)	URR1B|DNA|hAT-Charlie	711	NM_001360925	59290	Mm.46357	NM_021610	ENSMUSG00000000544	Gpa33	2010310L10Rik|2210401D16Rik|BB116197|mA33	glycoprotein A33 (transmembrane)	protein-coding
401-1405	chr7	35303267	35303666	+	0	NA	exon (NM_026181, exon 7 of 20)	exon (NM_026181, exon 7 of 20)	14974	NM_026181	67471	Mm.358705	NM_026181	ENSMUSG00000063808	Gpatch1	1300003A17Rik|ECGP|Gpatc1	G patch domain containing 1	protein-coding
401-425	chr1	92785415	92785814	+	0	NA	Intergenic	B4|SINE|B4	-46031	NM_016696	14733	Mm.297976	NM_016696	ENSMUSG00000034220	Gpc1	AI462976	glypican 1	protein-coding
401-1714	chr2	57261423	57261822	+	0	NA	intron (NM_010274, intron 1 of 16)	intron (NM_010274, intron 1 of 16)	23240	NM_010274	14571	Mm.3711	NM_010274	ENSMUSG00000026827	Gpd2	AA408484|AI448216|AU021455|AW494132|GPDH|Gdm1|Gpd-m|Gpdh-m|TISP38	glycerol phosphate dehydrogenase 2, mitochondrial	protein-coding
401-948	chr12	75487387	75487786	+	0	NA	intron (NM_012024, intron 4 of 13)	Charlie1a|DNA|hAT-Charlie	-70805	NM_175644	217674	Mm.252250	NM_175644	ENSMUSG00000048982	Gphb5	OGH|Zlut1	glycoprotein hormone beta 5	protein-coding
401-344	chr12	78000361	78000760	+	0	NA	Intergenic	MLT1B|LTR|ERVL-MaLR	-226095	NM_145965	268566	Mm.341742	NM_145965	ENSMUSG00000047454	Gphn	5730552E08Rik|AI662856|BC027112|C230040D23|GPH|GPHRYN|geph	gephyrin	protein-coding
401-1465	chr13	19840389	19840788	+	0	NA	Intergenic	Intergenic	-16331	NM_181754	353346	Mm.239268	NM_181754	ENSMUSG00000053101	Gpr141	PGR13	G protein-coupled receptor 141	protein-coding
401-2199	chr11	97347652	97348051	+	0	NA	intron (NM_001081220, intron 3 of 11)	intron (NM_001081220, intron 3 of 11)	4505	NM_001081220	217143	Mm.32622	NM_175453	ENSMUSG00000070337	Gpr179	5330439C02Rik|Gpr158l1	G protein-coupled receptor 179	protein-coding
401-169	chr12	100862928	100863327	+	0	NA	intron (NM_001361020, intron 12 of 13)	RLTR26C_MM|LTR|ERVK	36397	NM_001177674	238377	Mm.32160	NM_175493	ENSMUSG00000047415	Gpr68	BB131428|Ogr1	G protein-coupled receptor 68	protein-coding
401-79	chr9	40579838	40580237	+	0	NA	Intergenic	URR1A|DNA|hAT-Charlie	-48654	NM_001357617	235283	Mm.138434	NM_172768	ENSMUSG00000040111	Gramd1b	3222402H23|A930008A22Rik|AI593249|mKIAA1201	GRAM domain containing 1B	protein-coding
401-2019	chr9	59703248	59703647	+	0	NA	Intergenic	(TG)n|Simple_repeat|Simple_repeat	-4190	NM_001357686	546134	Mm.297580	NM_001033498	ENSMUSG00000074259	Gramd2	BC064463|Gramd2a	GRAM domain containing 2	protein-coding
401-403	chr18	56452119	56452518	+	0	NA	intron (NM_026240, intron 1 of 13)	intron (NM_026240, intron 1 of 13)	20186	NM_026240	107022	Mm.24356	NM_026240	ENSMUSG00000001700	Gramd3	9030613F08Rik|9130427A09Rik|AW061306|Gramd2b|NS3TP2	GRAM domain containing 3	protein-coding
401-2347	chr19	60950078	60950477	+	0	NA	intron (NM_018869, intron 1 of 15)	intron (NM_018869, intron 1 of 15)	60528	NM_018869	14773	Mm.279400	NM_018869	ENSMUSG00000003228	Grk5	Gprk5	G protein-coupled receptor kinase 5	protein-coding
401-210	chrX	163606788	163607187	+	0	NA	Intergenic	RMER6A|LTR|ERVK	-57251	NM_008177	14829	Mm.4687	NM_008177	ENSMUSG00000031364	Grpr	GRP-R	gastrin releasing peptide receptor	protein-coding
401-143	chr5	68578491	68578890	+	0	NA	Intergenic	MLT1A0|LTR|ERVL-MaLR	546855	NM_001018019	433899	Mm.332422	NM_001018019	ENSMUSG00000068082	Grxcr1	Tg(Eno2-Gabrb3)0370Brll|pi|tde	glutaredoxin, cysteine rich 1	protein-coding
401-704	chr5	21212905	21213304	+	0	NA	intron (NM_001359877, intron 5 of 18)	MTD|LTR|ERVL-MaLR	26837	NR_153365	212167	Mm.121705	NM_175437	ENSMUSG00000039934	Gsap	A530088I07Rik|Pion	gamma-secretase activating protein	protein-coding
401-840	chr7	125945858	125946257	+	0	NA	intron (NM_001358885, intron 3 of 5)	intron (NM_001358885, intron 3 of 5)	136354	NM_001101488	269994	Mm.39599	NM_001101488	ENSMUSG00000046182	Gsg1l	AI852434|C230098I05Rik|G630023A01Rik|Gm637|g1l	GSG1-like	protein-coding
401-1748	chr8	33687885	33688284	+	0	NA	intron (NM_010344, intron 9 of 12)	(TA)n|Simple_repeat|Simple_repeat	34846	NM_010344	14782	Mm.283573	NM_010344	ENSMUSG00000031584	Gsr	AI325518|D8Ertd238e|Gr-1|Gr1	glutathione reductase	protein-coding
401-896	chr3	107887430	107887829	+	0	NA	intron (NM_133867, intron 12 of 18)	intron (NM_133867, intron 12 of 18)	-8225	NM_010360	14866	Mm.282351	NM_010360	ENSMUSG00000004032	Gstm5	-	glutathione S-transferase, mu 5	protein-coding
401-1332	chr3	107929529	107929928	+	0	NA	intron (NM_001356351, intron 5 of 7)	intron (NM_001356351, intron 5 of 7)	1886	NM_001356351	68312	Mm.458189	NM_026672	ENSMUSG00000004035	Gstm7	0610005A07Rik|AI894236|Cd203c	glutathione S-transferase, mu 7	protein-coding
401-1444	chr2	44641927	44642326	+	0	NA	intron (NM_001362986, intron 5 of 10)	intron (NM_001362986, intron 5 of 10)	219496	NM_172662	227835	Mm.314312	NM_172662	ENSMUSG00000036890	Gtdc1	E330008O22Rik	glycosyltransferase-like domain containing 1	protein-coding
401-679	chr3	142748072	142748471	+	0	NA	Intergenic	Intergenic	-16976	NM_145546	229906	Mm.271756	NM_145546	ENSMUSG00000028271	Gtf2b	-	general transcription factor IIB	protein-coding
401-1873	chr14	56152173	56152572	+	0	NA	Intergenic	MT2A|LTR|ERVL	7207	NM_010375	14944	Mm.14868	NM_010375	ENSMUSG00000040284	Gzmg	Ctla-7|Ctla7	granzyme G	protein-coding
401-237	chr15	62151586	62151985	+	0	NA	intron (NR_003368, intron 3 of 8)	intron (NR_003368, intron 3 of 8)	67666	NR_003523	67552	Mm.484027	NM_026230		H2afy3	4933432H23Rik	H2A histone family, member Y3	pseudo
401-454	chr4	150014711	150015110	+	0	NA	Intergenic	ID4|SINE|ID	-5887	NM_173371	100198	Mm.22183	NM_173371	ENSMUSG00000028980	H6pd	AI785303|G6pd1|Gpd-1|Gpd1	hexose-6-phosphate dehydrogenase (glucose 1-dehydrogenase)	protein-coding
401-1624	chr15	56764856	56765255	+	0	NA	Intergenic	Intergenic	-70509	NM_008216	15117	Mm.5148	NM_008216	ENSMUSG00000022367	Has2	-	hyaluronan synthase 2	protein-coding
401-126	chr10	82727954	82728353	+	0	NA	intron (NM_001368720, intron 9 of 13)	intron (NM_001368720, intron 9 of 13)	29039	NM_001368720	67933	Mm.127405	NM_026462	ENSMUSG00000020246	Hcfc2	1700129L13Rik|AU019838|fkls	host cell factor C2	protein-coding
401-1211	chr12	51850400	51850799	+	0	NA	Intergenic	B1_Mur4|SINE|Alu	-21063	NM_144788	207304	Mm.249391	NM_144788	ENSMUSG00000035247	Hectd1	A630086P08Rik|AI844876|b2b327Clo|opm	HECT domain E3 ubiquitin protein ligase 1	protein-coding
401-48	chr2	181249283	181249682	+	0	NA	Intergenic	Intergenic	-7455	NM_183162	229003	Mm.315872	NM_183162	ENSMUSG00000027580	Helz2	PDIP1|Pric285|mKIAA1769|mPDIP1	helicase with zinc finger 2, transcriptional coactivator	protein-coding
401-323	chr11	75142409	75142808	+	0	NA	intron (NM_001002764, intron 14 of 18)	intron (NM_001002764, intron 14 of 18)	25544	NM_001098203	15248	Mm.57250	NM_010430	ENSMUSG00000043099	Hic1	AA408311|HIC-1	hypermethylated in cancer 1	protein-coding
401-2366	chr12	73880357	73880756	+	0	NA	Intergenic	Intergenic	-20768	NM_001313920	15251	Mm.3879	NM_010431	ENSMUSG00000021109	Hif1a	AA959795|HIF-1-alpha|HIF1-alpha|HIF1alpha|MOP1|bHLHe78	hypoxia inducible factor 1, alpha subunit	protein-coding
401-2139	chr19	44563995	44564394	+	0	NA	intron (NM_176958, intron 2 of 7)	B3|SINE|B2	1340	NM_176958	319594	Mm.145278	NM_176958	ENSMUSG00000036450	Hif1an	2310046M24Rik|A830014H24Rik|FIH|FIH1	hypoxia-inducible factor 1, alpha subunit inhibitor	protein-coding
401-1657	chr6	82740293	82740692	+	0	NA	intron (NM_013820, intron 7 of 17)	intron (NM_013820, intron 7 of 17)	33962	NM_013820	15277	Mm.255848	NM_013820	ENSMUSG00000000628	Hk2	AI642394|HKII	hexokinase 2	protein-coding
401-2272	chr9	75961107	75961506	+	0	NA	Intergenic	Intergenic	-53671	NM_173731	208982	Mm.82306	NM_173731	ENSMUSG00000007908	Hmgcll1	BC037381	3-hydroxymethyl-3-methylglutaryl-Coenzyme A lyase-like 1	protein-coding
401-1784	chr11	40728630	40729029	+	0	NA	intron (NM_013552, intron 2 of 17)	B2_Mm2|SINE|B2	4608	NM_013552	15366	Mm.116997	NM_013552	ENSMUSG00000020330	Hmmr	AA386826|CD168|Rhamm	hyaluronan mediated motility receptor (RHAMM)	protein-coding
401-1978	chr2	75632556	75632955	+	0	NA	Intergenic	Intergenic	-26504	NM_146130	229279	Mm.316306	NM_053263	ENSMUSG00000059005	Hnrnpa3	2410013L13Rik|2610209F03Rik|2610510D13Rik|Hnrpa3	heterogeneous nuclear ribonucleoprotein A3	protein-coding
401-1718	chr12	17687176	17687575	+	0	NA	Intergenic	B3|SINE|B2	-3434	NM_001361645	53602	Mm.313619	NM_016677	ENSMUSG00000071379	Hpcal1	NVL-3|NVP-3|Nvp3|VILIP3|Vnsl3|Vsnl3	hippocalcin-like 1	protein-coding
401-101	chr8	56278088	56278487	+	0	NA	Intergenic	RMER1B|Other|Other	-16265	NM_008278	15446	Mm.18832	NM_008278	ENSMUSG00000031613	Hpgd	15-PGDH|AV026552	hydroxyprostaglandin dehydrogenase 15 (NAD)	protein-coding
401-857	chr7	46789478	46789877	+	0	NA	intron (NM_001005248, intron 2 of 22)	RMER6A|LTR|ERVK	6204	NM_001167864	246694	Mm.379442	NM_178742	ENSMUSG00000014418	Hps5	AI646796|AL022647|C85120|haze|hz|maroon|mr|ru-2|ru2	HPS5, biogenesis of lysosomal organelles complex 2 subunit 2	protein-coding
401-1894	chr6	114347622	114348021	+	0	NA	Intergenic	Intergenic	-50115	NM_008285	15465	Mm.333327	NM_008285	ENSMUSG00000053004	Hrh1	Bphs|H1R|HH1R|Hir	histamine receptor H1	protein-coding
401-465	chr3	144446164	144446563	+	0	NA	intron (NM_001355234, intron 4 of 6)	intron (NM_001355234, intron 4 of 6)	123853	NM_011828	23908	Mm.12863	NM_011828	ENSMUSG00000040151	Hs2st1	2OST|AW214369|Hs2st|mKIAA0448	heparan sulfate 2-O-sulfotransferase 1	protein-coding
401-469	chr5	39679265	39679664	+	0	NA	Intergenic	(CTCA)n|Simple_repeat|Simple_repeat	-34833	NM_010474	15476	Mm.12559	NM_010474	ENSMUSG00000051022	Hs3st1	3-Ost|D5Wsu110e|Hsg3ost	heparan sulfate (glucosamine) 3-O-sulfotransferase 1	protein-coding
401-202	chr11	63747881	63748280	+	0	NA	Intergenic	Intergenic	174204	NM_018805	54710	Mm.274426	NM_018805	ENSMUSG00000070407	Hs3st3b1	3-OST-3B|3OST3B1|3Ost3b|AU041882|AW536289|Hs3st3b|m3-OST-3B	heparan sulfate (glucosamine) 3-O-sulfotransferase 3B1	protein-coding
401-781	chr18	80227188	80227587	+	0	NA	Intergenic	MLT1B|LTR|ERVL-MaLR	19715	NM_001136181	66255	Mm.272341	NM_001136181	ENSMUSG00000078963	Hsbp1l1	1810005K13Rik	heat shock factor binding protein 1-like 1	protein-coding
401-512	chr5	104031273	104031672	+	0	NA	Intergenic	RMER1B|Other|Other	-9676	NM_053262	114664	Mm.46019	NM_053262	ENSMUSG00000029311	Hsd17b11	Dhrs8|Pan1b|SDR2|retSDR2	hydroxysteroid (17-beta) dehydrogenase 11	protein-coding
401-1258	chr8	117695616	117696015	+	0	NA	Intergenic	Intergenic	-6131	NM_008290	15486	Mm.276466	NM_008290	ENSMUSG00000031844	Hsd17b2	AI194836|AI194967|AI255511	hydroxysteroid (17-beta) dehydrogenase 2	protein-coding
401-363	chr13	64049369	64049768	+	0	NA	Intergenic	PB1D10|SINE|Alu	39633	NM_008291	15487	Mm.5109	NM_008291	ENSMUSG00000033122	Hsd17b3	-	hydroxysteroid (17-beta) dehydrogenase 3	protein-coding
401-2012	chr2	131121142	131121541	+	0	NA	Intergenic	RLTR40|LTR|ERVK	-6071	NM_028306	72630	Mm.277465	NM_028306	ENSMUSG00000074793	Hspa12b	2700081N06Rik	heat shock protein 12B	protein-coding
401-96	chr5	135898943	135899342	+	0	NA	Intergenic	Intergenic	11223	NM_013560	15507	Mm.13849	NM_013560	ENSMUSG00000004951	Hspb1	27kDa|Hsp25	heat shock protein 1	protein-coding
401-1878	chr7	4671780	4672179	+	0	NA	intron (NM_001360629, intron 4 of 7)	intron (NM_001360629, intron 4 of 7)	13002	NM_001360629	66245	Mm.6803	NM_024172	ENSMUSG00000063802	Hspbp1	1500019G21Rik	HSPA (heat shock 70kDa) binding protein, cytoplasmic cochaperone 1	protein-coding
401-1746	chr18	62442038	62442437	+	0	NA	intron (NM_001364957, intron 5 of 5)	Lx10|LINE|L1	101232	NM_001364956	15562	Mm.20440	NM_008313	ENSMUSG00000026322	Htr4	5-HT-4|5-HT4|5-HT<4L>|5HTR4	5 hydroxytryptamine (serotonin) receptor 4	protein-coding
401-996	chr9	61189382	61189781	+	0	NA	Intergenic	B4A|SINE|B4	51066	NR_045705	619328	Mm.325722	NR_045705	ENSMUSG00000110998	I730028E13Rik	-	RIKEN cDNA I730028E13 gene	ncRNA
401-2060	chr9	85769369	85769768	+	0	NA	Intergenic	Intergenic	-20234	NM_175371	108837	Mm.22315	NM_175371	ENSMUSG00000035941	Ibtk	5430411K16Rik|AA409502|BTKI|mKIAA1417	inhibitor of Bruton agammaglobulinemia tyrosine kinase	protein-coding
401-1374	chr6	8819822	8820221	+	0	NA	Intergenic	Intergenic	-41537	NM_010492	15893	Mm.275683	NM_010492	ENSMUSG00000062995	Ica1	69kDa|ICA69	islet cell autoantigen 1	protein-coding
401-1568	chr4	139549523	139549922	+	0	NA	intron (NM_183148, intron 4 of 11)	L2c|LINE|L2	19174	NM_183148	212632	Mm.30464	NM_183148	ENSMUSG00000041025	Iffo2	C79267	intermediate filament family orphan 2	protein-coding
401-946	chr12	103477484	103477883	+	0	NA	Intergenic	MLTR12|LTR|ERV1	-20460	NM_145449	217845	Mm.298416	NM_145449	ENSMUSG00000021208	Ifi27l2b	1810023F06Rik|ISG12(b2)	interferon, alpha-inducible protein 27 like 2B	protein-coding
401-1496	chr10	118632049	118632448	+	0	NA	Intergenic	Intergenic	-75723	NR_104123	103214	Mm.30529	NR_104123	ENSMUSG00000112230	Ifngas1	AI447422|Tmevpg1	Ifng antisense RNA 1	ncRNA
401-1845	chr4	135702646	135703045	+	0	NA	intron (NM_174851, intron 4 of 6)	intron (NM_174851, intron 4 of 6)	16388	NM_174851	242700	Mm.259623	NM_174851	ENSMUSG00000062157	Ifnlr1	CRF2-12|Il28ra	interferon lambda receptor 1	protein-coding
401-2144	chr11	7239117	7239516	+	0	NA	Intergenic	Intergenic	-25393	NM_008343	16009	Mm.29254	NM_008343	ENSMUSG00000020427	Igfbp3	AI649005|IGFBP-3|IGgfbp3	insulin-like growth factor binding protein 3	protein-coding
401-1014	chr18	36307800	36308199	+	0	NA	Intergenic	(CA)n|Simple_repeat|Simple_repeat	7898	NM_001267796	109169	Mm.426423	NM_001267796	ENSMUSG00000110185	Igip	6330403M23Rik	IgA inducing protein	protein-coding
401-947	chr16	96386137	96386536	+	0	NA	intron (NM_001177886, intron 4 of 8)	intron (NM_001177886, intron 4 of 8)	24572	NM_028078	72058	Mm.119714	NM_028078	ENSMUSG00000000159	Igsf5	2010003D20Rik|JCAM|Jam4	immunoglobulin superfamily, member 5	protein-coding
401-1128	chr8	22707476	22707875	+	0	NA	Intergenic	Intergenic	-1092	NM_010546	16150	Mm.277886	NM_010546	ENSMUSG00000031537	Ikbkb	AI132552|IKK-2|IKK-beta|IKK2|IKK[b]|IKKbeta	inhibitor of kappaB kinase beta	protein-coding
401-1048	chr1	69437633	69438032	+	0	NA	Intergenic	B4A|SINE|B4	248128	NM_011770	22779	Mm.106343	NM_011770	ENSMUSG00000025997	Ikzf2	A730095J18Rik|Helios|Zfpn1a2|Znfn1a2	IKAROS family zinc finger 2	protein-coding
401-1934	chr8	70803135	70803534	+	0	NA	Intergenic	Intergenic	-5115	NM_008353	16161	Mm.731	NM_008353	ENSMUSG00000000791	Il12rb1	CD212|IL-12R[b]	interleukin 12 receptor, beta 1	protein-coding
401-1494	chr8	82415417	82415816	+	0	NA	Intergenic	RLTR40|LTR|ERVK	-13030	NM_008357	16168	Mm.4392	NM_008357	ENSMUSG00000031712	Il15	AI503618|IL-15	interleukin 15	protein-coding
401-962	chr2	129324162	129324561	+	0	NA	Intergenic	Intergenic	-14389	NM_010554	16175	Mm.15534	NM_010554	ENSMUSG00000027399	Il1a	Il-1a	interleukin 1 alpha	protein-coding
401-478	chr2	24267563	24267962	+	0	NA	Intergenic	Intergenic	-9192	NM_001146088	54450	Mm.29261	NM_019451	ENSMUSG00000026983	Il1f5	AI413231|Fil1delta|IL-36Ra|IL36RN|Il-1h3|Il1hy1	interleukin 1 family, member 5 (delta)	protein-coding
401-2130	chr1	40294883	40295282	+	0	NA	intron (NM_001123382, intron 5 of 10)	ORR1E|LTR|ERVL-MaLR	28496	NM_001123382	16177	Mm.896	NM_008362	ENSMUSG00000026072	Il1r1	CD121a|CD121b|IL-1R1|IL-iR|Il1r-1	interleukin 1 receptor, type I	protein-coding
401-2137	chr4	135732475	135732874	+	0	NA	intron (NM_178257, intron 1 of 6)	L1MB7|LINE|L1	4515	NM_178257	230828	Mm.261647	NM_178257	ENSMUSG00000037157	Il22ra1	9130219A07Rik|IL-22R|Il22r	interleukin 22 receptor, alpha 1	protein-coding
401-581	chr17	27780887	27781286	+	0	NA	intron (NM_001033279, intron 3 of 4)	B1_Mur4|SINE|Alu	39456	NM_001044719	224647	Mm.196577	NM_001033279	ENSMUSG00000056692	Ilrun	AU020189|C030010A15|C80239|D17Wsu92e	inflammation and lipid regulator with UBA-like and NBR1-like domains	protein-coding
401-569	chr4	4987479	4987878	+	0	NA	Intergenic	Intergenic	-194372	NM_177730	242291	Mm.218889	NM_177730	ENSMUSG00000066324	Impad1	1110001C20Rik|AA408880|AI451589|AL022796|B230207P20|IMP 3|IMPase 3|Jaws|gPAPP	inositol monophosphatase domain containing 1	protein-coding
401-2138	chr9	80315053	80315452	+	0	NA	intron (NM_022016, intron 16 of 16)	intron (NM_022016, intron 16 of 16)	150186	NM_022016	63859	Mm.422780	NM_022016	ENSMUSG00000032343	Impg1	A930015H12Rik|IMP150|SPACR	interphotoreceptor matrix proteoglycan 1	protein-coding
401-236	chr1	119336686	119337085	+	0	NA	Intergenic	Lx7|LINE|L1	85363	NM_008381	16324	Mm.3092	NM_008381	ENSMUSG00000037035	Inhbb	-	inhibin beta-B	protein-coding
401-822	chr18	24102164	24102563	+	0	NA	Intergenic	Intergenic	19456	NM_172625	225280	Mm.258973	NM_172625	ENSMUSG00000047989	Ino80c	D030070L09Rik	INO80 complex subunit C	protein-coding
401-656	chr1	63082173	63082572	+	0	NA	intron (NM_001114609, intron 5 of 11)	RSINE1|SINE|B4	31895	NM_001114609	227195	Mm.74718	NM_001081436	ENSMUSG00000040865	Ino80d	7330405I11|A430093A21Rik|BC010584	INO80 complex subunit D	protein-coding
401-1066	chr1	63134633	63135032	+	0	NA	intron (NR_045914, intron 1 of 3)	intron (NR_045914, intron 1 of 3)	20092	NR_045914	100380944	Mm.392955	NR_045914	ENSMUSG00000084799	Ino80dos	Gm11602	INO80 complex subunit D, opposite strand	ncRNA
401-134	chr8	81840603	81841002	+	0	NA	intron (NM_001024617, intron 7 of 24)	intron (NM_001024617, intron 7 of 24)	498240	NM_001297596	234515	Mm.324468	NM_001024617	ENSMUSG00000037940	Inpp4b	E130107I17Rik	inositol polyphosphate-4-phosphatase, type II	protein-coding
401-854	chr7	139350682	139351081	+	0	NA	Intergenic	Intergenic	-38228	NM_183144	212111	Mm.28308	NM_183144	ENSMUSG00000025477	Inpp5a	-	inositol polyphosphate-5-phosphatase A	protein-coding
401-1666	chr1	121344016	121344415	+	0	NA	Intergenic	Intergenic	-11626	NM_178082	72999	Mm.27136	NM_133748	ENSMUSG00000003721	Insig2	2900053I11Rik|C730043J18Rik|Insig-2	insulin induced gene 2	protein-coding
401-1342	chr19	29291604	29292003	+	0	NA	intron (NM_001048177, intron 12 of 23)	Lx8|LINE|L1	33515	NM_013754	27356	Mm.306511	NM_013754	ENSMUSG00000050957	Insl6	RIF1	insulin-like 6	protein-coding
401-1008	chr9	64985204	64985603	+	0	NA	intron (NM_001077631, intron 12 of 12)	intron (NM_001077631, intron 12 of 12)	24473	NM_175153	69882	Mm.272616	NM_175153	ENSMUSG00000034263	Ints14	2010321M09Rik|Vwa9	integrator complex subunit 14	protein-coding
401-1555	chr9	108019623	108020022	+	0	NA	intron (NM_013785, intron 1 of 5)	B3|SINE|B2	17174	NM_013785	27399	Mm.276155	NM_013785	ENSMUSG00000032594	Ip6k1	1200016D08Rik|AU022776|Ihpk1|InsP6|InsP6k1|Itpk6	inositol hexaphosphate kinase 1	protein-coding
401-2214	chr13	95888160	95888559	+	0	NA	intron (NM_027711, intron 1 of 35)	B1F|SINE|Alu	3563	NM_027711	544963	Mm.38878	NM_027711	ENSMUSG00000021676	Iqgap2	4933417J23Rik|A630053O10|AI788777	IQ motif containing GTPase activating protein 2	protein-coding
401-1754	chr6	90795640	90796039	+	0	NA	intron (NM_001356440, intron 1 of 13)	intron (NM_001356440, intron 1 of 13)	14284	NM_001134384	232227	Mm.196943	NM_182784	ENSMUSG00000034312	Iqsec1	AW561907|BC026481|BRAG2|D6Ertd349e|cI-43	IQ motif and Sec7 domain 1	protein-coding
401-164	chr15	94558867	94559266	+	0	NA	intron (NM_029926, intron 8 of 11)	intron (NM_029926, intron 8 of 11)	15406	NM_029926	266632	Mm.422858	NM_029926	ENSMUSG00000059883	Irak4	8430405M07Rik|9330209D03Rik|IRAK-4|NY-REN-64	interleukin-1 receptor-associated kinase 4	protein-coding
401-146	chr8	126573858	126574257	+	0	NA	Intergenic	Intergenic	19929	NM_001164598	270110	Mm.334918	NM_001164598	ENSMUSG00000051495	Irf2bp2	E130305N23Rik|IRF-2BP2	interferon regulatory factor 2 binding protein 2	protein-coding
401-959	chr8	120728722	120729121	+	0	NA	Intergenic	Intergenic	-7437	NM_008320	15900	Mm.334861	NM_008320	ENSMUSG00000041515	Irf8	AI893568|ICSBP|IRF-8|Icsbp1|Myls	interferon regulatory factor 8	protein-coding
401-1703	chr1	82239398	82239797	+	0	NA	intron (NM_010570, intron 1 of 1)	intron (NM_010570, intron 1 of 1)	51842	NM_010570	16367	Mm.4952	NM_010570	ENSMUSG00000055980	Irs1	G972R|IRS-1	insulin receptor substrate 1	protein-coding
401-1503	chr13	71967490	71967889	+	0	NA	Intergenic	Intergenic	-3966	NM_010573	16371	Mm.316056	NM_010573	ENSMUSG00000060969	Irx1	-	Iroquois homeobox 1	protein-coding
401-206	chr12	84794546	84794945	+	0	NA	intron (NM_001370743, intron 19 of 35)	intron (NM_001370743, intron 19 of 35)	21475	NM_028863	74316	Mm.25719	NM_028863	ENSMUSG00000021241	Isca2	0710001C05Rik|5730594E03Rik|Hbld1	iron-sulfur cluster assembly 2	protein-coding
401-235	chr2	139788682	139789081	+	0	NA	Intergenic	Intergenic	110703	NM_001276489	319909	Mm.41113	NM_001126490	ENSMUSG00000074766	Ism1	5430433G21Rik|Ism	isthmin 1, angiogenesis inhibitor	protein-coding
401-506	chr13	115187798	115188197	+	0	NA	Intergenic	B1_Mus1|SINE|Alu	-86033	NM_001033228	109700	Mm.317280	NM_001033228	ENSMUSG00000042284	Itga1	CD49A|E130012M19Rik|Vla1	integrin alpha 1	protein-coding
401-1020	chr7	128166434	128166833	+	0	NA	Intergenic	Intergenic	-7313	NM_001029872	381924	Mm.334257	NM_001029872	ENSMUSG00000070369	Itgad	Cd11d	integrin, alpha D	protein-coding
401-1106	chr12	21201169	21201568	+	0	NA	intron (NM_001004364, intron 5 of 26)	intron (NM_001004364, intron 5 of 26)	84916	NM_008403	16413	Mm.273333	NM_008403	ENSMUSG00000062352	Itgb1bp1	AI449260|AU019480|Icap1	integrin beta 1 binding protein 1	protein-coding
401-1505	chr14	73394316	73394715	+	0	NA	Intergenic	Intergenic	-9226	NM_008410	16432	Mm.4266	NM_008410	ENSMUSG00000022108	Itm2b	AI256040|Bri|Bri2|Bricd2b|D14Sel6|E25BMM|imBRI2	integral membrane protein 2B	protein-coding
401-1648	chr2	79618729	79619128	+	0	NA	Intergenic	Intergenic	-16497	NM_080558	70599	Mm.272881	NM_080558	ENSMUSG00000027007	Itprid2	5730488C15Rik|CS-1|CS1|KRAP|SPAG13|Ssfa2|mKIAA1927	ITPR interacting domain containing 2	protein-coding
401-1412	chr1	151264675	151265074	+	0	NA	Intergenic	Intergenic	-79612	NM_001359263	117198	Mm.33764	NM_028582	ENSMUSG00000023150	Ivns1abp	1190004M08Rik|1700126I16Rik|AA960440|HSPC068|ND1|NS-1|NS1-BP|Nd1-L|Nd1-S|mKIAA0850	influenza virus NS1A binding protein	protein-coding
401-219	chr10	3556045	3556444	+	0	NA	Intergenic	(TGG)n|Simple_repeat|Simple_repeat	15970	NM_027391	70337	Mm.24153	NM_027391	ENSMUSG00000019762	Iyd	0610009A07Rik|AI265638|Dehal1|IYD-1	iodotyrosine deiodinase	protein-coding
401-2157	chr7	44694835	44695234	+	0	NA	Intergenic	RMER10A|LTR|ERVL	-13696	NM_029317	75510	Mm.273301	NM_029317	ENSMUSG00000066500	Izumo2	1700023D19Rik	IZUMO family member 2	protein-coding
401-1861	chr11	51907209	51907608	+	0	NA	Intergenic	RSINE1|SINE|B4	-49740	NM_001357588	76901	Mm.259996	NM_199299	ENSMUSG00000020387	Jade2	1200017K05Rik|AI480685|Phf15|mKIAA0239	jade family PHD finger 2	protein-coding
401-153	chr2	137151038	137151437	+	0	NA	Intergenic	Intergenic	-34717	NM_013822	16449	Mm.22398	NM_013822	ENSMUSG00000027276	Jag1	ABE2|Gsfabe2|Htu|Ozz|Ser-1	jagged 1	protein-coding
401-2111	chr4	101200078	101200477	+	0	NA	intron (NM_013567, intron 1 of 22)	(CA)n|Simple_repeat|Simple_repeat	64946	NM_013567	16451	Mm.289657	NM_013567	ENSMUSG00000028530	Jak1	AA960307|BAP004|C130039L05Rik	Janus kinase 1	protein-coding
401-1761	chr19	29267449	29267848	+	0	NA	intron (NM_001048177, intron 2 of 23)	ORR1B1|LTR|ERVL-MaLR	15845	NM_008413	16452	Mm.275839	NM_008413	ENSMUSG00000024789	Jak2	Fd17	Janus kinase 2	protein-coding
401-2239	chr5	37050717	37051116	+	0	NA	promoter-TSS (NM_178394)	promoter-TSS (NM_178394)	59	NM_178394	76071	Mm.85280	NM_178394	ENSMUSG00000063646	Jakmip1	5830437M04Rik|C330021K24Rik|Gababrbp|Marlin-1	janus kinase and microtubule interacting protein 1	protein-coding
401-1469	chr6	52825496	52825895	+	0	NA	intron (NM_173406, intron 2 of 4)	intron (NM_173406, intron 2 of 4)	83925	NM_001168277	231986	Mm.386865	NM_173406	ENSMUSG00000063568	Jazf1	AI591476|C820002C15|Jaz1|Tip27	JAZF zinc finger 1	protein-coding
401-736	chr4	95218278	95218677	+	0	NA	Intergenic	MurERV4_19-int|LTR|ERVK	-166255	NM_010591	16476	Mm.275071	NM_010591	ENSMUSG00000052684	Jun	AP-1|Junc|c-jun	jun proto-oncogene	protein-coding
401-533	chr2	144399968	144400367	+	0	NA	intron (NM_181417, intron 7 of 10)	intron (NM_181417, intron 7 of 10)	31132	NM_181417	228714	Mm.227925	NM_181417	ENSMUSG00000027425	Kat14	2510008M08Rik|ATAC2|AU023459|Csrp2bp|D2Ertd473e|D2Wsu131e|E430020F17	lysine acetyltransferase 14	protein-coding
401-104	chr8	22883822	22884221	+	0	NA	intron (NM_001081149, intron 3 of 17)	B1_Mus1|SINE|Alu	24475	NM_001081149	244349	Mm.182776	NM_001081149	ENSMUSG00000031540	Kat6a	1500036M03|9930021N24Rik|MOZ|Myst3|Zfp220	K(lysine) acetyltransferase 6A	protein-coding
401-1963	chr1	78897516	78897915	+	0	NA	intron (NR_151519, intron 3 of 3)	MLTR25A|LTR|ERVK	80804	NM_021342	57814	Mm.24386	NM_021342	ENSMUSG00000047330	Kcne4	AW487937|MiRP3	potassium voltage-gated channel, Isk-related subfamily, gene 4	protein-coding
401-937	chr11	106003691	106004090	+	0	NA	intron (NM_001101453, intron 12 of 14)	intron (NM_001101453, intron 12 of 14)	-4258	NM_001037712	192775	Mm.343850	NM_001037712	ENSMUSG00000001901	Kcnh6	m-erg2	potassium voltage-gated channel, subfamily H (eag-related), member 6	protein-coding
401-651	chr11	33659990	33660389	+	0	NA	intron (NM_001190885, intron 1 of 8)	intron (NM_001190885, intron 1 of 8)	20493	NM_001363115	70357	Mm.252514	NM_027398	ENSMUSG00000053519	Kcnip1	KCHIP1|Kchip1.2	Kv channel-interacting protein 1	protein-coding
401-1125	chr2	164140228	164140627	+	0	NA	intron (NM_021420, intron 10 of 10)	URR1A|DNA|hAT-Charlie	30686	NM_008435	16538	Mm.6217	NM_008435	ENSMUSG00000040164	Kcns1	Kv9.1	K+ voltage-gated channel, subfamily S, 1	protein-coding
401-229	chr8	25886293	25886692	+	0	NA	intron (NM_008432, intron 10 of 26)	intron (NM_008432, intron 10 of 26)	36869	NM_008432	16532	Mm.289679	NM_008432	ENSMUSG00000031576	Kcnu1	Kcnma3|Slo3|mSlo3	potassium channel, subfamily U, member 1	protein-coding
401-2180	chr19	27327573	27327972	+	0	NA	intron (NM_183179, intron 1 of 1)	intron (NM_183179, intron 1 of 1)	5153	NM_183179	240595	Mm.269759	NM_183179	ENSMUSG00000047298	Kcnv2	KV11.1	potassium channel, subfamily V, member 2	protein-coding
401-2117	chr5	143400510	143400909	+	0	NA	Intergenic	Intergenic	-3111	NM_025841	66913	Mm.181880	NM_025841	ENSMUSG00000079111	Kdelr2	1110007A14Rik	KDEL (Lys-Asp-Glu-Leu) endoplasmic reticulum protein retention receptor 2	protein-coding
401-1983	chr6	39284127	39284526	+	0	NA	Intergenic	Intergenic	-77553	NM_001033430	338523	Mm.293175	NM_001033430	ENSMUSG00000042599	Kdm7a	A630082K20Rik|BB041802|Jhdm1d|mKIAA1718	lysine (K)-specific demethylase 7A	protein-coding
401-1981	chr12	24928357	24928756	+	0	NA	intron (NM_026037, intron 4 of 12)	intron (NM_026037, intron 4 of 12)	-46376	NM_001081378	77480	Mm.250641	NM_001081378	ENSMUSG00000036333	Kidins220	3110039L19Rik|AI194387|AI316525|C330002I19Rik|mKIAA1250	kinase D-interacting substrate 220	protein-coding
401-1099	chr19	37391813	37392212	+	0	NA	intron (NM_010615, intron 8 of 21)	intron (NM_010615, intron 8 of 21)	15630	NM_010615	16551	Mm.42203	NM_010615	ENSMUSG00000012443	Kif11	Eg5|Kif8|Kifl1|Knsl1	kinesin family member 11	protein-coding
401-1957	chr13	46926019	46926418	+	0	NA	intron (NM_010617, intron 2 of 37)	intron (NM_010617, intron 2 of 37)	3500	NM_010617	16553	Mm.342703	NM_010617	ENSMUSG00000021375	Kif13a	4930505I07Rik|mKIAA4109	kinesin family member 13A	protein-coding
401-1600	chr2	142168286	142168685	+	0	NA	intron (NM_001013802, intron 8 of 18)	intron (NM_001013802, intron 8 of 18)	732979	NM_001355123	16558	Mm.251934	NM_001081133	ENSMUSG00000038844	Kif16b	8430434E15Rik|AA623607|AI789011|C80253|C80902|mKIAA1590	kinesin family member 16B	protein-coding
401-34	chr2	142924462	142924861	+	0	NA	Intergenic	Intergenic	21696	NR_131921	75053	Mm.72638	NR_131921	ENSMUSG00000086504	Kif16bos	4930511F01Rik	kinesin family member 16B, opposite strand	ncRNA
401-904	chr18	34629175	34629574	+	0	NA	intron (NM_001166406, intron 11 of 18)	intron (NM_001166406, intron 11 of 18)	4341	NM_001166406	19348	Mm.258846	NM_009004	ENSMUSG00000003779	Kif20a	AA415432|Rab6kifl	kinesin family member 20A	protein-coding
401-423	chr1	179743542	179743941	+	0	NA	intron (NM_001370897, intron 1 of 22)	intron (NM_001370897, intron 1 of 22)	1459	NM_001370897	383592		NM_001370897	ENSMUSG00000087236	Kif28	Gm1305|Kif28p	kinesin family member 28	protein-coding
401-723	chr4	117169891	117170290	+	0	NA	exon (NM_001290662, exon 9 of 20)	exon (NM_001290662, exon 9 of 20)	8682	NM_001290662	73804	Mm.247651	NM_134471	ENSMUSG00000028678	Kif2c	4930402F02Rik|ESTM5|Knsl6|MCAK|X83316	kinesin family member 2C	protein-coding
401-158	chr18	6285857	6286256	+	0	NA	Intergenic	Intergenic	-44532	NM_008448	16573	Mm.223744	NM_008448	ENSMUSG00000006740	Kif5b	AL022807|Khc|Khcs|Kns1|Ukhc	kinesin family member 5B	protein-coding
401-1999	chr2	49690152	49690551	+	0	NA	intron (NM_008449, intron 4 of 25)	intron (NM_008449, intron 4 of 25)	71065	NM_008449	16574	Mm.256342	NM_008449	ENSMUSG00000026764	Kif5c	KINN|Khc|NKHC|NKHC2	kinesin family member 5C	protein-coding
401-826	chr9	34478621	34479020	+	0	NA	Intergenic	Intergenic	-9911	NM_001190912	67703	Mm.220710	NM_026324	ENSMUSG00000032036	Kirrel3	1500010O20Rik|2900036G11Rik|NEPH2|SST4|mKIAA1867	kirre like nephrin family adhesion molecule 3	protein-coding
401-2128	chr4	117735100	117735499	+	0	NA	Intergenic	RLTR19|LTR|ERVK	30367	NM_029416	75753	Mm.3848	NM_029416	ENSMUSG00000048626	Klf17	7420700M05Rik|AA420409|AU043468|C85123|D4Ertd561e|Gzf|Zfp393	Kruppel-like factor 17	protein-coding
401-1932	chr5	64791350	64791749	+	0	NA	Intergenic	RSINE1|SINE|B4	-11974	NM_008453	16599	Mm.392759	NM_008453	ENSMUSG00000029178	Klf3	9930027G08Rik|AL024007|Bklf|Tef-2	Kruppel-like factor 3 (basic)	protein-coding
401-719	chr4	55921231	55921630	+	0	NA	Intergenic	L2a|LINE|L2	-388955	NM_010637	16600	Mm.4325	NM_010637	ENSMUSG00000003032	Klf4	EZF|Gklf|Zie	Kruppel-like factor 4 (gut)	protein-coding
401-1206	chr14	99373669	99374068	+	0	NA	Intergenic	Intergenic	75177	NM_009769	12224	Mm.30262	NM_009769	ENSMUSG00000005148	Klf5	4930520J07Rik|Bteb2|CKLF|IKLF	Kruppel-like factor 5	protein-coding
401-902	chr13	5913480	5913879	+	0	NA	Intergenic	Intergenic	52190	NM_011803	23849	Mm.275036	NM_011803	ENSMUSG00000000078	Klf6	AI448727|BCD1|C86813|CPBP|Copeb|FM2|FM6|Ierepo1|Ierepo3|R75280|Zf9	Kruppel-like factor 6	protein-coding
401-1016	chr1	64105065	64105464	+	0	NA	intron (NM_033563, intron 1 of 3)	intron (NM_033563, intron 1 of 3)	16125	NM_033563	93691	Mm.29466	NM_033563	ENSMUSG00000025959	Klf7	9830124P08Rik	Kruppel-like factor 7 (ubiquitous)	protein-coding
401-135	chr18	21852246	21852645	+	0	NA	intron (NM_027616, intron 21 of 22)	intron (NM_027616, intron 21 of 22)	-197432	NM_001081403	225266	Mm.436836	NM_001081403	ENSMUSG00000042514	Klhl14	6330403N15Rik|AI785250|printor	kelch-like 14	protein-coding
401-2236	chr8	64821008	64821407	+	0	NA	intron (NM_178633, intron 3 of 14)	MER44B|DNA|TcMar-Tigger	28717	NM_178633	77113	Mm.350347	NM_178633	ENSMUSG00000031605	Klhl2	6030411N21Rik|8530402H02Rik|ABP-KELCH|AU020744|Mav	kelch-like 2, Mayven	protein-coding
401-1519	chr16	17764281	17764680	+	0	NA	exon (NM_145479, exon 2 of 7)	exon (NM_145479, exon 2 of 7)	4859	NM_001359068	224023	Mm.282807	NM_145479	ENSMUSG00000022750	Klhl22	2610318I18Rik|Kelchl	kelch-like 22	protein-coding
401-180	chr6	128755029	128755428	+	0	NA	Intergenic	Intergenic	-32131	NM_001099918	100043861	Mm.66911	NM_001099918	ENSMUSG00000079299	Klrb1	4930431A04Rik|Gm4696|Klrb1g|Klrb6|Ly-55|Ly55|NKR-P1G|Nkrp-1e|Nkrp1g	killer cell lectin-like receptor subfamily B member 1	protein-coding
401-481	chr6	128631169	128631568	+	0	NA	Intergenic	Intergenic	-8434	NM_001159902	17057	Mm.16729	NM_010737	ENSMUSG00000030361	Klrb1a	Ly55a|NKR-P1.7|NKR-P1A|NKRP12|Nkrp1-a|Nkrp1a|ly-55A	killer cell lectin-like receptor subfamily B member 1A	protein-coding
401-2026	chr5	25424059	25424458	+	0	NA	intron (NM_001081383, intron 2 of 58)	B4A|SINE|B4	74525	NM_001081383	231051	Mm.332268	NM_001081383	ENSMUSG00000038056	Kmt2c	E330008K23Rik|HALR|Mll3	lysine (K)-specific methyltransferase 2C	protein-coding
401-1078	chr19	3752855	3753254	+	0	NA	Intergenic	ID_B1|SINE|B4	-14367	NM_001167888	225888	Mm.278578	NM_144871	ENSMUSG00000045098	Kmt5b	AA117471|C630029K18Rik|Suv4-20h1|Suv420h1	lysine methyltransferase 5B	protein-coding
401-2232	chr11	97229382	97229781	+	0	NA	intron (NM_008942, intron 14 of 22)	intron (NM_008942, intron 14 of 22)	-41689	NM_008379	16211	Mm.251013	NM_008379	ENSMUSG00000001440	Kpnb1	AA409963|IPOB|Impnb	karyopherin (importin) beta 1	protein-coding
401-1705	chr11	5237708	5238107	+	0	NA	intron (NM_032396, intron 3 of 8)	B4|SINE|B4	23703	NM_032396	84035	Mm.209989	NM_032396	ENSMUSG00000020393	Kremen1	AV002070|Kremen|Krm1	kringle containing transmembrane protein 1	protein-coding
401-241	chr11	99427280	99427679	+	0	NA	TTS (NM_023256)	TTS (NM_023256)	-5220	NM_010661	268482	Mm.436651	NM_010661	ENSMUSG00000020912	Krt12	AI835216|K12|Krt-12|Krt1-12	keratin 12	protein-coding
401-1985	chr15	102046646	102047045	+	0	NA	Intergenic	RCHARR1|DNA|hAT-Charlie	18629	NM_010664	16668	Mm.22479	NM_010664	ENSMUSG00000023043	Krt18	CK18|K18|Krt1-18	keratin 18	protein-coding
401-597	chr11	99462186	99462585	+	0	NA	Intergenic	B4|SINE|B4	-24232	NM_023256	66809	Mm.28042	NM_023256	ENSMUSG00000035775	Krt20	9030623C06Rik|Ck-20|Ck20|K20|Krt21	keratin 20	protein-coding
401-985	chr15	101552454	101552853	+	0	NA	3' UTR (NM_177717, exon 9 of 9)	3' UTR (NM_177717, exon 9 of 9)	-1994	NM_053249	114566	Mm.458432	NM_053249	ENSMUSG00000049548	Krt82	Krt2-20	keratin 82	protein-coding
401-177	chr11	99899050	99899449	+	0	NA	Intergenic	Intergenic	-8671	NM_027568	70831	Mm.347981	NM_027568	ENSMUSG00000070334	Krtap31-1	4733401H21Rik|AI506529	keratin associated protein 31-1	protein-coding
401-1866	chr11	99630865	99631264	+	0	NA	Intergenic	Intergenic	-2825	NM_001048196	665891	Mm.394141	NM_001048196	ENSMUSG00000063251	Krtap4-1	A030010K20Rik	keratin associated protein 4-1	protein-coding
401-2334	chr7	30785358	30785757	+	0	NA	Intergenic	(CA)n|Simple_repeat|Simple_repeat	-2348	NM_001364010	64661	Mm.268157	NM_001033131	ENSMUSG00000074199	Krtdap	Kdap|sk221	keratinocyte differentiation associated protein	protein-coding
401-20	chr11	79044110	79044509	+	0	NA	intron (NM_013571, intron 4 of 17)	MER2|DNA|TcMar-Tigger	15527	NM_001348207	16706	Mm.4745	NM_013571	ENSMUSG00000018334	Ksr1	AW492498|B-KSR1|D11Bhm183e|D11Bhm184e|Ksr|RSU2|hb|mKSR1	kinase suppressor of ras 1	protein-coding
401-639	chr5	117434559	117434958	+	0	NA	intron (NM_001312914, intron 1 of 19)	intron (NM_001312914, intron 1 of 19)	20756	NM_001312914	333050	Mm.437947	NM_001034873	ENSMUSG00000061578	Ksr2	-	kinase suppressor of ras 2	protein-coding
401-2191	chr18	12503536	12503935	+	0	NA	promoter-TSS (NM_001347461)	promoter-TSS (NM_001347461)	-462	NM_001347461	16774	Mm.42012	NM_010680	ENSMUSG00000024421	Lama3	Lama3B|[a]3B	laminin, alpha 3	protein-coding
401-1272	chr16	19706274	19706673	+	0	NA	promoter-TSS (NM_177356)	promoter-TSS (NM_177356)	-108	NM_177356	239739	Mm.258059	NM_177356	ENSMUSG00000041247	Lamp3	1200002D17Rik|Cd208|DC-LAMP|DCLAMP|LAMP|TSC403	lysosomal-associated membrane protein 3	protein-coding
401-2136	chr15	34251390	34251789	+	0	NA	intron (NM_033521, intron 1 of 6)	RMER15-int|LTR|ERVL	13563	NM_033521	114128	Mm.197518	NM_033521	ENSMUSG00000022257	Laptm4b	C330023P13Rik|LAPTM4beta	lysosomal-associated protein transmembrane 4B	protein-coding
401-2184	chr11	58043560	58043959	+	0	NA	intron (NM_028451, intron 7 of 18)	URR1B|DNA|hAT-Charlie	34695	NM_028451	73158	Mm.248843	NM_028451	ENSMUSG00000037331	Larp1	1810024J12Rik|3110040D16Rik|Larp|mKIAA0731	La ribonucleoprotein domain family, member 1	protein-coding
401-311	chr13	9082201	9082600	+	0	NA	Intergenic	Intergenic	-11481	NM_001311117	217980	Mm.234944	NM_172585	ENSMUSG00000033499	Larp4b	A630096F19|AI256361|D13Wsu64e|Larp5	La ribonucleoprotein domain family, member 4B	protein-coding
401-139	chr17	72959682	72960081	+	0	NA	Intergenic	URR1A|DNA|hAT-Charlie	41576	NM_029999	77889	Mm.154109	NM_029999	ENSMUSG00000024063	Lbh	1810009F10Rik|6720416L16Rik	limb-bud and heart	protein-coding
401-878	chr14	75149654	75150053	+	0	NA	intron (NM_008879, intron 1 of 16)	URR1A|DNA|hAT-Charlie	13428	NM_008879	18826	Mm.153911	NM_008879	ENSMUSG00000021998	Lcp1	AW536232|D14Ertd310e|LCP-1|Pls2|pp65	lymphocyte cytosolic protein 1	protein-coding
401-2359	chr2	102130185	102130584	+	0	NA	intron (NM_178886, intron 1 of 5)	intron (NM_178886, intron 1 of 5)	56076	NM_178886	241576	Mm.489740	NM_178886	ENSMUSG00000048058	Ldlrad3	6430500P08|AI194318|Lrad3	low density lipoprotein receptor class A domain containing 3	protein-coding
401-2003	chr18	68147043	68147442	+	0	NA	intron (NM_172631, intron 3 of 5)	intron (NM_172631, intron 3 of 5)	-80704	NM_001357444	52662	Mm.440183	NM_172631	ENSMUSG00000024544	Ldlrad4	8230401C20Rik|A430083H02|A430108L08Rik|C18orf1|D18Ertd653e|D330030L18Rik	low density lipoprotein receptor class A domain containing 4	protein-coding
401-231	chr4	134792284	134792683	+	0	NA	Intergenic	ORR1C2|LTR|ERVL-MaLR	-24479	NM_145554	100017	Mm.27486	NM_145554	ENSMUSG00000037295	Ldlrap1	AA691260|ARH2|Arh|Arh1|FHCB1|FHCB2	low density lipoprotein receptor adaptor protein 1	protein-coding
401-2219	chr4	101674833	101675232	+	0	NA	Intergenic	Intergenic	27249	NM_175036	230514	Mm.4756	NM_175036	ENSMUSG00000035212	Leprot	LEPR|OB-RGRP|Obrgrp|VPS55	leptin receptor overlapping transcript	protein-coding
401-2077	chr7	28842224	28842623	+	0	NA	TTS (NM_010706)	TTS (NM_010706)	8253	NM_010707	16857	Mm.210336	NM_010707		Lgals6	galectin-6	lectin, galactose binding, soluble 6	protein-coding
401-1483	chr11	78977798	78978197	+	0	NA	intron (NM_001159301, intron 1 of 9)	intron (NM_001159301, intron 1 of 9)	6927	NM_010708	16859	Mm.341434	NM_010708	ENSMUSG00000001123	Lgals9	AA407335|AI194909|AI265545|LGALS35|Lgals5|gal-9|galectin-9	lectin, galactose binding, soluble 9	protein-coding
401-38	chr11	20856498	20856897	+	0	NA	Intergenic	Intergenic	-25589	NM_173752	216551	Mm.76694	NM_173752	ENSMUSG00000042363	Lgalsl	1110067D22Rik|A530071M23|Grpa|Hspc159|Lgalsla	lectin, galactoside binding-like	protein-coding
401-1603	chr1	31156193	31156592	+	0	NA	intron (NR_033445, intron 2 of 2)	intron (NR_033445, intron 2 of 2)	-20043	NM_153601	266744	Mm.389093	NM_153601	ENSMUSG00000050217	Lgsn	Gluld1|Lgs|lengsin	lengsin, lens protein with glutamine synthetase domain	protein-coding
401-919	chr2	38366838	38367237	+	0	NA	intron (NM_001290646, intron 4 of 4)	intron (NM_001290646, intron 4 of 4)	15729	NM_010710	16870	Mm.142856	NM_010710	ENSMUSG00000000247	Lhx2	LH2A|Lh-2|Lim2|ap|apterous	LIM homeobox protein 2	protein-coding
401-1252	chr11	4336813	4337212	+	0	NA	Intergenic	URR1A|DNA|hAT-Charlie	70216	NM_001039537	16878	Mm.4964	NM_008501	ENSMUSG00000034394	Lif	-	leukemia inhibitory factor	protein-coding
401-890	chr15	7207348	7207747	+	0	NA	3' UTR (NM_001289496, exon 23 of 23)	3' UTR (NM_001289496, exon 23 of 23)	67005	NM_013584	16880	Mm.149720	NM_013584	ENSMUSG00000054263	Lifr	A230075M04Rik|AW061234|LIF	LIF receptor alpha	protein-coding
401-2298	chr19	34518907	34519306	+	0	NA	intron (NM_001111100, intron 3 of 9)	intron (NM_001111100, intron 3 of 9)	8368	NM_021460	16889	Mm.157545	NM_021460	ENSMUSG00000024781	Lipa	AA960673|Lal|Lip-1|Lip1	lysosomal acid lipase A	protein-coding
401-1312	chr9	70939810	70940209	+	0	NA	intron (NM_001324472, intron 1 of 9)	intron (NM_001324472, intron 1 of 9)	-5201	NM_008280	15450	Mm.390187	NM_008280	ENSMUSG00000032207	Lipc	AI256194|HL|Hpl	lipase, hepatic	protein-coding
401-1310	chr9	57629540	57629939	+	0	NA	intron (NM_007783, intron 5 of 12)	intron (NM_007783, intron 5 of 12)	-8965	NM_199222	235416	Mm.295630	NM_199222	ENSMUSG00000056271	Lman1l	BC020188|slamp	lectin, mannose-binding 1 like	protein-coding
401-1888	chr1	36436753	36437152	+	0	NA	intron (NM_001310517, intron 4 of 8)	intron (NM_001310517, intron 4 of 8)	8319	NM_001013374	214895	Mm.287854	NM_001013374	ENSMUSG00000001143	Lman2l	A630028F14Rik|VIP36-like|VIPL	lectin, mannose-binding 2-like	protein-coding
401-778	chr5	29316655	29317054	+	0	NA	intron (NM_020295, intron 5 of 16)	intron (NM_020295, intron 5 of 16)	61536	NM_020295	56873	Mm.41572	NM_020295	ENSMUSG00000010721	Lmbr1	1110048D14Rik|AU017641	limb region 1	protein-coding
401-586	chr6	138346632	138347031	+	0	NA	Intergenic	Intergenic	74683	NM_001356307	109593	Mm.490545	NM_207222	ENSMUSG00000030226	Lmo3	AI854781|BB106490|Lmo-3|Rbtn-3|Rbtn3	LIM domain only 3	protein-coding
401-1086	chr3	144112225	144112624	+	0	NA	Intergenic	Intergenic	89908	NM_001161770	16911	Mm.29187	NM_010723	ENSMUSG00000028266	Lmo4	A730077C12Rik|Crp3|Etohi4	LIM domain only 4	protein-coding
401-183	chr14	101886308	101886707	+	0	NA	intron (NM_201529, intron 9 of 30)	intron (NM_201529, intron 9 of 30)	45884	NM_001347628	380928	Mm.218981	NM_201529	ENSMUSG00000033060	Lmo7	C78582|FBXO20|Gm914|mKIAA0858	LIM domain only 7	protein-coding
401-1944	chr18	61473417	61473816	+	0	NA	intron (NR_045419, intron 3 of 3)	intron (NR_045419, intron 3 of 3)	10991	NR_045419	442846	Mm.417648	NR_045419	ENSMUSG00000118229	Lncbate10	A530050N04Rik	brown adipose tissue enriched long noncoding RNA 10	ncRNA
401-573	chr19	42677371	42677770	+	0	NA	Intergenic	MLT1H|LTR|ERVL-MaLR	-64764	NM_053083	67573	Mm.178767	NM_053083	ENSMUSG00000025185	Loxl4	4833426I20Rik|Loxc	lysyl oxidase-like 4	protein-coding
401-1101	chr4	58470273	58470672	+	0	NA	intron (NM_172989, intron 3 of 3)	intron (NM_172989, intron 3 of 3)	28931	NM_001290486	14745	Mm.4772	NM_010336	ENSMUSG00000038668	Lpar1	AI326300|Edg2|Gpcr26|Kdt2|lpA1|vzg-1	lysophosphatidic acid receptor 1	protein-coding
401-467	chr3	146197092	146197491	+	0	NA	Intergenic	MTEa|LTR|ERVL-MaLR	-23670	NM_022983	65086	Mm.155520	NM_022983	ENSMUSG00000036832	Lpar3	Edg7|lpA3	lysophosphatidic acid receptor 3	protein-coding
401-1800	chr2	112243843	112244242	+	0	NA	exon (NM_207206, exon 9 of 14)	exon (NM_207206, exon 9 of 14)	4201	NM_207206	99010	Mm.33438	NM_207206	ENSMUSG00000027134	Lpcat4	AI505034|Agpat7|Aytl3|LPEAT2	lysophosphatidylcholine acyltransferase 4	protein-coding
401-2226	chr19	12805759	12806158	+	0	NA	intron (NM_134152, intron 2 of 8)	L2|LINE|L2	7379	NM_134152	107321	Mm.313136	NM_134152	ENSMUSG00000024696	Lpxn	4933402K05Rik|A530083L21Rik|AV278559|LDPL	leupaxin	protein-coding
401-2049	chr12	14206066	14206465	+	0	NA	Intergenic	Intergenic	-54227	NM_029007	105005	Mm.227253	NM_029007	ENSMUSG00000020607	Lratd1	2310003N02Rik|4731402F03Rik|AW125753|Fam84a|Nse1	LRAT domain containing 1	protein-coding
401-1289	chr14	74956585	74956984	+	0	NA	Intergenic	Intergenic	-8907	NM_001252132	380916	Mm.288868	NM_001033439	ENSMUSG00000068015	Lrch1	4832412D13Rik|AI552548|AW215503|Chdc1|mKIAA1016	leucine-rich repeats and calponin homology (CH) domain containing 1	protein-coding
401-897	chr17	48767314	48767713	+	0	NA	Intergenic	Intergenic	-165069	NM_027452	70530	Mm.133607	NM_027452	ENSMUSG00000040490	Lrfn2	5730420O05Rik|SALM1|mKIAA1246	leucine rich repeat and fibronectin type III domain containing 2	protein-coding
401-128	chr10	126019495	126019894	+	0	NA	Intergenic	Intergenic	53475	NM_177152	320398	Mm.275586	NM_177152	ENSMUSG00000020105	Lrig3	9030421L11Rik|9130004I02Rik|9430095K15Rik|mKIAA3016	leucine-rich repeats and immunoglobulin-like domains 3	protein-coding
401-1830	chr7	98541557	98541956	+	0	NA	Intergenic	Intergenic	47534	NM_001113379	434215	Mm.323057	NM_001113379	ENSMUSG00000090958	Lrrc32	AI426318|D11S833Eh|D7H11S833E|EG434215|Garp	leucine rich repeat containing 32	protein-coding
401-2054	chr4	107232268	107232667	+	0	NA	Intergenic	Intergenic	21066	NM_029985	77809	Mm.29681	NM_029985	ENSMUSG00000028617	Lrrc42	A930011F22Rik|AA536996	leucine rich repeat containing 42	protein-coding
401-1618	chr5	73630218	73630617	+	0	NA	intron (NM_153568, intron 1 of 4)	intron (NM_153568, intron 1 of 4)	2004	NM_153568	231296	Mm.168948	NM_153568	ENSMUSG00000067206	Lrrc66	-	leucine rich repeat containing 66	protein-coding
401-1487	chr9	111148409	111148808	+	0	NA	intron (NM_027742, intron 3 of 13)	intron (NM_027742, intron 3 of 13)	30497	NM_027742	71268	Mm.302287	NM_027742	ENSMUSG00000032497	Lrrfip2	5133400F20Rik|AI850587	leucine rich repeat (in FLII) interacting protein 2	protein-coding
401-133	chr12	41942957	41943356	+	0	NA	intron (NM_053122, intron 6 of 6)	intron (NM_053122, intron 6 of 6)	-457099	NM_001271709	16981	Mm.404786	NM_010733	ENSMUSG00000036295	Lrrn3	NLRR-3	leucine rich repeat protein 3, neuronal	protein-coding
401-1595	chr6	119352452	119352851	+	0	NA	TTS (NM_001362214)	TTS (NM_001362214)	-21885	NM_172492	211187	Mm.121498	NM_172492	ENSMUSG00000055003	Lrtm2	A230084J22|AI841794	leucine-rich repeats and transmembrane domains 2	protein-coding
401-1716	chr7	30965073	30965472	+	0	NA	intron (NM_017405, intron 3 of 9)	B1F|SINE|Alu	8197	NM_001164184	54135	Mm.4067	NM_017405	ENSMUSG00000001247	Lsr	ILDR3|Lisch7	lipolysis stimulated lipoprotein receptor	protein-coding
401-2115	chr18	46804434	46804833	+	0	NA	Intergenic	Intergenic	-45406	NM_029008	74574	Mm.26379	NM_029008	ENSMUSG00000024481	Lvrn	4833403I15Rik|APQ|Aqpep	laeverin	protein-coding
401-2037	chr15	74764423	74764822	+	0	NA	Intergenic	Intergenic	-1055	NM_010742	17068	Mm.878	NM_010742	ENSMUSG00000034634	Ly6d	Ly-61|Ly61|Thb	lymphocyte antigen 6 complex, locus D	protein-coding
401-1223	chr2	50048371	50048770	+	0	NA	Intergenic	RLTR11A|LTR|ERVK	-17859	NR_033304	320343	Mm.130607	NM_177139	ENSMUSG00000050447	Lypd6	E130115E03Rik	LY6/PLAUR domain containing 6	protein-coding
401-477	chr2	49705834	49706233	+	0	NA	intron (NM_008449, intron 10 of 25)	intron (NM_008449, intron 10 of 25)	-81653	NM_027990	71897	Mm.41381	NM_027990	ENSMUSG00000026765	Lypd6b	2310010M24Rik|AW049525	LY6/PLAUR domain containing 6B	protein-coding
401-2121	chr13	81683049	81683448	+	0	NA	intron (NM_001081176, intron 5 of 7)	intron (NM_001081176, intron 5 of 7)	25442	NM_030257	80289	Mm.259969	NM_030257	ENSMUSG00000035840	Lysmd3	1110030H10Rik|BC003322	LysM, putative peptidoglycan-binding, domain containing 3	protein-coding
401-1001	chr13	13569701	13570100	+	0	NA	Intergenic	Intergenic	-20509	NM_010748	17101	Mm.342337	NM_010748	ENSMUSG00000019726	Lyst	D13Sfk13|beige|bg	lysosomal trafficking regulator	protein-coding
401-1087	chr12	119404893	119405292	+	0	NA	Intergenic	Intergenic	-38318	NM_001163136	238455	Mm.31376	NM_001163136	ENSMUSG00000041886	Macc1	4732474O15Rik|Gm267	metastasis associated in colon cancer 1	protein-coding
401-1290	chr5	140151084	140151483	+	0	NA	intron (NM_001359025, intron 11 of 17)	MT2A|LTR|ERVL	23635	NM_001359027	17120	Mm.27250	NM_010752	ENSMUSG00000029554	Mad1l1	AI173502|AW550425|Mad1	MAD1 mitotic arrest deficient 1-like 1	protein-coding
401-1576	chr8	115861312	115861711	+	0	NA	Intergenic	Intergenic	-154617	NM_001025577	17132	Mm.275549	NM_001025577	ENSMUSG00000055435	Maf	2810401A20Rik|A230108G15Rik|AW047063|c-maf	avian musculoaponeurotic fibrosarcoma oncogene homolog	protein-coding
401-1780	chr2	127662794	127663193	+	0	NA	Intergenic	Intergenic	-6298	NM_010762	17153	Mm.39040	NM_010762	ENSMUSG00000027375	Mal	Mpv17|Vip17	myelin and lymphocyte protein, T cell differentiation protein	protein-coding
401-2275	chr15	54561677	54562076	+	0	NA	Intergenic	RLTR17|LTR|ERVK	-9490	NM_178920	105853	Mm.410994	NM_178920	ENSMUSG00000024479	Mal2	AI461653	mal, T cell differentiation protein 2	protein-coding
401-1501	chrX	71087545	71087944	+	0	NA	intron (NM_001081354, intron 1 of 6)	intron (NM_001081354, intron 1 of 6)	37488	NM_001081354	333639	Mm.371730	NM_001081354	ENSMUSG00000059401	Mamld1	G630014P10Rik	mastermind-like domain containing 1	protein-coding
401-549	chr10	53929821	53930220	+	0	NA	intron (NM_008548, intron 8 of 12)	intron (NM_008548, intron 8 of 12)	145717	NM_008548	17155	Mm.117294	NM_008548	ENSMUSG00000003746	Man1a	Man1a1|PCR1	mannosidase 1, alpha	protein-coding
401-1567	chr11	65763332	65763731	+	0	NA	intron (NM_009157, intron 1 of 10)	intron (NM_009157, intron 1 of 10)	-17675	NM_001362740	26398	Mm.412922	NM_009157	ENSMUSG00000033352	Map2k4	JNKK1|MAPKK 4|MEK4|MKK4|PRKMK4|Sek1|Serk1	mitogen-activated protein kinase kinase 4	protein-coding
401-1142	chr9	63273791	63274190	+	0	NA	intron (NM_001364493, intron 13 of 20)	L1MD1|LINE|L1	103912	NM_001364494	23938	Mm.325746	NM_011840	ENSMUSG00000058444	Map2k5	AI324775|AI428457|MEK5|Mapkk5|Prkmk5	mitogen-activated protein kinase kinase 5	protein-coding
401-1641	chr11	110451551	110451950	+	0	NA	intron (NM_001356345, intron 1 of 10)	B4A|SINE|B4	-26765	NM_001356347	26399	Mm.14487	NM_011943	ENSMUSG00000020623	Map2k6	MAPKK 6|MAPKK6|MEK6|MKK6|Prkmk6|SAPKK3	mitogen-activated protein kinase kinase 6	protein-coding
401-1581	chr16	21860829	21861228	+	0	NA	Intergenic	URR1A|DNA|hAT-Charlie	-30941	NM_172821	71751	Mm.420837	NM_172821	ENSMUSG00000033618	Map3k13	C130026N12Rik|LZK	mitogen-activated protein kinase kinase kinase 13	protein-coding
401-2354	chr7	29007551	29007950	+	0	NA	intron (NM_009109, intron 101 of 105)	intron (NM_009109, intron 101 of 105)	24896	NM_008279	26411	Mm.148278	NM_008279	ENSMUSG00000037337	Map4k1	Hpk1|mHPK1	mitogen-activated protein kinase kinase kinase kinase 1	protein-coding
401-1852	chrX	56845113	56845512	+	0	NA	Intergenic	Intergenic	-22987	NM_177293	320923	Mm.186745	NM_177293	ENSMUSG00000067878	Map7d3	4933424A10Rik|Mtap7d3	MAP7 domain containing 3	protein-coding
401-2207	chr16	17001386	17001785	+	0	NA	intron (NM_001357115, intron 1 of 8)	intron (NM_001357115, intron 1 of 8)	18203	NM_001038663	26413	Mm.196581	NM_011949	ENSMUSG00000063358	Mapk1	9030612K14Rik|AA407128|AU018647|C78273|ERK|Erk2|MAPK2|PRKM2|Prkm1|p41mapk|p42mapk	mitogen-activated protein kinase 1	protein-coding
401-1305	chr7	126749145	126749544	+	0	NA	Intergenic	B2_Mm2|SINE|B2	-10282	NM_011952	26417	Mm.8385	NM_011952	ENSMUSG00000063065	Mapk3	Erk-1|Erk1|Ert2|Esrk1|Mnk1|Mtap2k|Prkm3|p44|p44erk1|p44mapk	mitogen-activated protein kinase 3	protein-coding
401-571	chr9	75395989	75396388	+	0	NA	intron (NM_027418, intron 2 of 5)	intron (NM_027418, intron 2 of 5)	13171	NM_027418	50772	Mm.480076	NM_015806	ENSMUSG00000042688	Mapk6	2610021I23Rik|D130053K17Rik|Erk3|Mapk4|Mapk63|Prkm4|Prkm6	mitogen-activated protein kinase 6	protein-coding
401-1250	chr11	104295760	104296159	+	0	NA	intron (NM_001038609, intron 5 of 11)	intron (NM_001038609, intron 5 of 11)	64523	NM_001285454	17762	Mm.1287	NM_010838	ENSMUSG00000018411	Mapt	AI413597|AW045860|Mtapt|Tau	microtubule-associated protein tau	protein-coding
401-1635	chr10	37207016	37207415	+	0	NA	Intergenic	Intergenic	-68289	NM_008538	17118	Mm.30059	NM_008538	ENSMUSG00000069662	Marcks	Macs|PKCSL	myristoylated alanine rich protein kinase C substrate	protein-coding
401-140	chr4	129525900	129526299	+	0	NA	intron (NM_008228, intron 3 of 13)	intron (NM_008228, intron 3 of 13)	12518	NM_010807	17357	Mm.424974	NM_010807	ENSMUSG00000047945	Marcksl1	AL022768|AW215397|AW536807|D4Bc1|F52|MacMARCKS|Macs2|Macs3|Mlp|Mrp	MARCKS-like 1	protein-coding
401-1531	chr4	116449933	116450332	+	0	NA	intron (NM_001369062, intron 1 of 28)	L2|LINE|L2	14049	NM_008641	17776	Mm.9287	NM_008641	ENSMUSG00000003810	Mast2	MAST205|Mtssk	microtubule associated serine/threonine kinase 2	protein-coding
401-2063	chr11	40429090	40429489	+	0	NA	Intergenic	Intergenic	263393	NM_134017	108645	Mm.293771	NM_134017	ENSMUSG00000042032	Mat2b	1110064C04Rik|2410018D16Rik|AI182287|AU022853|MAT-II|MATIIbeta|TGR	methionine adenosyltransferase II, beta	protein-coding
401-1565	chr12	76979566	76979965	+	0	NA	Intergenic	Intergenic	-17517	NM_001361663	17187	Mm.268548	NM_008558	ENSMUSG00000059436	Max	AA960152|AI875693|bHLHd4|bHLHd5|bHLHd6|bHLHd7|bHLHd8	Max protein	protein-coding
401-83	chr15	77059914	77060313	+	0	NA	Intergenic	URR1A|DNA|hAT-Charlie	-9445	NM_013593	17189	Mm.404074	NM_013593	ENSMUSG00000018893	Mb	AI325109	myoglobin	protein-coding
401-521	chr16	28902152	28902551	+	0	NA	intron (NM_177718, intron 1 of 1)	(TG)n|Simple_repeat|Simple_repeat	27347	NM_177718	239796	Mm.155887	NM_177718	ENSMUSG00000051065	Mb21d2	1600021P15Rik|A430031N04|C87006	Mab-21 domain containing 2	protein-coding
401-1545	chr3	60541122	60541521	+	0	NA	intron (NM_001310514, intron 2 of 8)	intron (NM_001310514, intron 2 of 8)	40142	NM_001253709	56758	Mm.255723	NM_020007	ENSMUSG00000027763	Mbnl1	Mbnl|mKIAA0428	muscleblind like splicing factor 1	protein-coding
401-451	chr13	30203019	30203418	+	0	NA	intron (NM_153546, intron 4 of 12)	ORR1A2|LTR|ERVL-MaLR	66728	NM_153546	218121	Mm.89682	NM_153546	ENSMUSG00000038732	Mboat1	9130215M02Rik|BC023845|LPEAT1|Moact1|Oact1	membrane bound O-acyltransferase domain containing 1	protein-coding
401-1237	chr12	24889493	24889892	+	0	NA	intron (NM_001083341, intron 3 of 11)	intron (NM_001083341, intron 3 of 11)	58093	NM_026037	67216	Mm.167671	NM_026037	ENSMUSG00000020646	Mboat2	2810049G06Rik|AU022889|AW547221|LPCAT4|Moact2|Oact2	membrane bound O-acyltransferase domain containing 2	protein-coding
401-872	chr18	82563659	82564058	+	0	NA	intron (NM_001025254, intron 2 of 5)	URR1A|DNA|hAT-Charlie	9350	NM_001025254	17196	Mm.252063	NM_010777	ENSMUSG00000041607	Mbp	C76307|Hmbpr|R75289|golli-mbp|jve|mld|shi	myelin basic protein	protein-coding
401-2328	chr18	44668251	44668650	+	0	NA	intron (NR_026853, intron 1 of 4)	intron (NR_026853, intron 1 of 4)	-6184	NM_001085374	328949	Mm.312511	NM_001033406	ENSMUSG00000071856	Mcc	D18Ertd451e|E330037C19	mutated in colorectal cancers	protein-coding
401-192	chr2	5009479	5009878	+	0	NA	intron (NM_027290, intron 2 of 19)	intron (NM_027290, intron 2 of 19)	2666	NM_001305259	70024	Mm.23828	NM_027290	ENSMUSG00000026669	Mcm10	2410041F14Rik|AU018508|C330019M07Rik|C79164	minichromosome maintenance 10 replication initiation factor	protein-coding
401-148	chr7	128731659	128732058	+	0	NA	intron (NM_145955, intron 1 of 15)	intron (NM_145955, intron 1 of 15)	8571	NM_145955	210711	Mm.58882	NM_145955	ENSMUSG00000048170	Mcmbp	1110007A13Rik|AU017382|BC025641|MCM-BP	minichromosome maintenance complex binding protein	protein-coding
401-1194	chr14	56084288	56084687	+	0	NA	intron (NM_008572, intron 1 of 4)	intron (NM_008572, intron 1 of 4)	710	NM_008572	17231	Mm.41979	NM_008572	ENSMUSG00000022157	Mcpt8	BB139338|MMCP-8	mast cell protease 8	protein-coding
401-2244	chr10	59658108	59658507	+	0	NA	Intergenic	Intergenic	-41615	NM_001033259	215999	Mm.296470	NM_001033259	ENSMUSG00000009647	Mcu	2010012O16Rik|AV064928|C10orf42|Ccdc109a|D130073L02Rik|Gm64	mitochondrial calcium uniporter	protein-coding
401-813	chrX	36828270	36828669	+	0	NA	Intergenic	Intergenic	-11269	NR_131979	69591	Mm.482947	NR_131979	ENSMUSG00000097468	Mdrl	2310010G23Rik	mitochondrial dynamic related lncRNA	ncRNA
401-168	chr18	73836628	73837027	+	0	NA	Intergenic	RMER6A|LTR|ERVK	-21389	NM_145494	107029	Mm.36817	NM_145494	ENSMUSG00000024556	Me2	AW120568|D030040L20Rik|NAD-ME	malic enzyme 2, NAD(+)-dependent, mitochondrial	protein-coding
401-2085	chr8	119795635	119796034	+	0	NA	Intergenic	Intergenic	-17418	NM_028883	74347	Mm.358759	NM_028883	ENSMUSG00000034105	Meak7	4632415K11Rik|Kiaa1609|Tldc1	MTOR associated protein , eak-7 homolog	protein-coding
401-1357	chr3	30222974	30223373	+	0	NA	intron (NM_001361034, intron 2 of 16)	(CA)n|Simple_repeat|Simple_repeat	-209969	NM_007963	14013	Mm.56965	NM_007963	ENSMUSG00000027684	Mecom	D630039M04Rik|Evi-1|Evi1|Jbo|Mds|Mds1|Mds1-Evi1|Prdm3|Znfpr1b1	MDS1 and EVI1 complex locus	protein-coding
401-1468	chr5	118456847	118457246	+	0	NA	Intergenic	URR1A|DNA|hAT-Charlie	-103673	NM_001347445	76199	Mm.206238	NM_172424	ENSMUSG00000018076	Med13l	2210413I17Rik|6330591G05Rik|9030618F05Rik|Thrap2|Trap240L|mKIAA1025	mediator complex subunit 13-like	protein-coding
401-1416	chr7	67451922	67452321	+	0	NA	Intergenic	Intergenic	-79263	NM_001033713	17258	Mm.132788	NM_001033713	ENSMUSG00000030557	Mef2a	A430079H05Rik	myocyte enhancer factor 2A	protein-coding
401-1781	chr16	3723409	3723808	+	0	NA	Intergenic	Intergenic	-5484	NM_001161790	54483	Mm.143718	NM_019453	ENSMUSG00000022534	Mefv	FMF|TRIM20|pyrin	Mediterranean fever	protein-coding
401-2167	chr18	57186097	57186496	+	0	NA	intron (NM_001001979, intron 2 of 24)	B1F|SINE|Alu	53206	NM_001001979	70417	Mm.297863	NM_001001979	ENSMUSG00000024593	Megf10	3000002B06Rik|Gm331	multiple EGF-like-domains 10	protein-coding
401-123	chr2	115912056	115912455	+	0	NA	intron (NM_001136072, intron 9 of 12)	intron (NM_001136072, intron 9 of 12)	152364	NM_001346036	17536	Mm.247566	NM_010825	ENSMUSG00000027210	Meis2	A430109D20Rik|Mrg1|Stra10	Meis homeobox 2	protein-coding
401-438	chr18	21084093	21084492	+	0	NA	intron (NM_008586, intron 6 of 14)	intron (NM_008586, intron 6 of 14)	11948	NM_008586	17288	Mm.2682	NM_008586	ENSMUSG00000024313	Mep1b	Mep-1b	meprin 1 beta	protein-coding
401-1195	chr10	93883943	93884342	+	0	NA	intron (NM_019648, intron 3 of 11)	PB1D10|SINE|Alu	7060	NM_019648	56307	Mm.289329	NM_019648	ENSMUSG00000036112	Metap2	4930584B20Rik|A930035J23Rik|AI047573|AL024412|AU014659|Amp2|Mnpep|p67|p67eIF2	methionine aminopeptidase 2	protein-coding
401-163	chr11	121750645	121751044	+	0	NA	Intergenic	Lx6|LINE|L1	48417	NM_144797	210029	Mm.153566	NM_144797	ENSMUSG00000039208	Metrnl	9430048M07Rik|BC019776	meteorin, glial cell differentiation regulator-like	protein-coding
401-217	chr10	128961344	128961743	+	0	NA	promoter-TSS (NM_027853)	promoter-TSS (NM_027853)	-555	NM_027853	71664	Mm.337232	NM_027853	ENSMUSG00000025347	Mettl7b	0610006F02Rik|AI266817	methyltransferase like 7B	protein-coding
401-75	chr3	67554081	67554480	+	0	NA	Intergenic	Lx7|LINE|L1	-28488	NM_025813	66868	Mm.491153	NM_025813	ENSMUSG00000027775	Mfsd1	1200003O06Rik	major facilitator superfamily domain containing 1	protein-coding
401-1929	chr19	46355055	46355454	+	0	NA	Intergenic	Intergenic	-1626	NM_029186	75146	Mm.159290	NM_029186	ENSMUSG00000025227	Mfsd13a	4930449A08Rik|4930538D17Rik|Tmem180	major facilitator superfamily domain containing 13a	protein-coding
401-2251	chr4	122945719	122946118	+	0	NA	TTS (NM_029662)	TTS (NM_029662)	15270	NM_029662	76574	Mm.331842	NM_029662	ENSMUSG00000028655	Mfsd2a	1700018O18Rik|Mfsd2|NLS1	major facilitator superfamily domain containing 2A	protein-coding
401-1360	chr1	132086284	132086683	+	0	NA	Intergenic	Intergenic	-18421	NM_001114662	213006	Mm.208445	NM_172510	ENSMUSG00000059149	Mfsd4a	A230072B04|A930031D07Rik|AI850289|Mfsd4	major facilitator superfamily domain containing 4A	protein-coding
401-1532	chr1	37620258	37620657	+	0	NA	intron (NM_028096, intron 7 of 9)	MTD|LTR|ERVL-MaLR	-79441	NM_173870	269181	Mm.25861	NM_173870	ENSMUSG00000026110	Mgat4a	9530018I07Rik|GnT-IVa|glcNAc-T-IVa	mannoside acetylglucosaminyltransferase 4, isoenzyme A	protein-coding
401-1541	chr1	127202252	127202651	+	0	NA	Intergenic	MTD|LTR|ERVL-MaLR	-2535	NM_145128	107895	Mm.214682	NM_145128	ENSMUSG00000036155	Mgat5	4930471A21Rik|5330407H02Rik|AI480971|GlcNAc-TV	mannoside acetylglucosaminyltransferase 5	protein-coding
401-1424	chr6	138173461	138173860	+	0	NA	Intergenic	Intergenic	32073	NM_001361309	56615	Mm.14796	NM_019946	ENSMUSG00000008540	Mgst1	1500002K10Rik|Gst	microsomal glutathione S-transferase 1	protein-coding
401-1462	chr1	167374859	167375258	+	0	NA	intron (NM_025569, intron 4 of 5)	L2a|LINE|L2	18783	NM_025569	66447	Mm.218286	NM_025569	ENSMUSG00000026688	Mgst3	2010012L10Rik|2010306B17Rik|2700004G04Rik|AA516734|GST-III	microsomal glutathione S-transferase 3	protein-coding
401-1242	chr7	112345726	112346125	+	0	NA	intron (NM_001193305, intron 22 of 25)	intron (NM_001193305, intron 22 of 25)	-22383	NM_027587	100504195	Mm.291129	NM_027587	ENSMUSG00000038244	Micalcl	4921517J23Rik	MICAL C-terminal like	protein-coding
401-1638	chrX	140637992	140638391	+	0	NA	Intergenic	RMER15|LTR|ERVL	-26321	NM_011845	23947	Mm.131097	NM_011845	ENSMUSG00000000266	Mid2	FXY2|Trim1	midline 2	protein-coding
401-503	chr15	80208465	80208864	+	0	NA	intron (NM_010795, intron 1 of 1)	intron (NM_010795, intron 1 of 1)	-25416	NM_178719	239555	Mm.307163	NM_178719	ENSMUSG00000022412	Mief1	A230016E22|AI452372|Smcr7l	mitochondrial elongation factor 1	protein-coding
401-25	chr13	111622318	111622717	+	0	NA	Intergenic	Intergenic	-63661	NM_172593	218613	Mm.31012	NM_172593	ENSMUSG00000032727	Mier3	5730509D14|AU015422|D130064H19Rik	MIER family member 3	protein-coding
401-1940	chr3	152312237	152312636	+	0	NA	intron (NM_001162375, intron 7 of 13)	intron (NM_001162375, intron 7 of 13)	27971	NM_174868	215708	Mm.135018	NM_174868	ENSMUSG00000054942	Miga1	A930038D06|AI852168|C030011O14Rik|Fam73a|Mita1	mitoguardin 1	protein-coding
401-292	chr19	32481049	32481448	+	0	NA	Intergenic	MLT1M|LTR|ERVL-MaLR	-4521	NM_010799	17330	Mm.255116	NM_010799	ENSMUSG00000024896	Minpp1	AA408516	multiple inositol polyphosphate histidine phosphatase 1	protein-coding
401-337	chr5	83029741	83030140	+	0	NA	Intergenic	ORR1B1|LTR|ERVL-MaLR	-230875	NR_035415	100316803		NR_035415	ENSMUSG00000080586	Mir1187	Mirn1187|mir-1187|mmu-mir-1187	microRNA 1187	ncRNA
401-1661	chr4	150754064	150754463	+	0	NA	Intergenic	ORR1F|LTR|ERVL-MaLR	43689	NR_162802	114482888		NR_162802		Mir12196	mmu-mir-12196	microRNA mir-12196	ncRNA
401-1747	chr5	32058786	32059185	+	0	NA	intron (NM_181279, intron 13 of 13)	intron (NM_181279, intron 13 of 13)	-33738	NR_162804	114483662		NR_162804		Mir12198	mmu-mir-12198	microRNA mir-12198	ncRNA
401-1322	chr9	88324606	88325005	+	0	NA	TTS (NR_162813)	TTS (NR_162813)	997	NR_162813	114482949		NR_162813		Mir12205	mmu-mir-12205	microRNA mir-12205	ncRNA
401-2135	chr18	69152232	69152631	+	0	NA	Intergenic	Intergenic	-130158	NR_105780	102465187		NR_105780	ENSMUSG00000098366	Mir145b	Gm27644|mmu-mir-145b	microRNA 145b	ncRNA
401-1346	chr13	109773528	109773927	+	0	NA	intron (NM_011056, intron 7 of 16)	B4A|SINE|B4	-130082	NR_035442	100316683		NR_035442	ENSMUSG00000084651	Mir1904	Mirn1904|mmu-mir-1904	microRNA 1904	ncRNA
401-2091	chr10	93176314	93176713	+	0	NA	intron (NM_146239, intron 1 of 16)	Lx8|LINE|L1	13728	NR_035452	100316689		NR_035452	ENSMUSG00000089214	Mir1931	mir-1931|mmu-mir-1931	microRNA 1931	ncRNA
401-737	chr1	185282646	185283045	+	0	NA	intron (NM_001163754, intron 33 of 34)	intron (NM_001163754, intron 33 of 34)	-30474	NR_029580	387189		NR_029580	ENSMUSG00000065581	Mir194-1	Mirn194|Mirn194-1|miR-194|mir-194-1	microRNA 194-1	ncRNA
401-915	chr2	115662763	115663162	+	0	NA	intron (NM_207264, intron 5 of 10)	intron (NM_207264, intron 5 of 10)	24237	NR_035476	100316703		NR_035476	ENSMUSG00000088606	Mir1951	mir-1951|mmu-mir-1951	microRNA 1951	ncRNA
401-864	chr4	48226745	48227144	+	0	NA	intron (NM_001355184, intron 3 of 10)	intron (NM_001355184, intron 3 of 10)	-13729	NR_035484	100316708		NR_035484	ENSMUSG00000087844	Mir1958	mmu-mir-1958	microRNA 1958	ncRNA
401-1288	chr5	30167339	30167738	+	0	NA	intron (NM_001289799, intron 4 of 15)	intron (NM_001289799, intron 4 of 15)	-3201	NR_035486	100316709		NR_035486	ENSMUSG00000088113	Mir1960	mir-1960|mmu-mir-1960	microRNA 1960	ncRNA
401-559	chr18	10848932	10849331	+	0	NA	Intergenic	RLTR17|LTR|ERVK	-63579	NR_029781	723959		NR_029781	ENSMUSG00000106348	Mir1a-2	Mir1-2|Mirn1-2|mir-1a-2|mmu-mir-1-2|mmu-mir-1a-2	microRNA 1a-2	ncRNA
401-1726	chr8	73170638	73171037	+	0	NA	intron (NM_001317391, intron 3 of 15)	intron (NM_001317391, intron 3 of 15)	154325	NR_039551	100628574		NR_039551	ENSMUSG00000093140	Mir28b	mmu-mir-28b	microRNA 28b	ncRNA
401-1706	chr15	53618017	53618416	+	0	NA	intron (NM_177225, intron 4 of 4)	intron (NM_177225, intron 4 of 4)	-3937	NR_039538	100628567		NR_039538	ENSMUSG00000104794	Mir28c	mmu-mir-28c	microRNA 28c	ncRNA
401-504	chr12	109895311	109895710	+	0	NA	Intergenic	MLT1A0|LTR|ERVL-MaLR	147632	NR_037233	100499517		NR_037233	ENSMUSG00000093351	Mir3072	mir-3072|mmu-mir-3072	microRNA 3072	ncRNA
401-663	chr15	76290603	76291002	+	0	NA	TTS (NR_037240)	TTS (NR_037240)	166	NR_037240	100526548		NR_037240	ENSMUSG00000093169	Mir3079	mmu-mir-3079	microRNA 3079	ncRNA
401-2066	chr3	27531038	27531437	+	0	NA	intron (NM_001356953, intron 7 of 26)	intron (NM_001356953, intron 7 of 26)	53758	NR_037275	100526525		NR_037275	ENSMUSG00000092695	Mir3092	mir-3092|mmu-mir-3092	microRNA 3092	ncRNA
401-709	chr4	41007644	41008043	+	0	NA	intron (NM_001290448, intron 14 of 15)	RMER15|LTR|ERVL	14148	NR_037277	100526501		NR_037277	ENSMUSG00000092862	Mir3094	mir-3094|mmu-mir-3094	microRNA 3094	ncRNA
401-933	chr4	88906651	88907050	+	0	NA	Intergenic	ID4|SINE|ID	3812	NR_029747	723895		NR_029747	ENSMUSG00000065408	Mir31	Mirn31|miR-31|mmu-mir-31	microRNA 31	ncRNA
401-40	chrX	13716803	13717202	+	0	NA	intron (NM_009806, intron 2 of 24)	MIR|SINE|MIR	-2851	NR_037311	100499528		NR_037311	ENSMUSG00000092752	Mir3473a	Mir3473|mir-3473a|mmu-mir-3473|mmu-mir-3473a	microRNA 3473a	ncRNA
401-2031	chr11	79790108	79790507	+	0	NA	Intergenic	Intergenic	63907	NR_029959	723853		NR_029959	ENSMUSG00000065489	Mir365-2	Mirn365-2|mir-365-2	microRNA 365-2	ncRNA
401-420	chr11	88404139	88404538	+	0	NA	intron (NM_054043, intron 8 of 13)	intron (NM_054043, intron 8 of 13)	51565	NR_039545	100628571		NR_039545	ENSMUSG00000092985	Mir378b	mir-378b|mmu-mir-378b	microRNA 378b	ncRNA
401-1029	chr3	85519385	85519784	+	0	NA	Intergenic	URR1A|DNA|hAT-Charlie	52207	NR_130326	100316670		NR_130326	ENSMUSG00000080424	Mir466k	Mirn466k|mmu-mir-466k	microRNA 466k	ncRNA
401-26	chr3	28359090	28359489	+	0	NA	intron (NM_001163009, intron 2 of 30)	intron (NM_001163009, intron 2 of 30)	-60654	NR_130342	100628591		NR_130342	ENSMUSG00000092990	Mir466q	Mir446q|mmu-mir-466q|mu-mir-446q	microRNA 466q	ncRNA
401-1893	chr9	115365198	115365597	+	0	NA	Intergenic	Intergenic	-16422	NR_130329	100316675		NR_130329	ENSMUSG00000080409	Mir467h	Mirn467h|mmu-mir-467h	microRNA 467h	ncRNA
401-2265	chr19	16329323	16329722	+	0	NA	intron (NM_008139, intron 3 of 6)	intron (NM_008139, intron 3 of 6)	-14518	NR_105832	102465218		NR_105832	ENSMUSG00000098718	Mir496b	Gm28028|mmu-mir-496b	microRNA 496b	ncRNA
401-161	chr12	75997528	75997927	+	0	NA	intron (NM_001005510, intron 60 of 115)	MTD|LTR|ERVL-MaLR	88624	NR_039560	100628610		NR_039560	ENSMUSG00000092922	Mir5101	mmu-mir-5101|mu-mir-5101	microRNA 5101	ncRNA
401-422	chr10	7851726	7852125	+	0	NA	intron (NM_172785, intron 2 of 5)	intron (NM_172785, intron 2 of 5)	15544	NR_039563	100628581		NR_039563	ENSMUSG00000093060	Mir5104	mir-5104|mmu-mir-5104|mu-mir-5104	microRNA 5104	ncRNA
401-1881	chr5	30625333	30625732	+	0	NA	TTS (NM_010608)	TTS (NM_010608)	-22404	NR_049199	100885838		NR_049199	ENSMUSG00000093710	Mir5625	Gm23930|mmu-mir-5625	microRNA 5625	ncRNA
401-1022	chr13	109322258	109322657	+	0	NA	intron (NM_011056, intron 3 of 16)	intron (NM_011056, intron 3 of 16)	-2287	NR_030644	100124489		NR_030644	ENSMUSG00000076946	Mir582	Mirn582|mir-582|mmu-mir-582	microRNA 582	ncRNA
401-54	chr1	81894778	81895177	+	0	NA	Intergenic	Intergenic	-236939	NR_105762	102466629		NR_105762	ENSMUSG00000098797	Mir6344	Gm27840|mmu-mir-6344	microRNA 6344	ncRNA
401-176	chr1	93358849	93359248	+	0	NA	intron (NM_023200, intron 8 of 9)	intron (NM_023200, intron 8 of 9)	6890	NR_105763	102466630		NR_105763	ENSMUSG00000098689	Mir6345	Gm27819|mmu-mir-6345	microRNA 6345	ncRNA
401-2266	chr14	105607213	105607612	+	0	NA	Intergenic	Intergenic	16358	NR_105814	102465207		NR_105814	ENSMUSG00000098780	Mir6390	Gm27562|mmu-mir-6390	microRNA 6390	ncRNA
401-763	chr14	118579338	118579737	+	0	NA	intron (NM_001033336, intron 19 of 30)	intron (NM_001033336, intron 19 of 30)	12935	NR_105815	102465208		NR_105815	ENSMUSG00000098433	Mir6391	Gm27914|mmu-mir-6391	microRNA 6391	ncRNA
401-1294	chr8	34268289	34268688	+	0	NA	Intergenic	B4A|SINE|B4	-101776	NR_105820	102465211		NR_105820	ENSMUSG00000098785	Mir6395	Gm27561|mmu-mir-6395	microRNA 6395	ncRNA
401-247	chr19	44799399	44799798	+	0	NA	intron (NM_001368746, intron 6 of 10)	intron (NM_001368746, intron 6 of 10)	-8808	NR_105831	102466645		NR_105831	ENSMUSG00000098952	Mir6405	Gm27349|mmu-mir-6405	microRNA 6405	ncRNA
401-2222	chr10	60877128	60877527	+	0	NA	Intergenic	Intergenic	-45696	NR_105835	102466158		NR_105835	ENSMUSG00000099279	Mir6408	Gm27451|mmu-mir-6408	microRNA 6408	ncRNA
401-1820	chr10	20263704	20264103	+	0	NA	intron (NM_001358787, intron 8 of 17)	(TG)n|Simple_repeat|Simple_repeat	33785	NR_105840	102466647		NR_105840	ENSMUSG00000098887	Mir6413	Gm27432|mmu-mir-6413	microRNA 6413	ncRNA
401-1868	chr14	67852805	67853204	+	0	NA	intron (NM_177780, intron 5 of 51)	intron (NM_177780, intron 5 of 51)	6741	NR_105857	102465310		NR_105857	ENSMUSG00000098866	Mir6539	Gm27464|mir-6539|mmu-mir-6539	microRNA 6539	ncRNA
401-1520	chr1	185270582	185270981	+	0	NA	intron (NM_001163754, intron 26 of 34)	intron (NM_001163754, intron 26 of 34)	27806	NR_035529	100316737		NR_035529	ENSMUSG00000105770	Mir664	mir-664|mmu-mir-664	microRNA 664	ncRNA
401-1826	chr5	24264211	24264610	+	0	NA	Intergenic	Intergenic	6882	NR_030454	735274		NR_030454	ENSMUSG00000106252	Mir684-1	Mirn684-1	microRNA 684-1	ncRNA
401-2098	chr1	34123322	34123721	+	0	NA	intron (NM_001276764, intron 8 of 102)	intron (NM_001276764, intron 8 of 102)	6162	NR_105861	102466987		NR_105861	ENSMUSG00000105982	Mir6896	mmu-mir-6896	microRNA 6896	ncRNA
401-1577	chr1	64081694	64082093	+	0	NA	intron (NM_033563, intron 1 of 3)	intron (NM_033563, intron 1 of 3)	-39392	NR_105864	102466760		NR_105864	ENSMUSG00000098487	Mir6899	Gm27384|mmu-mir-6899	microRNA 6899	ncRNA
401-188	chr10	24903682	24904081	+	0	NA	intron (NM_001166416, intron 22 of 29)	intron (NM_001166416, intron 22 of 29)	-6783	NR_105870	102465545		NR_105870	ENSMUSG00000099181	Mir6905	Gm27879|mmu-mir-6905	microRNA 6905	ncRNA
401-266	chr4	125636358	125636757	+	0	NA	intron (NM_001081097, intron 3 of 15)	intron (NM_001081097, intron 3 of 15)	131808	NR_035409	100124641		NR_035409	ENSMUSG00000076033	Mir692-3	Mir692-2b|Mirn692-2b|mmu-mir-692-3	microRNA 692-3	ncRNA
401-1437	chr11	74881395	74881794	+	0	NA	intron (NM_197943, intron 2 of 22)	B4|SINE|B4	-13400	NR_105891	102465558		NR_105891	ENSMUSG00000098317	Mir6926	Gm27949|mmu-mir-6926	microRNA 6926	ncRNA
401-2171	chr2	155336887	155337286	+	0	NA	intron (NM_001004721, intron 2 of 11)	PB1|SINE|Alu	-19731	NR_030475	735287		NR_030475	ENSMUSG00000076216	Mir695	Mirn695|mmu-mir-695	microRNA 695	ncRNA
401-1255	chr15	80642087	80642486	+	0	NA	intron (NM_010815, intron 3 of 6)	B3A|SINE|B2	-3787	NR_105922	102466773		NR_105922	ENSMUSG00000098631	Mir6957	Gm27895|mmu-mir-6957	microRNA 6957	ncRNA
401-1159	chr15	89291475	89291874	+	0	NA	intron (NM_001081030, intron 35 of 39)	intron (NM_001081030, intron 35 of 39)	14058	NR_105924	102465981		NR_105924	ENSMUSG00000098442	Mir6959	Gm27807|mmu-mir-6959	microRNA 6959	ncRNA
401-1708	chr4	137506593	137506992	+	0	NA	intron (NM_008305, intron 3 of 96)	intron (NM_008305, intron 3 of 96)	-31494	NR_105985	102465616		NR_105985	ENSMUSG00000099134	Mir7018	Gm27606|mmu-mir-7018	microRNA 7018	ncRNA
401-661	chr4	139637917	139638316	+	0	NA	intron (NM_175438, intron 7 of 14)	intron (NM_175438, intron 7 of 14)	-5926	NR_105987	102465617		NR_105987	ENSMUSG00000098569	Mir7020	Gm27759|mmu-mir-7020	microRNA 7020	ncRNA
401-2227	chr8	95738815	95739214	+	0	NA	intron (NM_001205226, intron 34 of 48)	Lx8|LINE|L1	14200	NR_106041	102465650		NR_106041	ENSMUSG00000106145	Mir7073	mmu-mir-7073	microRNA 7073	ncRNA
401-510	chr8	117454384	117454783	+	0	NA	intron (NM_028941, intron 17 of 20)	intron (NM_028941, intron 17 of 20)	1560	NR_106045	102466801		NR_106045	ENSMUSG00000099062	Mir7077	Gm27774|mmu-mir-7077	microRNA 7077	ncRNA
401-1388	chr8	117456070	117456469	+	0	NA	intron (NM_028941, intron 19 of 20)	intron (NM_028941, intron 19 of 20)	-2996	NR_106046	102465653		NR_106046	ENSMUSG00000098483	Mir7078	Gm27386|mmu-mir-7078	microRNA 7078	ncRNA
401-1154	chr9	109907698	109908097	+	0	NA	Intergenic	Intergenic	18254	NR_106057	102465660		NR_106057	ENSMUSG00000098490	Mir7089	Gm27418|mmu-mir-7089	microRNA 7089	ncRNA
401-518	chr14	60183479	60183878	+	0	NA	Intergenic	Intergenic	45237	NR_030458	751526		NR_030458	ENSMUSG00000076270	Mir719	Mirn719|mmu-mir-719	microRNA 719	ncRNA
401-1993	chr5	136427186	136427585	+	0	NA	intron (NM_001291233, intron 2 of 23)	intron (NM_001291233, intron 2 of 23)	-51582	NR_030500	723975		NR_030500	ENSMUSG00000106479	Mir721	Mirn721|miRY|mir-721|mmu-mir-721	microRNA 721	ncRNA
401-310	chr6	108454426	108454825	+	0	NA	intron (NM_010585, intron 44 of 61)	intron (NM_010585, intron 44 of 61)	-35118	NR_106121	102465766		NR_106121	ENSMUSG00000105697	Mir7661	mmu-mir-7661	microRNA 7661	ncRNA
401-2340	chr2	25064501	25064900	+	0	NA	Intergenic	B2_Mm1t|SINE|B2	4889	NR_106124	102465989		NR_106124	ENSMUSG00000099320	Mir7664	Gm28015|mmu-mir-7664	microRNA 7664	ncRNA
401-2010	chr16	93368499	93368898	+	0	NA	Intergenic	Intergenic	-1022	NR_030429	791074		NR_030429	ENSMUSG00000076457	Mir802	Mirn802|mir-802|mmu-mir-802	microRNA 802	ncRNA
401-1425	chr15	35667815	35668214	+	0	NA	intron (NM_177151, intron 30 of 61)	L1_Mus3|LINE|L1	-6967	NR_030606	100124469		NR_030606	ENSMUSG00000077890	Mir875	Mirn875|mir-875|mmu-mir-875	microRNA 875	ncRNA
401-636	chr6	124942843	124943242	+	0	NA	Intergenic	Intergenic	11654	NM_001170341	30853	Mm.29737	NM_145385	ENSMUSG00000030120	Mlf2	AI256856|AU018944|C77284	myeloid leukemia factor 2	protein-coding
401-201	chr8	119399943	119400342	+	0	NA	intron (NM_001364328, intron 1 of 2)	B4|SINE|B4	5248	NM_019966	56690	Mm.423037	NM_019966	ENSMUSG00000074064	Mlycd	AI324784|Mcd	malonyl-CoA decarboxylase	protein-coding
401-1164	chr8	95359263	95359662	+	0	NA	intron (NM_008609, intron 1 of 9)	MIRb|SINE|MIR	7166	NM_008609	17388	Mm.217116	NM_008609	ENSMUSG00000031790	Mmp15	AI503551|MT-MMP 2|MT2-MMP	matrix metallopeptidase 15	protein-coding
401-707	chr4	155643651	155644050	+	0	NA	intron (NM_001355567, intron 12 of 19)	RMER12|LTR|ERVK	9440	NM_001320235	26561	Mm.29373	NM_011985	ENSMUSG00000029061	Mmp23	CA-MMP	matrix metallopeptidase 23	protein-coding
401-1622	chr4	24557139	24557538	+	0	NA	intron (NM_199467, intron 13 of 23)	B4|SINE|B4	60887	NM_199467	212377	Mm.120919	NM_199467	ENSMUSG00000045751	Mms22l	F730047E07Rik|Gm134	MMS22-like, DNA repair protein	protein-coding
401-406	chr7	99244553	99244952	+	0	NA	Intergenic	Intergenic	-6141	NM_177448	233549	Mm.208030	NM_177448	ENSMUSG00000052396	Mogat2	DGAT2L5|MGAT2|Mgat1l	monoacylglycerol O-acyltransferase 2	protein-coding
401-1171	chr2	128357454	128357853	+	0	NA	intron (NR_028589, intron 1 of 2)	URR1A|DNA|hAT-Charlie	71698	NR_028589	100043424	Mm.297222	NR_028589		Morrbid	Gm14005|Mir4435-2hg	myeloid RNA regulator of BCL2L11 induced cell death	ncRNA
401-273	chr8	117771130	117771529	+	0	NA	Intergenic	Lx8|LINE|L1	30645	NM_001357233	68533	Mm.181836	NM_026758	ENSMUSG00000031843	Mphosph6	1110001M01Rik|AA536809|C86426	M phase phosphoprotein 6	protein-coding
401-595	chr18	7666084	7666483	+	0	NA	Intergenic	Intergenic	-39420	NM_001081287	75739	Mm.133293	NM_001081287	ENSMUSG00000057440	Mpp7	1110068J02Rik|2810038M04Rik|5430426E14Rik|AI415104|Gm955	membrane protein, palmitoylated 7 (MAGUK p55 subfamily member 7)	protein-coding
401-635	chr2	180541765	180542164	+	0	NA	intron (NM_018766, intron 3 of 3)	MER68|LTR|ERVL	-39258	NR_151482	73247	Mm.426558	NM_028479	ENSMUSG00000027569	Mrgbp	1600027N09Rik|AW060503|C80444	MRG/MORF4L binding protein	protein-coding
401-1974	chr18	73854707	73855106	+	0	NA	Intergenic	Intergenic	-4479	NM_001305882	71263	Mm.126220	NM_027741	ENSMUSG00000064036	Mro	4930507C04Rik|4933435E20Rik	maestro	protein-coding
401-1417	chr15	74622018	74622417	+	0	NA	intron (NM_001177437, intron 11 of 26)	MER21C|LTR|ERVL	14101	NM_001177437	69439	Mm.263708	NM_001177437	ENSMUSG00000022603	Mroh4	1700016M24Rik	maestro heat-like repeat family member 4	protein-coding
401-1396	chr17	45693547	45693946	+	0	NA	intron (NM_026732, intron 1 of 2)	intron (NM_026732, intron 1 of 2)	7397	NM_026732	68463	Mm.379158	NM_026732	ENSMUSG00000023939	Mrpl14	1110006I11Rik|AI846816|MRP-L32|Rpml32	mitochondrial ribosomal protein L14	protein-coding
401-272	chr9	104874115	104874514	+	0	NA	intron (NM_028719, intron 3 of 15)	intron (NM_028719, intron 3 of 15)	-178954	NM_053159	94062	Mm.29746	NM_053159	ENSMUSG00000032563	Mrpl3	2010320L16Rik|5930422H18Rik|AA407889|L3mt	mitochondrial ribosomal protein L3	protein-coding
401-165	chr11	97321661	97322060	+	0	NA	intron (NM_025927, intron 3 of 7)	RSINE1|SINE|B4	6144	NM_025927	67036	Mm.5381	NM_025927	ENSMUSG00000018882	Mrpl45	2600005P05Rik|AU043542|R75241	mitochondrial ribosomal protein L45	protein-coding
401-1117	chr14	57852001	57852400	+	0	NA	intron (NM_001360097, intron 7 of 13)	URR1A|DNA|hAT-Charlie	25961	NM_026401	67840	Mm.319530	NM_026401	ENSMUSG00000021967	Mrpl57	2610025P17Rik|AV005697|Mrp63	mitochondrial ribosomal protein L57	protein-coding
401-1080	chr1	160181242	160181641	+	0	NA	Intergenic	Intergenic	-13774	NM_025474	64659	Mm.29599	NM_025474	ENSMUSG00000058267	Mrps14	1810032L21Rik|AL022847|Rpms14	mitochondrial ribosomal protein S14	protein-coding
401-682	chr5	129716761	129717160	+	0	NA	intron (NM_001356955, intron 3 of 3)	URR1A|DNA|hAT-Charlie	1463	NM_001356955	66258	Mm.249809	NM_025450	ENSMUSG00000034211	Mrps17	1810006P02Rik|Mprs17	mitochondrial ribosomal protein S17	protein-coding
401-1023	chr11	5701031	5701430	+	0	NA	Intergenic	Intergenic	6471	NM_001362871	64660	Mm.7328	NM_026080	ENSMUSG00000020477	Mrps24	3110030K20Rik|AI414579|MRP-S24|Rpms24|S24mt	mitochondrial ribosomal protein S24	protein-coding
401-44	chr19	10985946	10986345	+	0	NA	intron (NM_001034898, intron 1 of 6)	intron (NM_001034898, intron 1 of 6)	7105	NM_001034898	545279	Mm.329729	NM_001034898	ENSMUSG00000067571	Ms4a15	E530011F12Rik|Gm1286	membrane-spanning 4-domains, subfamily A, member 15	protein-coding
401-964	chr19	11081081	11081480	+	0	NA	promoter-TSS (NM_022430)	promoter-TSS (NM_022430)	-177	NM_022430	64381	Mm.34460	NM_022430	ENSMUSG00000024730	Ms4a8a	2010004L09Rik|AI481240|CD20L5|Ms4a8	membrane-spanning 4-domains, subfamily A, member 8A	protein-coding
401-288	chr17	87691062	87691461	+	0	NA	intron (NM_008628, intron 7 of 15)	B1F2|SINE|Alu	18729	NM_008628	17685	Mm.4619	NM_008628	ENSMUSG00000024151	Msh2	AI788990	mutS homolog 2	protein-coding
401-1495	chr11	4093283	4093682	+	0	NA	intron (NM_026443, intron 3 of 3)	intron (NM_026443, intron 3 of 3)	1949	NM_026443	67900	Mm.41719	NM_026443	ENSMUSG00000004748	Mtfp1	1700020C11Rik|2610507A21Rik|AV005788|Mtp18	mitochondrial fission process 1	protein-coding
401-308	chr6	83312079	83312478	+	0	NA	intron (NM_008638, intron 2 of 7)	intron (NM_008638, intron 2 of 7)	5326	NM_008638	17768	Mm.443	NM_008638	ENSMUSG00000005667	Mthfd2	AW558851|NMDMC	methylenetetrahydrofolate dehydrogenase (NAD+ dependent), methenyltetrahydrofolate cyclohydrolase	protein-coding
401-1902	chr8	40593336	40593735	+	0	NA	intron (NM_001040699, intron 4 of 13)	intron (NM_001040699, intron 4 of 13)	41257	NM_001040699	54384	Mm.294871	NM_019433	ENSMUSG00000039431	Mtmr7	-	myotubularin related protein 7	protein-coding
401-958	chr15	59101077	59101476	+	0	NA	Intergenic	Intergenic	-19250	NM_144800	211401	Mm.215481	NM_144800	ENSMUSG00000022353	Mtss1	2310003N14Rik|BC024131|D130001D01Rik|Mim|mKIAA0429	MTSS I-BAR domain containing 1	protein-coding
401-761	chr8	41150511	41150910	+	0	NA	Intergenic	Intergenic	-16984	NM_001005863	102103	Mm.149438	NM_001005863	ENSMUSG00000045636	Mtus1	AI481402|ATBP135|Atip1|B430010I23Rik|B430305I03Rik|C85752|Cctsg1-440|MD44|MTSG1|mKIAA1288	mitochondrial tumor suppressor 1	protein-coding
401-2363	chr5	147963910	147964309	+	0	NA	intron (NM_029920, intron 1 of 14)	intron (NM_029920, intron 1 of 14)	6789	NM_001359503	77521	Mm.244177	NM_029920	ENSMUSG00000029651	Mtus2	5730592G18Rik|A730013O20Rik|AU067634|C130038G02Rik|Cazip|Gm763|mKIAA0774	microtubule associated tumor suppressor candidate 2	protein-coding
401-1970	chr16	97442739	97443138	+	0	NA	TTS (NM_019517)	TTS (NM_019517)	19967	NM_010846	17857	Mm.33996	NM_010846	ENSMUSG00000000386	Mx1	AI893580|Mx|Mx-1	MX dynamin-like GTPase 1	protein-coding
401-1521	chr19	53305662	53306061	+	0	NA	Intergenic	Intergenic	-4645	NM_001008542	17859	Mm.2154	NM_010847	ENSMUSG00000025025	Mxi1	Gm10197|Mad2|bHLHc11	MAX interactor 1, dimerization protein	protein-coding
401-1261	chr10	88574168	88574567	+	0	NA	intron (NM_001252372, intron 2 of 28)	intron (NM_001252372, intron 2 of 28)	30785	NM_175418	109272	Mm.147208	NM_175418	ENSMUSG00000020061	Mybpc1	8030451F13Rik	myosin binding protein C, slow-type	protein-coding
401-838	chr15	25632041	25632440	+	0	NA	intron (NM_019472, intron 1 of 40)	intron (NM_019472, intron 1 of 40)	9690	NM_019472	17909	Mm.60590	NM_019472	ENSMUSG00000022272	Myo10	AW048724|D15Ertd600e|mKIAA0799|myosin-X	myosin X	protein-coding
401-1298	chr10	127704560	127704959	+	0	NA	promoter-TSS (NM_001081219)	promoter-TSS (NM_001081219)	-497	NM_001081219	432516	Mm.90450	NM_001081219	ENSMUSG00000025401	Myo1a	BBM-I|Myhl	myosin IA	protein-coding
401-1720	chr9	70292670	70293069	+	0	NA	intron (NM_181072, intron 2 of 27)	intron (NM_181072, intron 2 of 27)	85519	NM_181072	71602	Mm.249311	NM_181072	ENSMUSG00000032220	Myo1e	2310020N23Rik|9130023P14Rik|AA407778|myosin-1e|myr 3	myosin IE	protein-coding
401-1891	chr9	75267083	75267482	+	0	NA	intron (NM_001081322, intron 14 of 40)	L1M3|LINE|L1	35268	NM_001081322	208943	Mm.41339	NM_001081322	ENSMUSG00000033590	Myo5c	9130003O20Rik|BB085560|C330029I24	myosin VC	protein-coding
401-39	chr9	80167070	80167469	+	0	NA	intron (NM_001039546, intron 1 of 32)	intron (NM_001039546, intron 1 of 32)	2235	NM_001039546	17920	Mm.4040	NM_008662	ENSMUSG00000033577	Myo6	BC029719|Myo6<rsv>|Tlc|rsv|sv	myosin VI	protein-coding
401-1887	chr3	123056827	123057226	+	0	NA	Intergenic	MTD|LTR|ERVL-MaLR	-22039	NM_021503	59006	Mm.141157	NM_021503	ENSMUSG00000028116	Myoz2	1110012I24Rik|Fatz-2|Myozl2	myozenin 2	protein-coding
401-1925	chr9	120362683	120363082	+	0	NA	intron (NM_144557, intron 2 of 16)	intron (NM_144557, intron 2 of 16)	58809	NM_144557	245049	Mm.100936	NM_144557	ENSMUSG00000041794	Myrip	A230081N12Rik|Slac2-c|Slac2c	myosin VIIA and Rab interacting protein	protein-coding
401-899	chr9	71602691	71603090	+	0	NA	Intergenic	Intergenic	-10530	NM_001033208	102371	Mm.27585	NM_001033208	ENSMUSG00000041361	Myzap	AA407270|AV006038|Gcom1|Gm20502|Gm640|Grinl1a7|Myozap	myocardial zonula adherens protein	protein-coding
401-1637	chr4	155567448	155567847	+	0	NA	intron (NM_001355599, intron 1 of 10)	intron (NM_001355599, intron 1 of 10)	3832	NM_001159637	192185	Mm.28347	NM_138671	ENSMUSG00000029063	Nadk	4432404C02Rik|BC004012	NAD kinase	protein-coding
401-455	chr13	100419253	100419652	+	0	NA	intron (NM_008670, intron 12 of 15)	ERVB5_1-LTR_MM|LTR|ERVK	33412	NM_008670	17940	Mm.6898	NM_008670	ENSMUSG00000021640	Naip1	AV364616|Birc1a|D13Lsd1|Naip|Naip-rs1	NLR family, apoptosis inhibitory protein 1	protein-coding
401-2032	chr13	100189456	100189855	+	0	NA	intron (NM_001126182, intron 2 of 15)	intron (NM_001126182, intron 2 of 15)	12467	NM_001126182	17948	Mm.89961	NM_010872	ENSMUSG00000078945	Naip2	Birc1b|Naip-rs6	NLR family, apoptosis inhibitory protein 2	protein-coding
401-419	chr8	67497724	67498123	+	0	NA	intron (NM_010874, intron 1 of 1)	intron (NM_010874, intron 1 of 1)	2975	NM_010874	17961	Mm.4695	NM_010874	ENSMUSG00000051147	Nat2	AV377607	N-acetyltransferase 2 (arylamine N-acetyltransferase)	protein-coding
401-1834	chr1	60169436	60169835	+	0	NA	Intergenic	Intergenic	-10964	NM_173444	269198	Mm.205224	NM_173444	ENSMUSG00000073664	Nbeal1	2310076G13Rik|A530050O19Rik|A530083I02Rik|AI662228|ALS2CR17	neurobeachin like 1	protein-coding
401-1909	chr5	45693123	45693522	+	0	NA	exon (NM_019438, exon 15 of 21)	exon (NM_019438, exon 15 of 21)	23397	NM_019438	54392	Mm.32012	NM_019438	ENSMUSG00000015880	Ncapg	5730507H05Rik|Hcapg|MFT.M05.13	non-SMC condensin I complex, subunit G	protein-coding
401-442	chr5	134259770	134260169	+	0	NA	intron (NM_001080747, intron 16 of 33)	MMERVK9E_I-int|LTR|ERVK	-30344	NR_104383	17969	Mm.425296	NM_010876	ENSMUSG00000015950	Ncf1	NCF-47K|NOXO2|Ncf-1|p47-phox|p47<phox>|p47phox	neutrophil cytosolic factor 1	protein-coding
401-1906	chr1	43367355	43367754	+	0	NA	Intergenic	Intergenic	-78197	NM_010879	17974	Mm.389903	NM_010879	ENSMUSG00000066877	Nck2	4833426I10Rik|Grb4|NCKbeta|Nck-2	non-catalytic region of tyrosine kinase adaptor protein 2	protein-coding
401-906	chr1	13384374	13384773	+	0	NA	Intergenic	Intergenic	-10490	NM_008678	17978	Mm.2537	NM_008678	ENSMUSG00000005886	Ncoa2	D1Ertd433e|GRIP-1|Grip1|KAT13C|NCoA-2|SRC-2|TIF2|bHLHe75	nuclear receptor coactivator 2	protein-coding
401-1683	chr2	165996647	165997046	+	0	NA	intron (NM_008679, intron 1 of 22)	intron (NM_008679, intron 1 of 22)	4209	NM_008679	17979	Mm.469663	NM_008679	ENSMUSG00000027678	Ncoa3	2010305B15Rik|AW321064|Actr|Aib1|KAT13B|Rac3|Src3|Tram-1|Tram1|bHLHe42|p/Cip|pCip	nuclear receptor coactivator 3	protein-coding
401-1833	chr2	165006781	165007180	+	0	NA	intron (NM_144892, intron 5 of 7)	intron (NM_144892, intron 5 of 7)	27799	NM_144892	228869	Mm.233080	NM_144892	ENSMUSG00000039804	Ncoa5	CIA	nuclear receptor coactivator 5	protein-coding
401-326	chr10	30683451	30683850	+	0	NA	intron (NM_001358842, intron 9 of 14)	Lx8|LINE|L1	-27783	NM_001111267	211329	Mm.297903	NM_172495	ENSMUSG00000039697	Ncoa7	9030406N13Rik	nuclear receptor coactivator 7	protein-coding
401-71	chr14	105262689	105263088	+	0	NA	intron (NM_001190989, intron 1 of 7)	URR1A|DNA|hAT-Charlie	4265	NM_029561	76273	Mm.290669	NM_029561	ENSMUSG00000053253	Ndfip2	0710001O20Rik|2810436B12Rik|9130207N19Rik|N4wbp5a|mKIAA1165	Nedd4 family interacting protein 2	protein-coding
401-564	chr16	46849536	46849935	+	0	NA	Intergenic	Intergenic	-352768	NM_021496	58998	Mm.40477	NM_021495	ENSMUSG00000022656	Nectin3	2610301B19Rik|3000002N23Rik|4921513D19Rik|AA407785|AU016832|AW538082|CD113|Pvrl3	nectin cell adhesion molecule 3	protein-coding
401-608	chr13	41379380	41379779	+	0	NA	intron (NM_001111324, intron 2 of 7)	intron (NM_001111324, intron 2 of 7)	-20578	NM_017464	18003	Mm.288980	NM_017464	ENSMUSG00000021365	Nedd9	Cas-L|CasL|HEF1|MEF1|Nedd-9|p105	neural precursor cell expressed, developmentally down-regulated gene 9	protein-coding
401-1912	chr2	38448986	38449385	+	0	NA	Intergenic	ORR1F|LTR|ERVL-MaLR	-62512	NM_021606	59126	Mm.143818	NM_021606	ENSMUSG00000026749	Nek6	1300007C09Rik	NIMA (never in mitosis gene a)-related expressed kinase 6	protein-coding
401-1453	chr1	138576265	138576664	+	0	NA	intron (NM_001311148, intron 1 of 7)	intron (NM_001311148, intron 1 of 7)	43293	NM_001311148	59125	Mm.143817	NM_021605	ENSMUSG00000026393	Nek7	2810460C19Rik|AU020186	NIMA (never in mitosis gene a)-related expressed kinase 7	protein-coding
401-724	chr2	79519681	79520080	+	0	NA	Intergenic	L2c|LINE|L2	-63244	NM_010894	18012	Mm.4636	NM_010894	ENSMUSG00000034701	Neurod1	BETA2|BHF-1|Nd1|Neurod|bHLHa3	neurogenic differentiation 1	protein-coding
401-1393	chr11	4860151	4860550	+	0	NA	Intergenic	PB1D9|SINE|Alu	-10806	NM_010898	18016	Mm.297109	NM_010898	ENSMUSG00000009073	Nf2	merlin	neurofibromin 2	protein-coding
401-1792	chr8	106074661	106075060	+	0	NA	intron (NM_010901, intron 1 of 9)	B1F2|SINE|Alu	15270	NM_001368796	18021	Mm.383185	NM_010901	ENSMUSG00000031902	Nfatc3	C80703|D8Ertd281e|NFAT4|NFATx	nuclear factor of activated T cells, cytoplasmic, calcineurin dependent 3	protein-coding
401-565	chr3	135675274	135675673	+	0	NA	intron (NM_008689, intron 1 of 24)	intron (NM_008689, intron 1 of 24)	16074	NM_008689	18033	Mm.256765	NM_008689	ENSMUSG00000028163	Nfkb1	NF-KB1|NF-kappaB|NF-kappaB1|p105|p50|p50/p105	nuclear factor of kappa light polypeptide gene enhancer in B cells 1, p105	protein-coding
401-787	chr19	46287294	46287693	+	0	NA	TTS (NM_178930)	TTS (NM_178930)	-17244	NM_001177369	18034	Mm.102365	NM_019408	ENSMUSG00000025225	Nfkb2	NF-kappaB2|lyt|p49|p49/p100|p50B|p52	nuclear factor of kappa light polypeptide gene enhancer in B cells 2, p49/p100	protein-coding
401-124	chr16	55726000	55726399	+	0	NA	Intergenic	RLTR20C1_MM|LTR|ERVK	95939	NM_001159394	80859	Mm.247272	NM_030612	ENSMUSG00000035356	Nfkbiz	AA408868|INAP|Mail	nuclear factor of kappa light polypeptide gene enhancer in B cells inhibitor, zeta	protein-coding
401-2175	chr6	87008575	87008974	+	0	NA	Intergenic	Lx7|LINE|L1	-1062	NM_001170591	56748	Mm.23809	NM_020045	ENSMUSG00000029993	Nfu1	0610006G17Rik|CGI-33|Hirip5	NFU1 iron-sulfur cluster scaffold	protein-coding
401-1642	chr10	82752919	82753318	+	0	NA	intron (NM_010914, intron 4 of 7)	intron (NM_010914, intron 4 of 7)	11023	NM_010914	18045	Mm.245998	NM_010914	ENSMUSG00000020248	Nfyb	AA985999|Cbf-A	nuclear transcription factor-Y beta	protein-coding
401-982	chr13	46972698	46973097	+	0	NA	Intergenic	RLTR31B2|LTR|ERVK	41953	NM_175340	105193	Mm.25593	NM_175340	ENSMUSG00000044231	Nhlrc1	AI505271|B230309E09Rik|EPM2B	NHL repeat containing 1	protein-coding
401-280	chr3	53303976	53304375	+	0	NA	Intergenic	Intergenic	159083	NM_172501	212114	Mm.85744	NM_172501	ENSMUSG00000042997	Nhlrc3	4833441N19|8030451K01Rik|mKIAA4083	NHL repeat containing 3	protein-coding
401-2367	chr2	150995492	150995891	+	0	NA	intron (NM_207204, intron 1 of 23)	intron (NM_207204, intron 1 of 23)	13707	NM_207204	78177	Mm.120911	NM_207204	ENSMUSG00000068115	Ninl	4930519N13Rik|Gm1004|Gm1634|mKIAA0980	ninein-like	protein-coding
401-1707	chr13	104023165	104023564	+	0	NA	TTS (NM_029447)	TTS (NM_029447)	86250	NM_029447	75805	Mm.127692	NM_029447	ENSMUSG00000021710	Nln	4930472G13Rik|C79345	neurolysin (metallopeptidase M3 family)	protein-coding
401-474	chr1	164347188	164347587	+	0	NA	intron (NM_138314, intron 8 of 13)	intron (NM_138314, intron 8 of 13)	39715	NM_178071	171567	Mm.219428	NM_138314	ENSMUSG00000026575	Nme7	D530024H21Rik|Nm23-M7|Nm23-r7	NME/NM23 family member 7	protein-coding
401-2247	chr13	19704454	19704853	+	0	NA	Intergenic	B3|SINE|B2	-6893	NM_001167909	73412	Mm.279939	NM_181591	ENSMUSG00000041138	Nme8	1700056P15Rik|Sptrx-2|Txndc3	NME/NM23 family member 8	protein-coding
401-802	chr5	76381903	76382302	+	0	NA	Intergenic	Intergenic	-18325	NM_019515	56183	Mm.154879	NM_019515	ENSMUSG00000029236	Nmu	-	neuromedin U	protein-coding
401-111	chr19	38673299	38673698	+	0	NA	intron (NM_019588, intron 3 of 31)	(TG)n|Simple_repeat|Simple_repeat	145739	NM_021315	57753	Mm.86482	NM_021315	ENSMUSG00000024999	Noc3l	AF233884|Fad24	NOC3 like DNA replication regulator	protein-coding
401-2059	chr5	117727193	117727592	+	0	NA	intron (NM_001312914, intron 14 of 19)	intron (NM_001312914, intron 14 of 19)	-139447	NM_008712	18125	Mm.44249	NM_008712	ENSMUSG00000029361	Nos1	2310005C01Rik|N-NOS|NC-NOS|NO|NOS|NOS-I|Nos-1|bNOS|nNOS	nitric oxide synthase 1, neuronal	protein-coding
401-333	chr1	170478948	170479347	+	0	NA	intron (NR_154593, intron 2 of 9)	intron (NR_154593, intron 2 of 9)	77963	NR_154593	70729	Mm.409310	NM_027528	ENSMUSG00000038473	Nos1ap	6330408P19Rik|Capon	nitric oxide synthase 1 (neuronal) adaptor protein	protein-coding
401-1091	chr2	69019852	69020251	+	0	NA	intron (NM_172856, intron 4 of 9)	intron (NM_172856, intron 4 of 9)	-115749	NM_181547	329416	Mm.90047	NM_181547	ENSMUSG00000034738	Nostrin	Daip2|mDaIP2	nitric oxide synthase trafficker	protein-coding
401-1055	chr17	34563810	34564209	+	0	NA	promoter-TSS (NM_010929)	promoter-TSS (NM_010929)	-286	NM_010929	18132	Mm.173813	NM_010929	ENSMUSG00000015468	Notch4	Int-3|Int3|N4	notch 4	protein-coding
401-227	chr19	5004859	5005258	+	0	NA	Intergenic	ORR1E|LTR|ERVL-MaLR	-15087	NM_153553	225872	Mm.287867	NM_153553	ENSMUSG00000045903	Npas4	LE-PAS|Nxf	neuronal PAS domain protein 4	protein-coding
401-1571	chr11	97246831	97247230	+	0	NA	intron (NM_008942, intron 4 of 22)	intron (NM_008942, intron 4 of 22)	33546	NM_008942	19155	Mm.29824	NM_008942	ENSMUSG00000001441	Npepps	AAP-S|MP100|Psa|R74825|goku	aminopeptidase puromycin sensitive	protein-coding
401-60	chr11	32250818	32251217	+	0	NA	intron (NM_181569, intron 4 of 12)	intron (NM_181569, intron 4 of 12)	16690	NM_001284359	17168	Mm.263161	NM_181569	ENSMUSG00000020289	Nprl3	Aag|CGTHBA|HS-26|HS-40|Mare|Phg|Prox1|m(alpha)RE	nitrogen permease regulator-like 3	protein-coding
401-1561	chr14	34140409	34140808	+	0	NA	Intergenic	Intergenic	11811	NM_008919	19065	Mm.57059	NM_008919	ENSMUSG00000048337	Npy4r	NYYR-D|Ppyr1|Y4	neuropeptide Y receptor Y4	protein-coding
401-1385	chr8	107413920	107414319	+	0	NA	intron (NM_026277, intron 8 of 8)	intron (NM_026277, intron 8 of 8)	-10914	NM_008706	18104	Mm.252	NM_008706	ENSMUSG00000003849	Nqo1	AV001255|Dia4|Dtd|Nmo-1|Nmo1|Nmor1|Ox-1|Ox1|Qr1	NAD(P)H dehydrogenase, quinone 1	protein-coding
401-1221	chr16	38294680	38295079	+	0	NA	promoter-TSS (NM_010936)	promoter-TSS (NM_010936)	-55	NM_001098404	18171	Mm.8509	NM_010936	ENSMUSG00000022809	Nr1i2	PXR|PXR.1|PXR.2|PXR1|SXR|mPXR	nuclear receptor subfamily 1, group I, member 2	protein-coding
401-2082	chr10	94095950	94096349	+	0	NA	intron (NM_053072, intron 5 of 20)	intron (NM_053072, intron 5 of 20)	-51782	NM_011629	22025	Mm.107483	NM_011629	ENSMUSG00000005897	Nr2c1	4831444H07Rik|80.3|Eenr|TR2|Tr2-11	nuclear receptor subfamily 2, group C, member 1	protein-coding
401-1060	chr18	39543599	39543998	+	0	NA	Intergenic	Intergenic	-24377	NM_001361212	14815	Mm.129481	NM_008173	ENSMUSG00000024431	Nr3c1	GR|Grl-1|Grl1	nuclear receptor subfamily 3, group C, member 1	protein-coding
401-1848	chr8	77044792	77045191	+	0	NA	intron (NM_001083906, intron 2 of 8)	intron (NM_001083906, intron 2 of 8)	142661	NM_001083906	110784	Mm.324393	NM_001083906	ENSMUSG00000031618	Nr3c2	MR|Mlr	nuclear receptor subfamily 3, group C, member 2	protein-coding
401-1064	chr18	36229775	36230174	+	0	NA	Intergenic	B1_Mus1|SINE|Alu	-32583	NM_001167891	100042150	Mm.380390	NM_001167891	ENSMUSG00000060275	Nrg2	Don1|NTAK	neuregulin 2	protein-coding
401-1236	chr13	36460405	36460804	+	0	NA	intron (NM_001039189, intron 5 of 5)	intron (NM_001039189, intron 5 of 5)	273873	NM_153529	68404	Mm.232930	NM_153529	ENSMUSG00000039114	Nrn1	0710008J23Rik|Cpg15|Nrn	neuritin 1	protein-coding
401-2277	chr19	6417237	6417636	+	0	NA	Intergenic	Intergenic	-1320	NM_020253	18190	Mm.329616	NM_020253	ENSMUSG00000033768	Nrxn2	6430591O13Rik|mKIAA0921	neurexin II	protein-coding
401-1626	chr12	88966293	88966692	+	0	NA	intron (NM_172544, intron 2 of 19)	URR1A|DNA|hAT-Charlie	13102	NM_172544	18191	Mm.425766	NM_172544	ENSMUSG00000066392	Nrxn3	-	neurexin III	protein-coding
401-2302	chr13	55242920	55243319	+	0	NA	intron (NM_008739, intron 4 of 22)	MTB_Mm|LTR|ERVL-MaLR	33337	NM_008739	18193	Mm.168965	NM_008739	ENSMUSG00000021488	Nsd1	AI528500|KMT3B	nuclear receptor-binding SET-domain protein 1	protein-coding
401-1007	chr5	38117054	38117453	+	0	NA	intron (NM_001359398, intron 5 of 9)	intron (NM_001359398, intron 5 of 9)	42490	NM_001359090	18196	Mm.7414	NM_010942	ENSMUSG00000029126	Nsg1	Neep21|m234|p21	neuron specific gene family member 1	protein-coding
401-1136	chr4	6419966	6420365	+	0	NA	intron (NM_010945, intron 14 of 30)	intron (NM_010945, intron 14 of 30)	34106	NM_010945	18201	Mm.3059	NM_010945	ENSMUSG00000028245	Nsmaf	AA959567|C630007J05|Fan	neutral sphingomyelinase (N-SMase) activation associated factor	protein-coding
401-529	chr15	59439418	59439817	+	0	NA	intron (NM_001164604, intron 3 of 4)	ORR1E|LTR|ERVL-MaLR	65419	NM_001164604	68501	Mm.27762	NM_026746	ENSMUSG00000059586	Nsmce2	1110014D18Rik|AI661537	NSE2/MMS21 homolog, SMC5-SMC6 complex SUMO ligase	protein-coding
401-327	chr6	56920214	56920613	+	0	NA	intron (NM_001360963, intron 1 of 9)	L1MC3|LINE|L1	3519	NM_026004	107569	Mm.158936	NM_026004	ENSMUSG00000029780	Nt5c3	1600024P05Rik|2610206B05Rik|3110004A18Rik|AI842776|Nt5c3a|Nt5y|P5'N-1|P5N-1|PN-1|PN-I|PSN1|UMPH|Umph-1|Umph1|cN-III|lupin|p36	5'-nucleotidase, cytosolic III	protein-coding
401-842	chr9	88333101	88333500	+	0	NA	intron (NM_011851, intron 1 of 8)	MER21C|LTR|ERVL	5691	NM_011851	23959	Mm.244235	NM_011851	ENSMUSG00000032420	Nt5e	2210401F01Rik|5'-NT|AI447961|CD73|NT|Nt5|eNT	5' nucleotidase, ecto	protein-coding
401-1939	chr9	29373379	29373778	+	0	NA	intron (NM_001357597, intron 2 of 8)	MLTR11B|LTR|ERVK	39107	NM_001357602	235106	Mm.283138	NM_172290	ENSMUSG00000059974	Ntm	6230410L23Rik|B230210G24Rik|Hnt|Igdcc2|R75390	neurotrimin	protein-coding
401-1552	chr10	93617370	93617769	+	0	NA	Intergenic	Intergenic	-23480	NM_021320	57764	Mm.483868	NM_021320	ENSMUSG00000020019	Ntn4	-	netrin 4	protein-coding
401-144	chr10	95644073	95644472	+	0	NA	Intergenic	B1_Mur1|SINE|Alu	-80126	NM_001358996	71207	Mm.24397	NM_027722	ENSMUSG00000020029	Nudt4	4933436C10Rik|DIPP-2|DIPP2|DIPP2alpha|DIPP2beta|HDCMB47P	nudix (nucleoside diphosphate linked moiety X)-type motif 4	protein-coding
401-769	chr8	114154652	114155051	+	0	NA	Intergenic	Intergenic	21277	NM_001290182	67528	Mm.27889	NM_024437	ENSMUSG00000031767	Nudt7	1300007B24Rik|2210404C19Rik	nudix (nucleoside diphosphate linked moiety X)-type motif 7	protein-coding
401-1629	chr2	90647086	90647485	+	0	NA	Intergenic	Intergenic	-29930	NM_021512	59015	Mm.24532	NM_021512	ENSMUSG00000051329	Nup160	160kDa|2810011M03Rik|AA414952|AU020188|Gtl-13|Gtl1-13|Gtl13|mKIAA0197	nucleoporin 160	protein-coding
401-2147	chr1	181131993	181132392	+	0	NA	intron (NM_026171, intron 6 of 22)	intron (NM_026171, intron 6 of 22)	12012	NM_026171	67459	Mm.263464	NM_026171	ENSMUSG00000026516	Nvl	1200009I24Rik	nuclear VCP-like	protein-coding
401-922	chr9	43226934	43227333	+	0	NA	intron (NM_178644, intron 1 of 3)	intron (NM_178644, intron 1 of 3)	12683	NM_178644	102644	Mm.246479	NM_178644	ENSMUSG00000032014	Oaf	AL024221|D130038B21Rik|D9Ucla1	out at first homolog	protein-coding
401-1774	chr5	120924016	120924415	+	0	NA	Intergenic	Intergenic	9397	NM_133893	100535	Mm.247620	NM_133893	ENSMUSG00000032623	Oas1d	AA536864|C85127|oasl8	2'-5' oligoadenylate synthetase 1D	protein-coding
401-1738	chr5	114919581	114919980	+	0	NA	Intergenic	Intergenic	-3460	NM_145209	231655	Mm.95479	NM_145209	ENSMUSG00000041827	Oasl1	7530414C13Rik|oasl9	2'-5' oligoadenylate synthetase-like 1	protein-coding
401-514	chr5	114902181	114902580	+	0	NA	intron (NM_001359181, intron 2 of 4)	intron (NM_001359181, intron 2 of 4)	5446	NM_001359181	23962	Mm.228363	NM_011854	ENSMUSG00000029561	Oasl2	M1204|Mmu-OASL|Oasl	2'-5' oligoadenylate synthetase-like 2	protein-coding
401-547	chr5	73355532	73355931	+	0	NA	Intergenic	(TG)n|Simple_repeat|Simple_repeat	-16784	NM_026950	433904	Mm.274892	NM_026950	ENSMUSG00000029153	Ociad2	1810027I20Rik	OCIA domain containing 2	protein-coding
401-1096	chr5	144054004	144054403	+	0	NA	Intergenic	B3A|SINE|B2	-3594	NM_033039	18261	Mm.270533	NM_033039	ENSMUSG00000029618	Ocm	-	oncomodulin	protein-coding
401-1222	chrX	47943298	47943697	+	0	NA	intron (NM_177215, intron 14 of 23)	intron (NM_177215, intron 14 of 23)	31041	NM_177215	320634	Mm.210343	NM_177215	ENSMUSG00000001173	Ocrl	9530014D17Rik|BB143339|OCRL1	OCRL, inositol polyphosphate-5-phosphatase	protein-coding
401-758	chr12	17492965	17493364	+	0	NA	Intergenic	Intergenic	-51709	NM_013614	18263	Mm.34102	NM_013614	ENSMUSG00000011179	Odc1	ODC	ornithine decarboxylase, structural 1	protein-coding
401-848	chr3	145195544	145195943	+	0	NA	Intergenic	MIR|SINE|MIR	77143	NM_025714	52184	Mm.259105	NM_025714	ENSMUSG00000028256	Odf2l	4733401D09Rik|9630045K08Rik|D3Ertd250e	outer dense fiber of sperm tails 2-like	protein-coding
401-843	chr14	32351498	32351897	+	0	NA	Intergenic	MLTR11A|LTR|ERVK	29678	NM_001081130	239017	Mm.318302	NM_001081130	ENSMUSG00000021913	Ogdhl	-	oxoglutarate dehydrogenase-like	protein-coding
401-1355	chr14	8460758	8461157	+	0	NA	intron (NM_028934, intron 14 of 15)	intron (NM_028934, intron 14 of 15)	-82194	NM_146050	18300	Mm.25351	NM_146050	ENSMUSG00000021749	Oit1	2310076N21Rik|AV067083|EF-7|Fam3d	oncoprotein induced transcript 1	protein-coding
401-373	chr7	104167421	104167820	+	0	NA	Intergenic	Intergenic	-2804	NM_172905	244180	Mm.17149	NM_172905	ENSMUSG00000044265	Olfm5	E030002O03Rik	olfactomedin 5	protein-coding
401-2044	chrX	49631176	49631575	+	0	NA	Intergenic	Intergenic	-52129	NM_207240	236784	Mm.377255	NM_207240	ENSMUSG00000071764	Olfr1320	GA_x6K02T2Q64A-11736563-11737522|MOR122-3	olfactory receptor 1320	protein-coding
401-1114	chr11	74107419	74107818	+	0	NA	Intergenic	MMERVK9C_I-int|LTR|ERVK	-13673	NM_146706	258701	Mm.377642	NM_146706	ENSMUSG00000070380	Olfr401	MOR255-6	olfactory receptor 401	protein-coding
401-1286	chr11	74187503	74187902	+	0	NA	Intergenic	Intergenic	-7803	NM_207622	404316	Mm.246537	NM_207622	ENSMUSG00000070378	Olfr403	IA7|MOR125-5_p|Olfr43	olfactory receptor 403	protein-coding
401-2271	chr11	74443504	74443903	+	0	NA	intron (NM_001015046, intron 3 of 24)	B4A|SINE|B4	79032	NM_001011851	258153	Mm.376124	NM_001011851	ENSMUSG00000058275	Olfr412	MOR127-5P	olfactory receptor 412	protein-coding
401-1620	chr7	104174302	104174701	+	0	NA	Intergenic	BGLII|LTR|ERVK	5905	NM_146751	258746	Mm.377669	NM_146751	ENSMUSG00000042909	Olfr648	MOR31-12	olfactory receptor 648	protein-coding
401-72	chr9	38126384	38126783	+	0	NA	Intergenic	Intergenic	10785	NM_146482	258475	Mm.377522	NM_146482	ENSMUSG00000096356	Olfr889	MOR162-2	olfactory receptor 889	protein-coding
401-976	chr16	29657719	29658118	+	0	NA	Intergenic	Intergenic	78584	NM_001199177	74143	Mm.274285	NM_133752	ENSMUSG00000038084	Opa1	1200011N24Rik|AI225888|AI847218|lilr3|mKIAA0567	OPA1, mitochondrial dynamin like GTPase	protein-coding
401-2112	chr1	133885778	133886177	+	0	NA	Intergenic	ORR1A2|LTR|ERVL-MaLR	21196	NM_001160421	269120	Mm.59985	NM_054076	ENSMUSG00000010311	Optc	-	opticin	protein-coding
401-2196	chr5	123009675	123010074	+	0	NA	Intergenic	Intergenic	-5200	NM_175423	109305	Mm.218582	NM_175423	ENSMUSG00000049686	Orai1	D730049H07Rik|Tmem142a|orai-1	ORAI calcium release-activated calcium modulator 1	protein-coding
401-2216	chr10	127136329	127136728	+	0	NA	Intergenic	MTD|LTR|ERVL-MaLR	-15368	NM_001171026	216440	Mm.295246	NM_177614	ENSMUSG00000040462	Os9	4632413K17Rik|AU022351	amplified in osteosarcoma	protein-coding
401-1427	chr6	50457645	50458044	+	0	NA	Intergenic	RMER30|DNA|hAT-Charlie	-1490	NM_001347213	71720	Mm.44153	NM_027881	ENSMUSG00000029822	Osbpl3	1200014M06Rik|6720421I08Rik|A530055M08|ORP-3|ORP3|OSBP3	oxysterol binding protein-like 3	protein-coding
401-1528	chrX	10283006	10283405	+	0	NA	intron (NM_008769, intron 4 of 9)	B4A|SINE|B4	30900	NM_008769	18416	Mm.2611	NM_008769	ENSMUSG00000031173	Otc	AI265390|Sf|spf	ornithine transcarbamylase	protein-coding
401-1059	chr3	70308730	70309129	+	0	NA	Intergenic	Intergenic	301316	NM_001018031	229389	Mm.331071	NM_001018031	ENSMUSG00000027788	Otol1	Gm414	otolin 1	protein-coding
401-953	chr14	120104301	120104700	+	0	NA	Intergenic	RLTR25A|LTR|ERVK	-62065	NM_001001490	239283	Mm.138520	NM_001001490	ENSMUSG00000044819	Oxgr1	Cysltr3|Gm299|Gpr80|Gpr99|P2Y15	oxoglutarate (alpha-ketoglutarate) receptor 1	protein-coding
401-1765	chrX	107169133	107169532	+	0	NA	intron (NM_175442, intron 1 of 1)	intron (NM_175442, intron 1 of 1)	19717	NM_175442	213438	Mm.265244	NM_175442	ENSMUSG00000054293	P2ry10b	A630033H20Rik|AI662791|P2ry10	purinergic receptor P2Y, G-protein coupled 10B	protein-coding
401-57	chr2	164017580	164017979	+	0	NA	3' UTR (NM_018753, exon 6 of 6)	3' UTR (NM_018753, exon 6 of 6)	-7445	NM_001114079	381404	Mm.82301	NM_001114079	ENSMUSG00000054582	Pabpc1l	1810053B01Rik|Epab	poly(A) binding protein, cytoplasmic 1-like	protein-coding
401-1282	chr18	39737827	39738226	+	0	NA	Intergenic	Intergenic	-35471	NM_011033	18459	Mm.9493	NM_011033	ENSMUSG00000051732	Pabpc2	Pabp|Pabp+|Pabp2	poly(A) binding protein, cytoplasmic 2	protein-coding
401-1320	chr17	10721491	10721890	+	0	NA	intron (NM_027032, intron 2 of 4)	intron (NM_027032, intron 2 of 4)	118501	NM_027032	69310	Mm.18889	NM_027032	ENSMUSG00000037196	Pacrg	1700008H23Rik	PARK2 co-regulated	protein-coding
401-1209	chr15	83470039	83470438	+	0	NA	Intergenic	Intergenic	-5632	NM_001358643	23970	Mm.23978	NM_011862	ENSMUSG00000016664	Pacsin2	AI197433	protein kinase C and casein kinase substrate in neurons 2	protein-coding
401-2094	chr5	76942718	76943117	+	0	NA	intron (NM_172146, intron 1 of 10)	Tigger17a|DNA|TcMar-Tigger	-8385	NM_001356974	67054	Mm.182931	NM_025939	ENSMUSG00000029247	Paics	2610511I09Rik|ADE2H1|AIRC|PAIS	phosphoribosylaminoimidazole carboxylase, phosphoribosylaminoribosylaminoimidazole, succinocarboxamide synthetase	protein-coding
401-1810	chr8	61909368	61909767	+	0	NA	Intergenic	Intergenic	-6860	NM_001081390	72333	Mm.29933	NM_001081390	ENSMUSG00000058056	Palld	2410003B16Rik|6030492A02	palladin, cytoskeletal associated protein	protein-coding
401-1609	chr9	15018676	15019075	+	0	NA	intron (NM_019482, intron 2 of 4)	URR1A|DNA|hAT-Charlie	26603	NM_019482	55991	Mm.142253	NM_019482	ENSMUSG00000031934	Panx1	AI847747	pannexin 1	protein-coding
401-766	chr7	140121560	140121959	+	0	NA	Intergenic	Intergenic	-3898	NM_001346725	212503	Mm.486735	NM_153783	ENSMUSG00000025464	Paox	2410012F02Rik|AI118225|Pao	polyamine oxidase (exo-N4-amino)	protein-coding
401-173	chr12	105748069	105748468	+	0	NA	intron (NM_030187, intron 12 of 17)	URR1A|DNA|hAT-Charlie	-36429	NM_001347440	18789	Mm.255877	NM_011112	ENSMUSG00000021111	Papola	Pap|PapIII|Plap	poly (A) polymerase alpha	protein-coding
401-1679	chr5	91566611	91567010	+	0	NA	intron (NM_145562, intron 1 of 3)	RMER15|LTR|ERVL	49110	NM_145562	231440	Mm.5002	NM_145562	ENSMUSG00000034981	Parm1	2210012L08Rik|9130213B05Rik|W91666	prostate androgen-regulated mucin-like protein 1	protein-coding
401-1853	chr7	112535207	112535606	+	0	NA	non-coding (NR_154466, exon 1 of 5)	non-coding (NR_154466, exon 1 of 5)	277	NR_154467	102636183	Mm.446701	NR_154466		Parvaos	A230071N21Rik	parvin, alpha, opposite strand	ncRNA
401-637	chr15	84380356	84380755	+	0	NA	3' UTR (NM_001347543, exon 6 of 6)	3' UTR (NM_001347543, exon 6 of 6)	54436	NM_001162500	64099	Mm.251356	NM_022321	ENSMUSG00000022439	Parvg	AI413459	parvin, gamma	protein-coding
401-170	chr4	98520066	98520465	+	0	NA	intron (NM_001355177, intron 20 of 40)	intron (NM_001355177, intron 20 of 40)	-26369	NM_001005787	12695	Mm.90218	NM_007704	ENSMUSG00000061859	Patj	Cipp|Inadl	PATJ, crumbs cell polarity complex component	protein-coding
401-630	chr11	3285159	3285558	+	0	NA	intron (NR_037301, intron 1 of 1)	intron (NR_037301, intron 1 of 1)	-3773	NR_045109	56218	Mm.275563	NM_019574	ENSMUSG00000020453	Patz1	8430401L15Rik|AI447519|Mazr|Patz|Zfp278	POZ (BTB) and AT hook containing zinc finger 1	protein-coding
401-390	chr10	108329827	108330226	+	0	NA	Intergenic	MER20|DNA|hAT-Charlie	-2163	NM_054056	114774	Mm.391419	NM_054056	ENSMUSG00000035873	Pawr	2310001G03Rik|PAR4|Par-4	PRKC, apoptosis, WT1, regulator	protein-coding
401-2288	chr1	78208981	78209380	+	0	NA	Intergenic	Intergenic	-12044	NM_008781	18505	Mm.1371	NM_008781	ENSMUSG00000004872	Pax3	Pax-3|Sp|Splchl2|splotch	paired box 3	protein-coding
401-369	chr12	56794564	56794963	+	0	NA	intron (NM_172577, intron 3 of 9)	intron (NM_172577, intron 3 of 9)	99292	NM_011041	18511	Mm.5035	NM_011041	ENSMUSG00000001497	Pax9	Pax-9	paired box 9	protein-coding
401-130	chr1	168163632	168164031	+	0	NA	intron (NM_001291508, intron 7 of 7)	intron (NM_001291508, intron 7 of 7)	268338	NM_183355	18514	Mm.43358	NM_008783	ENSMUSG00000052534	Pbx1	2310056B04Rik|D230003C07Rik|Pbx-1	pre B cell leukemia homeobox 1	protein-coding
401-1681	chrX	133738943	133739342	+	0	NA	Intergenic	Intergenic	-50149	NM_001105246	279653	Mm.39738	NM_001105245	ENSMUSG00000051323	Pcdh19	B530002L05Rik|Gm717|mKIAA1313	protocadherin 19	protein-coding
401-973	chr5	57956353	57956752	+	0	NA	intron (NM_001310608, intron 3 of 3)	L1_Mus2|LINE|L1	238471	NM_001310608	54216	Mm.332387	NM_018764	ENSMUSG00000029108	Pcdh7	-	protocadherin 7	protein-coding
401-768	chr13	75225999	75226398	+	0	NA	Intergenic	Intergenic	136341	NM_013628	18548	Mm.1333	NM_013628	ENSMUSG00000021587	Pcsk1	Nec-1|Nec1|PC1|PC3|Phpp-1|SPC3	proprotein convertase subtilisin/kexin type 1	protein-coding
401-1259	chr16	32456096	32456495	+	0	NA	intron (NM_001163160, intron 3 of 8)	B3|SINE|B2	25065	NM_001163160	13026	Mm.98775	NM_009981	ENSMUSG00000005615	Pcyt1a	CTalpha|Cctalpha|Ctpct|Cttalpha	phosphate cytidylyltransferase 1, choline, alpha isoform	protein-coding
401-2169	chr18	61275412	61275811	+	0	NA	intron (NM_146086, intron 17 of 21)	B3|SINE|B2	55137	NM_146086	225600	Mm.391106	NM_146086	ENSMUSG00000024575	Pde6a	Pdea|nmf282	phosphodiesterase 6A, cGMP-specific, rod, alpha	protein-coding
401-667	chr7	81230418	81230817	+	0	NA	intron (NM_008803, intron 1 of 21)	MER2|DNA|TcMar-Tigger	17352	NM_008803	18584	Mm.371577	NM_008803	ENSMUSG00000025584	Pde8a	AI551852|Pde8	phosphodiesterase 8A	protein-coding
401-775	chr3	81197586	81197985	+	0	NA	intron (NM_001357746, intron 4 of 6)	intron (NM_001357746, intron 4 of 6)	161369	NM_001357746	54635	Mm.331089	NM_019971	ENSMUSG00000028019	Pdgfc	1110064L01Rik|AI647969|PDGF-C|SCDGF|VEGF-E	platelet-derived growth factor, C polypeptide	protein-coding
401-434	chr9	5844213	5844612	+	0	NA	Intergenic	RMER6C|LTR|ERVK	-324074	NM_001357397	71785	Mm.390122	NM_027924	ENSMUSG00000032006	Pdgfd	1110003I09Rik	platelet-derived growth factor, D polypeptide	protein-coding
401-1886	chr8	40946708	40947107	+	0	NA	intron (NM_026840, intron 2 of 5)	MERVL_2A-int|LTR|ERVL	20674	NM_026840	68797	Mm.284246	NM_026840	ENSMUSG00000031595	Pdgfrl	1110039P19Rik|AV013190	platelet-derived growth factor receptor-like	protein-coding
401-41	chr14	8146639	8147038	+	0	NA	intron (NM_001360314, intron 12 of 19)	intron (NM_001360314, intron 12 of 19)	26154	NM_024221	68263	Mm.301527	NM_024221	ENSMUSG00000021748	Pdhb	2610103L06Rik|AL024199|C81408	pyruvate dehydrogenase (lipoamide) beta	protein-coding
401-2348	chr2	103054394	103054793	+	0	NA	intron (NM_175094, intron 2 of 10)	intron (NM_175094, intron 2 of 10)	18920	NM_175094	27402	Mm.315011	NM_175094	ENSMUSG00000010914	Pdhx	AI481367|E3bp|Pdx1	pyruvate dehydrogenase complex, component X	protein-coding
401-1759	chr6	5553684	5554083	+	0	NA	Intergenic	Intergenic	-57605	NM_013743	27273	Mm.235547	NM_013743	ENSMUSG00000019577	Pdk4	AV005916	pyruvate dehydrogenase kinase, isoenzyme 4	protein-coding
401-1778	chr3	142316343	142316742	+	0	NA	intron (NM_001190856, intron 3 of 14)	ID4_|SINE|ID	75308	NM_022554	56376	Mm.117709	NM_019808	ENSMUSG00000028273	Pdlim5	1110001A05Rik|AI987914|C87059|Enh|Enh1|Enh2|Enh3|LIM	PDZ and LIM domain 5	protein-coding
401-1725	chr5	65638942	65639341	+	0	NA	intron (NM_001081321, intron 17 of 32)	RSINE1|SINE|B4	59095	NM_001081321	71521	Mm.278974	NM_027818	ENSMUSG00000029202	Pds5a	9030416H16Rik|B230308N11Rik|E230024D05Rik	PDS5 cohesin associated factor A	protein-coding
401-1032	chr10	43226458	43226857	+	0	NA	intron (NM_001168289, intron 1 of 7)	(TCTCTG)n|Simple_repeat|Simple_repeat	5171	NM_001168289	71365	Mm.490430	NM_027772	ENSMUSG00000038240	Pdss2	5430420P03Rik|Gm60|Plmp|kd|mDLP1	prenyl (solanesyl) diphosphate synthase, subunit 2	protein-coding
401-1257	chr5	147263941	147264340	+	0	NA	intron (NR_038157, intron 1 of 5)	intron (NR_038157, intron 1 of 5)	-5957	NM_008814	18609	Mm.389714	NM_008814	ENSMUSG00000029644	Pdx1	IDX-1|IPF-1|Ipf1|Mody4|STF-1|pdx-1	pancreatic and duodenal homeobox 1	protein-coding
401-1189	chr17	32114918	32115317	+	0	NA	Intergenic	Intergenic	-23694	NR_027316	435518	Mm.328944	NR_027316	ENSMUSG00000002791	Pdxk-ps	Gm9743	pyridoxal (pyridoxine, vitamin B6) kinase, pseudogene	pseudo
401-56	chr15	12742326	12742725	+	0	NA	Intergenic	Intergenic	-2633	NM_001081064	68070	Mm.423205	NM_001081064	ENSMUSG00000022197	Pdzd2	4930537L06Rik|A930022H17Rik|Gm21706|Gm82|Pdzk3	PDZ domain containing 2	protein-coding
401-889	chr5	117280351	117280750	+	0	NA	Intergenic	Intergenic	7014	NM_018858	23980	Mm.195898	NM_018858	ENSMUSG00000032959	Pebp1	HCNP|Pbp|Pbp1|Pbpr|Rkip	phosphatidylethanolamine binding protein 1	protein-coding
401-722	chr11	106668949	106669348	+	0	NA	intron (NM_001305157, intron 14 of 15)	intron (NM_001305157, intron 14 of 15)	46133	NM_001305157	18613	Mm.343951	NM_008816	ENSMUSG00000020717	Pecam1	C85791|Cd31|PECAM-1|Pecam	platelet/endothelial cell adhesion molecule 1	protein-coding
401-817	chr15	72915149	72915548	+	0	NA	intron (NM_180662, intron 15 of 21)	intron (NM_180662, intron 15 of 21)	-105024	NR_002864	353342	Mm.440245	NR_002864	ENSMUSG00000106847	Peg13	-	paternally expressed 13	ncRNA
401-388	chr11	21024568	21024967	+	0	NA	Intergenic	Intergenic	-66557	NM_023324	67245	Mm.28957	NM_023324	ENSMUSG00000020134	Peli1	2810468L03Rik|A930031K15Rik|AA409794|AI586297|D11Ertd676e	pellino 1	protein-coding
401-76	chr5	3585629	3586028	+	0	NA	intron (NM_172991, intron 4 of 4)	L1_Mur3|LINE|L1	-10238	NM_001293806	71382	Mm.379196	NM_027777	ENSMUSG00000005907	Pex1	5430414H02Rik|E330005K07Rik|ZWS1	peroxisomal biogenesis factor 1	protein-coding
401-84	chr10	13601718	13602117	+	0	NA	Intergenic	Intergenic	-48775	NM_019961	56535	Mm.282711	NM_019961	ENSMUSG00000019809	Pex3	1700014F15Rik|2810027F19Rik|2900010N04Rik	peroxisomal biogenesis factor 3	protein-coding
401-2088	chr7	102227517	102227916	+	0	NA	intron (NR_111937, intron 2 of 5)	PB1D7|SINE|Alu	4688	NR_111937	233575	Mm.302013	NM_145583	ENSMUSG00000030990	Pgap2	1810006G21Rik|C76649|Frag1	post-GPI attachment to proteins 2	protein-coding
401-773	chr8	124339700	124340099	+	0	NA	intron (NM_139272, intron 14 of 15)	intron (NM_139272, intron 14 of 15)	94037	NM_171824	209966	Mm.234233	NM_171824	ENSMUSG00000050751	Pgbd5	2900019M05Rik|AI854313	piggyBac transposable element derived 5	protein-coding
401-368	chr13	48841883	48842282	+	0	NA	intron (NM_011078, intron 1 of 21)	intron (NM_011078, intron 1 of 21)	28803	NM_011078	18676	Mm.486213	NM_011078	ENSMUSG00000038025	Phf2	GRC5	PHD finger protein 2	protein-coding
401-2163	chr2	92178682	92179081	+	0	NA	Intergenic	RSINE1|SINE|B4	-5301	NM_001362833	192285	Mm.330408	NM_138755	ENSMUSG00000058318	Phf21a	80kDa|BHC80a|Bhc|Bhc80|D030065N23Rik|PFTF1|mBHC80	PHD finger protein 21A	protein-coding
401-1285	chr2	118774588	118774987	+	0	NA	intron (NM_001145644, intron 3 of 3)	intron (NM_001145644, intron 3 of 3)	2013	NM_001145644	53906	Mm.36777	NM_025308	ENSMUSG00000046804	Phgr1	1810007E14Rik|AA238765	proline/histidine/glycine-rich 1	protein-coding
401-1473	chr10	111545575	111545974	+	0	NA	Intergenic	L1ME3B|LINE|L1	39488	NM_009344	21664	Mm.3117	NM_009344	ENSMUSG00000020205	Phlda1	DT1P1B11|TDAG51|Tdag	pleckstrin homology like domain, family A, member 1	protein-coding
401-2300	chr1	135755902	135756301	+	0	NA	Intergenic	PB1D11|SINE|Alu	-9984	NM_013750	27280	Mm.34346	NM_013750	ENSMUSG00000041801	Phlda3	Tih1	pleckstrin homology like domain, family A, member 3	protein-coding
401-1895	chr7	101750170	101750569	+	0	NA	intron (NM_001363991, intron 5 of 16)	intron (NM_001363991, intron 5 of 16)	-67944	NM_008887	11859	Mm.5028	NM_008887	ENSMUSG00000007946	Phox2a	Arix|Phox2|Pmx2|Pmx2a|Px2a	paired-like homeobox 2a	protein-coding
401-1554	chr9	13508148	13508547	+	0	NA	Intergenic	Intergenic	76986	NR_028271	18689	Mm.41972	NM_008835	ENSMUSG00000031802	Phxr4	Sp5	per-hexamer repeat gene 4	ncRNA
401-544	chr13	101634438	101634837	+	0	NA	Intergenic	B3A|SINE|B2	57993	NM_001024955	18708	Mm.259333	NM_001024955	ENSMUSG00000041417	Pik3r1	PI3K|p50alpha|p55alpha|p85alpha	phosphoinositide-3-kinase regulatory subunit 1	protein-coding
401-1665	chr17	29481758	29482157	+	0	NA	Intergenic	Intergenic	-8828	NM_008842	18712	Mm.328931	NM_008842	ENSMUSG00000024014	Pim1	Pim-1	proviral integration site 1	protein-coding
401-1165	chr13	6255771	6256170	+	0	NA	Intergenic	Intergenic	-292187	NM_001360106	69617	Mm.41933	NM_145131	ENSMUSG00000021193	Pitrm1	2310012C15Rik|AA410010|MP-1|MP1|Ntup1|PreP|mKIAA1104	pitrilysin metallepetidase 1	protein-coding
401-1432	chr9	14703164	14703563	+	0	NA	intron (NM_001368832, intron 18 of 19)	B4A|SINE|B4	15024	NM_001368836	330890	Mm.334969	NM_177905	ENSMUSG00000036912	Piwil4	9230101H05Rik|Miwi2|mAgo5	piwi-like RNA-mediated gene silencing 4	protein-coding
401-672	chr17	64206196	64206595	+	0	NA	Intergenic	Intergenic	125488	NM_001025309	224938	Mm.489681	NM_144859	ENSMUSG00000024083	Pja2	AI447901|AL022700|Neurodap1|mKIAA0438	praja ring finger ubiquitin ligase 2	protein-coding
401-1930	chr18	34437484	34437883	+	0	NA	intron (NM_001163004, intron 12 of 14)	intron (NM_001163004, intron 12 of 14)	28260	NM_016927	53871	Mm.445792	NM_016927	ENSMUSG00000014503	Pkd2l2	TRPP5	polycystic kidney disease 2-like 2	protein-coding
401-708	chr3	89139753	89140152	+	0	NA	intron (NM_001099779, intron 2 of 10)	intron (NM_001099779, intron 2 of 10)	3329	NM_001099779	18770	Mm.383180	NM_013631	ENSMUSG00000041237	Pklr	Pk-1|Pk1|R-PK	pyruvate kinase liver and red blood cell	protein-coding
401-284	chr16	16209699	16210098	+	0	NA	Intergenic	Lx5b|LINE|L1	-3447	NM_026163	67451	Mm.2252	NM_026163	ENSMUSG00000041957	Pkp2	1200008D14Rik|1200012P04Rik|AA516617|Pkp2l	plakophilin 2	protein-coding
401-1140	chr2	59212312	59212711	+	0	NA	intron (NM_001362996, intron 1 of 22)	intron (NM_001362996, intron 1 of 22)	50642	NM_001362996	227937	Mm.260938	NM_026361	ENSMUSG00000026991	Pkp4	5031422I09Rik|9430019K17Rik|Armrp|p0071	plakophilin 4	protein-coding
401-1331	chr16	13738734	13739133	+	0	NA	intron (NR_040574, intron 2 of 2)	intron (NR_040574, intron 2 of 2)	-8449	NM_001291009	26565	Mm.4214	NM_011987	ENSMUSG00000022683	Pla2g10	GX sPLA2|PLA2GX|sPLA2-X	phospholipase A2, group X	protein-coding
401-1713	chr16	13711910	13712309	+	0	NA	Intergenic	MERVL_2A-int|LTR|ERVL	-17727	NR_040574	76684	Mm.491043	NR_040574	ENSMUSG00000086550	Pla2g10os	1810007I06Rik	phospholipase A2, group X, opposite strand	ncRNA
401-1763	chr11	3482250	3482649	+	0	NA	Intergenic	Intergenic	-5778	NM_172791	237625	Mm.100476	NM_172791	ENSMUSG00000034579	Pla2g3	-	phospholipase A2, group III	protein-coding
401-2007	chr1	149846593	149846992	+	0	NA	intron (NM_001305632, intron 14 of 16)	intron (NM_001305632, intron 14 of 16)	75647	NM_001305632	18783	Mm.4186	NM_008869	ENSMUSG00000056220	Pla2g4a	Pla2g4|cPLA2|cPLA2-alpha|cPLA2alpha	phospholipase A2, group IVA (cytosolic, calcium-dependent)	protein-coding
401-2206	chr19	7611693	7612092	+	0	NA	promoter-TSS (NM_025731)	promoter-TSS (NM_025731)	-645	NM_001368696	66727	Mm.116803	NM_025731	ENSMUSG00000024973	Plaat5	1700055A14Rik|1700086E08Rik|4921526K24Rik|HRSL5|Hrasls5|iNAT	phospholipase A and acyltransferase 5	protein-coding
401-2141	chr14	20864184	20864583	+	0	NA	Intergenic	Intergenic	27721	NM_008873	18792	Mm.4183	NM_008873	ENSMUSG00000021822	Plau	u-PA|uPA	plasminogen activator, urokinase	protein-coding
401-699	chr11	103058828	103059227	+	0	NA	intron (NM_008707, intron 8 of 11)	intron (NM_008707, intron 8 of 11)	21921	NM_001361706	72469	Mm.264743	NM_152813	ENSMUSG00000020937	Plcd3	2610205J15Rik|mKIAA1964	phospholipase C, delta 3	protein-coding
401-2148	chr19	38472005	38472404	+	0	NA	Intergenic	ORR1A2|LTR|ERVL-MaLR	-51993	NM_019588	74055	Mm.34031	NM_019588	ENSMUSG00000024998	Plce1	4933403A21Rik|PLCepsilon|Plce|mKIAA1516	phospholipase C, epsilon 1	protein-coding
401-1722	chr3	28060689	28061088	+	0	NA	intron (NM_001368667, intron 12 of 26)	ID_B1|SINE|B4	76717	NM_008875	18805	Mm.212039	NM_008875	ENSMUSG00000027695	Pld1	AA536939|C85393|Pld1a|Pld1b|mPLD1	phospholipase D1	protein-coding
401-1370	chr10	60934181	60934580	+	0	NA	intron (NR_033616, intron 1 of 2)	intron (NR_033616, intron 1 of 2)	3752	NR_033616	73616	Mm.159038	NR_033616	ENSMUSG00000037247	Pldi	1700125F08Rik|Poldi	polymorphic derived intron containing	ncRNA
401-1621	chr7	116301997	116302396	+	0	NA	intron (NM_001305185, intron 3 of 26)	intron (NM_001305185, intron 3 of 26)	6180	NM_001305185	233765	Mm.3741	NM_172743	ENSMUSG00000045659	Plekha7	A430081P20Rik|AI414265	pleckstrin homology domain containing, family A member 7	protein-coding
401-1479	chr4	10972856	10973255	+	0	NA	Intergenic	Intergenic	34564	NM_175175	71801	Mm.34351	NM_175175	ENSMUSG00000049969	Plekhf2	1110070J07Rik|AA673237|ZFYVE18	pleckstrin homology domain containing, family F (with FYVE domain) member 2	protein-coding
401-2209	chr17	12395067	12395466	+	0	NA	intron (NM_008877, intron 7 of 18)	intron (NM_008877, intron 7 of 18)	16657	NM_008877	18815	Mm.971	NM_008877	ENSMUSG00000059481	Plg	AI649309|Pg	plasminogen	protein-coding
401-829	chr4	86698381	86698780	+	0	NA	Intergenic	Lx8|LINE|L1	-28521	NM_007408	11520	Mm.381	NM_007408	ENSMUSG00000028494	Plin2	AA407157|ADPH|Adfp|Adrp	perilipin 2	protein-coding
401-1359	chr13	112787152	112787551	+	0	NA	Intergenic	L1MA7|LINE|L1	-13426	NM_008247	19012	Mm.291029	NM_008247	ENSMUSG00000021759	Plpp1	Hic53|Hpic53|LPP-1|LPP1|PAP-2a|PAP2-alpha|PAP2a|Ppap2a|mPAP	phospholipid phosphatase 1	protein-coding
401-374	chr4	105151187	105151586	+	0	NA	Intergenic	Intergenic	-5961	NM_080555	67916	Mm.348326	NM_080555	ENSMUSG00000028517	Plpp3	1110003O22Rik|2610002D05Rik|AV025606|D4Bwg0538e|D4Bwg1535e|Lpp3|PRG-2|Ppab2b|Ppap2b	phospholipid phosphatase 3	protein-coding
401-2045	chr7	129285145	129285544	+	0	NA	intron (NM_001080963, intron 1 of 6)	intron (NM_001080963, intron 1 of 6)	28250	NM_001080963	381925	Mm.39184	NM_001080963	ENSMUSG00000070366	Plpp4	C030048B12Rik|Gm1090|Ppapdc1a	phospholipid phosphatase 4	protein-coding
401-1030	chr9	95801772	95802171	+	0	NA	intron (NM_001033210, intron 1 of 15)	intron (NM_001033210, intron 1 of 15)	43308	NM_001033210	102502	Mm.11869	NM_001033210	ENSMUSG00000049493	Pls1	AI427122	plastin 1 (I-isoform)	protein-coding
401-2132	chr1	194559599	194559998	+	0	NA	Intergenic	Intergenic	-60031	NM_008882	18845	Mm.2251	NM_008882	ENSMUSG00000026640	Plxna2	2810428A13Rik|AA589422|AW457381|OCT|PlexA2|Plxn2|mKIAA0463	plexin A2	protein-coding
401-1413	chr10	94942110	94942509	+	0	NA	intron (NM_018797, intron 1 of 30)	intron (NM_018797, intron 1 of 30)	2536	NM_018797	54712	Mm.256712	NM_018797	ENSMUSG00000074785	Plxnc1	2510048K12Rik|AW742158|CD232|Vespr	plexin C1	protein-coding
401-969	chr18	66427998	66428397	+	0	NA	Intergenic	RSINE1|SINE|B4	-30407	NM_021451	58801	Mm.271878	NM_021451	ENSMUSG00000024521	Pmaip1	Noxa	phorbol-12-myristate-13-acetate-induced protein 1	protein-coding
401-395	chr11	63479375	63479774	+	0	NA	Intergenic	Intergenic	346771	NM_001302260	18858	Mm.1237	NM_008885	ENSMUSG00000018217	Pmp22	22kDa|Gas-3|HNPP|TRE002|Tr|trembler	peripheral myelin protein 22	protein-coding
401-792	chr19	58759054	58759453	+	0	NA	promoter-TSS (NM_011128)	promoter-TSS (NM_011128)	-470	NM_011128	18947	Mm.212333	NM_011128	ENSMUSG00000025091	Pnliprp2	PLRP2	pancreatic lipase-related protein 2	protein-coding
401-1200	chr17	28849328	28849727	+	0	NA	Intergenic	Intergenic	-8884	NM_001034885	433091	Mm.328925	NM_001034885	ENSMUSG00000043286	Pnpla1	-	patatin-like phospholipase domain containing 1	protein-coding
401-2294	chr12	44281619	44282018	+	0	NA	intron (NM_026164, intron 1 of 9)	B4A|SINE|B4	12664	NM_026164	67452	Mm.54126	NM_026164	ENSMUSG00000036257	Pnpla8	1200006O19Rik|AI467579|Ipla2(gamma)	patatin-like phospholipase domain containing 8	protein-coding
401-730	chr11	69745775	69746174	+	0	NA	exon (NM_001291068, exon 7 of 29)	exon (NM_001291068, exon 7 of 29)	12659	NM_001291068	20020	Mm.16533	NM_009089	ENSMUSG00000005198	Polr2a	220kDa|Rpb1|Rpo2-1	polymerase (RNA) II (DNA directed) polypeptide A	protein-coding
401-160	chr11	15274346	15274745	+	0	NA	Intergenic	Intergenic	675305	NM_001164166	432536	Mm.33646	NM_001164166	ENSMUSG00000084135	Pom121l12	1700054H16Rik	POM121 membrane glycoprotein-like 12	protein-coding
401-2231	chr6	5152150	5152549	+	0	NA	intron (NR_156747, intron 14 of 17)	intron (NR_156747, intron 14 of 17)	41597	NM_011134	18979	Mm.237657	NM_011134	ENSMUSG00000002588	Pon1	Pon	paraoxonase 1	protein-coding
401-793	chr18	61412595	61412994	+	0	NA	Intergenic	Intergenic	-12382	NM_133249	170826	Mm.415302	NM_133249	ENSMUSG00000033871	Ppargc1b	4631412G21Rik|PGC-1beta|PGC-1beta/ERRL1|PPARGC-1-beta|Perc	peroxisome proliferative activated receptor, gamma, coactivator 1 beta	protein-coding
401-686	chr9	57452790	57453189	+	0	NA	intron (NM_001301635, intron 1 of 5)	intron (NM_001301635, intron 1 of 5)	-12875	NM_001357918	66812	Mm.250508	NM_176831	ENSMUSG00000063849	Ppcdc	1810057I13Rik|8430432M10Rik	phosphopantothenoylcysteine decarboxylase	protein-coding
401-782	chrX	160630968	160631367	+	0	NA	intron (NM_011147, intron 13 of 15)	intron (NM_011147, intron 13 of 15)	88805	NM_011147	237178	Mm.296779	NM_011147	ENSMUSG00000062168	Ppef1	PPEF-1	protein phosphatase with EF hand calcium-binding domain 1	protein-coding
401-2325	chr17	84879095	84879494	+	0	NA	Intergenic	Intergenic	-77447	NM_001159497	19043	Mm.249695	NM_011151	ENSMUSG00000061130	Ppm1b	PP2CB	protein phosphatase 1B, magnesium dependent, beta isoform	protein-coding
401-2090	chr14	67070602	67071001	+	0	NA	intron (NM_001360033, intron 1 of 10)	intron (NM_001360033, intron 1 of 10)	1670	NM_001205188	71978	Mm.273997	NM_028032	ENSMUSG00000022052	Ppp2r2a	2410004D02Rik|mKIAA1541	protein phosphatase 2, regulatory subunit B, alpha	protein-coding
401-2337	chr12	110442419	110442818	+	0	NA	Intergenic	ORR1A3|LTR|ERVL-MaLR	-4606	NM_001135001	26931	Mm.240396	NM_012023	ENSMUSG00000017843	Ppp2r5c	2610043M05Rik|2700063L20Rik|AI060890|AW545884|C85228|D12Bwg0916e	protein phosphatase 2, regulatory subunit B', gamma	protein-coding
401-837	chr3	136698107	136698506	+	0	NA	intron (NM_001293622, intron 1 of 12)	intron (NM_001293622, intron 1 of 12)	28240	NM_001293622	19055	Mm.331389	NM_008913	ENSMUSG00000028161	Ppp3ca	2900074D19Rik|CN|Caln|Calna|CnA	protein phosphatase 3, catalytic subunit, alpha isoform	protein-coding
401-824	chr6	101102019	101102418	+	0	NA	Intergenic	Intergenic	268580	NM_182939	232314	Mm.27223	NM_182939	ENSMUSG00000052144	Ppp4r2	BE691708|C230060M08Rik	protein phosphatase 4, regulatory subunit 2	protein-coding
401-1079	chr18	80263747	80264146	+	0	NA	intron (NM_001164421, intron 3 of 4)	intron (NM_001164421, intron 3 of 4)	7640	NM_025861	66943	Mm.29247	NM_025861	ENSMUSG00000034006	Pqlc1	2310009N05Rik|4933425L21Rik|5730564E11Rik|C78974	PQ loop repeat containing 1	protein-coding
401-2261	chr12	17000914	17001313	+	0	NA	promoter-TSS (NM_172574)	promoter-TSS (NM_172574)	-995	NM_172574	217430	Mm.379451	NM_172574	ENSMUSG00000045679	Pqlc3	C78076|E030024M05Rik	PQ loop repeat containing	protein-coding
401-31	chr17	15579015	15579414	+	0	NA	Intergenic	MTB|LTR|ERVL-MaLR	-14860	NM_001361436	213389	Mm.215162	NM_144809	ENSMUSG00000051977	Prdm9	BC012016|Dsbc1|G1-419-29|Meisetz|PRDM9-B|Rcr1|repro7	PR domain containing 9	protein-coding
401-1938	chr1	161289151	161289550	+	0	NA	Intergenic	Intergenic	-38140	NR_130150	11758	Mm.186185	NM_007453	ENSMUSG00000026701	Prdx6	1-Cys Prx|1-cysPrx|9430088D19Rik|AA690119|Aop2|Brp-12|CP-3|GPx|Ltw-4|Ltw4|Lvtw-4|NSGPx|ORF06|Prdx5|aiPLA2	peroxiredoxin 6	protein-coding
401-779	chr18	67460404	67460803	+	0	NA	Intergenic	Intergenic	-4246	NM_144867	225655	Mm.221420	NM_144867	ENSMUSG00000024530	Prelid3a	A230074A19Rik|BC019561|Slmo1	PRELI domain containing 3A	protein-coding
401-2	chr2	174477644	174478043	+	0	NA	Intergenic	Intergenic	-4902	NM_025531	66390	Mm.182294	NM_025531	ENSMUSG00000016257	Prelid3b	2310042G06Rik|AA407013|Slmo2	PRELI domain containing 3B	protein-coding
401-695	chr2	166651622	166652021	+	0	NA	intron (NM_177782, intron 1 of 39)	intron (NM_177782, intron 1 of 39)	62011	NM_177782	277360	Mm.34420	NM_177782	ENSMUSG00000039621	Prex1	G630042G04|P-REX1|Setd6	phosphatidylinositol-3,4,5-trisphosphate-dependent Rac exchange factor 1	protein-coding
401-1675	chr2	85009183	85009582	+	0	NA	intron (NM_145526, intron 8 of 11)	B1F2|SINE|Alu	21167	NM_016914	53856	Mm.19943	NM_016914	ENSMUSG00000027072	Prg3	MBP2|MBPH	proteoglycan 3	protein-coding
401-487	chr6	92394520	92394919	+	0	NA	intron (NM_001081146, intron 8 of 8)	MER20|DNA|hAT-Charlie	86673	NM_001134460	243548	Mm.248820	NM_001081146	ENSMUSG00000030020	Prickle2	6230400G14Rik|6720451F06Rik|mpk2	prickle planar cell polarity protein 2	protein-coding
401-1311	chr1	33499587	33499986	+	0	NA	intron (NM_008922, intron 10 of 13)	intron (NM_008922, intron 10 of 13)	170008	NM_008922	19076	Mm.27705	NM_008922	ENSMUSG00000026134	Prim2	AI323589	DNA primase, p58 subunit	protein-coding
401-1260	chr3	146818276	146818675	+	0	NA	Intergenic	Intergenic	-5529	NM_011100	18749	Mm.16766	NM_011100	ENSMUSG00000005034	Prkacb	CbPKA|Pkacb	protein kinase, cAMP dependent, catalytic, beta	protein-coding
401-182	chr5	24930790	24931189	+	0	NA	intron (NM_145401, intron 4 of 15)	intron (NM_145401, intron 4 of 15)	-22480	NM_001170556	108099	Mm.33649	NM_145401	ENSMUSG00000028944	Prkag2	2410051C13Rik|AAKG|AAKG2|AI854673|H91620p|WPWS	protein kinase, AMP-activated, gamma 2 non-catalytic subunit	protein-coding
401-845	chr6	99976074	99976473	+	0	NA	Intergenic	MER53|DNA|hAT	-249881	NM_015768	50501	Mm.87365	NM_015768	ENSMUSG00000030069	Prok2	Bv8|PK2|Prok1	prokineticin 2	protein-coding
401-482	chr5	44133902	44134301	+	0	NA	Intergenic	Intergenic	-32365	NM_008935	19126	Mm.6250	NM_008935	ENSMUSG00000029086	Prom1	4932416E19Rik|AC133|CD133|Prom|Prom-1|Proml1	prominin 1	protein-coding
401-387	chr8	13060705	13061104	+	0	NA	promoter-TSS (NM_025834)	promoter-TSS (NM_025834)	-4	NM_025834	66901	Mm.441140	NM_025834	ENSMUSG00000031445	Proz	1300015B06Rik	protein Z, vitamin K-dependent plasma glycoprotein	protein-coding
401-2043	chr15	102461671	102462070	+	0	NA	intron (NM_001170911, intron 3 of 3)	intron (NM_001170911, intron 3 of 3)	2700	NM_025385	66151	Mm.393955	NM_025385	ENSMUSG00000023048	Prr13	1110020C13Rik|2010324E22Rik	proline rich 13	protein-coding
401-2039	chr18	57357565	57357964	+	0	NA	intron (NM_028447, intron 1 of 8)	intron (NM_028447, intron 1 of 8)	3031	NM_028447	73137	Mm.29889	NM_028447	ENSMUSG00000024594	Prrc1	1190002C06Rik|2310058D16Rik|3110038B19Rik|9430085A19Rik	proline-rich coiled-coil 1	protein-coding
401-523	chr3	85991673	85992072	+	0	NA	Intergenic	L2c|LINE|L2	10659	NM_001001650	368202	Mm.253822	NM_001001650	ENSMUSG00000049013	Prss48	Esspl|Gm1019	protease, serine 48	protein-coding
401-2025	chr3	95279056	95279455	+	0	NA	intron (NM_173347, intron 1 of 7)	intron (NM_173347, intron 1 of 7)	2821	NM_173347	229589	Mm.14155	NM_173347	ENSMUSG00000015711	Prune1	9230112O05Rik|C130058A12|DRES-17|HTCD37|PRUNEM1|Prune|Prune-M1	prune exopolyphosphatase	protein-coding
401-18	chr5	36201374	36201773	+	0	NA	intron (NM_030889, intron 2 of 26)	L1MC4|LINE|L1	-2448	NM_175249	76943	Mm.44242	NM_175249	ENSMUSG00000043430	Psapl1	2310020A21Rik	prosaposin-like 1	protein-coding
401-621	chr19	15342272	15342671	+	0	NA	Intergenic	Intergenic	582151	NM_001205339	107272	Mm.289936	NM_177420	ENSMUSG00000024640	Psat1	D8Ertd814e|EPIP|PSA|Psat	phosphoserine aminotransferase 1	protein-coding
401-2283	chr8	67998796	67999195	+	0	NA	Intergenic	Intergenic	-24421	NM_177698	234353	Mm.32525	NM_027626	ENSMUSG00000030465	Psd3	4931420C21Rik|AI661273|BC003498|D430018P08|EFA6D	pleckstrin and Sec7 domain containing 3	protein-coding
401-1941	chr2	24378715	24379114	+	0	NA	intron (NM_001355231, intron 2 of 17)	intron (NM_001355231, intron 2 of 17)	-6418	NM_177611	215632	Mm.490434	NM_177611	ENSMUSG00000026979	Psd4	BC046518|EFA6B	pleckstrin and Sec7 domain containing 4	protein-coding
401-256	chr1	86056219	86056618	+	0	NA	TTS (NM_001144993)	TTS (NM_001144993)	-8201	NM_027357	70247	Mm.280013	NM_027357	ENSMUSG00000026229	Psmd1	2410026J11Rik|P112|S1	proteasome (prosome, macropain) 26S subunit, non-ATPase, 1	protein-coding
401-983	chr3	95063725	95064124	+	0	NA	intron (NM_008847, intron 12 of 14)	B1F|SINE|Alu	-21310	NM_008951	19185	Mm.2261	NM_008951	ENSMUSG00000005625	Psmd4	Af1|Mcb1|angiocidin	proteasome (prosome, macropain) 26S subunit, non-ATPase, 4	protein-coding
401-58	chr14	14101838	14102237	+	0	NA	intron (NM_139227, intron 11 of 11)	intron (NM_139227, intron 11 of 11)	18908	NM_025550	66413	Mm.27591	NM_025550	ENSMUSG00000021737	Psmd6	2400006A19Rik	proteasome (prosome, macropain) 26S subunit, non-ATPase, 6	protein-coding
401-2070	chr4	59524878	59525277	+	0	NA	intron (NM_178164, intron 1 of 13)	PB1D10|SINE|Alu	24287	NM_178164	230257	Mm.331640	NM_144904	ENSMUSG00000028382	Ptbp3	5830471K22Rik|AA407443|AI462022|AW107884|C86549|Rod1	polypyrimidine tract binding protein 3	protein-coding
401-1435	chr11	121788407	121788806	+	0	NA	Intergenic	Intergenic	-41612	NM_029049	74675	Mm.61213	NM_029049	ENSMUSG00000039198	Ptchd3	4930451E13Rik|4933440L20Rik|RNDEu-3	patched domain containing 3	protein-coding
401-1559	chr2	25480165	25480564	+	0	NA	Intergenic	L1MC3|LINE|L1	-10615	NM_008963	19215	Mm.1008	NM_008963	ENSMUSG00000015090	Ptgds	21kDa|L-PGDS|PGD2|PGDS|PGDS2|Ptgs3	prostaglandin D2 synthase (brain)	protein-coding
401-929	chr3	101096167	101096566	+	0	NA	intron (NM_011197, intron 1 of 8)	intron (NM_011197, intron 1 of 8)	13800	NM_011197	19221	Mm.24807	NM_011197	ENSMUSG00000027864	Ptgfrn	4833445A08Rik|AU042434|CD9P-1|EWI-F|FPRP|Trim45	prostaglandin F2 receptor negative regulator	protein-coding
401-2289	chr4	58981581	58981980	+	0	NA	intron (NM_025968, intron 4 of 9)	intron (NM_025968, intron 4 of 9)	5298	NM_025968	67103	Mm.34497	NM_025968	ENSMUSG00000028378	Ptgr1	2510002C21Rik|Ltb4dh|Zadh3	prostaglandin reductase 1	protein-coding
401-1699	chr18	67699981	67700380	+	0	NA	intron (NM_008977, intron 2 of 9)	intron (NM_008977, intron 2 of 9)	24441	NM_008977	19255	Mm.260433	NM_008977	ENSMUSG00000024539	Ptpn2	AI325124|Ptpt|TC-PTP	protein tyrosine phosphatase, non-receptor type 2	protein-coding
401-2204	chr4	57237565	57237964	+	0	NA	intron (NM_011207, intron 12 of 25)	intron (NM_011207, intron 12 of 25)	64073	NM_011207	545622	Mm.246552	NM_011207	ENSMUSG00000038764	Ptpn3	9530011I20Rik|PTP-H1|PTPCL	protein tyrosine phosphatase, non-receptor type 3	protein-coding
401-1796	chr2	130454899	130455298	+	0	NA	intron (NM_008980, intron 1 of 21)	MT2A|LTR|ERVL	4820	NM_001355161	19262	Mm.224246	NM_008980	ENSMUSG00000027303	Ptpra	Ptpa|Ptpalpha|Rptpalpha|Rptra|Rptralpha	protein tyrosine phosphatase, receptor type, A	protein-coding
401-1583	chr1	138179943	138180342	+	0	NA	Intergenic	RMER15-int|LTR|ERVL	-4837	NM_011210	19264	Mm.391573	NM_011210	ENSMUSG00000026395	Ptprc	B220|CD45R|Cd45|L-CA|Ly-5|Lyt-4|T200|loc	protein tyrosine phosphatase, receptor type, C	protein-coding
401-113	chr4	78230482	78230881	+	0	NA	Intergenic	Lx7|LINE|L1	-18939	NR_160919	19266	Mm.184021	NM_011211	ENSMUSG00000028399	Ptprd	1110002J03Rik|3000002J10Rik|B230219D21Rik|R-PTP-delta	protein tyrosine phosphatase, receptor type, D	protein-coding
401-1964	chr14	12073357	12073756	+	0	NA	intron (NM_008981, intron 5 of 29)	MTE2a|LTR|ERVL-MaLR	-116387	NM_001347593	19270	Mm.431266	NM_008981	ENSMUSG00000021745	Ptprg	5430405N12Rik|AW046354|AW549872|RPTPgamma	protein tyrosine phosphatase, receptor type, G	protein-coding
401-1563	chr7	4603846	4604245	+	0	NA	promoter-TSS (NM_207270)	promoter-TSS (NM_207270)	-4	NM_207270	545902	Mm.188925	NM_207270	ENSMUSG00000035429	Ptprh	R-PTP-H|sap-1	protein tyrosine phosphatase, receptor type, H	protein-coding
401-1797	chr17	67381584	67381983	+	0	NA	Intergenic	URR1A|DNA|hAT-Charlie	-27292	NM_001357625	19274	Mm.311809	NM_008984	ENSMUSG00000033278	Ptprm	RPTPmu|mKIAA4044	protein tyrosine phosphatase, receptor type, M	protein-coding
401-1917	chr12	116621382	116621781	+	0	NA	intron (NM_011215, intron 2 of 22)	intron (NM_011215, intron 2 of 22)	135861	NM_011215	19276	Mm.206054	NM_011215	ENSMUSG00000056553	Ptprn2	4930425H11Rik|IA2beta|PTP-NP|Phol|mKIAA0387|phogrin	protein tyrosine phosphatase, receptor type, N polypeptide 2	protein-coding
401-466	chr10	116180584	116180983	+	0	NA	intron (NM_001161840, intron 2 of 10)	intron (NM_001161840, intron 2 of 10)	3432	NM_001161840	19279	Mm.336316	NM_011217	ENSMUSG00000020151	Ptprr	Gmcp1|PTP-SL|PTPBR7|RPTPRR|mPTP213	protein tyrosine phosphatase, receptor type, R	protein-coding
401-1365	chr2	162311748	162312147	+	0	NA	intron (NM_001291151, intron 2 of 30)	HAL1|LINE|L1	-78866	NR_040617	77645	Mm.447752	NR_040617	ENSMUSG00000084919	Ptprtos	C330008G21Rik	protein tyrosine phosphatase, receptor type T, opposite strand	ncRNA
401-446	chr18	36257859	36258258	+	0	NA	Intergenic	L2a|LINE|L2	-23047	NM_008989	19290	Mm.44643	NM_008989	ENSMUSG00000043991	Pura	6330411E07Rik|CAGER-1|Pur-alpha|ssCRE-BP	purine rich element binding protein A	protein-coding
401-1120	chr7	139308010	139308409	+	0	NA	Intergenic	Intergenic	59727	NM_001098636	101631	Mm.334300	NM_001033206	ENSMUSG00000060260	Pwwp2b	AI594893|D7Ertd517e|D930023J19Rik|Pwwp2	PWWP domain containing 2B	protein-coding
401-499	chr6	142352041	142352440	+	0	NA	intron (NM_183165, intron 4 of 11)	ORR1A1|LTR|ERVL-MaLR	6543	NM_183165	232491	Mm.490474	NM_183165	ENSMUSG00000041671	Pyroxd1	-	pyridine nucleotide-disulphide oxidoreductase domain 1	protein-coding
401-1821	chr6	128548726	128549125	+	0	NA	intron (NM_001001179, intron 26 of 35)	intron (NM_001001179, intron 26 of 35)	-22205	NM_007376	11287	Mm.260144	NM_007376	ENSMUSG00000030359	Pzp	A1m|A2m|AI893533|MAM	PZP, alpha-2-macroglobulin like	protein-coding
401-1376	chr1	155831106	155831505	+	0	NA	Intergenic	MER115|DNA|hAT-Tip100	-18406	NM_001024945	104009	Mm.27035	NM_023268	ENSMUSG00000033684	Qsox1	1300003H02Rik|QSOX|Qscn6|SOx|b2b2673Clo	quiescin Q6 sulfhydryl oxidase 1	protein-coding
401-2330	chr19	42552299	42552698	+	0	NA	intron (NM_177464, intron 1 of 6)	URR1A|DNA|hAT-Charlie	33693	NM_177464	52013	Mm.254169	NM_177464	ENSMUSG00000025184	R3hcc1l	1700036B12Rik|AI450607|C10orf28|D19Ertd386e|GIDRP86|Gidrp88	R3H domain and coiled-coil containing 1 like	protein-coding
401-1854	chr9	64637581	64637980	+	0	NA	intron (NM_001134399, intron 5 of 24)	intron (NM_001134399, intron 5 of 24)	99976	NM_017382	53869	Mm.1387	NM_017382	ENSMUSG00000004771	Rab11a	-	RAB11A, member RAS oncogene family	protein-coding
401-2050	chr13	55277731	55278130	+	0	NA	intron (NM_008739, intron 11 of 22)	intron (NM_008739, intron 11 of 22)	44050	NM_009000	19336	Mm.220923	NM_009000	ENSMUSG00000034789	Rab24	6530406O07Rik	RAB24, member RAS oncogene family	protein-coding
401-828	chr9	73068657	73069056	+	0	NA	intron (NM_001301232, intron 1 of 5)	intron (NM_001301232, intron 1 of 5)	4708	NM_001301232	11891	Mm.34867	NM_023635	ENSMUSG00000032202	Rab27a	2210402C08Rik|2410003M20Rik|4933437C11Rik|ash	RAB27A, member RAS oncogene family	protein-coding
401-1148	chr17	65737205	65737604	+	0	NA	intron (NM_133685, intron 1 of 6)	RSINE1|SINE|B4	35348	NM_133685	106572	Mm.29274	NM_133685	ENSMUSG00000056515	Rab31	1700093E07Rik|AI415285|Rab22B	RAB31, member RAS oncogene family	protein-coding
401-2154	chr4	108887445	108887844	+	0	NA	intron (NM_023537, intron 1 of 4)	B4A|SINE|B4	8574	NM_023537	69908	Mm.41580	NM_023537	ENSMUSG00000003411	Rab3b	2610528C18Rik	RAB3B, member RAS oncogene family	protein-coding
401-956	chr10	116947701	116948100	+	0	NA	intron (NM_001003950, intron 1 of 9)	intron (NM_001003950, intron 1 of 9)	2553	NM_001003950	216363	Mm.336394	NM_001003950	ENSMUSG00000064181	Rab3ip	B230311A06|Gtpat12|Rabin3	RAB3A interacting protein	protein-coding
401-938	chr6	87816988	87817387	+	0	NA	Intergenic	Intergenic	-5023	NR_104478	69834	Mm.37380	NM_133717	ENSMUSG00000030055	Rab43	1810048P08Rik|2500004H21Rik|AW490415	RAB43, member RAS oncogene family	protein-coding
401-2183	chr17	53488736	53489135	+	0	NA	intron (NM_025887, intron 2 of 5)	intron (NM_025887, intron 2 of 5)	9701	NM_025887	271457	Mm.329123	NM_025887	ENSMUSG00000017831	Rab5a	2410015H04Rik|AI663973|AU021172|nnyRab5a	RAB5A, member RAS oncogene family	protein-coding
401-993	chr5	130188035	130188434	+	0	NA	intron (NM_001359233, intron 2 of 7)	B2_Mm2|SINE|B2	1054	NM_019983	56715	Mm.288639	NM_019983	ENSMUSG00000025340	Rabgef1	Rab5ef|Rabex5|Rin2	RAB guanine nucleotide exchange factor (GEF) 1	protein-coding
401-2046	chr12	79343437	79343836	+	0	NA	intron (NM_009014, intron 7 of 10)	B3|SINE|B2	46285	NM_001252562	19363	Mm.341756	NM_009014	ENSMUSG00000059060	Rad51b	AI553500|R51H2|Rad51l1|mREC2	RAD51 paralog B	protein-coding
401-1269	chr17	65842142	65842541	+	0	NA	TTS (NM_001114131)	TTS (NM_001114131)	42582	NM_001198949	19765	Mm.17009	NM_009067	ENSMUSG00000024096	Ralbp1	RLIP76|Rip1	ralA binding protein 1	protein-coding
401-1578	chr2	158414404	158414803	+	0	NA	intron (NM_001363006, intron 1 of 30)	MIRc|SINE|MIR	4501	NM_001363006	228850	Mm.398185	NM_177227	ENSMUSG00000027652	Ralgapb	AI507211|B230339M05Rik|p170	Ral GTPase activating protein, beta subunit (non-catalytic)	protein-coding
401-16	chr1	157011282	157011681	+	0	NA	Intergenic	RLTR20A4|LTR|ERVK	-71855	NM_001159968	78255	Mm.28376	NM_023884	ENSMUSG00000026594	Ralgps2	1810020P17Rik|2210408F11Rik|4921528G01Rik|9130014M22Rik|AU043409|AW046161	Ral GEF with PH domain and SH3 binding motif 2	protein-coding
401-105	chr8	105805120	105805519	+	0	NA	intron (NM_145824, intron 3 of 13)	intron (NM_145824, intron 3 of 13)	21889	NM_145824	74334	Mm.4206	NM_145824	ENSMUSG00000037415	Ranbp10	4432417N03Rik	RAN binding protein 10	protein-coding
401-1433	chr11	74448259	74448658	+	0	NA	intron (NM_001015046, intron 3 of 24)	intron (NM_001015046, intron 3 of 24)	74343	NM_001364131	380711	Mm.425690	NM_001015046	ENSMUSG00000038807	Rap1gap2	AU067654|Garnl4|Gm1561|mKIAA1039	RAP1 GTPase activating protein 2	protein-coding
401-530	chr3	139051446	139051845	+	0	NA	intron (NM_001356388, intron 1 of 13)	Charlie1|DNA|hAT-Charlie	23556	NM_001356388	229877	Mm.28893	NM_145544	ENSMUSG00000028149	Rap1gds1	BC011279|GDS1	RAP1, GTP-GDP dissociation stimulator 1	protein-coding
401-662	chr3	61340322	61340721	+	0	NA	Intergenic	Intergenic	-23986	NM_028712	74012	Mm.422674	NM_028712	ENSMUSG00000036894	Rap2b	4021402C18Rik|AA408554	RAP2B, member of RAS oncogene family	protein-coding
401-2068	chr2	29623828	29624227	+	0	NA	intron (NM_001039087, intron 1 of 25)	intron (NM_001039087, intron 1 of 25)	4307	NM_001039087	107746	Mm.298274	NM_054050	ENSMUSG00000039844	Rapgef1	4932418O06Rik|C3G|Grf2	Rap guanine nucleotide exchange factor (GEF) 1	protein-coding
401-409	chr12	117646660	117647059	+	0	NA	intron (NM_175930, intron 9 of 27)	intron (NM_175930, intron 9 of 27)	130380	NM_175930	217944	Mm.227642	NM_175930	ENSMUSG00000041992	Rapgef5	4932413M22|C86120|D030051B22Rik|GFR|Mrgef|mKIAA0277|mmr-gef	Rap guanine nucleotide exchange factor (GEF) 5	protein-coding
401-1995	chr11	54659505	54659904	+	0	NA	intron (NM_001252496, intron 19 of 28)	URR1A|DNA|hAT-Charlie	63558	NM_001252498	192786	Mm.254404	NM_175258	ENSMUSG00000037533	Rapgef6	A530068K01|AI844632|BB085664|C030018K18Rik|PDZ-GEF2|Pdzgef2|RA-GEF-2|Ragef2|mKIAA4052	Rap guanine nucleotide exchange factor (GEF) 6	protein-coding
401-1062	chr14	16901797	16902196	+	0	NA	intron (NM_001289760, intron 1 of 9)	intron (NM_001289760, intron 1 of 9)	180335	NM_001289760	218772	Mm.259318	NM_011243	ENSMUSG00000017491	Rarb	A830025K23|Hap|Nr1b2	retinoic acid receptor, beta	protein-coding
401-1908	chr9	96589289	96589688	+	0	NA	intron (NM_053268, intron 5 of 23)	intron (NM_053268, intron 5 of 23)	42015	NM_053268	114713	Mm.124502	NM_053268	ENSMUSG00000032413	Rasa2	5430433H21Rik|AA517451|AU023900|GAP1m	RAS p21 protein activator 2	protein-coding
401-78	chr8	75172263	75172662	+	0	NA	Intergenic	Intergenic	-41482	NM_029182	75141	Mm.179267	NM_029182	ENSMUSG00000034472	Rasd2	4930526B11Rik|AU045414|Rhes|TEM-2|TEM2	RASD family, member 2	protein-coding
401-1247	chr4	73784218	73784617	+	0	NA	intron (NM_001017427, intron 1 of 17)	ORR1D2|LTR|ERVL-MaLR	6185	NM_001017427	242505	Mm.389582	NM_001017427	ENSMUSG00000043003	Rasef	BC030882|RAB45	RAS and EF hand domain containing	protein-coding
401-1028	chr5	99388597	99388996	+	0	NA	intron (NR_030692, intron 2 of 3)	intron (NR_030692, intron 2 of 3)	-135869	NM_145839	320292	Mm.259074	NM_145839	ENSMUSG00000089809	Rasgef1b	4732452O09Rik|GPIgamma4|Gpig4	RasGEF domain family, member 1B	protein-coding
401-1138	chr17	75432086	75432485	+	0	NA	Intergenic	Intergenic	-3620	NM_001166493	240168	Mm.329203	NM_207246	ENSMUSG00000071042	Rasgrp3	BC066069|Gm327	RAS, guanyl releasing protein 3	protein-coding
401-626	chr6	116682263	116682662	+	0	NA	Intergenic	Intergenic	-8626	NM_178045	213391	Mm.257931	NM_178045	ENSMUSG00000042129	Rassf4	3830411C14Rik|AD037|AI586137	Ras association (RalGDS/AF-6) domain family member 4	protein-coding
401-1832	chr15	77236189	77236588	+	0	NA	intron (NM_175387, intron 1 of 12)	intron (NM_175387, intron 1 of 12)	9220	NM_001358772	93686	Mm.202774	NM_053104	ENSMUSG00000033565	Rbfox2	Fbm2|Fxh|Hrnbp2|Rbm9	RNA binding protein, fox-1 homolog (C. elegans) 2	protein-coding
401-341	chr11	118631590	118631989	+	0	NA	intron (NM_001039168, intron 3 of 14)	L2a|LINE|L2	129252	NM_001285438	52897	Mm.341103	NM_001024931	ENSMUSG00000025576	Rbfox3	Fox-3|Hrnbp3|NeuN|Neuna60	RNA binding protein, fox-1 homolog (C. elegans) 3	protein-coding
401-2095	chr2	173038091	173038490	+	0	NA	Intergenic	Intergenic	16388	NM_019547	56190	Mm.485782	NM_019547	ENSMUSG00000027510	Rbm38	Rnpc1|Seb4|Seb4l	RNA binding motif protein 38	protein-coding
401-1903	chr9	117570195	117570594	+	0	NA	intron (NM_001172121, intron 1 of 14)	B4|SINE|B4	59519	NM_001172121	207181	Mm.326411	NM_178660	ENSMUSG00000039607	Rbms3	6720477E09Rik|8430436O14Rik	RNA binding motif, single stranded interacting protein	protein-coding
401-764	chr9	98477250	98477649	+	0	NA	Intergenic	Intergenic	-13088	NM_009034	19660	Mm.12825	NM_009034	ENSMUSG00000032454	Rbp2	Crbp-2|CrbpII|Rbp-2	retinol binding protein 2, cellular	protein-coding
401-2089	chr5	53627127	53627526	+	0	NA	intron (NM_001277116, intron 3 of 12)	intron (NM_001277116, intron 3 of 12)	36840	NM_001080927	19664	Mm.209292	NM_009035	ENSMUSG00000039191	Rbpj	AI843960|CBF1|Igkjrb|Igkrsbp|RBP-J|RBP-J kappa|RBP-Jkappa|RBPjk|Rbpsuh	recombination signal binding protein for immunoglobulin kappa J region	protein-coding
401-73	chr9	58706270	58706669	+	0	NA	intron (NM_028598, intron 2 of 5)	Lx9|LINE|L1	35090	NM_028598	73673	Mm.205196	NM_028598	ENSMUSG00000074269	Rec114	2410076I21Rik|4930527A11Rik	REC114 meiotic recombination protein	protein-coding
401-1885	chr6	118192218	118192617	+	0	NA	intron (NM_001080780, intron 1 of 18)	intron (NM_001080780, intron 1 of 18)	5327	NM_001080780	19713	Mm.57199	NM_009050	ENSMUSG00000030110	Ret	PTC|RET51|RET9|c-Ret	ret proto-oncogene	protein-coding
401-426	chr19	17385739	17386138	+	0	NA	Intergenic	B3|SINE|B2	-8105	NM_019437	54391	Mm.7013	NM_019437	ENSMUSG00000024712	Rfk	0610038L10Rik|AF031381|KOI-4	riboflavin kinase	protein-coding
401-1739	chr14	30643872	30644271	+	0	NA	Intergenic	Intergenic	-10304	NM_177815	328370	Mm.259657	NM_177815	ENSMUSG00000052395	Rft1	D930025H04	RFT1 homolog	protein-coding
401-1671	chr17	26221218	26221617	+	0	NA	intron (NM_207217, intron 1 of 11)	MTC-int|LTR|ERVL-MaLR	18476	NM_001081069	50782	Mm.109840	NM_001081069	ENSMUSG00000024186	Rgs11	C78048	regulator of G-protein signaling 11	protein-coding
401-2074	chr10	6032499	6032898	+	0	NA	Intergenic	MTB|LTR|ERVL-MaLR	-110298	NM_001161822	56533	Mm.44606	NM_019958	ENSMUSG00000019775	Rgs17	6430507P11Rik|Rgsz2	regulator of G-protein signaling 17	protein-coding
401-1353	chr10	69241662	69242061	+	0	NA	intron (NM_001081347, intron 2 of 10)	RMER6A|LTR|ERVK	28667	NM_001252638	69288	Mm.26659	NM_001081347	ENSMUSG00000019944	Rhobtb1	1700008H16Rik|3110048G13Rik|AI173445|AI573858|AV350930	Rho-related BTB domain containing 1	protein-coding
401-172	chr5	65818640	65819039	+	0	NA	intron (NM_001024917, intron 16 of 19)	intron (NM_001024917, intron 16 of 19)	-42381	NM_001363454	74734	Mm.20323	NM_001081105	ENSMUSG00000029204	Rhoh	5830400A04Rik|AU019774|Arhh	ras homolog family member H	protein-coding
401-734	chr7	35330131	35330530	+	0	NA	Intergenic	B1F|SINE|Alu	-3907	NM_027897	52428	Mm.286600	NM_027897	ENSMUSG00000030494	Rhpn2	1300002E07Rik|AA536890|C85860|D7Ertd784e	rhophilin, Rho GTPase binding protein 2	protein-coding
401-2159	chr12	83938635	83939034	+	0	NA	Intergenic	Intergenic	-11774	NM_023633	71952	Mm.251483	NM_023633	ENSMUSG00000046791	Riox1	2410016O06Rik|MAPJD|NO66	ribosomal oxygenase 1	protein-coding
401-2177	chr17	79663584	79663983	+	0	NA	intron (NM_201361, intron 5 of 10)	intron (NM_201361, intron 5 of 10)	37108	NM_001368310	381110	Mm.209801	NM_201361	ENSMUSG00000036368	Rmdn2	AW061290|Fam82a1|RMD-2|mRMD-2	regulator of microtubule dynamics 2	protein-coding
401-259	chr14	51249223	51249622	+	0	NA	Intergenic	Intergenic	6690	NM_053113	93726	Mm.153688	NM_053113	ENSMUSG00000047222	Rnase2a	Ear11	ribonuclease, RNase A family, 2A (liver, eosinophil-derived neurotoxin)	protein-coding
401-357	chr1	153769993	153770392	+	0	NA	Intergenic	Intergenic	20766	NM_011882	24014	Mm.259254	NM_011882	ENSMUSG00000066800	Rnasel	E230029I04Rik	ribonuclease L (2', 5'-oligoisoadenylate synthetase-dependent)	protein-coding
401-1668	chr6	71492680	71493079	+	0	NA	promoter-TSS (NM_001308303)	promoter-TSS (NM_001308303)	-998	NM_001308303	22644	Mm.422969	NM_009543	ENSMUSG00000052656	Rnf103	AW146237|AW212918|Zfp103|kf-1	ring finger protein 103	protein-coding
401-623	chr6	23502428	23502827	+	0	NA	intron (NM_153163, intron 7 of 29)	intron (NM_153163, intron 7 of 29)	147678	NM_198251	386611	Mm.436547	NM_198251	ENSMUSG00000051956	Rnf133	Greul2	ring finger protein 133	protein-coding
401-2005	chr7	99990961	99991360	+	0	NA	Intergenic	URR1A|DNA|hAT-Charlie	-10702	NM_175388	108937	Mm.323087	NM_175388	ENSMUSG00000058761	Rnf169	2900057K09Rik	ring finger protein 169	protein-coding
401-298	chr14	56485902	56486301	+	0	NA	intron (NM_001033043, intron 24 of 36)	RSINE1|SINE|B4	83404	NM_001033043	30054	Mm.287783	NM_001033043	ENSMUSG00000000365	Rnf17	MMIP-2|Mmip2|TDRD4	ring finger protein 17	protein-coding
401-1987	chr13	105270671	105271070	+	0	NA	intron (NM_001360891, intron 2 of 7)	intron (NM_001360891, intron 2 of 7)	22144	NM_027934	71816	Mm.317015	NM_027934	ENSMUSG00000021720	Rnf180	3110001E11Rik|Rines	ring finger protein 180	protein-coding
401-1844	chr10	31600593	31600992	+	0	NA	intron (NM_001146349, intron 1 of 5)	intron (NM_001146349, intron 1 of 5)	8933	NM_001146349	268291	Mm.295212	NM_001146349	ENSMUSG00000063760	Rnf217	AU016819|Ibrdc1	ring finger protein 217	protein-coding
401-1076	chr12	16920328	16920727	+	0	NA	intron (NM_009072, intron 1 of 32)	L2a|LINE|L2	25549	NM_009072	19878	Mm.276024	NM_009072	ENSMUSG00000020580	Rock2	B230113H15Rik|ROKalpha|Rho-kinase|Rock-II|Rock2m|mKIAA0619	Rho-associated coiled-coil containing protein kinase 2	protein-coding
401-430	chrX	20358377	20358776	+	0	NA	Intergenic	MLT1H1|LTR|ERVL-MaLR	-5905	NM_133669	19889	Mm.288141	NM_133669	ENSMUSG00000060090	Rp2	AI662636|Rp2h	retinitis pigmentosa 2 homolog	protein-coding
401-1837	chr1	39324646	39325045	+	0	NA	intron (NM_008719, intron 8 of 20)	intron (NM_008719, intron 8 of 20)	-43006	NM_053257	114641	Mm.379302	NM_053257	ENSMUSG00000073702	Rpl31	Dts	ribosomal protein L31	protein-coding
401-360	chr9	61733794	61734193	+	0	NA	Intergenic	B4A|SINE|B4	180517	NM_018853	56040	Mm.3158	NM_018853	ENSMUSG00000007892	Rplp1	2410042H16Rik|Arpp1|C430017H15Rik	ribosomal protein, large, P1	protein-coding
401-2153	chr2	54154754	54155153	+	0	NA	Intergenic	Intergenic	-69401	NM_023396	67874	Mm.27086	NM_023396	ENSMUSG00000075334	Rprm	2410012A13Rik|Reprimo	reprimo, TP53 dependent G2 arrest mediator candidate	protein-coding
401-638	chr7	81339896	81340295	+	0	NA	Intergenic	Intergenic	5139	NM_009092	20068	Mm.42767	NM_009092	ENSMUSG00000061787	Rps17	-	ribosomal protein S17	protein-coding
401-810	chr13	90941412	90941811	+	0	NA	intron (NM_025770, intron 5 of 7)	Lx6|LINE|L1	18489	NM_024175	66475	Mm.306302	NM_024175	ENSMUSG00000049517	Rps23	2410044J15Rik	ribosomal protein S23	protein-coding
401-1544	chr10	128631548	128631947	+	0	NA	3' UTR (NM_001358537, exon 8 of 8)	3' UTR (NM_001358537, exon 8 of 8)	-5241	NM_013765	27370	Mm.32118	NM_013765	ENSMUSG00000025362	Rps26	-	ribosomal protein S26	protein-coding
401-378	chr13	37704537	37704936	+	0	NA	Intergenic	Intergenic	-121302	NM_026830	68750	Mm.491109	NM_026830	ENSMUSG00000039087	Rreb1	1110037N09Rik|AA414966|B930013M22Rik	ras responsive element binding protein 1	protein-coding
401-1508	chr17	44702905	44703304	+	0	NA	intron (NM_001146038, intron 5 of 8)	(CA)n|Simple_repeat|Simple_repeat	33072	NM_001271630	12393	Mm.391013	NM_009820	ENSMUSG00000039153	Runx2	AML3|Cbf|Cbfa-1|Cbfa1|LS3|Osf2|PEBP2aA|Pebp2a1|Pebpa2a	runt related transcription factor 2	protein-coding
401-658	chr5	149956946	149957345	+	0	NA	Intergenic	Intergenic	-61530	NM_001289566	140498	Mm.444643	NM_080468	ENSMUSG00000053368	Rxfp2	Gpr106|Great|Lgr8	relaxin/insulin-like family peptide receptor 2	protein-coding
401-1471	chr6	100144746	100145145	+	0	NA	Intergenic	Intergenic	142413	NM_019743	56353	Mm.321633	NM_019743	ENSMUSG00000072872	Rybp	2410018J24Rik|DEDAF|YEAF1	RING1 and YY1 binding protein	protein-coding
401-2036	chr3	90597837	90598236	+	0	NA	intron (NM_001355602, intron 1 of 2)	L2a|LINE|L2	-2178	NM_011310	20197	Mm.440044	NM_011310	ENSMUSG00000001021	S100a3	S100E	S100 calcium binding protein A3	protein-coding
401-1836	chr3	90706944	90707343	+	0	NA	Intergenic	MLTR25A|LTR|ERVK	-11422	NM_001281852	20202	Mm.2128	NM_009114	ENSMUSG00000056071	S100a9	60B8Ag|AW546964|BEE22|Cagb|GAGB|L1Ag|MRP14|p14	S100 calcium binding protein A9 (calgranulin B)	protein-coding
401-1890	chr7	16355884	16356283	+	0	NA	intron (NM_019748, intron 6 of 8)	intron (NM_019748, intron 6 of 8)	31813	NM_019748	56459	Mm.258530	NM_019748	ENSMUSG00000052833	Sae1	2400010M20Rik|2610044L12Rik|AL033372|AOS1|AW743391|D7Ertd177e|HSPC140|Sua1|Uble1a	SUMO1 activating enzyme subunit 1	protein-coding
401-1536	chr18	81204773	81205172	+	0	NA	Intergenic	Intergenic	-217951	NM_001369133	20689	Mm.215917	NM_178280	ENSMUSG00000024565	Sall3	B130022O04Rik|Msal|Msal-1|Sal|Salt|Spalt	spalt like transcription factor 3	protein-coding
401-858	chr14	47023473	47023872	+	0	NA	intron (NM_028966, intron 3 of 11)	intron (NM_028966, intron 3 of 11)	22332	NM_001163433	74480	Mm.214454	NM_028966	ENSMUSG00000021838	Samd4	1700024G08Rik|1700111L17Rik|4933436G17Rik|Samd4a|Smaug|Smaug1|sunk	sterile alpha motif domain containing 4	protein-coding
401-777	chr10	9500325	9500724	+	0	NA	Intergenic	Intergenic	174684	NM_177271	320825	Mm.101115	NM_177271	ENSMUSG00000060487	Samd5	E130306M17Rik	sterile alpha motif domain containing 5	protein-coding
401-900	chr10	9240138	9240537	+	0	NA	Intergenic	Intergenic	-354267	NM_175155	70097	Mm.338275	NM_175155	ENSMUSG00000015305	Sash1	1100001C18Rik|2500002E12Rik|A330076K04Rik|mKIAA0790	SAM and SH3 domain containing 1	protein-coding
401-2301	chr1	56888841	56889240	+	0	NA	intron (NM_139146, intron 6 of 10)	intron (NM_139146, intron 6 of 10)	82294	NM_139146	212712	Mm.145599	NM_139146	ENSMUSG00000038331	Satb2	BAP002|mKIAA1034	special AT-rich sequence binding protein 2	protein-coding
401-2073	chr9	42275042	42275441	+	0	NA	Intergenic	ID_B1|SINE|B4	-10941	NM_172769	235293	Mm.32700	NM_172769	ENSMUSG00000032018	Sc5d	A830037K02|A830073K23Rik|Sc5dl	sterol-C5-desaturase	protein-coding
401-2140	chr17	3218368	3218767	+	0	NA	Intergenic	MER3|DNA|hAT-Charlie	103595	NM_134123	106583	Mm.124373	NM_134123	ENSMUSG00000046201	Scaf8	A630086M08Rik|A930036P18Rik|AA408306|AI447644|AI448652|AU015035|Rbm16|mKIAA1116	SR-related CTD-associated factor 8	protein-coding
401-895	chr13	94195161	94195560	+	0	NA	TTS (NM_172589)	TTS (NM_172589)	89921	NM_029153	107767	Mm.201455	NM_029153	ENSMUSG00000021687	Scamp1	4930505M11Rik|AI415563|AW122395	secretory carrier membrane protein 1	protein-coding
401-277	chr9	57465029	57465428	+	0	NA	intron (NM_001301635, intron 1 of 5)	intron (NM_001301635, intron 1 of 5)	2832	NM_020270	56807	Mm.102278	NM_020270	ENSMUSG00000040722	Scamp5	Sc5	secretory carrier membrane protein 5	protein-coding
401-2033	chr14	65685342	65685741	+	0	NA	intron (NM_001168318, intron 2 of 7)	intron (NM_001168318, intron 2 of 7)	19138	NM_001168318	71145	Mm.83840	NM_028903	ENSMUSG00000022032	Scara5	4932433F15Rik|4933425F03Rik|AV278087|Tesr	scavenger receptor class A, member 5	protein-coding
401-703	chr3	68355605	68356004	+	0	NA	intron (NM_001113420, intron 1 of 6)	Lx2B2|LINE|L1	-112379	NM_001282045	30953	Mm.331064	NM_013928	ENSMUSG00000027777	Schip1	Nf2ip|Schip-1	schwannomin interacting protein 1	protein-coding
401-268	chr12	40090676	40091075	+	0	NA	intron (NM_009132, intron 4 of 13)	intron (NM_009132, intron 4 of 13)	43353	NM_001146196	20259	Mm.2416	NM_009132	ENSMUSG00000002565	Scin	AW545522|adseverin	scinderin	protein-coding
401-594	chr8	57410131	57410530	+	0	NA	Intergenic	Intergenic	-45593	NM_009136	20284	Mm.12886	NM_009136	ENSMUSG00000031610	Scrg1	AW124307	scrapie responsive gene 1	protein-coding
401-1862	chr4	6371659	6372058	+	0	NA	intron (NM_016807, intron 1 of 8)	intron (NM_016807, intron 1 of 8)	6178	NM_001098227	53378	Mm.247473	NM_016807	ENSMUSG00000028249	Sdcbp	MDA-9|Sycl|syntenin-1	syndecan binding protein	protein-coding
401-2194	chr2	151580930	151581329	+	0	NA	intron (NM_145535, intron 1 of 8)	intron (NM_145535, intron 1 of 8)	8506	NM_145535	228765	Mm.32068	NM_145535	ENSMUSG00000027456	Sdcbp2	-	syndecan binding protein (syntenin) 2	protein-coding
401-1161	chr11	114031488	114031887	+	0	NA	intron (NM_172800, intron 1 of 44)	intron (NM_172800, intron 1 of 44)	35342	NM_172800	237979	Mm.130504	NM_172800	ENSMUSG00000041592	Sdk2	4632412F08Rik|5330435L01Rik|Sdk-2|mKIAA1514	sidekick cell adhesion molecule 2	protein-coding
401-1612	chr10	127922069	127922468	+	0	NA	Intergenic	MTD|LTR|ERVL-MaLR	23733	NM_027301	70061	Mm.158320	NM_027301	ENSMUSG00000040127	Sdr9c7	1810054F20Rik|Rdh20|Rdhs|SDR-O|Sdro	4short chain dehydrogenase/reductase family 9C, member 7	protein-coding
401-109	chr1	157525716	157526115	+	0	NA	promoter-TSS (NM_001159986)	promoter-TSS (NM_001159986)	-255	NM_001159986	89867	Mm.87114	NM_033354	ENSMUSG00000026589	Sec16b	Lztr2|Rgpr|Rgpr-p117	SEC16 homolog B (S. cerevisiae)	protein-coding
401-1733	chr11	121058006	121058405	+	0	NA	intron (NM_026907, intron 2 of 4)	intron (NM_026907, intron 2 of 4)	5364	NM_026907	58210	Mm.116986	NM_026907	ENSMUSG00000039364	Sectm1b	1810003C24Rik|K12|Sectm1	secreted and transmembrane 1B	protein-coding
401-2213	chr5	53187111	53187510	+	0	NA	intron (NM_172710, intron 3 of 23)	intron (NM_172710, intron 3 of 23)	26142	NM_172710	231238	Mm.235020	NM_172710	ENSMUSG00000029189	Sel1l3	2310045A20Rik|AI429585|mKIAA0746	sel-1 suppressor of lin-12-like 3 (C. elegans)	protein-coding
401-2190	chr5	30240346	30240745	+	0	NA	intron (NR_137634, intron 1 of 8)	intron (NR_137634, intron 1 of 8)	7964	NM_027652	28042	Mm.168854	NM_027652	ENSMUSG00000075703	Selenoi	4933402G07Rik|AI448296|AI452230|C79563|D5Wsu178e|Ept1|SELI|mKIAA1724	selenoprotein I	protein-coding
401-1384	chr15	3248043	3248442	+	0	NA	Intergenic	Intergenic	-22525	NM_001042613	20363	Mm.392203	NM_009155	ENSMUSG00000064373	Selenop	AU018766|D15Ucla1|Se-P|Sepp1|selp	selenoprotein P	protein-coding
401-1879	chr5	17562828	17563227	+	0	NA	Intergenic	MLT1B|LTR|ERVL-MaLR	-11789	NM_013657	20348	Mm.5071	NM_013657	ENSMUSG00000028780	Sema3c	1110036B02Rik|SemE|Semae	sema domain, immunoglobulin domain (Ig), short basic domain, secreted, (semaphorin) 3C	protein-coding
401-693	chr9	57954936	57955335	+	0	NA	exon (NM_011352, exon 6 of 14)	exon (NM_011352, exon 6 of 14)	15023	NM_011352	20361	Mm.335187	NM_011352	ENSMUSG00000038264	Sema7a	2900057C09Rik|CDw108|H-Sema K1|H-Sema-L|M-Sema-L|Semal|sema K1|sema L	sema domain, immunoglobulin domain (Ig), and GPI membrane anchor, (semaphorin) 7A	protein-coding
401-325	chr9	80065438	80065837	+	0	NA	Intergenic	LTRIS2|LTR|ERV1	-1266	NM_001311110	215351	Mm.28232	NM_146003	ENSMUSG00000034252	Senp6	2810017C20Rik|E130319N12Rik|Susp1|mKIAA0797	SUMO/sentrin specific peptidase 6	protein-coding
401-1340	chr7	127276645	127277044	+	0	NA	Intergenic	Intergenic	-2785	NM_009266	20768	Mm.20294	NM_009266	ENSMUSG00000049091	Sephs2	Sps2|Ysg3	selenophosphate synthetase 2	protein-coding
401-756	chr5	52690683	52691082	+	0	NA	Intergenic	Intergenic	-21181	NM_172490	211006	Mm.244719	NM_172490	ENSMUSG00000029173	Sepsecs	AA986712|D5Ertd135e|SLA|SecS	Sep (O-phosphoserine) tRNA:Sec (selenocysteine) tRNA synthase	protein-coding
401-1419	chr13	32849270	32849669	+	0	NA	intron (NM_025429, intron 2 of 6)	intron (NM_025429, intron 2 of 6)	1716	NM_025429	66222	Mm.20144	NM_025429	ENSMUSG00000044734	Serpinb1a	1190005M04Rik|AI325983|EI|EIA|ELANH2|LEI|M/NEI|MNEI|PI2	serine (or cysteine) peptidase inhibitor, clade B, member 1a	protein-coding
401-2314	chr1	106876029	106876428	+	0	NA	intron (NM_001360853, intron 6 of 7)	intron (NM_001360853, intron 6 of 7)	15053	NM_001360853	20724	Mm.268618	NM_009257	ENSMUSG00000067006	Serpinb5	1110036M19Rik|AI462524|AI646751|Maspin|PI-5|Spi7|ovalbumin	serine (or cysteine) peptidase inhibitor, clade B, member 5	protein-coding
401-2308	chr10	21910344	21910743	+	0	NA	intron (NM_001161845, intron 1 of 13)	intron (NM_001161845, intron 1 of 13)	28359	NM_001161845	20393	Mm.28405	NM_011361	ENSMUSG00000019970	Sgk1	Sgk	serum/glucocorticoid regulated kinase 1	protein-coding
401-2297	chr19	32160921	32161320	+	0	NA	intron (NM_001362423, intron 5 of 9)	intron (NM_001362423, intron 5 of 9)	49893	NM_001168526	208449	Mm.329810	NM_144792	ENSMUSG00000040451	Sgms1	9530058O11Rik|AI841905|C80702|Mob|Sms1|Sor1|Tmem23	sphingomyelin synthase 1	protein-coding
401-790	chr12	75709491	75709890	+	0	NA	Intergenic	ORR1C1|LTR|ERVL-MaLR	26039	NM_030750	81535	Mm.280199	NM_030750	ENSMUSG00000021054	Sgpp1	AI463453|SPP|SPP1|Spph1	sphingosine-1-phosphate phosphatase 1	protein-coding
401-2326	chr15	81000553	81000952	+	0	NA	intron (NM_001357669, intron 1 of 20)	intron (NM_001357669, intron 1 of 20)	22987	NM_001357669	105835	Mm.274943	NM_134091	ENSMUSG00000042303	Sgsm3	1810012I01Rik|AI428557|BB175482|Cip85|R75178|RUSC3|Rutbc3	small G protein signaling modulator 3	protein-coding
401-1811	chr8	68264433	68264832	+	0	NA	Intergenic	Intergenic	-11896	NM_028182	72281	Mm.40974	NM_028182	ENSMUSG00000053886	Sh2d4a	2210402M20Rik|SH2A	SH2 domain containing 4A	protein-coding
401-911	chr1	89226784	89227183	+	0	NA	Intergenic	RMER6D|LTR|ERVK	156568	NM_133816	98402	Mm.170983	NM_133816	ENSMUSG00000036206	Sh3bp4	AI594717|AW227605|BOG25	SH3-domain binding protein 4	protein-coding
401-1113	chr14	31421149	31421548	+	0	NA	intron (NM_011894, intron 2 of 8)	B1_Mur2|SINE|Alu	-3671	NM_001347585	24056	Mm.383198	NM_011894	ENSMUSG00000021892	Sh3bp5	AI606498|SH3BP-5|Sab	SH3-domain binding protein 5 (BTK-associated)	protein-coding
401-90	chr4	85175297	85175696	+	0	NA	Intergenic	Intergenic	-29960	NM_019535	20404	Mm.143603	NM_019535	ENSMUSG00000028488	Sh3gl2	9530001L19Rik|AI120490|AW555077|B930049H17Rik|EEN-B1|SH3PA|Sh3d2a	SH3-domain GRB2-like 2	protein-coding
401-526	chr7	144355178	144355577	+	0	NA	intron (NM_001081370, intron 2 of 10)	intron (NM_001081370, intron 2 of 10)	70983	NM_001081370	210274	Mm.483624	NM_001081370	ENSMUSG00000037541	Shank2	ProSAP1|mKIAA1022	SH3 and multiple ankyrin repeat domains 2	protein-coding
401-1492	chr3	89807878	89808277	+	0	NA	Intergenic	Intergenic	-23293	NM_172530	214547	Mm.225	NM_172530	ENSMUSG00000046280	She	9430022A14	src homology 2 domain-containing transforming protein E	protein-coding
401-839	chr5	28630129	28630528	+	0	NA	intron (NR_015562, intron 2 of 6)	intron (NR_015562, intron 2 of 6)	-163227	NM_009170	20423	Mm.57202	NM_009170	ENSMUSG00000002633	Shh	9530036O11Rik|Dsh|Hhg1|Hx|Hxl3|M100081|ShhNC	sonic hedgehog	protein-coding
401-479	chr14	59807739	59808138	+	0	NA	intron (NM_015803, intron 26 of 35)	intron (NM_015803, intron 26 of 35)	182657	NM_145463	219134	Mm.275409	NM_145463	ENSMUSG00000044461	Shisa2	9430059P22Rik|MAd2|Tmem46|mShisa|shisa	shisa family member 2	protein-coding
401-376	chr4	108362455	108362854	+	0	NA	Intergenic	Intergenic	21001	NM_001099303	545667	Mm.380025	NM_001099303	ENSMUSG00000059816	Shisal2a	Fam159a	shisa like 2A	protein-coding
401-1633	chr4	59123881	59124280	+	0	NA	intron (NM_001370843, intron 1 of 27)	B2_Mm2|SINE|B2	14903	NM_001370843	100155	Mm.331636	NM_001033200	ENSMUSG00000038598	Shoc1	AI481877|Gm426|Mzip2	shortage in chiasmata 1	protein-coding
401-1997	chr10	11197599	11197998	+	0	NA	intron (NM_172937, intron 25 of 27)	intron (NM_172937, intron 25 of 27)	48368	NM_001284354	268281	Mm.133101	NM_172937	ENSMUSG00000090112	Shprh	2610103K11Rik|AA450458|AU024614|BC006883|D230017O13Rik|E130018M05	SNF2 histone linker PHD RING helicase	protein-coding
401-2172	chr18	35505105	35505504	+	0	NA	Intergenic	Intergenic	-6379	NM_030749	81500	Mm.291482	NM_030749	ENSMUSG00000024357	Sil1	1810057E01Rik|AI042831|wz	endoplasmic reticulum chaperone SIL1 homolog (S. cerevisiae)	protein-coding
401-1927	chr16	94150170	94150569	+	0	NA	intron (NM_139145, intron 6 of 10)	B4A|SINE|B4	65109	NM_011377	20465	Mm.4775	NM_011377	ENSMUSG00000062713	Sim2	bHLHe15	single-minded family bHLH transcription factor 2	protein-coding
401-1406	chr18	74209106	74209505	+	0	NA	Intergenic	ORR1C1|LTR|ERVL-MaLR	-1487	NM_001164355	66468	Mm.283406	NM_025581	ENSMUSG00000036223	Ska1	2810433K01Rik|AV117428	spindle and kinetochore associated complex subunit 1	protein-coding
401-762	chr9	63080359	63080758	+	0	NA	Intergenic	Intergenic	66422	NM_172446	207667	Mm.36349	NM_172446	ENSMUSG00000022245	Skor1	AV273001|C230094B15Rik|Corl1|Lbxcor1	SKI family transcriptional corepressor 1	protein-coding
401-1486	chr18	76723319	76723718	+	0	NA	Intergenic	Intergenic	-132887	NM_001109743	664805	Mm.329543	NM_001109743	ENSMUSG00000091519	Skor2	Corl2|EG664805|Fussel18|Gm7348	SKI family transcriptional corepressor 2	protein-coding
401-914	chr3	10335860	10336259	+	0	NA	promoter-TSS (NM_001010834)	promoter-TSS (NM_001010834)	-403	NM_001010834	241877	Mm.442146	NM_001010834	ENSMUSG00000058921	Slc10a5	Gm405|mP5	solute carrier family 10 (sodium/bile acid cotransporter family), member 5	protein-coding
401-1267	chr8	94341005	94341404	+	0	NA	intron (NM_001205311, intron 11 of 24)	intron (NM_001205311, intron 11 of 24)	11996	NM_001205311	20497	Mm.25804	NM_019415	ENSMUSG00000031766	Slc12a3	AI035291|NCC|NCCT|TSC	solute carrier family 12, member 3	protein-coding
401-721	chr3	104585132	104585531	+	0	NA	Intergenic	Intergenic	-53333	NM_009196	20501	Mm.9086	NM_009196	ENSMUSG00000032902	Slc16a1	AL022710|Mct1	solute carrier family 16 (monocarboxylic acid transporters), member 1	protein-coding
401-1090	chr10	89633582	89633981	+	0	NA	Intergenic	Intergenic	-12532	NM_182959	216227	Mm.233921	NM_182959	ENSMUSG00000019935	Slc17a8	BC042593|Vglut3	solute carrier family 17 (sodium-dependent inorganic phosphate cotransporter), member 8	protein-coding
401-1647	chr10	23801257	23801656	+	0	NA	intron (NM_001358812, intron 2 of 13)	URR1A|DNA|hAT-Charlie	4470	NM_183116	76306	Mm.294271	NM_183116	ENSMUSG00000037455	Slc18b1	1110021L09Rik	solute carrier family 18, subfamily B, member 1	protein-coding
401-1003	chr1	82994586	82994985	+	0	NA	Intergenic	Intergenic	43663	NM_030556	80721	Mm.261542	NM_030556	ENSMUSG00000038496	Slc19a3	A230084E24Rik|AI788884|ThTr2	solute carrier family 19, member 3	protein-coding
401-1860	chr11	20357833	20358232	+	0	NA	Intergenic	Intergenic	-25319	NM_018861	55963	Mm.6379	NM_018861	ENSMUSG00000020142	Slc1a4	ASCT-1|ASCT1|AW045657|SATT	solute carrier family 1 (glutamate/neutral amino acid transporter), member 4	protein-coding
401-2027	chr8	22465351	22465750	+	0	NA	intron (NM_001012667, intron 4 of 4)	Lx8|LINE|L1	-11150	NM_011394	20516	Mm.323901	NM_011394	ENSMUSG00000037656	Slc20a2	MolPit2|Pit-2|Pit2|Ram-1|Ram1	solute carrier family 20, member 2	protein-coding
401-860	chr10	40573214	40573613	+	0	NA	intron (NM_027572, intron 1 of 7)	(CA)n|Simple_repeat|Simple_repeat	3051	NM_027572	70840	Mm.332570	NM_027572	ENSMUSG00000019834	Slc22a16	4921504E14Rik|CT2|FLIPT2|OCT6|OKB1	solute carrier family 22 (organic cation transporter), member 16	protein-coding
401-1913	chr13	34303622	34304021	+	0	NA	intron (NM_001033167, intron 2 of 10)	intron (NM_001033167, intron 2 of 10)	41361	NM_001033167	73102	Mm.23932	NM_001033167	ENSMUSG00000038267	Slc22a23	3110004L20Rik	solute carrier family 22, member 23	protein-coding
401-867	chr2	132094031	132094430	+	0	NA	exon (NM_018824, exon 3 of 16)	exon (NM_018824, exon 3 of 16)	50878	NM_001355431	54338	Mm.103581	NM_018824	ENSMUSG00000027340	Slc23a2	AI844736|NBTL1|SVCT2|Slc23a1|YSPL2|YSPL3|mKIAA0238	solute carrier family 23 (nucleobase transporters), member 2	protein-coding
401-312	chr9	64913616	64914015	+	0	NA	intron (NM_001162917, intron 34 of 34)	B3|SINE|B2	37805	NM_144813	214111	Mm.156124	NM_144813	ENSMUSG00000034452	Slc24a1	-	solute carrier family 24 (sodium/potassium/calcium exchanger), member 1	protein-coding
401-1770	chr12	57159007	57159406	+	0	NA	exon (NM_001167976, exon 2 of 11)	exon (NM_001167976, exon 2 of 11)	1437	NM_001167976	217593	Mm.32835	NM_172577	ENSMUSG00000035472	Slc25a21	9930033G19Rik|A630030I10|BB158148	solute carrier family 25 (mitochondrial oxodicarboxylate carrier), member 21	protein-coding
401-917	chr3	109130477	109130876	+	0	NA	intron (NM_172685, intron 1 of 9)	intron (NM_172685, intron 1 of 9)	7527	NM_172685	229731	Mm.33574	NM_172685	ENSMUSG00000040322	Slc25a24	2610016M12Rik	solute carrier family 25 (mitochondrial carrier, phosphate carrier), member 24	protein-coding
401-2086	chr9	97095336	97095735	+	0	NA	intron (NM_138756, intron 3 of 6)	B3A|SINE|B2	15506	NM_138756	192287	Mm.228067	NM_138756	ENSMUSG00000032449	Slc25a36	C330005L02Rik	solute carrier family 25, member 36	protein-coding
401-832	chr17	28660749	28661148	+	0	NA	intron (NM_001290320, intron 7 of 19)	RSINE1|SINE|B4	29039	NM_001290320	224661		NM_146076	ENSMUSG00000036196	Slc26a8	-	solute carrier family 26, member 8	protein-coding
401-53	chr1	131731135	131731534	+	0	NA	Intergenic	Intergenic	-12688	NM_177243	320718	Mm.482704	NM_177243	ENSMUSG00000042268	Slc26a9	E030002L01Rik	solute carrier family 26, member 9	protein-coding
401-362	chr17	74402487	74402886	+	0	NA	intron (NM_144798, intron 2 of 13)	L2a|LINE|L2	7078	NM_001252478	210148	Mm.243943	NM_144798	ENSMUSG00000024069	Slc30a6	9530029F08Rik|ZnT6	solute carrier family 30 (zinc transporter), member 6	protein-coding
401-2349	chr5	53061564	53061963	+	0	NA	intron (NM_011402, intron 6 of 12)	intron (NM_011402, intron 6 of 12)	12410	NM_011402	20531	Mm.284891	NM_011402	ENSMUSG00000029188	Slc34a2	AA536683|D5Ertd227e|NaPi-2b|Npt2b	solute carrier family 34 (sodium phosphate), member 2	protein-coding
401-2048	chr4	34684257	34684656	+	0	NA	intron (NM_011895, intron 1 of 7)	intron (NM_011895, intron 1 of 7)	2982	NM_011895	24060	Mm.281885	NM_011895	ENSMUSG00000028293	Slc35a1	AA408150|AI314851	solute carrier family 35 (CMP-sialic acid transporter), member 1	protein-coding
401-1354	chr13	64123853	64124252	+	0	NA	intron (NM_001001321, intron 1 of 11)	intron (NM_001001321, intron 1 of 11)	5278	NM_001001321	70484	Mm.133731	NM_001001321	ENSMUSG00000033114	Slc35d2	5730408I21Rik|SQV7L|UGTrel8|hfrc|mUGTrel8	solute carrier family 35, member D2	protein-coding
401-1389	chr19	38337270	38337669	+	0	NA	Intergenic	L2a|LINE|L2	-58511	NM_175507	240660	Mm.262085	NM_175507	ENSMUSG00000044026	Slc35g1	AA590464|D330039I19Rik|Tmem20	solute carrier family 35, member G1	protein-coding
401-1734	chr1	47014663	47015062	+	0	NA	Intergenic	LTRIS4A|LTR|ERV1	-89086	NM_001356417	227059	Mm.233889	NM_172653	ENSMUSG00000025986	Slc39a10	2900042E17Rik|5430433I10|Zip10|mKIAA1265	solute carrier family 39 (zinc transporter), member 10	protein-coding
[truncated: 313 more rows]

## Sheet: FOXA2_KNH deseq anno
PeakID (cmd=annotatePeaks.pl KNH_deseq_c2_enriched.bed mm10 -go ./GO_KNH_deseq -annStats KNH_deseq_annotate.log)	Chr	Start	End	Strand	Peak Score	Focus Ratio/Region Size	Annotation	Detailed Annotation	Distance to TSS	Nearest PromoterID	Entrez ID	Nearest Unigene	Nearest Refseq	Nearest Ensembl	Gene Name	Gene Alias	Gene Description	Gene Type
[truncated: 983 more rows]

[truncated: 3 more sheets: FOXA2_KN deseq anno, FOXA1_KN_1311G deseq anno, FOXA1_KNH 1311G deseq anno]
