# Supplementary material for: HNF4α controls growth, identity, and KRAS inhibitor response in invasive mucinous adenocarcinoma of the lung
Source: J Clin Invest. 2026 May 12;136(13):e198282. doi: 10.1172/JCI198282 (PMC13318121; doi:10.1172/JCI198282)
Supplement: Supplemental table 12 [file jci-136-198282-s181.xlsx]

## Sheet: foxa1_abundance_by_dataset_moti
dataset	threshold	motif_id	N_hit	N_total	abundance	N_nohit
KN	0.0001	MA0148.1	975	2369	0.411566	1394
KN	0.0001	MA0148.3	1003	2369	0.423385	1366
KN	0.0001	MA0148.4	627	2369	0.264669	1742
KN	1e-05	MA0148.1	223	2369	0.0941325	2146
KN	1e-05	MA0148.3	163	2369	0.0688054	2206
KN	1e-05	MA0148.4	66	2369	0.0278599	2303
KNH	0.0001	MA0148.1	223	494	0.451417	271
KNH	0.0001	MA0148.3	243	494	0.491903	251
KNH	0.0001	MA0148.4	149	494	0.301619	345
KNH	1e-05	MA0148.1	56	494	0.11336	438
KNH	1e-05	MA0148.3	44	494	0.0890688	450
KNH	1e-05	MA0148.4	20	494	0.0404858	474
intersect	0.0001	MA0148.1	11314	17948	0.630377	6634
intersect	0.0001	MA0148.3	11182	17948	0.623022	6766
intersect	0.0001	MA0148.4	7385	17948	0.411466	10563
intersect	1e-05	MA0148.1	2867	17948	0.159739	15081
intersect	1e-05	MA0148.3	2644	17948	0.147314	15304
intersect	1e-05	MA0148.4	951	17948	0.0529864	16997
union	0.0001	MA0148.1	19818	30528	0.649175	10710
union	0.0001	MA0148.3	19085	30528	0.625164	11443
union	0.0001	MA0148.4	13208	30528	0.432652	17320
union	1e-05	MA0148.1	4841	30528	0.158576	25687
union	1e-05	MA0148.3	4445	30528	0.145604	26083
union	1e-05	MA0148.4	1794	30528	0.0587657	28734

## Sheet: foxa1_abundance_fisher_by_thres
threshold	motif	comparison	A_set	B_set	A_hit	A_no	A_total	A_pct	B_hit	B_no	B_total	B_pct	odds_ratio	ci_low	ci_high	p_value	log2_or	q_value
1e-05	MA0148.1	KN_vs_KNH	KN	KNH	223	2146	2369	9.41325	56	438	494	11.336	0.81282	0.592259	1.13002	0.21054	-0.307385	0.225578
1e-05	MA0148.1	INTERSECT_vs_KN	INTERSECT	KN	2867	15081	17948	15.9739	223	2146	2369	9.41325	1.82934	1.58348	2.12144	1.71131e-18	0.868725	6.4174e-18
1e-05	MA0148.1	INTERSECT_vs_KNH	INTERSECT	KNH	2867	15081	17948	15.9739	56	438	494	11.336	1.48687	1.1203	2.00654	0.00485936	0.56134	0.0076456
1e-05	MA0148.1	UNION_vs_KN	UNION	KN	4841	25687	30528	15.8576	223	2146	2369	9.41325	1.81356	1.57362	2.09833	9.22448e-19	0.856099	4.61224e-18
1e-05	MA0148.1	UNION_vs_KNH	UNION	KNH	4841	25687	30528	15.8576	56	438	494	11.336	1.47401	1.11207	1.98672	0.00509707	0.548714	0.0076456
1e-05	MA0148.3	KN_vs_KNH	KN	KNH	163	2206	2369	6.88054	44	450	494	8.90688	0.755767	0.52967	1.09675	0.125991	-0.414747	0.157489
1e-05	MA0148.3	INTERSECT_vs_KN	INTERSECT	KN	2644	15304	17948	14.7314	163	2206	2369	6.88054	2.33818	1.9821	2.77316	3.72332e-29	1.22151	2.79249e-28
1e-05	MA0148.3	INTERSECT_vs_KNH	INTERSECT	KNH	2644	15304	17948	14.7314	44	450	494	8.90688	1.76686	1.29067	2.47312	0.000167625	0.806761	0.000359197
1e-05	MA0148.3	UNION_vs_KN	UNION	KN	4445	26083	30528	14.5604	163	2206	2369	6.88054	2.30638	1.95982	2.72953	2.55645e-29	1.20168	2.79249e-28
1e-05	MA0148.3	UNION_vs_KNH	UNION	KNH	4445	26083	30528	14.5604	44	450	494	8.90688	1.74287	1.27475	2.43683	0.000226176	0.78693	0.00042408
1e-05	MA0148.4	KN_vs_KNH	KN	KNH	66	2303	2369	2.78599	20	474	494	4.04858	0.679305	0.402088	1.19491	0.146487	-0.581617	0.169024
1e-05	MA0148.4	INTERSECT_vs_KN	INTERSECT	KN	951	16997	17948	5.29864	66	2303	2369	2.78599	1.95229	1.51391	2.55489	2.21848e-08	0.955354	5.54621e-08
1e-05	MA0148.4	INTERSECT_vs_KNH	INTERSECT	KNH	951	16997	17948	5.29864	20	474	494	4.04858	1.32605	0.843915	2.20133	0.260463	0.373737	0.260463
1e-05	MA0148.4	UNION_vs_KN	UNION	KN	1794	28734	30528	5.87657	66	2303	2369	2.78599	2.17856	1.697	2.83949	8.64884e-12	1.1132	2.59465e-11
1e-05	MA0148.4	UNION_vs_KNH	UNION	KNH	1794	28734	30528	5.87657	20	474	494	4.04858	1.47973	0.944278	2.45102	0.0992813	0.531582	0.135384
0.0001	MA0148.1	KN_vs_KNH	KN	KNH	975	1394	2369	41.1566	223	271	494	45.1417	0.850028	0.696111	1.03867	0.108662	-0.234857	0.108662
0.0001	MA0148.1	INTERSECT_vs_KN	INTERSECT	KN	11314	6634	17948	63.0377	975	1394	2369	41.1566	2.43826	2.2326	2.6637	8.33024e-91	1.28565	6.24768e-90
0.0001	MA0148.1	INTERSECT_vs_KNH	INTERSECT	KNH	11314	6634	17948	63.0377	223	271	494	45.1417	2.0725	1.72481	2.49209	1.89232e-15	1.05079	3.5481e-15
0.0001	MA0148.1	UNION_vs_KN	UNION	KN	19818	10710	30528	64.9175	975	1394	2369	41.1566	2.64555	2.42774	2.88391	3.70558e-113	1.40336	5.55837e-112
0.0001	MA0148.1	UNION_vs_KNH	UNION	KNH	19818	10710	30528	64.9175	223	271	494	45.1417	2.24868	1.87339	2.70101	8.87412e-19	1.1685	1.9016e-18
0.0001	MA0148.3	KN_vs_KNH	KN	KNH	1003	1366	2369	42.3385	243	251	494	49.1903	0.758518	0.62157	0.925711	0.00603962	-0.398808	0.00696879
0.0001	MA0148.3	INTERSECT_vs_KN	INTERSECT	KN	11182	6766	17948	62.3022	1003	1366	2369	42.3385	2.25073	2.06159	2.45766	7.9489e-76	1.17021	2.98084e-75
0.0001	MA0148.3	INTERSECT_vs_KNH	INTERSECT	KNH	11182	6766	17948	62.3022	243	251	494	49.1903	1.70696	1.42145	2.05026	6.28318e-09	0.771398	8.56798e-09
0.0001	MA0148.3	UNION_vs_KN	UNION	KN	19085	11443	30528	62.5164	1003	1366	2369	42.3385	2.27141	2.08518	2.4748	2.55321e-81	1.18339	1.27661e-80
0.0001	MA0148.3	UNION_vs_KNH	UNION	KNH	19085	11443	30528	62.5164	243	251	494	49.1903	1.72263	1.43607	2.06681	3.00542e-09	0.784585	5.00903e-09
0.0001	MA0148.4	KN_vs_KNH	KN	KNH	627	1742	2369	26.4669	149	345	494	30.1619	0.833472	0.670886	1.03863	0.0952671	-0.264931	0.102072
0.0001	MA0148.4	INTERSECT_vs_KN	INTERSECT	KN	7385	10563	17948	41.1466	627	1742	2369	26.4669	1.94236	1.76328	2.14165	7.08412e-45	0.957151	1.77103e-44
0.0001	MA0148.4	INTERSECT_vs_KNH	INTERSECT	KNH	7385	10563	17948	41.1466	149	345	494	30.1619	1.61877	1.32874	1.97973	7.95722e-07	0.69222	9.94652e-07
0.0001	MA0148.4	UNION_vs_KN	UNION	KN	13208	17320	30528	43.2652	627	1742	2369	26.4669	2.11861	1.9271	2.33134	5.26101e-60	1.08246	1.5783e-59
0.0001	MA0148.4	UNION_vs_KNH	UNION	KNH	13208	17320	30528	43.2652	149	345	494	30.1619	1.76568	1.4508	2.15733	3.7383e-09	0.817526	5.60745e-09

## Sheet: foxa1_strength_wilcoxon_by_thre
threshold	motif	comparison	A_set	B_set	n_A	n_B	median_A	median_B	delta_median	W	p_value	q_value
1e-05	MA0148.1	KN_vs_KNH	KN	KNH	4896	780	14.596	14.5612	0.0348	1954116	0.292709	0.337741
1e-05	MA0148.1	INTERSECT_vs_KN	INTERSECT	KN	6220	4896	15.07	14.596	0.474	19897904	2.5019e-170	9.38211e-170
1e-05	MA0148.1	INTERSECT_vs_KNH	INTERSECT	KNH	6220	780	15.07	14.5612	0.5088	3181600	7.45419e-46	1.24236e-45
1e-05	MA0148.1	UNION_vs_KN	UNION	KN	10676	4896	15.01	14.596	0.414	34721648	1.52325e-238	2.28487e-237
1e-05	MA0148.1	UNION_vs_KNH	UNION	KNH	10676	780	15.01	14.5612	0.4488	5413732	1.01467e-44	1.522e-44
1e-05	MA0148.3	KN_vs_KNH	KN	KNH	3247	612	14.7347	14.7143	0.0204	1011082	0.488787	0.497939
1e-05	MA0148.3	INTERSECT_vs_KN	INTERSECT	KN	5620	3247	15.08	14.7347	0.3453	11879692	1.7673e-124	5.30189e-124
1e-05	MA0148.3	INTERSECT_vs_KNH	INTERSECT	KNH	5620	612	15.08	14.7143	0.3657	2286436	5.38256e-41	7.33986e-41
1e-05	MA0148.3	UNION_vs_KN	UNION	KN	9645	3247	15.02	14.7347	0.2853	19931411	5.06948e-120	1.26737e-119
1e-05	MA0148.3	UNION_vs_KNH	UNION	KNH	9645	612	15.02	14.7143	0.3057	3835606	1.4145e-35	1.76812e-35
1e-05	MA0148.4	KN_vs_KNH	KN	KNH	2594	418	14.4255	14.5106	-0.0851	530966	0.497939	0.497939
1e-05	MA0148.4	INTERSECT_vs_KN	INTERSECT	KN	1956	2594	14.8483	14.4255	0.4228	3847232	4.4307e-196	2.21535e-195
1e-05	MA0148.4	INTERSECT_vs_KNH	INTERSECT	KNH	1956	418	14.8483	14.5106	0.3377	608488	1.53351e-55	3.28609e-55
1e-05	MA0148.4	UNION_vs_KN	UNION	KN	3716	2594	14.7793	14.4255	0.3538	7090580	2.99192e-223	2.24394e-222
1e-05	MA0148.4	UNION_vs_KNH	UNION	KNH	3716	418	14.7793	14.5106	0.2687	1117260	4.53322e-49	8.49978e-49
0.0001	MA0148.1	KN_vs_KNH	KN	KNH	24910	4034	11.9899	11.949	0.0409	49494390	0.128107	0.137257
0.0001	MA0148.1	INTERSECT_vs_KN	INTERSECT	KN	19872	24910	12.69	11.9899	0.7001	300621491	0	0
0.0001	MA0148.1	INTERSECT_vs_KNH	INTERSECT	KNH	19872	4034	12.69	11.949	0.741	48132313	2.94417e-90	6.30893e-90
0.0001	MA0148.1	UNION_vs_KN	UNION	KN	38489	24910	12.55	11.9899	0.5601	558852369	3.90969e-273	2.93227e-272
0.0001	MA0148.1	UNION_vs_KNH	UNION	KNH	38489	4034	12.55	11.949	0.601	89180372	1.17102e-54	2.19566e-54
0.0001	MA0148.3	KN_vs_KNH	KN	KNH	19122	3101	12.2449	12.3265	-0.0816	28605357	0.00164201	0.00189463
0.0001	MA0148.3	INTERSECT_vs_KN	INTERSECT	KN	18688	19122	12.9	12.2449	0.6551	2.07393e+08	2.67854e-161	1.33927e-160
0.0001	MA0148.3	INTERSECT_vs_KNH	INTERSECT	KNH	18688	3101	12.9	12.3265	0.5735	3.2773e+07	1.18806e-31	1.62009e-31
0.0001	MA0148.3	UNION_vs_KN	UNION	KN	34475	19122	12.72	12.2449	0.4751	367474323	7.14971e-108	1.78743e-107
0.0001	MA0148.3	UNION_vs_KNH	UNION	KNH	34475	3101	12.72	12.3265	0.3935	57993939	4.2454e-15	5.30675e-15
0.0001	MA0148.4	KN_vs_KNH	KN	KNH	14713	2344	11.4113	11.4184	-0.0071	17000886	0.272908	0.272908
0.0001	MA0148.4	INTERSECT_vs_KN	INTERSECT	KN	10311	14713	11.9034	11.4113	0.4921	91009425	6.23224e-160	2.33709e-159
0.0001	MA0148.4	INTERSECT_vs_KNH	INTERSECT	KNH	10311	2344	11.9034	11.4184	0.485	14389873	2.91116e-47	4.85193e-47
0.0001	MA0148.4	UNION_vs_KN	UNION	KN	19717	14713	11.8483	11.4113	0.437	169593702	1.96218e-159	5.88655e-159
0.0001	MA0148.4	UNION_vs_KNH	UNION	KNH	19717	2344	11.8483	11.4184	0.4299	26785323	1.7603e-36	2.64045e-36

## Sheet: foxa2_ABUNDANCE_permotif_merged
thresh_label	motif_id	set	total_sequences	seqs_with_hit	seqs_without_hit	percent
p1e-4	MA0047.1	KN	1443	352	1091	24.3936
p1e-4	MA0047.1	KNH	983	85	898	8.647
p1e-4	MA0047.1	Union	25852	6007	19845	23.2361
p1e-4	MA0047.1	Intersect	11672	2593	9079	22.2156
p1e-4	MA0047.2	KN	1443	623	820	43.1739
p1e-4	MA0047.2	KNH	983	110	873	11.1902
p1e-4	MA0047.2	Union	25852	9655	16197	37.3472
p1e-4	MA0047.2	Intersect	11672	4465	7207	38.2539
p1e-4	MA0047.3	KN	1443	434	1009	30.0762
p1e-4	MA0047.3	KNH	983	64	919	6.51068
p1e-4	MA0047.3	Union	25852	6962	18890	26.9302
p1e-4	MA0047.3	Intersect	11672	3082	8590	26.4051
p1e-5	MA0047.1	KN	1443	57	1386	3.9501
p1e-5	MA0047.1	KNH	983	9	974	0.915565
p1e-5	MA0047.1	Union	25852	930	24922	3.5974
p1e-5	MA0047.1	Intersect	11672	438	11234	3.75257
p1e-5	MA0047.2	KN	1443	140	1303	9.70201
p1e-5	MA0047.2	KNH	983	22	961	2.23805
p1e-5	MA0047.2	Union	25852	2002	23850	7.74408
p1e-5	MA0047.2	Intersect	11672	1020	10652	8.73886
p1e-5	MA0047.3	KN	1443	53	1390	3.6729
p1e-5	MA0047.3	KNH	983	11	972	1.11902
p1e-5	MA0047.3	Union	25852	993	24859	3.8411
p1e-5	MA0047.3	Intersect	11672	436	11236	3.73544

## Sheet: foxa2_ABUNDANCE_FISHER_permotif
thresh_label	motif_id	comparison	a_set	b_set	a_hit	a_nohit	a_total	b_hit	b_nohit	b_total	odds_ratio	p_value	conf_low	conf_high	q_value_BH
p1e-4	MA0047.1	KN_vs_KNH	KN	KNH	352	1091	1443	85	898	983	3.40703	1.027e-24	2.63512	4.44183	2.054e-24
p1e-4	MA0047.1	Union_vs_KN	Union	KN	6007	19845	25852	352	1091	1443	0.938182	0.32124	0.828239	1.06464	0.32124
p1e-4	MA0047.1	Union_vs_KNH	Union	KNH	6007	19845	25852	85	898	983	3.19793	5.18485e-32	2.55269	4.05059	3.11091e-31
p1e-4	MA0047.1	Intersect_vs_KN	Intersect	KN	2593	9079	11672	352	1091	1443	0.885233	0.0658547	0.777992	1.00893	0.0790256
p1e-4	MA0047.1	Intersect_vs_KNH	Intersect	KNH	2593	9079	11672	85	898	983	3.01734	9.83643e-28	2.40208	3.83118	2.95093e-27
p1e-4	MA0047.1	Union_vs_Intersect	Union	Intersect	6007	19845	25852	2593	9079	11672	1.05985	0.0295879	1.00552	1.11725	0.0443818
p1e-4	MA0047.2	KN_vs_KNH	KN	KNH	623	820	1443	110	873	983	6.02538	3.85865e-69	4.80046	7.61215	7.7173e-69
p1e-4	MA0047.2	Union_vs_KN	Union	KN	9655	16197	25852	623	820	1443	0.784612	1.01772e-05	0.703941	0.874834	1.52658e-05
p1e-4	MA0047.2	Union_vs_KNH	Union	KNH	9655	16197	25852	110	873	983	4.73064	3.23712e-74	3.86917	5.83249	9.71136e-74
p1e-4	MA0047.2	Intersect_vs_KN	Intersect	KN	4465	7207	11672	623	820	1443	0.815463	0.00034208	0.728998	0.912493	0.000410495
p1e-4	MA0047.2	Intersect_vs_KNH	Intersect	KNH	4465	7207	11672	110	873	983	4.91637	1.02009e-75	4.01316	6.07184	6.12055e-75
p1e-4	MA0047.2	Union_vs_Intersect	Union	Intersect	9655	16197	25852	4465	7207	11672	0.96214	0.0951433	0.919557	1.00678	0.0951433
p1e-4	MA0047.3	KN_vs_KNH	KN	KNH	434	1009	1443	64	919	983	6.17336	1.70952e-50	4.66125	8.28179	3.41905e-50
p1e-4	MA0047.3	Union_vs_KN	Union	KN	6962	18890	25852	434	1009	1443	0.85687	0.00967247	0.762286	0.964345	0.011607
p1e-4	MA0047.3	Union_vs_KNH	Union	KNH	6962	18890	25852	64	919	983	5.29221	6.94585e-59	4.09836	6.93984	4.16751e-58
p1e-4	MA0047.3	Intersect_vs_KN	Intersect	KN	3082	8590	11672	434	1009	1443	0.834179	0.00338351	0.738985	0.942618	0.00507526
p1e-4	MA0047.3	Intersect_vs_KNH	Intersect	KNH	3082	8590	11672	64	919	983	5.15189	7.5102e-55	3.9814	6.76755	2.25306e-54
p1e-4	MA0047.3	Union_vs_Intersect	Union	Intersect	6962	18890	25852	3082	8590	11672	1.02722	0.290131	0.977394	1.07973	0.290131
p1e-5	MA0047.1	KN_vs_KNH	KN	KNH	57	1386	1443	9	974	983	4.44854	2.59473e-06	2.17303	10.2723	5.18947e-06
p1e-5	MA0047.1	Union_vs_KN	Union	KN	930	24922	25852	57	1386	1443	0.907398	0.468759	0.689837	1.21409	0.562511
p1e-5	MA0047.1	Union_vs_KNH	Union	KNH	930	24922	25852	9	974	983	4.03835	3.1216e-07	2.10913	8.88927	9.3648e-07
p1e-5	MA0047.1	Intersect_vs_KN	Intersect	KN	438	11234	11672	57	1386	1443	0.948035	0.714147	0.713655	1.27962	0.714147
p1e-5	MA0047.1	Intersect_vs_KNH	Intersect	KNH	438	11234	11672	9	974	983	4.21918	1.20835e-07	2.19248	9.32147	7.25008e-07
p1e-5	MA0047.1	Union_vs_Intersect	Union	Intersect	930	24922	25852	438	11234	11672	0.957108	0.457143	0.851507	1.07708	0.562511
p1e-5	MA0047.2	KN_vs_KNH	KN	KNH	140	1303	1443	22	961	983	4.69092	1.78728e-14	2.95199	7.78541	5.36185e-14
p1e-5	MA0047.2	Union_vs_KN	Union	KN	2002	23850	25852	140	1303	1443	0.781263	0.00883081	0.651662	0.942365	0.010597
p1e-5	MA0047.2	Union_vs_KNH	Union	KNH	2002	23850	25852	22	961	983	3.6666	1.93906e-13	2.40043	5.89302	3.87812e-13
p1e-5	MA0047.2	Intersect_vs_KN	Intersect	KN	1020	10652	11672	140	1303	1443	0.8912	0.219563	0.738913	1.08109	0.219563
p1e-5	MA0047.2	Intersect_vs_KNH	Intersect	KNH	1020	10652	11672	22	961	983	4.18254	3.16216e-16	2.73014	6.7387	1.89729e-15
p1e-5	MA0047.2	Union_vs_Intersect	Union	Intersect	2002	23850	25852	1020	10652	11672	0.876621	0.00112051	0.809714	0.949423	0.00168077
p1e-5	MA0047.3	KN_vs_KNH	KN	KNH	53	1390	1443	11	972	983	3.36782	8.06727e-05	1.72744	7.18783	0.000161345
p1e-5	MA0047.3	Union_vs_KN	Union	KN	993	24859	25852	53	1390	1443	1.04762	0.832461	0.789707	1.41597	0.998954
p1e-5	MA0047.3	Union_vs_KNH	Union	KNH	993	24859	25852	11	972	983	3.52961	5.23086e-07	1.9551	7.11825	3.13852e-06
p1e-5	MA0047.3	Intersect_vs_KN	Intersect	KN	436	11236	11672	53	1390	1443	1.01769	1	0.759289	1.38796	1
p1e-5	MA0047.3	Intersect_vs_KNH	Intersect	KNH	436	11236	11672	11	972	983	3.42864	2.12855e-06	1.88834	6.94346	6.38564e-06
p1e-5	MA0047.3	Union_vs_Intersect	Union	Intersect	993	24859	25852	436	11236	11672	1.02944	0.64115	0.916777	1.15733	0.961725

## Sheet: foxa2_STRENGTH_WILCOX_all4sets_
thresh_label	motif_id	comparison	a_set	b_set	n1	n2	median1	median2	p_value	q_value_BH
p1e-4	MA0047.1	KN_vs_KNH	KN	KNH	352	85	12.0729	11.767	0.35576	0.426912
p1e-4	MA0047.1	UNION_vs_KN	UNION	KN	6007	352	12.0874	12.0729	0.946827	0.946827
p1e-4	MA0047.1	UNION_vs_KNH	UNION	KNH	6007	85	12.0874	11.767	0.292102	0.426912
p1e-4	MA0047.1	INTERSECT_vs_KN	INTERSECT	KN	2593	352	12.1845	12.0729	0.340984	0.426912
p1e-4	MA0047.1	INTERSECT_vs_KNH	INTERSECT	KNH	2593	85	12.1845	11.767	0.123272	0.369817
p1e-4	MA0047.1	Union_vs_Intersect	Union	Intersect	6007	2593	12.0874	12.1845	0.0251174	0.150704
p1e-4	MA0047.2	KN_vs_KNH	KN	KNH	623	110	12.5102	12.4184	0.35225	0.423707
p1e-4	MA0047.2	UNION_vs_KN	UNION	KN	9655	623	12.5102	12.5102	0.841986	0.841986
p1e-4	MA0047.2	UNION_vs_KNH	UNION	KNH	9655	110	12.5102	12.4184	0.353089	0.423707
p1e-4	MA0047.2	INTERSECT_vs_KN	INTERSECT	KN	4465	623	12.602	12.5102	0.275279	0.423707
p1e-4	MA0047.2	INTERSECT_vs_KNH	INTERSECT	KNH	4465	110	12.602	12.4184	0.138538	0.415613
p1e-4	MA0047.2	Union_vs_Intersect	Union	Intersect	9655	4465	12.5102	12.602	0.00212536	0.0127522
p1e-4	MA0047.3	KN_vs_KNH	KN	KNH	434	64	12.3035	12.3071	0.134561	0.269122
p1e-4	MA0047.3	UNION_vs_KN	UNION	KN	6962	434	12.3071	12.3035	0.203142	0.304713
p1e-4	MA0047.3	UNION_vs_KNH	UNION	KNH	6962	64	12.3071	12.3071	0.2649	0.31788
p1e-4	MA0047.3	INTERSECT_vs_KN	INTERSECT	KN	3082	434	12.3571	12.3035	0.0685017	0.269122
p1e-4	MA0047.3	INTERSECT_vs_KNH	INTERSECT	KNH	3082	64	12.3571	12.3071	0.403689	0.403689
p1e-4	MA0047.3	Union_vs_Intersect	Union	Intersect	6962	3082	12.3071	12.3571	0.122547	0.269122
p1e-5	MA0047.1	KN_vs_KNH	KN	KNH	57	9	14.0971	14.0097	0.757596	0.974355
p1e-5	MA0047.1	UNION_vs_KN	UNION	KN	930	57	14.068	14.0971	0.363068	0.974355
p1e-5	MA0047.1	UNION_vs_KNH	UNION	KNH	930	9	14.068	14.0097	0.974355	0.974355
p1e-5	MA0047.1	INTERSECT_vs_KN	INTERSECT	KN	438	57	14.068	14.0971	0.721578	0.974355
p1e-5	MA0047.1	INTERSECT_vs_KNH	INTERSECT	KNH	438	9	14.068	14.0097	0.859103	0.974355
p1e-5	MA0047.1	Union_vs_Intersect	Union	Intersect	930	438	14.068	14.068	0.19177	0.974355
p1e-5	MA0047.2	KN_vs_KNH	KN	KNH	140	22	14.8673	15.0459	0.518607	0.639947
p1e-5	MA0047.2	UNION_vs_KN	UNION	KN	2002	140	14.8673	14.8673	0.533289	0.639947
p1e-5	MA0047.2	UNION_vs_KNH	UNION	KNH	2002	22	14.8673	15.0459	0.343999	0.639947
p1e-5	MA0047.2	INTERSECT_vs_KN	INTERSECT	KN	1020	140	14.8673	14.8673	0.492118	0.639947
p1e-5	MA0047.2	INTERSECT_vs_KNH	INTERSECT	KNH	1020	22	14.8673	15.0459	0.339593	0.639947
p1e-5	MA0047.2	Union_vs_Intersect	Union	Intersect	2002	1020	14.8673	14.8673	0.816222	0.816222
p1e-5	MA0047.3	KN_vs_KNH	KN	KNH	53	11	13.4214	13.5286	0.27548	0.55096
p1e-5	MA0047.3	UNION_vs_KN	UNION	KN	993	53	13.4286	13.4214	0.60461	0.802736
p1e-5	MA0047.3	UNION_vs_KNH	UNION	KNH	993	11	13.4286	13.5286	0.154939	0.482241
p1e-5	MA0047.3	INTERSECT_vs_KN	INTERSECT	KN	436	53	13.4465	13.4214	0.668946	0.802736
p1e-5	MA0047.3	INTERSECT_vs_KNH	INTERSECT	KNH	436	11	13.4465	13.5286	0.160747	0.482241
p1e-5	MA0047.3	Union_vs_Intersect	Union	Intersect	993	436	13.4286	13.4465	0.84836	0.84836

## Sheet: hnf4a_F1_ABUNDANCE_bySet_byThre
dataset	threshold	motif_id	N_hit	N_total	N_nohit	abundance	abundance_pct
F1KN_enriched	0.0001	MA0114.3	630	1028	398	0.61284	61.284
F1KNH_enriched	0.0001	MA0114.3	45	118	73	0.381356	38.1356
union_merged	0.0001	MA0114.3	7799	15114	7315	0.516012	51.6012
intersect	0.0001	MA0114.3	3211	6985	3774	0.459699	45.9699
F1KN_enriched	0.0001	MA0114.4	580	1028	448	0.564202	56.4202
F1KNH_enriched	0.0001	MA0114.4	58	118	60	0.491525	49.1525
union_merged	0.0001	MA0114.4	8589	15114	6525	0.568281	56.8281
intersect	0.0001	MA0114.4	3688	6985	3297	0.527989	52.7989
F1KN_enriched	0.0001	MA1494.2	533	1028	495	0.518482	51.8482
F1KNH_enriched	0.0001	MA1494.2	49	118	69	0.415254	41.5254
union_merged	0.0001	MA1494.2	7460	15114	7654	0.493582	49.3582
intersect	0.0001	MA1494.2	3144	6985	3841	0.450107	45.0107
F1KN_enriched	1e-05	MA0114.3	246	451	205	0.545455	54.5455
F1KNH_enriched	1e-05	MA0114.3	6	14	8	0.428571	42.8571
union_merged	1e-05	MA0114.3	1443	3559	2116	0.405451	40.5451
intersect	1e-05	MA0114.3	537	1387	850	0.387167	38.7167
F1KN_enriched	1e-05	MA0114.4	215	451	236	0.476718	47.6718
F1KNH_enriched	1e-05	MA0114.4	6	14	8	0.428571	42.8571
union_merged	1e-05	MA0114.4	1622	3559	1937	0.455746	45.5746
intersect	1e-05	MA0114.4	617	1387	770	0.444845	44.4845
F1KN_enriched	1e-05	MA1494.2	146	451	305	0.323725	32.3725
F1KNH_enriched	1e-05	MA1494.2	6	14	8	0.428571	42.8571
union_merged	1e-05	MA1494.2	1317	3559	2242	0.370048	37.0048
intersect	1e-05	MA1494.2	485	1387	902	0.349676	34.9676

## Sheet: hnf4a_F1_ABUNDANCE_FISHER_all4s
motif+C1A1:E1A1:G2A1:I4A1:K5A1:A1:L15	threshold	comparison	A_set	B_set	A_hit	A_total	B_hit	B_total	odds_ratio	p_value	q_value
MA0114.4	0.0001	union_merged_vs_F1KN__enriched	union_merged	F1KN_enriched	8589	15114	580	1028	1.01675	0.819856	0.819856
MA0114.4	0.0001	union_merged_vs_F1KNH_enriched	union_merged	F1KNH_enriched	8589	15114	58	118	1.36167	0.112408	0.168612
MA0114.4	0.0001	intersect_vs_F1KN__enriched	intersect	F1KN_enriched	3688	6985	580	1028	0.864033	0.0321136	0.0802839
MA0114.4	0.0001	intersect_vs_F1KNH_enriched	intersect	F1KNH_enriched	3688	6985	58	118	1.15714	0.457626	0.490313
MA0114.4	0.0001	F1KN_enriched_vs_F1KNH_enriched	F1KN_enriched	F1KNH_enriched	580	1028	58	118	1.33893	0.142644	0.178305
MA0114.3	0.0001	union_merged_vs_F1KN__enriched	union_merged	F1KN_enriched	7799	15114	630	1028	0.673565	1.78571e-09	1.33928e-08
MA0114.3	0.0001	union_merged_vs_F1KNH_enriched	union_merged	F1KNH_enriched	7799	15114	45	118	1.72948	0.00400801	0.012024
MA0114.3	0.0001	intersect_vs_F1KN__enriched	intersect	F1KN_enriched	3211	6985	630	1028	0.537554	4.53638e-20	6.80458e-19
MA0114.3	0.0001	intersect_vs_F1KNH_enriched	intersect	F1KNH_enriched	3211	6985	45	118	1.38016	0.0941374	0.160652
MA0114.3	0.0001	F1KN_enriched_vs_F1KNH_enriched	F1KN_enriched	F1KNH_enriched	630	1028	45	118	2.56566	1.7247e-06	8.62352e-06
MA1494.2	0.0001	union_merged_vs_F1KN__enriched	union_merged	F1KN_enriched	7460	15114	533	1028	0.905172	0.12974	0.176918
MA1494.2	0.0001	union_merged_vs_F1KNH_enriched	union_merged	F1KNH_enriched	7460	15114	49	118	1.37244	0.0963911	0.160652
MA1494.2	0.0001	intersect_vs_F1KN__enriched	intersect	F1KN_enriched	3144	6985	533	1028	0.760213	4.27478e-05	0.000160304
MA1494.2	0.0001	intersect_vs_F1KNH_enriched	intersect	F1KNH_enriched	3144	6985	49	118	1.15261	0.45743	0.490313
MA1494.2	0.0001	F1KN_enriched_vs_F1KNH_enriched	F1KN_enriched	F1KNH_enriched	533	1028	49	118	1.5157	0.0408661	0.0875702
MA0114.4	1e-05	union_merged_vs_F1KN_enriched	union_merged	F1KN_enriched	1622	3559	215	451	0.919188	0.422275	0.796321
MA0114.4	1e-05	union_merged_vs_F1KNH_enriched	union_merged	F1KNH_enriched	1622	3559	6	14	1.11644	1	1
MA0114.4	1e-05	intersect_vs_F1KN__enriched	intersect	F1KN_enriched	617	1387	215	451	0.879628	0.252885	0.796321
MA0114.4	1e-05	intersect_vs_F1KNH_enriched	intersect	F1KNH_enriched	617	1387	6	14	1.06837	1	1
MA0114.4	1e-05	F1KN_enriched_vs_F1KNH_enriched	F1KN_enriched	F1KNH_enriched	215	451	6	14	1.21418	0.791016	0.98877
MA0114.3	1e-05	union_merged_vs_F1KN__enriched	union_merged	F1KN_enriched	1443	3559	246	451	0.568389	2.22679e-08	1.67009e-07
MA0114.3	1e-05	union_merged_vs_F1KNH_enriched	union_merged	F1KNH_enriched	1443	3559	6	14	0.909288	1	1
MA0114.3	1e-05	intersect_vs_F1KN_enriched	intersect	F1KN_enriched	537	1387	246	451	0.526651	5.47832e-09	8.21748e-08
MA0114.3	1e-05	intersect_vs_F1KNH_enriched	intersect	F1KNH_enriched	537	1387	6	14	0.842463	0.786837	0.98877
MA0114.3	1e-05	F1KN_enriched_vs_F1KNH_enriched	F1KN_enriched	F1KNH_enriched	246	451	6	14	1.59836	0.424704	0.796321
MA1494.2	1e-05	union_merged_vs_F1KN_enriched	union_merged	F1KN_enriched	1317	3559	146	451	1.22708	0.0548788	0.274394
MA1494.2	1e-05	union_merged_vs_F1KNH_enriched	union_merged	F1KNH_enriched	1317	3559	6	14	0.783298	0.782592	0.98877
MA1494.2	1e-05	intersect_vs_F1KN_enriched	intersect	F1KN_enriched	485	1387	146	451	1.12317	0.332002	0.796321
MA1494.2	1e-05	intersect_vs_F1KNH_enriched	intersect	F1KNH_enriched	485	1387	6	14	0.717132	0.57855	0.964251
MA1494.2	1e-05	F1KN_enriched_vs_F1KNH_enriched	F1KN_enriched	F1KNH_enriched	146	451	6	14	0.638895	0.400409	0.796321

## Sheet: hnf4a_F1_STRENGTH_WILCOX_all4se
motif	threshold	comparison	A_set	B_set	n_A	n_B	median_A	median_B	p_value	q_value
MA0114.4	0.0001	union_merged_vs_F1KN__enriched	union_merged	F1KN_enriched	8589	580	12	12.6489	1.8344e-23	6.879e-23
MA0114.4	0.0001	union_merged_vs_F1KNH_enriched	union_merged	F1KNH_enriched	8589	58	12	11.5922	0.056814	0.0710175
MA0114.4	0.0001	intersect_vs_F1KN__enriched	intersect	F1KN_enriched	3688	580	11.9149	12.6489	1.8338e-27	1.37535e-26
MA0114.4	0.0001	intersect_vs_F1KNH_enriched	intersect	F1KNH_enriched	3688	58	11.9149	11.5922	0.156699	0.180807
MA0114.4	0.0001	F1KN_enriched_vs_F1KNH_enriched	F1KN_enriched	F1KNH_enriched	580	58	12.6489	11.5922	1.89184e-06	4.05394e-06
MA0114.3	0.0001	union_merged_vs_F1KN__enriched	union_merged	F1KN_enriched	7799	630	5.21818	7.67273	1.07365e-26	5.36825e-26
MA0114.3	0.0001	union_merged_vs_F1KNH_enriched	union_merged	F1KNH_enriched	7799	45	5.21818	4.92727	0.169681	0.181801
MA0114.3	0.0001	intersect_vs_F1KN__enriched	intersect	F1KN_enriched	3211	630	5.03636	7.67273	3.04361e-29	4.56541e-28
MA0114.3	0.0001	intersect_vs_F1KNH_enriched	intersect	F1KNH_enriched	3211	45	5.03636	4.92727	0.30525	0.30525
MA0114.3	0.0001	F1KN_enriched_vs_F1KNH_enriched	F1KN_enriched	F1KNH_enriched	630	45	7.67273	4.92727	4.86226e-05	9.11674e-05
MA1494.2	0.0001	union_merged_vs_F1KN__enriched	union_merged	F1KN_enriched	7460	533	6.73484	7.63636	6.67153e-07	1.66788e-06
MA1494.2	0.0001	union_merged_vs_F1KNH_enriched	union_merged	F1KNH_enriched	7460	49	6.73484	5.60606	0.00382878	0.00574316
MA1494.2	0.0001	intersect_vs_F1KN__enriched	intersect	F1KN_enriched	3144	533	6.51515	7.63636	5.36593e-10	1.60978e-09
MA1494.2	0.0001	intersect_vs_F1KNH_enriched	intersect	F1KNH_enriched	3144	49	6.51515	5.60606	0.0143973	0.0196327
MA1494.2	0.0001	F1KN_enriched_vs_F1KNH_enriched	F1KN_enriched	F1KNH_enriched	533	49	7.63636	5.60606	9.25747e-05	0.000154291
MA0114.4	1e-05	union_merged_vs_F1KNH_enriched+A1:L15	union_merged	F1KN_enriched	1622	215	14.0355	15.6667	3.83317e-07	2.96216e-06
MA0114.4	1e-05	union_merged_vs_F1KNH_enriched	union_merged	F1KNH_enriched	1622	6	14.0355	16.0709	0.162069	0.270116
MA0114.4	1e-05	intersect_vs_F1KN__enriched	intersect	F1KN_enriched	617	215	13.9787	15.6667	3.94955e-07	2.96216e-06
MA0114.4	1e-05	intersect_vs_F1KNH_enriched	intersect	F1KNH_enriched	617	6	13.9787	16.0709	0.149408	0.270116
MA0114.4	1e-05	F1KN_enriched_vs_F1KNH_enriched	F1KN_enriched	F1KNH_enriched	215	6	15.6667	16.0709	0.480431	0.542106
MA0114.3	1e-05	union_merged_vs_F1KN__enriched	union_merged	F1KN_enriched	1443	246	12.2364	13.2637	7.62112e-05	0.000285792
MA0114.3	1e-05	union_merged_vs_F1KNH_enriched	union_merged	F1KNH_enriched	1443	6	12.2364	11.1546	0.30416	0.456241
MA0114.3	1e-05	intersect_vs_F1KN_enriched	intersect	F1KN_enriched	537	246	12.0909	13.2637	3.2022e-05	0.00016011
MA0114.3	1e-05	intersect_vs_F1KNH_enriched	intersect	F1KNH_enriched	537	6	12.0909	11.1546	0.361834	0.49341
MA0114.3	1e-05	F1KN_enriched_vs_F1KNH_enriched	F1KN_enriched	F1KNH_enriched	246	6	13.2637	11.1546	0.132305	0.270116
MA1494.2	1e-05	union_merged_vs_F1KN_enriched	union_merged	F1KN_enriched	1317	146	12.8485	13.7045	0.0195917	0.0489793
MA1494.2	1e-05	union_merged_vs_F1KNH_enriched	union_merged	F1KNH_enriched	1317	6	12.8485	13.8182	0.505965	0.542106
MA1494.2	1e-05	intersect_vs_F1KN_enriched	intersect	F1KN_enriched	485	146	12.803	13.7045	0.0194244	0.0489793
MA1494.2	1e-05	intersect_vs_F1KNH_enriched	intersect	F1KNH_enriched	485	6	12.803	13.8182	0.495352	0.542106
MA1494.2	1e-05	F1KN_enriched_vs_F1KNH_enriched	F1KN_enriched	F1KNH_enriched	146	6	13.7045	13.8182	0.801999	0.801999

## Sheet: hnf4a_F2_ABUNDANCE_byThresho
dataset	threshold	motif_id	N_hit	N_total	N_nohit	abundance	abundance_pct
F2KN_enriched	0.0001	MA0114.3	434	713	279	0.608696	60.8696
F2KNH_enriched	0.0001	MA0114.3	99	230	131	0.430435	43.0435
union_merged	0.0001	MA0114.3	6619	12411	5792	0.533317	53.3317
intersect	0.0001	MA0114.3	2372	4808	2436	0.493344	49.3344
F2KN_enriched	0.0001	MA0114.4	459	713	254	0.643759	64.3759
F2KNH_enriched	0.0001	MA0114.4	99	230	131	0.430435	43.0435
union_merged	0.0001	MA0114.4	6706	12411	5705	0.540327	54.0327
intersect	0.0001	MA0114.4	2469	4808	2339	0.513519	51.3519
F2KN_enriched	0.0001	MA1494.2	360	713	353	0.504909	50.4909
F2KNH_enriched	0.0001	MA1494.2	84	230	146	0.365217	36.5217
union_merged	0.0001	MA1494.2	6155	12411	6256	0.495931	49.5931
intersect	0.0001	MA1494.2	2248	4808	2560	0.467554	46.7554
F2KN_enriched	1e-05	MA0114.3	191	348	157	0.548851	54.8851
F2KNH_enriched	1e-05	MA0114.3	13	32	19	0.40625	40.625
union_merged	1e-05	MA0114.3	1384	3137	1753	0.441186	44.1186
intersect	1e-05	MA0114.3	442	1042	600	0.424184	42.4184
F2KN_enriched	1e-05	MA0114.4	194	348	154	0.557471	55.7471
F2KNH_enriched	1e-05	MA0114.4	13	32	19	0.40625	40.625
union_merged	1e-05	MA0114.4	1451	3137	1686	0.462544	46.2544
intersect	1e-05	MA0114.4	457	1042	585	0.43858	43.858
F2KN_enriched	1e-05	MA1494.2	105	348	243	0.301724	30.1724
F2KNH_enriched	1e-05	MA1494.2	12	32	20	0.375	37.5
union_merged	1e-05	MA1494.2	1118	3137	2019	0.356391	35.6391
intersect	1e-05	MA1494.2	371	1042	671	0.356046	35.6046

[truncated: 2 more sheets: hnf4a_F2_ABUNDANCE_FISHER, hnf4a_F2_STRENGTH_WILCOX]
