# Supplementary material for: HNF4α controls growth, identity, and KRAS inhibitor response in invasive mucinous adenocarcinoma of the lung
Source: J Clin Invest. 2026 May 12;136(13):e198282. doi: 10.1172/JCI198282 (PMC13318121; doi:10.1172/JCI198282)
Supplement: Supplemental table 13 [file jci-136-198282-s182.xlsx]

## Sheet: NRF2 gene sig.
NRF2 gene signature adapted from PMID: 33077574
ODC1
TXNRD1
NQO1
TALDO1
GCLM
GSR
PTGR1
CBR1
GCLC
CES1
HGD
GULP1
ABCB6
G6PD
SLC7A11
TRIM16L
AKR1C1
GPX2
AKR1B10
ALDH3A1
CYP24F11
PPP2R2C
JAKMIP3
MAP2
TSPAN7
PIR
SRXN1
UCHL1
AKR1C1
PANX2
CABYR
CBR3
OSGIN1
CBX2
ME1
DDC
SMOC1

## Sheet: Signature 1_GEMMs  
HNF4A Signature 1
Top 100 downregulated DEGs in KNH vs KN tumors in vivo from IMA GEMMs
Gene (human homolg)
GSDMA
TRIM58
CYP3A4
CYP3A43
CYP3A5
CYP3A7
CYP3A7-CYP3A51P
CLCA1
GKN1
REG3A
REG3G
GKN2
PNLIPRP2
SCIN
TFF3
CLEC2A
CLEC2D
SULT1B1
METTL7B
CES2
TNN
FER1L6
PHGR1
KCNK10
PATE4
CYP2C18
CYP2C19
CYP2C8
CYP2C9
CLCA4
ANKS4B
ENPP7
PLA2G4C
APOB
LYPD8
SULT1D1P
SI
PLUT
LGALS2
IDO1
MUC17
TFF1
VIL1
NLRP6
MLANA
MYO1A
PDX1
GSTA1
GSTA2
GSTA3
GSTA5
IFI27
IFI27L1
IFI27L2
BCHE
PGA3
PGA4
PGA5
EPS8L3
CDHR5
TRIM59
CLCA2
GKN3
PNLIPRP3
TFF4
SULT1B2
CES3
FER1L7
PHGR2
KCNK11
PATE5
CYP2C10
CLCA5
ENPP8
LYPD9
LGALS3
IDO2
MUC18
TFF2
VIL2
NLRP7
PDX2
IFI27L3
PGA6
EPS8L4
CDHR6
PTPRR
STXBP5L
DIO1
DUOX2
PTPRH
FBP2
TRIM40
LCT
ALDH3A1
SDK2
SHH
HPGD
OASL
GSTM1

## Sheet: Signature 2 _H1212
HNF4A Signature 2
Top 100 upregulated DEGs in H1212 human cell line overexpressing HNF4A
Gene
HP
F2
MOGAT3
DIO1
G6PC
SEMA5B
MUC17
C10orf128
ERICH4
LBP
TREH
SOHLH1
DGKK
RXRG
CHST1
TM4SF20
APOB
SYT9
SULT1C2
ANKS4B
AGT
HNF4A
C8B
FGL1
C4BPB
ANPEP
APOA4
PKD2L1
MYO7B
SBSN
SLCO2B1
A1CF
KIAA1644
VIL1
SCN2B
HEPH
GCKR
CCDC129
NLRP3
LINC00964
PCK1
IGFBP1
TMEM150B
CEACAM20
LCE3D
SPRR1B
CYP2B6
TM4SF5
LINC01268
GPA33
GLYATL1
HSD3B1
MOGAT2
NOX4
CYP1A2
PRAP1
CLRN3
TMEM82
ATP10A
LINC01398
LOC102723701
DDC
APOA1
KLK3
PPP1R14D
SLC1A2
SERPINA3
DIRAS3
FGF14
HCN4
GLYAT
ALPI
IL13RA2
LOC102467080
DNAJC22
CIDEC
ITGAL
AZGP1P1
GJB1
AMBP
DUSP27
HPR
PIPOX
PLAC8
MTTP
AKR7A3
ARSE
TRHDE-AS1
EFNA2
ASGR2
C15orf59
CCDC177
UBD
ALDOB
RASD2
PRKCB
WIF1
TRPC3
KCNJ16
COL5A3

## Sheet: Signature 3_murine human&LUAD
HNF4A Signature 3
Curated HNF4α Signature from Table s3 as referenced in PMID: 39677719
Gene
ANKS4B
CIDEC
UGT2B7
TFEC
CLRN3
APOA4
PPP1R14D
PIPOX
IFI27
HKDC1
TM4SF20
EPS8L3
CDHR2
XPNPEP2
TM4SF5
DAB2
LGALS4
GSTA5
ITGA1
CYP2S1
SERPINA1
MYO1A
APOA1
HNF4A
METTL7B
CA12
TRIM15
GPT
C11orf86
NAIP
HSD17B2
BAIAP2L2
IL22RA1
CDKN1A
LIPA
UGT1A6
SUSD2
MTTP
VIL1
DNAJC22
EPB41L4B
EHHADH
ADM2
CRYBG2
AK4
MB21D2
IFNGR1
SEMA3B
ALDH1A1
TSPAN1
CORO2A
EFNB1

## Sheet: KRAS Mut_KEAP1 WT TCGA
GeneID	GeneName	01ebdef8-920f-4b71-8b44-512598962d6b	020a2284-03f3-4439-89bb-2292ebc3ecd2	03c7ece7-500d-4c38-a600-bd6863562bfd	044b4834-bb51-40c8-8027-e5d752fa8787	07c5dadf-e801-4c1f-9109-7a2495407c75	0a5dab01-33ff-41d1-8842-7b7f18a6efe0	12beb3ab-f6e1-42b0-af74-1a8cbb3416c0	186b7ed8-cc25-45b6-bf7d-25d7a3a2154a	1efac920-fb46-4ac8-b8b1-d1f2743edefe	20ecdb2d-16ad-437b-ac0e-b84339c769a6	22002e84-1d7a-4f93-9934-9d74f45195c0	25212f64-8017-4b93-b171-10a830558566	258b0b5e-2b09-4378-9606-83955ca19d7c	25a6fe1b-0472-489f-a721-f596395badb1	28e5e6cc-60b0-4324-b05e-d05af474da90	2a05b2c0-f94d-4c07-889a-def7131895bd	2aef96ea-5379-4066-8df1-66218ab77425	2b99d8d7-f329-4fe6-97b5-167953311755	330845b9-1d53-47af-8cb7-30ce5d30625d	35fc369e-6f16-415b-badb-380eedb2157b	36f81494-52c4-49db-9dba-26a0c2de2e8e	39807893-979e-44c6-ada9-444c68b863c3	3a8b14d9-c521-48d4-9400-074d752afe1b	3b21349a-ee41-45bf-87de-19b6cda494d5	41fde338-9254-4ad2-9806-d7864c2d038e	42ecec5f-f097-4d86-a9d9-cf0507b08c42	4822db97-46d7-4302-bef9-63086b777e9c	482e60ad-222e-4ead-8a3c-a3b44e54aa5e	49932944-ad54-4c6c-affc-08a4b76de933	4ad05e6b-e3d8-4048-8f61-1e79e421de0b	4f721842-9460-4376-b577-59c3731f34a6	4f8b284e-7e42-45c5-b7cc-57cc678ec3df	5241ced4-4a72-40dc-9698-a647fb6d03a4	52b34ef3-a814-4aa9-a395-6beea6a71f11	5444c7d2-9c7e-4b9e-a8ee-7d64c375be17	55071ef3-bf09-43a2-a54c-a9ec61a84615	57048ebe-3153-4e65-bbca-eadb92b99d31	593623b6-0f7d-4089-8697-518c573c86c6	59578e5d-b76f-46eb-b5d9-7c90b8a9dbe4	5a1b3a79-375e-47a7-8a30-b37fbfd8162d	5f74c5cb-1127-4a5c-975e-58e5abc4db03	62b8c824-3e80-4341-bfee-78d04be904c9	68f5d95d-e7ae-46d3-b836-e741fde98f23	6aa56177-0576-454d-81e8-28aa9ce76406	73d96384-ebea-4467-8663-ada78336233c	74ab82a4-a55b-4e4c-b3f5-1f9317860914	75eaaf2c-7cd9-416d-88c0-7c5502db9ab5	7b07706f-a1b4-4f18-a276-0822b578cc40
ENSG00000000003.15	TSPAN6	10.5381	35.2083	13.3673	15.3824	17.5934	14.1403	16.5246	7.9591	15.5499	4.482	16.5474	11.4418	15.6603	11.2547	11.6836	5.6387	6.7717	9.7398	21.2426	24.5141	13.7266	11.6817	21.9641	12.4507	18.3232	9.1147	19.7208	6.3607	6.4423	8.1017	8.7614	9.2804	9.25	18.6738	16.0424	24.7798	9.2936	7.8699	13.7316	16.3169	17.327	12.839	17.167	9.3868	6.7767	10.5555	6.7522	23.1192
ENSG00000000005.6	TNMD	0	0	0.0171	0	0.0405	0	2.883	0.0318	0.1018	0	0	0	0	0.0082	0.0342	0	0	0	0.3651	0.0106	0.0327	0	0.0142	0	0.0282	0.0099	0	0	0	1.0562	0.1891	0	0.04	0	0	0	0.1375	0.0196	0	0	0.2008	0	1.1571	0.0168	0	0	0.0245	0.0213
ENSG00000000419.13	DPM1	29.0072	35.8631	29.9532	24.778	23.6511	19.675	25.0357	40.7241	28.6428	22.0774	30.6484	16.8615	26.9356	24.2527	28.7287	23.7412	43.9681	20.6277	30.7474	24.7135	22.9121	32.1803	25.8638	27.9327	37.3027	16.1424	41.4829	13.4082	21.2239	40.4684	15.9571	22.0097	30.7876	17.0694	22.6745	27.8433	26.8293	29.5638	19.0062	35.3168	28.0451	42.9908	23.6967	15.5117	34.2173	52.2233	23.8492	34.8472
ENSG00000000457.14	SCYL3	2.1031	3.3921	2.1611	2.3833	2.3733	3.5325	2.3601	1.3744	2.2766	3.8057	3.0717	1.5194	3.8428	3.6643	1.6679	2.4661	4.5854	2.7424	1.7991	2.1886	2.6334	2.6562	2.1827	2.5093	2.127	2.69	3.1344	2.984	3.2887	2.9548	1.1862	4.2332	1.4597	3.5384	2.2721	4.5683	3.0579	1.584	2.5247	1.7914	1.7793	3.4243	4.7791	2.1905	2.4225	1.5751	2.3403	2.7499
ENSG00000000460.17	C1orf112	1.3565	4.5541	1.4147	1.2599	0.8609	1.2262	1.3678	1.6318	1.7562	1.4084	1.032	0.4902	1.3085	2.254	1.0558	2.3558	2.8703	1.9795	0.4165	0.663	1.2134	1.5169	1.491	2.6108	1.7163	0.6635	1.8238	1.2739	0.8594	2.1954	0.7423	1.3759	0.5368	1.7284	1.4368	3.9546	1.8529	0.5056	1.1172	2.6769	1.2569	4.7753	3.557	1.8941	1.8107	1.4784	0.5747	1.2145
ENSG00000000938.13	FGR	3.4179	4.1828	6.083	3.985	12.3991	9.0446	7.4302	3.0054	4.9778	7.4011	2.5928	5.8272	5.7937	5.2307	13.4188	7.6438	3.0449	10.9694	6.8013	1.3609	2.8748	11.8249	1.8412	2.1979	4.6491	5.2058	13.169	1.046	3.1979	3.4442	8.6559	11.8342	17.2258	4.6229	4.6522	1.9149	3.2467	8.0744	9.4185	5.1136	14.1561	6.1305	7.5986	22.0559	4.4894	3.8253	3.9514	11.0352
ENSG00000000971.16	CFH	7.4298	14.9016	2.1231	4.5295	22.1179	6.4978	9.2092	5.9331	32.3464	13.6003	4.4498	5.639	5.5689	11.2092	16.5029	15.2013	14.8249	5.9885	37.3309	6.8323	8.922	22.5457	6.1743	6.9989	13.0511	8.3084	22.3055	1.2689	4.787	6.546	13.3839	4.0487	10.0723	7.4798	13.0651	41.9387	14.6945	9.2418	2.3631	3.6963	10.0673	18.2861	5.7202	24.8137	10.9084	23.7877	5.2728	12.6341
ENSG00000001036.14	FUCA2	26.0646	21.571	22.317	21.2957	10.1652	13.7731	13.8359	18.1086	20.6933	12.3229	12.6194	19.3854	13.4962	13.4256	15.6886	32.3535	13.2402	12.1072	15.7465	24.6416	14.3745	15.4638	28.4775	10.8155	11.7705	6.7483	15.2182	7.3174	23.29	11.7233	18.5833	20.199	27.8274	12.053	24.3755	14.6197	10.6804	8.9859	13.4868	25.4328	21.4167	21.3491	14.8963	19.183	12.7243	17.9948	17.0862	17.1958
ENSG00000001084.13	GCLC	6.3803	16.5373	32.3703	5.3767	3.22	1.5573	4.0535	8.6317	4.9752	0.7555	0.6704	0.782	2.4767	4.4386	25.7371	1.6638	4.2565	1.6198	2.2612	1.9357	1.5671	6.5376	2.7034	1.006	4.3714	1.2258	7.4134	1.5393	7.5218	0.5762	1.2025	1.437	5.0056	2.9591	7.8609	1.8442	2.6742	1.0791	0.9596	16.9126	2.2144	4.7877	1.0094	4.768	0.865	6.6361	1.0855	6.8583
ENSG00000001167.14	NFYA	6.2645	15.633	8.0114	13.0074	11.0766	15.6642	14.3419	13.5324	12.6411	11.8913	25.2095	13.2732	26.6984	13.3511	9.1561	17.2183	12.6458	19.2561	12.38	7.4768	9.4361	11.6306	11.8924	10.8221	11.1312	12.8468	15.6439	16.3771	12.1704	21.229	10.7669	8.7987	7.9503	18.5796	9.6746	11.4625	15.6204	14.422	15.2333	10.0676	6.4174	15.0104	16.7879	12.6171	19.4964	11.8444	7.5629	18.301
ENSG00000001460.18	STPG1	0.9908	1.9347	1.3123	2.977	2.0668	0.6963	2.9897	1.0701	2.2562	1.0335	1.1054	1.7382	1.5405	2.1457	1.1178	0.555	0.8386	1.574	2.2493	0.6663	2.5779	2.1826	1.3429	1.445	1.9966	1.2377	1.3535	0.426	1.5884	1.4416	0.8404	0.9828	1.1736	1.7553	0.9967	1.8891	1.1471	1.751	1.4197	0.6961	1.2757	1.2533	1.5947	1.6695	0.727	1.3733	1.0949	1.3867
ENSG00000001461.17	NIPAL3	2.9111	9.2207	2.1117	4.9534	6.3181	3.543	15.4254	2.2609	7.8188	8.258	9.0631	7.3567	7.9379	5.7998	4.1234	3.3774	4.9595	4.654	6.9779	2.0847	3.1934	7.1138	3.994	2.8535	5.6829	5.996	5.1084	1.553	5.9324	4.9097	4.0105	7.5945	2.8522	9.6435	2.5496	5.8887	4.439	8.49	3.5747	2.7064	3.5829	5.6305	8.3287	4.199	3.3958	4.1135	5.1548	5.0978
ENSG00000001497.18	LAS1L	3.8633	4.1743	6.4821	3.889	4.1588	3.3214	3.4992	5.8016	3.3732	4.0337	4.4349	3.5083	3.8559	2.4033	4.2694	4.7428	4.4646	4.4134	2.2301	3.8772	3.6041	3.4212	5.3973	4.3988	4.3127	3.8902	3.8673	4.1435	3.1586	3.5697	2.9486	5.4609	2.9489	2.6013	4.1691	4.1874	3.3391	2.6892	4.493	3.9284	4.2531	5.0559	5.0813	4.8668	5.1164	4.6643	2.3158	2.7826
ENSG00000001561.7	ENPP4	7.8682	11.4678	4.1096	16.9262	8.9224	20.0698	17.5086	3.9477	21.2813	10.1808	12.2705	2.7	12.9405	17.7182	5.1467	13.8165	29.7832	2.3553	14.3265	11.7944	6.6829	4.622	6.2452	6.0835	8.9373	7.7023	8.2304	6.3175	8.6438	20.6194	6.0858	4.828	6.736	15.5088	8.3321	18.2677	7.2703	23.6453	20.8155	6.1515	4.5123	5.1156	26.9648	5.2811	9.0003	2.7511	18.58	9.4422
ENSG00000001617.12	SEMA3F	15.638	25.9402	8.7556	2.8831	11.17	5.5528	7.8045	6.8874	6.2293	1.1972	5.2656	3.7192	11.905	3.5018	9.1843	6.2217	7.7083	9.8742	5.7713	9.5237	13.6756	5.609	12.829	8.6164	3.8492	10.309	7.9147	16.0341	15.7162	10.7374	8.0252	5.4012	9.8431	3.794	6.2503	8.9916	10.5835	4.3269	2.9438	6.5035	10.504	7.9386	2.5127	9.1413	5.7567	9.4452	3.4352	19.7007
ENSG00000001626.16	CFTR	1.221	0.5118	0.1293	0.1136	0.9217	5.9781	0.8069	0.1275	0.1474	0.1691	0.7123	1.9741	2.4599	0.6094	0.1623	0.8059	0.211	1.4291	5.9664	0.5388	0.4534	0.4604	0.9794	1.7632	0.2158	2.4822	7.2926	1.0652	2.0432	0.0407	0.7616	0.6906	0.795	0.9296	2.4453	2.2327	0.0061	10.8532	0.0226	2.1712	0.6504	0.1908	0.1706	0.4614	1.0123	0.0608	1.7438	1.7649
ENSG00000001629.10	ANKIB1	7.9408	10.5275	9.7209	6.1911	5.3274	13.2685	9.0975	17.0247	14.3416	8.3711	10.4142	9.1061	9.5851	12.3215	20.1022	6.0755	13.3985	12.8037	6.9886	10.2508	12.5462	18.824	13.1215	12.6144	13.2353	7.3705	10.3046	15.7745	6.2114	7.3529	9.9117	6.1195	7.5331	11.9338	6.5676	18.234	6.1461	12.8168	7.3994	8.1009	7.6027	16.3454	11.2413	9.2192	13.0958	13.4452	4.1304	7.7441
ENSG00000001630.17	CYP51A1	0.5426	1.5599	0.0143	0.8002	0.4685	1.2471	0.4725	2.2882	0.3407	0.1833	0.6013	0.4413	0.4455	1.479	0.9907	0.6035	1.9878	0.671	0.4408	0.4763	1.113	0.7213	0.5743	1.2784	0.5429	0.844	0.3794	1.4409	1.6502	1.0757	0.8503	0.4387	0.1393	1.3094	0.5842	1.3156	0.7333	1.2194	0.3983	1.5065	0.987	0.5535	2.0585	0.2038	0.5845	0.1827	0.3787	0.9428
ENSG00000001631.16	KRIT1	0.8297	1.1323	2.3936	0.9517	0.7739	0.7234	1.2745	1.2259	1.3326	1.5395	1.1332	0.8396	0.6949	0.9747	1.165	0.9856	1.0473	0.9415	0.7936	1.9825	1.7799	1.6964	1.1384	0.9835	1.4535	1.3338	1.3763	2.0063	0.8828	0.8329	0.4443	0.986	1.1029	1.1032	0.9205	1.1246	0.8048	1.2546	0.8847	0.5007	0.5465	1.3864	1.1617	1.0992	1.1135	0.9095	0.8733	0.6274
ENSG00000002016.18	RAD52	2.1652	0.6468	4.3559	1.7787	3.1543	2.4869	1.9985	0.8236	2.1864	3.2413	1.7373	1.3416	0.9466	1.7319	1.9149	1.4188	0.7199	1.0868	1.069	4.9918	2.5345	3.0981	1.9118	3.2381	1.9886	2.5577	2.6816	5.7886	3.5796	2.0419	0.6121	2.8223	1.3885	0.9182	3.9098	7.1176	2.3844	1.8921	1.996	1.2375	1.0698	1.3972	1.153	3.4474	3.576	1.7363	1.2352	0.7737
ENSG00000002079.14	MYH16	0.1198	0.0076	0.036	0.1628	0.0411	0.0138	0.0274	0.0335	0.0894	0.0308	0.0567	0.2874	0.0103	0.1003	0.3305	0.0368	0.0454	0.2038	0.068	0.0523	0.2067	0.0776	0.0629	0.0108	0.0429	0.0465	0.0521	0.1157	0.2198	0.0252	0.0664	0.0356	0.0405	0.0551	0.0564	0.0523	0.0515	0.0298	0.0047	0	0.0852	0.2561	0.0199	0.7903	0.1497	0.409	0	0.1045
ENSG00000002330.14	BAD	5.9552	9.2754	16.0599	13.2114	5.0269	2.8573	7.3226	6.5419	3.1022	4.1781	5.5231	7.8127	6.1203	6.8812	4.8811	6.1233	10.7664	4.9515	8.3256	6.1525	12.8928	3.8547	5.1994	6.7309	3.9261	9.6722	10.4273	9.527	4.7898	8.1213	4.9845	7.6161	6.9184	6.7941	7.6719	2.5252	7.1774	6.9076	2.6267	7.2378	7.55	2.0012	8.0129	4.4137	4.3211	1.0854	6.5131	5.7337
ENSG00000002549.12	LAP3	22.877	46.9293	9.6717	15.2129	39.6106	42.9982	41.4906	40.7023	39.6432	28.4915	49.0767	24.2602	41.1876	33.7453	41.912	54.9567	20.8552	42.8403	34.9422	16.874	21.8343	49.6287	26.7637	17.4702	28.7868	20.4782	39.3784	15.5375	18.1612	35.2522	28.5955	47.0529	55.4944	27.2255	15.7072	24.1837	35.5201	31.4419	41.1027	20.7559	69.1626	81.9931	65.4738	106.085	61.2545	22.265	38.6752	70.6303
ENSG00000002586.20	CD99	57.468	57.7084	17.3129	20.5032	25.8219	26.7381	28.4795	32.3259	20.1041	24.2443	11.8826	44.4883	24.2538	31.2457	45.6502	27.0756	12.5644	35.8013	41.4972	27.4548	41.3563	30.974	48.0834	47.0977	55.7542	17.5829	31.6116	25.6495	35.1001	24.9137	70.0059	16.4722	43.1724	33.6205	52.7121	27.2777	51.3385	28.7451	24.0267	58.8384	64.0657	54.1837	21.4714	48.5193	25.2897	32.5956	18.5348	30.6325
ENSG00000002586.20_PAR_Y	CD99	0	0	0	0	0	0	0	0	0	0	0	0	0	0	0	0	0	0	0	0	0	0	0	0	0	0	0	0	0	0	0	0	0	0	0	0	0	0	0	0	0	0	0	0	0	0	0	0
ENSG00000002587.10	HS3ST1	7.7121	3.0219	1.2072	3.8291	2.0256	4.3662	5.1007	3.0277	2.8152	2.7286	1.255	12.9769	6.9536	6.8533	2.1251	4.4639	2.4019	2.2719	40.2041	1.8592	4.9926	2.4195	1.4305	2.4583	9.2068	1.4089	3.041	7.5678	16.2624	2.0812	2.6233	1.9847	2.4382	5.6823	2.0779	2.4942	0.8258	5.8036	1.8565	1.5163	10.085	13.4531	2.2956	1.2007	1.5608	1.301	3.9445	5.9231
ENSG00000002726.21	AOC1	10.9413	0.0634	0.1798	0.3458	9.5606	17.0336	0.9645	0.4092	0.8536	8.6272	0.1553	0.3191	2.2902	0.3728	25.8606	0.284	0.1547	0.5421	51.8689	39.8339	0.2721	1.4933	0.6954	48.9942	0.4125	0.9533	0.794	23.3468	25.2432	1.2353	35.0944	5.3615	0.6128	1.7711	28.89	0.3867	1.0293	6.6979	3.1837	35.9685	1.2137	4.9505	0.9173	13.7484	11.8407	0.5323	0.5629	3.0178
ENSG00000002745.13	WNT16	7.2444	0.0049	0.1468	0.1022	0.0366	0.04	0.044	0.0072	0.0921	0.0264	0.0392	0.0329	0.0447	0.0671	0.0566	0.0581	0.0626	0.1036	0.0488	0.0192	0.0789	0.2774	0.1024	0.0333	0.0638	0.0764	0.1703	0.9957	0.1487	0.0088	0.0214	0.0459	0.0361	0.0319	0.0944	0.0283	0.0497	0.0221	0.0229	0.0392	0.0738	0.1266	0.0628	0.0988	0.0228	0.1111	0	0.0481
ENSG00000002746.15	HECW1	0.2105	0.1045	0.0253	0.1068	0.05	0.0532	0.0433	0.0489	0.1133	0.0572	0.1303	0.0973	0.0279	0.1598	0.3172	0.0091	0.1329	0.0146	0.0492	0.0924	0.1259	0.3003	0.081	0.0497	0.529	0.1316	0.0344	0.0444	0.0075	0.0798	0.1602	0.0753	0.1467	0.1596	0.1904	0.212	0.1471	0.0953	0.1105	0.0552	0.2287	0.0836	0.0498	0.1424	0.0107	0.2198	0.1244	0.1171
ENSG00000002822.15	MAD1L1	0.0996	0.0398	0.0488	0.071	0.1295	0.0723	0.1113	0.0649	0.0728	0.1014	0.0884	0.0798	0.0897	0.0841	0.1813	0.0379	0.0716	0.1372	0.0983	0.0304	0.049	0.1388	0.0347	0.0338	0.0691	0.1096	0.1642	0.0764	0.0288	0.0799	0.1158	0.1071	0.2284	0.0432	0.0852	0.0456	0.0463	0.0919	0.1655	0.0664	0.0897	0.1818	0.0756	0.1852	0.1615	0.2453	0.045	0.0999
ENSG00000002834.18	LASP1	35.8039	25.9063	19.181	46.5326	53.3899	53.1204	67.6343	56.6781	49.5791	37.9374	42.408	62.0795	81.3815	60.4716	48.523	36.5724	58.9134	65.1367	51.9348	28.081	47.505	43.6465	32.833	28.7314	53.858	38.71	25.1871	35.1687	51.4056	50.4185	39.0524	30.7704	35.8957	59.134	39.9878	41.2292	28.7559	51.6671	33.4591	32.7976	44.2218	48.6755	61.3021	50.9661	41.5911	54.3953	21.862	56.4157
ENSG00000002919.15	SNX11	6.4098	6.0905	6.9785	7.2548	7.6638	5.8091	7.9653	8.491	9.2468	6.171	6.9464	4.7943	9.4152	8.8814	5.9579	4.3263	5.4776	6.9026	12.3727	5.1878	7.7779	7.2424	5.8141	5.9907	6.7369	6.3578	7.7932	6.5048	5.9718	6.5658	5.327	5.6726	7.2691	7.5068	8.359	9.4781	5.7457	6.9741	11.2748	8.3302	8.8627	5.3165	9.0499	9.8881	10.1131	9.2444	13.4229	8.6199
ENSG00000002933.9	TMEM176A	34.1645	6.945	3.1977	7.8114	21.342	46.8446	11.4775	3.8076	16.6654	23.5436	7.8232	9.7027	12.4034	8.9019	21.2654	9.6666	7.9527	16.0012	11.6282	45.2668	5.7778	20.4274	6.7368	50.4249	9.661	6.0087	18.4908	40.3134	13.7383	13.7326	44.5453	7.2167	39.3687	9.6526	67.9989	3.3192	27.4938	7.0273	9.8967	188.208	31.1036	20.8922	15.3747	35.0398	15.9805	14.4311	11.1563	21.5305
ENSG00000003056.8	M6PR	19.792	22.1178	8.7625	12.9753	18.3818	19.9333	19.5447	15.5771	22.4735	15.9305	14.3407	19.4799	23.0062	31.8438	29.1813	20.9035	16.7828	14.6196	17.6258	5.5076	10.2375	16.7535	14.2042	31.3517	20.7498	17.9947	17.1093	15.9973	26.6102	22.5632	23.1832	17.5297	14.7477	15.7968	14.9244	23.7448	10.403	37.9935	27.1855	19.0641	23.1896	19.367	22.318	25.3447	27.768	38.2679	23.2827	27.0983
ENSG00000003096.14	KLHL13	0.2541	3.3572	0.2166	0.4595	1.686	0.1435	0.4035	0.9379	0.1345	0.2748	0.6736	0.0884	0.2855	0.4652	0.3394	0.9512	0.2224	0.1744	0.3245	1.2597	0.7884	0.8202	0.1855	0.2861	0.3579	0.1429	0.539	0.0317	0.144	0.0227	0.1099	0.1573	0.5293	0.3184	0.4818	1.3127	0.0828	0.2047	0.0578	6.2696	0.5731	1.689	1.7398	0.4297	0.4733	0.329	0.3569	0.0854
ENSG00000003137.8	CYP26B1	1.219	1.3657	1.7495	0.6143	0.997	1.4336	0.9574	0.1919	3.5068	0.2364	1.8505	0.4792	0.7465	0.985	1.1429	0.3952	0.2064	0.2788	0.3175	0.6202	1.0432	2.2401	0.2375	3.3844	0.8554	0.4125	0.9218	1.759	0.1797	0.4058	0.494	1.2646	1.1134	1.3232	1.7907	2.3933	0.947	0.4838	0.3668	0.4662	2.4531	1.614	1.2396	1.6961	2.4478	1.8645	0.2305	0.9138
ENSG00000003147.19	ICA1	14.2575	5.4762	13.4603	15.5826	12.598	10.0033	15.0029	5.5235	8.4037	7.1305	10.7119	5.4381	8.1052	6.9168	2.802	12.6437	11.2894	13.9895	9.0325	22.5565	7.4931	4.7566	11.6009	17.0066	5.2842	13.9264	11.1231	21.407	10.9894	12.9828	2.4009	12.1797	5.5043	17.24	15.7613	13.8459	12.266	12.1637	13.5949	13.1372	3.9727	4.8729	12.7805	3.753	5.6946	5.7858	4.9114	7.8552
ENSG00000003249.15	DBNDD1	9.8506	6.7962	3.8479	12.9335	6.4558	5.9765	4.2722	13.6834	10.8304	3.0633	11.1381	7.4254	10.0976	10.4952	4.4187	6.3985	5.9438	11.9382	7.0382	6.4634	12.6014	12.2484	9.6469	12.6451	13.5677	9.6966	8.6453	15.6724	8.4059	12.2312	6.897	7.7332	1.7582	5.4428	11.3219	13.0033	8.5607	10.1203	5.0274	13.7021	6.5068	6.97	4.3891	4.1571	8.3148	1.0749	4.3711	5.7965
ENSG00000003393.15	ALS2	4.1503	1.8336	4.2245	2.9316	3.2235	4.1453	3.5809	5.6964	3.9493	2.7884	3.4657	2.9838	3.8724	2.9187	3.4348	2.8342	2.7248	2.4674	2.2131	3.0775	2.3564	2.7457	3.6614	3.3823	3.3638	2.4289	2.2048	3.8062	1.9295	2.5707	1.9388	3.1072	1.8874	4.6833	2.4585	5.7027	2.1943	5.1065	3.5531	1.9576	2.2082	3.4725	3.7732	2.9388	3.8591	4.3013	1.7751	3.0913
ENSG00000003400.15	CASP10	2.6857	4.3041	19.7177	4.9304	4.9822	6.1731	7.4904	5.3691	7.0437	11.9812	9.7121	3.2743	9.0794	5.0811	8.3144	8.9422	5.2197	6.3007	9.8942	3.251	6.196	8.7104	2.2243	3.9023	6.5819	3.0288	4.5186	8.4341	4.7829	6.6849	4.9523	5.7702	7.6925	14.6471	3.3663	3.7267	3.6036	10.1092	13.2227	2.2179	4.7169	8.1626	9.4051	4.8216	11.7021	3.5406	10.0097	8.0779
ENSG00000003402.20	CFLAR	4.7781	2.9899	11.6654	11.9203	7.3165	8.7307	10.9307	4.6407	9.5136	18.3666	12.2372	6.2164	7.4153	7.1434	19.6011	8.5904	10.0366	10.2352	6.751	5.2122	10.1607	13.3279	4.3252	4.3284	8.7011	7.622	7.1553	6.1254	5.5716	9.1707	7.7283	7.3718	9.9546	7.949	4.7414	4.5444	6.3718	14.6593	14.6128	2.6329	8.2398	11.3606	13.6594	11.5281	22.9307	5.6692	6.9748	6.2137
ENSG00000003436.16	TFPI	10.1274	7.3305	8.0731	9.1145	7.6273	37.5737	9.8793	39.2365	7.0832	1.5423	60.9335	23.9247	30.9695	3.7474	34.1561	4.8439	13.0192	15.6849	15.3296	47.625	5.5009	1.9473	7.2565	4.3271	21.1844	47.687	45.3056	8.4158	16.56	7.1087	12.1081	7.1425	11.929	4.8731	11.8234	24.8308	4.1766	45.9018	2.7052	9.2821	12.9018	12.7441	6.5844	11.8148	7.2869	5.9831	32.7941	7.8565
ENSG00000003509.16	NDUFAF7	4.6625	2.3888	9.7297	5.393	4.1632	3.9027	5.9535	3.8448	5.5065	3.7674	4.0473	3.1585	5.0472	3.4324	3.9915	3.2226	4.2943	3.9656	2.1571	5.1284	6.1549	4.6322	4.9734	4.4367	4.837	4.0908	5.0511	6.1524	2.1933	3.5107	2.0451	3.392	4.4913	3.7969	4.1861	5.5128	4.7253	6.4828	4.3459	2.9562	2.6186	3.3589	4.8557	3.8783	5.8942	2.8591	3.4426	2.5878
ENSG00000003756.17	RBM5	5.3735	2.7812	14.5155	4.9226	10.829	9.2221	7.7286	5.8905	5.29	9.2612	4.801	6.2956	7.3219	4.1527	5.2533	3.858	5.9684	8.0393	3.0464	7.9426	6.5806	10.315	5.4332	5.0292	9.0423	13.7706	10.8054	9.0894	5.4221	2.7581	2.594	8.6135	5.8528	7.5646	7.5705	10.9877	8.6971	9.3196	6.2695	5.0095	3.6065	6.3864	6.1278	8.9237	10.7921	4.9848	5.4716	3.9126
ENSG00000003987.14	MTMR7	7.3611	0.1455	0.3166	0.1223	0.2099	40.4919	0.4233	0.0678	0.4502	0.1276	0.1402	0.186	0.1708	0.1036	0.1601	0.0822	0.1632	0.153	0.1856	2.3784	0.3067	0.1236	0.368	4.5291	0.5741	0.2711	0.5543	3.5263	0.2051	0.1104	0.0302	0.1766	0.2157	0.3561	4.6276	0.5045	0.3281	0.3064	0.1252	1.2481	0.1845	0.1843	0.3698	0.2076	0.165	0.1047	0.1355	0.0725
ENSG00000003989.18	SLC7A2	39.9192	4.8078	2.1624	2.5915	21.7531	56.2463	4.3319	0.1693	6.1703	11.2911	0.5045	0.9918	0.9123	1.6315	1.4076	4.7533	0.7134	1.415	0.8011	144.619	2.3255	1.1332	23.2955	48.6253	1.4621	3.7547	3.1638	83.6471	1.6971	0.336	1.3065	1.4813	2.5743	3.6128	69.5513	24.0064	36.0341	1.3811	5.4352	40.417	3.2134	0.784	2.1202	2.7794	0.9556	0.7699	4.8477	1.3381
ENSG00000004059.11	ARF5	37.1272	103.538	66.5449	62.6802	24.844	37.9152	32.5485	67.1928	49.5825	39.882	38.8588	51.5435	39.7759	48.3401	47.4133	41.0162	75.1983	49.8373	78.1805	37.475	81.1738	60.6307	67.5521	37.7369	45.8613	63.4856	48.6974	71.2933	40.0402	49.8435	46.4585	34.3119	49.5691	47.4794	56.3624	35.8755	37.2397	35.3545	51.7556	61.7366	44.7918	55.4764	38.2823	49.5149	40.3587	38.0944	52.6034	49.9464
ENSG00000004139.14	SARM1	0.5553	0.3617	0.2179	0.6658	0.4556	0.7338	0.624	0.112	0.7005	0.8115	0.8403	0.5875	0.7852	0.5445	0.3633	0.319	0.4502	0.2965	0.3518	0.6238	0.6161	0.454	0.365	1.0365	0.6095	1.0807	0.6119	1.4235	0.3652	0.334	0.2042	1.34	0.471	0.6727	0.6551	0.3575	0.2367	1.593	0.4296	0.4701	0.4238	0.3129	0.7393	0.4645	0.5259	0.294	0.4065	0.3477
ENSG00000004142.12	POLDIP2	45.2934	52.4366	55.9472	52.506	27.8447	41.1748	43.3322	57.0403	83.8541	31.4347	48.9948	36.7897	51.9716	50.0794	44.6081	35.5773	28.2736	44.8088	33.3683	41.1698	58.4804	49.5823	64.5486	58.2604	61.6336	41.6134	26.1138	46.9916	32.8991	54.9689	34.9178	41.7907	47.9982	43.2535	53.8337	44.2713	45.7125	61.6254	55.002	41.9224	39.9356	46.3176	55.084	41.0796	44.4411	46.2198	37.9846	51.9379
ENSG00000004399.13	PLXND1	17.9699	12.235	22.7213	10.1643	25.5887	37.6329	25.1476	32.7851	32.4115	20.0457	19.0728	94.1696	19.5783	12.4569	30.683	11.5986	16.6032	26.6063	24.6617	16.3883	20.372	27.6966	28.7445	24.4852	14.7196	36.1193	21.6066	47.3777	8.0342	38.977	22.9313	10.4448	33.993	27.1599	24.4714	26.3611	18.6293	60.1526	16.6775	28.1292	21.1276	17.8213	15.5452	29.5674	12.538	9.771	18.2158	78.752
ENSG00000004455.17	AK2	24.2694	30.3573	35.3723	17.5818	14.7633	11.9698	18.9268	32.4852	10.1705	22.2672	23.6871	13.3898	18.0222	11.455	11.496	22.1724	22.4766	15.0309	22.6321	32.7164	13.3126	18.367	31.7978	14.73	14.5615	24.5171	15.1049	14.4597	10.6533	15.8934	8.1782	23.4736	16.6405	17.2471	12.9764	53.2281	14.1516	16.75	15.3369	24.786	11.4709	17.2466	36.3231	15.6235	17.0889	11.9799	30.8906	15.885
ENSG00000004468.13	CD38	2.5645	2.9732	2.5296	1.198	2.9808	3.0629	1.6856	0.914	3.0854	0.8898	3.0087	0.8556	1.541	0.7772	3.2675	5.941	0.9515	3.0061	2.1881	2.6642	4.5871	5.2862	1.999	1.4586	1.0782	0.9992	4.6457	0.0355	0.8544	3.246	0.8701	0.5753	8.6796	1.3579	2.7887	7.2093	13.82	1.2931	1.4176	1.0976	7.1901	5.3928	1.9494	8.0864	5.9035	0.9052	2.3229	5.5068
ENSG00000004478.8	FKBP4	23.9879	18.3922	5.6254	15.0657	11.7759	11.2753	18.8448	26.0789	20.1319	32.2034	12.1957	6.8281	8.1396	31.0706	14.9689	32.7906	9.5902	22.3862	20.2879	10.338	19.9508	18.6631	30.7906	8.6304	22.9671	9.8606	14.3363	46.7141	37.5989	37.1828	15.7462	18.0041	11.4665	16.4666	13.2452	26.0086	20.6954	5.3087	12.9967	22.9576	8.9858	9.6029	12.4314	22.4159	27.0253	33.3163	12.1512	20.0016
ENSG00000004487.17	KDM1A	16.0851	50.2548	17.092	13.1707	16.7608	14.8503	17.2986	28.5655	13.6704	14.3108	12.4112	13.3754	15.4503	18.9009	13.5424	11.6127	18.8047	18.4646	16.1883	13.6577	15.097	18.8961	32.576	21.7177	16.9014	17.7245	13.7828	10.2131	10.6734	16.3234	9.2617	10.1202	10.6549	12.7477	13.651	30.879	19.9737	17.5282	15.0042	21.1352	12.3122	25.7987	15.6643	17.6049	16.4173	18.1436	8.2792	19.1216
ENSG00000004534.15	RBM6	10.5539	4.9023	29.5846	8.3003	17.3774	14.4709	12.9597	10.4263	7.2386	11.6909	8.6968	14.497	11.433	5.8675	8.3938	6.1157	9.4729	13.9596	3.1766	13.2653	12.6568	15.7466	11.5513	8.5177	17.0049	18.6917	19.9392	19.4221	8.1402	6.3836	3.3128	13.8607	15.6777	11.2765	12.6804	17.7107	13.3127	14.063	10.6746	7.6172	7.9503	13.4593	10.9181	14.6024	19.7974	11.336	5.1067	6.5366
ENSG00000004660.15	CAMKK1	1.7135	3.6362	2.7779	2.3002	2.5756	1.02	4.2704	0.78	1.092	2.2508	0.908	1.7808	2.9545	1.3586	1.1962	1.2283	1.0592	1.3471	1.0843	0.8178	1.308	1.327	1.3943	1.4059	1.597	2.4772	1.5872	5.6097	0.6389	0.468	1.474	4.0712	1.3014	2.0473	1.6481	1.1658	2.9231	2.8132	1.9274	1.2969	1.6127	0.8717	1.5824	2.0618	0.6787	0.4012	0.9524	1.1064
ENSG00000004700.16	RECQL	5.3739	5.776	1.1075	3.6887	4.349	8.1521	4.1998	20.722	6.8713	4.0563	3.4028	5.8615	4.4174	3.4546	8.8423	5.5574	4.7688	6.0275	2.9429	2.0783	2.543	5.6799	3.4945	9.5041	7.671	3.6727	6.1234	3.9139	5.9808	9.7017	7.9958	4.202	3.1478	6.6011	3.8437	8.6313	3.8885	7.8682	3.0273	3.7205	7.1729	13.7858	4.3146	9.5347	8.8444	16.9999	3.0584	17.7749
ENSG00000004766.17	VPS50	1.5787	3.3013	3.2415	2.2478	1.7297	2.9037	3.2785	2.3034	4.0255	3.0516	3.0168	2.1909	2.472	3.3246	4.3238	3.4544	3.8076	2.7651	1.972	2.271	3.0076	4.2964	3.2658	2.6996	2.8496	2.1273	2.4393	1.6352	1.9002	2.715	2.2485	2.2123	2.2029	3.8018	2.0227	3.702	2.2762	3.2057	2.0588	2.2984	1.8181	3.6818	3.2018	2.5735	3.2859	4.018	2.5655	2.3609
ENSG00000004776.13	HSPB6	0.8356	0.0928	1.0091	3.678	1.5831	0.7077	1.8512	0.5174	0.3705	0.7628	1.1567	0.7787	0.6205	0.7692	0.429	0.7094	0.5452	0.3401	0.9591	0.6742	2.1849	0.3407	1.3575	3.1451	0.4349	1.6595	1.0257	1.0003	0.2614	0.2595	1.0727	0.2896	0.6843	2.3176	3.6148	1.7749	0.3414	0.4188	0.2602	0.8917	0.6126	0.4793	1.1029	0.6185	0.0865	0.3039	0.2514	0.9103
ENSG00000004777.18	ARHGAP33	1.4127	3.6142	14.873	2.1621	2.0641	1.5905	1.7437	2.1153	1.0788	6.7875	0.4617	1.0872	1.3187	0.9252	2.4669	2.8903	1.8749	2.3067	0.2492	1.8246	2.0229	5.6115	0.8024	2.8108	1.6391	1.707	3.0785	3.0767	0.9622	0.6723	0.5439	2.4778	1.6597	1.255	2.6353	1.4318	1.2213	1.2849	1.794	1.8997	0.9828	3.2598	1.4482	2.9937	3.0424	0.4444	0.9407	0.7221
ENSG00000004779.10	NDUFAB1	31.4804	38.0007	9.7394	23.9466	24.0134	22.4625	40.0444	35.3471	32.6745	26.0161	11.8246	27.6299	35.4397	17.0947	24.6261	31.8466	22.5442	22.2609	49.8869	22.8007	45.1407	24.2061	26.8076	32.3138	26.2065	33.4659	19.3057	27.7074	29.895	23.8332	28.7157	27.8388	32.5282	23.0724	39.1708	24.6494	48.7678	22.9954	21.3984	53.5431	25.3861	22.7353	25.9277	25.5351	29.4248	27.2851	37.4478	28.1239
ENSG00000004799.8	PDK4	19.0171	0.5423	0.6492	23.6827	14.5462	34.5982	8.1307	1.5084	3.3576	1.8551	1.8341	3.0105	8.0322	9.7248	2.5967	11.4942	5.8665	13.0033	6.9624	13.1913	8.0167	1.7236	11.257	13.4038	2.4794	15.6596	14.9828	4.4179	8.3229	0.8195	4.3998	6.9563	10.1943	3.7312	6.7477	33.6762	0.3283	17.1105	2.6	9.7475	5.4352	7.9643	8.6523	5.3045	6.4476	1.9247	8.3856	2.8667
ENSG00000004809.14	SLC22A16	0.0809	0.0696	0.0387	0.092	0.0204	0.0781	0.0147	0.018	0	0.0552	0.0523	0.0962	0.0124	0.2304	0.0473	0.0216	0.0488	0.1385	0.0282	0.004	0.8941	0.0125	0.0107	0.0174	0	0.0601	0.0259	0.0113	0.0089	0.0074	0.0179	0.0383	0.3271	0.0267	0.0182	0.0608	0.013	0.0554	0.0612	0.1066	0.0569	0	0.0699	0.2285	0.0445	0.0516	0.0092	0.0241
ENSG00000004838.14	ZMYND10	0.2736	2.271	7.2694	9.4546	13.8806	0.181	1.4928	0.13	3.0697	0.5821	0.5132	1.5381	3.6745	0.6191	1.2218	0.2555	0.0896	4.715	1.7001	2.4521	20.5324	2.9905	0.7016	0.2775	3.77	1.2341	10.9479	0.352	2.6998	1.5738	0.2778	0.2247	5.043	1.7077	1.788	1.922	0.3478	4.0139	0.1967	0.6541	4.2327	1.6382	1.2218	1.1588	0.4301	0.2232	0.6501	1.3038
ENSG00000004846.16	ABCB5	0.0323	0.0069	0.0136	0	0.0194	0.0235	0.0497	0	0.0609	0	0.0028	0.0073	0.0228	0.0355	0.0109	0.0023	0.0044	0	0.0198	0.0085	0.0052	0.0026	0.009	0.0059	0.0157	0.0127	0	0.0024	0	0	0.0075	0	0.0021	0.0113	0.0384	0.2194	0.0022	0.0156	0	0.0138	0	0.002	0.0086	0.0402	0	0.0044	0.0117	0.0034
ENSG00000004848.8	ARX	0.9816	11.9633	0.5505	8.8044	1.9832	0.2519	4.6442	0.1885	0.0845	2.9078	5.6319	0.4311	12.3452	4.3994	0.3185	5.1394	0	0.4345	1.4002	0.7718	6.932	0.1729	0.1208	1.0124	0.3946	1.6961	0.3651	0.0284	0.0779	3.3652	0.1345	0.2004	0.221	5.4558	2.123	0.0212	0.1141	7.188	7.074	0.1646	0.1844	0.1266	2.278	0.0319	0.1835	0.0259	1.937	0.0302
ENSG00000004864.14	SLC25A13	6.7618	13.8631	13.8902	11.1265	6.3253	12.3557	10.2065	15.8179	16.0948	7.938	9.6058	7.6966	10.2353	7.5624	11.0908	10.0484	17.3188	10.5345	8.0224	5.6608	10.2224	11.9472	12.7456	10.7102	10.6372	9.2182	9.2538	22.0194	8.5587	7.6995	6.0096	7.2952	5.5222	11.2565	10.1168	24.7081	8.0529	15.6982	13.1851	13.1473	5.828	14.9837	14.0224	7.6066	6.8119	10.0159	5.1792	7.8513
ENSG00000004866.22	ST7	4.5843	7.1332	5.7292	4.1973	3.0953	4.9209	6.0314	3.9315	6.3398	5.0611	11.2704	3.1618	4.4826	4.4632	3.3946	6.9791	3.803	3.003	5.1012	5.8152	6.0876	6.6532	4.2905	4.756	3.255	5.6946	4.3781	4.8818	3.2986	3.5743	3.0155	5.3754	3.7871	4.5838	4.8945	7.2071	4.2826	6.1672	4.9566	5.1038	4.8435	4.1469	3.5174	2.9715	3.012	3.5696	6.337	3.4101
ENSG00000004897.12	CDC27	7.3884	8.496	7.3522	9.8675	7.3244	10.9445	10.9294	17.4196	11.4155	6.4703	10.1975	8.9728	10.0961	8.2746	15.1679	8.7198	9.8529	9.8815	8.7949	7.7688	10.0442	8.7979	9.6669	10.0525	10.6354	6.5231	8.9625	7.7886	8.6713	10.9018	7.1327	5.9419	8.4536	9.7856	7.9934	15.3465	9.1251	10.253	7.5037	7.9972	8.2729	10.8212	12.5307	8.8342	16.3796	11.7648	5.9914	10.7541
ENSG00000004939.15	SLC4A1	0	0.0281	0.0098	0.025	0.035	0.1956	0.0842	0.0412	0.0073	0.0042	0	0.021	0.0253	0.0071	0.0262	0.0041	0.0053	0.0176	0.0119	0.0061	0.0314	0.0096	0.0245	0.0133	0.0325	0.0115	0.0246	0.0129	0.0068	0.0028	0.0068	0.0097	0.0269	0.061	0	0.0051	0.002	0.0169	0	0.0062	0.0072	0	0.0044	0.0048	0.0145	0.0079	0.007	0.0061
ENSG00000004948.16	CALCR	0.0499	0.0265	0.0358	0.0608	0.0661	0.3612	0.0204	0.189	10.0932	0.0306	0.0303	0	0.215	0.3458	0.1513	0.0999	2.5972	0	0.293	0.1377	0	0.2203	0.2227	0.0386	0.1973	0.0139	0.0598	0.665	0.0246	0.1128	0.1901	0.0828	0.1863	0.1564	0.1122	0.1343	0.0312	0.0581	0.0319	0.7358	0.3774	0.1868	0.383	0.0587	0.0353	0.0191	0.8212	0.0966
ENSG00000004961.15	HCCS	9.1773	12.3963	8.802	8.2065	9.4546	9.2801	10.1729	15.0781	8.9174	8.7415	6.9068	9.6144	13.3087	9.7728	11.6647	11.3843	7.2497	10.3761	11.945	8.997	12.607	6.9466	13.3684	9.4306	12.5236	6.7691	5.9085	6.1146	10.8448	7.8547	7.7587	7.7578	9.8099	7.9036	8.5659	9.1139	9.0221	9.1774	9.7719	13.0539	10.715	14.9168	14.5886	6.9431	9.206	7.9642	10.2203	8.0246
ENSG00000004975.12	DVL2	7.4251	9.8042	11.1536	10.9275	5.4623	6.7232	6.1329	8.1878	10.0707	4.226	3.8196	7.2056	4.3342	7.557	8.4658	5.9203	9.221	6.1922	4.7234	7.9026	4.7012	7.6493	5.7334	11.8193	5.2288	4.7977	6.0723	6.486	2.5407	5.6695	4.859	4.9785	6.3187	7.4958	9.7346	8.0659	6.3777	4.9774	5.874	8.7575	4.6938	6.6672	9.028	5.0939	4.6841	3.0449	3.0952	5.8105
ENSG00000005001.10	PRSS22	2.218	7.9341	23.361	19.8888	5.724	3.0889	28.8844	14.0606	15.4789	17.1824	4.6433	16.4881	22.0943	19.6382	10.7308	19.8741	17.9525	18.3048	16.6204	4.1905	21.2356	11.6523	12.113	4.942	17.2962	14.3762	38.4762	24.0656	26.3912	7.8347	15.6164	5.5926	11.5793	13.9614	4.4528	1.9862	3.9588	24.0662	6.8375	7.2678	4.0569	21.5138	10.5025	9.4137	12.7689	21.1826	4.3481	10.8754
ENSG00000005007.13	UPF1	16.6554	25.4961	13.6366	20.6826	31.6511	15.985	13.1165	12.8472	11.515	26.2445	19.3266	17.933	20.3169	21.8384	18.3474	21.9024	14.9419	16.7649	9.2822	16.1201	15.9263	17.1293	18.0705	36.8317	14.1621	22.602	22.6809	15.3289	13.7398	24.5397	16.2269	26.8346	13.1002	21.5439	20.4173	19.8358	20.8196	21.14	12.7062	18.7684	17.3435	18.3816	17.457	16.7857	17.3656	9.9852	10.9411	15.7949
ENSG00000005020.13	SKAP2	8.8967	15.2115	6.7391	8.3751	9.0446	11.6717	13.8369	11.9492	28.3536	10.2428	18.9556	10.7728	9.0392	21.9754	16.0464	10.8398	10.8876	13.0408	17.7977	6.7156	11.2809	13.7737	15.31	8.043	10.7215	6.8938	9.8439	2.8909	5.5932	14.033	13.9215	5.6959	16.8267	33.5962	7.4299	2.3348	8.4351	12.8489	12.6394	8.722	10.2437	33.6651	11.4987	13.1091	12.4226	16.2233	10.7929	29.0641
ENSG00000005022.6	SLC25A5	142.798	216.708	94.9774	114.984	305.119	127.891	143.796	177.902	72.6671	129.537	200.952	262.788	157.744	119.922	120.393	213.719	144.572	156.879	154.201	137.512	123.57	135.391	134.456	220.643	120.666	137.233	128.488	89.7717	163.025	112.939	188.976	239.771	111.294	179.772	152.854	154.44	189.2	118.741	197.114	309.247	167.18	180.279	195.328	163.238	152.311	225.851	438.269	226.199
ENSG00000005059.16	MCUB	2.8661	8.9173	10.262	4.8815	2.5217	4.2532	8.5729	12.7174	6.7651	4.5423	2.107	9.2141	10.5949	5.8694	9.0826	13.8377	10.8551	9.6236	5.7847	3.5525	8.0282	11.8967	1.9632	2.412	3.796	4.0569	8.6197	4.372	7.5375	5.8752	8.6763	8.6176	10.7407	5.9616	3.9192	0.8459	4.713	18.9012	6.066	1.9099	9.3082	11.6538	4.7434	12.7025	7.4095	6.6661	7.0001	5.7744
ENSG00000005073.6	HOXA11	0.0527	0.006	0.529	0	0.2762	0.0163	0	0.3342	0	0.0081	0	0	0	0.8798	0.0126	0.0158	0.0153	0	0.0321	0.0118	0.1206	0.0092	1.9885	0	0.0156	0	0.0095	0.0166	0	0.0054	0.0392	0.0281	0.0074	1.0544	0.0888	0	0.1065	0	0.0224	0.048	0.0208	3.3212	0.0043	0.0279	0	1.0872	0.0271	0
ENSG00000005075.15	POLR2J	26.3186	38.276	88.771	29.7067	14.8342	14.6318	22.768	43.552	30.0348	23.1187	19.5087	21.1625	15.9319	20.1671	24.4744	29.629	32.3197	26.0474	28.2206	21.0288	60.1595	30.6704	33.8027	20.469	20.8407	27.9247	35.0875	49.3573	19.6988	26.1946	22.8663	18.4264	31.836	20.9998	32.404	20.3051	20.6859	19.8123	33.5515	31.0811	28.7285	22.7858	16.7388	22.2543	22.2089	15.199	31.9596	17.9991
ENSG00000005100.13	DHX33	6.0146	6.5956	4.5206	6.2305	2.9732	6.7216	3.6902	4.7361	7.7117	2.9794	6.4211	2.915	4.401	3.7914	5.145	4.502	4.6166	4.5775	2.5262	5.2938	2.9308	3.3823	6.6776	9.4671	5.3781	2.7169	3.9929	5.7668	2.1737	2.6854	2.4892	4.8435	3.23	6.2597	5.6445	7.7761	5.7867	3.1157	3.1051	4.4701	3.6486	6.4688	5.6232	3.5255	3.2151	4.7341	1.123	3.0147
ENSG00000005102.14	MEOX1	0.3548	0.1137	0.1509	0.2592	0.4917	0.1792	0.6881	0.0351	0.267	0.5402	0.1817	0.4016	0.9213	0.2366	0.2577	0.1341	0.0713	1.0458	0.4306	0.1527	0.2468	0.7963	0.0234	0.0966	0.0701	0.7023	0.3496	0.2646	0.1815	0.0918	0.2871	0.9151	0.7574	0.2339	0.5317	0.0888	0.167	0.3726	0.6432	0.0719	0.8315	0.3652	0.5748	1.0665	0.1859	0.8591	0.2701	0.5282
ENSG00000005108.16	THSD7A	0.5534	0.1773	1.1289	0.275	0.4159	1.576	0.3975	0.5524	0.5609	0.0651	0.1662	0.2459	0.1573	0.4412	0.4479	0.5503	0.57	0.2891	0.1727	2.3071	0.5748	0.2667	0.3616	0.774	0.5435	0.3036	0.1758	0.3118	0.3492	0.2207	0.23	0.1235	0.5473	0.4963	0.9113	4.5362	0.5659	0.5765	2.8428	1.9648	0.3156	0.9682	0.3576	0.2634	0.132	0.3801	0.2249	0.5087
ENSG00000005156.12	LIG3	3.6548	3.3652	2.6617	3.2196	2.2344	3.5633	2.661	6.1664	3.1895	3.3456	2.7584	1.6452	3.8215	1.1506	3.6611	2.043	2.307	3.8266	1.5114	2.9319	2.9734	3.965	4.4897	6.4759	3.2753	2.5963	1.7154	5.9946	2.6386	4.83	1.6714	2.1134	2.3425	2.7954	3.8185	6.3458	2.0696	2.9227	3.4497	2.8797	2.2548	2.9304	3.5162	1.8165	2.2825	2.6679	0.9519	2.5912
ENSG00000005175.10	RPAP3	6.6887	8.1029	4.2836	6.5642	5.1758	8.3482	7.6797	14.795	8.1759	8.1966	4.855	4.9132	7.0614	7.1977	4.3293	9.2107	6.3092	6.4579	3.473	6.5914	4.772	5.2061	7.8426	9.2787	7.6139	5.0651	4.6228	7.4674	2.6306	6.8933	3.2152	4.6062	5.961	6.546	5.8463	8.7051	5.8461	7.2798	6.4739	6.3873	4.6372	8.1405	6.7423	4.2829	5.1883	6.584	3.9628	6.0489
ENSG00000005187.12	ACSM3	0.4211	0.1278	0.2854	0.5879	1.2388	4.5721	3.17	0.3876	4.1381	2.9483	1.971	0.5756	2.1429	0.9299	0.9311	1.7127	1.1409	0.9369	0.8807	0.4204	2.212	0.743	0.9627	1.3517	2.1408	2.5944	0.555	0.9715	0.6831	1.1801	1.129	2.4303	1.1572	2.1466	2.4705	0.6077	2.4945	1.0614	1.5532	0.7719	0.6834	0.3301	1.36	0.5746	2.7563	0.2093	2.8904	1.1536
ENSG00000005189.20	REXO5	0.8717	1.7595	0.9751	1.0741	0.7947	1.7277	0.7553	1.6559	1.1975	0.6555	0.3856	1.4728	0.7096	0.7813	1.0794	1.0412	0.666	1.0752	0.4112	0.5196	1.394	1.2919	1.0776	2.1982	0.7953	0.9386	1.4625	1.4467	0.4132	1.0639	1.0015	2.2168	0.5978	1.1578	1.1528	2.6533	0.548	0.973	1.3132	0.9193	1.5819	0.5665	0.7894	1.6528	1.9766	1.3333	0.7204	0.901
ENSG00000005194.15	CIAPIN1	14.2906	11.083	5.4925	11.724	18.5314	15.701	9.6207	16.986	12.4298	17.6273	20.5699	12.7779	24.5428	18.0864	9.5991	18.5178	11.3788	10.8861	19.3842	8.2416	14.3271	16.0031	17.0782	15.9591	16.1099	18.8783	8.9758	9.7179	11.6096	15.663	10.2107	16.5763	8.7004	12.1494	17.5666	16.4606	14.0899	13.5445	13.3545	19.4734	26.1132	16.0435	12.4497	13.8908	15.3374	15.1299	16.4308	15.2906
ENSG00000005206.17	SPPL2B	8.245	2.6272	9.6816	8.2561	6.5115	7.0773	6.1813	2.3825	5.0145	12.7485	4.552	5.2258	5.7431	4.1687	4.3069	7.1167	3.5197	6.0674	2.4368	9.9553	5.7433	6.6078	8.2494	9.0649	5.9228	10.2972	12.6839	7.1074	7.0554	6.5079	3.8612	11.2976	6.9143	4.9125	20.8209	4.2916	9.0115	4.8487	4.0476	6.1558	5.0122	3.6123	4.4845	8.7875	5.8113	1.0702	3.0427	3.1266
ENSG00000005238.20	FAM214B	3.0863	9.5011	7.34	3.9222	6.731	3.0348	7.144	2.8316	3.6664	5.4448	3.8819	5.9679	5.5193	2.8379	5.9271	4.9051	4.6238	8.0339	5.149	3.6491	6.4894	6.5881	7.2929	3.984	6.3603	3.3969	9.7522	5.5246	9.7279	4.9654	10.2349	3.8421	4.8391	4.5071	3.9474	4.1131	3.4337	5.8081	3.6736	3.4865	5.9987	3.5616	3.1577	11.3547	4.3463	4.0903	2.7761	5.6376
ENSG00000005243.10	COPZ2	7.7669	2.9415	4.8775	3.8796	7.3129	3.9931	4.2064	3.8368	4.7728	1.4442	3.6717	9.734	3.9692	2.8558	3.549	2.4069	4.212	2.4897	12.5698	3.2325	6.3578	7.0041	6.2932	6.2484	10.9707	6.5181	4.5488	32.8315	1.0775	2.5372	14.3045	2.8233	10.3472	7.3918	13.5112	0.6644	10.2515	10.0607	1.9635	7.0541	8.9959	3.3213	2.4896	6.1796	9.0024	12.3759	4.0841	3.1624
ENSG00000005249.13	PRKAR2B	5.4326	14.9512	2.1591	1.3854	2.3558	2.8115	7.3937	2.9797	2.3541	3.7838	0.6358	1.7545	7.6852	6.2375	7.6706	1.6376	17.5559	1.5557	11.3602	8.005	1.2653	1.7974	5.2753	12.961	2.6484	1.6868	3.3074	7.0341	0.5531	1.8051	2.4888	3.1283	4.8162	4.1412	1.1064	9.1881	2.4311	2.1007	1.8071	1.6532	5.7905	4.6488	3.0295	3.3805	2.0407	3.4043	1.161	3.513
ENSG00000005302.19	MSL3	3.1506	3.2234	3.0522	2.8296	4.3753	3.0074	4.2745	2.2874	3.2045	3.9548	3.7093	3.5978	3.3939	2.7406	4.1746	2.9149	2.1407	4.6419	2.9594	3.1689	3.7889	4.3294	4.5594	2.6095	4.0565	3.6349	4.7296	2.3827	2.3642	2.2729	2.5651	4.0234	4.3947	2.8455	4.2448	4.4059	3.5114	3.4242	3.0521	1.955	3.7037	4.5318	3.2878	5.0104	5.1199	2.3984	4.3652	2.8211
ENSG00000005339.15	CREBBP	5.9265	9.7686	4.8032	6.3602	10.6433	15.4348	12.4209	13.5241	9.2033	12.3612	7.2422	7.025	15.7725	9.2207	11.961	10.8623	6.1714	7.0138	6.2179	9.0285	6.9863	8.6031	6.809	11.9861	7.4279	12.4138	5.8949	10.4109	5.9144	7.2931	6.9021	8.6974	4.2629	10.28	7.4856	12.8504	8.6337	9.8052	9.2942	9.29	5.512	9.1906	7.806	7.198	7.7107	8.1756	3.178	9.0886
ENSG00000005379.17	TSPOAP1	1.6828	0.3583	3.4578	3.4374	2.4191	1.913	1.6182	0.8059	0.5114	6.6217	2.247	2.9869	2.459	0.3376	1.4832	0.5017	0.293	1.1366	0.9593	5.8534	1.9788	2.2908	2.2402	1.9067	1.77	4.2872	3.8573	8.8792	0.6118	0.5602	0.3707	1.7012	1.647	0.9426	4.6251	0.7736	0.7405	3.5262	0.3112	2.2243	0.693	1.2895	1.7666	2.1708	2.1186	0.2265	0.7801	0.8902
ENSG00000005381.8	MPO	0.1444	0.0227	0.0286	0.1456	0.1807	0.1235	0.1712	0.0932	0.1598	0.0978	0.0435	0.0837	0.0414	0.0897	0.6434	0.0837	0.0618	0.6394	0.1007	0.0757	0.0958	0.1527	0.154	0.497	0.0531	0.079	0.1218	0.094	0.0786	0.0409	0.1088	0.0779	0.1728	0.0887	0.1142	0.0598	0.0863	0.0778	0.0975	0.1362	0.2049	0.0692	0.1259	0.3515	0.2466	0.0571	0.0614	0.1691
ENSG00000005421.9	PON1	0.1587	0.0663	0.3036	0.6184	0.0375	0.2132	0.5519	0.1855	1.1173	6.4021	3.4542	1.3036	0.8113	0.6136	7.1927	0.4047	0.487	0.1103	6.9516	0.0946	5.0042	1.133	1.9346	0.2353	1.1522	1.7118	0.6751	0.2746	0.0522	0.1195	1.195	0.3571	0.518	0.1438	0.0892	0.417	0.0229	0.1359	0.2927	0.0121	0.3835	0.1484	2.8626	1.372	0.9914	0.0152	0.6525	0.1536
ENSG00000005436.14	GCFC2	3.39	2.8741	3.3003	3.4075	3.2643	2.7363	3.4689	3.812	4.754	2.7196	6.9178	2.0203	2.5281	4.7379	2.5726	2.876	2.3118	2.7251	1.4284	5.1247	3.0296	2.6751	3.2938	4.5554	2.4135	1.7621	2.6779	2.3032	2.3292	2.5819	1.2201	3.7209	2.6026	2.4044	2.373	5.0831	3.4521	2.8528	3.1185	2.7852	2.0658	2.675	3.1123	1.7888	3.071	2.2948	2.5326	2.5458
ENSG00000005448.17	WDR54	6.2644	9.303	7.5493	5.9138	6.9081	3.7737	4.3551	1.7284	8.0901	3.8099	3.6573	5.5262	5.5577	4.4836	2.9585	4.3177	2.1779	4.4915	9.6027	7.0884	9.1323	5.6382	3.7365	8.8959	6.5645	3.6627	7.8391	4.5892	3.853	5.1522	3.499	4.0883	7.3835	1.7786	5.525	2.7979	1.8218	3.033	2.2652	11.8584	9.0496	4.3856	3.7129	9.721	1.5161	3.5894	5.6608	6.0972
ENSG00000005469.12	CROT	1.6073	5.725	6.0669	3.1196	2.5325	1.7011	3.2982	1.6354	2.0463	1.8171	4.3709	3.8944	3.0305	4.589	4.2265	2.0685	3.1388	3.1876	2.8567	2.6384	4.6793	3.7435	3.1291	1.6133	4.1859	1.7623	7.7886	2.4388	3.1438	1.8263	2.6195	2.1944	2.5586	4.7229	2.4051	2.1943	1.5116	4.5477	2.8652	1.3272	2.8191	3.9064	3.9458	3.4951	3.0795	13.4665	2.9357	3.4373
ENSG00000005471.19	ABCB4	0.516	0.3334	0.1207	0.2359	0.0954	0.3665	0.2567	0.3129	0.2334	0.1004	0.4962	0.37	0.1762	0.1748	0.1914	0.1937	0.0388	0.1517	0.1807	3.8721	0.1646	0.1172	4.2072	0.6805	0.1886	0.0892	0.2223	1.4819	0.1794	0.0878	0.158	0.1163	0.1883	0.1574	0.3587	2.0993	0.1208	0.0972	0.0503	0.4269	1.2683	0.1264	0.2726	0.2214	0.1608	0.1982	0.0748	0.3127
ENSG00000005483.21	KMT2E	7.2201	10.3842	12.1712	9.2013	6.9981	13.7961	10.2303	9.4447	11.5805	12.4407	11.5195	7.8546	9.8978	11.3901	13.5054	6.7418	10.9681	7.6323	6.2712	9.1367	10.3679	13.0382	7.8738	9.4027	7.747	10.9392	8.3463	13.9133	8.1392	8.2203	6.0462	7.2979	6.5453	11.6568	6.1447	19.9255	7.2932	14.5179	7.7126	6.5798	7.3542	7.3505	10.8001	7.9911	8.7745	12.0394	4.7738	10.0012
ENSG00000005486.17	RHBDD2	52.3785	72.4932	84.612	88.7432	43.1095	30.7751	56.0478	51.0235	57.4678	58.7516	46.5946	47.3516	31.0849	68.5509	59.2511	45.9564	62.5336	34.3285	63.9674	65.0397	87.2211	49.4106	69.5841	34.405	51.8454	54.1804	76.3576	73.6066	39.5382	53.9501	41.8554	33.0432	62.572	72.4812	58.8616	69.2809	27.6549	39.2805	96.5924	54.3245	55.2891	42.4639	86.4724	44.2425	32.4087	43.0851	53.2247	39.1765
ENSG00000005513.10	SOX8	0.1454	0.2578	0.1128	0.2584	0.4234	0.0487	2.5021	1.1501	0.1177	3.2267	0.1373	0.0991	1.095	0.0817	0.1053	0.2547	0.2925	0.0757	0.0685	0.0984	0.3421	0.1314	0.0795	0.0426	0.1258	0.6302	0.3334	0.6529	0.4033	0.0355	0.1015	0.9887	0.2771	1.3213	0.2916	0.0177	0.1385	0.1066	2.8404	0.0143	0.2611	0.0588	0.2598	0.2219	0.0389	0.0992	0.0242	0.1615
ENSG00000005700.15	IBTK	9.4899	7.8994	5.5374	4.7786	13.9166	11.4594	14.7765	10.1363	10.236	6.0952	9.3769	7.5861	10.8852	8.0432	8.808	11.3543	10.3767	8.652	6.306	17.7382	6.4655	8.177	11.7238	10.352	8.8828	9.4838	7.0696	7.1634	9.1602	8.1765	7.3633	7.076	5.3873	7.5352	4.2314	13.8355	7.8937	18.8019	8.9636	6.2885	7.4566	8.4327	11.9424	5.6826	7.6952	8.5607	3.0613	8.514
ENSG00000005801.18	ZNF195	3.6707	2.4541	3.5608	1.9597	1.8916	2.0204	2.2317	0.886	2.9778	2.9069	4.9707	2.7501	2.9602	1.4503	1.7022	1.6511	1.0747	2.4072	1.1139	3.2137	2.2212	1.6448	2.3784	3.69	2.9448	3.0268	4.3294	3.4265	2.3414	1.9474	0.9445	5.1274	1.3683	2.7502	2.0072	3.6671	2.0849	2.777	2.1466	1.7037	1.253	3.7333	2.2255	2.757	2.9707	1.824	2.3131	1.1337
ENSG00000005810.18	MYCBP2	2.9548	2.3673	1.6842	2.5034	4.0585	4.9415	3.9386	2.8926	4.3485	2.8374	4.8949	2.1405	3.6435	2.5259	3.93	3.2169	3.4124	3.7199	1.186	2.2883	2.1115	3.9238	3.5747	4.925	2.5636	3.9086	3.1746	1.7024	2.242	2.4314	2.248	3.0329	2.9996	3.5597	2.8161	8.039	3.0876	6.3267	2.9878	1.9612	3.6043	4.6378	3.0689	3.6142	3.8517	4.0739	1.8119	4.5374
ENSG00000005812.11	FBXL3	4.2255	5.0997	2.3124	5.119	6.0107	6.7984	6.4769	6.3528	8.7095	4.7317	11.0483	4.117	9.8259	3.8412	4.7841	6.9372	6.1255	3.7576	5.34	4.2799	5.0685	3.9466	4.4295	5.9784	5.2063	7.823	4.6305	8.6017	5.6975	4.5999	5.7643	3.6838	5.1294	6.2505	2.7325	3.2992	5.6248	8.5001	6.4312	4.9244	4.9514	5.0958	6.0342	5.2323	4.5724	8.6973	9.4735	5.2521
ENSG00000005844.19	ITGAL	2.4559	1.7294	3.0518	1.7437	5.0853	5.9768	5.1213	1.0971	5.1506	7.4007	3.3926	2.2688	2.5319	3.1502	9.0398	3.2407	1.5605	6.8887	2.3915	0.9921	1.41	10.8877	0.8007	1.5512	1.8537	3.1592	7.1966	0.4931	1.6623	3.3056	3.5443	3.8373	11.9497	2.5924	4.0549	1.1513	2.3097	3.477	6.7011	0.9513	6.6437	9.7367	4.9624	12.2432	7.3587	0.8703	2.4203	8.5949
ENSG00000005882.12	PDK2	2.0326	2.1147	1.7788	3.3831	4.7336	3.807	4.6614	2.9691	5.6735	3.1289	3.9999	2.6059	10.1816	5.4951	2.5131	1.7074	6.0252	1.4098	4.0253	3.6004	3.3012	3.2747	3.3954	2.3	3.049	5.1381	5.4209	4.9665	1.9135	4.1263	2.9082	2.4416	2.1275	4.077	3.5688	3.6331	1.79	4.5479	12.1365	3.126	2.9565	2.4441	9.3133	2.3661	4.8055	1.9374	3.5385	3.9874
ENSG00000005884.18	ITGA3	22.7038	6.6691	19.7099	59.045	37.2671	27.8149	97.774	38.7597	57.8777	56.032	36.1123	216.802	45.8878	105.167	237.155	50.0061	112.355	102.472	75.6347	23.6419	136.773	128.931	44.6089	26.7291	169.199	48.6937	46.669	93.3703	95.5033	124.739	134.473	23.2484	95.356	42.3924	37.46	59.1133	23.1083	51.2445	67.255	32.2487	79.8994	162.828	92.0367	116.882	274.09	87.1554	41.317	44.0118
ENSG00000005889.16	ZFX	2.1539	2.4543	2.4355	2.6163	3.5689	4.6288	5.2305	5.1353	4.0293	5.6469	4.1642	2.8359	3.8576	2.9686	3.9691	2.9609	2.1781	3.8656	2.7974	4.8147	3.2063	3.1795	2.7585	6.9292	2.8206	6.2115	2.0239	6.1871	4.1312	2.5172	2.3668	3.6552	3.0199	4.6827	2.2864	3.8691	3.3621	5.8965	4.9711	4.0826	4.1804	6.3155	5.1254	2.3489	6.1265	3.4875	3.1174	2.994
ENSG00000005893.16	LAMP2	20.0855	33.2812	12.9383	23.7386	25.8546	26.5409	17.5525	26.2519	15.9599	20.3214	19.4293	26.9865	19.0989	25.6129	31.5951	19.3996	41.0572	19.1157	23.9559	33.826	16.6415	23.6707	16.2692	16.8867	26.3638	12.8977	16.1637	14.4422	17.2255	13.7665	49.0093	19.1347	22.7289	28.3259	16.94	14.8824	13.3165	32.337	50.7496	17.0145	21.4202	22.5767	28.2364	26.3857	17.8657	48.6813	22.4604	25.267
ENSG00000005961.19	ITGA2B	0.6601	0.1208	1.4609	0.1352	0.2938	0.306	0.1969	0.9686	0.5213	0.4467	0.2065	0.2782	0.2533	0.2521	1.0389	0.1037	0.5142	0.6098	0.3527	0.069	0.2487	0.8638	0.0514	0.1169	0.1572	0.0799	0.967	0.4581	0.0426	0.0684	0.1103	1.5476	0.5282	0.4759	0.0874	0.0301	0.1247	0.1953	0.0315	0.0619	0.0943	0.2341	0.1799	0.2613	1.3047	0.0708	0.0507	0.0772
ENSG00000005981.13	ASB4	0.1373	0.6671	0.2627	0.0446	0.1514	0.0851	0.0187	0.0764	0.0653	0.1123	0.2165	0.2681	0.1267	0.0687	0.2263	0.0595	0.1183	0.2399	0.2659	0.0955	0.1363	0.0744	0.1588	0.1269	0.1899	0.0828	0.0768	0.0816	0.0602	0.0313	0.2424	0.0434	0.0683	0.0603	0.0309	0.0888	0.0308	0.1881	0.039	0.0487	0.0644	0.0897	0.0964	0.0485	0.205	0.1225	0.1568	0.0954
ENSG00000006007.12	GDE1	18.8118	27.6562	6.323	19.0517	19.7441	26.7398	78.7561	13.2127	46.2493	27.158	11.9032	25.8127	34.5515	27.3376	20.4418	30.7257	27.8078	13.9834	45.6504	15.2176	24.6701	16.3909	15.0646	29.664	18.3158	26.9937	23.323	18.4173	10.5653	27.859	15.1409	30.2173	16.2086	44.4778	21.4014	42.3297	15.0096	26.1285	17.6357	27.2554	16.2784	10.1345	40.5854	13.0148	19.8345	26.7247	35.7641	30.8236
ENSG00000006015.18	REX1BD	7.8743	8.4119	8.6831	11.1032	6.0691	3.3479	3.8381	1.6016	3.7567	9.7021	4.8916	7.8015	2.2548	2.4182	6.2377	11.1965	3.5599	3.1979	4.7162	5.5078	15.166	7.3403	8.5292	8.3164	4.8187	7.1465	8.3258	8.4539	5.3164	3.524	6.1172	8.4732	9.8863	5.3903	25.0379	5.4425	6.8187	3.3286	1.5616	6.0804	5.5127	3.6547	2.6076	10.2327	4.8137	1.5901	7.8857	3.8921
ENSG00000006016.11	CRLF1	119.715	338.997	5.4043	3.2879	195.645	17.1534	1.2695	5.7676	0.7599	2.2017	16.2679	136.066	12.4106	1.4352	1.5862	1.0731	6.9783	2.2043	2.481	49.0294	106.446	3.3161	24.0434	269.791	0.9756	30.9304	5.0235	31.5648	2.9559	47.4816	5.3625	0.547	4.0291	1.0422	341.063	513.155	1.6384	2.1075	1.0232	374.366	33.1841	0.4241	2.4599	4.9145	6.7673	12.0895	3.5424	26.6278
ENSG00000006025.12	OSBPL7	2.3389	1.1956	9.9166	2.8007	8.6298	1.7437	2.8524	1.6966	4.1455	6.584	1.7933	6.1036	5.3933	2.0124	3.9156	1.7871	3.1525	3.6409	1.4518	2.9231	4.0782	4.8823	4.4735	2.2745	6.3313	4.2081	10.6823	4.0033	3.4865	1.0081	1.0194	5.1478	3.258	2.3684	4.5357	1.726	4.4688	5.2604	2.7648	1.2232	1.9453	3.8549	1.4189	5.1355	9.226	0.7543	2.3796	2.1445
ENSG00000006042.12	TMEM98	10.7124	10.3876	12.3701	22.1277	16.9869	7.6949	20.1877	6.7973	43.6129	14.7138	24.2047	25.0248	31.4047	20.245	15.3728	3.7806	2.2663	10.3392	18.1869	21.6797	19.2347	4.3741	8.1616	14.4092	12.3097	14.2077	12.3852	19.6281	6.6095	33.524	19.4739	8.0242	10.4696	7.5488	22.7771	9.5686	14.7185	43.5093	47.4042	8.5392	13.4771	9.649	22.4012	14.7298	11.1481	7.4669	5.3477	15.3039
ENSG00000006047.13	YBX2	2.3405	0.4147	0.5662	0.0499	0.1334	1.8348	1.1734	3.1123	8.0982	0.0186	0.0055	1.8466	0.2975	0.0552	2.8419	0.9789	1.7001	0.1997	0.7432	1.099	0.0348	5.5334	1.0287	0.2876	0.7195	0.1711	0.4473	2.1913	0.0299	2.2815	0.0075	0.1887	1.6261	4.7265	0.1075	1.9168	0.0657	0.0374	0.1615	2.87	0.5241	0.2595	0.177	0.3481	0.0376	1.3663	0.039	0.2643
ENSG00000006059.4	KRT33A	0	0.1842	0.2322	0	0	0	0	0	0	0	0	0	0	0	0	0	0	0	0	0.0121	0	0	0	0	0.032	0	0	0	0	0	0	0	0.0151	0	0	0	0	0	0	0	0	0	0.0087	0	0	0	0	0
ENSG00000006062.17	MAP3K14	2.0611	1.9368	2.0372	4.5246	3.2686	2.5754	5.0777	0.9028	1.7503	6.356	4.7359	2.1459	3.986	3.4259	4.0093	1.7075	1.4756	2.8489	1.7201	1.394	2.5162	3.7006	1.3566	2.0235	2.7814	3.7973	7.3407	2.9801	1.6146	1.2631	2.1423	4.057	3.5799	2.5561	4.306	4.8053	1.5989	7.3351	3.3429	1.3731	4.6091	4.4532	3.1579	6.1645	2.7226	1.0808	9.125	3.7491
ENSG00000006071.15	ABCC8	0.575	0.0051	0.0761	0.002	0.0269	0.0588	0.032	0.2238	0.003	0.0188	0.0731	0.0213	0.0219	0.1247	0.008	0.0419	0.0054	0.0215	0.0078	0.1497	0.0013	0.0039	0.0232	1.289	0.0083	0.0676	0.0181	0.195	0.0165	0.0011	0	0.0932	0.0109	0.011	0.2221	0.2022	0.0073	0.0092	0.0202	0.4732	0.0177	0.003	0.0018	0.002	0.0079	0	0.0316	0
ENSG00000006116.4	CACNG3	0	0	0	0	0	0	0.015	0	0	0	0	0.007	0	0.0063	0	0.011	0	0	0.0064	0	0.0084	0	0.0545	0	0.0217	0.0077	0.0132	0	0	0	0.0182	0	0	0	0	0	0	0.0075	0	0	0	0	0.0059	0.0129	0.0259	0	0	0
ENSG00000006118.15	TMEM132A	10.4476	18.286	18.0856	8.0889	9.0869	14.9998	3.5218	15.5997	2.4281	1.5442	5.7534	30.4169	18.1677	3.7935	15.7431	4.4641	4.8351	10.6312	3.9385	9.9421	8.4071	5.2759	12.3292	13.4378	10.5644	9.2902	19.9174	27.6649	7.1436	6.338	10.126	8.0869	9.9714	7.1454	11.978	11.6102	4.4993	8.1972	4.9342	14.2521	12.1371	10.6914	6.363	14.2298	5.671	8.1614	0.6654	7.9658
ENSG00000006125.18	AP2B1	31.5267	42.5686	13.7766	49.7903	31.5283	52.1324	47.8071	65.8199	50.553	30.9688	45.8931	35.2604	52.5494	44.8762	27.822	18.8914	24.7237	48.833	28.1672	23.8463	38.1446	40.1929	35.8808	51.9167	57.1235	29.9983	20.8361	31.3036	36.4366	40.3344	35.9534	26.4216	29.6571	48.1125	36.456	39.1967	22.2736	55.6064	46.3496	28.0269	44.5123	80.5639	45.7139	44.5721	32.6834	39.7081	28.172	36.1189
ENSG00000006128.12	TAC1	75.8103	0	0.0736	0	0.0116	0	0.084	0.096	1.0316	0	0	0.0078	0	0.0071	0	0	0	0.0395	0.0072	0	0.0188	0.0143	0.0122	0	0	0	0.0148	0.0258	0.1215	0	0	0.0146	0.0345	0.0203	0.0138	0.0077	0	0	0	0.0935	0.0216	0.011	0	0	0	0	0	0
ENSG00000006194.10	ZNF263	4.8095	7.0253	5.2802	4.0614	5.6095	4.7432	11.5716	7.6877	5.2057	5.7947	4.0645	3.6544	8.6667	3.92	5.6754	5.1899	3.942	3.7088	5.3216	4.7224	5.9255	5.466	5.502	6.2502	5.4446	10.6686	4.8568	6.5501	4.147	3.7151	3.5802	4.8508	4.1301	4.5471	7.2052	4.6677	7.3936	7.0682	4.5964	6.7074	3.3045	5.0683	5.3934	4.3454	4.3079	4.6452	3.5593	4.6227
ENSG00000006210.7	CX3CL1	5.5767	4.594	5.5838	13.555	14.9207	10.2355	13.85	11.6069	11.7652	45.0722	37.5969	27.122	19.5381	24.56	28.2921	5.0733	37.3152	25.9237	146.516	3.7609	32.5644	89.8261	6.5596	20.7235	22.0762	39.0692	30.4885	12.1376	7.3459	17.2726	80.924	4.6417	51.6516	39.1795	5.9238	11.5453	8.2786	38.9735	63.2414	3.0146	96.9729	37.7465	27.575	14.958	52.9142	7.1071	55.9221	10.591
ENSG00000006282.21	SPATA20	11.3034	6.9623	25.0888	9.0381	18.1406	12.859	18.7207	13.8678	7.2664	34.2196	9.5899	22.7493	21.0627	14.1796	14.1376	19.6358	17.0288	16.4884	16.9437	22.433	17.7651	15.6975	13.3155	19.4073	20.0098	19.5318	25.7877	43.1198	5.5339	8.1082	5.6224	9.3892	13.2662	11.2882	24.3569	22.6646	12.7627	16.9952	48.3499	21.6031	16.0006	11.5982	15.0663	9.9946	35.1119	2.8545	10.1782	9.5159
ENSG00000006283.18	CACNA1G	0.0367	0.0175	0.0877	0.1148	0.1109	0.1299	0.2429	0.0677	0.0448	0.5892	0.0534	0.0427	2.0665	0.0423	0.1704	0.0356	0.0352	0.0471	0.0523	0.0234	0.0352	0.0292	0.1744	0.0594	0.2049	0.1444	0.1331	0.1626	0.0103	0.0172	0.1422	1.8883	0.0664	0.3453	0.2849	0.1154	0.0192	0.1148	0.1308	0.0414	0.046	0.0205	0.0362	0.0296	0.0494	0.1482	0.0933	0.0343
ENSG00000006327.14	TNFRSF12A	16.27	37.7538	47.6795	71.4263	17.189	10.1858	212.134	38.4495	44.1715	23.9775	18.5953	60.8472	27.9685	63.4208	62.7909	55.0736	64.9689	66.4671	182.628	31.939	107.014	103.526	36.7206	9.6731	70.4083	62.3684	55.5041	36.8398	78.6839	55.092	53.9939	19.9077	62.3913	66.2071	29.1422	16.5803	44.1596	21.6093	43.0207	33.2002	60.1925	53.6192	91.74	62.622	33.5562	81.7915	21.3779	81.4427
ENSG00000006377.11	DLX6	0.2652	0.0836	2.6858	0.0149	0.0231	0	0	1.6081	0.3709	0.025	0.0148	0.0039	0	1.4868	0	0.0184	0.0079	0	0.448	0.2599	0.014	0.3552	0.0061	0.0079	0.133	1.1712	0.0147	0.8215	0	0.0084	0	0.0145	0.0114	0	0.0413	0	0.0088	0.0084	0.2735	0.1116	0.0054	0.0055	0	0.0216	0	0.1287	0	0.6105
ENSG00000006432.15	MAP3K9	1.0155	1.0284	3.2853	3.1918	2.4865	4.0879	1.864	1.8156	10.461	3.3507	3.8061	4.8893	2.7047	3.0549	6.2763	2.2659	3.3333	3.4231	3.0339	2.8243	3.3413	5.3076	2.5525	1.7258	3.968	2.998	1.7071	3.1898	1.6149	2.4018	0.8254	2.1005	1.3255	4.2665	1.4558	4.3181	2.304	1.4282	1.0649	3.6872	1.2057	6.5077	2.2927	2.875	2.7667	5.4242	0.8194	1.9589
ENSG00000006451.8	RALA	20.1442	37.518	42.1744	18.0825	22.654	22.4504	22.8712	31.0097	17.2824	15.6861	18.4791	24.9139	21.6954	20.305	25.6891	22.052	22.9423	47.4422	28.0658	20.0748	20.3385	19.5785	25.42	25.9026	31.8344	17.8731	23.9776	25.809	30.3934	23.8634	27.5799	16.122	26.809	37.8983	18.2995	30.7829	21.3455	23.4428	15.9826	43.5253	19.848	31.736	17.0267	24.8952	18.0246	46.7327	13.6237	29.3889
ENSG00000006453.14	BAIAP2L1	6.8251	25.7646	23.1198	17.5082	10.3386	7.1674	28.9783	34.9891	14.4357	16.0276	13.7874	26.6044	12.5057	19.9371	22.7946	30.3975	20.7106	18.4029	20.6245	8.7744	34.0174	35.994	16.3097	10.731	18.2421	13.1225	20.8292	30.1525	35.6858	13.7396	11.2976	10.679	11.505	16.2871	8.2523	11.1541	9.5399	15.9356	10.857	9.1742	10.0422	21.9941	13.1645	12.4788	20.721	23.1902	9.4247	14.5581
ENSG00000006459.11	KDM7A	3.7278	15.0042	3.5137	7.12	3.6813	6.2494	6.9227	5.0237	3.414	4.6186	9.9828	4.263	4.8389	3.0138	4.9486	5.8279	3.5543	4.9972	4.8246	3.8574	6.1296	6.2035	5.3052	4.7891	3.9017	7.0823	7.5183	5.7076	3.7186	3.1722	3.2667	5.8253	3.5705	5.8054	3.1154	6.0252	3.5212	4.5241	3.3998	3.6951	2.4577	3.8089	3.4202	3.6809	3.3758	4.087	3.4354	5.5695
ENSG00000006468.14	ETV1	2.9343	2.8011	2.6536	1.1961	2.9234	2.7146	2.1829	3.2373	2.8335	0.9238	16.251	22.7613	2.5318	5.1375	3.8074	1.8048	1.4549	2.3666	7.0508	1.2645	1.187	6.0354	1.2887	3.3595	5.7852	2.4903	3.0662	0.7266	2.4119	1.9441	4.5542	1.3867	6.9547	6.6126	1.4811	3.0947	2.3262	7.5682	1.5756	2.9645	3.2547	3.5842	8.0976	4.6115	2.2433	3.5755	10.563	7.8806
ENSG00000006530.18	AGK	2.286	4.2441	5.0626	3.163	1.9536	2.3789	2.6905	4.8936	2.8982	3.3033	3.2144	2.7459	2.3408	2.5102	3.5543	2.5172	3.4649	2.2053	2.5431	1.9266	3.4446	4.997	3.2524	2.8304	3.8976	3.193	4.8083	4.5863	2.1291	2.0861	1.458	2.5208	2.8563	2.6081	3.3382	3.0998	2.5767	2.8714	2.2173	2.8622	1.9157	3.6412	2.5333	2.7726	2.6018	3.1083	2.4884	2.2594
ENSG00000006534.16	ALDH3B1	7.4925	2.3257	3.55	43.7644	66.4106	6.7406	12.9743	2.8341	22.2429	24.6147	12.9137	7.9543	7.832	33.5952	15.2558	7.1951	15.556	7.9882	13.361	9.1601	47.7109	17.0984	13.5476	25.8145	5.9622	15.2318	13.3365	31.4849	25.2112	25.5768	11.8535	6.0441	14.1365	22.2743	25.9304	23.642	31.1246	19.41	30.4601	6.7524	18.156	3.4239	38.9526	9.7606	32.6655	2.8831	11.4306	9.4838
ENSG00000006555.11	TTC22	1.3454	1.3984	3.4944	5.2048	2.9991	1.2193	4.2109	4.2907	2.4105	5.5177	4.3508	2.456	2.8324	4.3403	5.3167	2.5154	2.6592	3.8048	4.3373	4.3671	2.9739	2.2508	5.0024	2.1303	2.7808	3.2387	3.2286	3.9145	5.2811	2.9667	2.1754	6.292	2.0817	4.5142	2.0396	1.0338	4.7162	4.0055	3.6879	2.3269	1.5948	2.3879	2.6849	2.0696	1.899	1.873	1.5012	2.6401
ENSG00000006576.16	PHTF2	3.9601	6.1152	6.6543	3.4056	2.2626	6.5114	5.743	5.8426	5.1504	2.708	5.0562	2.7234	4.2701	3.124	5.385	6.0531	9.4544	3.2866	4.2796	3.3411	4.4646	5.2284	3.0089	8.3726	4.4584	4.0064	7.1088	7.1088	1.295	3.975	3.7934	3.5982	4.1161	5.8428	3.9383	6.5322	3.6973	8.4681	2.3039	5.949	4.6802	3.9641	6.6096	4.1761	4.2537	5.7802	3.7054	3.9644
ENSG00000006606.9	CCL26	0.8496	0.3187	0.1076	0.073	0.1417	0.062	0.2454	1.0017	1.0156	0.092	0.3637	0.4583	0.0231	0.1904	3.419	1.9796	0.0581	0.1925	0.9931	0.1788	0.4351	0.6615	0.2675	0.5606	0.4444	0.0417	0.1797	3.1764	0.6903	0.8008	2.6305	1.03	1.9578	0.1977	0.1011	0	1.2848	0.0205	0.0213	1.1845	0.9224	1.7364	0.081	1.411	0.2828	2.3505	0.2055	0.4911
ENSG00000006607.14	FARP2	2.0573	3.2493	2.0052	2.6384	3.0039	6.0823	2.7549	6.7068	5.7631	3.1759	4.2837	1.873	4.0024	4.8452	3.3872	2.3226	2.9393	3.5529	2.0728	1.9401	2.9235	3.619	2.3933	3.4458	2.82	3.2506	2.5208	6.3891	4.3732	2.961	1.7481	2.5765	1.5009	4.4701	2.0165	6.531	3.124	3.2668	1.7462	2.5094	2.0319	3.5545	3.0757	2.2743	3.0433	3.4635	1.0179	2.9901
ENSG00000006611.17	USH1C	0.6412	0.0163	0	0.1309	4.505	0.0622	0.0352	0.3207	0.0383	0.0747	0.0834	0.1478	0.0727	0.0298	0.0034	0.1204	0.0194	0.1334	0.005	0.048	0.2331	0.0699	0.3537	0.0194	0.0255	0.0748	0.2164	0.2344	29.2502	0.0029	0.0854	0.1986	0.0882	0.0496	0.2658	0.0699	0.1076	0.0766	0.0335	0.1241	0.3551	0.0268	0.0116	0.0051	0.0051	0	0.0221	0.032
ENSG00000006625.18	GGCT	18.4269	84.1987	149.609	25.1237	7.511	6.9707	9.6861	15.8013	12.1646	26.2257	20.1441	20.2465	10.3098	22.1275	6.7486	31.1789	18.5352	23.9105	26.8938	15.6487	33.386	8.8748	22.4029	15.2772	7.5515	32.7303	35.738	27.0881	7.394	13.8094	13.0898	23.9497	28.2591	45.4453	20.752	26.0646	14.7512	11.6053	33.5027	26.4008	13.0997	12.9365	22.3436	9.8944	21.7786	16.915	18.4894	23.3937
ENSG00000006634.8	DBF4	2.3742	6.6204	5.3386	2.3353	1.2052	2.1811	2.0398	12.3627	2.1835	1.8064	3.4717	1.7267	1.7318	3.7546	4.7261	4.465	2.8192	4.1276	2.0391	1.634	4.6873	6.0242	3.3423	3.9806	2.2661	1.4432	2.6609	3.6856	1.8634	4.1559	1.6554	2.5267	2.1437	2.4271	2.1143	3.4187	3.0411	2.0616	1.7021	3.6243	3.1532	8.1456	2.5002	3.7831	3.38	4.9381	2.0751	3.0944
ENSG00000006638.13	TBXA2R	1.1372	0.5717	0.3032	1.3894	1.4798	0.7861	0.9052	1.8101	0.6912	0.5186	0.5155	1.1872	0.4816	0.9167	2.1166	1.2531	1.6623	2.4969	1.5077	1.0724	2.4997	1.3766	1.4931	1.0719	0.8177	0.9238	1.3315	1.658	0.8583	2.2364	1.333	0.6801	2.3786	2.5809	1.5674	0.3966	1.7482	0.5721	0.894	1.0649	2.2152	0.8304	1.3009	2.4386	0.9054	1.1263	0.6005	1.3102
ENSG00000006652.15	IFRD1	1.4784	1.5209	6.6363	1.0526	0.6933	0.8051	3.1837	2.3913	1.0367	1.1705	1.3038	1.0193	0.4164	1.2933	1.4039	1.0327	1.0395	1.0959	1.5423	0.8031	2.4629	2.4128	1.9727	0.8839	2.0662	1.1289	1.8702	1.2339	0.6185	0.8001	0.4371	1.0016	3.0456	0.9629	1.2984	2.9394	1.1481	1.4236	0.7627	0.4864	0.9121	1.9132	0.9352	1.1235	0.9088	1.525	0.905	0.5362
ENSG00000006659.13	LGALS14	0	0.0177	0	0	0	0	0	0	0	0	0	0	0	0	0.0186	0.1399	0	0	0.0135	0	0	0.0271	0	0	0	0	0.0279	0	0	0	0	0	0.0435	0	0	0	0	0	0.0165	0	0	0.0415	0	0	0	0	0	0
ENSG00000006695.12	COX10	3.2295	2.2763	1.9032	2.694	2.1171	2.6379	2.396	2.3349	4.2161	3.8039	2.2666	2.0129	2.3581	2.6941	2.5526	2.3189	1.8468	1.9628	2.1556	2.3041	1.7203	2.0396	2.5547	3.6185	1.8341	1.4745	1.6453	2.7325	1.5957	2.5702	1.5752	2.55	1.9935	3.3735	2.2482	3.3618	3.5284	1.586	1.5052	2.1427	2.1089	2.1432	2.6477	2.2647	1.8354	1.736	1.0906	2.0117
ENSG00000006704.11	GTF2IRD1	4.3195	6.9782	8.9341	8.6466	7.2953	4.3916	6.7422	14.0106	6.8692	4.6012	6.9272	5.0609	4.0474	6.556	6.6882	2.8811	6.2773	8.179	3.2661	6.7482	8.1984	13.4331	9.1889	10.6242	5.8031	6.4926	5.8773	9.1511	4.4698	8.1244	6.0291	3.0888	3.9481	5.0733	12.7573	7.1255	5.1748	7.0283	9.225	11.8024	4.7097	6.2331	5.6817	5.3725	5.5787	4.8867	1.5283	4.7138
ENSG00000006712.15	PAF1	24.847	35.9354	30.9351	31.2289	22.724	18.515	28.6306	32.0314	30.9723	25.8713	20.7301	25.4881	23.412	34.2802	22.7178	30.4671	25.3647	20.392	16.7779	23.2917	40.5536	24.7926	17.3981	29.2906	15.3888	26.4037	29.3574	17.6405	21.5043	33.2898	17.7029	24.1443	30.286	21.1995	28.9831	27.175	20.8697	25.0613	26.9027	24.4188	26.3031	35.1949	27.2228	21.0567	18.1447	22.4281	14.7006	27.0051
ENSG00000006715.16	VPS41	7.2608	12.5902	11.3212	12.4184	9.7036	12.9226	13.2743	8.8814	12.3321	11.2219	11.2523	8.8771	9.2889	13.2135	8.4042	8.5736	13.1102	12.8384	8.4404	5.242	10.1438	6.8259	8.073	10.1726	10.8613	8.4676	9.7569	13.7923	7.3426	9.0195	8.7634	9.1793	8.3065	21.8087	8.0452	12.8356	7.1307	25.5268	10.1897	14.9928	7.5216	10.2138	13.5364	7.6807	9.5847	11.7654	9.4115	11.7828
ENSG00000006740.17	ARHGAP44	2.2275	4.1543	1.2603	1.5835	2.62	2.8093	2.5014	1.118	3.2571	6.1195	3.5569	1.5424	4.5464	1.5701	0.375	2.8071	0.3361	1.2604	1.2259	2.5393	0.8409	0.491	1.1252	3.5817	1.1125	2.5497	2.3902	4.4018	1.1044	1.505	0.7673	2.0141	0.9997	3.9805	1.4565	5.5251	4.6953	2.1579	0.7604	2.1679	1.2581	0.5198	2.692	1.088	1.2316	0.2118	1.4103	1.5287
ENSG00000006744.19	ELAC2	11.0392	11.8659	8.8216	11.4241	8.4214	6.9387	9.6907	8.1933	14.2219	16.6268	7.3825	7.7899	10.6843	8.0086	7.5664	12.8677	6.447	8.9024	6.2098	6.8444	6.2807	7.5012	11.0236	14.4412	10.0052	6.7218	8.7743	11.7048	5.8963	10.0516	4.2406	10.4407	6.9779	11.5811	10.538	19.0496	11.5483	5.7995	8.0903	9.6693	9.1025	9.7603	9.0803	10.1998	6.7324	4.5472	4.3535	8.5218
ENSG00000006747.15	SCIN	15.5047	7.0198	0.7547	0.3599	2.2258	7.4997	7.5923	4.4965	8.5687	2.3829	0.2221	4.4653	0.2565	5.6239	0.5508	7.9403	0.1992	0.8555	3.5746	14.6891	1.3735	0.3768	1.4306	30.7749	1.7232	0.1779	0.4715	23.9838	3.8285	8.5989	1.3265	4.1599	0.9166	13.6391	8.9882	17.3837	3.2114	4.4393	4.1291	4.0164	3.9905	4.3373	22.3893	0.578	2.7359	0.3085	0.1926	1.7873
ENSG00000006756.16	ARSD	11.6765	12.6931	6.5379	13.1681	17.1254	10.3632	14.2817	8.2957	12.9058	33.8059	11.6218	14.3017	9.9719	10.6047	17.7198	10.3928	5.7871	8.2043	12.3981	26.0054	16.6997	9.4785	10.9533	26.9694	14.6483	25.3213	4.3039	37.6756	26.1984	8.0882	13.607	10.7213	9.1872	12.4514	14.0769	18.7255	8.1131	24.8616	43.3359	11.0858	16.4156	10.9886	33.6608	3.9248	14.9502	3.2811	11.4019	12.0309
ENSG00000006757.12	PNPLA4	1.4936	5.4045	2.5204	4.2974	3.4457	2.887	8.5893	2.6908	4.1092	6.8768	2.7431	5.0967	4.8322	3.599	4.085	3.2948	2.1165	5.0843	4.6501	4.0893	6.0594	3.2361	3.1242	7.4101	3.5045	9.3423	2.3181	5.2631	8.2013	3.9989	3.4984	3.7111	3.8217	4.3798	2.5981	5.4599	5.0607	6.668	7.4269	3.981	5.2851	3.2099	9.0027	1.8321	8.378	2.3631	7.9203	4.1962
ENSG00000006788.14	MYH13	0.0258	0.0105	0.0082	0.0294	0.0065	0	0.0235	0.0038	0.0061	0.0035	0.0084	0	0.0079	0.0099	0.0137	0.0034	0.0089	0.0037	0.008	0.1181	0.0184	0.016	0.0307	0.0022	0.0919	0.0168	0	0.0145	0.0113	0.0472	0.0114	0.0326	0.0289	0.0114	0.0194	0	0.063	0.0024	0.0049	0.0209	0.0061	0.0153	0.0167	0.0324	0.0122	0.1317	0	0.0154
ENSG00000006831.10	ADIPOR2	21.0651	13.2663	12.621	10.641	14.5539	20.722	14.6988	11.1028	22.5108	12.6007	7.7603	11.523	8.4078	17.9903	17.4684	14.1862	9.7554	9.526	9.1646	34.6268	11.8679	11.9038	12.4849	22.1421	13.1359	13.8362	11.6412	25.0094	35.5446	18.5013	11.8539	10.2509	11.4612	9.3785	12.1545	22.7147	17.39	13.7846	18.4581	12.7755	17.2601	9.3144	10.9214	14.2342	19.0667	32.8518	7.4639	14.2058
ENSG00000006837.12	CDKL3	0.1674	0.0457	0.4003	0.0897	0.1961	0.1384	0.1917	0.1938	0.1909	0.267	0.2517	0.1279	0.0875	0.085	0.1441	0.1473	0.1471	0.3151	0.0467	0.0948	0.2096	0.1399	0.2123	0.0777	0.2844	0.1444	0.1765	0.0843	0.1101	0.0504	0.0886	0.2696	0.1686	0.1324	0.2333	0.0796	0.1225	0.1009	0.1757	0.1017	0.1059	0.0775	0.1085	0.3071	0.2999	0.0896	0.2753	0.0299
ENSG00000007001.13	UPP2	0.0238	0.0108	0.0341	0.0347	0.0337	0	0.0681	0.0397	0.0254	0.0146	0.0519	0.2769	0	0.0411	0.0171	0.057	0.1382	0.0153	0.0124	0.0319	0.0653	0.0166	0.0707	0.0138	0.0775	0.0595	0.0427	0.015	0.0234	0.0049	0.0944	0.0253	0.0266	0.1175	0.016	0	0.0172	0.0244	0.0101	0.0108	0.0063	0.0381	0.0231	0.0168	0.0084	0.0409	0.0244	0.0106
ENSG00000007038.11	PRSS21	0.1161	0.0976	0.1923	0.6395	9.8744	0.0665	0.1316	0.0119	0.0191	13.8651	4.081	0.1092	0.9228	0.0866	14.6806	0.075	0.1524	0.1032	15.0503	0.024	0.0246	0.4604	7.128	21.9969	12.4507	2.0363	0.6165	0.0225	6.4501	6.9786	0.0887	0.5839	0.2899	0.2826	0.3253	4.9419	0.0464	0.5066	0.0304	8.8085	3.0895	0.1432	1.4471	0.1891	9.7403	1.2703	0.3489	0.7979
ENSG00000007047.15	MARK4	5.7907	5.9552	6.2309	9.1485	7.5183	5.6497	4.1858	15.8702	6.4023	5.8174	6.3221	5.9883	7.3803	6.8511	7.5834	7.4225	4.533	6.4648	4.6446	6.8816	7.814	6.1996	6.1625	9.2527	4.0487	5.9273	6.2624	4.8463	5.3018	5.9181	7.5329	5.503	5.0897	6.3891	8.1346	5.7308	4.5618	6.0163	4.7902	7.6025	5.236	6.1877	4.2048	4.4187	4.2375	3.3606	3.6411	5.6731
ENSG00000007062.12	PROM1	16.4719	1.4378	0.0304	5.6045	5.3456	42.072	0.081	0.0283	1.4564	0.0925	25.7227	0.7381	2.1451	0.1289	0.4305	0.4185	0.0475	1.1704	4.6631	3.3872	9.1312	2.4353	2.4406	3.118	4.7895	5.8375	9.5263	0.0119	5.7875	1.6685	0.1217	0.0737	2.1252	0.4939	0.4671	0.2971	0.0435	2.8719	5.1139	6.0085	2.0647	1.0829	0.1786	0.0964	0.2599	0.3027	1.6032	6.457
ENSG00000007080.11	CCDC124	30.6714	33.9896	56.7224	42.9194	40.154	19.5964	27.0727	21.0006	17.081	30.5933	34.7229	38.6657	22.7542	23.7181	40.5383	50.9943	23.1345	33.2241	27.5935	27.2358	37.854	31.4446	52.9869	46.3472	23.057	31.6397	50.7831	29.5893	39.6318	58.0583	32.6019	36.9481	36.3997	30.4344	53.6391	25.6723	50.2339	26.3606	18.376	58.2494	42.1981	18.0001	30.2578	44.4009	24.6254	10.8461	32.8127	23.0736
ENSG00000007129.18	CEACAM21	2.3103	0.5018	0.6504	0.857	1.8843	0.8596	1.6288	0.2493	0.7793	1.8102	2.0043	0.9235	1.287	1.477	3.1287	0.7786	0.7648	1.8822	2.8437	0.3099	0.2768	2.2903	0.4545	8.7914	1.1587	0.8609	2.4023	0.2572	0.7189	0.9491	0.9177	3.4225	3.083	1.1774	1.4982	0.3736	0.7854	1.5851	2.0878	0.243	2.6335	1.7004	1.7451	3.2613	1.5209	0.3466	2.1375	2.5562
ENSG00000007168.14	PAFAH1B1	8.5598	8.8687	3.3869	11.651	8.2875	12.1124	8.8838	9.6633	16.2445	6.1026	6.5811	9.4892	10.785	7.7236	9.0858	6.6683	10.6946	7.1189	7.0567	6.7469	5.8785	7.5943	6.8478	10.9485	8.3462	8.3261	5.7675	9.3149	5.7091	4.9106	6.3875	6.6939	6.6063	13.3842	8.113	5.5819	9.3206	9.8489	6.2095	6.6467	7.6999	8.6612	11.7185	7.5794	6.3031	10.1613	4.3302	7.6517
ENSG00000007171.18	NOS2	0.3754	0.1346	0.0344	0.2568	0.9102	0.2774	0.1765	0.7311	0.1965	0.1225	0.1918	0.2991	0.2468	0.2793	0.8597	0.2061	0.7927	0.3794	0.3842	0.1178	0.6331	0.3004	0.342	1.1337	0.1846	0.1934	0.3618	0.1055	0.1261	0.3281	0.7852	0.1532	1.0816	0.4423	0.3555	0.2489	0.3668	0.6828	0.1054	0.2257	0.497	0.4653	0.1838	0.9076	0.7965	0.1741	0.1971	0.4781
ENSG00000007174.18	DNAH9	0.0135	0.3193	0.0179	2.079	2.9609	0	0.0356	0.0028	0.661	0.0522	0.0241	0.3154	0.419	0.0079	0.1647	0.0124	0.0072	0.8227	0.0889	0.0037	4.1666	0.7238	0.0074	0.0064	0.488	0.0953	1.4822	0.0026	0.6752	0.0051	0.0124	0.0074	0.4793	0.2256	0.2	0.0039	0.003	0.5916	0.0026	0.0019	0.7415	0.3359	0.0941	0.0629	0.0235	0.0143	0.0107	0.1278
ENSG00000007202.15	KIAA0100	15.7406	15.4651	11.7347	7.6246	13.5512	19.5355	19.6609	14.0558	27.7155	11.3285	22.8235	13.6617	24.6809	15.7869	18.3431	7.3613	12.8248	16.6723	9.9517	15.2144	18.2436	14.3424	18.4736	11.3591	16.0521	15.0466	8.4499	13.8827	17.7342	14.3982	7.8914	8.1784	11.392	17.8722	11.0879	38.6871	13.7065	22.7313	11.161	12.2285	12.3947	14.1401	24.3595	13.1808	13.9269	17.8638	6.5491	15.5956
ENSG00000007216.15	SLC13A2	0.4629	3.4277	0.0703	2.0292	0.1235	13.5881	4.3047	0	0.0466	0.0468	1.791	0.0125	11.8161	0.0264	0.0834	0.1503	0.0422	0.007	0	0.0049	0.01	0.091	0.0259	9.6969	0.0452	21.5116	0.0157	50.6323	0.0215	0	0.119	46.0503	0.0792	0.1185	47.8681	0.0123	0.0377	0.5685	0.0139	11.5161	0.0689	0.0116	0.3529	0	0.0077	0	0.0224	0.0584
ENSG00000007237.19	GAS7	3.6421	2.3567	0.7595	4.6298	6.0991	3.985	5.4005	1.0029	5.5675	2.6106	10.1601	2.8031	4.6716	4.04	6.0413	1.5215	3.3698	2.7596	3.5076	1.9113	3.9046	5.6911	2.5034	3.5879	4.6825	3.2108	4.096	0.4875	1.4401	2.0107	8.309	2.5071	8.9966	5.9068	5.4001	1.0985	3.5366	3.2371	2.6043	1.5733	8.6949	4.9031	4.6742	5.8566	1.9571	9.7682	2.9369	5.871
ENSG00000007255.10	TRAPPC6A	23.6867	15.4193	9.5118	45.3169	23.5081	25.4998	10.8166	10.3405	62.1872	42.079	42.2795	21.209	19.0558	27.0327	17.1686	12.7464	18.2058	10.7564	30.0232	27.0215	40.3206	38.6667	18.6334	33.1209	14.2853	30.837	38.286	43.246	18.6142	37.4701	17.6515	35.1636	22.7174	21.3748	44.2669	23.0428	14.9341	16.1745	31.4161	21.4197	18.6272	15.3785	14.0465	15.7613	37.4478	4.1469	34.2597	22.8433
ENSG00000007264.15	MATK	0.6623	0.5762	1.5354	0.7507	2.0268	0.7371	1.2646	3.3072	0.6448	1.4015	0.5499	0.7429	0.7167	0.5969	1.9985	0.851	0.6847	1.2699	1.3201	0.2733	0.2956	2.981	0.6413	0.2167	1.2028	1.0069	1.8864	0.2618	0.4105	0.7709	2.2176	1.4059	3.022	0.974	1.9069	0.2741	3.4481	0.7957	1.6588	0.774	2.9193	1.3842	1.1364	6.7898	0.5645	0.3019	1.091	1.6233
ENSG00000007306.15	CEACAM7	0.1854	0.4705	0.4276	0.2322	5.7443	0.4763	2.0483	0.0088	0.5949	0.0244	0.7034	0.4251	8.9862	0.0642	0.3041	5.0867	0.0051	0.187	0.1662	0.1954	0.2002	0.1292	0.1496	0.1793	0.1413	0.2378	0.4856	0.4583	3.2927	0.2557	0.7102	7.2089	0.0963	0.6548	0.4912	0.174	1.3426	2.21	0.0902	0.0241	0.1048	0.0425	0.073	0.028	0.4028	0.5773	0.0408	0.2248
ENSG00000007312.13	CD79B	3.8679	0.745	0.9415	4.1831	1.6714	1.289	3.458	0.5123	1.0023	1.2024	2.368	0.957	1.3912	1.2155	3.4644	0.7772	0.6276	1.5859	1.6751	0.3276	1.4676	3.5252	0.2635	0.949	0.3838	1.9282	4.288	0.0965	2.6394	1.932	1.1168	0.6296	6.2933	1.4153	5.1252	0.4094	0.9745	0.9384	1.2837	1.1028	7.4219	0.8652	3.1309	2.4173	1.3015	0.2345	0.9634	4.9929
ENSG00000007314.12	SCN4A	2.0672	1.2017	0.1529	0.0685	0.0363	0.0106	0.1395	0.0826	0.0228	0.1569	0.0124	0.0179	0.0118	0.0502	0.1142	0.0128	0.0149	0.0219	0.0401	2.4582	0.0723	0.098	0.218	1.9519	0.0278	0.0285	0.0368	0.3728	0.021	0.0228	0.0635	0.0242	0.0215	0.0674	0.2012	1.7441	0.0332	0.0193	0.0236	3.3219	0.1708	0.0273	0.0525	0.0331	0.0452	0.0098	0.0351	0.0343
ENSG00000007341.19	ST7L	1.4062	2.6269	0.7618	1.2221	0.7764	1.5209	1.5674	0.5617	0.5376	1.0902	1.3306	0.9901	1.0214	1.0609	0.7629	0.8296	1.6834	0.8066	1.4427	1.0752	0.7624	1.2678	1.1829	1.0308	1.1147	1.6575	1.3834	1.9115	1.1159	0.7584	0.7187	1.2841	1.067	0.9984	0.7978	1.8545	1.3718	1.7419	0.8171	0.8295	0.8455	1.1188	1.2611	0.9451	1.4374	1.5608	1.2116	1.2466
ENSG00000007350.17	TKTL1	1.1609	0.0091	0	0.0291	0.2147	0.0618	0.0408	0.02	0.0213	0.0061	0.0363	0.0152	0.0046	0.0138	0.0238	0.0478	0.0232	0.0256	0.0139	0.0535	0	0	0	0.054	0.0118	0.0291	0.0072	0	0.0786	0.0082	0.0198	0.0142	0.0335	0.0296	0.5578	0.2805	0	0.0983	0.0424	0.2271	0.0578	0.0053	0.0291	0.0211	0.007	0	0.0307	0.0356
ENSG00000007372.24	PAX6	0.0026	0	0.0147	0	0.001	0	0.0028	0	0	0	0.0012	0	0	0	0.0008	0	0.0013	0.0011	0.0018	0.0015	0	0.0012	0.001	0.0007	0	0.0014	0.0012	0.0011	0	0	0	0.0024	0	0.0034	0.0034	0	0.001	0	0.0007	0	0.0009	0	0	0.006	0	0.0859	0	0.0015
ENSG00000007376.8	RPUSD1	7.0992	16.0314	12.3099	9.8272	10.2159	4.5321	12.4393	9.8507	5.632	8.549	7.7461	8.7268	6.5905	7.7069	7.0839	18.1693	7.8955	10.6042	11.3503	9.8139	17.5156	10.9602	18.873	12.5929	10.5668	10.0089	12.5536	5.7647	8.6881	7.3709	6.4642	12.5064	7.4273	9.0842	14.2822	9.074	36.1546	6.9049	6.7996	16.366	7.8956	9.0137	7.0603	9.9766	5.582	3.1439	4.4348	9.1139
ENSG00000007384.15	RHBDF1	7.225	7.8645	7.3111	11.4878	11.797	8.5658	31.6421	9.8309	13.5661	22.4106	4.4429	16.7768	15.234	14.6624	5.6883	19.6526	11.659	11.6892	8.3325	12.783	15.7041	12.4217	14.3555	7.4279	13.3453	22.6642	9.9065	15.3871	16.2672	8.2422	8.6058	20.8878	10.179	13.5749	13.7716	7.2443	11.5959	9.8976	12.2584	10.4409	7.1902	6.5582	12.3129	7.7362	12.3237	6.1184	4.4173	6.3237
ENSG00000007392.17	LUC7L	8.9003	4.5603	12.5609	6.5134	9.967	6.1664	16.792	4.9372	7.9282	11.2195	6.0063	7.334	9.7252	4.3891	3.2468	14.7252	4.9669	8.9427	2.9411	10.3922	11.7132	7.8109	9.1519	7.5867	10.8139	16.3202	11.3754	9.0354	5.0852	5.4292	2.6101	8.7767	8.6498	7.5326	15.903	11.1116	14.685	6.7575	6.8236	9.2927	3.3	5.8293	6.2056	9.6366	9.5118	3.6087	4.9884	2.7851
ENSG00000007402.12	CACNA2D2	9.1913	0.2508	0.6547	6.8438	5.5404	17.1871	5.2706	1.973	0.3753	10.0244	4.9378	2.9333	5.8896	2.5238	0.625	2.0217	0.6237	3.3198	2.8776	25.594	0.2894	1.147	2.3085	20.7241	0.4704	75.1929	3.1636	3.7199	1.4435	0.9759	1.8068	4.0283	2.4471	5.2585	13.4351	33.4501	2.077	2.5008	0.6342	5.866	1.079	0.4329	5.7263	1.7376	4.3644	0.2044	5.4721	6.0144
ENSG00000007516.14	BAIAP3	2.637	1.404	4.3705	6.2781	6.023	3.7019	2.3815	3.3122	5.0133	8.2299	0.6738	2.4876	8.5452	2.0533	6.4053	2.5266	2.5352	2.2224	3.4866	3.3144	8.6006	7.7483	2.2028	9.95	0.6409	7.1617	8.1961	13.2421	1.6626	1.5878	3.3013	0.9196	2.3817	6.3526	6.6947	6.8528	0.9735	1.8533	8.1077	2.616	2.1715	2.5915	2.8013	0.4668	0.9559	0.9962	0.1537	1.192
ENSG00000007520.4	TSR3	22.46	28.778	15.6896	28.7052	26.8194	15.0168	38.9217	23.6483	19.4102	27.8134	20.1773	29.3457	20.6673	20.1303	29.0186	33.8767	22.3798	21.5271	45.7941	17.1488	29.4006	30.361	34.9522	30.278	25.0936	30.1191	24.4898	12.9181	19.9394	29.1308	29.0091	31.5089	26.1452	26.4164	34.8772	18.4326	36.1393	23.201	32.888	36.4732	24.6222	23.064	25.4164	33.4263	21.0299	12.2574	19.9394	26.5635
ENSG00000007541.17	PIGQ	4.8771	5.4754	9.6052	7.3263	8.718	3.0284	15.4299	3.2689	3.2623	9.1002	3.7846	8.0709	4.7222	5.4282	4.2577	10.3657	2.9615	6.1806	8.7777	5.1846	6.5835	6.963	8.3411	5.4246	5.3548	10.4583	7.2545	3.9625	4.5537	5.2787	4.5969	8.3999	6.0967	5.7316	10.2642	5.5018	8.3229	3.7904	7.089	6.1314	6.5258	3.6934	4.7002	7.014	6.165	1.693	4.1975	5.0223
ENSG00000007545.16	CRAMP1	1.4694	1.2696	2.9623	1.5559	2.3453	2.0276	6.0641	2.0317	2.4087	2.4353	2.7659	1.7023	3.2014	1.3531	1.6621	2.9804	1.6686	2.1067	2.1957	2.0704	2.9531	2.8444	1.7186	1.3453	1.662	4.3421	2.6508	1.6666	2.0284	1.3148	1.0066	1.7573	1.5302	2.2755	2.3817	1.9072	3.0293	2.236	1.6788	1.7027	1.1833	2.0974	2.1273	2.8127	2.4081	2.7475	1.0756	1.4825
ENSG00000007866.22	TEAD3	12.0764	18.7527	13.627	22.3119	15.7853	13.205	15.7668	8.9614	12.5959	13.5621	16.5263	10.1973	23.7125	16.5042	12.8832	19.8755	25.112	18.6542	14.7629	27.3406	13.9643	18.7916	29.9415	11.637	15.0538	27.837	22.0641	20.5353	14.5185	22.0608	8.7201	9.6547	11.8783	20.0666	21.6126	17.4245	17.2343	14.3225	20.0165	19.2432	13.6726	14.0559	19.9266	11.541	4.8249	18.3338	11.68	26.9103
ENSG00000007908.16	SELE	0.1379	0.8863	0.2914	0.0336	0.4083	0.7696	4.3197	0.0665	0.4179	0.0752	0.0836	0.1932	0.1732	0.1592	0.0623	3.1082	0.2346	0.8655	0.5876	0.322	0.3721	0.7258	0.4237	0.1985	0.0409	0.1888	0.2093	0.1639	0.446	0.129	0.1978	0.2069	0.2744	0.4015	1.5811	0.7535	1.3366	1.2092	0.1076	0.3352	0.9454	0.475	1.8522	0.5299	0.1788	2.3728	0.0709	0.486
ENSG00000007923.16	DNAJC11	4.5102	12.8479	5.5205	5.7625	8.7593	5.5292	5.7809	9.1946	4.5171	5.2806	4.2097	3.8877	6.0836	7.4058	5.5124	5.8574	8.4254	7.3074	4.6313	3.4055	3.8002	9.1727	9.052	5.6356	6.7683	5.0974	6.3814	4.3496	5.6604	7.9256	2.7458	5.2166	2.9553	5.8509	3.6827	10.4286	6.5325	8.2276	6.8698	6.0991	4.057	13.0128	6.0369	7.1667	5.5977	6.0577	3.1194	6.8298
ENSG00000007933.13	FMO3	2.9679	5.3652	0.4472	2.7993	6.2156	3.0029	2.759	0.4368	3.6387	1.5422	1.5537	1.4561	2.0217	2.8657	2.5122	1.4163	2.2498	1.8427	2.9276	1.8499	4.2595	4.5406	2.722	2.5131	4.5599	7.5768	6.0236	0.495	2.1773	2.3714	3.6322	3.3252	3.3789	1.97	5.6637	0.395	5.4858	3.2628	2.0917	3.0825	3.9114	1.2724	5.0954	4.002	1.185	4.1018	5.1042	3.7148
ENSG00000007944.15	MYLIP	21.982	9.8505	3.7013	13.5794	12.3988	29.8151	11.175	17.5518	9.9572	27.0686	19.3568	10.5449	35.1257	15.5529	10.6803	9.5545	12.2824	8.8388	16.2313	9.2498	13.7182	13.6954	8.6792	22.6928	6.0537	32.5621	15.1968	32.314	7.6845	20.096	5.5086	10.4764	8.8068	21.0812	21.1962	24.1078	8.8566	11.0187	13.3726	8.8094	5.8865	11.6521	20.0183	9.1298	7.0699	5.6676	19.3875	20.2513
ENSG00000007952.18	NOX1	0.8497	0.4657	1.1203	0.5855	0.3917	0.377	1.4924	0.7846	0.399	0.6952	1.136	0.9819	0.6819	0.4115	0.9584	0.7794	0.2892	0.4966	0.472	1.4454	1.4496	0.2117	0.8792	0.7535	0.8189	0.4789	0.6258	0.939	0.3953	0.4371	0.7135	1.8851	0.7345	0.9154	0.6429	0.6639	0.7343	0.4997	0.5057	0.8816	1.5665	0.5317	1.0925	0.234	0.899	0.4121	0.4119	0.8023
ENSG00000007968.7	E2F2	1.0775	5.3381	3.1295	0.5593	1.0467	1.2046	0.7633	7.5123	1.259	0.5566	0.6131	1.197	0.6112	1.9223	0.8832	2.5093	0.601	2.3865	0.5023	0.2444	0.9961	2.4824	1.4499	2.1347	0.7092	0.5023	1.1331	0.7529	1.0408	1.0121	0.3833	1.3576	0.8459	0.7824	1.0889	1.6541	1.8282	0.4468	0.4052	3.9637	1.6621	2.1008	0.8318	2.0385	1.9927	2.5309	0.1984	2.132
ENSG00000008018.9	PSMB1	61.062	79.7311	68.2271	74.758	34.716	49.2488	55.5469	108.451	78.5771	50.6874	39.5745	58.0789	71.8395	48.897	37.5858	91.1088	65.8302	45.9683	68.0523	45.5662	50.9611	58.9096	71.1327	35.6295	41.7726	56.4647	51.6858	29.94	48.5838	56.67	60.6319	49.4743	61.7586	34.4928	75.0691	30.5457	33.2115	50.5139	93.8325	64.6448	69.0099	53.2432	72.2728	69.9915	47.807	74.1396	61.6722	69.6374
ENSG00000008056.14	SYN1	0.4706	0.0386	0.1081	0.2407	0.2882	0.1167	0.3543	0.0503	0.2416	0.0635	0.1507	0.1474	0.5861	0.1206	0.3782	0.2768	0.208	0.2537	0.2526	0.1683	0.2415	0.4786	3.56	1.5762	0.2845	0.5424	0.291	1.9011	0.3064	0.1199	0.2898	0.3746	0.6426	0.2699	0.5268	0.1731	0.2229	0.4371	0.4567	0.1802	0.4765	0.1811	0.1098	0.5846	0.0865	0.3563	0.0968	0.1934
ENSG00000008083.14	JARID2	5.2134	5.8869	3.0808	3.2069	6.7318	5.8131	4.089	11.4248	3.3341	3.9811	4.5283	4.6505	6.1931	3.9906	6.0757	3.4411	4.6336	4.6918	2.8325	6.9458	2.9673	3.9511	5.3343	5.7739	2.8116	5.8649	5.114	4.1286	3.3865	8.4539	5.7613	4.1866	3.2749	3.9729	3.5027	6.2758	3.7121	5.812	4.9266	4.1905	4.2551	7.2035	3.1857	8.7254	5.3727	7.7649	1.6659	7.0981
ENSG00000008086.13	CDKL5	0.7292	0.4619	0.3294	2.014	2.1389	1.1113	1.0365	0.7428	1.9779	1.5907	3.8463	0.994	1.4263	1.388	1.3866	0.9627	1.2731	0.9728	0.716	0.7526	1.5704	0.8734	0.9211	2.4353	0.8677	1.4967	0.7914	1.2495	0.8659	0.9468	1.3476	0.7154	0.9606	1.4312	0.761	1.6369	1.1876	4.6712	1.8419	1.2958	1.1833	1.1472	1.9425	1.0918	1.3249	2.7664	1.1751	0.789
ENSG00000008118.10	CAMK1G	0.4381	0.1202	0.0606	0.4243	0.4489	0.3666	0.5097	0.1129	0.5646	0.2656	0.2612	0.2461	0.375	0.435	0.5152	0.114	0.3643	0.3049	0.3165	0.1133	0.2951	0.3456	0.2511	0.3471	0.3317	0.3659	0.3264	0.0399	0.125	0.2516	0.6081	0.3001	0.8035	0.2297	0.2706	0.1347	0.1403	0.2039	0.3415	0.3368	0.9631	0.5248	0.3387	0.8867	0.1419	0.6176	0.2279	0.5187
ENSG00000008128.23	CDK11A	0.1278	0.3619	1.6857	0.2322	0.2625	0.0943	0.3732	0.12	0.1847	0.3604	0.1508	0.1637	0.1562	0.1699	0.2281	0.199	0.3563	0.1552	0.1397	0.1575	0.3387	0.4428	0.2548	0.1309	0.2498	0.3953	0.6458	0.313	0.2181	0.2299	0.1235	0.3388	0.3248	0.1298	0.4986	0.1712	0.3892	0.2698	0.1353	0.1386	0.1202	0.2105	0.1635	0.3901	0.3176	0.0555	0.1492	0.1728
ENSG00000008130.15	NADK	10.6539	26.6871	24.157	17.5689	19.1378	10.5375	22.0103	9.5496	11.4016	23.2393	6.7699	8.4766	11.2372	17.9377	20.182	15.6951	26.2502	15.3371	16.3515	6.4016	15.2186	28.267	20.8203	9.0708	13.5645	15.0798	19.076	8.9904	20.2699	18.6038	8.5506	20.1759	11.204	14.5024	14.1662	22.9408	19.3217	33.7327	19.6854	11.2064	12.2444	14.3431	17.813	17.5813	16.2304	7.5758	6.9837	18.9345
ENSG00000008196.13	TFAP2B	0.234	0.4056	0.4465	0.146	0.0777	0	0	0	0	0.007	0	0.0436	0	0.004	0	0.0103	0	0.011	0.004	0	0	0.004	0.0102	0.0066	0.0068	0.0286	0.0123	0	0	0	0	0.0365	0	0.0056	0.1424	0.0021	0.0165	0.0141	0	0.8169	0	0	0.0018	0	0.0081	0	0	0.0051
ENSG00000008197.5	TFAP2D	1.3078	37.235	0.4463	0.035	0	19.6013	0.0261	0.6287	0.1876	0.1664	0	8.9214	0.1545	0.3976	0.061	1.809	0	0	10.0132	1.5259	0	0.1111	0.8726	1.3694	0.6995	0.0466	0.1605	1.4552	0.0157	0.0852	0.0634	0.7027	0.0535	0.2523	0.6454	20.6734	0.0369	0	0.0475	2.5296	2.5988	0	0.2584	0	0	0	0	0.0712
ENSG00000008226.20	DLEC1	0.2613	0.1305	0.2419	2.0351	5.8631	0.2456	0.5276	0.0563	1.0997	0.6671	0.1564	1.2929	0.6356	0.0598	0.3528	0.1163	0.0931	1.6797	0.1072	0.7234	4.0426	1.5293	0.5187	0.1532	1.1514	0.3554	4.1902	0.1989	0.5696	0.09	0.1172	0.9792	1.1059	0.7209	0.6565	0.4398	0.213	1.4791	0.3175	0.0691	0.4	0.6352	0.3045	0.3212	0.3725	0.029	0.1126	0.1468
ENSG00000008256.16	CYTH3	6.2943	8.2575	20.3803	34.7588	8.3725	8.5602	8.2721	4.0699	10.1062	10.1227	174.817	5.2862	25.8843	9.6257	11.8827	12.2565	15.5142	11.0548	23.6318	5.2927	15.0911	9.7765	6.9399	5.4282	11.6676	10.1397	9.4038	8.2032	3.8437	7.7489	8.4886	12.299	6.906	92.4694	9.4732	4.5282	9.3602	17.3326	7.9331	5.8065	8.3388	7.2075	8.7278	7.4719	4.2443	10.3324	22.1446	12.3219
ENSG00000008277.14	ADAM22	0.4219	0.4736	0.5601	0.2189	0.3952	0.6108	0.5185	0.1039	0.5144	0.2898	1.1484	0.5557	0.1687	0.5465	1.3751	0.2143	0.4723	0.1516	0.4066	0.264	1.1045	0.2729	0.4573	1.0159	0.9236	0.5352	0.6358	0.1903	0.1392	0.2284	0.8609	0.4646	0.6511	0.974	1.0722	0.6087	0.3311	0.451	0.1079	0.1811	0.4374	0.2432	0.9726	0.4269	0.6498	0.446	0.3642	0.2573
ENSG00000008282.9	SYPL1	30.2236	74.2451	11.9943	40.2365	29.0405	40.3328	61.0367	52.1939	53.1468	38.7574	41.8337	47.4664	45.3015	49.5149	51.6087	51.7939	41.2757	32.4548	51.5499	35.6432	49.0492	52.6434	45.8977	49.1173	58.5249	42.159	29.5014	56.9443	58.8915	41.5288	43.6428	37.187	31.0575	41.4223	33.4017	33.0473	44.356	42.752	39.1789	47.4241	40.8838	65.5454	39.2806	38.8235	41.1811	110.003	49.2386	36.3849
ENSG00000008283.16	CYB561	44.2467	28.9592	19.8942	53.456	24.796	29.126	47.8073	25.1004	33.6756	25.1174	25.6712	31.3539	25.2745	61.2148	30.4746	26.9425	31.7596	36.1066	36.8603	42.5559	54.5772	27.2662	47.346	47.7443	44.6745	32.0137	45.6448	60.9704	32.2823	38.3804	30.5631	50.4919	24.8073	30.7678	45.3236	48.6488	23.1745	50.8541	37.4715	40.8858	41.6457	25.3796	23.7504	23.1032	37.4013	19.5958	12.9441	50.3602
ENSG00000008294.21	SPAG9	7.2642	5.9123	7.0877	22.7987	8.4023	16.7471	16.8892	12.3725	26.2036	10.5347	22.3881	8.163	24.7385	14.2185	13.7237	4.1675	14.8441	9.0541	7.3002	6.5675	12.613	12.7652	7.1718	8.5185	13.0807	24.6422	12.0252	15.3557	6.269	6.667	10.3135	11.9602	6.8321	12.5112	7.814	13.7649	5.51	26.0977	31.1017	10.1973	8.5238	20.9618	12.4918	8.8802	22.5799	14.5873	8.4514	9.6269
ENSG00000008300.17	CELSR3	0.5644	2.0416	3.2548	1.1844	1.319	7.1134	3.5623	2.0389	0.7651	0.4763	0.8565	1.9841	0.6857	1.5215	4.4418	0.4826	1.3405	3.5937	0.543	1.0445	0.8624	1.7954	0.3877	2.134	1.878	1.035	5.5668	4.417	1.0262	0.5638	0.5643	1.8658	1.1542	4.1842	2.4465	0.7085	3.1229	3.0759	0.7407	3.6096	0.8682	3.7574	0.4111	0.8469	2.555	1.0418	0.3599	1.5411
ENSG00000008311.15	AASS	3.0817	8.2222	12.4621	3.833	3.8084	5.0217	14.8073	7.7283	1.094	4.0278	5.8043	5.3445	3.0814	1.8294	2.5677	6.0656	0.9771	8.3556	1.2755	11.0572	1.3575	2.6554	1.4706	4.9144	2.9563	5.6978	25.2888	0.6602	5.7896	1.9581	3.6127	5.6237	2.8383	7.7005	4.2526	2.7155	2.6513	6.2453	1.6382	1.8935	3.1529	2.0122	2.3134	4.3575	8.4274	1.639	1.859	3.9942
ENSG00000008323.15	PLEKHG6	1.1794	2.4004	3.4503	6.4178	1.7723	0.849	3.5298	1.1627	11.441	3.5173	0.3061	5.6976	1.0881	7.5542	7.1218	1.8066	4.1312	0.9794	6.1212	2.2566	3.5935	3.7459	4.1987	2.7657	2.894	1.9803	2.6686	4.4218	5.9077	6.7834	1.8265	0.463	1.0431	4.1268	3.0092	2.867	0.274	2.9899	5.1043	2.075	1.4092	1.0096	1.5663	4.0108	2.1291	3.2923	0.1611	3.6399
ENSG00000008324.12	SS18L2	5.0538	6.1844	16.6973	3.4744	2.9262	4.5698	4.4446	7.0316	3.5071	2.7658	4.2636	3.3885	4.0128	3.6211	3.1859	5.383	4.2332	6.6109	4.7846	5.4207	5.8235	4.1524	4.2555	2.8808	4.9358	5.7171	6.668	4.141	3.3575	4.8561	3.0102	4.7966	6.7662	5.4043	4.2405	4.6151	5.5298	6.1182	6.0816	5.3823	5.4431	4.1078	4.1776	4.7322	5.8658	3.2702	8.7804	3.8355
ENSG00000008382.16	MPND	5.4014	10.723	4.6018	9.4842	4.0153	3.5301	3.8167	2.3714	3.6863	8.3649	5.0406	8.8319	10.7097	5.7479	6.177	4.847	9.666	4.9309	7.9503	5.0596	6.4027	5.1482	5.1295	5.3256	3.7301	7.9552	8.2358	5.4598	6.9871	7.601	8.4632	7.957	9.6725	8.8681	6.9964	5.6582	4.9726	10.91	9.926	4.314	6.9265	4.3078	9.5745	5.3614	4.4388	1.4162	5.8169	5.0399
ENSG00000008394.13	MGST1	7.5359	49.7537	43.0438	76.1962	34.1852	21.6961	45.9811	22.2024	86.0191	79.7852	18.4497	27.5188	15.412	108.207	37.5245	70.438	75.3715	33.3086	64.6401	13.6264	59.7138	35.8621	28.1572	35.2997	63.9677	6.97	30.8946	103.695	32.261	47.8282	24.0129	32.7893	23.3187	25.5497	71.4522	48.488	42.9768	24.2338	47.6858	15.3784	28.057	6.8927	26.5441	22.8986	108.159	14.6836	106.499	40.5
ENSG00000008405.12	CRY1	5.9807	5.3342	5.2142	5.5401	7.0028	6.0777	10.9728	10.7158	4.3378	3.3498	5.6829	1.8697	6.9952	4.1217	3.4657	6.5083	5.1159	4.0794	4.1749	9.6244	6.0928	3.7823	8.9839	7.2038	5.0735	5.1759	4.7017	4.1009	3.639	5.5388	2.8748	3.6079	4.9668	3.8507	5.188	6.9285	6.5299	6.2934	4.5283	5.3913	4.6727	5.0858	4.5406	3.4589	4.2248	5.6805	4.1314	4.3584
ENSG00000008438.5	PGLYRP1	0.1737	0	0.0356	0	0.0844	0.3693	0.3249	0.0663	0	0.2436	0.1444	0.3223	0.0916	0.0172	0.0237	0.1191	0.077	0.1911	0.2595	0.0666	0.0227	0.1728	0	0.0768	0.0294	0.2072	0	0.0625	0.2938	0	0.0493	0.1763	0.1389	0.0491	0.1673	0.0373	0.0573	0.2244	0.0634	0.0452	0.0262	0.0265	0.0965	0.1051	0.1755	0.0569	0	0
ENSG00000008441.18	NFIX	7.6439	25.1041	6.4919	43.4756	18.2989	8.4507	20.9237	2.7067	5.1506	20.2762	38.9415	8.1028	40.9922	5.7288	7.251	9.3616	3.7023	7.2511	5.1886	12.9202	6.2513	8.6185	4.9681	8.4449	8.8285	44.327	9.041	5.6414	10.3213	5.3811	13.6693	57.1524	11.9284	16.8344	12.0557	3.5828	8.0807	17.6994	10.2208	2.4536	11.8768	5.6268	10.1334	8.347	5.6226	13.0209	7.0271	14.6919
ENSG00000008513.16	ST3GAL1	12.078	17.5554	8.7381	2.7986	7.5615	15.2006	9.7734	35.7198	12.1454	18.2276	25.0712	23.6965	27.6042	4.2691	32.7584	6.6459	2.5021	14.2798	8.5704	17.8319	2.3786	4.6754	28.8668	7.1062	30.1275	13.2064	14.5404	12.1134	27.9096	4.2494	17.6784	33.3562	8.4115	9.9536	8.9594	96.8741	11.1456	10.1243	2.1557	17.7427	19.1412	6.1993	3.7662	13.0238	5.7464	14.8381	13.4483	18.3856
ENSG00000008516.17	MMP25	0.2896	0.2902	0.4394	0.3507	0.6803	1.1289	0.7178	0.2598	0.4868	0.4925	0.4275	0.6355	0.458	0.3868	1.9793	0.5264	0.4267	0.9879	0.7904	0.3366	0.2502	1.8446	0.4281	0.3585	0.2992	0.5667	1.4398	0.3853	0.4572	0.5065	0.4355	1.3584	3.3989	0.3273	0.9766	0.1336	0.9847	0.602	0.4755	0.2715	1.0473	1.6454	0.7187	2.1025	0.5618	0.3417	0.5699	12.3307
ENSG00000008517.18	IL32	16.8118	11.2651	13.8118	6.4558	17.8538	20.1235	45.148	38.5206	26.3714	27.6597	30.2733	50.6072	13.7777	12.633	54.411	16.3351	12.3226	38.9411	37.5652	21.9685	19.6838	48.5074	82.1033	4.4253	37.7179	24.3413	28.7104	13.0765	42.0968	43.5905	19.7998	32.5927	98.7376	43.329	20.5645	4.8048	75.0474	16.8755	51.2114	57.1168	47.587	61.0637	16.3606	78.3048	17.2144	26.6508	20.8446	73.4191
ENSG00000008710.20	PKD1	2.2663	0.9074	3.1967	2.1691	4.5186	2.8823	3.5463	2.4799	1.4112	3.4036	1.7435	2.7916	2.7571	1.3024	3.3002	1.9853	2.5892	3.1503	1.2246	2.3874	2.6976	3.8837	2.6934	2.63	3.8203	4.4282	4.0073	2.7555	2.091	0.954	1.4326	2.8061	1.29	2.7013	3.3662	2.6694	3.2984	2.7013	1.0683	1.9872	1.7644	2.4116	2.1514	3.27	1.9066	0.9416	0.6392	1.4937
ENSG00000008735.14	MAPK8IP2	1.5011	1.9199	1.8235	4.4935	0.6052	2.9937	0.7445	6.7184	1.6931	0.7071	0.1633	0.4751	1.9612	2.1905	1.7931	0.3276	0.7289	7.8094	1.499	0.7267	3.4623	2.1589	1.4717	3.6078	0.6687	1.3296	9.777	8.5565	0.6283	0.0897	0.3674	1.1034	0.8315	1.7573	1.5421	7.5089	0.7042	12.9702	6.539	4.2127	0.2143	0.7975	0.6761	0.1798	3.6548	0.3131	0.3367	2.3028
ENSG00000008838.20	MED24	14.8699	9.1459	19.8738	17.0023	16.8136	12.9808	17.0478	17.6002	18.9456	12.4426	10.5095	11.7162	13.5648	13.1646	13.5418	11.6635	13.1617	17.9912	9.1307	15.5251	16.4902	15.8092	19.1306	25.324	17.3076	11.0469	11.9707	14.1665	8.9226	12.7984	9.9633	10.6692	11.5112	10.6795	19.3661	14.9647	14.6203	13.1196	15.0686	14.831	11.4941	16.0369	14.9923	14.9352	17.9895	6.3215	6.1061	12.5969
ENSG00000008853.17	RHOBTB2	6.6326	5.2745	6.9064	5.615	25.0889	12.187	31.5351	2.8406	9.2254	7.2919	38.829	12.5515	15.2558	10.2987	5.2884	10.2829	12.1957	11.8134	6.2844	32.8746	43.8843	5.9123	8.6129	23.1926	12.0145	21.7333	19.7559	37.0944	6.4548	9.0937	6.4548	18.3623	12.3633	15.2301	24.8136	18.7039	24.2307	51.7938	22.216	11.2003	12.3762	4.5083	34.7508	7.7909	30.4655	2.2191	21.0719	6.367
ENSG00000008869.12	HEATR5B	4.3972	3.1158	7.9968	7.0177	4.5027	5.7548	6.3136	5.5935	6.9153	5.6947	6.489	3.8263	6.9192	6.2384	5.4906	4.4229	7.4407	5.0536	1.7678	5.1254	4.6173	5.2913	7.2086	6.5587	4.6969	4.7089	5.5382	8.7678	4.0606	4.7991	3.6425	4.4735	3.1886	5.5164	3.4919	9.5887	3.5909	7.5763	5.279	2.6086	3.2544	4.1422	8.0068	3.7959	6.41	3.9432	2.2228	4.2979
ENSG00000008952.17	SEC62	32.2075	20.2171	14.1736	12.5539	16.6645	35.346	31.9395	20.0243	40.2846	19.4002	38.1927	23.4543	28.4624	25.891	33.7226	17.3623	14.0304	14.445	30.9372	26.3614	24.6391	18.526	11.0222	26.1585	19.3779	31.2566	16.3784	23.2884	27.9793	33.2016	27.0181	14.0963	33.4334	28.3012	12.4693	18.7245	18.6976	38.6925	28.2683	25.8539	167.071	21.8835	27.3824	11.4232	22.5366	30.7557	19.2161	23.8858
ENSG00000008988.11	RPS20	264.226	78.3518	98.4055	245.082	106.337	59.29	80.645	101.876	147.807	149.198	168.226	124.045	54.3659	135.17	77.4723	62.4158	161.145	144.474	184.359	95.949	169.205	85.7001	73.4163	109.505	160.323	176.571	184.954	165.945	86.3571	180.616	122.263	141.543	216.872	80.9599	210.085	215.152	174.348	84.1437	164.305	219.153	137.558	86.3809	114.108	105.237	140.551	81.0106	200.242	85.6003
ENSG00000009307.16	CSDE1	82.8868	217.811	27.7599	91.4268	78.9809	98.4822	128.736	87.6142	45.415	101.409	131.723	87.1235	86.8496	136.358	88.0473	72.9828	105.252	84.928	137.933	69.4701	74.2648	84.3024	88.5033	65.8033	94.3699	111.824	82.2532	83.5642	93.2974	77.0373	102.604	66.624	97.3388	94.9458	49.0803	102.005	91.5639	124.59	61.7031	72.1013	77.0424	111.268	81.3521	67.1071	82.067	154.054	79.9119	156.312
ENSG00000009335.18	UBE3C	8.1002	16.0737	5.0587	9.4746	9.1531	13.1265	10.9203	22.9999	12.56	9.969	13.791	15.2195	10.6229	16.5501	16.2702	10.6035	16.5883	16.8426	10.5323	8.8861	11.2637	23.7365	16.7299	10.2785	11.6929	9.9986	12.4214	20.9356	14.6108	15.4727	10.1097	9.261	7.3868	12.9774	8.105	20.243	11.4587	16.1804	7.6291	12.0912	8.9694	21.8577	11.16	12.2148	13.4267	24.3697	7.2549	14.7456
ENSG00000009413.16	REV3L	1.9328	2.0079	0.974	1.8802	1.8262	3.4859	2.9504	0.7462	3.0032	3.1597	3.539	1.2458	3.7071	2.92	2.063	2.2689	2.607	1.5319	0.8044	1.4892	1.5572	2.0742	1.5472	3.0317	1.8588	2.9414	1.6936	1.2491	0.8174	1.7158	1.0446	1.706	1.2248	2.4747	1.2911	6.4	1.0773	3.6413	2.3085	1.3378	1.7313	1.9695	3.2074	1.5887	1.504	1.9073	0.9535	2.1928
ENSG00000009694.13	TENM1	9.9838	0.0174	0.0156	0.221	2.036	0.0574	0.2096	0.0146	0.0612	0.4564	0.0416	0.1228	0.0578	0.0396	0.0587	0.018	0.0137	0.0437	0.0199	23.9089	0.0337	0.112	0.0551	1.1897	0.2584	0.1559	0.096	0.2674	0.0161	0.0168	0.0866	0.0426	0.1906	0.1428	9.0787	12.0819	0.6901	0.1422	0.08	0.894	0.0259	0.0495	0.0954	0.1231	0.0578	0.0469	0.0896	0.0682
ENSG00000009709.12	PAX7	20.6151	0.0766	0	1.2374	0.0092	0.3568	0.5819	0.0399	0.0174	13.1461	0	0.7238	0.0025	0	0	1.1238	0.0021	0	0.0738	40.2318	0.0448	0.0151	0.0032	0	0.0064	0.0499	0	0.0205	0	0.2007	0	0.0579	0.0091	0.0107	13.0355	0.0448	0.0047	0	0	0	0.0429	0	0.2269	0.0077	0.0154	0	0.0056	0
ENSG00000009724.17	MASP2	0.3384	0.1015	0.1895	0.1025	0.4914	0.1331	0.1621	0.0993	0.3001	0.8052	0.2342	0.2018	0.2665	0.14	0.2606	0.0198	0.3456	0.2861	0.351	0.3063	0.1588	0.4944	0.3043	0.0351	0.4892	0.6721	0.4688	0.1195	0.0977	0.1221	0.0328	0.3109	0.06	0.2693	0.1503	0.3346	0.1645	0.4274	0.1019	0.1655	0.0827	0.1853	0.3905	0.3728	0.3502	0.2462	0.2545	0.0959
ENSG00000009765.15	IYD	1.5597	0.5745	0.1071	1.6475	2.3897	15.1007	2.1893	0.3126	7.4018	0.3558	0.2294	0.2125	0.122	0.2102	0.0276	0.0427	0.6165	0.0979	0.3073	1.6357	0.4505	0.2079	1.2825	0.0341	0.1347	1.743	0.0683	2.8463	2.1845	0.7675	0.1044	0.1012	0.0873	0.4795	3.1443	1.0934	1.3094	5.0924	7.4774	0.8221	0.3755	0.0689	1.9263	0.0335	0.0384	0.0194	0.0244	0.0424
ENSG00000009780.16	FAM76A	3.1826	4.1648	4.0129	4.8982	3.9931	2.8647	5.6565	2.4947	4.3467	4.1296	3.1909	2.2529	3.9736	4.8474	3.1033	2.0221	3.2017	2.9932	4.4531	3.4242	4.4281	4.7788	2.9127	2.4753	4.2464	5.3704	4.508	1.8907	3.5556	2.986	2.1818	2.9127	2.7359	4.1304	2.6237	2.8328	3.4814	6.0605	4.5869	2.4143	2.6652	2.7989	4.7503	3.7265	3.4517	4.094	6.1416	4.1427
ENSG00000009790.15	TRAF3IP3	1.0382	0.4687	0.7807	0.8844	1.3546	1.7036	2.1184	0.3938	1.3043	2.4202	1.623	0.7622	0.9139	0.9671	2.839	0.6693	0.5695	2.037	0.6037	0.2412	0.5234	3.6823	0.3882	0.5383	0.5589	1.6035	2.9402	0.1227	0.8588	0.704	0.6843	1.337	2.3696	1.1297	2.2197	0.405	0.8511	1.4385	1.6884	0.405	1.6902	2.479	1.6014	3.6029	2.8954	0.6188	1.2536	2.5313
ENSG00000009830.12	POMT2	2.3875	1.791	5.3588	2.3678	2.5362	2.7258	2.0256	1.9282	2.7939	2.7986	2.9047	3.4504	2.7225	2.0961	2.5682	1.4054	2.457	1.8412	2.5067	4.144	2.0011	2.1156	4.9947	3.2333	3.2173	2.7944	2.6734	2.755	2.5253	1.7871	2.0328	3.3408	1.7271	2.7775	4.1319	4.2559	3.0342	1.863	3.4088	3.9269	1.9644	2.4604	2.4668	2.5772	2.8383	1.8244	1.1658	2.0012
ENSG00000009844.16	VTA1	7.2443	10.5125	4.5748	6.9289	4.5864	7.5645	7.285	9.6767	7.6161	4.6487	4.0154	4.4539	8.7444	6.4773	4.7011	8.0851	4.3334	4.1792	5.3698	4.4215	4.1518	3.9252	6.7022	5.117	5.1676	4.7322	3.947	3.5091	7.379	4.9678	4.1391	4.8401	5.3963	4.9257	4.9395	5.5698	3.7458	4.429	6.4574	6.085	4.886	4.9913	8.9937	5.7742	4.1154	8.5792	3.4635	6.0329
ENSG00000009950.16	MLXIPL	0.4634	0.1562	0.8901	0.1653	0.6909	0.0995	0.2687	0.5363	0.437	1.0298	0.1646	1.6143	0.3029	0.3335	0.1745	0.2715	0.0877	0.2061	0.0814	0.6068	0.3377	0.4168	0.1953	0.4262	0.4931	0.2986	1.2854	3.7927	0.1008	0.1169	0.2029	0.5237	0.3757	0.7865	0.4085	0.1507	0.9885	0.144	0.0373	0.1995	0.3579	0.2067	0.1277	0.5562	1.5844	0.0335	0.0375	0.0978
ENSG00000009954.11	BAZ1B	13.3148	48.225	11.3452	17.599	10.9792	20.4538	23.5145	48.5734	20.0931	16.1543	17.5515	17.5529	17.0747	26.584	27.8647	21.7847	21.1539	20.8464	11.9099	16.6846	18.1196	27.1373	20.8658	26.9493	16.4036	20.9891	15.322	25.3938	13.0067	24.3296	12.217	13.9091	10.8947	24.5811	12.7941	33.5511	13.4557	22.1707	15.0055	19.2522	15.712	38.0979	21.4094	16.8529	19.7073	33.2069	6.6557	20.5314
ENSG00000010017.13	RANBP9	8.8711	22.7608	6.4318	18.4978	13.8368	14.7173	21.9889	29.047	13.627	9.5343	21.5727	16.126	16.6773	14.0331	11.8699	12.9149	17.5032	12.7721	13.7615	11.592	20.4351	13.3266	19.2032	13.0558	9.296	16.7802	10.9135	8.7873	12.5035	19.9318	10.1647	11.3866	9.8417	15.6335	10.5378	22.9231	21.1912	20.3123	14.6199	9.9408	9.5507	14.8457	23.8359	8.6293	10.069	15.5285	18.039	22.9818
ENSG00000010030.14	ETV7	1.7908	15.0386	8.6446	1.3949	3.5328	8.9203	4.7718	4.3408	2.8492	10.2257	9.1427	6.1299	5.6595	3.5157	10.3866	11.4311	1.0558	12.7011	5.3347	3.1297	5.1939	16.32	2.8694	2.6961	3.9387	2.7378	4.9695	2.8963	1.8398	8.5243	5.0265	10.1596	10.3858	2.0635	4.5315	1.3112	8.5666	3.8444	10.1924	5.1399	8.1401	17.7123	5.6739	12.1902	11.3991	1.46	14.9096	18.8014
ENSG00000010072.16	SPRTN	2.4183	3.2081	1.874	3.7164	2.695	2.9143	2.658	1.9992	2.7296	1.953	4.6143	1.2888	5.7078	2.8223	2.0121	3.7523	2.7054	2.0582	2.4949	2.6543	2.5784	1.7032	3.2974	3.5802	2.6129	2.0842	2.8573	2.8787	1.8019	4.1108	1.1048	4.0796	1.5347	3.8061	2.6239	4.663	3.7201	2.7165	2.9094	2.489	2.5191	2.0192	3.4239	1.9986	2.8022	2.5931	1.3576	2.8806
ENSG00000010165.20	EEF1AKNMT	11.2301	17.807	4.4027	11.854	19.2399	12.3408	12.0531	12.0402	10.5348	15.0764	15.1815	8.666	27.4262	27.1218	11.2012	15.8515	15.8438	19.809	11.6727	8.8359	15.2652	12.9434	15.3429	11.0565	13.7803	10.3593	17.3031	14.7277	13.4189	18.6804	12.1952	17.5967	7.0877	21.5661	17.17	18.2539	30.4393	7.2223	15.876	13.0246	13.0774	22.104	21.7022	13.5092	15.587	11.6037	7.8911	16.4357
ENSG00000010219.13	DYRK4	2.0147	1.3884	4.3604	1.4775	2.0644	1.1798	2.2866	1.0715	1.1933	2.5643	1.5874	1.7908	0.9971	1.2505	1.9682	3.2134	0.5619	1.5346	2.1895	2.6321	1.9032	1.5926	1.8988	2.9513	0.6879	1.7513	2.6537	1.3414	1.6413	1.3055	1.7708	2.952	2.7734	1.5367	3.1072	1.565	1.9148	1.8773	1.7935	1.7979	1.8754	1.0809	1.2477	1.8667	2.8429	0.9541	2.4628	1.9089
ENSG00000010244.19	ZNF207	9.8465	8.3108	9.2555	8.694	9.4996	9.7186	9.3937	13.7759	10.46	13.6733	10.9368	9.0921	13.7326	9.5154	10.5389	8.7726	6.0805	8.2949	7.1996	10.3703	10.2508	9.8887	10.3988	9.0729	13.0761	11.5059	8.4548	11.886	8.63	11.1519	7.3586	13.4673	8.3691	10.1036	9.0284	9.4781	9.1615	13.9425	9.7114	7.5906	7.213	12.0829	11.7323	10.4128	11.9913	9.0731	11.1701	10.4575
ENSG00000010256.11	UQCRC1	40.3215	57.512	95.2282	35.0617	76.389	44.6482	34.127	51.7902	33.438	25.7044	29.1875	37.6386	41.0385	35.6305	28.2709	32.0696	19.7903	51.6224	40.5712	34.872	50.4519	41.5248	48.7167	37.6289	40.3052	40.8871	47.8517	43.4724	39.6741	41.2933	33.9333	41.7377	65.6925	38.4844	39.2556	57.3357	68.9913	34.2228	57.2937	53.3276	48.3379	38.5277	46.6212	58.7758	46.6437	40.0386	40.3677	50.2666
ENSG00000010270.14	STARD3NL	9.1696	13.5081	10.8858	9.0716	6.7264	7.3664	12.022	8.3005	10.646	10.2961	9.5012	7.6469	6.1994	13.6411	10.8842	9.9285	11.2305	25.1861	23.3464	8.1445	10.688	10.3413	8.0991	6.7694	11.294	4.9708	8.4305	9.4029	5.9806	9.3936	9.4169	6.7097	13.4231	15.4754	7.9021	7.2506	6.4142	11.4786	7.7679	18.613	7.9913	13.5162	10.9832	10.6843	10.3675	8.9758	15.8872	11.2444
ENSG00000010278.15	CD9	57.8766	31.8018	20.8086	86.8922	36.0144	23.809	73.7413	31.4554	153.117	93.8975	20.7318	68.3925	31.3435	145.556	73.3839	90.2431	49.4642	23.7748	99.9987	77.3373	46.7091	73.9033	37.3277	95.9052	53.9265	100.561	62.7938	77.4624	83.1741	150.174	72.5428	23.9312	44.0256	56.5704	47.5492	36.7922	30.1748	53.4307	117.516	32.9551	82.5061	22.5756	28.8217	38.297	90.4763	80.0039	93.0241	99.3565
ENSG00000010282.15	HHATL	0.1338	0.0222	0.0524	0.2933	0.2276	0	0.0498	0.0325	0.026	0.9555	0.0089	0.0604	0.0673	0	0	0.0219	0	0.1406	0.0424	0.0163	0.1951	0.0339	0.0289	0.0094	0.0505	0.0203	0.2012	0	0	1.7693	0.0604	0.0259	0.0408	0.012	0.0656	0.0365	0	0.045	0	0.0111	0.0192	0	0.1025	0.0258	10.3512	0	0.2126	0.0109
ENSG00000010292.13	NCAPD2	12.7804	20.0612	11.1212	7.0348	10.3793	9.8327	9.9053	23.9236	13.9335	10.9197	6.1324	12.3955	9.7142	25.2887	15.26	17.6606	8.6382	15.3787	7.7768	10.7163	8.4815	15.1048	14.8302	35.3507	15.244	10.9186	12.4164	25.1808	16.293	23.3669	10.8234	12.2331	7.2934	7.4266	11.009	32.8046	10.8493	9.6868	9.0953	12.276	22.6	14.5221	7.1889	28.6272	28.1221	37.0324	6.0289	21.8361
ENSG00000010295.20	IFFO1	2.6822	1.0647	3.5077	1.4432	5.3579	2.8726	3.0118	0.6836	1.8162	3.4138	1.9077	1.8868	1.6289	1.4762	4.174	2.2941	1.785	4.1137	1.1245	0.9879	1.6374	6.8451	1.7071	1.3108	3.5965	2.5397	7.2083	1.6811	1.1146	1.3077	2.7236	3.3829	6.3538	2.5785	5.4483	0.7095	3.2466	2.1698	1.9748	1.4443	2.9974	4.4662	2.2151	9.8942	3.583	1.6626	1.5923	2.6787
ENSG00000010310.9	GIPR	1.5249	0.0916	3.5164	1.6155	2.0318	0.3009	1.5485	0.264	0.5857	5.9842	0.5094	2.2803	2.4779	0.48	0.7461	1.0899	1.8381	1.139	0.2537	0.5857	2.4802	3.4426	2.766	0.5817	1.2366	3.2446	3.9371	2.1546	1.0942	0.897	0.5025	1.921	1.4701	2.3304	0.9302	0.6583	0.2002	3.6266	0.5074	0.5118	0.5921	0.8855	0.8468	1.2084	1.206	0.3975	0.9405	0.4458
ENSG00000010318.21	PHF7	1.2951	0.6707	1.2441	1.1065	1.7529	1.8782	1.1966	0.5233	0.8043	0.9485	0.6536	1.3289	0.6263	1.0416	0.9294	0.7334	0.7572	1.971	0.6335	1.3588	0.9905	1.5206	0.7764	0.711	1.2877	1.7663	1.4118	1.7088	0.845	0.841	0.5497	1.4993	1.0228	1.353	1.7609	1.4821	1.2369	1.2449	1.4403	0.6569	1.2172	0.5415	1.0865	1.3932	1.9206	1.5695	0.9985	0.9704
ENSG00000010319.7	SEMA3G	2.527	1.3	0.5095	1.002	9.0507	3.7556	1.6179	1.0465	0.6105	0.3546	3.7383	2.1572	1.5221	1.3259	1.8284	1.5124	2.5343	0.9428	1.211	2.0541	2.5197	1.8379	2.2812	2.2779	0.5983	1.7994	5.8263	2.348	1.463	1.8704	1.4172	1.4841	4.7216	2.2924	2.5306	4.8347	3.8707	2.4207	0.8504	1.0343	2.5844	3.8439	1.2205	1.2972	2.0532	0.7267	0.5081	2.4753
ENSG00000010322.16	NISCH	12.244	5.506	19.0993	8.7677	20.9719	15.8389	11.1713	14.1873	4.9844	13.9415	7.4985	8.5271	12.2366	7.0097	8.0369	6.1777	8.577	16.5844	4.5495	11.7748	8.1196	14.2928	9.2302	7.8788	12.8509	22.6307	21.432	11.4326	7.1571	5.911	6.0566	13.2306	11.4863	15.539	11.8974	19.9095	11.0665	20.3196	11.7251	7.298	7.1642	8.1881	11.8761	13.1954	14.1196	4.3718	8.322	7.9874
ENSG00000010327.10	STAB1	6.8457	4.0732	7.5268	4.3982	12.8298	21.0461	6.3678	1.7891	3.0913	3.822	5.4134	7.4592	4.3303	5.2974	16.2051	10.2103	7.1285	15.928	3.0065	3.4967	4.4181	17.3275	4.7976	5.7858	7.185	3.5778	25.6965	3.7669	2.832	4.8096	7.2301	6.4683	10.6405	12.0853	11.6709	5.9433	9.5933	4.865	1.6031	5.9921	6.6129	10.9652	3.2928	19.5144	6.2829	2.8929	4.7006	10.5182
ENSG00000010361.14	FUZ	3.5218	3.9288	8.0083	3.3817	4.9988	1.6822	2.5509	1.9157	4.632	3.9352	2.7444	2.5913	4.4346	2.0065	1.4571	3.3632	2.3664	2.0773	3.9777	5.0906	7.0647	5.2713	2.4695	6.8889	2.7504	5.1174	6.63	4.3873	3.1577	6.2859	2.4222	3.5511	3.8351	1.306	3.8757	6.6104	2.031	2.9342	4.6338	5.26	3.752	4.1465	2.0667	2.5529	3.1388	1.3785	2.1771	2.838
ENSG00000010379.16	SLC6A13	0.0538	0.0189	0.0654	0.0666	0.2958	0	0.0203	0	0.0089	0.0559	0.0603	0.1645	0.0229	0.0086	0.0594	0.0447	0.0225	0.0425	0.0722	0.0222	0.0341	0.0404	0.0394	0.0256	0.0589	0.045	0.1429	0.0156	0.0163	0.2483	0	0.0412	0.088	0	0.0391	0.2083	0.0311	0.0102	0.1903	0.0075	0.0218	0.0133	0.0054	0.0643	0.1581	0	0	0.0962
ENSG00000010404.18	IDS	0.5444	0.4477	0.2387	1.0441	0.8531	0.9846	1.1415	1.1315	1.0634	1.6238	0.5281	2.3675	1.0254	1.6769	2.9117	1.0277	2.7158	1.2278	1.9623	0.4546	0.7222	2.1936	0.616	0.6083	3.1012	0.7798	1.09	2.0387	0.6229	1.2953	3.4201	0.6931	0.4379	1.4056	0.594	0.4371	0.4761	2.0044	0.7579	1.1337	1.7842	3.0351	1.2974	1.5449	0.9492	0.6418	0.6723	1.6886
ENSG00000010438.17	PRSS3	0.0493	1.0219	3.5385	0.1621	0.5312	0.0917	0.2421	0.1483	0	0.121	1.8658	0.292	0.6824	0.0683	0.5072	0.0888	0.0574	2.643	0.1117	0.011	7.7492	0.1031	0.0587	0.0286	0.0438	0.0824	0.0886	0.5275	52.7392	0.3849	0.5142	1.8573	0.0966	0.0488	0.0333	0	1.6807	0.1317	0.0525	0.1124	15.2254	17.2515	0.008	0.0348	0.0872	0.1414	0.2028	0.022
ENSG00000010539.12	ZNF200	0.8763	2.0318	1.7955	1.1024	1.6366	1.2727	1.5683	1.653	2.2052	1.3025	1.1899	1.0778	1.8524	1.217	1.4638	1.2683	1.6205	1.4708	1.3852	2.1808	1.1164	1.1098	1.5327	1.7272	1.6359	1.9783	1.4117	0.9406	1.0171	1.0511	0.9958	1.5118	1.0122	1.2326	1.2799	1.2278	1.7067	1.5292	1.4201	1.495	1.2924	1.9937	1.4624	1.6107	2.8436	1.1557	0.9538	1.5824
ENSG00000010610.10	CD4	16.1487	25.2802	13.2172	14.6749	38.7361	47.4846	29.9568	7.5876	30.8822	29.6732	16.3814	21.5673	42.5785	24.6564	65.9017	15.7507	16.2789	41.0067	29.7053	10.4616	14.384	42.5155	10.5967	17.594	21.6022	28.3161	53.2576	2.2997	8.7099	23.6579	53.5128	45.4921	70.2809	30.5653	24.5117	8.5644	11.402	24.9745	27.7304	15.0821	54.5021	31.0079	34.3957	65.8945	23.1484	23.1893	26.0838	62.1019
ENSG00000010626.15	LRRC23	2.0722	3.1407	4.8821	7.9991	11.2529	1.6276	5.5393	0.9922	8.0894	4.3656	2.3203	5.5335	3.218	5.2502	3.3099	2.4665	3.276	4.1824	5.8151	6.2636	16.651	4.2903	2.3073	2.5469	7.0077	3.9756	12.2338	7.5483	5.679	4.4882	3.4069	2.5524	6.7257	2.3337	4.4176	4.4642	2.1813	5.7489	2.2197	0.9654	7.1938	1.5814	2.4846	2.8438	8.7854	5.3746	4.355	2.6123
ENSG00000010671.16	BTK	2.3615	1.9203	1.6532	2.2052	4.707	5.3622	4.4117	1.1185	2.4724	4.0386	3.1628	2.2917	5.7105	3.2179	5.5991	2.4381	1.3488	4.4414	3.7695	0.4395	1.5306	5.4834	0.475	1.4614	2.5127	3.1075	6.2673	0.1691	1.2426	2.1707	3.5159	4.7207	6.786	4.0477	3.0506	0.9312	1.4241	4.3181	3.5172	1.7151	6.0302	2.9966	4.0467	7.3229	4.0303	1.894	4.4762	6.4081
ENSG00000010704.18	HFE	1.9378	0.767	0.2488	2.0582	4.0228	1.8581	3.7643	2.5852	3.7148	5.1743	3.0137	3.6454	2.9787	4.0155	4.4042	7.5797	4.2101	2.6745	4.8648	3.482	3.245	3.1828	1.5501	2.3299	3.5669	2.1716	3.1828	2.7466	3.5428	4.2069	3.3631	3.1237	2.6123	4.3039	2.7474	1.4131	3.1526	4.6923	3.9106	1.3601	2.3148	2.5482	4.9858	2.1761	3.7307	2.0169	5.1106	7.9038
ENSG00000010803.16	SCMH1	8.0153	12.7566	17.439	9.4673	6.3387	7.0157	9.0968	7.3214	4.6392	11.1457	9.7098	7.5742	5.7546	6.8945	12.662	5.0593	7.8047	7.7236	7.0674	19.5085	9.2341	11.6458	9.6935	6.7992	7.1509	11.8342	6.5101	11.3303	8.6058	4.5669	4.9352	11.667	5.6328	7.8909	5.2858	19.2638	6.1318	14.0967	9.0831	16.3842	6.3371	6.6261	6.5854	5.8775	4.3866	4.7218	7.334	5.809
ENSG00000010810.17	FYN	6.0114	9.7384	4.7185	6.1346	5.1207	5.8914	19.914	11.4059	12.9908	3.6015	4.8777	5.8782	8.6972	9.8765	18.6568	3.0074	11.857	5.654	5.406	4.4998	6.1469	8.6724	2.9605	7.5436	5.9826	7.414	6.6914	3.4367	2.7878	21.0913	7.7071	17.0034	12.4879	16.427	4.342	2.9365	4.0546	4.6064	20.3627	5.1469	12.5603	9.8704	13.4848	9.6737	15.6824	5.2642	2.4416	19.4108
ENSG00000010818.10	HIVEP2	4.7236	3.9139	2.6549	5.9631	2.3165	6.4942	5.2835	8.0743	4.9975	3.4135	3.9661	4.464	5.3511	5.1076	6.4504	3.9124	5.7401	3.7887	3.0393	6.2315	3.585	6.0642	5.2106	3.2395	3.5279	3.9698	3.0158	2.9423	3.2924	4.1264	4.9349	3.2642	3.9028	3.6749	3.0689	4.34	2.6078	4.2354	3.1453	2.9096	4.7889	5.2349	5.9009	3.498	3.2698	7.3721	1.2068	3.8915
ENSG00000010932.17	FMO1	1.1217	1.2928	0.189	0.114	0.5199	1.1976	1.2532	0.4562	1.9926	0.3771	0.2271	0.8088	0.9629	0.5877	4.3957	0.3454	0.174	0.432	0.6903	0.4056	0.4156	2.1472	0.3829	0.9696	1.191	0.4032	0.2946	0.4051	0.4427	1.2222	3.8747	0.3882	2.0633	0.5884	1.3815	0.3588	4.8938	0.6936	0.5854	1.5382	4.0224	0.8186	0.8598	1.4251	0.1311	1.6672	0.1905	1.7516
ENSG00000011007.12	ELOA	9.3718	26.2315	11.5232	17.8285	12.3199	14.9611	19.1571	21.5884	11.0274	15.1048	13.1358	8.8751	16.8624	16.1297	9.7152	12.125	12.6007	11.0063	15.3608	7.2581	8.1546	16.9976	16.7403	9.2561	13.5011	20.6289	14.0955	8.686	9.5873	10.742	6.8282	14.6074	8.5817	14.7841	8.7072	26.4891	10.3007	34.3009	14.6912	12.1369	9.0491	16.9897	14.9006	12.061	9.8228	13.053	11.1549	17.2867
ENSG00000011009.11	LYPLA2	31.9619	73.765	72.0921	100.107	51.2073	23.7381	97.7643	27.5854	41.6688	42.8415	33.8379	39.384	37.4902	62.8682	27.0047	42.7663	65.2971	56.308	67.5863	20.4723	58.5902	53.915	89.361	21.5907	50.0488	72.8932	88.7867	25.697	60.925	50.6804	27.6578	43.9932	41.9016	58.4671	41.4698	56.7913	46.5733	52.5547	63.2449	40.1084	46.8927	50.375	59.877	60.5047	48.8634	20.4605	31.0067	52.8215
ENSG00000011021.23	CLCN6	2.7943	2.4475	9.7447	3.5776	4.1582	3.4228	4.2883	2.6337	2.4139	3.7669	2.0957	2.1123	2.3756	2.038	2.4391	1.9685	3.1033	2.7235	1.2124	1.968	2.3044	4.3811	2.7305	1.814	3.8476	5.152	4.8219	2.5861	1.6711	2.1564	1.1826	2.3859	2.4153	2.2318	2.8963	7.8931	3.4481	5.0339	3.8078	1.4812	1.8725	2.7942	2.8364	3.5742	2.8155	1.4005	1.9047	1.8703
ENSG00000011028.14	MRC2	32.0242	14.638	12.2864	25.718	24.1132	12.7264	15.8699	5.2746	12.7598	9.7215	43.6052	22.3786	9.6686	14.6458	19.1749	15.3465	25.6662	42.2576	32.1025	15.2526	16.7517	26.3947	24.0117	18.6467	25.6912	33.9487	26.1362	6.152	9.7299	19.4186	68.391	9.7735	45.3553	36.098	39.1327	5.6172	30.6402	19.1165	9.2233	10.5492	37.5674	13.7825	9.0315	37.4362	25.0948	28.8375	23.41	17.192
ENSG00000011052.21	NME1-NME2	0	0	0	0	0	0	0	0	0	0	0	0	0	0	0	0	0	0	0	0	0	0	0	0	0	0	0	0	0	0	0	0	0	0	0	0	0	0	0	0	0	0	0	0	0	0	0	0
ENSG00000011083.9	SLC6A7	0.0616	0.0112	0.0413	0.018	0.0419	0.0204	0.0336	0.0439	0.0527	0.3277	0.0179	0.0345	0.0379	0.054	0.0432	0.0592	0.0223	0.0685	0.0258	0.0955	0.0151	0.0916	0.0342	0.0064	0.0876	0.0343	0.1063	0.093	0.0486	0.0101	0.0082	0.0876	0.0965	0.0975	0.1717	0.0062	0.0807	0.0371	0.035	0	0.078	0.0395	0.0453	0.2609	0.0232	0.0565	0.0676	0.0294
ENSG00000011105.14	TSPAN9	6.6682	15.7058	8.9199	9.603	11.7882	5.1683	12.4709	4.1644	5.5184	10.4222	9.5522	6.1398	11.1794	10.4681	8.2228	6.7029	5.5906	3.9519	19.9909	4.7294	7.369	7.004	7.2052	6.4354	8.3663	8.8816	8.0012	8.1519	6.5062	6.7708	12.2891	7.9333	10.51	12.5136	13.0882	6.5098	8.5947	8.79	8.4379	3.3117	11.1972	3.9845	6.6519	9.14	3.8147	20.1368	13.2232	11.528
ENSG00000011114.15	BTBD7	2.1407	6.1508	3.6439	3.8123	5.0624	5.8096	2.9353	5.0353	5.8624	3.7134	5.238	3.5276	5.4829	4.918	4.3901	3.3751	5.1647	2.4695	3.3147	5.9585	2.6859	3.2632	3.5806	4.6596	4.752	4.1388	2.2514	4.3738	3.9825	3.4236	2.5954	4.708	1.9865	3.9271	2.4065	4.8647	3.9033	3.6214	3.2461	5.2421	2.9084	5.3525	3.1607	3.5054	3.9425	5.5299	2.7153	4.9604
ENSG00000011132.12	APBA3	2.1881	1.6071	3.1943	2.9222	2.2534	2.92	2.1939	2.198	1.6788	5.4746	2.9147	2.8308	2.4878	2.1285	3.3521	3.5231	2.0934	2.9782	2.5696	2.8856	2.842	3.6957	3.0021	2.2511	2.8171	3.3113	6.609	2.5799	2.7318	3.6498	3.3607	3.9442	3.9281	3.1974	5.0558	2.3994	2.9614	3.0915	2.2127	3.6056	3.1851	2.4801	2.7529	4.4979	3.0063	0.9219	2.8657	2.8775
ENSG00000011143.19	MKS1	1.1488	0.9274	2.3681	1.5173	1.8977	1.4055	1.7936	1.5892	2.3576	1.215	1.6628	1.211	2.1068	1.3045	1.2109	1.0725	1.4135	1.4489	1.6921	1.9348	2.3465	1.709	1.3813	1.905	3.3033	2.1088	2.6796	2.2648	0.6666	1.123	0.7142	1.1792	1.3137	1.0652	2.1459	1.5358	1.7032	3.1134	1.9215	1.7397	1.2133	1.2864	1.2218	1.5382	3.3074	0.8928	0.9858	1.5743
ENSG00000011198.10	ABHD5	3.0269	4.7865	3.1535	2.7071	2.9674	5.3636	8.7601	5.1251	3.7334	2.4994	2.6179	4.0333	4.9659	5.4548	3.6809	5.0148	4.6706	4.5828	4.4304	3.2441	3.8839	3.3211	5.0361	3.2806	5.4584	4.7076	3.5653	4.9707	3.0669	3.7182	4.1977	4.7359	4.3058	7.3183	2.4013	3.7317	3.7516	6.9188	4.6417	3.9253	3.6201	3.5722	5.0278	3.3584	4.14	6.9604	5.083	4.0636
ENSG00000011201.12	ANOS1	1.0567	5.2219	3.1541	3.701	6.0309	3.5932	12.8778	19.6023	4.8817	2.1827	0.9386	8.6345	4.1078	6.9629	5.4303	4.4542	6.9492	2.3788	3.3621	1.3663	3.0003	1.8075	2.7026	2.742	3.7052	5.7468	4.9262	14.863	0.8713	6.5262	4.8233	3.4374	3.4565	9.0023	1.7164	1.6073	1.9474	3.546	3.6004	0.7914	7.2364	4.5903	22.9892	2.5737	4.9826	4.9624	1.7646	5.3363
ENSG00000011243.18	AKAP8L	5.835	7.0954	14.0329	6.4343	7.6994	5.3019	5.3326	5.8973	3.8547	11.2106	4.8271	4.8423	5.1311	3.1812	6.5162	5.4261	5.978	6.9135	2.5828	5.4308	4.9252	7.9896	6.2986	7.6601	6.4251	10.4252	11.9721	3.6783	3.3784	3.6689	3.3456	7.5016	5.8494	5.5682	8.6216	4.4355	5.9582	7.0797	3.6952	5.4481	3.6954	5.7165	4.9185	7.2456	6.7127	2.5075	4.345	4.1345
ENSG00000011258.16	MBTD1	3.8074	2.301	2.4987	3.8021	3.9127	7.418	4.8346	4.5876	7.0616	4.9667	6.0639	2.7619	6.8898	3.9189	3.0743	2.2189	5.438	2.819	2.5744	5.2913	4.0557	2.7085	4.0226	4.99	3.6757	7.0192	7.0224	6.472	2.3596	3.3092	1.7825	2.7978	2.3729	4.4493	3.8558	15.2366	3.6643	5.1239	4.3902	4.2975	2.5275	2.175	5.0749	3.0411	5.8562	2.5975	1.8602	3.5697
ENSG00000011260.14	UTP18	13.1934	13.2969	7.0328	22.5562	10.9739	16.8298	21.71	27.0256	23.6062	11.0469	16.9677	9.362	18.5754	17.1765	12.9405	14.2132	20.4802	16.3364	11.1108	10.6927	21.4986	13.0841	17.9114	18.3502	17.366	12.0282	17.9443	16.5141	12.0038	17.2751	8.752	9.6435	13.0496	13.7662	15.0868	23.6709	13.1893	15.2423	25.8872	17.4766	12.1737	13.3192	18.7915	14.9817	22.8272	12.808	13.9768	19.7876
ENSG00000011275.19	RNF216	6.9889	11.8751	12.506	7.9426	8.0515	5.7516	8.9944	8.6229	9.0424	7.7262	9.9547	8.2841	8.0329	8.9259	11.9983	7.0332	10.2881	21.2365	8.8951	5.3762	9.9269	8.561	4.8901	8.2421	8.3125	8.2983	8.6631	9.5778	5.1887	8.3926	5.7385	5.7344	8.2348	17.8394	6.9153	7.8778	6.5101	8.6977	8.4604	10.7629	8.5547	12.7144	12.5118	8.9556	6.5864	8.2882	4.324	8.6757
ENSG00000011295.16	TTC19	13.0493	8.8841	3.6814	11.1989	6.7818	5.211	11.8968	6.4791	13.2212	15.0531	9.286	6.3509	10.4727	5.8462	4.8059	7.6346	7.2405	5.5878	10.393	9.9452	4.6292	10.3535	6.2058	9.2255	7.7502	9.4345	6.3427	11.7592	5.2278	6.9262	3.5964	4.7098	6.3428	9.9455	7.374	14.305	8.8658	9.186	13.1243	5.8615	4.9181	5.6924	22.0293	4.5058	4.9667	3.069	6.4194	5.6566
ENSG00000011304.22	PTBP1	30.7387	65.1248	39.0661	54.7866	35.4638	40.0629	29.673	54.254	28.2548	54.0691	38.5736	36.9969	46.1859	45.7371	34.7989	61.25	37.8835	50.4599	28.3251	37.6082	39.5677	37.2054	51.1479	44.2547	39.4438	40.0605	43.3936	41.8836	38.3751	54.9636	36.4411	53.7068	34.8087	43.2386	41.3826	35.9507	37.8699	37.1996	30.8658	49.609	38.7851	49.0245	41.4024	50.0118	39.5825	25.2877	22.0904	50.9494
ENSG00000011332.19	DPF1	0.2452	0.5201	0.7826	0.0535	0.1079	0.0272	0.1737	0.0538	0.2035	0.0584	0.0639	0.2042	0.1654	0.1648	0.2241	0.0791	0.0312	0.0893	0.2373	0.3632	0.1409	0.3314	0.1132	0.1614	0.0521	0.0948	0.1316	0.0553	0.0578	3.9484	0.0509	0.1092	0.1434	0.2171	0.0839	0.0687	0.0381	0.1595	0.0654	0.1201	0.1119	0.3952	0.0735	0.1292	0.2744	0.1175	0.0451	0.0392
ENSG00000011347.10	SYT7	18.2559	6.59	4.4134	13.1756	16.1806	22.4562	8.2463	4.9391	12.0815	8.6386	1.4726	2.3003	1.6589	4.7542	10.937	1.0024	16.6012	18.7089	4.7082	36.314	22.0611	5.6618	31.4067	34.3274	4.7679	13.0999	7.7105	50.7314	0.5325	16.7736	10.1228	5.8518	5.0248	7.7427	20.1749	36.6118	12.7081	26.7574	3.6218	24.9783	3.5893	1.783	24.209	2.3511	16.6565	6.8363	1.6069	4.5179
ENSG00000011376.12	LARS2	1.3819	3.4154	1.2843	1.3201	1.6538	2.9466	1.8261	3.6534	0.9934	1.0409	1.1704	1.1307	1.9307	2.2054	1.9982	1.6536	1.5403	2.6702	1.2695	1.8269	1.3688	2.0437	1.8475	2.7207	3.1942	1.7643	1.3561	2.035	1.844	1.7125	1.0265	1.5858	1.3946	2.3046	1.6959	3.8855	2.0113	2.2115	1.767	2.3593	1.6815	2.8669	2.2356	1.9148	2.5477	1.4066	1.2925	2.1276
ENSG00000011405.13	PIK3C2A	8.2626	7.2641	4.9388	5.4305	8.4368	11.8924	7.0599	4.0781	7.7818	6.383	10.3854	6.2281	7.9802	9.6432	8.1394	5.7777	6.7871	6.8068	2.8172	8.0058	5.81	4.3477	6.3181	13.9169	7.9283	7.9877	8.0338	11.6285	5.1071	6.8313	3.9956	8.149	4.8022	7.6251	4.2221	14.763	5.9121	15.0999	5.8558	5.9154	4.4548	5.5643	9.0406	4.5102	8.124	6.3756	4.7796	7.7585
ENSG00000011422.12	PLAUR	13.3617	17.672	4.7968	9.7052	23.2777	9.5418	30.358	42.8552	46.4141	15.155	6.6479	49.5934	9.6435	20.9621	43.7763	27.4962	23.1997	49.5876	20.8497	10.1218	66.8265	43.4969	19.5733	6.3418	27.8294	4.3419	16.8963	5.7244	46.3857	29.5355	48.1218	13.1589	47.2199	36.4193	30.9257	9.6621	107.83	14.2562	9.5426	14.1127	35.7546	46.2491	11.1357	42.0128	13.8271	25.1836	9.7811	20.5078
ENSG00000011426.11	ANLN	3.1461	9.8278	8.7991	6.8534	2.5744	5.1806	2.1527	19.6456	10.0822	1.9737	5.3159	8.37	1.2026	7.4132	9.1483	11.6663	9.6739	22.21	1.3643	1.768	5.4114	7.5992	7.2055	7.1855	9.067	1.0398	2.8603	11.6461	6.0347	7.1004	4.6022	3.2599	3.0524	5.5212	2.3154	10.8648	5.5725	2.2804	1.0424	12.3631	9.3952	39.7339	2.9543	15.1427	7.7529	48.7773	1.3009	7.6679
ENSG00000011451.21	WIZ	5.6848	6.2259	5.3603	5.875	7.1471	6.6292	3.6466	6.3099	3.875	7.692	6.3626	5.9546	5.7936	5.2754	9.1452	6.7772	4.26	5.9835	3.5255	4.1253	4.3751	5.9157	6.6702	10.8164	6.0772	6.8088	8.2026	5.9187	6.7036	6.6354	6.087	8.0921	4.1941	8.7438	9.0867	3.4929	6.6762	9.0297	4.2196	6.9752	5.0524	6.2177	3.9568	7.3379	6.0757	2.5056	2.7025	4.1655
ENSG00000011454.18	RABGAP1	12.2393	9.7883	6.0987	8.4163	9.1149	13.7733	7.034	12.0527	7.2987	9.6758	5.8637	4.7204	7.4494	12.1428	9.0013	6.8854	7.921	8.0624	4.1467	7.6241	9.308	12.4516	7.934	8.0353	6.4222	10.3866	5.3917	6.5408	5.6416	6.2839	5.9839	5.955	6.7388	7.8962	8.1677	18.4112	7.3156	11.5173	9.0791	4.1497	4.8038	10.938	5.9191	5.8821	7.4264	6.3802	4.6657	7.761
ENSG00000011465.18	DCN	42.5696	25.4944	3.8087	28.5358	36.8188	24.6607	54.6507	5.1261	33.5564	14.7139	21.454	18.7081	28.7633	27.1811	36.365	7.6841	27.1052	11.5994	31.2144	16.0878	22.196	44.5223	33.0134	25.0897	47.1784	32.5096	29.3402	7.9681	7.7655	20.5666	90.989	10.2102	60.1627	70.2813	73.8271	7.3301	72.231	23.049	16.6142	24.6516	53.0595	22.7566	31.4554	32.0704	9.8066	80.7082	49.7126	33.8067
ENSG00000011478.13	QPCTL	5.2422	7.1204	9.8883	7.5424	4.5907	3.2391	6.5951	3.7475	6.8904	6.3724	5.4659	4.4242	3.8323	4.9356	5.926	4.9859	5.5643	4.3109	2.3673	5.8383	10.0287	7.6327	5.6954	5.2144	4.7253	7.5825	19.4139	3.0991	4.172	5.4978	3.6065	5.4708	7.6559	6.3829	9.562	7.078	7.3498	5.9553	6.6065	4.7048	4.8205	3.0514	6.2674	3.52	5.1723	2.2826	7.5943	5.8555
ENSG00000011485.15	PPP5C	6.8966	9.4764	6.9137	11.1029	10.0772	5.366	11.5631	7.9438	15.3461	8.9321	8.1646	8.8343	10.7315	9.8154	4.6046	10.3362	7.9012	6.7698	5.5583	5.278	8.8218	10.758	9.0343	12.7553	5.5493	9.9735	8.6666	7.7251	6.4498	7.045	6.2312	9.3052	5.6081	5.9204	5.8561	12.0881	6.2759	8.0485	10.2166	13.1784	6.9365	13.1851	8.291	6.8598	8.5637	5.4863	7.4946	6.6195
ENSG00000011523.14	CEP68	3.5774	3.1289	1.3303	3.8255	2.8462	3.7798	3.1643	3.2585	4.6368	3.6128	3.4717	3.1308	3.6087	3.7376	4.0583	2.3939	4.401	2.9083	2.6888	3.2133	3.6047	4.6123	2.5371	3.5159	2.8884	2.4399	2.8681	4.5382	1.8693	2.8674	2.3347	1.8126	2.2186	3.8237	3.9021	2.4259	3.2129	2.7381	2.9778	2.6259	2.2303	2.215	2.9842	2.246	2.4553	1.7761	1.3152	2.6099
ENSG00000011566.15	MAP4K3	6.1439	6.754	5.6077	10.3813	8.2434	11.1956	7.6722	3.5505	11.5477	6.2015	6.6825	6.668	12.0134	11.2224	7.6548	6.6015	7.8544	6.4089	5.9684	10.6604	8.9949	7.6221	8.167	12.2136	5.8528	6.0954	8.856	14.5847	6.1362	7.2123	6.0496	8.662	4.9252	9.0473	3.8736	17.5933	4.8361	10.5255	7.7366	8.4773	6.0209	9.5793	8.5791	4.9793	9.491	6.868	5.4869	5.9812
ENSG00000011590.14	ZBTB32	0.5452	0.2045	0.4971	0.2999	0.2764	0.35	0.6823	0.1628	0.5213	0.3699	0.5974	0.4901	0.1479	0.6308	0.853	0.5697	0.5172	0.8975	0.313	0.1032	0.2821	0.9561	0.2441	0.3076	0.0988	0.3375	1.0053	0.0646	0.2911	0.3478	0.1401	0.8933	1.0983	0.6469	0.9603	0.0819	0.2482	0.2531	0.202	0.1754	0.947	0.6514	0.4365	1.4758	1.2429	0.1177	0.3824	0.4126
ENSG00000011600.12	TYROBP	48.2665	61.6281	93.6194	37.8701	138.437	88.2525	65.0797	22.7232	83.4425	91.3482	40.842	64.5333	83.0184	93.1348	146.957	117.75	43.5378	94.5602	177.822	15.0324	44.9904	128.419	25.0422	34.5797	85.2988	61.5008	154.22	8.5803	17.1222	82.2288	142.644	111.103	289.593	100.055	48.2528	20.475	50.9984	74.5929	119.934	57.0969	161.95	94.6675	83.9835	207.463	94.0839	30.838	161.993	144.38
ENSG00000011638.11	TMEM159	8.8729	50.5974	14.8333	39.4001	14.9914	17.2387	120.818	13.4254	47.1122	45.7906	14.0218	39.996	94.0487	40.933	19.187	28.2325	19.2661	16.5395	32.033	12.6129	18.6835	16.7153	11.2482	23.9006	40.2503	45.3797	33.3604	25.6438	19.6904	23.5811	25.4526	43.9913	13.6202	53.0114	17.5075	22.8367	28.5086	58.3113	22.9407	30.0609	22.3305	8.2595	29.538	10.5863	13.2506	19.3478	43.2765	29.0448
ENSG00000011677.13	GABRA3	0.055	0.0231	0	0.0247	0.3696	0.0105	0.0069	0	0.0091	0.0104	0	0.0032	0	0.0059	0.0041	0	0.0066	0.0109	0	0.0341	0.0233	0.0177	0	0	0.01	0.1131	0.0974	4.2673	0	0	0.0168	0.0662	0	0	0.0057	0	0.0049	0.0035	0.2234	0	0.0089	0	0	0	0	1.1654	0.0087	0.0983
ENSG00000012048.23	BRCA1	1.2006	3.5664	2.7877	1.1393	1.1003	1.7699	0.8527	5.0575	2.3744	0.8595	1.5494	1.5522	0.5573	2.3337	2.2306	2.6555	1.0773	3.6109	0.5251	0.6144	2.8662	2.4196	1.5515	4.9809	2.4392	0.7095	1.2704	1.941	1.2739	1.5728	0.8286	1.4273	0.9698	1.4971	1.2833	2.9735	1.1832	1.1297	0.6042	2.2576	1.9611	5.3116	1.4291	2.5928	5.1376	3.4084	0.3998	1.9529
ENSG00000012061.16	ERCC1	7.2254	6.4814	7.2673	10.4988	8.9797	4.4629	6.7663	9.1032	11.4925	9.6447	9.5565	9.0662	9.0381	7.7736	8.9875	7.7081	5.3582	5.6148	8.3903	6.7762	9.5197	8.249	5.0936	9.5819	5.0989	8.8898	12.4114	4.0886	5.0303	7.6482	8.8496	11.0172	7.7589	7.3288	10.7745	5.3657	6.7806	8.1491	8.5034	6.5087	6.9625	8.3543	4.5422	8.0155	8.9459	5.3207	9.219	7.1053
ENSG00000012124.17	CD22	1.4476	0.1609	0.5971	3.2271	3.0342	0.7845	4.4025	0.5978	0.8351	1.2764	1.2523	0.9538	1.5484	1.5433	2.3038	0.472	0.6916	1.6388	1.0371	0.051	0.9269	1.2625	0.1525	0.7913	0.8073	2.1966	4.7697	0.0287	2.5528	0.3629	0.7641	0.6034	2.4685	3.0545	3.8397	0.1241	0.4741	1.7006	1.1522	0.3117	4.4269	0.8134	2.5672	1.8463	1.1326	1.1375	1.201	3.6251
ENSG00000012171.20	SEMA3B	1.6964	0.3995	3.5448	5.2028	12.7995	1.4958	17.8203	0.5168	3.9546	1.8278	0.984	22.7857	1.034	5.0835	5.3735	0.8335	9.5903	25.34	2.7945	0.7353	7.0746	23.8893	6.47	1.5007	3.152	5.6646	11.0851	8.8964	22.1162	31.1757	8.6201	0.8051	8.3412	5.7042	4.1943	1.4772	32.8831	17.235	0.8011	1.2104	22.6106	1.6312	3.1031	9.8152	26.7109	2.5434	0.407	7.7655
ENSG00000012174.12	MBTPS2	2.5374	3.2882	0.8737	2.6202	2.6391	3.444	4.0853	4.6108	4.4111	3.2899	3.1381	2.6009	2.3953	3.6942	4.9232	2.7981	2.8796	2.496	2.8508	3.0327	2.8127	2.0029	3.9828	4.3935	3.8414	2.1667	1.2737	2.4692	2.5112	2.9256	3.4014	3.0397	1.8354	2.5402	2.0583	4.2938	2.8567	4.0764	3.5577	3.1543	4.3663	5.6183	6.4358	1.7327	3.2142	2.6448	2.2248	1.9616
ENSG00000012211.13	PRICKLE3	2.9311	3.007	4.0755	7.0779	2.6863	3.1345	4.1759	5.4126	4.3478	6.5575	3.2935	4.9057	4.4418	3.8637	4.1975	5.3522	5.6558	5.3851	3.6081	2.2299	5.9484	4.3179	7.2814	5.8022	5.4057	3.4592	3.3513	5.5393	3.6125	5.093	2.9681	5.7093	3.3182	4.0958	4.3554	3.7556	3.342	3.2982	3.0106	4.0384	3.4258	5.1625	4.4629	3.812	2.4401	1.4882	2.7069	2.8246
ENSG00000012223.13	LTF	45.3209	31.6319	245.764	24.854	37.6947	35.3593	22.1999	12.2106	23.212	1.8592	32.0957	27.0951	78.1909	9.7815	3.1897	26.7365	10.4355	185.907	3.4942	14.8533	51.201	29.1993	3.7925	84.2467	2.9236	5.7598	61.1766	0.1275	214.411	5.8185	161.128	314.692	108.073	17.0625	15.9434	8.5902	0.5495	18.3109	0.7273	0.4095	42.4483	14.5148	11.8085	30.1632	55.8107	7.1634	6.4739	93.3628
ENSG00000012232.9	EXTL3	2.9422	5.9736	2.6437	1.6057	4.6115	4.489	5.2188	3.514	3.2376	1.4923	2.0106	4.8961	4.2549	2.7111	7.0488	2.4858	2.6458	7.4955	2.9808	3.6651	7.4329	3.5232	5.0853	3.103	13.9708	2.7058	6.3533	5.2111	6.7225	1.6563	2.6237	4.4554	2.7369	5.2357	3.5781	2.477	5.2779	3.7359	2.1046	3.8861	4.8216	7.3805	3.8018	5.9249	3.5448	3.3086	2.738	2.6225
ENSG00000012504.15	NR1H4	0.0145	0	0.278	0	0.9225	0	0.0158	0	0	0	0.007	0	0.0045	0.0101	0	0	0	0	0.0101	0.0087	0.0044	0.027	0.0115	0.0037	0.0459	0.0485	0.0279	0.0061	0	0.004	0.0096	0	0.0108	0	0.1829	0.0436	1.2531	3.3157	0.0124	0	0	0.0052	0.0157	0	0.0068	0	0.0199	0.0087
ENSG00000012660.14	ELOVL5	31.3106	95.0412	15.406	30.8621	23.3797	56.6928	49.3447	33.7423	53.1889	15.1249	16.5539	16.6709	44.277	35.2237	29.041	42.0112	62.3382	38.4151	32.7968	40.3963	36.1078	30.0336	24.682	70.3693	37.9968	50.4905	27.4155	40.2806	21.9371	18.7118	32.8602	40.323	34.0638	36.019	42.3633	51.7792	27.3041	44.4059	29.7447	43.5588	39.8741	22.0211	62.1503	29.5913	26.1402	40.3027	38.9785	39.3488
ENSG00000012779.11	ALOX5	7.8417	6.9544	5.7791	8.0249	30.4904	21.8336	15.3933	3.7067	8.7649	32.0906	4.736	16.5163	20.4347	16.4528	35.6264	9.0731	5.4961	25.7688	13.9951	6.4221	5.2219	23.7006	4.1399	7.6872	23.4885	11.4462	27.802	2.4539	8.7359	7.8053	36.0422	28.4553	24.6641	11.4849	11.4093	2.3833	9.5252	17.6582	18.8437	5.976	24.2651	9.4556	17.3081	47.1831	9.4069	5.7699	16.6743	15.4502
ENSG00000012817.16	KDM5D	11.2685	1.5169	0.0027	0.0326	3.7177	7.2201	0.0091	0	1.374	0.0046	0	3.3821	5.0558	1.9427	3.373	1.6177	0.0014	0	0.7365	0.0017	0	0.0129	4.5222	0.0029	4.0625	0.0062	8.3852	0.0023	0	0.9045	1.2499	0	0	0.0037	9.2272	5.5808	5.8082	0.0046	0.0016	0	0	0.0198	0	6.6221	0	0	0.0076	0
ENSG00000012822.16	CALCOCO1	8.6652	2.5718	5.5988	7.3396	13.8695	11.6353	10.1397	2.8096	4.7173	20.2486	7.5822	9.6468	10.0506	4.5957	9.1428	5.0973	8.6325	8.9748	4.7999	15.0759	6.0351	10.1662	11.4974	6.1379	8.4935	15.4333	12.1087	4.6066	4.8074	5.6566	7.4073	14.5154	10.8429	9.8514	12.2631	4.8101	7.9014	9.9438	10.2152	3.8297	7.0255	5.0423	13.3375	11.4543	6.9372	4.7695	23.5103	7.1822
ENSG00000012963.15	UBR7	7.1841	41.8098	19.6865	8.9619	8.493	11.6478	7.317	19.3262	8.9099	7.9627	12.7351	10.8959	14.2764	9.3859	10.6627	13.0457	8.8041	7.5324	11.8538	11.2269	6.5737	9.1371	7.8603	17.4812	11.9527	8.3622	7.9768	8.0144	6.1446	8.9304	10.381	12.1103	7.9622	7.9903	9.7577	7.9799	7.8114	7.7822	9.1416	20.3349	14.515	21.3814	8.1737	9.6606	12.3364	13.886	10.54	12.2996
ENSG00000012983.11	MAP4K5	5.6898	14.5345	4.7776	6.31	5.6103	8.4288	5.5202	5.5727	10.011	4.9117	8.7028	6.2032	5.9936	5.4032	7.0189	4.9366	7.7314	5.4309	3.6471	11.0408	5.8981	7.2429	6.7814	10.9569	9.1118	6.0496	4.7309	7.564	4.3581	6.3723	7.0791	4.3448	5.2586	6.0641	5.3921	7.8064	6.5084	6.1289	4.7592	10.9109	7.6154	10.0137	4.8608	6.1703	5.3026	8.4414	2.8866	5.7463
ENSG00000013016.16	EHD3	3.7246	6.2816	3.6158	1.7451	4.5581	2.6641	2.4193	3.2693	3.0062	1.555	4.6891	2.2064	4.0274	3.3058	3.8912	3.0023	1.4003	3.6177	3.361	3.9457	2.0918	5.6203	3.5598	4.9625	3.5824	2.3748	7.5289	3.4733	1.7746	2.5279	3.1601	3.3584	3.3456	3.0171	5.1663	6.1642	4.2381	5.6118	2.5074	6.0137	4.919	5.1495	2.8554	3.5257	2.8275	6.532	0.8983	2.7388
ENSG00000013275.8	PSMC4	32.1516	41.9453	67.8341	46.3291	33.483	25.1874	29.4733	58.3714	79.2825	33.0747	35.791	35.8677	39.8946	51.9016	34.4406	54.0788	19.3372	38.7545	24.8567	29.9866	56.9903	39.1502	30.2204	47.9618	26.8034	26.6389	50.0688	37.3422	32.7616	62.2991	31.7309	51.2182	44.235	35.6153	40.7931	40.3548	28.7413	36.3402	34.953	49.0069	40.9866	60.7818	41.8383	37.3918	48.2865	39.5757	23.8095	45.5318
ENSG00000013288.9	MAN2B2	10.0532	8.2642	8.9847	6.2647	14.4049	9.6624	9.9	7.5595	7.6645	10.3623	6.3654	10.7228	9.6596	15.3467	15.4707	8.7628	8.8423	5.9554	10.1788	6.5756	5.0879	9.8296	12.047	6.4565	9.1281	8.1681	6.9326	9.7852	10.9098	5.8442	7.9845	7.827	10.1031	8.8735	6.3773	7.7958	7.0743	10.5885	12.8522	4.9532	14.4402	10.056	10.8299	8.3154	7.2614	4.1736	5.2486	13.373
ENSG00000013293.6	SLC7A14	0.005	0	0.012	0.0098	0	0.0042	0.0055	0.0022	0.0072	0	0	0.0038	0.0015	0.0012	0	0	0.0026	0.0043	0.007	0.0015	0.0061	0.0023	0	0.0026	0	0.0056	0.0072	0	0	0.0014	0.0033	0	0	0	0.009	0.0025	0	0	0	0	0	0.0036	0.0011	0	0	0	0	0.003
ENSG00000013297.12	CLDN11	0.7928	0.0704	0.3559	0.2495	1.0465	0.8672	0.672	0.1412	1.9567	0.6386	0.2071	0.7332	0.7276	0.3407	0.7274	0.0976	0.1734	0.1931	0.7455	0.5489	0.2608	0.8383	0.4884	1.758	0.3181	0.7504	0.8126	0.1023	0.1524	0.147	1.0497	0.3987	2.6164	0.3055	1.1351	0.2961	0.1315	0.4044	0.1696	0.756	1.0505	1.1518	0.361	0.6657	0.207	0.8674	0.5517	1.293
ENSG00000013306.16	SLC25A39	57.2656	43.764	112.652	81.8336	48.2377	39.3598	49.5775	97.1437	60.79	45.479	65.9789	46.7733	39.7774	50.7164	56.0214	47.8646	69.2357	71.4559	67.8132	53.6677	101.929	75.5487	109.058	66.4428	58.3062	43.8066	75.9158	97.0881	51.5548	81.3121	41.1258	52.5768	57.0224	41.3057	70.7164	71.0499	56.8167	44.2484	88.5153	68.1495	50.1871	60.9001	51.0921	65.4557	101.541	24.632	33.1678	53.2518
ENSG00000013364.19	MVP	32.6601	47.8876	42.6681	75.5341	84.5437	45.0993	115.564	29.3298	49.8839	101.797	49.0985	128.802	88.889	121.168	62.7527	106.844	63.4629	70.8884	73.8123	43.916	66.8474	64.0707	38.6909	32.5202	80.0084	75.6728	58.6162	67.2409	92.5016	68.3585	88.6694	166.058	55.5273	72.8246	50.9367	42.5411	113.56	71.0477	66.4962	36.1935	72.6814	33.8816	73.3839	83.4885	68.5928	25.6872	93.8382	91.4871
ENSG00000013374.16	NUB1	10.2949	23.5557	11.3874	12.3161	10.8165	16.9834	16.5252	25.6949	17.8758	21.0096	12.8557	19.7587	13.2567	14.5411	35.555	14.1494	13.4252	21.0685	15.4874	14.0125	15.6331	42.6671	14.8519	13.2652	14.5635	12.356	16.9847	16.1516	12.5757	18.3422	11.5553	16.113	22.2525	15.7247	13.1154	12.9604	20.9397	15.7246	14.3329	11.518	15.8742	28.1097	15.7209	24.7753	19.9955	15.5744	13.7636	19.1312
ENSG00000013375.16	PGM3	8.4383	5.6152	4.3087	3.8449	6.6839	6.7767	6.2286	8.8772	6.1809	4.1372	3.5999	3.6659	11.1312	5.4244	5.3495	10.4752	5.7361	5.1691	3.3806	11.1182	5.6678	5.3807	9.1959	6.8655	3.832	6.9257	7.1821	4.7748	3.7502	6.555	4.9692	7.6493	4.3883	6.2583	4.1541	7.4308	4.5191	16.3276	6.3275	4.2742	5.7209	4.6988	5.1129	4.0324	3.333	7.583	2.5067	4.5962
ENSG00000013392.8	RWDD2A	3.7801	3.7321	1.5185	1.2941	2.6216	2.7978	2.4487	1.2705	1.9243	1.922	2.4215	1.6812	4.8591	1.543	1.8507	2.9259	2.1829	1.3104	2.3463	6.0347	2.2892	2.5001	3.1213	2.7582	1.8731	4.4805	3.3915	1.6953	1.1865	2.0106	1.6849	2.3782	1.7215	2.111	2.6908	2.3866	1.8067	3.4867	2.8648	2.6172	2.5857	1.749	3.1086	1.7633	1.6087	1.7965	2.6736	1.8072
ENSG00000013441.16	CLK1	20.7784	5.5312	27.8303	12.9747	15.5554	21.3233	29.1577	8.4542	20.1265	28.2608	11.21	16.307	11.5016	5.1114	13.4889	14.8783	8.7025	16.7113	3.9161	16.8624	12.6909	17.1419	14.6429	12.4221	18.6139	25.0892	20.8108	16.7633	10.2251	4.2744	9.5362	15.3236	23.8337	13.4404	20.8262	15.1973	15.0083	17.0861	11.3505	9.0133	6.0171	20.4658	14.4826	18.2365	20.2019	10.8124	14.6777	6.9637
ENSG00000013503.10	POLR3B	1.868	4.0409	0.9941	2.1052	2.4943	3.0524	1.8935	4.6327	1.8679	2.9707	3.6353	1.2501	3.6099	2.4267	3.8037	2.9188	2.5569	1.5656	2.1784	1.4495	1.4045	1.6939	2.7785	3.9331	3.385	2.1263	1.9498	1.5951	1.3595	2.7004	1.2879	3.9745	1.5175	3.0896	1.9382	2.5367	2.6797	3.4497	1.7	3.6608	1.9274	2.4815	1.7433	2.8137	1.7876	3.9052	1.8256	2.6662
ENSG00000013523.11	ANGEL1	3.9981	3.355	4.9612	3.2733	5.8435	9.042	3.1946	4.6336	5.1832	4.2722	3.1736	2.6088	5.062	4.3185	5.1597	2.5982	5.0541	2.9897	3.8875	6.3337	3.0566	6.4066	5.1558	6.831	6.9928	4.0878	4.0613	4.2354	3.2035	3.9288	2.7218	3.8839	3.2031	4.3928	4.957	8.1745	4.896	3.3264	3.8206	11.7112	2.2688	6.0471	3.6453	3.8689	4.4977	1.7974	2.7012	4.214
ENSG00000013561.18	RNF14	10.3333	8.5948	3.3107	5.8517	11.2625	9.1638	13.1077	9.5674	8.1439	11.588	9.5331	12.4908	10.9855	7.7713	9.3072	7.1653	6.5022	11.1676	8.1573	9.6804	7.1514	7.9342	7.6535	10.2845	7.9452	9.3565	5.7078	8.4703	8.8677	7.5209	17.6487	9.851	7.0677	8.045	8.5936	10.5664	9.0028	8.6362	16.3548	10.6648	10.59	7.4586	11.7787	8.4716	9.5404	8.0799	12.2082	7.0165
ENSG00000013563.14	DNASE1L1	1.5476	1.6769	2.6115	3.591	3.1579	2.4887	2.1153	0.7215	4.6472	3.548	2.9636	3.0053	1.6513	6.3395	5.7438	2.1637	6.2569	2.6034	5.3178	1.8437	4.3632	5.2362	2.6144	1.8877	4.2185	2.6169	4.0779	2.2633	3.1628	4.2862	3.5635	2.701	3.9542	3.5315	2.4257	2.2057	2.5297	2.7575	3.5722	1.2866	1.9685	2.5634	2.1935	2.8807	1.738	1.5313	2.7359	4.2236
ENSG00000013573.17	DDX11	4.8963	2.0445	17.6545	3.0528	3.2642	5.0568	4.1064	16.3225	1.7471	2.1284	2.203	5.0766	0.7922	3.1918	3.5939	4.1935	2.3394	4.4204	2.2426	3.3041	1.9297	6.178	6.633	5.7787	5.5679	4.7187	5.166	5.3825	2.8587	1.8286	1.3094	3.4765	2.4063	2.0596	7.3632	9.1824	4.3409	2.4439	2.8723	3.2076	3.873	12.0309	1.8426	5.5157	5.0965	4.4941	0.8936	4.2166
ENSG00000013583.10	HEBP1	8.3276	13.9625	11.51	15.3144	10.9775	5.326	12.9332	5.033	13.9986	16.6853	8.293	12.5044	7.73	18.1755	13.072	9.7863	12.6559	8.2827	13.4559	3.4229	12.2184	9.0174	7.8571	13.0619	10.9351	11.7955	15.9989	9.8677	5.1674	11.3351	12.1021	9.5122	15.3141	13.0034	12.6218	9.846	9.639	12.1282	19.326	6.4651	9.7234	4.1363	9.7685	10.3663	11.5767	12.1684	19.7869	14.6412
ENSG00000013588.9	GPRC5A	44.4306	24.9173	7.9422	169.515	121.518	36.5058	110.801	26.2491	178.426	65.255	70.5665	89.8928	60.5176	273.123	34.6936	332.233	157.603	47.4265	93.9786	35.5871	144.045	33.734	22.9732	47.9194	82.3555	153.292	147.417	173.241	424.867	145.958	51.7387	41.9366	47.2723	103.341	61.4384	69.3005	148.678	138.999	46.0741	26.5139	96.4136	20.1135	62.9586	65.5374	119.913	79.9796	71.3685	57.1571
ENSG00000013619.14	MAMLD1	0.4364	0.4969	0.9098	1.1461	1.0967	0.607	1.5346	0.9495	0.4037	4.5992	1.0727	2.429	0.7753	0.5595	2.1807	1.136	0.7796	3.3802	0.8387	0.6828	0.4566	11.8061	1.1679	0.9922	2.2825	1.7705	0.6572	0.59	0.4305	3.6873	2.7466	1.1021	1.8909	1.1604	0.9227	1.0382	0.9215	0.4072	0.5648	1.876	2.8112	1.3018	4.3668	2.0811	2.027	1.7926	1.6671	0.59
ENSG00000013725.14	CD6	1.8133	1.7351	1.6757	2.1673	2.8354	3.0936	4.8933	1.2805	3.204	4.8308	3.4885	2.5326	1.6566	2.0543	6.6043	1.5643	1.1889	4.4665	2.5121	0.6407	1.2374	9.2346	0.8768	2.0596	1.1115	3.4327	6.9155	4.4566	1.9607	2.1586	1.9794	2.3342	10.3061	1.4753	2.7959	1.3349	1.9792	2.2275	6.2299	1.4729	4.817	6.4807	3.5871	8.9487	4.3418	1.0147	2.4794	7.2281
ENSG00000013810.20	TACC3	6.8716	10.5973	24.9807	3.7036	4.2222	5.2484	3.6739	25.0538	6.996	3.8847	4.1224	6.4729	2.8292	10.2999	7.7163	15.2386	4.0785	12.0034	2.2952	1.8152	4.0174	11.1073	9.1893	7.7724	6.9477	2.3407	7.8725	8.5048	5.4754	6.5523	2.9666	7.1981	5.911	4.0957	5.3811	5.7746	7.0353	2.6285	3.7469	11.0094	9.5084	23.2562	3.2325	16.6977	9.9508	4.4409	1.4957	7.4656
ENSG00000014123.10	UFL1	10.6008	9.4344	5.5045	6.2496	8.0272	14.3902	12.5927	12.1946	11.4912	11.6703	8.7582	10.1269	19.1599	9.7489	10.4057	13.2814	8.6879	8.1534	7.4585	9.7694	8.1071	8.6652	12.517	10.4905	12.2272	12.7354	8.8437	9.9463	6.2013	10.6182	6.2803	8.5481	7.5026	7.7692	5.5075	8.4618	6.1081	17.7879	13.7686	5.3554	10.1028	7.4641	13.127	10.7683	9.8162	10.2821	6.2862	10.3038
ENSG00000014138.9	POLA2	0.7541	2.2302	4.5868	1.0281	0.8157	0.4226	0.7952	1.7243	0.7356	1.2739	0.5142	1.0657	0.4774	0.5943	0.8241	0.8786	0.9541	1.1219	1.2847	0.5304	1.5554	1.244	0.7243	1.1398	0.7929	0.7299	1.8783	1.1396	0.523	0.8503	0.4575	1.5964	1.4407	0.6427	0.732	0.5851	0.7181	0.5032	0.5345	1.3747	1.4242	2.2295	0.818	1.7637	1.1425	0.5429	0.5708	1.2177
ENSG00000014164.7	ZC3H3	14.1634	13.7189	10.9018	34.3296	9.2833	15.762	6.8692	13.3424	10.9169	18.7493	7.7911	7.1868	9.7259	8.4948	10.5475	9.5937	9.0054	21.0734	7.3272	14.8509	11.8663	17.9566	13.4716	11.1277	15.4189	11.0835	16.3957	21.883	7.0336	14.2325	7.6047	9.8771	7.6882	12.2409	19.6389	16.4683	10.1591	6.811	7.2181	18.4706	10.088	8.4489	8.1119	9.6434	11.0458	2.9569	4.5038	15.9937
ENSG00000014216.16	CAPN1	33.8263	54.5248	23.8043	76.4803	41.5699	28.5499	52.8838	35.0511	46.7799	54.9182	35.8407	72.4104	63.5195	57.8882	31.8073	31.7916	45.915	53.2588	36.5978	26.5229	50.5026	26.6563	45.2148	56.5238	61.7906	32.6289	60.6752	65.5606	56.6663	48.6371	60.2678	84.9623	27.6694	48.4536	28.9515	31.9634	43.0494	53.2887	22.7349	35.9264	45.6705	71.1229	59.9128	41.3898	53.3942	28.7961	28.698	67.7909
ENSG00000014257.16	ACP3	0.3366	1.447	0.9307	0.2519	0.8518	2.6572	3.3588	1.8647	1.2907	1.9796	1.0453	2.6944	1.1019	0.7903	2.8472	1.6701	2.4379	2.8717	1.4194	0.7157	0.8838	2.0644	0.5077	0.6382	1.0997	0.6856	0.9444	1.1623	3.3774	3.0386	1.5489	1.0617	0.8774	1.867	0.6477	0.5978	0.9342	2.4799	1.2334	1.2571	0.6623	1.821	1.237	0.8401	2.1308	1.0547	3.0548	2.7942
ENSG00000014641.21	MDH1	23.4747	20.133	27.7075	24.488	23.3384	16.9667	18.5014	25.2237	25.2805	17.079	29.387	19.8115	19.5166	18.9791	18.3106	24.3353	20.6425	22.2087	19.7469	18.7455	14.7229	20.4922	19.7606	24.1146	18.9723	12.2577	23.5359	14.9711	20.4446	20.231	20.6972	26.629	25.1702	17.8033	15.8412	21.0953	19.1494	21.1376	26.2532	21.6356	22.1852	19.6835	23.1761	25.8468	31.3436	18.6491	28.641	24.4314
ENSG00000014824.14	SLC30A9	13.0748	13.2572	5.6559	7.9307	11.1573	16.3061	10.9192	14.4416	9.495	6.301	19.9825	11.0788	9.2843	13.3227	12.3208	8.5321	10.8363	9.9494	10.2185	17.2243	9.4338	8.3124	14.3008	9.6308	10.148	11.5697	6.2989	7.819	11.5276	8.4612	15.4708	10.7411	7.5872	8.3299	6.8002	7.8873	9.2756	10.5072	8.9595	10.984	9.5046	12.5141	22.943	7.8642	12.4266	8.0001	11.5292	10.2376
ENSG00000014914.21	MTMR11	4.7261	1.12	8.3487	1.5329	8.6316	7.5101	7.5715	10.3814	12.0082	3.9516	15.2205	6.3864	7.7526	5.4766	7.213	4.3767	11.4317	13.0913	4.5596	10.9838	8.6964	6.5684	12.7602	3.1625	12.2119	3.9503	4.4535	28.637	27.2572	7.5139	4.3729	8.9178	7.4914	4.7723	13.0138	3.7157	20.6094	12.2457	5.2433	20.4544	9.0654	12.8734	7.8497	9.5244	5.37	2.8385	2.2198	2.5402
ENSG00000014919.13	COX15	6.3195	5.1582	4.994	6.6504	8.4574	4.7459	4.9123	6.1666	7.7318	6.5112	7.5298	4.0261	5.8333	7.671	5.2923	3.9382	5.3859	5.211	6.1018	7.2621	6.1302	4.7542	9.7124	7.1372	6.3135	5.4297	5.8953	5.6427	5.6966	5.8733	3.8873	3.744	6.0588	3.3977	6.6474	11.7909	6.5637	6.8286	6.8393	3.8383	5.2653	4.642	5.0872	5.5398	5.8134	5.1238	7.2513	5.8804
ENSG00000015133.19	CCDC88C	4.7431	42.6591	8.1016	12.5175	8.0351	7.7497	4.1788	6.0054	4.6118	7.3981	8.2851	4.2912	8.1374	8.2276	4.9427	4.3237	4.7345	3.6752	1.9812	5.8465	6.4526	7.3527	7.2543	17.8203	4.5737	6.7844	7.8434	4.8555	4.7397	5.0623	2.6563	6.7433	4.5112	4.085	5.0724	9.0658	5.0782	5.5388	4.4253	8.0724	5.6079	10.3438	4.7859	6.0569	3.2717	1.3557	2.0637	5.5446
ENSG00000015153.15	YAF2	1.7731	1.2564	1.1211	1.0966	1.0403	1.801	1.451	1.8408	1.0817	1.446	1.3845	1.2708	1.5506	1.173	1.1041	1.1244	1.7129	1.1881	1.1617	1.5304	1.1346	0.9845	1.4671	1.749	1.3622	1.4605	1.4986	1.1933	0.6236	1.3663	1.4389	1.4604	2.0843	1.5867	1.0909	2.5518	1.3033	1.5202	1.1314	1.4921	1.241	1.0673	1.5253	1.407	1.3412	1.4501	2.5391	1.0946
ENSG00000015171.20	ZMYND11	15.5549	11.6029	4.0907	14.3807	17.6315	23.133	15.4638	31.1529	17.6211	19.782	32.3775	16.6164	27.173	18.1529	19.2988	21.8065	29.5018	19.3843	11.802	28.5986	18.0651	16.8222	20.86	18.0832	11.275	22.0914	14.5122	15.69	10.93	21.4331	14.1467	13.485	12.7866	21.4658	15.3608	24.0879	12.9783	22.6309	15.8506	22.578	13.5245	13.5324	18.3418	12.2943	14.6999	12.8061	9.862	16.0155
ENSG00000015285.11	WAS	5.3647	6.3373	9.7814	5.6757	8.4376	9.7999	9.7179	2.5154	6.7803	10.3003	6.2478	5.47	7.5921	7.4876	16.4737	9.3417	4.4078	13.5638	7.8594	1.9693	4.2135	14.5025	1.9913	4.075	5.3188	6.6678	22.491	1.0394	3.5825	6.4621	8.8966	10.776	23.3676	8.7999	8.2296	2.6312	5.5018	6.8749	10.0585	4.0694	16.3777	13.2122	7.909	22.0884	10.1146	2.2874	5.7825	16.9107
ENSG00000015413.9	DPEP1	16.4377	0.0643	0.3224	1.2287	1.3611	1.8149	0.7143	0.0429	0.5355	0.2521	1.1395	0.1619	0.5448	0.569	0.3685	0.1695	0.3733	0.9476	1.0024	0.6256	0.2882	0.9211	1.2444	1.0228	0.4946	0.5682	0.683	0.3635	0.4813	0.7172	1.2876	0.4379	1.2787	4.354	11.3932	0.3325	0.2595	0.5962	0.5846	0.7606	1.9361	0.0961	0.6698	0.5074	0.1816	0.8246	1.1217	0.7454
ENSG00000015475.19	BID	4.4713	5.17	6.3999	7.138	6.3729	4.2391	4.6705	6.4579	11.7495	6.3459	7.1605	7.6995	15.8183	13.1191	5.4684	25.3173	4.1111	3.2859	7.058	3.9874	6.3296	5.5373	5.3184	4.6271	5.5974	8.1457	12.6883	7.503	8.2192	10.1823	5.2495	9.1172	6.7971	11.0676	6.6476	4.8819	6.5826	9.0076	4.9195	3.5649	6.6273	6.4201	3.2587	9.7678	6.3811	13.4221	3.146	8.5502
ENSG00000015479.20	MATR3	1.0237	0.0637	0.2717	0.1043	0.2956	0.3467	0.4409	0.2335	0.19	0.5075	0.1886	0.1981	0.1639	0.1019	0.2062	0.1573	0.1874	0.2337	0.0569	0.4674	0.1268	0.1603	0.2044	0.2073	0.3763	0.4938	0.4607	0.394	0.2213	0.055	0.0434	0.2421	0.1809	0.2045	0.2966	0.1421	0.2069	0.1508	0.1686	0.077	0.0937	0.302	0.1812	0.1973	0.4573	0.1904	0.0748	0.0286
ENSG00000015520.15	NPC1L1	4.8296	0.0395	0.0048	0.0292	0.2118	0.5295	0.9171	0.2719	0.0143	0.1023	0.034	1.1215	0.0831	0.0624	0.0766	0.008	0.0078	0.197	0.0488	0.1014	0.0397	0.0093	1.0235	0.0335	0.1147	0.4903	0.0384	3.2699	5.9234	0.6056	0.0596	0.0521	0.1941	0.1055	0.4049	0.4107	0.1407	0.0548	0.0284	8.4642	1.4528	0.0285	0.2032	0.033	0.1934	0.0536	0.0069	0.0298
ENSG00000015532.10	XYLT2	8.3663	9.5629	9.823	12.1789	8.4024	6.4023	12.458	13.723	8.7421	16.3705	7.6807	7.2693	9.1549	15.2995	16.7469	7.175	14.1692	10.9711	13.5308	8.8471	14.694	12.3627	9.4205	7.0727	18.1841	10.7972	17.3817	18.327	7.6019	12.7856	8.4997	7.5241	11.746	9.2636	14.5454	12.6038	7.6872	9.9413	20.2539	7.4682	11.5224	10.5227	15.1149	9.3582	16.5847	3.852	6.1517	10.0269
ENSG00000015568.13	RGPD5	0.0025	0.0282	0	0.0018	0.0014	0.0061	0.0081	0.0017	0.0026	0.0076	0.0018	0	0.0034	0.0026	0.0012	0.0015	0.0038	0	0	0.0011	0.0011	0.0035	0.0015	0	0	0.1614	0	0.0031	0.0098	0.002	0	0.0018	0.0014	0	0	0.0028	0.0029	0.2331	0	0	0	0.0013	0.0008	0.0035	0	0.0057	0.0153	0
ENSG00000015592.16	STMN4	0.0267	0	0	0.0078	0.006	0.0132	0	0.0071	0	0	0	0.0285	0	0	0	0.0256	0.0083	0.0068	0	0.0048	0	0.0149	0	0	0.0063	0	0.0077	0	0	0	0.0106	0.0076	0.006	0.0105	0.0144	0.004	0.0123	0	0.0045	0	0.0112	0.0057	0.0035	0	0.0151	0.0245	0	0
ENSG00000015676.18	NUDCD3	7.9251	15.6854	10.0536	11.1788	9.8629	7.9545	12.1075	9.1802	8.3224	10.4713	9.9903	11.6878	8.5794	12.4249	10.9161	8.2676	12.3823	27.018	13.9184	7.4514	11.826	9.0621	11.2872	8.9257	13.0113	11.5453	9.4124	10.984	10.2772	11.6314	10.6371	9.29	9.1681	23.4139	9.9639	13.0909	9.8374	11.6748	9.1349	16.4908	9.823	14.602	10.8682	9.9313	10.1303	15.2485	9.3973	10.9366
ENSG00000016082.15	ISL1	0.2619	0.1477	1.0113	0.0182	0.0424	0	0.3981	0	0	0.023	0.1543	0.0048	0.069	0.0086	0.006	0.1123	0	0.032	0.0087	0	0.1143	0.0174	0	0.2605	0.0665	0.0208	1.5066	0	0.2584	0	0	0.0355	0.0977	0	0.0168	0.0094	0.0036	0.0308	0.0106	0.0455	0.0592	0.0133	0.004	0.044	6.8807	0	0	0
ENSG00000016391.11	CHDH	2.6846	3.4134	6.498	0.7549	2.264	10.8669	1.3477	3.5842	1.0761	2.0931	5.1051	2.2688	4.4893	1.2265	1.6297	1.2131	1.0461	3.0583	2.4191	2.814	1.6724	3.1305	2.3882	1.3123	5.7392	5.1342	2.631	7.4046	1.5225	1.1122	0.9544	2.0264	2.1614	1.807	2.4343	10.3186	1.212	2.4553	3.9639	2.7474	6.2505	0.9406	2.1538	0.5605	1.6818	0.4969	0.2968	1.1085
ENSG00000016402.13	IL20RA	0.9471	3.2174	0.9008	4.2876	1.6425	0.2672	5.0148	0.0794	1.5174	0.3464	0.227	0.9877	0.4866	0.9286	1.2189	1.2393	0.1238	0.5435	0.2693	2.6401	2.9744	0.7555	4.8285	0.6005	1.585	0.2481	1.5542	1.0236	6.7497	0.1404	2.5302	0.7179	1.2304	2.0934	1.7784	0.9983	1.1886	1.7525	0.0095	1.0901	1.4689	1.35	0.3852	1.2373	0.2679	1.636	0.2138	1.5595
ENSG00000016490.16	CLCA1	0	0	0.0152	0.0078	0.012	2.725	0	0.0071	0	0	0	0.0081	0.0294	0	0	0	0	0	0	0.0095	0	0	0.9469	4.3395	0	0	0.0076	0.02	0	0	0.0105	0.8373	0.0059	0	0.0072	0.0877	0.0031	0.0044	0	0.0484	0	0.0057	0	0	0	0.0244	0.0109	0.0095
ENSG00000016602.9	CLCA4	0	0.2089	0.0219	0.0968	0.0578	0	0	0	0.1853	0.0188	0	0.0078	0.0141	0.0035	0	0.0061	0.0316	0.0065	0.0178	0.0775	0.0327	0.5396	0.0061	0.0039	0.0423	0.0298	0.2199	0.1347	0.0905	0.0167	0	0	0.0285	0.0202	0.0481	0.0191	0.0353	0.0503	0	0	0.0538	0.1526	0.0462	0.0144	0	1.1575	0	0
ENSG00000016864.18	GLT8D1	18.301	15.829	12.3826	8.7471	12.7646	13.3958	15.9529	10.5486	11.2347	6.5596	10.1706	10.0251	8.9539	8.7865	11.6987	6.7833	12.0228	12.0183	10.4383	15.2636	15.5951	13.664	11.8479	12.1703	16.1846	14.9043	15.8666	11.443	11.5824	12.3471	11.0956	9.075	16.1847	13.1608	13.8301	16.4424	14.8749	17.4757	12.3456	14.0788	15.0701	9.2487	13.2973	11.2552	11.167	15.2027	11.1991	11.2925
ENSG00000017260.20	ATP2C1	12.9928	23.6427	19.2479	6.9412	9.1412	26.9738	12.2575	11.4803	16.2191	12.7507	19.728	11.1594	12.3543	14.3098	17.942	9.3288	15.339	13.9739	11.1515	8.3707	11.6728	15.7548	6.8579	14.8666	5.7753	12.5458	9.8585	5.4973	18.4119	10.5195	18.0362	11.4776	13.6708	13.3053	7.3119	7.3279	8.6087	19.5775	9.0818	12.4907	10.0847	27.9784	14.7002	14.8818	12.1212	21.8989	22.8251	16.3028
ENSG00000017427.17	IGF1	0.7663	0.0394	0.1864	0.1677	0.3903	0.2792	0.4535	0.0405	0.1343	0.0744	0.1985	0.1059	0.1837	0.2864	0.2983	0.6028	0.1561	0.2168	0.3321	0.36	0.1547	0.184	0.1802	0.782	0.0847	0.2188	0.2864	0.0054	0.1324	0.0925	0.4988	0.0708	0.298	1.5627	1.5359	0.0683	0.09	0.2491	0.059	0.4854	0.3516	0.0903	0.2961	0.1558	0.0949	0.2136	0.178	0.1741
ENSG00000017483.15	SLC38A5	8.2677	3.4849	1.1608	4.4276	3.8722	1.9412	3.4347	1.2911	2.7683	1.4112	17.2427	2.008	2.6097	1.6987	4.9237	1.7055	2.207	4.1984	2.6703	1.1806	8.4212	8.6314	35.4826	5.6954	5.1053	2.8335	4.7217	0.9794	1.8117	2.5614	11.4627	4.7351	7.6924	6.416	11.6649	1.1259	7.1123	8.8378	1.9577	11.7091	8.314	3.5897	3.0633	11.8498	2.8078	12.9695	2.3821	3.7497
ENSG00000017797.13	RALBP1	13.128	12.4561	2.4237	10.6695	11.1187	9.96	11.2883	8.3841	13.4218	5.8745	14.1417	9.4262	10.12	12.2287	12.5733	11.0818	16.0677	11.5047	6.9093	14.4068	11.4468	11.7489	15.8411	18.5543	9.4324	9.8035	8.7025	13.7998	16.0844	8.6953	12.523	8.747	9.2721	13.403	13.5082	30.8472	13.4813	12.8623	15.561	17.8315	13.749	10.7202	15.9216	12.2279	11.0358	8.9667	5.0532	11.3632
ENSG00000018189.13	RUFY3	7.0605	5.1504	9.0633	3.6303	6.8479	5.4577	6.7836	3.0674	5.5378	6.9802	13.9147	3.4186	3.3689	4.3634	4.2034	3.2957	4.8432	5.6494	2.6072	5.9257	3.6473	8.9442	5.0655	4.5875	5.4006	7.204	4.1768	6.709	3.6452	2.8853	1.9959	11.9251	4.156	4.2815	4.7466	8.8323	5.9443	8.6814	13.4251	3.6607	2.5571	4.3371	4.6695	5.3182	4.9937	2.6826	5.0538	2.9603
ENSG00000018236.15	CNTN1	0.5604	10.3486	0.3062	0.233	0.593	0.2792	0.7138	0.4731	0.0752	0.9439	0.0853	0.0753	0.2033	1.3138	0.074	0.076	0.2891	0.1595	0.2256	0.1111	0.0945	0.3887	0.2287	0.2285	1.3315	0.2076	0.1922	0.2272	0.037	0.4084	1.7464	0.0533	0.2782	1.0017	2.5682	0.9401	1.1378	0.3662	0.1297	0.1197	0.2893	0.0777	0.7386	0.5362	0.1891	1.0597	0.4435	0.2681
ENSG00000018280.17	SLC11A1	5.1592	2.9474	5.2132	3.4353	10.3624	4.0882	4.0662	2.6352	1.6805	6.8435	0.9105	3.4769	1.5953	3.6307	5.6144	9.4031	2.6188	3.465	2.7091	1.4918	1.9704	3.2582	2.7071	1.5867	10.9167	1.1381	10.4299	2.1482	1.3225	1.4824	5.6222	3.8706	7.3901	4.1567	3.2746	1.9535	2.1674	5.2314	2.9596	4.2673	4.758	1.2317	2.9121	13.3738	5.1785	2.1508	1.6194	1.5701
ENSG00000018408.15	WWTR1	12.7112	22.5353	6.9782	7.6679	7.9608	14.4811	8.378	9.7739	8.0438	10.9642	23.3614	15.4803	10.751	9.0788	14.2467	11.2611	6.218	12.1198	8.6762	12.0747	6.9395	8.6965	5.3558	9.1755	13.1389	18.1721	7.2372	6.4979	16.5169	5.9358	21.955	7.0243	11.3173	8.7888	11.469	10.9063	8.7875	24.5857	4.406	16.042	8.8325	26.3009	5.8982	8.9687	8.0443	17.336	11.0909	10.2436
ENSG00000018510.17	AGPS	6.4136	6.7855	3.3743	6.9181	5.5217	10.2883	6.4764	6.8225	9.9525	6.5905	8.6798	6.499	6.6064	11.2582	7.7776	5.6513	6.152	6.6057	9.075	5.0239	6.6927	7.5371	7.3497	10.5343	6.7737	5.0759	7.2223	5.3803	7.7809	7.7944	6.2962	5.7003	5.759	10.5185	3.6458	7.4356	6.2745	7.0824	6.6932	4.2393	5.8252	13.7617	6.8981	6.9746	9.0386	11.9144	3.6817	9.6129
ENSG00000018607.7	ZNF806	0	0	0	0	0	0	0	0.0046	0.0073	0	0.0198	0.0026	0	0.0071	0	0	0	0	0	0	0.0031	0.0047	0.0081	0.0184	0.004	0.0028	0	0	0	0	0	0	0.0038	0	0.0046	0	0	0	0.0029	0.0062	0	0	0.0044	0.0096	0.0048	0	0	0
ENSG00000018610.15	CXorf56	7.0787	12.4746	6.0172	8.9417	6.6687	9.0659	7.2854	10.9411	5.9112	9.9653	8.7462	13.5703	8.3578	7.2359	12.2041	10.4163	12.1966	9.8213	7.8159	11.259	6.6609	11.4551	8.5492	8.1872	10.8363	6.2245	7.4485	8.6602	8.0047	6.1965	11.4233	7.9034	7.6255	13.6766	8.5564	7.4967	7.3723	8.9857	9.7747	8.2641	8.966	20.6576	12.6169	9.4446	9.7242	15.9899	11.0271	13.5356
ENSG00000018625.15	ATP1A2	0.3654	0.0025	0.044	0.966	1.1893	0.2837	0.5615	0.0112	0.2446	0.4895	0.1137	0.0426	0.422	0.1893	0.2215	0.1172	0.2076	0.0752	0.6476	0.2968	0.3323	0.2176	0.0199	0.1812	0.334	1.5748	0.4372	0.0316	0.1596	0.0596	0.0831	0.1546	0.3559	0.8165	0.903	0.2702	0.0387	0.8415	0.1282	0.0814	0.0941	0.0954	0.2748	0.2284	0.071	0.0896	0.2638	0.299
ENSG00000018699.13	TTC27	5.4085	4.6385	5.4919	10.3863	6.7638	6.8721	7.5574	8.6927	9.5391	8.4785	7.6702	3.942	6.3218	8.7425	8.2894	7.7349	5.1392	7.4344	5.5069	6.0952	5.5823	7.7057	9.6375	9.6817	6.0788	4.534	5.0114	6.004	5.0744	8.0325	3.7293	5.8594	4.8084	7.1949	4.9414	8.0294	6.8971	5.721	6.2547	3.5533	5.3436	6.1201	8.3833	6.5543	8.5166	4.7291	4.259	5.7799
ENSG00000018869.17	ZNF582	0.3146	0.8503	0.1656	0.3142	0.7255	0.1951	0.4291	0.3644	0.2917	0.5213	0.1297	0.2324	0.1645	0.6465	0.5469	0.4595	0.8864	0.2154	0.3876	0.1735	0.3316	0.7525	0.106	0.6612	0.1865	0.854	0.7993	0.2046	0.1966	0.4093	0.5728	0.3503	0.4871	0.4771	0.4032	1.6457	0.1333	0.2673	0.6741	0.1338	0.4425	0.6952	0.8497	0.3183	0.6157	0.6737	0.7547	0.5341
ENSG00000019102.12	VSIG2	12.2983	9.7099	5.4187	26.0084	12.1151	12.5572	15.1011	0.3244	0.6492	26.6401	27.7028	19.4552	21.7288	1.4294	2.1025	95.5199	26.3205	6.3433	6.7039	46.5048	5.1951	4.8206	3.4802	11.1756	1.0218	64.8104	8.4324	8.4952	127.567	7.4316	2.5319	47.0368	8.9816	4.6581	8.3679	4.9313	0.3647	40.3787	0.248	12.815	8.374	0.8047	1.2275	3.4618	6.3713	1.1977	26.9074	22.5381
ENSG00000019144.19	PHLDB1	3.2133	2.3044	1.9273	4.834	3.2797	2.7892	4.7904	1.8204	3.2776	4.438	2.1309	3.8466	3.7959	3.922	3.5946	2.3023	4.6344	2.3212	1.4451	2.0486	3.2187	4.9806	2.7646	3.7498	3.8419	4.341	3.5285	3.7427	1.7879	3.7696	3.0915	6.8275	2.8349	6.3519	4.3681	2.3348	2.6573	2.567	2.9221	1.5162	2.9556	3.8927	2.9825	4.6993	1.7772	4.1834	2.2887	1.5683
ENSG00000019169.10	MARCO	9.7681	28.1564	0.8125	8.6929	113.729	33.3877	12.1562	11.8328	13.1225	40.9722	0.3689	57.3407	17.5712	24.5148	79.6273	10.761	7.5151	14.5358	33.3865	1.1258	5.6522	38.3781	2.985	1.7256	76.4997	27.8823	42.7357	0.67	3.4515	10.3796	101.268	33.5906	69.4923	7.0356	10.0184	9.199	5.3157	27.187	60.1425	10.9066	102.835	1.6441	34.6731	84.5691	8.2115	1.2601	10.8406	31.8716
ENSG00000019186.10	CYP24A1	5.6296	2.8971	0.6575	1.841	3.0771	28.5284	0.584	22.3083	18.9304	0.5406	1.4872	11.1558	0.2885	7.8193	184.474	34.6953	3.2858	16.7728	0.258	22.6677	17.9822	13.9927	67.847	39.1728	42.3504	0.2833	23.2352	7.6228	3.0858	13.685	18.8369	4.2072	35.2511	3.659	19.3936	69.7378	0.7405	3.9506	0.0262	11.5723	17.5337	10.1766	0.9079	6.5726	6.7608	34.2088	0.643	11.0741
ENSG00000019485.13	PRDM11	0.4663	0.6038	0.3599	0.663	1.2361	0.6158	0.6208	0.4361	1.1484	0.679	1.2012	0.8167	0.8441	0.7934	0.6957	0.2768	0.3742	0.4045	0.6071	0.6558	0.7771	0.8199	0.4212	0.7087	0.6648	1.624	1.0348	1.0341	0.6167	0.8574	0.443	0.7164	0.3145	1.0941	0.6187	1.0493	0.602	0.9168	0.4774	0.4687	0.5662	0.5012	0.5268	0.6226	0.5687	0.9281	0.3627	0.5629
ENSG00000019505.8	SYT13	13.3602	0.0176	0.0046	0.1462	15.2161	0	0.0264	10.907	0.0138	0.0158	0	5.0075	0.8364	0.0112	5.6985	0	0.025	0.8035	0.4949	0.3981	0.0532	0.009	25.1665	11.4104	7.5843	0.0889	0.0278	3.9142	41.1203	0.0053	14.6872	0.0046	0.0361	0.0319	0	0.1284	0.0149	0.5092	3.1145	4.529	27.4839	0.8036	0	0.1867	0.0183	0.5995	0	0.0173
ENSG00000019549.13	SNAI2	2.7949	2.2582	1.1142	2.9576	4.2198	2.3772	1.8578	0.9659	2.7488	0.7951	4.2777	5.5074	1.6054	2.3547	3.8268	1.1054	2.7442	2.4539	2.3705	1.599	3.3902	3.4762	3.0888	2.9738	3.802	1.2342	2.025	1.6037	1.1516	2.2261	11.3895	1.3622	3.1521	4.3204	3.4377	0.9166	6.6747	1.5097	0.3692	2.5867	4.9524	10.824	2.5889	12.2744	1.8026	21.521	1.8714	3.3484
ENSG00000019582.15	CD74	283.381	899.165	938.838	388.125	721.726	930.136	1169.24	141.805	624.473	2282.59	767.624	666.624	962.166	583.283	1766.66	1908.38	256.509	971.105	1305.02	139.944	402.803	1416.83	124.66	250.356	645.855	1012.24	1295.06	75.7111	244.271	613.517	974.003	1710.35	2317.3	546.015	424.905	129.111	460.618	499.103	1713.6	201.312	1277.31	712.098	584.567	1424.35	713.979	276.832	1561.54	2041.51
ENSG00000019991.18	HGF	1.3365	0.2543	0.1939	0.4817	1.8812	2.2339	1.9191	0.2888	1.2137	0.9793	1.0433	0.9319	1.6468	1.381	1.4959	0.4	0.7039	7.3209	0.9821	1.1725	0.9078	1.0665	0.8227	1.3404	1.2171	1.2997	1.1993	0.1972	0.6575	0.4988	1.5383	0.3558	1.9353	3.2275	1.7663	0.7059	0.5234	2.2521	0.8863	0.4958	0.9233	0.5873	1.3344	1.4137	0.7949	1.6819	1.6961	1.7765
ENSG00000019995.6	ZRANB1	2.2395	2.1228	0.833	1.8848	2.6459	3.4027	1.3577	2.4833	2.7151	2.6693	2.6235	1.7271	3.0586	3.4756	2.2045	0.95	2.3661	1.7273	1.5022	2.8543	1.8748	1.5274	3.1275	3.0657	1.4074	2.6366	1.4079	1.4793	1.6311	2.1436	1.8107	1.4207	1.1483	2.4465	2.309	4.9871	1.8881	2.8675	1.6245	2.0948	1.9322	1.8708	3.1443	1.5972	2.0525	3.0868	0.9763	2.2993
ENSG00000020129.16	NCDN	7.8387	13.3045	14.0595	11.7889	9.8127	7.0452	9.4085	5.4805	5.3421	14.3291	19.1387	6.4735	5.0661	10.7538	7.8316	9.4129	7.9895	8.0953	9.5106	14.0403	5.7095	16.5008	12.0986	4.9968	9.6439	13.7197	14.7402	10.5845	6.1546	6.335	5.8685	9.6632	8.9891	10.3799	8.5972	6.7141	7.042	10.7051	7.2477	7.738	7.2763	7.2493	6.2801	8.7603	7.8688	6.1393	4.9803	9.7862
ENSG00000020181.18	ADGRA2	5.1804	2.2025	0.3844	2.4896	6.3076	4.4656	3.4052	1.6634	2.9069	1.8747	4.327	3.2955	3.1915	2.8768	6.0243	2.7652	4.2303	4.0081	3.3214	4.6077	4.4697	4.6953	5.0203	5.7319	3.7247	4.2084	3.559	2.141	2.4027	3.1582	8.5357	2.5377	6.2838	4.9535	7.8204	2.0332	5.3592	3.3248	1.7691	4.2271	9.2299	4.369	3.5553	5.4889	1.54	4.3637	1.8049	5.3835
ENSG00000020219.9	CCT8L1P	0.0105	0	0	0	0.0238	0	0	0.014	0	0.0129	0	0	0.0194	0.0073	0	0.0126	0.0163	0.0135	0	0.0282	0.0096	0.0439	0.0125	0.0162	0.0124	0.0088	0	0.0396	0	0	0	0.0149	0	0.0208	0.0283	0	0.0121	0	0.0179	0	0	0	0.0068	0	0.0148	0	0.0216	0
ENSG00000020256.20	ZFP64	2.5277	4.697	1.8342	2.8469	3.7114	5.9296	2.2696	4.6221	3.3981	2.2321	3.622	2.333	5.7023	3.659	5.2083	3.6706	2.955	2.6073	2.6643	2.746	3.108	2.2889	3.1666	5.5197	2.9689	4.7148	2.8164	4.9786	3.9719	3.5288	3.7461	2.8571	2.1978	2.3691	3.2594	3.0866	3.5138	2.8095	2.676	3.396	3.2744	4.5941	2.7937	2.3958	2.5435	2.3564	1.3085	3.578
ENSG00000020426.11	MNAT1	3.1038	3.4671	4.5845	2.9863	2.5075	4.6754	2.4621	2.8336	3.7123	2.5357	4.2729	4.0028	2.5834	3.2951	2.6403	4.8731	3.661	2.0999	3.6078	4.3352	3.3299	3.2764	3.1691	5.6887	3.8191	2.3311	2.45	2.8969	2.3962	4.9256	2.9789	2.9431	2.2466	1.7385	2.7564	3.8102	2.6332	1.8289	2.1987	8.7976	2.6714	4.7568	2.5374	3.1853	3.7239	3.4928	3.7171	3.9671
ENSG00000020577.14	SAMD4A	1.1324	2.5042	0.4027	3.8675	2.1095	2.187	2.0072	2.7655	3.8818	2.8249	2.9705	8.6483	1.6426	2.4466	4.2685	8.5827	3.4581	2.176	4.1612	1.1119	1.9813	4.1833	4.6982	1.6594	6.8016	1.5572	1.526	1.4449	1.4054	4.4509	2.9904	3.2655	2.5364	2.6593	1.5678	0.2727	2.4068	2.0772	1.3181	3.8719	4.3702	5.5063	2.2859	5.6159	3.1614	2.9999	1.0777	2.6927
ENSG00000020633.19	RUNX3	3.1194	3.0301	3.0068	2.7591	3.934	5.4799	6.6301	1.8075	5.3443	7.0302	5.7134	3.3221	8.2484	3.2901	9.1725	2.9302	1.8072	6.9554	4.198	1.0819	2.1193	7.1804	1.7278	2.2501	1.739	3.6217	8.6945	5.9786	2.4861	2.7126	3.1262	6.8532	9.7829	5.0541	3.808	9.9524	3.0803	3.154	5.785	2.0952	8.5713	7.9135	4.8741	10.4392	6.3664	5.306	2.7518	8.8451
ENSG00000020922.13	MRE11	4.7753	4.8608	2.7301	4.1514	3.3747	4.9116	4.6234	5.2337	3.8293	5.5373	5.0604	3.42	3.7888	2.6398	3.8505	2.7834	6.4859	2.6273	1.9488	3.8215	3.4296	3.6741	4.1415	6.2509	4.0679	3.8983	7.5056	4.6471	2.5883	4.1681	1.3322	4.4899	3.0925	3.5178	3.7238	5.3659	3.8853	5.0131	5.2071	2.8462	2.3588	6.6027	2.9585	3.5869	4.378	3.5135	2.1085	3.1986
ENSG00000021300.14	PLEKHB1	11.0895	2.3843	2.8621	6.1095	5.8112	4.6639	10.3571	14.9132	3.5803	9.2741	14.7233	5.3258	6.0255	6.4595	3.5675	5.8303	8.4358	4.2974	11.3544	7.5052	8.0176	3.3539	9.1706	21.5256	4.5087	5.1632	7.615	4.9434	2.0027	15.7568	2.2988	7.0961	7.0229	19.8755	16.2596	4.5427	1.5923	4.6312	28.1238	4.0707	4.6911	2.0177	7.8246	1.9656	10.8456	0.1389	3.1556	4.1805
ENSG00000021355.13	SERPINB1	36.9161	27.7404	34.7022	46.7762	83.8293	56.6159	76.0642	85.1511	70.1738	63.6947	86.0669	127.85	51.8549	57.5112	202.969	116.169	70.8257	219.172	98.1947	54.8408	91.617	64.2998	42.2913	31.0049	65.3055	31.3414	48.8415	94.9655	369.879	146.45	134.585	116.637	71.3552	74.8116	52.8965	36.1402	186.188	54.9722	85.1196	36.4096	93.6731	99.806	107.467	107.877	142.468	62.749	147.873	161.65
ENSG00000021461.17	CYP3A43	0.0266	0	0.0287	0	0.0227	0	0	0.0089	0	0.0654	0.0679	0.0153	0.043	0	0.0382	0.008	0.0155	0	0.0046	0.0417	0	0.0464	0.0158	0.0052	0.0553	0.0056	0	0.0168	0	0	0	0.0284	0.0224	0.0132	0.009	0	0.0077	0.011	0.017	0	0	0	0.0043	0	0.0283	0	0.0137	0.0238
ENSG00000021488.13	SLC7A9	0.6829	0	0.2232	0.0296	0.3067	0.7212	0.166	0	0.3327	0.3153	0.0492	0.1033	0.0187	0.0328	0.0582	0.0568	0.0105	0.1563	0	0.1572	0.1363	0.2073	0.0724	0.1569	0.1202	0.1864	0.282	3.6082	0.0667	0.0222	0.0269	0.3075	0.0605	0.1605	0.8117	0.2488	0.2187	0.0889	0.2821	2.0957	1.1411	0.0578	0.0438	0.0955	0.1913	0.0465	0.0695	0.0242
ENSG00000021574.13	SPAST	2.9795	2.7833	1.6088	4.8332	3.074	3.7273	5.8346	5.2984	6.8371	3.2995	4.0797	2.2783	4.9505	6.2418	3.9038	4.1745	4.3576	2.8711	2.9351	2.9772	4.4874	2.0962	4.0839	4.8474	2.7523	2.1804	2.915	4.3	2.7678	4.7363	2.8448	2.9995	2.5757	4.9251	1.7645	5.0095	3.3824	4.903	2.8629	3.0706	2.6695	2.9613	4.1156	2.4037	3.6432	3.3285	1.6	3.7973
ENSG00000021645.20	NRXN3	0.9262	0.0721	0.284	0.1339	0.4424	0.9257	0.2832	0.1012	0.179	1.0395	0.1037	0.3016	2.311	0.3086	0.1753	0.9407	0.107	0.2323	0.8713	3.2065	0.2808	0.1843	0.4062	4.7694	0.1796	0.2748	0.2342	1.0575	0.2008	0.3605	0.128	1.3035	0.3392	0.0939	0.2898	0.8287	0.1052	0.159	0.5651	2.8039	0.2779	0.1185	0.7645	0.2043	0.136	0.0623	0.3767	0.2546
ENSG00000021762.20	OSBPL5	9.8779	4.5761	2.058	12.7515	7.0109	28.2154	3.7358	2.5726	4.576	7.2644	7.7725	5.3102	6.465	7.9418	5.2676	3.685	7.6501	3.3347	2.1487	6.2953	4.8531	3.4225	5.4524	46.9193	3.3441	6.2216	5.9767	6.2986	5.4319	3.4729	6.7841	6.7857	3.6729	10.7628	15.3213	3.9111	6.7397	5.9344	17.6443	6.0213	3.9148	2.0582	4.833	6.2253	3.7243	2.6103	1.2373	5.5065
ENSG00000021776.11	AQR	3.3157	4.2464	2.5473	3.1289	4.4556	4.7593	3.4958	4.0722	4.0625	2.9134	4.8005	4.7158	4.151	3.262	4.3476	3.6501	3.7008	3.4607	2.3227	3.8805	3.9731	4.6504	3.4382	3.9945	4.1679	4.0297	3.222	4.6437	4.2637	3.4541	3.0966	5.8167	2.2808	3.6474	2.073	8.5298	5.5089	4.7868	2.8849	2.6063	3.0045	5.828	3.1426	3.0372	4.8641	4.294	3.6572	3.8163
ENSG00000021826.17	CPS1	105.528	0.0392	0.0412	0.1747	50.7248	0.2096	0.1253	0.1598	0.1023	0.0352	0.0928	0.1474	0.1147	1.176	2.45	0.354	0.2843	0.1965	0.1645	94.1059	0.1943	0.1377	62.7733	12.8948	0.3686	0.1358	0.1628	0.0361	0.0535	0.19	0.5225	0.1904	0.3069	0.1766	78.9228	113.932	40.205	0.6042	0.0434	89.9609	0.2337	2.971	0.1023	0.2521	2.3952	0.2963	0.0787	0.151
ENSG00000021852.13	C8B	0.0514	0.0176	0.2768	0.1316	4.1125	0.4466	0.0842	0.0086	0.0963	0.0395	0	1.0024	0.1008	0.9619	0.0369	0.0154	0.0698	0.0413	0.1524	7.2675	0.0884	0.0179	3.5488	0.2388	3.7885	0.1504	0.6843	0	0.203	0	2.4521	0.2285	0.1008	0.2162	0.9107	3.225	0.0371	1.2845	0.4489	12.6606	0.3933	0.0137	0.2334	0.0363	0.0182	0	0.6081	0.1034
ENSG00000022267.19	FHL1	3.1796	1.2148	0.4129	9.3541	22.6737	5.4783	8.9414	2.747	3.2886	3.2475	2.2416	3.4993	3.6716	3.8791	5.0236	1.6151	3.0998	2.6699	3.8174	3.1646	3.1689	3.3986	2.0995	2.4805	3.3536	17.745	9.9679	0.445	1.709	1.5759	3.9999	1.6526	6.6579	3.9769	5.6267	1.1858	3.5801	5.8286	2.1455	1.2347	3.3061	1.9767	5.7416	6.3413	2.1026	3.2039	4.9414	4.7549
ENSG00000022277.13	RTF2	14.0175	23.3913	25.9376	14.3173	13.1647	35.4875	13.2401	21.729	17.7393	12.9579	16.9322	14.0228	15.0462	16.3171	18.0122	14.142	18.875	12.9496	19.3988	11.2889	11.2795	14.4693	12.8571	16.315	16.2584	11.6239	19.4612	6.3938	14.8112	20.7294	14.3586	14.8098	17.6244	10.8942	13.8568	11.9105	14.1995	17.5971	12.9634	15.7256	19.6086	20.1254	15.3515	13.0735	14.2995	25.6616	8.8806	28.2288
ENSG00000022355.18	GABRA1	0.025	0.038	0	0	0	0	0	0	0	0.0026	0	0	0	0	0	0	0	0	0.0029	0	0.0019	0	0	0.0016	0	0	0.006	0.0079	0	0	0	0	0	0	0	0	0	0.0017	0	0	0	0	0	0	0	0	0	0
ENSG00000022556.16	NLRP2	0.2031	7.5107	0.2236	0.5246	2.1395	0.8421	0.5146	0.4574	0.6607	0.3415	0.5143	9.9627	19.2261	5.246	39.3916	0.5478	12.3657	3.9582	5.4945	0.0722	1.2341	1.1359	0.1357	0.0603	5.2253	6.6165	0.3281	10.5413	0.313	13.1172	7.5388	1.0164	0.8004	5.2558	0.4842	0.0355	7.0537	5.0302	4.399	8.0764	9.7086	10.4655	0.5555	9.3921	22.1259	10.6167	0.1831	4.629
ENSG00000022567.10	SLC45A4	7.8061	3.8947	1.7778	9.406	6.6234	8.8079	5.3342	4.0877	9.9839	7.1806	8.8593	1.8995	5.0722	4.5357	4.6258	2.0748	1.9052	2.9264	3.8261	6.0766	5.7073	4.0915	6.5468	10.1761	2.6443	7.3119	7.3163	8.8636	8.2111	4.457	1.5849	2.7352	2.8643	3.7617	6.1853	40.4021	6.345	4.0816	4.451	40.4908	3.4073	3.7897	4	3.4656	1.7927	2.327	1.7329	4.3684
ENSG00000022840.16	RNF10	37.8561	32.702	30.3736	34.034	26.9711	29.2978	33.4689	32.0357	28.2345	45.1432	34.6688	18.1302	37.6359	34.6214	11.5351	43.1973	32.0429	29.0274	31.6108	31.5541	23.9029	30.3074	36.0038	36.1564	30.3273	37.4697	24.4573	26.4669	17.5439	43.0482	27.937	37.7691	29.1394	36.875	31.326	40.4114	30.9692	35.2163	30.0767	27.76	27.2768	32.2607	31.2249	29.8041	21.3666	34.7423	24.2663	32.8781
ENSG00000022976.15	ZNF839	1.4582	5.1872	2.4761	1.7864	1.9885	1.9409	1.1418	2.108	1.5327	1.9014	2.2318	1.6643	0.6552	1.8936	1.5245	1.8596	2.371	1.8155	1.0977	2.1974	1.46	3.0823	1.9961	2.2146	2.0117	1.4672	1.5772	2.2544	0.9922	1.1026	0.9238	1.934	1.0306	1.1374	1.8482	1.6068	1.4905	1.4363	1.0005	2.2	0.9314	3.1076	1.6376	2.0539	2.7739	0.8435	1.4796	1.3083
ENSG00000023041.11	ZDHHC6	10.9163	8.3642	11.5363	11.6233	13.2931	9.6611	9.1287	8.6429	14.7585	13.7076	14.9652	10.7347	8.19	13.4294	9.4491	6.3572	12.9564	9.6695	8.66	15.1001	12.5539	9.2597	18.2918	9.5755	8.8513	11.2111	15.152	8.9249	12.0698	10.0323	10.5103	10.139	11.3732	14.1272	12.8592	13.0312	12.7096	16.2403	10.1986	7.3658	6.8466	12.9979	13.1785	11.8963	14.3808	11.9252	13.1925	10.7448
ENSG00000023171.18	GRAMD1B	0.3244	0.2056	0.1501	0.1718	1.0704	0.4228	0.2809	0.5231	0.777	0.3982	0.2771	0.1473	0.2386	0.2532	0.8042	0.3908	0.1759	0.4708	0.2844	0.1818	0.2854	0.5978	0.7103	0.5129	0.4961	0.2454	0.4074	0.4512	9.4154	0.1835	0.2568	0.4244	0.6842	0.2674	0.2933	0.0671	4.1173	0.316	0.2322	1.5795	0.3843	0.3971	0.2842	0.8712	0.4091	0.1942	0.1668	0.5293
ENSG00000023191.17	RNH1	23.4636	19.9478	16.3325	36.9891	39.8989	24.4933	25.2348	7.8437	21.3931	36.9586	27.4614	27.1644	25.6622	18.8737	25.1395	30.8909	18.0253	32.1982	19.9137	15.3223	26.6496	25.8755	24.1569	23.5461	26.1206	35.5249	36.7732	35.7507	23.3355	37.5888	22.2722	48.6625	24.9305	22.8135	26.4749	15.6775	18.5514	27.6246	31.2662	19.7875	25.5958	16.2971	32.991	43.069	22.6762	7.9195	24.6369	29.8901
ENSG00000023228.14	NDUFS1	6.9712	7.6844	6.188	7.7769	9.2144	11.2031	6.2917	12.3539	9.5288	4.7479	10.525	5.9559	8.0423	11.8779	6.7681	8.0366	4.6669	7.2618	3.628	6.0011	5.5522	5.7981	7.8679	7.9957	6.3123	4.6567	4.3743	7.415	6.4295	8.3387	4.9096	6.2696	4.5464	8.6987	4.5876	13.0682	6.8888	8.8361	7.1973	6.1559	5.9949	6.6211	9.335	5.1393	9.012	9.8324	4.0289	7.704
ENSG00000023287.13	RB1CC1	10.8293	5.4021	3.0368	18.064	6.9605	21.2059	9.2717	9.1854	18.7619	8.1701	16.0516	7.7272	8.8113	10.8226	9.911	3.3763	11.4905	8.9936	7.4973	8.6823	8.999	7.1306	6.1015	12.2129	13.3766	14.0317	8.1133	17.8601	5.7646	12.269	8.5797	5.0736	5.9091	9.9351	10.3428	13.5984	4.5536	14.955	10.0202	14.8879	8.5691	7.0799	7.9537	5.7851	6.9265	5.8922	4.6399	8.0399
ENSG00000023318.8	ERP44	23.4133	24.5229	15.9251	13.2201	15.815	22.0135	13.5147	17.1464	13.7088	21.6984	15.8984	13.69	15.4452	31.6415	23.3631	22.4453	12.5251	20.6854	13.4633	12.957	16.0302	22.2911	19.0222	20.2142	10.2697	14.3817	14.7906	18.1542	20.6778	17.5684	19.3544	24.6458	25.2478	15.5073	13.543	15.45	17.0713	20.3368	22.0588	14.9808	23.341	16.6163	12.6341	16.025	16.0376	24.9126	22.6112	21.3086
ENSG00000023330.15	ALAS1	33.6106	71.418	32.6081	21.3084	35.1132	55.9105	72.14	39.6351	34.0663	21.0663	25.565	21.7781	42.8629	27.4998	24.1984	18.7411	30.5625	28.715	17.5851	21.5487	25.5295	28.5959	15.7457	47.98	28.2653	36.7715	23.5389	30.8181	37.5763	19.46	22.9355	38.6922	30.9037	28.9619	17.351	39.6726	21.5609	60.8671	27.7924	52.6493	34.8055	23.8456	68.1729	25.1991	21.7925	15.8128	53.9632	35.5348
ENSG00000023445.16	BIRC3	4.0308	1.9476	2.998	10.1756	7.3213	12.9597	19.8409	2.8288	8.0724	26.6066	12.1704	4.3588	4.1779	9.4414	51.0822	33.5247	7.2692	20.0984	13.8415	7.1686	9.3333	12.2537	2.9878	3.9115	7.5927	5.3355	22.443	1.4527	13.1734	26.1478	12.6748	13.7924	18.7778	5.1944	5.8624	4.7948	7.1016	15.2592	22.6628	1.2354	13.0494	45.1196	9.3733	33.4106	37.6779	5.4841	16.56	24.963
ENSG00000023516.9	AKAP11	7.0322	3.6556	2.6648	3.8733	11.6914	9.5454	6.9625	5.9827	6.2043	7.1626	8.1117	5.2765	8.5179	6.4361	7.4065	5.6952	5.1491	5.1905	2.9401	5.5797	4.6611	3.7916	4.4573	8.259	6.7233	6.5182	4.6448	3.9245	5.4715	5.1521	6.0176	4.5781	4.8961	6.0201	3.1976	9.0218	5.4062	10.9512	3.8718	5.123	5.4434	6.1067	6.664	4.6045	6.0627	11.6132	3.3659	6.0118
ENSG00000023572.10	GLRX2	3.2645	3.7004	3.0083	3.8982	2.6497	1.8243	3.1344	1.9391	2.9833	2.76	4.7466	2.0515	3.9121	2.8761	1.9461	3.5177	3.6302	3.3919	3.2484	2.1854	4.7618	2.0415	3.9133	3.8426	3.1758	2.6721	3.7792	3.5958	3.5279	3.9142	1.6238	3.7512	2.3398	4.1177	3.2433	4.8255	5.1101	3.0393	2.9524	2.2743	2.4555	1.8448	3.9659	2.396	3.1412	2.888	1.8844	2.8204
ENSG00000023608.5	SNAPC1	3.191	1.9563	5.017	4.1779	2.8426	3.008	3.6148	6.9887	3.1158	2.7355	4.9395	3.096	2.2814	3.7631	4.7514	6.9202	3.9189	2.8962	4.3976	5.1794	4.4449	3.7	3.32	4.4703	9.1718	1.9577	2.4551	2.2339	2.7673	6.0064	3.5793	2.7057	3.9885	2.4386	3.308	3.9065	3.3697	1.8545	2.7914	7.8677	3.344	6.9675	2.7137	3.2133	4.3413	5.2846	4.5687	3.5589
ENSG00000023697.13	DERA	13.0272	17.8968	11.7499	14.9848	15.7428	12.3147	22.752	7.9108	37.9254	16.1485	8.7883	22.2679	12.318	24.5237	19.1267	19.9839	18.5317	13.5009	20.5429	4.6515	13.3733	14.33	12.2787	19.5987	14.0958	9.8628	10.3276	22.7061	17.2769	16.851	15.7527	13.0209	11.8823	9.3744	14.4379	18.23	12.3633	15.5241	14.556	11.4307	19.9506	7.0034	11.1756	20.0907	17.1819	26.3049	43.1797	17.5967
ENSG00000023734.11	STRAP	61.4499	62.8106	38.0508	41.7926	45.6341	32.4787	49.6113	64.8681	56.9864	31.2538	35.5833	39.0801	33.6798	65.1563	55.5243	59.9255	38.3248	37.6006	48.8325	18.6934	31.5548	35.4582	75.8459	75.995	63.3221	38.9475	40.2143	52.063	66.2152	50.6012	44.0753	39.1594	42.4835	37.4726	40.5763	77.2376	45.8754	55.5275	34.46	54.7704	50.7154	26.657	36.7234	59.9299	55.7465	101.33	42.7544	54.3595
ENSG00000023839.12	ABCC2	0.4999	0.0306	0.0836	0.1081	0.9685	0.0778	0.0991	0.0389	0.2302	0.2503	0.411	0.1799	0.1324	0.1009	0.1437	0.0457	0.0643	0.4834	0.0391	0.1844	0.1602	0.153	0.4959	0.0468	0.5554	0.1217	0.1676	0.1608	0.2167	0.0718	0.0712	0.1274	0.1305	0.0975	6.939	0.069	0.0803	0.2101	0.0401	0.045	0.1111	0.1749	0.0639	0.2816	0.1681	0.1543	0.083	0.0641
ENSG00000023892.11	DEF6	6.4643	5.2369	19.8839	15.6277	11.0921	9.4784	14.5598	8.2918	8.4511	19.1268	21.362	8.0788	15.522	11.0297	19.3501	9.7948	6.8187	18.7483	12.3099	8.1798	6.8096	21.2293	11.7157	7.2135	8.1719	12.4529	27.4368	9.4813	19.0327	11.7589	10.0251	19.314	21.7583	13.3369	14.4157	6.8991	16.8415	10.5997	10.4144	8.5561	17.2132	15.4961	11.5627	26.6444	12.0732	6.4697	4.6075	20.1548
ENSG00000023902.14	PLEKHO1	7.603	8.9463	11.9193	3.5279	6.0313	8.6438	7.9762	4.2422	8.3331	7.8998	5.9159	5.3363	9.6743	4.7371	11.9476	8.1239	3.859	12.4005	9.5654	4.0354	9.0041	13.8638	5.9669	8.3884	5.548	7.8946	16.4096	1.8443	3.4879	13.2932	7.9268	7.6082	26.8514	7.5786	12.8396	2.0255	8.5515	5.2283	7.8259	9.2712	14.4863	12.4966	6.0718	26.8332	10.0914	5.1374	6.0587	13.2581
ENSG00000023909.10	GCLM	6.2551	9.0364	3.4895	8.3174	4.3139	6.4244	8.6902	19.524	6.6693	6.7269	6.9402	5.1215	5.248	9.106	10.7522	6.4548	7.0995	11.4631	5.2618	4.1079	16.7854	6.3285	5.7341	3.3535	14.3735	3.8693	4.7582	4.1439	9.6916	6.4323	3.511	5.0202	4.7216	7.6645	7.3453	5.7124	10.5335	15.8488	2.8609	3.4116	3.862	8.5768	6.2512	11.0737	7.4375	11.6615	7.5284	6.7278
ENSG00000024048.11	UBR2	5.1372	6.6271	4.8241	6.4974	6.8491	8.0087	9.9857	4.7984	7.6901	9.1398	9.2966	4.0347	7.541	8.0604	7.1294	4.8877	7.325	7.7614	4.1987	8.0947	4.2229	9.2891	6.6637	7.6001	5.5525	8.9527	7.2365	7.4244	4.9415	6.5892	4.1599	4.7915	6.0288	7.6855	5.6234	15.9392	7.6083	8.8608	9.0682	6.0307	5.2218	8.5436	12.3715	6.6844	6.5499	5.1321	9.6339	12.3446
ENSG00000024422.12	EHD2	24.9114	9.6789	14.9014	82.2964	57.5037	22.5577	67.3017	25.263	130.771	46.8261	64.5842	81.2013	23.619	41.4186	47.5959	30.932	63.3309	52.6258	37.2544	18.8339	54.2337	68.8404	26.978	31.9296	58.3748	57.0947	60.1392	84.0468	59.464	55.8405	81.1385	22.8049	42.1571	79.0763	32.0602	33.0287	37.6386	40.3174	51.4078	36.359	62.0906	55.8914	50.3044	42.1002	66.9987	80.5635	32.134	46.3315
ENSG00000024526.17	DEPDC1	1.6216	2.8216	1.8149	0.7435	0.2801	1.4761	0.4578	5.4987	1.2602	0.2848	1.1648	0.7549	0.3157	2.3348	2.2889	1.5821	1.2274	1.8946	0.4813	0.9631	0.777	1.4675	1.9749	2.884	1.2593	0.1963	0.5049	1.5129	1.1919	1.5916	0.9692	1.3533	0.7593	0.459	0.4174	2.7232	1.1345	0.4207	0.3116	3.2493	1.1768	6.0533	1.0491	1.2433	1.5868	2.8398	0.3915	1.7438
ENSG00000024862.18	CCDC28A	15.6796	16.6441	12.717	25.7125	15.7356	20.5115	30.7576	14.3628	23.5353	25.1037	19.5787	20.7238	22.6794	10.9276	17.9675	14.3052	12.0267	14.215	19.6541	8.8427	17.0137	18.2335	14.9636	10.3853	14.5126	16.8011	17.6248	7.2337	18.1803	17.1428	19.1107	11.4728	28.9013	16.0204	27.2107	9.7308	14.6974	12.1711	22.2822	11.018	15.6157	12.982	38.0663	14.8948	17.8153	8.694	29.0507	17.2926
ENSG00000025039.15	RRAGD	5.8684	11.2064	19.2638	5.2653	4.0937	12.1955	4.9434	15.8626	2.8027	4.2442	6.7588	4.2553	6.276	4.5491	4.8495	7.0438	1.0667	4.205	3.8031	1.7912	5.5195	4.0639	1.6077	8.1828	3.7645	2.9516	2.2709	4.6431	1.3131	2.9662	8.6904	9.3207	6.734	2.3594	4.5251	2.1331	1.223	37.399	51.2922	7.3356	4.9347	3.6344	8.7022	3.6893	5.4528	1.4001	5.9121	6.1791
ENSG00000025156.13	HSF2	6.6765	9.5172	8.3571	3.5694	4.8602	8.159	10.3195	13.8475	4.2218	4.4206	4.4741	5.1767	8.2748	4.3713	4.2068	7.5368	6.49	4.0639	3.9056	4.1119	6.2252	5.4812	5.834	5.0689	4.0384	5.0592	6.154	3.279	3.1747	4.897	2.5098	3.5827	4.7168	4.1481	3.8921	4.0737	2.9989	4.8458	7.7463	6.1868	4.1768	4.4148	7.9622	4.0089	3.6671	4.4382	3.8569	4.5971
ENSG00000025293.17	PHF20	5.6277	11.4839	6.598	6.3289	5.8488	17.7741	9.6812	15.1127	4.7399	4.8619	5.8172	5.0447	7.153	9.4273	9.7051	5.8381	7.6942	6.8583	5.2141	4.8932	6.6508	7.5483	6.3944	6.1697	6.5272	4.1358	6.9915	4.323	5.4076	7.9498	7.0558	5.0162	5.2207	16.0686	5.8955	8.3498	6.7372	8.1433	6.9147	7.0579	6.8096	8.9348	8.2186	5.4738	5.4377	11.982	2.2779	8.6232
ENSG00000025423.11	HSD17B6	2.5052	2.761	0.4439	17.7733	8.8645	3.6823	36.9647	1.1675	1.3893	39.9494	2.7343	5.6783	14.1098	2.9453	3.085	3.4617	38.6103	5.3105	1.0189	8.165	5.0658	1.5512	1.3979	3.4212	2.3832	13.6836	2.7464	0.2044	0.7934	3.653	12.2397	19.4072	7.6241	7.1719	3.2435	4.2146	3.886	23.1614	4.489	3.1012	2.0387	0.7687	49.298	2.052	3.5109	2.9979	2.4163	2.5973
ENSG00000025434.19	NR1H3	4.5487	5.2095	5.0601	5.5317	10.7119	7.3232	6.7662	3.6344	7.0531	12.6579	6.8057	4.1008	5.4726	5.0314	8.0779	7.4968	4.2841	8.7394	7.7341	2.4771	3.4722	12.0377	3.0878	5.4279	4.3405	6.7889	14.8041	4.6665	3.731	9.0445	5.0098	16.5424	16.83	3.433	6.4543	3.3337	10.1415	5.2107	6.5802	4.3865	7.421	15.6074	4.9547	18.2349	9.975	2.0711	9.8062	11.1597
ENSG00000025708.14	TYMP	21.8811	25.2795	67.6723	37.637	45.8683	28.6619	25.9564	25.6581	22.025	47.1313	59.9428	72.7694	19.0882	20.1832	51.3727	68.9212	27.7122	94.1994	32.0903	30.8441	48.1708	65.416	36.6946	34.6109	49.0378	20.2712	85.597	29.5951	26.9519	36.1296	64.3654	63.6124	84.9878	37.7158	38.9328	40.6054	64.2776	25.8773	47.8301	48.6003	46.4998	74.3908	22.0606	89.5559	49.1197	20.185	24.9815	59.5073
ENSG00000025770.19	NCAPH2	9.9597	10.7915	40.8057	11.1805	12.1608	6.303	6.2352	11.471	11.8996	7.3928	12.0572	10.9409	12.1979	5.5936	6.2122	11.9213	4.6922	10.1609	7.3231	7.1511	11.9781	7.7064	8.4397	10.9195	6.5432	13.0067	18.4241	9.5347	6.9501	6.4353	12.1287	15.8239	8.1531	8.7657	11.9194	13.0949	10.4008	11.2995	14.2336	13.7544	12.345	11.536	9.6906	12.0126	10.6945	8.9843	14.6124	11.1785
ENSG00000025772.8	TOMM34	16.2584	27.8523	16.3307	26.9334	16.2559	12.3014	18.5655	23.3191	15.1798	16.369	28.8692	13.9146	25.6042	18.3579	26.1198	21.8766	26.3179	30.4964	19.8032	13.5264	22.3631	27.0179	25.2799	16.4268	18.9359	28.4731	33.4312	8.2922	24.0176	31.8898	13.8116	31.4217	18.8944	14.9856	20.1044	29.1867	30.0846	15.4217	29.2955	16.5733	31.5058	29.3079	23.4243	26.2185	19.837	32.3974	13.7662	25.868
ENSG00000025796.14	SEC63	17.6143	17.6407	7.2008	9.3008	10.3286	15.6908	18.8961	15.2309	12.9074	13.1045	11.921	10.7214	22.1655	9.5456	13.6795	10.0112	11.5544	8.7106	8.2618	13.4044	6.4288	10.8837	14.7914	14.0439	9.5342	16.1803	9.7456	7.9022	6.9966	8.2771	10.1277	15.0602	10.9983	13.4395	8.2848	10.3358	9.0468	13.6288	21.9055	7.655	12.9992	8.4736	14.7202	10.1717	7.8857	16.7842	5.1201	10.5005
ENSG00000025800.14	KPNA6	12.229	21.0605	7.313	12.6618	12.9245	12.1074	19.1357	20.1968	13.3088	12.3886	8.1868	7.9392	12.0232	24.7641	14.4506	10.6942	16.4236	13.0317	13.6838	18.4736	11.1884	19.0134	15.689	8.6124	12.0059	11.5983	9.7905	10.2287	12.0911	11.6856	6.6723	6.9375	9.3207	16.4981	7.4419	20.1937	10.6245	14.1272	12.1852	10.9604	7.8539	17.2642	15.0904	9.3845	10.1438	12.1173	6.6356	14.9429
ENSG00000026025.16	VIM	79.2463	182.409	56.3706	65.3388	89.4524	59.4088	100.998	33.9181	87.3241	78.0571	37.4288	149.921	56.6305	77.612	139.474	64.1128	95.0401	94.5442	153.443	28.6692	70.5402	123.273	42.804	27.2308	111.292	62.8417	90.2726	17.3291	27.3046	63.409	188.931	80.634	217.419	78.0919	94.2	20.3092	90.1575	49.0869	57.1001	37.9047	136.715	54.2473	57.1637	272.938	40.6017	125.401	64.567	75.2814
ENSG00000026036.22	RTEL1-TNFRSF6B	0.1835	0.0475	1.2782	0.2484	0.3812	0.2827	0.2719	0.1265	0.3099	0.9105	0.1574	0.2539	0.1408	0.0843	0.3272	0.2017	0.5228	0.4985	0.0364	0.4474	0.3505	0.8398	0.4895	0.1106	0.552	0.7116	1.1891	0.6127	0.202	0.0905	0.0422	0.5217	0.24	0.2445	0.5707	0.0769	0.2455	0.3653	0.1036	0.074	0.0958	0.9191	0.4708	0.5809	0.4619	0.0753	0.0397	0.0828
ENSG00000026103.22	FAS	2.0692	0.8779	1.5367	5.1085	3.0892	2.7419	7.5101	3.3835	5.76	5.4111	3.0616	3.0373	2.2663	5.4573	6.2105	3.6063	2.0586	6.4851	3.9481	0.8167	5.7197	7.8321	1.446	1.3984	5.4807	3.4009	6.0235	0.6738	2.3118	7.3258	7.3249	3.8226	7.1484	5.6307	2.7485	0.7094	2.8927	7.324	2.5416	0.867	5.4308	7.6629	4.2376	7.4955	8.4555	5.2167	12.853	5.5991
ENSG00000026297.16	RNASET2	2.1032	1.978	2.0213	4.4083	1.7491	1.7409	3.9675	1.6369	1.2373	2.4873	1.6698	1.3242	2.7342	1.4175	2.6062	3.515	2.196	1.399	2.8278	3.0253	2.4744	1.9982	9.6429	1.5087	1.9776	2.4399	4.3718	2.2385	9.3882	1.6122	1.5668	3.442	4.1473	2.5645	3.2317	0.9091	1.251	1.294	2.9223	1.4381	2.4773	1.8513	2.1236	2.9938	1.3237	0.7228	1.0224	2.842
ENSG00000026508.20	CD44	16.8852	20.325	11.4098	18.2052	22.9635	27.0984	41.0443	10.1582	48.7515	39.8758	45.317	52.2559	21.4769	35.9241	76.1421	114.22	32.8855	31.393	31.6441	4.3436	12.5755	40.9793	13.6347	11.1112	55.9649	69.0233	39.3598	2.4671	59.4526	10.778	73.1635	77.3797	56.2894	26.0505	11.5726	7.7762	26.0225	40.1085	22.8766	12.5933	42.0697	19.3648	33.0188	98.7411	20.7512	146.94	38.7783	37.4513
ENSG00000026559.14	KCNG1	0.0616	0.0414	0.0047	0.0569	0.1839	0.0322	0.0212	1.8207	0.0902	0.1314	0.1275	0.0446	0.0299	0.018	0.031	0.0234	0.0327	0.05	0.0701	0.0029	0.0624	0.0362	0.0232	0.0502	0.3807	0.0163	0.0233	0.0122	0.1792	0.008	0.0773	0.0369	0.0726	0.0577	0.0219	0.0097	0.015	0.0053	0.0608	0.0059	0.0479	0.2393	0.0231	0.1603	0.0138	0.134	0.0067	0.0116
ENSG00000026652.15	AGPAT4	1.3644	0.3896	0.9127	0.3008	1.0902	0.4891	0.4841	0.3327	0.7962	0.2556	0.287	0.4483	0.3968	0.303	0.6109	0.3018	0.3383	0.4241	0.3094	0.5411	0.6212	0.5546	0.6495	0.5825	0.7379	0.8986	0.6062	0.1567	1.2161	0.1955	0.8886	0.5588	0.8815	0.4705	1.2685	0.2267	0.6515	0.5735	0.1689	0.8247	0.741	0.9619	0.3235	2.1452	0.4969	0.7748	0.1647	0.3656
ENSG00000026751.17	SLAMF7	15.4991	4.5329	3.7455	1.482	5.849	12.5952	7.472	6.2606	27.5169	3.359	18.7625	3.636	6.8275	3.7837	26.2402	5.5539	4.3545	8.1147	7.0073	2.2751	4.0468	27.3361	1.2019	4.3273	10.3631	2.805	9.5759	0.2196	3.5791	13.4128	10.1722	3.5285	37.4928	8.1664	9.4772	3.9298	4.924	26.3839	7.2963	4.4067	25.2789	21.9939	7.5907	16.6707	8.8643	5.3787	9.5657	19.8216
ENSG00000026950.17	BTN3A1	6.4288	6.2519	8.9895	5.835	14.2242	10.6358	11.835	13.2265	8.5211	23.778	12.3556	7.4746	7.4846	10.0756	23.0655	10.1337	3.5732	11.6975	14.2516	5.0138	7.3874	24.7002	4.7947	6.5186	7.5007	6.9054	16.3094	1.0498	7.535	9.1676	9.008	12.7476	18.8915	7.2385	10.4424	3.9314	13.1309	12.8063	25.5707	3.66	16.8052	23.3101	13.0594	15.2935	18.7259	7.8364	17.9513	22.6843
ENSG00000027001.10	MIPEP	4.5629	4.6146	2.6566	6.1526	8.5905	4.0641	4.6081	2.0093	6.8324	3.3726	7.3118	4.6836	7.4481	4.8552	3.2743	3.0247	2.9511	4.2269	4.4756	2.6612	4.048	3.612	6.0318	7.3682	8.4518	5.2831	7.2476	5.0639	4.5122	4.0772	2.9248	5.3208	4.4744	4.0096	4.56	6.9296	6.1315	9.3389	3.6548	3.0533	6.7648	2.949	3.9119	4.7649	4.2761	6.1501	6.0019	3.7985
ENSG00000027075.15	PRKCH	2.841	2.5517	2.0072	4.8842	3.5962	4.6337	3.4808	1.4728	3.2556	3.5281	4.1778	1.9613	3.1661	4.5002	5.3261	3.1736	3.6915	3.9026	3.8215	2.7769	2.8804	4.9144	3.1118	5.1971	2.7995	3.373	4.8007	2.0632	3.3566	2.8345	2.9004	3.5289	5.068	3.1556	3.3114	2.2227	2.2009	3.7452	2.9113	2.9161	3.374	7.4483	3.145	4.2632	3.954	2.9531	1.8693	5.4068
ENSG00000027644.5	INSRR	0.1182	0	0.0097	0.0148	0.0115	0.0168	0.0166	0.0181	0.0217	0.0249	0.0246	0	0.0125	0.0257	0.0226	0.0203	0.021	0.013	0.0094	0.003	0.0217	0.1365	0.0161	0.0105	0.1001	0.0056	0.0146	0.0425	0.0133	0	0.1342	0.0288	0.0113	0.1203	0.1914	0.0025	0.0722	0.0139	0.0173	0.0062	0.0036	0.0072	0.0175	0.0429	0.0048	0.0853	0.0139	0
ENSG00000027697.15	IFNGR1	22.5115	25.982	18.0468	41.2574	31.6876	37.3357	40.3718	26.5477	30.7874	33.7145	17.4491	64.5828	53.4494	34.0006	40.4969	28.1916	44.0829	32.8508	49.191	23.4515	34.2188	29.7942	35.2912	18.4881	28.835	23.6241	58.8065	11.3378	33.1728	37.4822	41.3673	44.5701	45.4212	32.3465	26.6319	12.8916	22.1365	33.669	33.9996	32.2709	39.7083	25.8085	81.1833	36.5917	26.5034	49.0375	41.2114	41.9375
ENSG00000027847.14	B4GALT7	7.1378	10.6224	6.8585	5.3469	6.2606	4.5736	5.3047	7.4011	3.4127	7.7655	5.5973	5.3143	3.6182	8.5127	8.9176	7.9061	5.5011	6.246	11.5426	4.1347	5.5208	10.391	6.7124	9.469	17.2093	7.023	9.6896	6.5447	8.4139	7.3	8.1829	7.2119	11.5238	4.1524	10.1621	4.8535	7.065	11.8239	11.9779	6.7099	10.2173	4.2735	5.0371	6.8172	5.3337	2.3878	4.2278	7.2648
ENSG00000027869.12	SH2D2A	1.9058	2.0948	2.2204	2.1067	1.6348	2.5119	3.9019	12.592	3.1892	3.8493	3.5103	1.2522	1.4793	2.708	8.4378	3.7056	1.2705	5.2544	3.0253	1.0187	1.2501	6.6233	5.0105	1.6755	4.2017	1.1512	5.2689	2.5844	2.026	5.7263	1.9834	7.4364	9.7679	4.6454	3.3864	0.6917	2.921	1.6013	4.2386	2.9103	5.5925	7.3001	2.3064	9.8776	5.9986	1.3714	1.8218	4.8754
ENSG00000028116.18	VRK2	3.2388	4.396	1.6494	5.3436	2.7814	4.64	3.3711	7.8046	6.3641	3.2177	5.1405	5.0414	4.7184	6.502	6.1026	4.9206	4.0081	6.1889	2.8479	2.6558	3.5878	5.2679	3.7814	5.8498	3.3146	1.9363	4.2426	4.433	2.8765	4.8768	2.9052	3.7052	3.2408	4.3294	2.0736	6.0886	2.9488	5.284	4.5148	3.9274	3.778	7.9461	3.8792	4.0733	6.5942	4.2917	2.414	4.7736
ENSG00000028137.19	TNFRSF1B	12.0944	11.9616	9.2692	10.9942	41.0127	21.2909	24.703	8.2077	19.6047	27.694	14.2374	12.4902	16.6789	12.9042	33.1183	21.5602	8.7	26.3129	21.2901	5.6254	8.2744	28.1481	7.7155	9.6002	9.2275	12.8347	29.4481	2.5398	10.5334	15.4123	21.6572	19.1455	46.0214	20.3512	18.245	9.5308	42.9163	14.1657	19.2218	11.2322	33.5738	25.2127	15.2317	42.258	20.2981	7.5528	9.1585	30.9149
ENSG00000028203.18	VEZT	11.1544	9.8377	3.9258	14.2648	9.5356	13.3117	14.6645	17.0095	12.9376	9.1171	8.5829	10.5272	14.9072	15.234	14.9599	12.3181	14.0457	8.4436	18.8124	9.9935	7.1396	8.5715	10.512	15.6168	15.9599	14.2531	8.1816	12.9611	6.339	15.9952	12.343	9.2283	8.8529	13.8878	10.315	15.8708	8.3364	17.7736	11.7355	13.2183	20.9628	14.3391	13.0279	10.3481	13.298	8.1608	11.0298	9.9257
ENSG00000028277.21	POU2F2	4.1653	1.868	0.7642	0.88	1.1726	2.3727	1.7336	0.7814	2.9078	0.8579	2.8687	1.758	1.0755	1.0662	4.4281	0.4602	0.7177	1.5686	0.9977	0.5645	1.4905	2.3363	0.4906	1.5743	0.6313	1.3148	2.4839	0.9115	1.5323	1.8981	1.7692	0.6	4.9805	3.171	2.2201	0.5234	0.5291	1.0633	1.3023	1.1509	5.2651	1.2649	1.6479	1.58	2.0462	3.2653	0.4618	2.7956
ENSG00000028310.18	BRD9	5.3186	5.0442	5.93	11.5278	5.6494	5.0332	4.673	20.2264	3.4473	6.674	4.546	4.4847	4.849	1.7073	4.9233	3.5662	10.1124	5.5997	10.0433	3.9989	6.3637	11.0213	10.3197	5.9742	13.4299	5.8938	13.6933	6.7375	3.7318	5.1303	3.0474	7.4676	4.9829	6.0216	5.1589	7.7971	4.8918	5.0223	7.9527	4.4942	4.5791	20.1216	4.9901	6.4404	7.6639	7.0484	3.1318	4.122
ENSG00000028528.15	SNX1	13.6802	9.7545	8.6228	7.8045	14.9006	15.8066	11.5077	8.4481	10.6143	8.6048	13.6378	12.0917	14.5712	7.7184	8.9476	6.4858	8.8959	8.4297	8.1067	12.5403	8.4227	9.5409	7.8958	8.5944	10.5541	18.6568	13.1305	14.6285	8.5307	8.6938	8.5082	19.6345	8.5645	13.9662	8.3027	14.8333	12.1013	15.7642	13.5889	11.9253	8.2428	10.381	9.0063	11.0273	13.0633	10.3999	15.3747	11.8737
ENSG00000028839.10	TBPL1	2.1441	2.5088	1.6261	1.4061	1.5379	2.7412	3.1268	4.5885	2.7742	1.6772	1.4611	1.7131	3.5508	1.724	1.5878	2.858	1.3651	1.4635	2.156	0.9851	1.9199	2.1177	2.5834	1.9741	2.1077	1.8547	1.7998	1.5356	2.2358	1.4294	1.6134	2.2743	2.3177	1.5307	2.6098	0.958	1.7843	1.6278	1.8786	2.8283	2.0554	1.8672	1.7557	2.4606	1.4647	2.3675	2.3653	1.85
ENSG00000029153.14	ARNTL2	1.2277	1.3566	1.3972	1.2573	2.8642	2.4523	1.3999	0.679	3.1535	1.3832	0.41	7.1536	0.8123	5.3263	10.2804	1.1474	0.7139	4.8928	1.8505	1.4689	4.3799	7.3674	3.3664	0.5877	4.9566	0.3908	3.0895	0.3483	12.5445	1.3829	3.2928	3.4539	6.797	0.9603	0.8551	4.3556	8.4697	3.1765	0.8673	0.8898	5.0333	38.3028	1.2457	16.1971	5.1707	19.2712	0.9724	19.4813
ENSG00000029363.17	BCLAF1	12.9695	14.4363	6.7307	8.3614	10.8079	17.0904	18.1806	22.41	13.7769	13.4427	10.0163	10.3336	21.0148	12.8942	11.9102	16.6466	10.6237	9.5976	8.7997	9.1021	10.1652	10.9602	10.4597	13.9327	11.7682	14.9701	11.7341	10.7749	11.6652	12.2962	8.0559	13.7267	11.1931	12.8615	9.761	20.4159	10.063	15.6785	15.6151	10.4146	10.604	13.7469	16.2915	10.4676	13.3907	15.3001	5.7702	13.0025
ENSG00000029364.12	SLC39A9	11.2718	12.698	10.2817	10.2318	14.9171	23.5633	10.5493	8.2937	18.1415	10.2542	19.7092	10.4851	25.7091	13.7058	13.3445	13.0154	9.1084	7.1878	14.6247	15.5714	9.8888	9.371	13.0003	21.9182	14.2375	12.3531	8.8301	12.7951	14.8605	14.3513	9.3901	10.742	7.8338	10.0268	12.9265	17.0643	15.0361	11.7724	14.9882	26.8533	12.4384	13.5998	12.4245	10.134	13.6956	19.0504	13.3987	14.718
ENSG00000029534.21	ANK1	0.3335	0.0874	0.035	0.8179	0.1328	0.1574	0.1438	0.3087	0.4281	0.0819	0.0781	0.4451	0.1036	0.1082	0.1712	0.0566	0.0366	0.0877	0.0374	0.3128	0.0671	0.1859	0.0213	0.2895	0.0868	0.0815	0.0913	0.1065	1.0499	0.0495	0.2585	0.1226	0.2386	0.0965	0.4148	0.0379	0.2839	0.5564	0.0997	0.0653	0.1939	0.2766	0.1276	0.4548	0.0921	0.4965	0.0134	0.1686
ENSG00000029559.7	IBSP	0.2569	1.0377	0.1603	0.1469	0.4179	0.6925	0.0183	0.3731	0.0239	0.0137	0.0975	0.7084	0.0618	0.9514	1.7952	0.2815	0.355	1.0609	0.2414	4.6734	2.7528	0.5135	0.4118	0.0086	7.0168	0.0466	0.5942	3.2608	0.6611	0.3487	2.5952	0.0952	0.0375	1.4798	0.1958	0.7295	0.3032	0.1377	0.732	0.8958	0.53	1.4566	0.0869	0.4257	0.0474	0.3075	0.1837	0.0599
ENSG00000029639.11	TFB1M	2.6494	2.0203	3.2381	2.2855	2.1176	2.4802	2.301	2.3011	1.8373	1.7359	2.3009	2.3675	2.9607	1.9296	1.476	3.2672	1.6468	1.6896	1.1709	1.5589	1.8795	3.0482	2.3635	2.3569	2.8014	1.8308	2.1753	0.9949	1.8214	2.2541	1.1882	2.4051	2.114	1.4874	3.9944	3.0768	1.9921	4.3909	3.7905	1.7139	2.943	1.4938	2.8029	2.2862	2.0975	2.6862	3.5933	2.2066
ENSG00000029725.17	RABEP1	5.0918	4.2823	2.9323	5.0623	3.8888	6.4691	4.9813	6.4911	6.8193	3.4573	4.7009	5.3592	6.7638	5.7481	5.929	4.2894	4.0465	4.428	3.0798	4.2925	2.855	4.9095	3.8008	7.785	4.2571	3.4502	3.1815	5.7284	2.2737	2.6746	3.4205	4.4673	3.4845	6.7921	4.1288	5.7474	3.6271	5.3701	3.8282	4.8727	4.7534	5.7945	6.2165	3.7448	4.1962	4.0023	1.4889	5.576
ENSG00000029993.15	HMGB3	330.929	77.1218	136.184	42.3963	42.9112	147.02	35.936	148.783	60.5916	83.0373	22.5474	172.227	23.8301	93.5038	35.1927	48.3508	63.8757	51.2524	32.1852	228.406	125.45	25.5629	195.436	119.591	42.5552	47.9243	23.4357	272.293	10.0523	212.729	68.1519	14.2828	33.9886	44.8272	149.655	164.424	56.7252	18.4662	133.714	216.879	106.798	52.4735	105.372	56.8382	156.197	42.9182	6.3857	44.3641
ENSG00000030066.13	NUP160	8.1794	11.9477	7.1378	7.5314	6.5157	9.5521	6.8963	9.3063	10.0649	6.4683	12.2787	5.1877	11.4598	10.7026	8.2748	4.2216	5.1795	7.2474	4.1175	4.1852	5.0604	7.3345	6.0937	12.7034	8.3971	6.7832	6.5159	10.7141	4.3533	6.7021	5.2891	8.7399	4.4546	9.727	3.8958	12.8389	7.6502	9.9753	7.4529	7.7527	6.7838	10.9931	10.7674	6.853	8.2929	8.6329	6.2372	9.8309
ENSG00000030110.13	BAK1	11.9921	12.2478	11.5914	26.1355	17.6606	7.9977	20.8099	6.866	18.6362	11.7739	25.8655	5.5653	28.2377	11.0886	8.2598	9.4562	6.7738	15.4664	28.76	7.3639	7.6411	15.9109	11.2412	8.5454	12.2297	16.1042	13.6019	9.4552	12.1452	21.3577	11.2309	11.6938	17.1018	10.7748	9.1803	10.4705	25.6733	23.9725	37.6302	16.8096	14.3231	12.8117	16.9247	14.4619	10.8633	9.11	32.2807	20.7459
ENSG00000030304.14	MUSK	0.0268	0.0122	0.0055	0.2126	0.165	0.1045	0.2193	0.0051	0.0532	0.0493	0.0334	0.0278	0.0918	0.0371	0.044	0.0161	0.0178	0.0221	0.044	0.0188	0.0439	0.0347	0.0068	0.0459	0.0136	0.1535	0.1019	0.1759	0.0227	0.0016	0.0076	0.0109	0.1286	0.0719	0.1085	0.2702	0.0033	0.1275	0.0685	0	0.0969	0.0082	0.1861	0.0405	0.0379	0.0264	0.0315	0.1197
ENSG00000030419.16	IKZF2	0.587	1.799	1.5139	2.0176	2.3388	0.744	1.9097	1.6071	3.2052	1.7808	0.236	1.9786	1.1983	3.3856	1.6479	1.149	1.7839	1.6288	2.4266	1.2294	1.177	2.3055	1.9325	1.8474	1.6759	0.7623	2.1712	1.2915	1.6539	2.1592	0.9322	1.1097	1.0538	1.6747	0.9583	4.1045	1.4725	3.3188	1.4442	0.7954	1.4168	2.3414	1.5265	1.3655	2.3469	2.0645	0.599	2.2234
ENSG00000030582.18	GRN	138.933	122.984	172.904	211.052	375.295	203.909	131.153	99.3304	174.519	276.755	135.217	152.529	187.328	187.821	271.342	162.152	274.92	185.41	305.757	148.052	118.057	237.832	141.998	106.504	190.448	149.064	252.064	123.317	146.342	135.327	267.153	197.617	278.718	192.38	208.558	161.048	129.107	200.866	365.389	119.218	249.401	159.265	211.88	299.577	200.215	60.9459	139.091	273.402
ENSG00000031003.10	FAM13B	2.8359	1.7817	1.8479	2.1305	4.4945	3.1746	3.197	2.0274	2.3955	4.4335	5.9031	3.0959	4.3755	2.9434	2.5998	1.9234	3.3634	2.9482	2.4935	4.22	3.3481	3.2211	1.9213	3.0081	3.1109	5.7109	3.0428	3.2053	1.8483	1.5923	1.7784	3.9498	2.192	4.1643	3.2786	11.382	2.3805	6.4356	5.0918	1.7688	3.1297	3.2799	2.8616	3.9922	3.9713	2.8948	3.7136	3.3472
ENSG00000031081.11	ARHGAP31	2.1139	1.9256	1.7347	2.7577	5.5275	6.7308	3.2236	1.4624	2.4574	3.0175	12.8998	3.397	10.0831	3.9236	7.5058	2.5036	4.5526	5.851	3.8702	1.7209	2.4831	3.7232	1.8212	2.795	2.677	10.5443	4.3173	0.9764	2.0709	1.9987	5.7768	10.8725	4.3418	6.1711	2.6339	1.5632	2.0742	10.4941	3.5305	1.8586	5.2081	2.4522	5.0371	5.7697	3.2527	6.1009	9.0853	6.419
ENSG00000031691.7	CENPQ	2.2804	6.8753	3.8085	2.0938	2.174	4.2047	4.2442	6.0269	5.9357	2.4767	1.4978	3.493	3.6491	3.1308	7.1056	7.3152	2.5819	4.8576	3.004	3.8164	2.9402	3.4864	2.6284	3.2548	2.7751	3.2613	4.8029	3.5811	3.126	8.2078	3.0062	1.6205	2.1232	3.5921	2.164	3.0985	2.4773	3.351	3.161	4.8748	3.7779	6.537	5.9056	5.8541	3.5112	4.8845	4.0246	8.4556
ENSG00000031698.13	SARS1	47.3984	79.3347	18.8842	46.3871	26.8047	29.0492	39.9865	25.4863	32.2475	30.0622	55.6731	42.1227	54.777	49.4191	30.3502	39.9584	67.69	38.7472	43.1758	17.4504	29.6809	40.6325	35.7919	55.6983	38.7451	44.7122	29.8566	27.2038	26.271	36.7586	42.6695	48.3787	37.7552	42.3527	28.7989	39.4932	28.6966	37.65	26.195	42.4275	35.6165	38.9072	40.6604	28.8636	34.7858	53.7579	70.1995	50.3488
ENSG00000031823.14	RANBP3	9.606	8.7761	10.4064	8.1514	7.8587	7.6554	7.9864	5.9559	4.8304	10.8593	7.9528	10.9345	11.1392	6.6905	6.8701	10.9635	5.9298	8.8937	4.8351	7.0596	7.9264	7.88	7.1906	6.9379	6.1315	12.9019	11.8117	5.9689	8.0132	7.5787	6.9221	10.0575	8.3269	10.192	11.6137	6.5336	7.7669	10.5635	8.1573	8.496	8.8819	8.0166	9.4255	8.9167	8.5814	3.9193	7.5729	7.5552
ENSG00000032219.19	ARID4A	2.6083	2.0602	2.6637	4.3802	3.1637	6.4287	3.3928	2.3099	5.3878	4.7524	6.2154	2.9899	5.757	3.2993	4.109	2.9552	4.7142	2.3161	1.9106	4.3292	2.5392	3.6208	2.2104	5.5568	4.325	5.4499	3.0624	3.5201	2.3082	3.2031	2.9603	4.7965	2.6052	3.3908	2.5862	5.62	2.4795	5.6143	3.3607	4.4499	2.9574	4.0314	4.5413	2.9462	4.0766	2.7431	5.9009	4.0621
ENSG00000032389.13	EIPR1	7.6679	3.9901	5.1983	5.9838	6.3491	3.6089	5.054	6.9031	6.2247	4.8898	5.9993	4.6024	5.5845	8.2677	3.9355	7.0556	4.2105	8.098	3.542	6.1234	6.4411	4.4562	8.3903	7.1282	3.748	3.102	5.3632	4.7517	5.0335	7.8792	4.5299	4.2318	5.2839	3.6971	4.9105	8.7208	5.7134	4.1609	4.4057	6.0102	5.6688	6.1857	8.6107	5.8757	7.7723	2.9577	3.2691	4.6619
ENSG00000032444.17	PNPLA6	8.699	6.1789	10.7487	8.6754	18.825	10.6181	9.07	6.1692	5.4838	16.1613	12.8593	11.0532	10.6123	9.6521	10.6657	9.6581	8.9669	16.3827	8.2801	7.2233	8.7915	9.6553	12.9644	6.1351	13.7498	11.6311	16.143	7.9068	11.3661	9.2096	11.2066	10.697	12.1002	10.048	14.3012	5.9547	9.913	11.7104	9.7046	9.8168	14.4321	8.6807	16.2913	21.4391	10.001	3.7202	6.5618	9.5029
ENSG00000032742.18	IFT88	1.5131	1.2037	1.6588	2.2917	2.6807	1.9017	3.5458	1.331	3.4602	1.0479	2.4978	2.1017	2.4194	2.1924	1.3782	1.4606	1.2183	3.1317	1.3708	1.7398	3.3663	1.7924	1.6684	3.3024	3.3292	3.6261	1.6162	2.0979	1.8567	1.792	0.9402	1.6799	2.272	2.0505	1.5865	2.5969	1.6861	3.421	1.2707	1.4401	1.6571	1.5865	2.4941	1.5578	2.3457	1.9722	2.0241	1.4581
ENSG00000033011.13	ALG1	3.49	5.0777	2.0362	3.3269	5.1744	3.4464	10.2974	2.8067	3.4885	3.5866	4.2055	3.2403	8.0975	3.3207	3.3891	9.8382	2.8477	3.6135	6.1036	2.8406	2.9319	3.24	4.7719	6.3758	5.4364	6.2135	2.8705	6.5514	4.2156	4.2852	3.9064	5.3681	2.9825	4.8767	4.4742	6.3523	7.3012	3.5365	4.4925	6.8739	3.8666	1.7469	6.4393	3.4025	4.886	3.255	4.6069	4.1669
ENSG00000033030.15	ZCCHC8	4.0487	2.4534	3.7217	3.2325	3.4843	3.5337	3.8472	5.5411	3.8052	4.6238	3.5805	2.8056	3.3906	4.7907	4.4245	4.5037	4.8575	4.0952	2.0899	3.3258	3.0148	3.6692	3.5516	5.0321	3.5899	3.7993	3.3471	5.1268	1.6487	4.6395	2.5696	4.2712	2.5361	3.4991	3.4796	6.4061	3.5032	3.2316	3.6891	3.0359	3.0315	4.4826	3.651	4.5031	3.9869	3.2728	2.3828	3.1474
ENSG00000033050.9	ABCF2	3.0789	6.0281	7.2829	3.1156	2.437	2.1542	3.3835	5.0151	3.1619	3.0513	4.1336	4.2112	2.1649	3.2929	4.3862	4.9219	3.5625	4.8357	4.3788	3.4412	4.7156	5.9787	7.1096	2.7874	4.4897	2.7648	4.3638	3.5019	3.0243	4.97	2.5705	3.582	4.1626	3.7047	4.0289	3.4367	4.8636	2.2958	3.8764	3.8	3.4663	4.4347	3.0463	4.0818	3.3531	4.5553	2.1147	4.2902
ENSG00000033100.16	CHPF2	19.9862	39.3497	14.5634	10.8424	18.9878	20.6833	22.0373	39.3834	16.193	20.1084	17.5459	33.1994	25.8078	21.4863	44.2452	27.8202	16.4884	25.7433	31.2715	30.1867	18.8304	46.5227	35.9072	28.2448	30.4827	21.1473	25.5687	29.1437	20.8896	17.8359	21.5905	17.5457	21.4526	27.2576	22.0274	21.8152	19.1935	25.7567	20.46	31.0974	27.4107	31.2766	17.4271	24.409	14.7562	15.9006	9.9464	27.2904
ENSG00000033122.21	LRRC7	0.0474	0.0117	0.2249	0.0162	0.0179	0.0102	0.1072	0.0195	0.0325	0.0402	0.0264	0.0232	0.0205	0.0308	0.0241	0.019	0.0485	0.0248	0.022	0.0742	0.0241	0.0236	0.0348	0.0185	0.0291	0.044	0.0547	0.0449	0.0208	0.0125	0.0081	0.0549	0.0229	0.0301	0.0174	0.0189	0.0193	0.0298	0.0065	0.0192	0.0068	0.0288	0.0504	0.0289	0.0356	0.0456	0.0108	0.0094
ENSG00000033170.17	FUT8	5.3739	6.0835	4.6079	3.231	6.2025	23.0799	12.4099	5.9761	20.7876	3.5386	10.6863	26.8379	14.7038	6.7199	9.3607	5.4437	4.6804	7.5228	12.2886	8.0881	2.1529	7.1362	6.4369	27.979	6.9079	6.4945	5.1857	15.2917	5.6549	9.9856	7.7376	14.1697	6.8856	10.5385	6.8375	13.0383	10.6719	4.1174	3.6937	30.3462	14.3899	30.631	7.2436	11.0412	9.7889	11.3698	13.2646	8.6255
ENSG00000033178.13	UBA6	3.8544	4.7371	7.0388	2.8106	3.8889	6.2297	4.6575	11.2369	4.6742	3.8761	6.156	5.4497	4.4254	7.0421	7.9356	5.1698	4.3391	5.9544	4.0036	2.6657	3.4937	7.9445	4.8612	3.2663	6.6047	3.9328	3.6627	3.9516	4.5215	4.0438	3.2634	3.6528	4.0071	4.285	2.4717	4.2258	4.0493	5.1356	4.9067	4.037	3.8248	11.6438	3.1549	7.7647	7.2275	7.2953	2.2479	4.5619
ENSG00000033327.13	GAB2	11.0175	6.9442	2.2477	7.4911	7.051	22.7291	7.7534	4.0538	5.1694	5.1456	4.5734	4.9141	3.4041	7.7095	8.1325	2.5365	11.7316	6.1848	3.9321	4.8457	4.9681	5.9426	5.1228	25.1926	2.997	4.0474	6.3799	3.5113	5.6896	5.6203	4.223	13.4881	5.453	8.3743	5.7988	10.3784	2.3127	11.103	12.8776	15.0324	5.0757	7.2238	5.4771	5.7759	4.7609	2.5401	7.3835	6.2916
ENSG00000033627.17	ATP6V0A1	4.6402	6.0386	9.2646	10.4015	8.336	9.2723	12.647	5.4613	9.6232	8.2007	11.023	5.7491	6.6602	5.8595	7.2519	9.3965	7.5837	5.9322	5.6768	5.4027	6.2379	7.3608	4.8653	4.516	13.7387	9.0519	8.0346	8.8791	6.1614	3.164	5.9973	9.6457	5.9871	6.9544	7.6512	6.3557	6.576	9.7251	15.4023	5.2059	9.1639	3.9173	11.2736	7.4694	10.0755	4.5998	7.4312	6.8517
ENSG00000033800.14	PIAS1	2.5113	1.8382	1.5984	2.9536	3.9648	3.9944	3.2729	2.9367	3.42	3.1326	2.9342	3.0161	3.7934	2.7631	3.4794	2.3587	2.5575	2.8998	2.0799	1.9165	2.8514	2.9102	1.9822	2.5603	2.443	4.3421	4.278	2.8615	2.927	2.9554	2.7462	2.5725	2.4672	4.3237	1.8939	3.258	2.707	5.2612	2.9553	2.1628	2.1926	3.8541	3.3729	3.0838	4.6003	2.9072	2.4153	3.408
ENSG00000033867.16	SLC4A7	2.9943	5.951	4.3444	1.5671	1.7153	6.2397	2.8106	4.3183	1.5319	1.6187	6.1121	7.9409	5.8889	1.9536	4.237	1.8178	1.0723	3.145	1.4151	2.9861	1.7192	2.0235	2.2599	3.947	5.7911	1.9865	3.2918	4.1638	1.4456	2.0459	2.032	2.8276	3.2081	4.1008	1.2764	4.9886	1.8173	2.1595	1.6034	2.1682	2.9075	3.8318	2.0461	3.1978	4.2872	2.4141	2.7569	2.4514
ENSG00000034053.14	APBA2	6.2607	7.1381	0.5469	12.5535	1.9866	0.9135	4.5248	12.5758	0.8698	3.5184	0.6253	7.4228	13.9348	11.8833	2.3491	13.9856	0.468	0.6205	4.6272	9.792	5.2962	1.0974	7.3464	4.1941	2.9802	10.026	5.9138	13.5923	1.5644	11.3305	2.428	5.4632	4.5483	10.1969	1.7731	5.8219	5.8254	3.5845	6.514	14.6308	3.8248	3.0539	5.0971	1.5235	2.0078	1.2908	0.3207	12.5755
ENSG00000034152.19	MAP2K3	17.8838	21.8778	6.1376	24.3724	25.1982	19.0455	24.7836	41.4257	19.1823	27.0421	26.6012	18.6346	17.7654	18.9446	16.4432	18.4661	10.7385	15.5386	21.0702	15.6537	13.5557	23.3014	13.4727	15.0003	25.3986	26.1212	19.0253	24.592	44.876	19.3973	16.5631	19.4716	18.37	16.4191	18.5985	21.6413	27.0708	32.8985	20.4335	13.4215	29.0017	17.5564	16.6132	16.1205	20.3274	23.9147	10.9837	15.582
ENSG00000034239.11	EFCAB1	0.0905	0.5332	0.2685	2.747	4.6809	0.0299	0.079	0.0121	1.2199	0.1481	1.1329	0.4635	0.824	0.0251	0.1559	0.0543	0.0351	1.4139	0.4334	0.0243	7.3795	1.2023	0.0144	0.0677	0.7583	0.1789	3.6318	0.0076	1.0956	0.0347	0.0779	0.0086	1.5366	0.2805	0.4233	0.0023	0.0436	1.5279	0.0077	0.011	1.0502	0.671	0.1858	0.3408	0.0213	1.9521	0.0744	0.2372
ENSG00000034510.6	TMSB10	2861.53	2969.9	7540.63	2557.11	2680.31	1074.32	2601.56	4212.9	3664.32	1906.07	1453.88	5628.56	3392.53	3103.32	3850.93	3707.62	2906.08	4542.68	6088.26	2629.82	5300.96	2964.17	3027.83	2602.75	2657.96	1805.17	2889.87	2747.77	2989.37	5122.11	4728.92	2451.99	5124.59	2009.01	2709.54	2100.22	2538.48	1849.35	4876.14	2979.58	4244.25	3569.23	1965.74	5059.32	5220.01	2764.19	2602.05	2800.04
ENSG00000034533.12	ASTE1	1.5686	2.2694	2.4572	1.7229	1.3602	1.9835	1.8206	1.959	1.9957	2.4598	2.0738	1.3162	2.1565	1.7716	2.6878	1.5751	1.5382	1.6847	2.3303	1.1688	1.9916	1.9783	0.8292	1.8399	1.7137	2.847	2.0419	1.5032	2.1343	1.2973	1.6392	1.6757	1.9908	2.9198	1.4313	1.2855	1.4717	3.0635	1.3266	1.4766	1.6327	2.0605	2.2061	1.8886	1.8563	2.1521	2.3397	2.4547
ENSG00000034677.13	RNF19A	15.1718	40.0171	6.8156	28.0621	10.3282	29.553	46.2425	10.6498	33.8344	21.2942	13.1626	45.7225	19.6938	29.084	18.6236	20.8119	21.7498	53.6945	24.082	12.3821	18.7846	53.475	35.4814	12.0031	25.2452	29.5111	14.2672	17.2768	10.461	25.3486	26.1866	20.0143	28.6157	17.9357	13.4268	12.8334	8.1349	26.1279	11.9776	44.0502	29.0551	16.9703	25.2821	13.0941	126.627	9.8691	13.1955	12.9748
ENSG00000034693.15	PEX3	3.3334	5.9769	2.9844	6.1412	2.5482	3.9417	5.1103	7.2827	3.5586	3.6796	2.6107	2.8083	5.681	3.2115	3.3438	4.5673	2.9024	2.7652	2.3025	2.6143	2.6051	2.6464	3.928	2.5786	3.1348	2.9395	3.776	1.3593	1.8006	2.8511	1.4548	2.6556	3.3696	3.4743	3.592	2.1019	1.5742	3.7863	4.9462	3.8138	3.0509	3.5371	5.9505	2.9968	2.6343	3.8167	3.8415	3.8265
ENSG00000034713.8	GABARAPL2	24.6059	13.2592	9.49	18.4305	23.2898	29.4449	20.1071	18.4047	30.0126	16.5671	28.0196	20.1237	39.3491	14.8789	17.5789	11.0963	29.4831	13.344	45.9816	29.5213	20.8408	21.0517	46.3863	18.8623	21.026	35.1874	19.6139	21.9031	28.1925	17.0861	20.3902	21.5337	29.9825	18.5028	27.0568	15.3629	16.5945	26.3295	27.9022	26.4299	26.9793	13.2211	24.0621	18.5533	24.4287	16.1479	59.4325	21.242
ENSG00000034971.17	MYOC	0.0167	0	0	0.1464	0.587	0.0207	0.6833	0.0223	0.0714	0.1025	0.0122	0.1468	0.0154	0.0231	0	0.0301	0.0194	0.0214	0.0291	0.0299	0.0306	0.0465	0.0298	0.0904	0.0495	0.7043	0.0961	0.021	0.0494	0	0	0.0831	0.0374	0.0165	0.0113	0	0.0723	0.0412	0	0.0152	0	0	0.0216	0.0707	0	0	0.0172	0.0149
ENSG00000035115.22	SH3YL1	7.5969	1.9752	5.2181	12.0493	7.6145	4.4427	5.4626	3.492	9.9583	10.6035	9.8361	4.7105	6.189	8.2201	2.7994	8.6734	7.0518	5.5834	4.9006	4.6212	9.3457	4.4918	9.4679	5.9999	2.4507	4.2597	6.5561	7.8707	10.0177	8.6512	4.7956	8.2359	5.002	7.1784	4.5403	6.8294	9.2484	9.5257	6.4738	4.4421	2.9376	3.7419	6.1799	2.4705	9.6234	1.307	11.1157	4.596
ENSG00000035141.8	FAM136A	24.0853	16.4951	27.5237	17.4442	11.7099	12.256	13.6585	32.9895	31.7332	16.4315	15.8891	11.8717	11.4856	20.6077	12.9793	18.2092	12.1208	17.7875	11.7759	15.5144	15.8103	15.164	20.9495	16.1168	17.8358	12.4323	16.1839	22.8037	12.9066	12.5633	6.0829	16.8286	14.3991	15.6379	15.0419	24.1865	16.1464	16.6075	15.6089	14.5915	9.7382	20.9224	8.855	13.4196	13.3187	9.0505	11.0133	12.1852
ENSG00000035403.18	VCL	13.6168	11.8305	5.2356	30.2265	16.5138	11.4778	10.2985	28.0783	16.352	9.9986	13.8187	17.6475	16.7958	21.5474	23.1922	7.6244	15.4251	18.783	7.2751	11.7211	17.6131	25.6653	26.5542	17.0177	20.4397	16.1839	10.7678	8.5231	25.8668	14.5772	17.2677	10.24	12.6841	29.9449	14.7622	15.5748	21.0073	21.2611	8.1045	10.2279	16.0172	28.0595	12.6738	25.0489	10.1692	31.7759	11.9321	14.6953
ENSG00000035499.13	DEPDC1B	1.5139	3.5739	4.9946	0.4654	0.7746	2.1638	0.5061	6.4574	2.5967	0.5778	1.5651	1.2522	0.5962	3.2415	2.0668	2.3878	1.1524	2.9864	0.4087	0.5448	1.235	2.4115	1.5208	5.7413	2.8891	0.266	1.0023	1.7543	4.6633	0.8495	1.4301	1.6072	0.8266	0.5386	1.2016	2.7135	2.1384	0.5084	1.8075	4.1485	2.0592	6.4542	0.7	3.1991	3.8783	2.6579	0.465	1.8061
ENSG00000035664.11	DAPK2	1.2209	1.1215	1.8503	2.8346	1.3771	1.5173	1.2885	0.2604	0.6018	6.6316	2.6031	1.1618	2.1872	0.8044	0.5742	1.4019	2.6739	0.6279	2.4241	2.7384	2.0056	1.255	0.2164	0.8007	0.5309	6.0952	2.5407	0.778	0.2954	0.6765	0.323	0.9373	1.3101	1.3783	1.5179	1.8778	0.498	1.5097	2.7158	0.5694	0.456	1.3438	1.0966	0.9309	1.3217	0.4086	1.0083	0.7425
ENSG00000035681.9	NSMAF	6.8333	3.3068	3.4937	8.8248	5.3338	13.4888	5.8855	7.2628	11.584	5.7305	11.5975	6.3077	6.186	5.7836	5.5601	3.9062	1.9626	7.2701	3.7916	4.7887	3.6186	4.534	3.1089	9.0543	8.482	6.8317	6.0883	9.4204	4.5227	6.6276	4.9255	5.119	6.4243	5.051	8.495	8.7602	4.5428	8.1262	6.2873	12.7016	6.6214	8.7753	7.4462	5.8559	6.6937	4.7553	3.4889	4.9957
ENSG00000035687.10	ADSS2	15.0657	22.5225	7.4001	31.1696	20.7721	18.2602	26.5792	16.7543	21.8196	25.4064	24.6883	13.7407	32.8473	27.2292	15.3527	31.2886	31.4867	13.9534	14.7398	13.964	23.2359	15.0221	22.8203	21.7442	29.7522	16.1553	24.0142	23.1175	26.5149	40.6641	17.9883	17.2837	13.6335	36.8031	16.155	26.563	30.2765	23.5688	24.855	8.0415	20.8109	20.243	45.4882	18.3554	21.3689	30.6165	8.8064	22.3122
ENSG00000035720.8	STAP1	1.1796	0.2051	1.667	1.3421	0.97	0.6254	3.0948	0.1684	0.366	0.7183	1.1269	0.3853	1.0965	0.9167	1.5594	0.4863	0.3561	0.7282	1.1991	0.1288	0.8993	1.5179	0.1071	0.2995	0.1494	1.0979	2.0588	0.068	0.5153	1.5463	0.6259	0.4863	2.7714	1.2822	2.2712	0.2231	0.5878	1.014	0.9275	0.3119	3.6182	0.9818	1.4473	2.6311	2.0506	0.3718	0.9997	2.3328
ENSG00000035862.12	TIMP2	49.7018	36.0674	9.1125	48.2664	46.9505	36.3257	41.1344	42.8261	79.5992	18.842	21.5666	51.5921	64.9948	66.5917	86.7808	15.149	20.6124	44.7161	36.9207	20.1667	58.299	79.0861	48.7979	28.826	111.391	49.2733	40.9408	50.6505	30.2648	48.1558	133.162	20.5575	79.4777	77.2396	79.9954	15.5661	100.513	43.6689	60.8011	36.5181	87.1794	48.7094	32.6464	68.8961	35.8608	161.476	25.8333	47.1524
ENSG00000035928.16	RFC1	8.0294	15.5452	7.7072	5.903	7.4626	12.1986	6.8638	22.4815	7.2818	9.9278	12.0615	8.2139	8.6354	10.3342	10.8945	6.3612	8.0545	7.9784	6.3146	9.3022	5.3354	8.5857	8.6455	7.105	10.8109	11.4944	5.5232	5.5708	5.7113	6.9518	10.2821	5.5554	5.9638	6.7532	5.9177	9.713	6.5822	8.0512	7.3739	11.5065	8.1595	12.1112	16.7479	10.1164	11.4651	10.0832	5.6765	12.1882
ENSG00000036054.13	TBC1D23	5.0027	6.947	6.1958	4.7365	4.861	9.9001	9.121	10.6484	12.6543	9.3469	10.3129	5.5789	8.5012	7.6465	11.0475	5.8581	6.9976	7.8994	10.6296	4.0939	7.1654	12.767	5.8092	8.0994	9.2418	7.0977	7.6968	6.83	9.4297	7.9924	8.824	5.9188	9.2573	9.4913	4.0606	11.9333	7.7856	14.9515	4.0045	7.2332	5.8025	6.531	6.7489	6.6259	9.4291	10.6986	7.4664	7.4408
ENSG00000036257.13	CUL3	3.3928	5.5873	2.0862	5.103	4.843	8.4231	6.0827	9.4568	7.2674	5.0952	6.1218	6.2252	5.6277	8.808	7.3282	5.8868	4.0847	5.4886	4.4522	3.9239	4.1275	4.3823	4.4733	5.7865	4.7552	4.8497	4.6243	7.923	4.9624	7.091	4.1245	3.7088	3.0129	8.2019	2.9328	7.6959	3.5195	7.5562	4.3077	5.3057	3.8634	5.6692	6.6921	3.8173	5.9074	7.2618	3.8551	8.0974
ENSG00000036448.10	MYOM2	0.3013	0.0408	0.1286	0.0946	0.3473	0.2717	0.1426	0.662	0.4261	0.055	0.0942	0.4091	0.1723	0.0604	0.0929	0.1165	0.0753	0.1119	0.4704	0.167	0.2578	0.2255	0.0326	0.0905	0.4486	0.3639	0.2578	0.0533	0.1425	0.0552	0.1632	0.1097	0.3427	0.1477	0.3056	0.0748	0.1956	0.0941	0.0827	0.118	0.1339	0.2688	0.1194	0.1828	1.1833	0.1828	0.2559	0.0934
ENSG00000036473.8	OTC	0	0.0095	0	0	0.142	0.0259	0	0	0	0.0256	0.0304	0.0239	0.0289	0.0434	0	0	0.0324	0.0134	0.0509	0	0.0096	0.0436	0	0.0161	0.0247	0.1046	0	0	0	0	0.0415	0.0148	0.0234	0	0	0	0	0.103	0.0355	0	0	0.0112	0.1082	0.0295	0.0148	0	0.279	0.0187
ENSG00000036530.9	CYP46A1	0.2027	0.1009	1.4387	0.2359	0.1213	0.0838	0.0799	0.2258	0.4859	0.1405	0.0328	0.1119	0.116	0.1846	0.1203	0.16	0.1033	0.0868	0.1178	0.1158	0.086	0.1543	0.067	0.0479	0.4273	0.2759	0.0324	0.7017	0.037	0.1836	0.0634	0.1654	0.0945	0.2153	0.1848	0.0127	0.1117	0.0787	0.1694	0.0513	0.0673	0.1003	0.1679	0.1961	0.324	0.0431	0.0193	0.057
ENSG00000036549.13	ZZZ3	3.4713	4.7769	4.9371	4.2007	3.1425	5.0984	5.3941	6.4391	3.8546	4.7054	7.7819	2.9404	4.6473	6.7897	7.0028	4.2392	5.471	3.6652	4.8949	6.2741	3.2612	4.4722	4.3911	3.3596	5.4028	4.6109	3.5139	4.4375	3.1555	2.7609	3.2963	3.6725	3.1584	4.744	2.2491	6.6636	4.361	7.0024	3.5478	3.3349	2.4517	5.75	5.8498	4.6359	3.4179	5.7358	3.789	6.3941
ENSG00000036565.15	SLC18A1	0.0225	0.0123	0.0193	0.0263	0	0.1114	0.1618	0.012	0.0384	0.0055	0.0523	0.0172	0.0622	0.0124	0.0645	0.0162	0.0279	0.1211	0.047	0.004	0.0124	0.1064	0.0053	0.0869	0.0107	0.0113	0.5363	0.0057	0	0.0332	0.0982	0.0575	0.0503	0.0889	0.0121	0.0641	0.0182	0.0259	0.0115	0.0164	0.1185	0.0865	0.1485	0.0317	0.0318	0.0103	0.1108	0.0401
ENSG00000036672.16	USP2	0.4195	1.0296	1.0368	2.503	1.3477	0.395	3.4199	1.0328	0.8142	0.6816	0.7404	0.4126	2.5333	1.0276	0.4534	1.268	1.3974	0.4388	0.6039	0.257	1.7154	0.7197	0.5867	1.6705	0.815	2.2414	0.9327	0.1564	0.3296	0.8553	0.3934	1.4628	0.6129	1.0754	0.5186	0.2012	0.1436	1.491	1.7193	1.8552	1.4665	0.4194	1.2688	0.3454	0.2472	0.2049	0.1198	0.236
ENSG00000036828.17	CASR	0.0088	0.1238	0.0357	0.0043	0.0116	0.0036	0.3349	0.0078	0.0031	0.0197	0.0043	0.0022	1.1919	0.001	0.0056	0.0737	0.0011	0.0169	0.0092	0.0078	0.008	0.0041	0.0035	0.0746	0.0052	0.0244	0.0084	0.0018	0.0548	0	0	12.9845	0.0098	0.0087	0	0.0033	0.0008	0.2006	0.0062	0	0.0062	0.0016	0.0057	0.0083	0.0083	0	0.0451	0.0104
ENSG00000037042.9	TUBG2	6.8936	3.0137	25.1575	9.6509	5.7203	3.5414	9.5736	3.8745	11.1537	9.2938	7.8626	6.2774	3.9516	5.3145	6.7883	5.2092	8.2227	6.6857	5.201	8.8297	8.3108	11.3042	9.5312	5.6585	12.2133	6.2143	13.305	25.3859	2.1099	6.2791	3.423	5.1133	8.4687	6.1575	13.2093	11.0739	3.1066	3.5159	6.4681	5.5728	5.8841	6.9325	7.6233	6.9698	11.5307	3.2467	2.3018	3.821
ENSG00000037241.7	RPL26L1	16.7976	13.2667	5.5448	5.8885	10.2001	7.8612	9.0158	15.629	8.1355	9.5202	11.4647	10.6221	14.745	7.4213	11.581	16.9556	9.1746	17.631	18.2566	7.3141	11.174	10.9548	11.9376	12.6552	27.9997	16.0707	9.0718	10.3516	9.5894	13.8142	17.5058	12.441	19.4928	7.074	16.8962	10.6513	15.449	8.1509	18.6163	19.7277	15.5036	10.8584	13.7142	14.0182	22.2025	11.703	19.9207	14.1841
ENSG00000037280.16	FLT4	3.4472	1.3703	0.9598	1.856	5.9525	2.1856	2.043	1.6176	1.1929	0.833	1.4873	1.7941	1.245	1.7579	5.8654	4.695	3.6516	3.07	2.2485	2.4044	2.8477	2.9419	2.8492	2.49	1.7927	1.5431	2.7825	1.8158	1.6565	2.9106	3.6618	2.9419	4.0625	2.2333	3.8493	1.3723	2.92	1.9022	0.6031	1.4653	2.4217	3.3394	1.6992	7.0456	2.1195	1.1883	1.2812	3.0034
ENSG00000037474.15	NSUN2	13.8726	14.3284	17.2901	31.5926	13.9404	17.8379	11.9425	48.9555	11.4795	15.6155	12.7268	10.0283	9.1396	13.1986	15.0957	16.3064	21.5282	16.5926	25.0837	9.6255	17.252	36.2767	32.6751	22.568	47.9671	11.4953	22.4727	15.4151	12.4028	12.3029	8.7261	19.2677	15.6694	21.0567	11.5034	24.1632	13.7165	14.9655	20.9219	12.023	13.2313	70.6256	12.2071	17.3353	20.833	30.6187	7.688	14.2633
ENSG00000037637.11	FBXO42	2.7475	7.1548	4.4944	4.2002	4.1549	3.1729	4.8765	3.9058	3.0992	4.3554	2.8065	3.0071	3.9218	4.0069	2.987	2.9584	3.0285	3.1341	4.4158	2.4602	3.3377	4.3304	3.3817	2.8494	3.16	5.2423	3.923	2.1179	2.8166	4.2731	2.5755	2.7132	3.1995	3.9876	2.8301	5.1959	3.5787	4.0426	3.564	3.6367	2.8936	4.0692	3.3859	4.0711	3.2135	3.2881	2.5698	4.3168
ENSG00000037749.12	MFAP3	2.2131	1.9195	0.4852	0.9814	2.479	3.8794	1.8332	3.0114	1.5668	2.2237	2.3351	1.5586	3.2934	2.4052	3.5169	1.715	1.8541	2.3695	1.5697	1.997	1.2803	1.5762	1.6271	3.7481	2.2923	1.8144	1.3741	1.9202	2.0723	1.6369	3.0125	2.0147	0.9938	2.4648	1.8117	3.3401	2.3213	2.6548	1.7458	3.028	2.3745	2.0912	2.4876	1.9279	2.8532	3.3504	1.6541	2.1905
ENSG00000037757.14	MRI1	2.7826	2.4055	4.2917	5.4439	3.9313	2.2001	2.4139	2.5194	1.1059	5.2872	2.5004	2.6958	2.7729	1.1198	2.8563	2.4456	4.2798	2.4075	1.2121	2.2207	3.6226	3.4036	2.9661	2.3759	4.0257	3.8224	4.5554	4.9627	2.4603	1.4951	1.661	5.2442	3.0066	3.2277	4.7992	1.6401	3.6014	4.5581	1.7345	2.5041	1.8977	1.7718	2.9829	3.4486	2.7459	1.3256	3.1783	1.6754
ENSG00000037897.17	METTL1	9.5731	13.6765	7.4198	10.0338	6.8859	7.9673	13.9845	15.613	24.4538	9.2461	6.6834	6.1021	5.3857	9.1547	9.7293	11.9995	6.9472	9.2665	13.3994	6.8092	10.3429	9.0382	10.6033	11.5721	11.9048	8.063	7.24	8.7549	4.8249	10.4012	4.982	9.4126	9.2401	8.4226	11.4521	11.794	8.3135	7.8175	7.4505	14.0311	24.1424	11.4302	6.2457	13.4499	6.4454	10.35	5.3982	7.7383
ENSG00000037965.6	HOXC8	1.7153	0.0265	0.146	0.1699	0.8819	1.1899	0.8565	1.7773	1.6325	1.5342	0.0423	0.0722	0.6638	0.2567	0.0556	0.6194	0.1071	0.1213	0.4662	1.7157	1.1522	0.081	0.0951	3.2047	0.1551	0.2428	0.0105	6.4122	0.0287	0.854	0.1444	2.221	0.0081	1.1356	0.6764	0.0109	0.8523	0.006	1.1632	0.583	0.7742	0.0389	0.4946	0.9029	0.0206	0.9004	0.1046	0
ENSG00000038002.9	AGA	18.471	13.1521	5.6037	8.5637	15.8527	10.9896	17.3835	8.966	11.5259	9.4017	13.2094	13.0021	13.034	12.7785	11.6529	15.6059	6.5153	9.1681	13.5694	29.6851	8.8612	6.915	13.1228	27.2253	16.2525	9.1747	7.3799	17.8653	9.4214	10.5334	10.4742	22.1691	8.861	9.456	19.0927	15.5186	13.3699	13.4985	24.5303	22.5723	12.0129	6.6614	16.9764	9.7099	10.1116	7.9213	7.0433	8.6394
ENSG00000038210.14	PI4K2B	14.6307	13.1016	5.706	10.4566	13.888	22.2421	16.8921	15.4538	20.7215	10.9874	41.2648	19.3155	13.467	22.5505	14.0715	11.3755	14.006	9.3881	8.3029	10.9934	16.9796	11.457	13.8244	12.1252	16.6263	12.5853	9.8238	18.665	9.0307	15.0178	7.6979	13.7475	9.4921	8.6363	7.0025	5.7554	13.0508	28.4782	22.5112	9.873	13.0726	15.6613	27.5553	13.856	27.2977	11.4401	6.3219	21.0818
ENSG00000038219.13	BOD1L1	3.8408	3.3201	1.7404	2.5053	5.7596	7.4253	4.0947	9.8574	4.75	3.3382	4.6853	4.3231	3.6078	4.5853	6.785	2.4712	3.8026	3.8416	1.5212	3.8245	2.6091	3.7664	3.9138	4.3298	5.0783	5.1113	2.6995	3.8065	3.0137	3.4761	2.3647	3.2693	2.7605	3.2111	2.5545	4.822	3.5258	7.2214	3.9447	2.7439	5.1302	4.8259	4.617	3.7052	5.0132	4.665	1.3981	4.1952
ENSG00000038274.17	MAT2B	12.008	14.6157	3.864	7.4939	17.2016	15.3845	19.3059	11.8992	11.8772	22.038	18.4755	18.9358	14.1902	12.8017	20.2845	18.4865	8.1331	18.1735	14.8887	6.8735	10.7837	15.5476	8.9848	10.7337	11.7976	15.3116	13.9914	7.3796	18.5982	14.0491	20.8059	16.8624	18.7121	11.7322	11.6054	15.6296	14.7707	11.3053	16.9176	11.8439	16.9439	15.3168	21.3198	19.9303	18.9845	16.953	37.0955	20.6058
ENSG00000038295.8	TLL1	0.7109	0.6298	0.0435	0.0665	0.6907	0.4516	0.3193	0.1043	0.1484	0.1011	0.1766	0.1441	0.266	0.3257	0.3007	0.3122	0.5176	0.4647	0.2675	0.3256	0.2999	0.1812	0.2527	0.394	0.2312	0.1883	0.2743	0.0682	0.278	0.0784	0.508	0.0801	0.3057	0.2486	0.3391	0.4654	0.3568	0.351	0.2085	2.4301	0.2377	0.1413	0.2135	0.2448	0.1594	1.4371	0.2406	0.2362
ENSG00000038358.15	EDC4	4.9784	4.8737	11.6902	7.1035	8.6076	9.1406	5.947	8.9613	4.4678	5.2143	6.7243	6.321	8.9191	7.4546	7.6377	8.3897	7.1435	5.8878	3.3872	9.7368	4.8318	13.3974	8.6882	6.7725	8.2521	9.6297	7.8379	8.0513	4.7142	4.9344	4.7791	7.7181	3.9003	5.4378	6.6185	10.4227	3.9552	11.2164	6.1037	5.722	6.5632	9.5431	6.19	6.9144	6.1315	2.9997	3.2	7.5302
ENSG00000038382.20	TRIO	6.4387	3.5965	6.2267	18.5262	6.0377	14.1749	5.9387	15.6969	6.7098	7.7884	6.9466	9.138	7.1806	11.7716	12.2063	5.2348	12.4516	12.5666	9.2211	7.6358	8.0801	15.8155	3.6222	13.6295	17.4905	7.1731	7.4528	13.0239	3.8469	6.0089	7.8789	5.6758	6.5976	12.5414	6.1228	15.3799	3.3706	9.8022	13.3956	6.2332	9.0668	51.5175	6.7532	9.2223	7.6553	11.7501	2.1113	6.2812
ENSG00000038427.16	VCAN	26.9817	9.9266	3.4181	3.456	7.4673	44.6752	6.0234	10.8781	19.2909	3.0082	11.9691	9.6602	28.8884	12.7386	24.2769	6.2749	30.609	15.3846	7.0428	7.3927	19.0549	23.893	21.3566	30.9196	25.0321	6.748	17.3556	42.9041	2.8907	11.4378	43.302	7.3893	16.8366	40.8668	25.434	30.8082	34.492	6.4649	3.0413	47.2412	30.4881	18.2275	6.7511	17.3746	3.6704	64.5645	3.6886	16.5047
ENSG00000038532.16	CLEC16A	3.2643	3.3633	3.501	2.2959	4.9759	4.6103	12.5954	3.7264	3.5739	4.743	3.6358	2.9384	7.558	2.8836	3.8776	5.4588	2.3506	3.6702	4.2311	2.9313	3.7354	3.5277	3.6625	4.9146	2.7988	6.9064	3.3588	2.7806	2.6546	4.0952	2.2875	3.7144	2.5435	4.93	3.9319	5.2061	3.4959	4.8963	8.3318	3.7083	5.1295	2.6304	4.987	3.4357	3.5142	2.9287	1.8228	3.5993
ENSG00000038945.15	MSR1	5.2823	5.6701	1.746	1.6496	11.4523	15.7852	4.5343	2.5661	7.456	3.8002	3.6947	6.4219	7.3317	11.9082	18.8545	5.3524	5.7977	5.8459	11.2777	0.935	3.097	10.9592	1.8937	2.1709	14.0408	2.8059	4.5855	0.5858	1.1005	9.8242	18.9465	5.0498	10.9433	9.5842	2.5631	3.012	3.1333	11.5812	7.7913	7.3466	12.4705	6.3154	6.0545	12.3039	10.1091	5.5718	15.9091	8.1645
ENSG00000039068.19	CDH1	56.6138	67.2691	88.0734	65.6273	51.4755	87.5046	78.5337	100.599	116.866	37.1346	83.3764	102.525	160.251	136.244	76.6964	76.5694	133.546	61.1345	104.476	56.9992	53.688	71.5278	42.9137	74.4766	117.445	149.064	35.2298	108.486	85.4153	67.8334	110.152	79.9763	45.3383	44.5008	28.0632	71.0739	54.4458	79.5375	85.766	48.0949	189.216	133.564	138.549	34.0381	126.737	49.5348	24.4001	71.4123
ENSG00000039123.16	MTREX	8.5415	10.196	4.9931	23.3618	8.7788	11.1766	8.8742	10.3925	8.5553	13.2712	12.4663	8.0079	10.0607	16.1769	10.961	9.2655	12.836	10.1409	4.9826	5.5214	9.3408	9.5247	8.4213	11.0135	21.4881	8.1552	7.1763	8.0848	9.6124	11.0343	6.4539	8.0957	7.0909	7.7457	6.3317	12.8072	8.132	12.6276	8.8545	7.2964	8.5385	9.942	9.2172	7.9626	13.8598	8.7057	7.1758	12.9223
ENSG00000039139.9	DNAH5	2.6402	0.473	0.3535	8.5903	3.5114	7.3712	1.4415	0.369	2.2376	2.5439	2.3059	3.0394	0.9837	1.9452	1.4732	0.5119	1.9	1.8795	2.8243	4.7433	4.3079	2.0947	0.8358	4.6479	1.8304	2.75	2.0608	4.2996	1.8979	2.3025	0.9446	0.9108	1.4631	5.1667	1.851	24.0686	0.3554	2.9837	1.1537	1.701	2.8441	4.2417	1.5578	0.8158	2.985	0.5504	0.41	1.2079
ENSG00000039319.17	ZFYVE16	2.5642	1.4474	0.9049	1.1883	2.0487	3.5894	2.3536	3.8476	2.2537	2.4928	2.8635	2.0644	3.1347	2.7271	2.6574	2.1276	4.2914	2.5086	0.9789	1.8943	1.5235	1.9656	1.6579	2.6257	5.1801	2.4645	1.8152	1.9611	1.5329	1.6997	1.8291	2.1422	1.6476	2.3125	1.6031	5.0536	1.666	5.9899	2.0873	1.3543	2.019	1.7483	2.8256	1.7786	3.5743	1.5975	1.3057	2.1236
ENSG00000039523.20	RIPOR1	5.9054	4.547	3.7355	6.4436	12.2801	6.2424	5.9392	3.0733	3.3228	4.7194	2.2795	9.3588	6.2959	4.5546	8.0032	5.396	2.6033	4.8228	3.3292	6.828	4.0883	6.2197	7.5644	3.1847	7.1429	6.5956	13.0685	5.0795	6.2849	3.9341	5.5586	7.9367	8.2895	4.9928	8.1203	5.7705	4.354	7.14	5.2805	6.0969	8.2796	6.5811	3.0898	11.7155	4.1435	4.2285	2.6784	6.106
ENSG00000039537.14	C6	0.1266	0.2273	0.3218	2.3097	3.7037	0.0449	0.2072	0.029	1.5242	0.1465	0.1369	0.304	1.4949	0.1478	0.1626	0.0781	0.0252	1.5416	0.3657	0.7147	4.3947	0.3779	0.0903	0.1567	1.6293	0.1299	3.5524	0	1.5273	0.0059	0.1149	0.0617	0.4493	0.2504	0.6537	0.8282	0.0648	1.4807	0.0031	0.1055	0.6142	0.1121	0.2743	0.1072	0.0358	0.0581	0.0223	0.2456
ENSG00000039560.14	RAI14	11.218	18.7529	12.4512	52.03	6.6982	19.5309	19.0995	46.8732	17.9588	10.2579	24.641	31.7918	23.0973	29.5525	18.939	25.4053	35.3682	15.954	27.5144	11.7275	37.4348	12.8848	13.2439	18.1978	38.4119	31.29	34.2229	16.4161	7.4213	15.4033	24.0942	19.3096	23.7051	35.4949	12.6619	47.3055	11.5297	39.8673	28.2899	11.6767	18.2688	35.4251	18.2844	12.8554	22.5225	64.3323	22.2253	12.032
ENSG00000039600.11	SOX30	0.1511	0.0642	0.0289	0.0147	0.0628	0.05	0.1731	0.3835	1.8525	0.0185	0.0513	0.0308	0.1394	0.4185	2.3509	0.145	0.0234	0.0259	0.0246	0.4457	0.1015	0.2175	0.1198	0.0389	0.4178	0.1135	0.0434	0.2091	0.0596	0.0621	0.16	0.0286	0.8115	2.4696	0.0407	0.0113	0.0436	0.0124	0.0129	0.0643	0.085	0.07	0.0555	0.1137	0.1068	0.1502	0.1035	0.8007
ENSG00000039650.12	PNKP	8.457	8.0347	32.8389	9.8957	8.9239	5.062	6.8574	5.5108	8.1936	11.2469	8.1954	10.6128	5.0065	5.3458	6.7973	10.6844	7.5256	9.4774	5.1742	5.6438	9.545	13.5379	8.1145	9.8099	6.3644	8.2316	13.4121	9.7386	9.1295	8.1968	6.9246	9.9651	9.1755	6.2683	7.497	10.54	7.71	6.666	7.0085	8.9773	7.5334	15.0366	3.7853	12.8656	9.0815	3.8042	3.9098	5.2072
ENSG00000039987.7	BEST2	0	0	0.0286	0	0.0075	0	0.0435	0	0	0.0163	0.0097	0.0101	0.0061	0.0092	0.0127	0.008	0.0051	0.0085	0.0093	0.0119	0.0061	0.037	0.0553	0.0103	0.0079	0.0166	0	0	0.0131	0.0055	0	0.0283	0.0297	0	0.0179	0.005	0.0268	0.0109	0	0	0.007	0	0.0043	0	0.0376	0.0609	0	0
ENSG00000040199.18	PHLPP2	0.8704	0.9684	0.8839	0.7603	0.6809	2.1102	0.6421	1.3585	0.9234	0.2554	0.4072	0.7554	1.1273	0.8453	1.1611	0.6599	1.2626	0.8448	0.6265	1.4824	0.7667	1.1049	0.6222	1.2313	1.2252	0.8127	0.7401	1.7927	0.3524	0.7533	0.3547	0.5536	0.6468	0.8343	0.9768	1.2553	0.3501	1.1837	0.8032	0.9511	1.1019	1.2267	1.2422	0.5975	1.0045	0.6549	0.2428	0.7965
ENSG00000040275.17	SPDL1	3.3442	3.7669	2.3654	1.3871	3.8465	2.2175	1.8546	5.0929	2.0619	2.0408	2.5431	2.0467	1.1133	2.0206	2.9111	3.3207	1.5576	3.6698	2.2034	1.658	1.5103	3.0703	2.3324	4.2233	6.9956	1.6408	1.9152	1.0603	1.7786	2.4788	2.3748	2.7347	2.3923	1.6007	2.4167	3.7373	6.2101	1.8025	2.1109	3.5481	2.6657	4.8848	1.9625	4.5805	2.6957	2.3971	0.8774	3.037
ENSG00000040341.18	STAU2	10.9786	5.8822	2.1263	15.0494	4.4802	21.0723	5.7253	10.7313	14.5383	6.299	11.6674	6.1418	8.8339	5.0939	3.7221	5.9724	5.6376	6.0934	6.8442	5.9719	6.9819	4.2594	12.2939	12.531	9.8249	6.5322	3.7623	17.361	3.1169	7.6277	3.6355	2.5764	4.8474	7.1277	8.3187	22.9595	3.6216	6.6872	5.5138	17.4031	4.047	4.253	6.3091	3.0209	4.5547	2.3964	3.6384	6.6811
ENSG00000040487.13	SLC66A1	7.4494	13.3275	31.0405	10.2838	6.5044	5.3697	9.302	7.8741	6.0298	6.8226	3.3693	5.6078	5.0504	11.152	5.6132	6.5864	9.2095	8.0184	9.1155	10.4621	7.7849	10.3877	13.4194	4.7203	8.6061	7.8929	10.1576	8.3957	7.1756	10.3662	5.352	7.1576	8.0594	6.6874	8.4601	6.364	10.2578	6.9947	18.1672	6.2479	10.5401	6.3766	10.1271	7.8845	7.466	2.8809	4.5181	7.2687
ENSG00000040531.16	CTNS	7.3514	4.7435	6.918	8.2217	5.9292	4.7104	5.1531	2.1818	7.4944	3.5417	3.3629	4.3863	4.5585	4.7964	4.7786	3.4852	4.9515	3.6501	4.4573	9.0775	3.4543	4.8119	5.0201	5.4834	3.5684	3.5515	5.37	4.4763	1.8772	2.2837	3.5533	5.8724	4.9184	5.7075	8.0485	4.2988	5.5447	4.0384	6.9501	6.7755	5.2038	4.0566	5.7931	5.8425	3.6454	2.3128	2.3281	4.4206
ENSG00000040608.14	RTN4R	0.6182	1.6944	2.1937	4.1307	2.5172	1.1988	2.3546	4.7458	2.5966	3.8553	1.4721	4.0326	3.5255	3.0125	3.1616	3.2512	1.9347	2.7631	2.3313	1.4572	2.7447	2.9204	2.0053	4.7992	1.5922	4.3883	1.9718	5.7076	4.4579	5.7857	6.4403	3.8658	2.6291	5.2348	1.9102	0.7426	3.1328	2.453	3.0283	2.0798	4.0482	1.2616	1.8795	4.4107	2.194	1.2635	1.8486	1.9881
ENSG00000040633.13	PHF23	13.6335	19.7674	11.9462	20.8808	13.2151	9.901	15.2648	12.8062	13.2685	8.8194	12.7311	29.5854	14.1255	14.7754	15.3015	18.5475	14.8626	15.7032	19.5218	15.9492	13.429	13.4957	18.3647	20.3564	13.2206	9.5341	12.4139	11.5276	11.2886	17.7774	11.771	13.8131	17.338	18.4459	17.8517	13.4936	21.7037	11.1332	15.7153	15.8785	17.2398	12.3896	16.7146	15.5159	11.1838	9.4379	10.3081	13.5178
ENSG00000040731.10	CDH10	0.0048	0	0.0069	0.0281	0.0381	0.0476	0.0864	0.0128	0	0	0	0.0734	0.1506	0.0399	0.0276	0.2074	0.0037	0.154	0.0167	0.0215	0	0	0.0057	0.0149	0.0057	0.0401	4.1068	0	0.1515	0.0237	0.0191	0	0.043	0.0095	0.0388	0.0072	0	0.0197	4.041	0	0.0101	0.0103	0.0218	0.0407	0.0136	0	0.0197	0.0086
ENSG00000040933.16	INPP4A	3.0822	2.0165	3.0394	4.757	3.2066	4.0108	4.2771	5.7096	13.3314	6.0237	3.3359	2.5019	4.9227	4.463	5.35	2.6395	8.8603	4.0252	2.396	3.2954	4.0106	6.6397	3.4506	4.2399	2.7585	4.206	5.3095	4.2025	1.3063	4.0285	2.1217	2.8358	3.0591	6.1905	2.8638	3.0791	2.5015	4.2713	5.3905	2.5327	2.6003	3.94	4.8854	3.5254	3.4366	2.2246	1.0899	3.3937
ENSG00000041353.10	RAB27B	0.9331	3.8362	0.8141	4.3061	11.2944	5.902	17.0846	0.7711	11.6768	1.5008	7.1721	11.475	6.7238	4.6922	8.524	18.5039	15.5617	14.315	6.3415	1.4513	7.3916	3.3254	4.9537	1.1739	50.7038	2.6763	18.2458	4.9725	14.7401	3.6237	7.5646	2.4605	1.9074	6.4106	3.0174	3.3131	16.1912	8.5083	0.4912	1.7235	7.3837	4.132	7.2019	5.9829	71.6489	9.7968	2.2567	8.2398
ENSG00000041357.16	PSMA4	23.5328	17.6384	21.0049	9.8295	14.8197	14.697	11.5722	18.8689	17.8112	21.6981	15.8602	16.4824	12.0127	13.908	11.5837	18.7161	9.1635	14.8392	13.6142	19.8605	14.8658	13.7247	14.4033	12.5788	15.2036	15.4666	13.1585	13.8773	13.3475	15.5032	12.6616	15.7682	17.3734	14.5699	12.4778	31.2766	20.1455	11.1414	18.8655	18.1334	15.6006	28.259	11.5261	18.7848	22.2276	18.4457	24.7775	16.8297
ENSG00000041515.16	MYO16	0.0817	0.0254	0.0629	0.0408	0.1627	0.084	0.1239	0.0186	0.0852	0.088	0.0406	0.0426	0.0643	0.0759	0.1068	0.0407	0.0464	0.1177	0.0361	0.0624	0.0329	0.0666	0.0498	0.1002	0.0591	0.1581	0.2006	0.01	0.0826	0.0246	0.1029	0.0227	0.1093	0.2719	0.1908	0.7346	0.0978	0.2179	0.0729	0.93	0.1219	0.098	0.1059	0.1266	0.0395	0.032	0.0492	0.1353
ENSG00000041802.11	LSG1	6.129	14.9359	13.0075	5.4166	6.4108	6.5256	8.498	13.3675	12.3982	9.1159	11.9172	5.8945	7.7744	8.4769	12.9082	8.8059	5.9894	11.2456	5.957	6.0135	6.2799	12.0106	6.6634	9.4821	10.9787	8.3549	7.9402	8.2476	11.6031	11.4036	9.179	10.1879	6.2823	9.9432	7.2354	7.6813	7.6772	8.2988	5.1552	7.9316	6.055	19.5313	8.6303	8.4968	7.9761	12.3653	6.8986	9.6761
ENSG00000041880.14	PARP3	6.0238	4.3012	14.0352	6.0145	9.2802	9.182	11.6853	6.7022	6.6865	12.8488	9.0368	17.4136	7.633	9.4076	11.7853	9.7651	9.095	16.3442	12.8087	8.4601	10.8469	16.7513	4.6815	6.3212	7.9517	18.9508	13.7441	13.4631	8.2045	11.2792	9.0327	14.2576	10.2808	12.2219	7.5019	10.23	8.3494	16.1079	18.2082	5.2393	7.2707	14.2969	9.1112	12.7887	17.1861	4.68	14.5187	12.0172
ENSG00000041982.16	TNC	17.5582	20.6975	6.0472	11.7184	14.7935	26.0792	112.856	74.476	5.9999	14.0464	7.5828	246.186	8.3549	25.3103	38.1121	41.01	15.3753	74.3014	29.7228	3.8426	22.677	115.148	11.1338	49.3744	70.3489	42.4713	18.7023	1.2317	4.9737	7.2807	119.049	8.5376	32.2657	12.7021	6.512	14.8822	16.2062	4.8706	0.5989	60.4115	80.3298	128.16	9.9792	59.2723	6.8035	114.871	13.2533	21.7756
ENSG00000041988.15	THAP3	2.9293	4.484	5.8014	5.0561	3.449	1.8405	4.7449	4.0929	2.2979	3.6744	1.7893	2.6441	3.6816	3.1164	2.551	3.2675	4.3989	3.1513	4.6412	1.8246	4.554	4.9887	3.9718	2.4295	2.9765	4.0534	4.1566	2.8342	2.4858	4.6578	2.2793	2.7531	3.6842	2.6279	3.6893	3.1613	4.4461	2.3584	5.4538	3.3662	3.4035	3.6804	3.4086	3.4895	2.8133	1.1778	3.814	3.145
ENSG00000042062.13	RIPOR3	1.2688	0.271	1.2432	0.2557	0.8203	0.7235	0.4153	0.5768	0.5865	0.1647	0.8022	0.4658	0.4736	0.204	0.5972	0.2206	0.4568	0.2808	0.2501	0.2634	0.2993	0.8249	0.2879	0.7784	0.4702	0.3995	1.1031	0.5286	0.236	0.2612	0.4403	0.2363	1.4625	0.2942	1.0071	0.6044	0.4448	0.6593	0.6282	0.5052	0.5629	1.4749	0.2269	0.5929	0.6354	0.2677	0.2279	0.4273
ENSG00000042088.14	TDP1	1.8377	10.5303	2.3498	3.1764	2.1832	1.0223	1.1227	6.4012	1.8116	1.7461	4.6669	0.5781	1.7449	2.5358	3.0359	2.0296	3.3446	1.8084	1.8482	3.968	1.2365	2.6862	0.2854	1.6443	1.9912	1.1175	1.5345	2.2915	2.0388	1.7048	1.5587	0.9108	2	1.9485	2.9967	3.4251	3.1262	1.6871	1.6558	2.2799	3.147	7.4874	1.3064	4.3715	2.1004	1.6126	1.1318	3.5711
ENSG00000042286.15	AIFM2	9.4285	3.3251	3.1226	4.3594	5.6291	2.359	3.4883	11.3095	4.4201	9.4425	6.1485	7.2679	4.0873	6.7953	3.6333	3.8722	12.2209	5.1297	2.9124	6.277	8.163	7.1065	14.8811	4.1045	4.9843	5.8715	4.6244	7.328	5.9609	7.2888	4.0973	5.4701	6.0268	4.0664	12.6068	4.8725	6.5514	8.2371	7.5283	4.5405	6.7292	4.2608	4.0422	6.3698	8.0332	3.2258	5.008	5.7153
ENSG00000042304.12	C2orf83	0	0.0367	0	0.0074	0	0	0	0	0	0	0	0	0.0046	0	0.0048	0	0.0039	0	0	0	0	0	0	0	0.006	0	0	0	0.0099	0	0.01	0.0072	0.0056	0	0.0136	0	0.0029	0	0.0043	0	0.0053	0.0162	0	0	0.0071	0	0	0.009
ENSG00000042317.17	SPATA7	1.1785	2.0702	1.3794	1.6922	1.5828	1.3252	0.8326	1.7387	1.6022	0.9412	1.5104	1.4749	1.6084	1.5261	1.3697	0.5646	1.9802	0.6859	1.515	2.3681	1.3797	1.3356	1.125	2.106	2.0759	1.2959	1.3344	1.3384	0.7869	1.2897	1.7365	1.6023	1.1988	1.1578	1.4068	1.1881	1.2892	0.9961	1.6691	2.4607	1.2968	2.23	1.135	1.1944	1.3741	1.0733	2.0025	1.1876
ENSG00000042429.12	MED17	0.3924	0.2582	0.2763	0.3663	0.3178	0.2859	0.4327	0.2629	0.3326	0.4647	0.3494	0.3532	0.4323	0.249	0.3097	0.2031	0.4207	0.2322	0.3171	0.5182	0.3373	0.3684	0.3875	0.3289	0.425	0.5918	0.876	0.6376	0.3444	0.1834	0.0714	0.5396	0.2592	0.3577	0.3452	0.3692	0.3556	0.5556	0.5528	0.2198	0.2008	0.3008	0.3071	0.3494	0.3905	0.2596	0.2501	0.1795
ENSG00000042445.14	RETSAT	22.6175	10.0188	5.1681	21.5946	27.6209	11.4288	19.0163	5.1075	13.4108	15.0474	23.3236	25.2115	15.5465	7.6594	17.9208	10.0664	21.4264	21.0205	17.7416	21.655	35.4901	16.8586	26.603	20.8217	26.2721	12.146	23.8897	36.393	49.3732	28.0877	21.6382	15.9463	14.4367	19.1264	24.1167	38.1874	32.5073	37.1313	27.7155	16.8636	22.8796	9.7867	10.939	16.2239	28.2498	13.119	15.5657	12.4655
ENSG00000042493.16	CAPG	48.4463	69.7322	58.3755	82.6597	135.14	74.7906	108.921	31.6347	195.316	98.733	138.436	155.83	102.387	48.0028	170.48	74.0138	60.8436	164.531	108.482	21.9611	119.754	184.457	32.9627	42.4472	96.9466	60.5968	105.091	70.2016	74.8324	121.864	207.258	140.404	247.678	76.6536	60.3501	35.3702	46.2563	61.9246	143.377	53.2099	177.06	124.436	72.8164	261.555	95.29	46.7672	108.249	151.389
ENSG00000042753.12	AP2S1	46.6131	56.8201	79.7775	51.425	45.8005	25.0032	28.9547	50.9853	76.2416	36.2691	28.2232	59.4289	35.233	42.927	30.9735	90.7041	30.9676	54.9765	47.9944	15.8591	35.2423	43.5615	45.3582	43.1225	35.5821	34.7484	45.9034	26.9052	41.4732	34.844	61.6986	44.5029	58.3794	33.6283	37.1856	34.7008	52.2391	30.2073	43.0404	59.3457	51.4452	59.1374	29.2253	65.7041	47.1954	35.155	54.0841	55.9472
ENSG00000042781.14	USH2A	0.0085	0.0047	0.0073	0.005	0.0154	0.0084	0.0014	0.0011	0.0036	0.0084	0	0.0039	0.0039	0.0012	0.0065	0.001	0.004	0.0033	0.0077	0.003	0.0086	0.0047	0.0041	0.0046	0.0111	0.0028	0.022	0.0086	0.0084	0.0042	0.0135	0.0061	0.0095	0.0017	0.0138	0.0038	0.0143	0.0133	0.0051	0.0093	0.0063	0.0027	0.0022	0.0048	0.0024	0.0078	0.0018	0.0015
ENSG00000042813.8	ZPBP	0.0134	0	0	0.0196	0.0152	0	0	0	0	0	0	0	0.0185	0.0139	0.0192	0	0	0.0086	0	0	0.0429	0	0	0	0	0.0112	0	0.0168	0	0	0	0.0095	0.0075	0	0.0181	0	0.0116	0.0275	0.0057	0	0	0.0072	0.0087	0	0	0	0	0.012
ENSG00000042832.12	TG	0.1026	0.0791	0.2061	0.0507	0.1038	0.0352	0.1266	2.1108	0.0675	0.0949	0.0253	0.117	0.2082	0.0175	0.0664	0.0189	0.033	0.0588	0.022	0.0988	0.0853	0.1033	0.0244	0.0488	0.1197	0.0501	0.0613	0.0735	0.0436	0.0285	0.0815	0.065	0.1431	0.0749	0.1064	0.3057	0.1112	0.2776	0.0618	0.0777	0.0716	0.0793	0.0358	0.1114	0.1071	0.3222	0.0616	0.062
ENSG00000042980.13	ADAM28	4.3287	1.6315	2.8626	2.0415	4.9257	2.6842	5.3813	0.8817	7.0414	3.8524	1.6901	16.7931	2.0437	2.3803	4.0713	2.7223	1.2411	2.2436	2.7735	3.4828	2.365	3.5932	4.1441	2.3217	3.7503	1.1778	13.6993	8.8525	24.7207	0.7281	1.7225	1.6827	4.7836	6.1224	4.4553	4.7093	1.5247	12.6959	6.1758	2.1757	3.3504	6.0908	1.5079	2.5815	2.3442	1.8123	3.4071	2.4085
ENSG00000043039.7	BARX2	2.2053	3.3054	0.0605	13.1983	7.2952	0.0581	7.9312	1.9582	9.3344	3.6258	0.4838	0.9052	19.641	16.8978	0.9049	3.4618	6.3352	2.0016	1.1817	2.0388	8.7608	0.6458	5.764	0.1195	3.5856	0.786	1.0975	0.2475	4.3331	8.0327	0.651	5.1573	1.3625	2.7039	0.9347	2.7314	7.3758	0.4619	0.0359	1.5535	4.2369	3.4988	2.7737	1.0178	0.159	3.2762	1.0396	1.3971
ENSG00000043093.15	DCUN1D1	2.7873	6.2511	3.5722	1.8573	2.9641	6.0113	4.4856	4.8801	6.5186	4.1863	5.001	3.1303	4.3488	5.6945	4.1257	5.1376	3.2336	3.9175	5.2151	3.7497	2.9958	4.7524	2.9606	4.5575	4.4398	4.4031	3.9412	4.7933	6.3053	5.2024	3.9441	3.0688	3.2095	4.3539	2.4446	3.8964	3.7443	4.6016	2.2593	4.3142	3.1226	5.6836	3.073	2.9464	5.1512	6.215	3.9914	5.188
ENSG00000043143.20	JADE2	3.6871	4.3356	2.6572	3.9142	6.6921	7.7689	11.9758	9.2973	4.5351	14.6683	7.3586	13.1896	8.5424	6.7553	11.538	11.2912	7.7548	9.2725	7.624	4.9158	4.4656	9.788	4.5463	6.1816	6.1377	9.8261	6.5733	8.0247	4.0185	6.2723	5.7052	6.6205	4.9189	5.7548	5.1651	5.228	2.3981	5.8381	7.8899	6.4559	10.1634	9.8855	15.0036	12.089	18.5348	4.1784	4.5563	6.7277
ENSG00000043355.12	ZIC2	0.3845	1.0895	0.2376	0.515	0	0.2516	1.1011	0.5708	0.217	0.0524	0.0699	1.9423	0.2709	0.6213	0.7255	1.9099	1.9998	1.4326	0.0261	0	0.0098	0.0595	0.0762	0.0041	1.823	0.4816	1.9427	8.3328	0.0211	1.3776	0.9333	1.4571	0.0239	0.9293	0.108	0	0.1419	0.0176	0.05	0	0.8166	0.9019	0.0727	1.3869	2.2282	5.1205	0	0.1145
ENSG00000043462.13	LCP2	3.033	5.0003	5.2027	2.3252	5.4627	13.5709	6.3841	5.2019	6.1244	8.1207	4.1928	4.0197	7.0477	5.3406	16.2072	6.1592	3.6135	10.6663	6.3045	1.4412	2.8594	11.0268	1.8038	2.6449	3.3697	3.8727	9.1822	0.755	2.7537	5.2063	6.4127	8.5995	12.4345	5.4791	3.268	2.0839	4.5453	7.2512	8.8045	4.5015	9.4309	12.7688	6.4332	14.5743	11.3705	4.1407	6.474	13.0329
ENSG00000043514.17	TRIT1	4.6305	5.5285	6.4525	2.3931	2.6925	3.4616	5.246	3.6901	3.526	3.376	5.9755	3.2262	2.7859	3.4807	4.0548	2.4723	3.6613	3.2794	4.2221	7.807	3.6565	5.4247	4.8712	3.6651	4.8262	3.3215	3.2636	2.1253	2.5098	2.2161	2.4194	4.46	2.8621	2.1273	2.7674	15.6829	3.7933	3.3312	2.3692	4.765	2.6035	4.1194	2.3999	2.8165	2.906	2.9488	2.72	2.3495
ENSG00000043591.6	ADRB1	3.1793	1.9062	0.448	1.529	3.2841	1.3191	0.5298	0.0386	0.136	0.6385	1.7413	0.8791	0.2613	0.5004	0.271	0.1943	3.8413	0.3339	0.2539	2.3363	0.4185	0.3383	0.0688	0.2415	0.1645	1.6463	5.3284	0.502	0.1597	0.5415	0.4707	0.2876	0.3882	1.6691	0.2573	0.0825	0.0568	0.9741	0.0935	0.2213	0.3658	0.5438	1.8359	0.4651	0.4743	0.1194	4.3498	0.9296
ENSG00000044012.4	GUCA2B	0	0.7683	0	0	2.8694	0	0	0	0.1244	0.0357	0.0423	0	0	0	0	0	0	0	0.0406	0	0	0	0	0.0225	0	0.1943	0	0	0.0574	0	0	0.124	0	0	0	0	0.5713	0	0	0.106	0	0	0.0189	0	0	0	0	0
ENSG00000044090.10	CUL7	6.1447	5.1488	10.4549	8.1209	11.1736	6.4136	9.1189	5.1364	7.0401	8.7531	10.3626	7.7498	15.3808	5.7932	7.962	5.9134	13.2933	9.1895	10.1101	9.4206	8.071	11.0199	7.4594	6.0094	8.8886	17.5886	20.0119	18.9235	5.108	17.1668	7.4805	7.2026	5.6011	8.7186	9.2863	17.2668	9.3631	12.8693	15.3199	7.6169	7.7713	7.8495	15.2008	11.0232	14.3901	4.1815	5.6418	9.6156
ENSG00000044115.21	CTNNA1	55.6961	70.0756	22.2137	52.5142	85.9223	56.4535	66.4252	69.4669	74.1476	95.3937	52.1955	95.3823	70.951	66.4331	53.2384	74.9513	76.6863	82.3527	33.2713	59.6649	59.6744	58.8423	64.3047	48.5393	71.2306	67.4858	37.779	78.6578	87.5924	56.6399	118.782	52.9187	35.6873	53.8266	56.8473	60.5389	93.283	38.2137	61.985	62.6639	67.9908	52.538	77.5441	54.8509	82.9189	55.2828	42.1021	55.8167
ENSG00000044446.12	PHKA2	2.2239	1.2245	3.2654	2.7963	3.3819	2.7224	2.6003	3.6528	2.0225	4.0183	2.3869	2.5414	3.1326	1.4164	3.6185	1.6085	2.3651	2.5199	1.2711	2.6391	2.5426	2.3453	2.7846	5.711	2.6875	3.864	2.7783	4.7467	2.6849	1.4845	1.241	2.4451	1.2974	1.7154	2.9221	3.5678	2.3794	4.1834	2.4006	1.956	1.7104	3.0498	2.8602	1.9962	2.4248	1.1647	1.2086	1.3331
ENSG00000044459.15	CNTLN	0.4049	0.5265	3.0079	0.7309	0.4159	0.6183	0.4028	1.5467	1.4605	0.302	0.6285	0.3228	0.312	1.0931	1.3612	0.3602	0.6205	0.4546	0.569	0.1505	0.7216	0.8627	0.306	0.2825	0.5233	0.3262	0.5777	0.1259	0.3728	0.2061	0.7411	0.914	0.9312	0.7128	0.4219	0.1574	0.3862	0.3367	0.2149	0.5847	0.4237	1.3019	1.3204	0.9346	0.8602	0.8087	0.6757	0.749
ENSG00000044524.11	EPHA3	0.5422	0.7664	0.184	2.4512	1.6295	0.6824	0.3672	0.1499	0.36	0.3868	0.1749	0.2735	1.1606	8.8591	2.0956	0.2212	0.6027	0.3052	0.9423	0.4275	0.5164	0.547	0.4353	1.6529	0.3515	1.2291	0.1498	0.0941	0.116	0.1558	2.3024	0.1518	1.5306	0.6181	1.9311	0.1404	0.4598	0.7334	0.2115	0.2143	0.6057	0.3112	1.0405	2.5714	2.0629	1.3726	11.027	1.1168
ENSG00000044574.8	HSPA5	481.499	324.11	133.523	142.354	232.351	314.874	176.895	322.634	155.938	311.718	231.33	204.609	257.373	359.496	304.209	386.551	142.583	277.753	222.742	531.891	321.824	327.961	265.149	344.318	154.403	212.552	180.773	333.419	339.125	449.363	267.049	391.003	237.109	304.387	203.087	441.259	231.475	252.725	252.441	291.522	329.774	305.106	165.692	165.732	307.444	334.612	139.847	400.429
ENSG00000046604.13	DSG2	19.508	28.443	4.3837	30.6267	25.5592	29.8023	35.4649	28.0669	47.68	11.9331	37.2626	58.8417	17.529	59.9414	71.0995	26.0857	69.6934	83.8372	19.9114	17.2304	31.2268	48.8851	31.0773	42.428	77.3006	6.1874	6.8996	28.2201	91.579	16.2552	71.3159	14.9287	13.4606	22.4604	8.8544	406.675	26.6424	46.2486	24.7978	42.0428	34.9631	109.078	24.0206	23.5738	51.9276	48.0492	19.7527	30.1134
ENSG00000046647.13	GEMIN8	5.16	5.7435	9.2568	5.3588	7.5772	5.0153	8.5757	5.2874	4.7748	8.7429	6.3596	6.9893	7.2945	4.1359	6.0535	5.8456	3.6751	5.0426	8.312	7.4522	7.8095	4.3417	8.1806	15.3551	8.5999	7.705	4.9607	8.4641	9.796	5.0317	4.7645	7.1072	6.0835	4.1996	7.7225	6.9811	5.1955	9.3294	7.7673	6.91	6.497	4.5324	7.4216	4.041	5.5153	3.0593	6.7497	2.6416
ENSG00000046651.15	OFD1	7.8741	4.8199	16.5464	7.2461	8.294	6.659	15.409	7.297	9.9608	16.9193	8.6336	7.9236	7.2612	6.9531	6.1278	5.4874	5.5476	7.7164	4.9599	13.0282	7.806	6.6105	8.8733	12.728	8.5055	10.6494	6.4034	16.9276	8.9676	4.4201	3.3368	10.4869	8.4634	6.1821	8.2815	10.1138	9.3071	13.244	15.7781	2.9391	4.768	8.6246	9.8353	5.6725	13.001	3.5896	4.5078	3.5779
ENSG00000046653.15	GPM6B	1.3007	1.4734	0.8088	1.2241	2.6771	1.2694	2.6822	0.3216	0.9513	0.9496	0.7004	0.7123	0.7335	0.6329	0.6383	0.3656	0.3212	0.8681	0.8729	0.9479	1.965	0.7597	0.5906	2.8701	1.6719	1.6053	1.2616	2.9826	0.4148	0.4906	0.9378	1.8963	1.3535	0.7531	1.8777	0.51	4.4045	1.1268	0.4045	0.3887	0.5911	1.1202	1.1234	0.9976	1.2194	3.8227	0.5198	0.7239
ENSG00000046774.10	MAGEC2	0	0	0	0.0257	0	0	1.5428	0	0	0	0	0	0	0.0061	0	0	0	0	0	0	0.0081	0	0	0	0.0209	0.0221	0.0127	0	0.0174	0	0	0	0.0099	0.0174	0	0	0.0051	0.0072	0	0	0.0372	0	0	0	0	0	0.0181	0
ENSG00000046889.19	PREX2	0.8891	2.0208	0.478	0.3978	1.2135	0.6429	1.5452	0.2283	0.3128	0.3963	0.2887	0.3154	0.4141	0.4764	0.5417	0.544	0.2302	0.6079	0.3715	0.6059	0.5268	0.3793	0.4237	0.7942	0.3399	0.9312	0.658	0.39	0.5	0.188	0.2703	1.6485	0.7504	0.6587	0.6934	1.0828	0.4893	0.8701	0.228	0.1821	0.3268	0.2802	0.5303	0.5376	0.2888	0.3056	0.5835	0.4398
ENSG00000047056.16	WDR37	2.4702	2.1409	2.7048	2.6564	5.5328	3.7896	3.9972	4.7909	3.4352	5.4129	5.1365	3.6241	5.6535	3.6282	5.087	4.2399	4.6306	6.3029	3.8216	3.9064	3.3518	4.7388	4.7687	2.4866	3.2621	5.9259	5.4325	3.2737	4.3297	4.1921	2.2981	3.804	3.42	4.6317	3.6553	5.0301	3.11	5.0123	2.5063	4.6355	3.3845	3.6154	4.3604	6.3914	4.914	2.5841	3.1183	4.1097
ENSG00000047188.16	YTHDC2	2.8664	2.4911	4.0647	2.5921	3.0605	3.7585	4.9787	2.3832	1.885	4.9344	2.7422	3.6652	3.1634	3.4017	4.1332	2.4725	3.6723	4.3142	1.0168	2.3522	2.473	3.0421	2.3245	2.8122	3.3267	4.5257	3.5094	2.1648	3.0863	2.2964	2.3347	3.6395	3.3009	3.7718	3.2763	7.3949	3.7972	3.3413	3.8338	1.7755	2.8156	3.4136	5.1561	3.1718	6.8627	2.6968	1.9588	2.2252
ENSG00000047230.15	CTPS2	6.419	7.0769	4.0523	6.0477	5.806	5.9086	5.4218	8.3056	8.9003	7.979	6.1567	6.199	6.256	6.5178	4.215	5.8671	4.6719	6.0591	4.874	7.9718	6.0535	2.8807	9.3313	19.1835	7.4739	10.2417	2.882	15.9171	6.6183	5.0028	4.1446	6.6448	3.082	5.9738	6.9488	12.188	5.6658	10.5011	12.3807	5.1013	8.0865	6.8215	8.5844	2.5735	6.281	1.9455	5.2959	3.842
ENSG00000047249.18	ATP6V1H	12.0087	8.4182	5.068	22.8597	9.3595	11.3801	12.1395	10.7481	13.2893	9.5505	14.3703	9.6766	7.7891	10.0714	7.4327	9.2911	11.7187	18.1381	9.4285	6.2074	8.3545	8.7945	7.7784	12.9848	20.0297	13.4269	9.2853	16.9541	7.7697	14.3578	9.9329	7.0638	10.0466	12.6816	22.1215	8.0755	7.1976	13.1026	14.7555	22.0559	12.5927	9.9973	15.6269	9.4208	10.5407	4.1535	11.4284	13.7755
ENSG00000047315.17	POLR2B	15.6677	17.7899	5.4523	9.7482	15.41	21.3764	16.6039	23.5415	14.4865	11.4403	21.885	17.2281	20.9417	22.2433	17.048	14.7611	22.7156	17.296	14.423	17.2517	10.1239	12.9126	21.5586	16.3596	21.497	13.9667	10.9051	13.0904	15.776	26.9352	11.3719	10.6381	7.5162	13.0457	10.5505	16.2166	14.6357	22.9496	11.6749	16.2769	13.4139	19.2075	19.9523	14.7922	16.8224	17.2403	10.2756	17.5298
ENSG00000047346.12	FAM214A	3.1643	3.0761	3.9977	4.8121	4.5365	5.6506	5.4509	2.4782	4.9075	4.6092	4.0979	8.7181	6.7963	4.9375	3.9268	5.0656	6.1956	3.0461	4.1546	7.9514	4.0931	3.6692	4.9497	3.1126	4.0964	5.5735	5.8068	6.0107	2.2952	3.4882	2.6403	2.3617	2.8777	7.9332	2.8511	5.5135	3.1089	9.569	4.1706	2.2085	3.9366	4.8269	3.8679	2.5424	5.3632	3.2629	3.049	4.5206
ENSG00000047365.12	ARAP2	1.1889	2.2909	1.1321	1.4791	2.6402	2.9489	3.8175	2.0608	2.5522	2.8504	3.3923	2.4868	1.4763	3.8526	3.8981	2.4943	1.004	3.272	1.5228	1.8189	1.4689	3.5746	2.043	0.6867	3.1338	1.9386	2.041	1.377	3.6542	1.7132	1.1708	2.1719	1.9445	1.7054	1.104	1.5039	2.0848	2.3567	3.0121	0.1211	2.2081	4.4264	3.1299	3.5899	3.2874	3.1005	1.055	3.0512
ENSG00000047410.14	TPR	11.8234	16.3938	8.9762	14.4092	11.3381	19.6594	11.5566	13.4988	15.3355	15.4285	16.6659	9.2984	17.7923	8.3955	14.4266	20.0033	25.2302	16.6138	4.57	17.7441	9.7222	12.5129	12.6844	21.4533	13.2658	11.3167	14.1387	18.754	11.0085	19.6983	10.798	14.1194	8.398	21.9431	12.241	30.6178	15.1549	9.2726	12.35	8.1532	10.8137	14.6729	17.4959	11.0136	18.3808	12.985	3.2199	15.7349
ENSG00000047457.14	CP	85.0395	209.207	22.7803	38.9788	6.2451	112.539	8.6841	6.8343	8.2149	21.0564	162.709	62.6663	23.8361	21.4052	137.977	20.5819	2.2979	9.7008	147.501	111.958	21.6306	10.4724	8.8965	26.402	94.6474	2.4833	71.5788	37.5556	48.7817	1.1022	21.9109	42.751	19.1669	41.8767	5.9138	44.9436	2.9058	5.9912	47.2537	27.9236	21.7844	21.7651	4.9009	25.78	13.6969	1.8237	104.595	13.8745
ENSG00000047578.13	KATNIP	2.4724	2.3814	2.1516	2.8941	4.9253	3.6208	4.1053	2.1281	3.3799	3.3714	1.3378	3.2025	3.6558	3.171	2.9342	2.4073	1.8906	2.9873	2.5751	3.0777	3.8499	3.3245	3.1736	3.489	4.4294	4.0053	3.5735	2.3388	3.6776	2.1436	2.2003	3.0776	1.8408	3.8138	3.3688	5.3626	3.038	4.1283	1.5086	2.3306	2.4448	1.6987	2.6161	2.9502	2.6491	2.7393	1.2736	2.8071
ENSG00000047579.20	DTNBP1	8.5241	14.6365	4.4033	10.0797	6.6774	7.8536	8.4292	7.0283	5.2062	8.6776	11.3473	5.1654	11.5034	5.604	5.2202	9.3522	7.3832	6.4562	8.1789	6.4306	6.8278	5.9138	5.2753	6.6652	5.2234	11.9694	8.7249	6.4526	4.2108	11.0507	4.834	6.5657	7.9977	7.1745	11.4432	7.3179	6.6267	9.2401	14.4981	8.6638	7.7189	6.2765	13.2589	7.954	4.6828	4.3531	8.7745	9.027
ENSG00000047597.7	XK	0.8047	2.598	0.1364	0.1488	0.8201	3.1581	3.6176	1.234	0.4939	0.3375	0.2273	0.7006	1.5756	4.5502	0.6042	3.1502	0.0211	0.0959	0.5729	2.5714	3.0241	0.3027	0.3796	3.6691	1.3081	0.2949	0.9277	5.4909	1.0318	0.0167	0.1012	2.1812	1.0146	2.4913	1.2182	4.7135	1.2239	1.5155	0.3584	4.7972	0.1468	1.4628	0.1981	0.1054	0.0865	0.0545	0.363	1.0131
ENSG00000047617.15	ANO2	0.2303	0.0358	0.0202	0.0575	0.2452	0.1672	0.0552	0.0863	0.036	0.0448	0.094	0.0665	0.0803	0.0681	0.0914	0.1112	0.0697	0.1695	0.0548	0.1934	0.0952	0.0548	0.0434	0.1151	0.0633	0.1173	0.1696	0.0884	0.1053	0.0162	0.0502	0.0758	0.154	0.0778	0.1212	0.0696	0.1071	0.1501	0.0287	0.3174	0.0563	0.0691	0.0619	0.1427	0.0556	0.0451	0.0577	0.0401
ENSG00000047621.12	C12orf4	2.4328	3.4847	4.4831	3.1959	4.1159	3.1276	3.8709	3.1793	4.7696	3.9998	2.9079	3.5032	3.9663	6.5323	5.8141	4.2753	2.6238	3.3792	3.6481	3.7709	2.9048	3.8509	3.2156	5.2985	2.5293	3.6262	4.3231	4.2362	3.5775	6.6698	4.6268	5.113	3.2211	4.5296	3.44	5.6641	3.9938	5.5866	3.4658	2.8442	4.3202	3.2976	3.2944	5.7873	7.7996	7.5098	5.7853	4.8305
ENSG00000047634.15	SCML1	1.796	0.9461	5.5679	0.6118	1.6163	1.4665	3.2167	4.1379	0.8614	4.7966	0.4325	1.4702	1.0585	0.5091	2.2597	3.9088	0.5253	1.7641	1.0472	2.046	0.5125	1.1354	1.205	0.5612	1.5495	2.3994	2.6655	1.4841	1.0216	1.0214	0.5776	2.9887	1.8421	1.4979	1.4311	0.3503	1.6246	2.7742	1.5344	1.3284	0.5224	4.3252	1.9118	2.1473	1.745	0.5132	2.1485	0.7594
ENSG00000047644.19	WWC3	14.5265	7.477	7.7898	11.4064	11.878	19.2669	11.248	21.458	9.7973	15.3049	15.2053	15.6724	7.1575	13.0015	14.0938	20.3069	12.6942	12.3979	7.0256	16.3177	13.3586	9.8883	20.5179	14.6334	8.2313	19.2443	10.2507	11.2809	4.8506	12.8522	6.9332	14.4428	9.7752	11.0394	13.8537	14.5408	6.4846	15.2449	15.2873	12.4298	9.5737	12.1446	13.4276	8.2237	7.8087	7.3999	5.1611	9.0975
ENSG00000047648.23	ARHGAP6	0.4583	0.2177	0.0879	0.5658	1.2477	0.5733	0.5529	0.1003	0.3	0.2473	0.2674	0.3729	0.3372	0.3721	0.7504	0.275	0.4289	0.3424	0.5027	1.0545	0.5213	0.3798	0.3571	0.3652	0.377	0.8496	0.713	0.1119	0.2573	0.336	0.4669	0.2162	0.8733	0.5118	0.6315	0.2195	0.2727	0.7177	0.2472	0.2521	0.4438	0.3358	0.4059	0.6525	0.2599	0.3399	0.2884	0.48
ENSG00000047662.5	FAM184B	0.5089	0.2377	0.1274	0.1373	0.2161	0.2525	0.141	0.0279	0.067	0.1217	0.0874	0.0778	0.0433	0.0578	0.0999	0.3321	0.0445	0.057	0.04	0.4574	0.0622	0.0691	0.1583	0.0747	0.0897	0.1439	0.1276	0.0591	0.0309	0.0086	0.0104	0.0705	0.0613	0.0413	0.3063	0.6114	0.1628	0.1008	0.0778	0.0714	0.033	0.0419	0.2554	0.0663	0.0812	0.0359	0.0859	0.0187
ENSG00000047849.21	MAP4	13.4656	15.2454	10.4808	17.0816	15.927	20.8786	17.2072	16.9907	13.195	9.909	13.4437	19.6748	11.9521	24.2633	29.7382	12.632	13.0646	35.6492	9.5999	12.1748	23.7445	26.2585	17.7491	15.0578	23.6377	19.1743	20.314	16.7913	17.4704	16.3197	19.7166	15.1966	16.7933	26.4219	15.716	25.6085	18.3174	23.2777	16.7171	12.1522	19.5607	18.769	20.4055	24.0879	18.459	23.0494	8.537	19.5771
ENSG00000047932.14	GOPC	7.1932	8.4335	5.8072	5.2696	6.5815	10.771	9.0393	8.7798	9.1509	8.9303	9.2251	7.4056	9.8545	9.0698	11.8653	9.2398	8.4708	6.9002	6.3544	6.0279	9.0642	8.6466	10.5154	7.7283	9.6072	9.5486	10.7861	5.4269	6.0296	8.396	7.5996	9.4897	6.5553	11.4635	6.3693	7.8886	8.0234	7.5606	7.7262	6.8994	5.9131	7.211	8.1287	11.1935	9.3213	15.1266	3.8943	7.7047
ENSG00000047936.11	ROS1	2.9444	2.4373	3.6669	4.1813	4.9747	11.788	2.1895	1.8642	3.0223	16.3575	26.2178	7.7709	25.5064	5.9424	29.3701	8.8779	8.5192	13.2016	3.206	4.1805	10.292	3.0174	3.2671	7.0392	15.5499	36.6492	4.5523	0.0796	4.0397	5.2427	10.0201	99.5707	5.2571	10.3448	2.5081	3.1883	17.7599	15.9126	2.6326	0.1585	5.4417	1.1577	4.9015	11.7771	30.1412	0.3899	13.6955	16.704
ENSG00000048028.11	USP28	5.7933	15.0175	8.2349	10.176	3.1385	10.6363	5.9072	4.8023	4.4418	6.7705	4.6445	4.4272	9.5587	4.7165	5.3461	5.6742	11.6422	4.3377	2.6771	7.6163	8.5679	6.1112	5.5353	10.4028	4.6647	4.9179	10.2215	9.3902	2.7215	5.5677	2.1842	5.8152	3.4861	7.0289	5.3821	16.6397	4.3883	6.3884	6.9008	3.4776	2.8023	7.2409	3.8624	2.6364	5.0317	4.1155	3.2714	4.3249
ENSG00000048052.22	HDAC9	0.2433	1.8492	1.6149	1.1951	0.344	0.4108	0.8285	0.1688	0.3676	1.3556	0.9114	0.1432	0.6294	1.0518	0.6547	2.9075	0.1999	0.4518	0.5788	0.0935	0.331	0.7774	0.0739	0.1642	0.3191	0.3735	0.396	0.0508	0.3636	0.2331	0.3722	0.3458	0.628	0.6859	0.3463	0.4974	0.1029	1.473	0.3728	0.0962	0.5557	4.2828	0.9601	0.6371	0.3031	1.2278	0.3022	0.664
ENSG00000048140.18	TSPAN17	9.9778	12.2742	5.139	8.5702	14.6457	11.9233	15.2883	12.3693	8.3299	16.3628	12.3143	17.4843	11.1103	15.0036	18.8807	11.5679	10.2991	25.281	39.9106	6.5241	12.1184	17.9045	9.1274	11.8042	29.4869	11.4447	11.8924	9.2166	17.4421	11.1488	20.2459	12.6826	14.2552	11.399	16.5027	10.6477	15.4257	22.3938	18.4274	10.0471	15.3232	13.4217	14.5891	15.7396	19.5034	5.5875	13.7407	11.0988
ENSG00000048162.21	NOP16	6.4925	4.9702	4.5424	3.0652	4.1343	3.484	3.8826	4.3878	2.5907	5.1025	5.8053	3.1057	3.1446	6.0617	4.1991	5.3202	2.7446	9.1924	7.9609	2.1937	5.6403	4.3749	7.2547	4.8774	16.4442	3.7226	4.8657	4.1641	6.726	4.9242	3.0254	5.9003	6.3862	2.9138	7.048	4.5371	9.2502	6.4866	3.6244	5.3036	4.1941	4.8185	2.3468	5.9572	5.6075	4.2107	3.0932	3.2348
ENSG00000048342.17	CC2D2A	0.7443	0.7126	1.401	1.528	2.8276	1.1083	0.92	1.8577	1.0146	0.7863	2.1376	0.6739	0.955	1.3667	0.8651	0.7345	0.6279	1.1489	0.9474	1.584	3.0377	1.2468	1.2001	0.8626	2.3579	1.1709	1.5451	0.9152	0.7421	1.0981	0.7573	0.9032	0.9268	0.7878	1.193	1.1077	1.4124	3.4996	1.3084	0.6306	2.0605	1.4386	0.8399	1.132	1.2474	0.7485	1.1422	1.2198
ENSG00000048392.12	RRM2B	11.9266	21.0784	2.9977	16.8285	7.9374	20.9584	17.5305	8.3689	19.2944	7.8503	11.3717	20.4197	16.682	13.8277	6.931	5.8278	9.6622	9.5547	9.9558	8.4236	8.4024	8.6895	10.9884	10.2341	38.2628	14.7559	7.6148	11.1549	5.7935	8.3216	8.1679	19.0674	7.7939	9.6993	8.3292	8.2817	5.8487	14.082	13.2986	9.8676	8.1934	8.3085	17.5787	6.7067	14.6858	6.8853	16.374	10.8122
ENSG00000048405.10	ZNF800	2.896	6.0303	2.1717	3.9573	2.7682	5.4232	4.7746	5.5392	3.8013	4.4139	5.5472	3.833	4.7952	4.8999	5.8552	4.5062	4.256	4.403	4.3555	3.7148	5.2351	6.181	4.4186	4.0113	2.4733	4.9108	4.9539	7.1253	4.8589	4.3156	2.608	2.8317	2.7017	5.1458	2.896	4.5582	4.863	6.4489	3.1572	3.4111	2.9201	6.3703	3.534	3.6343	4.8558	5.0231	3.2545	4.6218
ENSG00000048462.11	TNFRSF17	9.8308	1.7027	1.1674	0.6829	1.7664	3.649	3.0593	1.272	4.2946	1.2107	15.4398	1.9046	3.3691	1.1747	4.1897	2.3683	1.4762	0.7554	3.1616	1.2226	2.9974	8.9701	0.3088	1.3924	0.7181	3.6281	4.3805	0.0436	2.8005	7.2811	2.5094	0.4674	15.9618	5.5795	4.4122	1.7673	1.4697	1.0955	1.827	3.7864	12.5588	1.0547	7.8861	1.417	3.5255	4.6854	5.2309	4.7933
ENSG00000048471.14	SNX29	2.3493	2.7646	1.1871	2.0471	3.3481	4.4272	3.4454	3.0207	3.8047	2.7915	2.5386	2.3501	4.1253	2.8815	4.1221	2.454	2.1386	2.6267	2.4759	2.0394	2.3906	2.7228	1.9751	3.115	2.9287	4.0357	2.1799	1.5869	1.8408	2.2905	2.2666	2.3512	2.993	4.4186	3.4414	2.5319	3.1947	3.2246	2.5558	2.3186	4.1273	2.307	2.7117	3.0507	2.3444	4.0592	1.6846	3.5614
ENSG00000048540.15	LMO3	2.336	7.3741	6.0269	18.3667	21.7873	21.4732	21.2433	10.6104	5.5867	61.5915	6.3286	17.3506	18.401	30.3182	5.7254	28.0005	23.4475	10.3471	25.7736	4.9517	13.7796	10.2774	2.5466	13.1327	11.968	18.6952	14.7199	26.3374	1.4868	22.8015	10.0398	0.9012	6.3888	15.6105	15.1099	25.7962	9.0342	17.4989	15.0863	10.2849	11.9147	1.626	35.4982	6.0545	62.0027	0.4755	41.6283	12.1543
ENSG00000048544.6	MRPS10	22.1515	31.3268	19.9772	25.0845	21.363	17.803	18.0862	20.7687	28.8636	14.5783	41.4518	13.7379	21.5707	27.7053	20.6342	26.9195	19.4334	30.177	23.9482	14.9823	15.4226	19.4983	26.348	20.4679	27.2911	13.0228	21.8459	17.866	22.9613	33.453	21.799	16.0626	20.8227	21.0776	17.9408	23.559	34.8373	17.5148	22.7454	18.0111	21.3424	44.0263	24.0572	29.1202	22.921	36.6371	77.6362	63.1805
ENSG00000048545.16	GUCA1A	0	0.0099	0.0156	0.0079	0	0	0.0178	0.0073	0	0	0	0.0042	0.005	0	0.0052	0	0	0.007	0	0.0194	0.005	0	0	0	0.0064	0	0	0	0	0.0045	0.0108	0	0	0.0107	0	0	0.0188	0.0045	0.0046	0	0.0172	0	0.0035	0.023	0.0077	0.0249	0.0224	0
ENSG00000048649.13	RSF1	3.7378	5.5582	2.0358	4.1736	3.1552	6.334	4.3054	7.7878	4.5934	3.6859	5.4687	4.4257	4.5172	5.5523	4.689	3.4013	5.7965	3.4401	2.88	7.7012	3.1325	3.4178	2.7599	4.903	3.7456	5.026	5.2451	5.6634	2.7794	4.2972	2.2456	3.0805	3.0692	4.7965	2.21	5.9512	2.3772	6.1681	6.1282	2.3521	3.3348	6.2951	2.9789	3.2108	4.8894	3.9253	1.6223	4.463
ENSG00000048707.15	VPS13D	2.5106	5.6203	2.7084	6.157	5.0215	4.6452	4.9922	2.6596	2.915	4.6383	2.3586	3.4389	3.9191	4.6808	3.3757	2.1981	3.5189	2.5714	2.8085	2.1677	2.3547	4.0493	2.6793	2.9635	3.26	5.6905	3.1882	1.8257	3.7489	2.8517	1.7271	2.4982	2.1245	4.7645	2.971	7.16	3.294	6.5293	3.936	2.3579	2.5381	2.9842	4.2243	2.6771	2.7508	3.7532	1.7078	3.7543
ENSG00000048740.18	CELF2	4.5671	5.1179	1.5869	9.1222	12.9511	9.8317	6.3328	6.124	11.2652	9.4757	9.9181	13.3868	7.4244	8.9283	7.7427	3.3171	13.3237	5.2816	5.2583	10.2678	10.034	8.0327	2.4097	5.5691	14.2541	9.8978	9.5614	2.2616	2.2356	6.3809	4.8342	5.4129	10.3807	6.9752	3.7902	10.133	10.5318	15.2526	9.3164	4.271	7.4193	4.7045	9.3978	7.4227	11.4945	2.4634	7.0867	9.4097
ENSG00000048828.17	FAM120A	26.2394	32.2103	29.0181	37.0615	40.9391	41.018	31.1642	46.5296	28.4144	44.5083	36.9221	25.9694	32.5817	48.4837	46.3098	46.3532	23.0039	44.4726	23.6056	19.6792	35.2534	43.5421	30.7605	30.646	28.453	27.3062	25.3704	29.0563	47.5146	37.6273	34.8916	41.0835	28.0138	39.8306	23.6103	32.9774	53.8908	61.2015	40.4743	16.5304	28.8453	56.9758	27.4172	29.2198	33.0496	25.7134	26.3781	43.6042
ENSG00000048991.16	R3HDM1	5.1225	5.738	5.2192	4.0597	3.6422	4.6178	3.4038	12.6998	5.3479	2.0964	7.7847	2.9423	4.8284	9.0426	6.8825	6.1752	4.5014	5.925	2.5169	4.3794	5.2625	5.516	5.5717	8.2967	3.7785	2.4688	5.5431	2.8161	3.3708	5.6637	4.0423	4.2899	3.9483	5.9387	3.1382	5.8483	4.6938	4.0116	3.1432	3.7266	4.2953	6.6794	3.8449	4.8887	5.7012	5.751	2.1127	6.319
ENSG00000049089.15	COL9A2	2.6966	0.7403	37.9939	120.987	3.5021	2.8222	39.5293	0.4177	3.3611	53.3077	3.4511	9.0262	1.5265	4.91	3.5371	6.5834	2.0295	2.7448	18.9026	12.1377	12.0146	4.2272	10.5196	1.2283	3.5425	6.5056	13.683	7.0654	6.0859	2.7499	1.7384	26.04	6.1667	11.1278	8.5618	44.6222	1.4012	9.0414	6.4538	8.0845	3.3188	1.5639	3.8224	4.0301	0.8549	1.5394	12.6134	8.3703
ENSG00000049130.16	KITLG	7.8565	17.7123	5.1358	16.735	15.4296	23.5179	18.5438	43.7319	15.8004	19.1133	37.0064	6.5728	61.469	15.1588	19.9668	42.8682	14.6204	28.2766	34.3068	6.1135	8.2341	15.2253	6.1726	40.2309	13.5591	23.51	15.7233	29.1815	7.2011	8.0999	7.0121	11.9145	9.4554	35.9024	4.7352	38.0275	9.0541	53.3372	4.8756	34.406	4.3058	15.6326	13.0229	12.561	6.6279	11.4705	27.0433	16.3139
ENSG00000049167.15	ERCC8	0.8696	0.759	0.5858	0.4806	0.9787	0.7448	0.6808	0.8702	0.7897	0.8439	1.4263	0.5791	0.7675	1.669	0.8544	0.4915	1.0794	0.6308	0.716	0.5811	0.8897	0.7171	0.6339	0.8516	1.3868	0.7914	0.7346	0.445	0.4694	0.6333	0.648	0.7316	0.5281	0.7121	0.8994	0.7895	0.8087	0.7928	0.8764	0.6232	0.8513	0.6587	0.9276	0.6917	1.0113	0.8052	0.5666	0.9406
ENSG00000049192.15	ADAMTS6	0.3774	0.0448	0.2885	0.1139	0.3814	0.4833	0.2518	0.074	0.1009	0.073	0.1164	1.6442	0.0681	0.1037	0.1217	0.1231	0.2004	0.3397	0.0701	0.2402	0.2105	0.2629	0.3879	0.1555	0.3526	0.3255	0.3805	0.2968	0.1376	0.0472	0.1915	0.1312	0.2181	0.1298	0.6723	0.8624	0.4159	0.3912	0.2602	0.3739	0.2033	0.3267	0.1289	1.41	0.1712	0.7905	0.0759	0.1356
ENSG00000049239.13	H6PD	11.3635	12.9125	7.4239	11.5193	16.8352	14.4576	23.2031	8.7957	13.0084	20.6274	10.2649	16.1019	11.6154	14.9415	26.3484	10.0023	13.0253	14.4502	16.0717	5.5741	10.6094	16.8294	20.2677	10.611	12.4523	17.8476	11.1407	9.3112	25.6807	11.1485	11.6817	11.7045	9.4196	17.8301	13.4973	12.3349	24.3352	15.4819	15.7857	10.2415	15.4691	14.3965	13.4625	16.0489	10.8148	11.9931	7.2143	17.4586
ENSG00000049245.13	VAMP3	27.7876	48.2299	28.4404	33.6836	46.8761	36.5427	56.1989	38.5131	36.8081	43.1109	24.9196	43.4277	42.2757	43.9746	45.7016	41.184	63.2033	49.1643	74.1928	20.4725	32.0589	51.4841	35.7354	20.4409	44.6757	41.5506	42.3719	17.6919	53.7539	42.3836	37.3173	31.6551	33.9782	49.4008	24.6404	24.1832	33.9202	46.2395	35.83	31.1594	42.7639	54.3961	50.8812	55.2583	39.8706	58.4707	54.8442	55.2198
ENSG00000049246.14	PER3	1.4967	2.8354	8.7629	6.8529	5.1752	3.793	2.4176	1.4521	2.7607	9.1546	1.6256	2.1648	5.2109	4.7231	3.9411	1.3616	6.191	2.0773	2.3395	0.4984	1.9736	4.8684	0.4799	0.7148	2.9673	5.6212	3.9271	0.5132	2.949	4.5037	1.775	3.4466	1.4809	4.2426	0.8426	0.5114	1.02	4.7215	7.8439	1.1072	1.1004	1.6325	6.2111	3.564	0.807	3.4038	3.5052	3.9957
ENSG00000049247.14	UTS2	0.0392	0.4998	0.0281	0.0143	0.1222	0.0972	0.0962	0.288	0	0.024	0.9125	0.0898	0.1898	0.0611	0.3	0.1176	0.0228	0.1761	0.1776	0.0088	0.0718	0.1775	0.0233	0.0303	0.0929	0.1064	0.1127	0.0493	0.1353	1.5457	0.0584	4.5396	2.0945	0.0388	0.0661	0	0.2151	0.145	0.1585	0.0536	0.2377	0.8275	1.8098	0.1245	0.2633	0.045	0.0806	0.0875
ENSG00000049249.9	TNFRSF9	1.0534	0.8865	0.7301	0.202	0.4515	1.6733	1.2579	0.8682	0.8339	2.5957	2.1204	0.6592	0.7397	0.6855	3.4072	0.9956	0.4545	3.2937	2.1474	0.3634	0.3091	2.8658	1.3746	0.3486	0.8817	0.2817	2.624	0.1531	0.3164	1.1926	1.4058	1.7447	3.5307	0.5195	0.455	0.193	1.3304	0.4523	1.0215	0.4536	2.8255	4.0552	1.3726	2.7749	1.2906	1.0656	1.8588	3.2209
ENSG00000049283.18	EPN3	1.8843	1.9652	4.7366	4.9598	3.0614	2.5449	1.6154	2.6273	6.7429	2.0827	3.3553	3.5924	0.5975	8.1922	1.2355	0.5994	2.3867	7.6376	3.196	4.6325	7.2532	3.5329	10.8166	1.6387	7.728	2.2384	3.5961	10.9685	4.3649	3.6991	2.4718	1.6135	1.4191	3.202	6.8934	6.3268	1.6632	3.6271	3.7594	8.1791	2.5058	1.4347	0.7611	1.3052	5.0108	1.5842	0.0321	6.2247
ENSG00000049323.16	LTBP1	18.3395	14.5847	2.3572	9.2791	11.2185	4.1451	10.2595	7.8299	7.083	3.0015	6.1477	13.9107	15.3931	7.6183	12.2837	5.4924	9.7026	2.5781	4.9223	13.2495	10.9469	11.2215	10.8685	8.644	16.4466	25.9687	10.0973	8.2773	8.6851	5.0268	10.5083	6.9181	19.8811	17.4946	12.9892	6.4368	10.3015	4.5752	4.2047	6.3155	19.5365	7.9742	6.2865	15.0652	2.2151	31.5215	5.4265	6.4375
ENSG00000049449.10	RCN1	17.6812	6.2729	14.782	7.1526	7.2477	7.9021	15.7131	7.6741	14.1338	11.3871	14.0516	17.7175	9.169	11.073	24.6299	13.3059	2.3454	7.2871	24.4526	7.3622	15.4852	17.7104	8.1815	11.3466	15.1719	9.3863	15.5912	12.6463	7.0384	12.5654	14.8165	16.8276	22.1898	15.4993	10.7827	5.8309	12.5695	9.1773	10.487	3.6023	11.2236	15.7062	8.0889	13.2253	9.2853	13.4102	1.6637	21.7656
ENSG00000049540.18	ELN	27.8981	3.3592	2.5505	57.6898	62.0871	15.2626	29.8073	0.4291	8.6625	15.2068	5.8734	13.9925	15.3357	13.7104	8.1268	4.1355	6.968	5.88	16.3847	48.5276	17.7605	12.1142	18.0467	14.1828	22.7933	65.6981	14.0107	4.7163	4.5862	2.1802	20.4593	14.8298	32.3573	55.3848	56.0906	4.0764	9.5398	11.1299	28.751	2.3518	23.838	4.1576	17.6445	8.4902	3.7496	31.3431	29.2244	11.5099
ENSG00000049541.11	RFC2	11.0521	40.9797	43.2281	15.5119	7.7936	9.7356	10.4682	32.5723	15.2624	9.6047	11.2736	13.7162	9.9837	18.1978	16.2686	26.8269	21.3718	15.9834	16.9126	10.8697	14.7284	20.0581	17.6349	17.8607	13.0735	8.7923	18.7153	23.8287	9.5011	14.4016	11.2518	11.1683	12.4409	15.431	13.0641	16.214	10.6806	7.8834	11.1196	19.8011	16.0642	28.1577	15.4493	19.3137	18.6008	28.746	10.9285	17.3481
ENSG00000049618.24	ARID1B	1.9804	1.8448	0.9386	1.9003	1.6655	3.3631	1.8003	3.1931	2.2597	2.4314	2.2041	1.6146	2.6111	1.6844	2.0625	1.6545	1.5573	1.3665	1.1803	2.3884	1.6297	2.2162	2.4052	2.2482	1.2532	2.1248	1.5147	1.369	1.9064	1.736	1.1942	1.6835	1.4118	2	1.9841	1.6922	1.0806	3.2478	2.7848	1.5612	1.5946	2.0963	2.0057	1.7347	1.2357	1.7075	0.8335	1.8513
ENSG00000049656.14	CLPTM1L	34.8986	42.6782	17.5238	136.286	34.8839	27.5921	44.3239	60.9048	37.7503	52.3398	41.5075	26.6239	30.8623	38.094	26.4226	48.7719	112.167	28.4477	114.543	19.7349	58.2118	59.3803	47.754	40.0412	67.8723	42.1866	64.554	34.3836	27.0586	43.7544	37.124	58.7081	42.9021	66.781	30.2442	36.4509	28.6285	28.4166	101.685	26.5592	56.6927	71.8004	62.5931	22.7837	43.8295	31.2563	31.5514	37.6959
ENSG00000049759.19	NEDD4L	4.2841	3.2312	1.767	5.4287	6.4363	4.6552	4.4703	2.052	3.0389	2.3711	4.2279	2.0368	2.7603	2.1276	1.1672	3.9052	4.389	1.5998	2.3512	3.5658	3.6669	1.7355	3.7049	5.9721	2.0548	9.5107	3.8847	4.7389	1.6649	1.5696	1.3714	1.7404	1.4017	2.8331	3.467	4.4722	1.2571	6.1237	4.1675	11.8301	1.6464	1.7046	7.8839	1.0781	3.3527	1.2052	3.1701	2.3807
ENSG00000049768.16	FOXP3	1.9013	1.6957	1.7238	0.5407	1.4395	1.6379	2.5621	1.1258	2.6789	2.7595	0.9775	1.1615	2.2005	2.7598	5.5774	1.551	0.8607	3.2374	2.5004	0.5854	1.2467	5.3058	1.2526	1.3299	1.2012	1.6735	2.9224	0.2937	0.8312	3.4706	3.7311	5.7282	5.9125	0.8444	1.6816	0.795	1.8876	1.4834	2.3358	0.8925	6.7603	2.556	3.4682	8.5098	3.1646	1.084	1.463	5.0551
ENSG00000049769.14	PPP1R3F	2.3073	1.3159	0.6738	0.6685	0.9556	0.9853	1.8126	0.6917	0.4635	1.7482	0.3445	0.8678	0.3221	0.9393	0.7679	1.4304	1.6055	2.5241	1.0184	1.3203	0.9633	1.1237	3.0403	0.6208	0.7325	0.9853	0.9579	0.4494	0.2375	0.5077	1.1955	0.6102	1.765	1.5951	1.575	0.9068	1.5183	0.6036	0.4782	1.5289	0.6687	0.6134	1.2484	0.9856	0.9536	1.0679	0.6435	0.3728
ENSG00000049860.14	HEXB	38.3784	22.7768	19.0834	12.9815	42.1699	27.8386	24.8532	17.4356	24.0605	22.7158	31.0858	22.7752	21.0222	25.5464	41.0304	29.9532	30.0108	20.8164	22.672	27.5506	15.85	26.0415	11.6247	22.5393	55.8359	19.5689	17.8523	15.4651	18.0063	15.6315	40.4924	27.5417	38.5041	21.518	29.5637	19.7567	20.0273	44.2183	55.975	36.3053	40.9313	16.9303	35.2118	32.0077	31.8018	24.712	30.7884	32.8656
ENSG00000049883.15	PTCD2	0.783	0.9352	0.5348	0.5573	1.0458	0.9315	0.8971	1.0657	0.518	0.9948	1.0403	0.4986	0.5913	0.6146	1.2376	0.8093	0.8208	1.0964	0.3973	0.3851	0.7773	1.0667	0.8572	0.9063	3.0959	1.0257	1.0113	0.8796	0.5408	0.7566	0.4406	0.915	0.6037	0.6854	0.9603	2.823	0.9884	1.124	1.0826	0.6688	0.624	0.7937	1.0413	0.9293	1.3394	0.7186	0.7632	0.9431
ENSG00000050030.16	NEXMIF	0.0584	1.0091	0.2943	0.0354	0.1211	0.0989	0.5406	0.019	0.0487	0.1835	0.4559	0.3014	0.3061	0.1144	0.0463	0.605	0.0099	0.0475	0.0248	0.0153	0.0731	0.0377	0.0119	0.0187	0.5013	0.22	0.5508	0.1451	0.0309	0.0023	0.0566	0.512	0.0462	0.3323	0.0461	0.0096	0.2065	0.254	0.0388	0.0052	0.018	0.0228	0.0618	0.0241	0.3182	0.0588	0.0088	0.0305
ENSG00000050130.18	JKAMP	7.144	6.7983	5.1351	7.8017	9.9376	11.8801	8.4735	6.9558	12.1978	8.371	12.1302	10.5608	11.6131	11.9625	10.2086	9.5153	12.1842	6.268	11.0431	10.6308	8.4038	8.8053	9.0354	12.0022	14.2426	7.6596	6.7424	6.5717	9.9691	12.4001	12.2883	9.9125	7.0918	5.3113	10.3279	8.5777	7.5283	8.3625	8.3024	18.7963	10.7632	10.0939	10.8417	9.3948	10.6597	11.5071	11.6906	9.4093
ENSG00000050165.18	DKK3	8.456	4.1525	0.6747	5.2038	10.5519	4.1468	5.3041	1.6627	9.3333	2.4285	3.752	4.7578	4.5512	4.5307	8.1258	1.617	5.9143	3.4438	6.0893	5.3778	6.5651	9.1858	8.4976	3.2138	9.9877	10.8104	4.054	2.4553	2.3133	3.2048	9.5735	2.7352	8.134	6.9179	14.2711	1.3335	9.8503	4.8233	4.2708	5.0351	9.329	4.2059	5.1132	5.8377	2.2651	17.0574	6.814	4.7117
ENSG00000050327.15	ARHGEF5	2.3884	5.1077	2.3704	4.1344	1.8319	2.479	4.1166	6.6612	3.9722	3.135	3.0363	5.3602	3.7913	4.7972	6.4425	2.8704	5.8977	3.3685	3.6778	4.4359	4.1142	6.5667	3.394	1.934	3.7907	5.0864	3.2349	4.1269	5.0943	3.8157	2.9026	3.1199	1.9229	4.21	3.6533	4.0806	3.5287	9.4146	4.1204	3.7157	2.2579	5.2939	3.2311	1.9053	2.93	4.0732	1.9369	3.6309
ENSG00000050344.9	NFE2L3	6.8587	8.851	2.9413	3.3469	2.7407	3.0784	9.114	1.7348	19.8763	13.1571	5.4897	5.6844	5.1563	4.425	10.6951	8.0266	7.4011	2.7358	4.7678	2.5882	1.5487	10.8411	2.4766	7.7246	4.5832	2.6356	6.5166	8.267	5.9372	3.6966	6.9086	9.7307	22.3668	7.9612	8.4803	2.302	2.5424	3.6547	5.6475	7.8001	7.6213	13.8135	2.9239	11.3935	7.2765	7.6615	3.0553	5.3615
ENSG00000050393.11	MCUR1	6.285	13.7568	8.8035	11.1382	6.3345	8.8989	15.4795	9.2159	8.1522	4.9618	9.7372	7.5623	8.7122	7.9163	5.7831	11.6865	10.0795	6.985	8.1554	6.1695	9.2246	5.3338	8.3174	8.788	5.2708	7.618	6.2186	8.0376	4.5499	10.8358	4.7582	10.9525	4.603	9.8373	6.6818	12.0354	8.3236	13.2608	12.6734	4.4891	4.1632	5.9252	9.1641	5.175	4.1519	10.1472	6.768	11.1883
ENSG00000050405.13	LIMA1	14.2107	7.6707	5.3361	18.1125	14.4528	18.3759	19.6624	12.56	22.4208	22.143	16.4511	13.6223	22.3978	14.3508	12.1519	15.0842	22.525	16.2046	10.6738	14.7356	10.6057	13.7155	10.1814	24.0053	19.4242	12.4489	10.4296	23.5403	26.9987	7.8969	16.0014	19.0035	12.6306	24.5024	19.0553	17.142	13.2102	21.1619	11.6356	15.0931	10.9666	13.3992	14.5025	15.4002	8.3829	44.4944	18.0675	12.621
ENSG00000050426.16	LETMD1	9.1856	2.8997	15.7447	7.9882	14.9705	6.4147	8.9325	4.3313	6.3482	16.4877	10.4557	10.8119	6.1529	6.6542	5.1829	5.6595	12.4811	8.0421	6.5789	10.0179	5.8416	9.4783	8.965	8.6442	10.5508	10.471	14.3273	7.9389	5.1779	9.7105	7.5834	23.3866	9.3061	7.0558	12.7237	12.5991	15.6328	8.2044	10.3136	7.5022	7.6698	6.3234	9.6778	11.7167	10.3568	10.236	19.3283	5.6408
ENSG00000050438.17	SLC4A8	0.4264	0.6233	2.9868	0.3825	0.6203	2.2808	0.1524	1.8024	0.6962	0.3284	0.3281	0.5386	1.183	0.2879	0.2373	1.9768	1.4671	0.2832	0.5803	0.3436	0.8947	0.5545	0.3556	5.6677	0.5694	0.1285	0.4243	1.1116	0.1354	0.1764	0.1733	4.1214	0.5288	0.2869	1.0816	5.6541	0.1784	5.6241	0.0701	1.764	0.2409	0.5156	0.5363	0.3501	0.1012	0.1552	0.0645	0.1944
ENSG00000050555.19	LAMC3	1.9161	0.8306	0.5274	0.718	4.4437	2.7103	2.1904	3.4479	0.8155	0.685	1.49	1.5364	2.3189	1.4536	2.9954	1.0355	2.1273	3.8575	2.7705	5.3191	0.8716	0.4299	3.5718	2.4475	3.243	2.6376	4.6687	2.6069	3.1838	1.1626	2.8455	1.4887	3.6952	1.543	1.5242	2.0864	1.1954	3.2035	1.1159	0.6234	1.7203	2.1493	0.9349	4.9685	1.7597	1.808	1.1031	3.6729
ENSG00000050628.20	PTGER3	0.1893	0.1426	0.0366	0.4415	0.4375	0.0948	0.1013	0.0462	0.4866	0.5494	1.4487	0.0946	0.2468	0.1676	0.1376	0.1245	0.6505	0.0724	0.0863	0.0407	0.2785	0.1521	0.1429	0.1098	0.3236	0.1277	0.0733	0.0412	0.0431	0.1107	0.5819	0.8406	0.4359	0.1044	0.3044	0.3361	0.3133	0.2648	4.1814	0.0962	0.1766	0.1926	0.5048	0.0565	0.0566	0.3131	0.0599	0.0488
ENSG00000050730.16	TNIP3	0.2437	1.4812	0.4035	0.089	0.2551	0.8485	0.3681	0.5635	0.5312	0.2703	0.4228	0.7019	0.2551	1.548	1.1029	5.1126	0.2979	3.8499	0.5913	0.1047	0.2705	0.7573	0.078	0.2429	0.0667	0.2896	0.6873	0.0177	2.8294	8.016	0.2885	0.3064	1.3374	0.3985	0.1896	0.1618	0.4223	0.3813	0.3191	0.1196	1.028	1.9036	0.5497	2.5466	1.3721	0.258	0.2987	2.7211
ENSG00000050748.18	MAPK9	7.6821	10.361	2.4071	4.2513	7.2098	7.5567	9.1858	10.7237	5.6063	8.0123	5.881	6.3893	6.662	7.4875	6.9279	7.483	21.7093	7.8675	6.531	3.4099	6.8649	5.8188	8.7431	8.2005	14.1696	7.2711	5.202	5.8661	4.8504	6.0026	9.3863	6.1674	5.1048	5.2842	6.885	5.8944	6.2578	14.5586	12.5082	4.2344	7.6718	5.8239	10.051	4.4224	6.7931	4.6536	4.7068	5.7274
ENSG00000050767.17	COL23A1	0.7897	0.2353	5.1487	0.3704	0.5196	0.2176	0.4547	3.7451	0.2815	0.4905	0.4965	0.2533	0.1619	0.2836	0.527	0.6436	0.1852	0.4193	0.2481	0.1482	0.7504	0.6723	0.516	0.2149	0.705	0.745	0.4626	2.3188	0.1154	0.1562	0.5422	0.2355	0.3546	0.2314	1.5845	0.0622	1.0475	0.2805	0.1452	0.2133	0.5758	0.3856	0.1864	0.9771	0.1724	0.3243	0.1704	0.3571
ENSG00000050820.17	BCAR1	7.3332	5.9772	3.7082	8.2241	14.217	5.3999	22.6694	7.0072	8.407	6.0912	6.0112	9.0787	11.4906	8.1261	8.7157	6.8697	13.6511	7.9039	12.3614	8.6539	9.1624	11.72	24.925	6.6594	11.5684	12.8581	8.7247	10.7648	21.9203	7.1645	10.6166	6.6335	8.7547	7.3611	11.4445	5.3208	10.5045	9.9418	5.5078	7.1058	10.1693	9.0482	3.8606	14.4897	4.3843	5.6036	4.4014	8.4622
ENSG00000051009.11	FAM160A2	11.0548	5.6412	8.5141	10.8313	10.5422	8.381	9.2838	3.8494	6.0589	19.762	8.1899	8.0134	9.7667	6.1271	10.3069	7.3796	7.491	7.387	6.2019	12.0052	5.7086	8.0426	9.7889	12.0134	9.4388	12.6537	13.1977	14.4273	14.6258	8.1425	5.3157	20.3821	6.9436	8.1675	10.9803	6.0198	8.1834	9.5611	9.2272	4.9334	5.9198	6.3223	13.193	9.4817	7.3035	3.9143	5.8999	5.6188
ENSG00000051108.15	HERPUD1	52.1189	29.7415	13.4874	19.9457	28.1618	44.7617	29.172	21.016	29.3676	37.3946	58.5541	25.1654	35.5548	24.2204	47.2107	31.7245	12.7658	17.3575	40.1273	15.2455	25.4496	60.9165	23.046	43.75	23.1868	33.111	33.4668	28.9135	28.4125	28.9967	29.7634	31.814	60.3524	42.355	49.7546	14.2005	19.6729	59.6294	38.4385	30.584	71.6153	18.988	34.7454	20.3157	26.9803	23.9332	68.6111	45.8488
ENSG00000051128.19	HOMER3	2.4949	3.6616	7.1981	4.6886	4.0343	1.5662	2.0669	3.3338	2.8881	2.6209	2.5102	6.3436	3.6468	2.4568	4.9364	4.0298	3.5586	3.0513	2.8992	2.2217	6.0447	2.489	4.659	2.5336	3.4993	4.0302	5.1676	3.4371	3.505	4.8044	5.9036	1.5979	4.9413	4.2541	6.2181	0.925	3.446	3.3845	2.7882	2.3585	4.7755	2.305	3.0079	7.2684	2.6215	3.0386	1.8048	2.7609
ENSG00000051180.17	RAD51	1.7317	4.8412	1.496	1.8646	1.3242	0.8477	1.0721	6.0054	2.1811	0.6362	1.5253	2.1286	0.9985	2.7418	1.8095	4.745	1.4752	3.6051	0.838	0.7131	2.568	1.9602	2.3307	4.1464	0.7023	0.9039	1.753	1.9284	1.9558	1.8066	1.516	2.0564	1.3898	1.2392	1.3523	3.1434	2.6127	1.2175	0.4607	3.9358	2.9858	5.8034	1.0965	3.53	2.9491	5.1489	1.6513	2.6055
ENSG00000051341.14	POLQ	1.0092	0.8221	2.5878	0.1478	0.2421	0.9614	0.2544	2.0917	0.5607	0.3286	0.3433	0.4565	0.1727	0.4772	1.2218	1.317	0.2846	1.7427	0.0796	0.1239	0.628	2.7522	0.461	1.5266	0.5527	0.2049	0.5762	0.813	0.654	0.6	0.2417	0.6839	0.306	0.3222	0.3334	1.6898	0.662	0.3602	0.0893	0.9251	0.4088	2.252	0.1978	1.052	1.7984	1.0138	0.0924	0.6591
ENSG00000051382.9	PIK3CB	5.4712	12.1411	2.8295	3.8207	3.4832	9.9807	7.187	8.1728	9.1154	9.1808	9.3835	3.4003	6.5812	4.7683	9.6314	8.6	5.9656	8.6919	6.6935	4.267	2.8659	9.8761	6.982	2.0918	6.701	5.4637	4.0724	7.9683	11.5697	6.929	8.8553	7.8078	5.4188	4.9405	4.0404	3.2902	7.6671	9.5291	3.4807	6.237	5.0969	8.2081	9.4301	4.3802	5.1468	6.0138	3.1	9.8597
ENSG00000051523.11	CYBA	60.1868	18.6491	20.6235	37.556	53.7189	25.0887	41.5057	18.1844	24.7209	23.8459	64.3959	17.9106	27.94	39.9709	55.1579	24.8518	11.7581	29.069	88.1735	32.7243	48.7765	60.7697	8.6716	29.3798	55.5363	31.7019	80.0425	63.6282	77.6308	45.2505	45.1135	20.8845	103.09	24.0095	74.0434	31.6581	14.054	18.9068	35.7157	30.8353	73.5704	66.8712	43.6893	57.3339	21.0608	17.1098	41.3696	65.2954
ENSG00000051596.10	THOC3	2.9695	4.5841	1.2938	1.1165	1.9696	3.1584	1.7673	4.6485	1.2312	4.4632	2.0013	1.592	1.8796	4.3601	4.0839	3.3992	1.3902	4.2502	5.1244	1.1841	3.0103	1.9018	2.8777	2.8683	7.2034	3.084	2.7687	2.0256	2.6333	2.0758	3.9454	2.6278	4.4979	0.9368	2.8786	2.6693	2.4745	5.7529	1.639	2.9993	2.7719	3.6972	1.786	2.8328	4.5823	3.0382	0.953	2.8303
ENSG00000051620.11	HEBP2	7.4515	7.6163	7.243	10.8171	3.6428	4.0114	6.3825	12.6416	5.4196	3.4009	2.9561	5.4869	8.7141	4.5743	4.9961	7.5874	5.3699	4.3985	5.2923	4.7312	5.7037	4.0098	10.2176	4.0379	4.4077	4.813	5.5493	5.4161	10.672	7.1348	5.7063	5.9332	4.7749	4.8665	6.9356	3.9102	4.6006	4.411	9.2167	4.3467	4.9881	4.3322	5.8426	5.0856	3.6703	8.0901	3.7158	5.1607
ENSG00000051825.15	MPHOSPH9	1.6589	1.3014	1.0692	1.1859	1.3456	2.736	1.278	6.299	1.2363	1.768	1.5904	0.9055	1.9803	1.6661	2.3408	2.9222	1.8309	2.6877	0.586	0.8476	0.9623	2.5225	1.4398	4.1807	1.9301	1.1078	1.422	3.167	0.5988	1.9303	1.0396	2.0185	1.1029	1.5038	1.3407	4.4021	1.4379	2.07	0.8534	1.9675	1.2587	3.1859	1.3901	2.4572	2.3948	2.2295	1.0901	1.3556
ENSG00000052126.14	PLEKHA5	2.6075	4.1644	2.5898	6.1776	4.3386	1.9223	5.3735	3.7515	10.2489	3.1915	2.0174	3.3663	3.4884	7.8718	3.5897	5.5275	12.59	0.4921	3.7063	5.7438	1.801	3.2547	4.9019	6.906	6.7146	2.041	5.2343	9.484	5.0929	4.439	2.2978	3.2587	3.8359	3.8677	2.3775	8.7247	2.5488	8.2393	2.0161	3.3052	3.3949	6.4126	5.6985	3.7638	2.1984	4.8557	1.2195	3.1818
ENSG00000052344.16	PRSS8	27.9601	85.3107	17.5422	82.709	73.4702	47.4551	118.264	77.5778	99.2189	53.4528	25.7541	102.858	133.633	101.386	65.7134	63.3424	90.8865	39.7526	67.6183	48.1848	59.7949	38.115	39.0304	41.4481	56.5259	122.684	60.9691	92.7678	75.6334	42.6573	78.6499	56.9853	26.4492	72.2311	50.6403	125.445	88.5469	75.9617	100.415	79.4796	49.2748	38.5895	126.495	23.3728	44.9969	16.9475	30.7639	49.7573
ENSG00000052723.12	SIKE1	6.8821	10.7597	4.0636	6.5507	4.9549	5.1455	9.0245	6.886	3.4875	9.28	7.2869	4.3253	5.0788	11.0024	4.7967	7.2051	7.236	6.0417	9.688	5.045	5.6152	5.7263	5.5659	5.0008	8.6142	6.5118	7.6035	7.3633	4.5875	5.542	3.1375	4.287	5.681	8.3528	3.4413	13.8049	6.5204	11.2631	3.5522	4.9284	4.1966	9.2977	4.6093	4.9563	5.9405	10.2774	5.748	8.4303
ENSG00000052749.14	RRP12	10.7043	4.3529	4.7739	9.1711	7.4205	4.1893	9.7761	8.7053	5.6748	9.512	7.2867	4.5898	4.7734	12.4634	5.2756	4.5267	5.1362	8.9717	3.9679	7.2986	11.2863	5.7995	18.9232	8.8826	8.4288	5.2758	7.0405	6.2394	6.19	10.2913	2.9782	7.0258	5.913	9.9924	10.1766	13.5143	7.8316	5.3199	4.8148	5.4072	7.3686	5.2978	4.9742	7.4461	5.0288	4.6498	1.4483	6.0503
ENSG00000052795.13	FNIP2	2.3901	7.8664	10.9286	9.2366	3.9621	26.0546	13.178	15.3463	10.4614	15.8481	25.2205	7.4086	23.3755	8.8583	7.0977	10.9836	11.509	9.3672	9.0894	3.3458	5.0574	8.98	3.3871	4.2459	6.5201	18.3992	4.4631	10.8943	5.8022	11.1322	3.9432	6.7871	4.0896	9.5709	2.3089	5.6188	4.3685	38.1611	35.7723	4.3369	5.8228	3.4958	13.3894	3.3016	14.5985	1.6663	11.0876	5.6082
ENSG00000052802.13	MSMO1	18.6576	39.793	36.0229	22.0708	20.864	25.9273	24.074	51.0875	31.2668	10.311	28.9623	21.3091	16.1388	19.8541	20.4564	31.1407	29.7696	19.3181	21.4472	18.6159	36.0437	30.2589	19.9869	13.8369	20.3434	21.5907	16.6348	29.1011	69.1108	38.8893	40.8741	17.9555	13.6433	22.4759	19.1175	13.7537	56.8506	23.9653	12.0393	21.1339	45.5661	13.374	19.9576	15.1989	40.8993	23.0766	22.9346	26.1057
ENSG00000052841.15	TTC17	10.3855	8.2251	6.814	7.2814	9.1387	12.4981	7.8828	6.55	5.8649	10.3598	10.8497	6.2774	8.9801	7.5589	9.0127	6.0237	8.1553	6.1591	5.6535	8.9108	5.274	7.0049	4.9778	11.0063	11.6276	11.4323	9.0574	13.221	5.6711	4.733	4.8464	13.0431	6.2592	6.8496	9.0955	8.1781	9.6029	10.5494	7.0246	6.6287	5.5406	6.4009	8.7059	5.8285	7.066	7.439	5.5955	8.364
ENSG00000052850.8	ALX4	0.0276	0.0084	0.3654	0.0045	0.0417	0.2359	0.0151	0.0656	0	0.0715	0	0.0774	0.0085	0.0042	0.0088	0.0184	0.0095	0.0079	0.0192	0.0219	0.0056	0.0043	0.0292	0.0047	0.1527	0.0205	0.0176	0.0772	0.0121	0.0202	0.0305	0.0218	0	0.728	0.0124	0	0.0372	0.0025	0	0.0056	0	0.0164	0.002	0	0.0087	0.0281	0	0
ENSG00000053108.17	FSTL4	15.2088	1.7979	0.1277	1.6028	7.1865	0.2532	4.8412	0.871	1.7358	0.1606	0.08	4.4229	0.8549	0.3136	2.2591	1.7815	0.134	0.0739	0.8505	11.9207	0.1031	0.3027	16.5737	8.5633	0.4686	1.2702	1.0051	2.7212	0.0465	0.6065	7.9859	0.9599	0.6826	2.3038	2.3021	24.6987	5.9686	0.1377	1.8161	60.1112	9.3564	2.0037	2.0936	0.1145	0.174	1.4173	0.5866	0.4443
ENSG00000053254.16	FOXN3	3.665	10.2709	3.9488	5.7032	6.2599	13.212	3.6758	6.2651	4.7975	5.0854	6.2503	2.6166	7.1547	5.4616	6.7601	4.365	5.0302	2.9378	5.0809	5.8373	3.1865	4.5904	2.9168	3.4357	4.0254	4.8195	3.5128	2.113	2.2998	3.9897	5.3805	4.3314	4.562	4.5508	4.5356	3.7426	3.4255	5.9776	7.7254	5.0765	5.3786	5.2094	6.1289	4.4265	2.5977	7.2483	2.8916	6.4949
ENSG00000053328.8	METTL24	0.2674	0.0992	0	0.1592	0.4267	0.2947	0.2755	0.1456	0.1906	0.0851	0.1009	0.1286	0.2741	0.2743	0.4074	0.1307	0.2687	0.2161	0.1657	0.2745	0.127	0.2621	0.2591	0.4213	0.27	0.4052	0.1709	0.0249	0.1368	0.1465	0.1573	0.1267	0.2438	0.3917	0.2671	0.1413	0.0858	0.4966	0.6744	0.1805	0.2924	0.2011	0.2439	0.2097	0.0981	0.2726	0.285	0.3008
ENSG00000053371.12	AKR7A2	23.8406	33.8739	19.2803	30.5576	25.0999	21.9215	23.4405	19.7306	32.1134	20.0341	14.6127	17.578	20.2383	21.6965	17.6671	15.9239	25.3769	22.0331	60.402	25.5771	18.655	24.255	13.7151	21.7381	19.2351	25.9574	21.39	30.5129	29.215	37.8644	20.453	20.3976	13.888	21.361	20.449	26.2087	52.9917	18.2275	26.8698	40.5861	22.1065	16.1652	21.6982	22.9603	18.9338	13.3513	19.4075	30.9126
ENSG00000053372.5	MRTO4	22.0072	31.3914	26.3953	25.1189	15.2214	11.7288	19.6852	26.7524	15.9222	14.7947	14.4828	11.4919	12.2884	18.1548	13.3822	19.0977	20.4376	20.4082	25.3206	20.5996	21.8534	29.2147	32.6102	13.0575	21.5667	16.3649	17.8496	14.0126	18.6072	33.5781	9.0778	15.893	14.754	15.0473	14.1004	22.8185	28.5031	12.4748	18.9742	22.2657	16.7882	28.6113	15.9343	26.2535	17.2471	24.2826	14.6817	20.3853
ENSG00000053438.11	NNAT	1.5994	0.1084	0.2846	0.425	0.6895	0.623	0.5409	0.3179	0.3676	0.6976	0.3847	0.3636	2.7195	0.3479	0.5944	0.3966	0.5842	0.543	0.2028	0.2955	0.4239	0.7551	0.4874	0.3988	0.9559	1.4903	1.4446	0.6654	0.3391	0.1521	0.21	0.4509	0.5326	0.5228	0.3031	0.2183	0.8705	0.8367	0.1688	0.3615	0.3485	1.0598	0.4284	0.6531	0.4862	0.9704	0.0815	0.1653
ENSG00000053501.13	USE1	8.6644	5.2135	16.386	6.6422	9.8171	3.6565	4.5534	4.4997	5.1166	8.5936	11.978	8.2448	6.0335	4.5294	6.0499	12.1519	4.3145	5.0838	7.5474	9.479	7.4427	6.9065	7.1428	6.4396	5.0286	11.0203	12.0128	6.8937	7.7001	14.9211	8.0232	11.2566	8.8886	6.5028	12.0182	6.0658	8.3573	6.7007	8.9814	8.1021	6.7145	4.6738	6.3183	7.11	7.4723	2.9344	8.112	5.4875
ENSG00000053524.12	MCF2L2	0.0512	0.0373	0.0883	0.0824	0.0339	0.0847	0.0322	0.0628	0.0347	0.0629	0.0124	0.0359	0.0292	0.0325	0.1054	0.0328	0.0583	0.0603	0.0494	0.0756	0.0274	0.144	0.0234	0.1586	0.1164	0.0592	0.0639	0.0183	0.0354	0.0568	0.0509	0.0425	0.1233	0.0507	0.0818	0.0224	0.041	0.0484	0.0356	0.0561	0.0531	0.2611	0.036	0.1001	0.0834	0.0686	0.0246	0.0427
ENSG00000053702.15	NRIP2	1.1737	0.7905	0.9945	1.0674	1.8618	1.0994	1.5224	0.4338	0.9348	1.7315	0.8903	0.7585	0.743	1.1112	1.111	0.9292	1.1666	0.569	0.5528	0.9099	1.7562	1.0872	0.7871	0.8982	1.0139	2.659	2.0468	2.0742	1.4413	1.3183	0.5828	1.4285	1.3206	0.889	2.6693	1.1812	1.5796	1.9193	1.2861	0.4439	1.1654	0.614	1.1775	1.5069	1.0155	1.1315	0.8728	1.0931
ENSG00000053747.17	LAMA3	6.7114	0.3369	0.5986	0.9958	4.4523	4.5505	3.6098	0.1539	14.0166	2.4405	0.307	4.5256	0.481	1.913	13.0123	0.6622	4.7818	7.8874	0.1944	0.6212	1.5377	4.4395	4.1508	1.708	2.3027	3.5038	1.5135	0.4822	34.2844	0.7552	5.9004	7.3173	1.3557	0.964	16.0542	30.3547	1.106	5.9008	3.0646	7.6463	1.5538	42.3645	11.0655	28.1085	3.4698	60.0619	1.6977	1.5317
ENSG00000053770.12	AP5M1	2.6461	2.6624	2.9977	1.9837	3.55	3.8657	2.1864	1.5831	3.4319	2.1809	4.0393	2.3346	2.9105	3.5288	2.5008	2.7258	2.9212	1.8622	2.8007	3.5243	2.4012	2.3932	2.4958	5.2607	3.1336	2.1524	2.214	1.6846	2.612	2.9436	2.8757	2.4759	1.8093	2.3458	2.3115	2.938	2.7734	2.4336	2.9223	4.4083	2.6043	3.1404	2.0211	2.4305	2.8516	2.8171	2.4469	3.4646
ENSG00000053900.11	ANAPC4	4.9181	2.2486	7.0853	2.7106	4.726	3.6936	5.5194	5.0202	3.6447	5.9952	6.168	3.4427	3.7731	4.2626	3.8656	3.3226	2.9424	4.3444	2.8942	3.9734	7.1404	5.3231	4.7663	2.8679	6.9856	6.0941	5.1923	4.0867	2.659	2.4723	1.3452	3.4145	3.8748	2.7677	3.581	2.5355	4.2616	5.525	4.5583	2.8309	2.6483	4.1577	5.8169	4.6505	6.2058	2.588	4.2697	3.5251
ENSG00000053918.18	KCNQ1	7.7066	5.3438	7.2041	8.3577	7.3735	5.4615	5.2104	0.7382	1.6919	11.2333	16.7619	10.9159	9.8049	4.1427	3.0727	3.9166	1.3467	5.4187	5.2845	16.6176	4.698	2.5748	3.6496	20.6051	3.7175	4.1824	5.2525	7.0378	23.5987	2.397	4.4286	18.6016	6.0186	3.0656	2.005	15.2426	7.2369	5.4202	8.7022	1.6955	5.005	1.2492	7.3005	5.7675	4.6495	1.0304	9.2419	19.174
ENSG00000054116.12	TRAPPC3	16.9447	30.7572	27.9994	19.5719	15.2783	10.773	23.7383	14.0696	16.2373	19.5055	22.8759	12.0811	16.3494	17.9792	12.1142	14.0313	17.2519	14.2718	28.2469	18.7586	17.6352	20.0962	19.1417	11.262	14.3244	19.5926	19.9692	11.8912	15.1554	14.5611	12.3758	14.4342	17.2981	17.5539	12.8991	16.1924	17.6608	17.2169	21.5311	16.1903	13.7475	14.9145	18.2203	17.5422	15.0423	18.5459	23.3379	17.6655
ENSG00000054118.15	THRAP3	33.6794	54.5339	33.2238	33.7534	40.6778	37.1577	45.2048	40.5469	31.7105	37.6696	44.5059	32.4326	41.0222	49.2493	36.0488	38.1599	35.7796	38.4487	27.465	48.4281	28.0711	34.213	34.5659	35.1965	35.2751	41.444	29.1105	30.7228	34.819	38.2873	30.8111	30.3634	27.5181	36.0241	20.6531	61.4514	31.969	52.6145	36.0719	26.1233	33.5936	49.0157	37.5428	35.0537	38.2592	38.6377	19.0614	41.7427
ENSG00000054148.18	PHPT1	68.2204	66.2435	139.337	47.9824	49.6544	32.1668	26.2368	69.3	21.027	55.4098	22.5042	27.2908	22.35	38.4473	23.7527	40.6281	21.2181	32.7791	34.564	46.0711	54.2431	34.3286	50.1125	30.1373	31.871	34.1669	36.5927	30.7356	30.3425	39.8463	36.3419	40.0073	47.1174	24.829	47.9786	58.0601	50.4703	28.3712	69.4763	28.9272	39.2051	29.9879	42.3659	33.2437	23.4778	11.8008	74.7451	27.7473
ENSG00000054179.12	ENTPD2	1.9297	2.4064	2.3302	3.2867	2.9957	0.2311	0.6099	1.9295	0.854	1.3883	0.1453	2.9494	4.8007	2.9956	2.1265	1.1182	0.2941	0.6151	0.2459	0.6723	1.067	0.8715	0.7203	2.0538	0.6074	1.6172	3.043	1.5158	17.7263	0.7873	1.4803	1.7875	0.6703	1.0265	0.2962	0.1998	3.1213	1.0557	0.0736	0.7643	1.8528	0.5904	0.5909	0.3757	1.4307	1.3892	0.2463	0.0594
ENSG00000054219.11	LY75	1.4664	0.627	2.577	0.8368	1.2489	2.415	2.6939	1.4316	4.1483	2.7375	1.8292	2.7764	1.086	1.1234	4.8449	0.8501	0.4904	0.9298	2.234	0.2087	1.0658	2.9993	0.7357	1.0001	0.7852	0.9614	2.5994	0.2059	2.2283	0.7377	0.8916	1.622	3.6175	2.9515	0.9042	0.4719	0.6258	1.6598	2.0347	0.7675	1.3825	4.799	1.2091	2.6333	1.1317	4.3392	1.3947	1.9678
ENSG00000054267.22	ARID4B	6.1271	5.2446	2.6685	6.2781	5.1507	10.5147	6.8991	6.6735	8.6878	8.8512	7.3419	4.1585	11.5994	7.2552	5.5436	7.7541	8.151	4.5866	3.7354	6.2133	5.6332	5.0373	5.4951	8.8201	5.6215	7.5617	6.461	9.8954	5.4409	7.8565	3.5954	5.9505	4.1302	10.2476	4.5302	9.4517	7.1146	7.9945	6.068	3.0167	5.0315	6.3195	4.3979	4.8463	7.7447	4.6771	2.2865	6.1541
ENSG00000054277.14	OPN3	3.1889	2.4107	0.1286	1.8199	0.8612	0.7254	0.9419	1.2039	0.8274	0.7931	0.5561	1.3627	0.4918	2.3556	1.0246	1.223	4.51	1.3747	1.2038	3.2226	1.487	0.5849	5.4034	1.8647	1.6497	0.2443	0.4681	0.3859	0.7354	1.6706	1.2555	0.4559	1.283	1.9219	1.2789	2.0613	1.864	0.4498	0.4176	2.6488	0.7413	1.1448	2.2381	1.1986	0.4804	1.8723	0.2813	0.7502
ENSG00000054282.16	SDCCAG8	5.3649	6.3186	3.8616	7.864	4.2343	5.7077	5.1117	1.9322	6.4266	7.8888	6.8129	3.9434	6.2349	5.0144	3.5916	4.4224	5.4348	3.3568	3.4436	5.7299	5.155	5.2114	4.5788	7.8251	5.1506	4.9025	6.0723	4.4459	4.658	6.6	4.4787	7.3482	4.4859	7.8811	7.8866	7.533	5.0426	5.835	9.6091	3.503	3.7815	3.5859	9.6079	4.9727	7.575	3.9916	5.8239	5.6335
ENSG00000054356.14	PTPRN	0.5017	0.0603	0.049	0.0343	1.1839	0.0371	0.021	0.3966	0.0365	0.0105	0.5748	0.1191	0.067	0.0266	0.2349	0.0871	0.4404	0.0384	0.1102	0.0134	0.0313	0.0089	0.3124	0.1222	0.2632	0.0071	0.0399	0.0833	0.0885	0.0351	0.4792	0.0212	0.1721	0.2069	0.0662	0.0112	0.1406	0.0176	0	0.6656	0.3288	0.0251	0.0332	0.2562	0.0211	1.2833	0.0263	0.0305
ENSG00000054392.13	HHAT	0.9729	4.9199	0.8043	2.4068	2.9949	1.5738	3.4658	0.8867	1.5721	1.7228	1.7659	2.289	3.8121	2.1733	1.0118	2.0181	0.1947	1.1573	2.9178	1.9975	1.1046	1.4733	1.3521	3.1166	2.4351	1.7222	0.7946	2.4621	2.3058	2.0614	2.0426	3.066	1.0859	2.3737	2.3285	0.1112	2.1457	1.7951	4.1747	0.8579	1.7873	1.3594	5.3581	1.4069	1.6978	1.3647	2.3644	1.4502
ENSG00000054523.18	KIF1B	3.3452	8.5382	2.571	5.4345	4.3836	3.9242	7.4718	8.9097	5.1423	3.3729	3.8187	3.9231	3.4427	7.6964	4.0478	2.8502	7.8429	5.975	3.2287	2.7461	3.3476	5.3952	5.1857	3.4739	4.9016	4.9722	2.7183	3.2754	3.2203	6.916	2.6681	2.1026	2.6205	5.8767	2.1142	10.6104	3.5054	6.4616	4.6392	4.2256	3.4001	4.3585	4.6375	3.5233	4.5368	4.9001	1.9955	4.818
ENSG00000054598.9	FOXC1	1.4643	6.5408	0.8609	2.881	2.8509	3.9165	4.3745	2.2867	7.8402	5.4562	2.914	3.3536	15.3159	10.4011	3.6756	14.0607	0.8926	2.0553	2.9675	0.8834	3.0715	4.283	1.3535	0.6858	2.2326	3.1015	1.0592	1.5986	5.1436	3.8124	4.2749	9.8417	2.172	14.323	2.2785	5.5368	3.6282	2.0666	30.0859	0.5066	1.7398	9.4114	1.1406	3.0819	3.4626	25.58	6.8826	4.5392
ENSG00000054611.14	TBC1D22A	12.7648	4.6306	5.1419	8.4235	10.311	7.0259	8.1576	4.7301	10.5558	7.3257	10.0192	9.838	7.7726	5.5397	8.0579	8.6168	6.1431	7.2218	7.3812	5.3345	7.2233	11.1438	7.2062	8.2916	5.1956	10.5365	16.0937	6.3186	9.1374	5.0431	9.9784	9.1509	7.8943	9.4196	8.2298	7.4968	9.037	8.4825	11.2069	6.4595	10.2975	5.8761	7.8985	13.9831	6.625	9.6302	7.7264	9.1065
ENSG00000054654.19	SYNE2	2.1579	3.4786	5.6728	10.589	5.82	7.7398	2.7218	1.9525	5.6523	5.3904	10.9968	2.5678	3.3713	6.7994	4.1573	2.8199	5.6081	3.0613	1.4595	3.8832	4.4234	5.1494	2.5802	9.8705	2.459	3.965	4.1619	3.9312	4.3447	7.3992	3.2632	3.2304	2.7078	3.5981	2.9757	10.7714	3.2908	6.6805	4.7981	2.1287	2.5551	6.7373	3.2153	3.6213	3.879	4.2161	1.1959	5.9399
ENSG00000054690.14	PLEKHH1	1.1065	0.6192	0.454	0.5903	0.8573	0.161	0.146	0.0715	0.8884	0.3285	0.909	1.6638	0.0898	0.2921	0.2111	0.111	0.0478	0.2145	0.0532	3.1726	0.4311	0.382	2.5434	0.256	1.1136	0.3076	0.6159	1.1965	1.5079	0.048	0.1837	0.2098	0.1471	0.2952	1.0876	1.2766	0.4011	0.2827	0.0442	2.4342	0.2584	1.6408	0.0789	0.4283	0.1079	0.5695	1.5511	0.116
ENSG00000054793.14	ATP9A	9.4376	16.6883	7.1422	15.2412	10.2875	75.8129	13.2166	16.4371	20.1599	28.4628	29.7008	19.4511	43.2989	20.4722	22.8254	8.123	23.0451	8.1376	16.4189	11.7911	13.9437	13.6426	9.9261	18.331	13.9274	53.0451	10.605	14.7146	14.2987	17.143	12.7067	8.7339	10.3119	15.08	9.2838	44.6856	9.3072	21.2187	29.4926	12.2306	15.2896	19.4689	30.023	5.8732	12.5803	20.3486	5.3105	16.5127
ENSG00000054796.13	SPO11	0	0	0	0	0	0	0	0	0	0	0	0	0	0	0	0	0	0	0	0.0086	0	0	0	0	0	0	0	0	0	0	0	0	0	0	0	0	0	0	0	0	0	0	0	0	0	0	0	0
ENSG00000054803.4	CBLN4	0.3231	0.0101	0.016	0.0651	1.5538	0.7046	0.547	0	0.3098	0.1094	0.1378	0.0426	0.2672	0.2392	0.2078	0.2607	0.285	0.0787	0.7728	0.1843	0.245	0.2483	0.2518	1.1418	0.1651	0.1023	0.1682	0.0631	0.022	0.0732	0.4425	0.0871	0.0312	1.0465	4.6129	0.1547	0.4794	0.2427	0.1043	0.0203	0.1234	0.0893	0.3177	0.0393	0.0394	0.0511	0.2519	0.2588
ENSG00000054938.16	CHRDL2	4.0212	0.4333	1.8178	2.0692	0.6586	0.7409	2.2089	0.4804	0.4733	0.2647	0.9981	0.2156	0.4542	1.517	0.2117	0.6042	0.2916	0.774	0.59	3.5709	0.8363	0.4084	0.5987	1.0183	0.2164	0.6837	1.0738	0.0696	0.5348	0.1	0.5932	0.1965	1.1267	5.6228	5.8045	0.6188	0.6039	0.3547	0.4285	1.1294	0.8926	0.3193	1.2153	0.9135	0.1565	0.8756	0.2616	0.7017
ENSG00000054965.11	FAM168A	8.7536	12.9834	8.2345	8.6124	6.0443	11.0495	9.7844	9.5835	8.5905	8.9879	15.3708	6.6843	9.9313	8.2577	13.8929	4.1065	19.9962	8.5268	7.0893	10.8364	6.2882	6.557	5.7438	8.0722	8.7637	8.4566	9.3496	5.27	4.4831	7.1192	9.6796	6.8347	7.2395	11.3476	6.7087	5.9133	5.3462	10.2883	7.1654	7.9873	10.6088	9.4461	8.5219	9.2754	6.4338	10.7208	3.9658	7.7606
ENSG00000054967.13	RELT	1.4594	1.4872	2.0415	1.5975	1.626	1.2818	2.7046	3.3046	0.9232	2.0629	0.8016	1.751	1.5377	1.0639	2.771	1.5405	2.0365	2.588	0.9126	0.6753	1.0511	2.8284	1.307	1.0323	2.1374	0.7944	3.536	1.5509	0.7004	0.9309	1.3366	1.8281	2.5423	1.1736	1.6315	0.6225	1.1908	0.978	1.0297	0.9266	2.1442	2.8988	1.487	3.7436	1.1126	0.6188	0.8056	1.8112
ENSG00000054983.17	GALC	3.8363	13.2158	2.5788	5.2364	7.9288	6.9345	4.7464	4.2584	7.7377	3.6871	6.2698	5.5485	7.9928	7.736	5.0929	7.1997	2.6349	3.3949	8.2043	9.4629	4.5309	4.5927	1.4704	6.1188	5.3887	3.9881	5.048	2.2975	7.884	5.1685	7.3088	6.2531	5.4671	6.1843	3.2469	0.885	6.0112	5.9749	6.2274	8.7198	6.3346	6.1699	5.5578	5.8056	5.0873	4.3378	6.4986	7.7679
ENSG00000055044.11	NOP58	16.9234	15.1813	14.0458	17.8852	15.0473	17.8474	16.2025	37.6268	15.5638	21.3289	27.0018	13.5272	12.1825	13.6383	22.0243	30.1474	11.2251	26.2375	10.7892	13.7887	17.4394	19.7429	22.4207	17.333	22.4918	11.8977	15.1157	19.9817	16.5277	25.2665	9.8472	25.3338	13.338	19.9716	11.7753	41.4177	22.804	15.6054	14.7492	10.7505	13.5705	28.2048	16.5262	17.792	34.0337	22.0471	10.8883	21.552
ENSG00000055070.17	SZRD1	20.0161	50.0761	28.6143	25.1678	20.2319	18.1021	21.0393	28.7853	20.7543	18.3087	17.0685	18.5036	25.9305	26.4013	22.2882	17.4529	22.0581	22.9089	43.7392	13.929	25.7887	28.1549	25.6411	16.2514	19.0335	24.0401	19.562	13.0079	23.0636	30.1225	15.6284	15.3219	21.0673	20.1998	16.2649	29.4525	20.6495	22.5445	24.7626	24.469	20.4463	31.4061	22.1575	26.503	18.336	19.8114	21.8901	28.3502
ENSG00000055118.16	KCNH2	3.3198	0.113	0.5559	1.1188	0.4084	2.8299	1.3323	12.8994	0.6344	0.7316	0.185	0.1596	1.2815	2.7268	2.1137	0.3051	0.1338	0.1904	1.5846	1.2501	0.2995	0.6619	2.1669	5.7025	0.2978	1.1373	0.3133	10.0623	0.1194	0.7634	0.2044	0.2667	0.4437	0.2753	5.5554	0.0909	0.1189	1.0871	5.4125	2.8799	1.1011	4.6425	2.5381	0.6963	0.1627	0.0972	0.5164	1.8655
ENSG00000055130.17	CUL1	13.2897	30.1164	12.1018	13.219	12.9449	17.8619	15.9893	31.7393	17.6577	17.0211	14.3588	23.0794	14.7744	15.8794	23.245	15.3928	18.7296	24.9041	13.9179	21.1594	18.497	32.8159	27.8907	16.0111	18.5331	16.2546	17.8028	18.5837	13.734	18.147	13.118	14.6968	17.4076	21.1874	15.1748	22.9705	17.6029	18.3885	16.3738	19.2761	13.9093	25.4746	14.8688	18.8495	19.3495	27.6936	12.3177	19.4212
ENSG00000055147.19	FAM114A2	3.0513	2.5146	1.3798	2.2629	3.4937	3.674	4.8265	2.3679	2.7998	4.2835	4.1426	2.4059	4.2909	2.6225	4.3419	3.7562	2.4558	3.3329	2.9574	3.6193	2.5048	3.148	2.2423	2.9124	3.3331	3.3423	2.6529	1.7455	2.5827	3.0249	4.4236	4.2219	3.5327	3.1904	2.6627	3.1867	3.5658	2.8957	4.6884	2.4205	4.2606	2.3205	4.4127	3.0793	4.7848	3.7627	4.3908	3.9314
ENSG00000055163.20	CYFIP2	3.1443	1.096	2.123	2.4722	6.2982	9.2809	7.6302	4.2529	3.4829	2.7786	6.2951	4.6804	8.6068	3.7933	4.0091	4.234	0.6111	2.956	3.5153	3.5686	1.8216	2.9375	0.8061	7.7214	3.9437	9.1694	3.3256	3.8624	2.0539	2.6605	4.7794	7.3491	3.1277	3.101	6.6089	0.7187	7.3004	4.4033	6.2993	3.9934	4.8905	4.1092	5.9089	4.4834	8.0245	0.883	2.5287	4.3474
ENSG00000055208.19	TAB2	15.9239	23.6632	8.4209	16.7024	11.1345	28.3796	16.75	20.8854	18.2814	14.97	10.3866	11.6361	33.1885	14.8992	20.9267	14.0287	10.0264	12.6052	15.8945	18.3497	9.4457	19.8709	15.518	11.8154	8.3976	13.2891	11.1466	8.4933	15.4827	11.8701	18.0056	8.9508	13.0447	14.2916	14.9646	12.4657	8.2461	12.8022	18.4547	15.9862	12.8681	19.4938	17.8713	14.2541	13.6753	16.7486	7.1235	19.0493
ENSG00000055211.14	GINM1	18.6292	21.1375	9.4348	23.2297	15.1754	20.5087	22.8864	19.2172	27.5573	13.8172	10.3283	15.8471	28.6828	23.3817	15.8222	22.0229	14.2996	8.9207	17.3979	17.53	13.8006	14.6305	14.3667	11.6988	16.6695	16.3474	12.4852	10.0227	15.3295	12.3877	19.4618	12.5283	20.789	14.6694	16.1234	10.9033	11.7403	14.8196	27.4436	14.5756	20.6195	15.2412	25.8338	15.0112	12.4911	23.0353	17.3366	20.7443
ENSG00000055332.18	EIF2AK2	7.7275	5.9394	8.5367	7.7613	8.7406	9.3688	8.5135	23.4083	9.0966	12.3105	10.4443	7.4021	10.8338	12.9734	10.3682	17.2483	4.706	12.1224	4.9469	9.4119	8.9909	12.5686	10.4661	11.9084	7.0709	4.9924	6.9704	9.0302	5.9961	13.116	6.7914	11.5238	5.5879	12.475	4.6694	16.9134	6.275	9.2248	12.393	5.2211	8.2585	15.0288	10.6682	10.2832	24.9052	6.5179	3.2547	9.7846
ENSG00000055483.19	USP36	7.8658	4.7947	4.6055	9.3567	6.1759	8.3514	11.071	13.0853	6.5431	7.076	7.7484	4.3799	7.2111	12.1812	8.7199	5.8908	10.0462	10.4446	6.1672	8.5079	9.2051	11.5444	9.7723	8.0682	12.0803	9.977	14.9987	11.8408	5.6455	10.4048	5.6333	9.541	8.184	7.0013	8.4031	14.0622	7.0021	14.1266	13.7046	4.7372	5.2624	8.6489	8.4912	6.6943	11.5087	4.9227	2.6047	6.8181
ENSG00000055609.19	KMT2C	3.5987	7.8803	4.3411	5.2154	4.28	10.3518	5.7569	11.0377	4.871	7.0246	4.8087	6.4313	7.0084	6.4142	8.4535	4.7389	7.0099	7.4154	2.9725	6.6551	5.8011	11.287	5.8649	7.0196	5.2446	8.511	4.9804	11.8393	3.7798	6.2834	2.9493	4.0396	3.2085	6.8651	3.9516	11.1369	4.2143	9.9856	3.8316	3.7629	3.5818	6.8904	5.0041	3.8716	6.9044	6.675	1.9072	6.0664
ENSG00000055732.13	MCOLN3	0.2758	0.3841	11.11	0.3682	0.7639	1.3946	0.7249	0.1701	0.329	0.3059	0.1428	0.529	0.1908	1.6751	0.2791	0.1719	0.109	0.1702	0.1831	0.083	0.1774	0.2439	0.1009	0.1333	0.3395	0.4784	0.3928	0.0901	0.0628	0.0763	0.8007	0.392	1.0983	0.2413	0.3005	0.0319	0.0214	4.6501	11.3763	0.0483	0.2825	0.7683	1.382	1.7895	3.8115	0.0365	0.2181	0.1848
ENSG00000055813.6	CCDC85A	0.269	0.0817	0.0184	0.2184	0.4649	0.3813	0.0839	0.2853	0.1735	0.1834	0.1367	0.1991	0.1812	0.5826	0.384	0.0974	1.2549	0.1645	0.128	0.4773	0.0313	0.3748	0.2489	0.8654	0.1873	0.132	0.393	0.4138	0.059	0.3473	0.1527	0.1639	0.1147	0.3125	0.1728	0.5482	0.0617	0.3967	0.5634	0.0934	0.1171	0.0776	1.1126	0.217	0.4832	0	0.4038	0.1373
ENSG00000055917.16	PUM2	22.7727	16.3745	18.5949	23.649	21.1216	39.2595	27.2376	27.226	35.4913	28.5046	34.7433	23.355	32.1535	31.9015	26.2098	27.01	22.8042	19.0217	15.2852	26.4637	30.887	20.4221	25.7017	29.7367	19.0503	23.1663	20.1837	31.0741	18.7525	27.1162	20.0668	23.6995	18.2906	24.8672	14.9809	31.8032	20.7056	34.8849	21.6027	18.8786	19.15	22.1434	35.4065	17.7028	24.7785	21.0159	15.5739	19.4438
ENSG00000055950.16	MRPL43	13.6536	7.681	12.8069	13.3781	14.4962	7.5733	7.4756	13.5731	13.4936	14.5057	12.228	11.0201	15.0231	11.3665	7.3198	7.2765	14.0256	8.7608	11.5935	11.5798	13.2273	7.672	19.7316	10.6226	9.349	14.6962	13.1862	14.4731	9.8959	17.1328	10.6345	9.8949	11.9907	10.035	18.3435	11.4176	13.0992	12.7596	16.8256	17.3712	13.9491	8.4782	9.404	12.7565	12.7274	7.1852	26.1609	9.4877
ENSG00000055955.17	ITIH4	0.0867	0.0069	0.3193	0.0165	0.0641	0.1964	0.0802	0.0101	0.0161	0.0833	0.0329	0.0144	0.0174	0.0287	0.0469	0.0226	0.0146	0.3437	0.0184	0.5698	0.0346	0.1156	0.148	0.1196	0.1028	0.0346	0.1247	0.0142	0.0149	0.0031	0.0225	0.0375	0.0253	0.0597	0.1577	0.3624	0.1939	0.0496	0.0257	0.3368	0.0199	0.0282	0.0611	0.0798	0.048	0.0173	0.0465	0.0741
ENSG00000055957.11	ITIH1	0.3056	0.0035	0.0056	0.0565	0.0263	0.0288	0.038	0.0103	0.0083	0.038	0.0394	0.0118	0.0214	0.0241	0.0222	0.0279	0.018	0.0298	0.0189	0.0208	0.0142	0.0647	0.0184	0.012	0	0.0291	0.1391	0	0.0153	0.0095	0.0231	0.099	0.1429	0.0306	0.0835	0.0523	0.0268	0.0095	0.0659	0.0353	0.0449	0.0455	0.0527	0.0874	0.0219	0.0178	0.008	0.0415
ENSG00000056050.7	HPF1	9.5249	13.2004	17.3397	8.7918	8.4896	8.059	10.2309	19.2148	8.3771	6.2768	18.6254	11.6121	8.7873	7.8202	10.6973	9.0897	12.1176	9.1192	12.8339	13.355	9.4636	11.0843	8.6697	6.9379	13.2684	9.6882	10.0907	7.4784	8.1908	10.0999	7.5574	12.0274	11.5454	9.26	9.5481	4.3316	14.2018	12.6637	9.5912	9.4818	11.4268	12.3617	9.016	13.8814	14.1025	8.5877	12.2171	8.7632
ENSG00000056097.16	ZFR	11.517	13.2822	6.1475	18.1909	10.8093	21.2688	14.7389	28.3307	18.2812	13.2362	15.1631	10.0859	18.6197	16.0947	16.1927	11.0583	15.6071	15.691	13.3679	10.2886	15.8594	11.2561	14.7203	19.8991	21.0806	11.9002	14.5433	16.4273	12.2922	12.8268	12.3932	13.4887	9.992	20.4119	7.503	22.5767	10.1647	19.0797	12.5362	16.9664	12.1795	22.2029	16.8597	9.9032	15.0361	20.9103	11.9699	13.2535
ENSG00000056277.16	ZNF280C	1.3636	1.5043	1.3264	0.9354	1.0094	1.9354	1.246	5.5825	0.9885	1.6548	3.1694	2.2259	1.527	1.49	3.287	1.3775	1.7622	1.8915	1.0933	1.9271	1.2009	2.095	1.9102	2.7131	2.2945	1.2812	1.2364	1.5635	0.9492	1.1515	1.4444	1.4966	1.1446	2.2024	1.2517	1.9309	1.2581	1.342	1.1189	1.3949	0.9987	2.3769	1.5172	1.3474	1.8699	1.1383	2.196	1.6107
ENSG00000056291.17	NPFFR2	0.0372	0.0543	0.0107	0.0109	0.0253	0.0369	0.0122	0	0.0796	0.0091	0	0.0057	0.0206	0.1444	0.0285	0	0	0.0382	0.0363	0.0067	0.0273	0	0.0177	0	0.0088	0.0187	0.0643	0	0	0.0061	0	0.0318	0.0167	0	0.0301	0.0056	0.0172	13.3941	0.8495	0	0	1.7355	0.0241	0	0.0105	0	0	0.0399
ENSG00000056487.16	PHF21B	0.0292	0.0426	0.0042	0.0385	0.0099	0.0145	0.0048	0.0078	0.0063	0.0179	0.0085	0.2212	0.0108	0.002	0.0084	0.0421	0.0045	0.0038	0.002	0.0314	0.008	0.0326	0.007	0.0068	0.1248	0.0244	0.0421	0.0147	0.0058	0.036	0.0116	0.0083	0.0164	0.081	0.1183	0.0022	0.0355	0	0	0.0053	0.0123	0.0031	0.0133	0.0124	0.0579	0.0067	0	0.0052
ENSG00000056558.11	TRAF1	5.1729	1.7232	4.8948	2.6382	4.5886	3.6117	8.1322	1.6677	4.2817	7.0709	3.2899	4.046	5.1923	3.6098	13.4211	2.6663	2.5685	9.4975	3.6613	1.9126	2.165	11.6196	3.3238	1.7153	3.8896	6.4114	10.5203	2.2129	2.6487	2.754	2.7283	12.5564	10.1691	3.0738	7.4432	2.5725	3.7138	5.0266	6.3447	1.1806	6.5733	11.0894	4.6526	19.5128	6.8842	3.3135	4.3897	7.3422
ENSG00000056586.16	RC3H2	6.6043	5.3794	2.2262	3.681	5.0186	7.484	4.5454	12.3591	4.982	4.4879	3.8669	4.9412	4.2469	7.1224	7.71	3.9571	4.7533	5.3928	3.6597	2.9275	3.8256	7.2453	5.3146	5.4119	4.4179	3.8738	3.891	3.5564	4.23	4.1169	4.0495	3.1007	3.9398	4.6723	3.6538	12.6922	4.4216	8.681	3.1389	2.9941	4.6885	8.4246	4.0983	5.012	5.248	8.414	2.3958	5.5866
ENSG00000056736.10	IL17RB	3.6589	3.3172	38.1405	1.0036	2.1073	7.0571	1.2279	3.0152	1.5061	2.6701	19.5937	1.6538	2.71	2.1424	1.8443	1.7802	1.0829	3.9637	2.3056	2.575	1.3379	2.5408	3.4871	1.4464	4.8506	4.1884	3.8922	4.0237	1.5943	1.7213	1.1348	4.2816	4.2889	2.9105	2.0239	6.8461	1.7536	5.0856	2.7659	3.3247	4.1329	1.4869	3.632	0.9206	2.3837	1.1519	1.934	1.1961
ENSG00000056972.20	TRAF3IP2	2.1694	4.4301	2.5497	2.2146	2.4702	1.8379	2.6483	1.8341	2.2821	3.4951	4.453	3.3242	4.1593	3.6774	3.4808	4.4765	1.5506	3.5815	2.4167	1.4249	2.2599	2.7986	2.7689	2.7917	2.6617	2.4344	3.1774	1.0365	5.1792	1.6853	3.8345	5.7257	2.9401	2.9486	2.0953	1.6171	1.894	2.6089	3.0742	2.8849	3.1543	3.5599	1.8357	3.2262	1.6985	5.0641	2.6752	3.4495
ENSG00000056998.20	GYG2	4.2499	3.2394	4.7485	2.1056	3.6475	4.1275	0.3891	3.5655	3.5804	7.3175	2.0051	4.2339	2.9272	2.1135	2.3627	2.2361	4.4916	4.4531	2.1378	10.5326	6.0948	1.7168	7.6345	8.7555	3.0194	5.4132	1.2279	9.5921	2.221	3.2568	1.2141	0.9791	1.743	5.5747	6.2821	9.7619	3.5257	8.6183	5.3814	8.8358	1.6885	0.4305	4.767	0.6369	3.3078	1.9255	0.1795	2.0024
ENSG00000057019.16	DCBLD2	3.7003	9.0156	6.9399	5.223	2.9299	9.9857	5.4904	52.3727	13.4189	5.99	3.3021	48.5908	7.6495	10.5552	56.2989	11.5411	8.5352	28.4362	12.6771	5.4267	5.1802	46.3765	5.9185	6.5729	16.3796	5.4147	11.9279	11.7757	5.6607	5.5088	32.3243	6.7112	40.1776	9.7916	3.7875	8.9684	2.1376	7.8068	3.5491	4.9261	19.4099	66.8015	5.4437	28.0453	23.1358	29.0444	2.1325	19.0418
ENSG00000057149.16	SERPINB3	0.5146	4.2936	0.0295	11.3393	1.4354	0	0.0337	0	0.066	0	0	1.3763	0	0	0.4136	0	0	0.1321	0.0072	0	5.0262	19.0408	0.0122	0.0239	1.4762	0.3524	5.8457	0	15.8804	0.0085	0.9811	0.1316	0.645	1.5876	0.3054	0	4.0843	1.5312	0.0088	1.9137	3.7121	3.4986	0.0334	0.1453	0.0146	0.2361	0.1058	0.3126
ENSG00000057252.13	SOAT1	9.7579	17.9671	9.6672	18.4042	12.7091	21.1244	17.2633	6.9969	20.6961	12.7541	30.5685	6.7344	25.1607	15.7724	16.7603	20.8209	10.0902	17.4687	12.1171	11.9115	12.3722	12.3894	7.153	11.2011	11.856	9.3559	12.9287	18.8801	5.1465	12.6498	13.344	16.7735	13.0994	23.3507	14.4844	12.6774	12.4893	12.8618	17.5486	7.1185	15.6898	14.6221	17.2295	13.5797	12.0152	9.7693	6.0171	18.7076
ENSG00000057294.15	PKP2	0.7712	11.5622	0.3726	1.278	1.8092	0.9002	0.6311	8.6351	2.5825	0.4887	2.0944	1.1499	2.9228	0.1484	4.389	0.6807	0.2287	3.7112	0.5114	0.5792	1.6651	0.9762	2.2604	0.2808	2.7578	0.3368	1.6419	1.7922	8.5841	0.4473	1.7321	0.369	0.4965	1.0219	0.5711	0.0624	5.8254	0.3895	0.0729	8.0916	1.2627	2.6136	0.5816	5.1091	0.2781	15.5139	0.0985	0.8511
ENSG00000057468.7	MSH4	0.0752	0	0.0848	0.0079	0.067	0.08	0.0176	0.0144	0.023	0.389	0.0469	0.0205	0.0099	0.0149	0.0925	0.1612	0.0333	0.2483	0.0112	0.024	0.0788	0.1422	0.032	0.0166	0.0573	0.2109	0.0541	0.1555	0.0212	0.0044	0.032	0.0458	0.0541	0.0319	0.0435	0.0121	0.0341	0.1987	0.0915	0	0	0.0287	0.0244	0.091	0.076	0.0123	0.1436	0.0384
ENSG00000057593.14	F7	0.5919	0.0168	0.4645	0.0135	0.2622	0.195	0.0227	0.0247	0.0692	0.0057	0.0202	0.0283	0.0256	0.0256	0.0487	0.0111	0.0251	0.0178	0.0258	1.3355	0.0085	0.0451	0.11	0.372	0.0329	0.0116	0.0864	0.3666	0.0274	0.0836	0.0367	0.0263	0.0414	0.0183	3.6301	0.0104	0.0668	0.019	0.0039	0.0843	0.039	0.0544	0.0569	0.0392	0.0131	0.1061	0	0.0413
ENSG00000057608.17	GDI2	56.4952	64.0548	21.3572	68.0702	73.7761	62.369	46.9142	163.477	50.507	75.6945	82.4958	79.6197	126.86	96.2994	75.5001	97.0226	94.0713	140.684	77.0312	52.3434	71.4882	71.8567	107.922	83.1582	48.4436	61.8392	64.3034	43.896	77.1686	111.793	102.119	70.0793	90.5152	94.6884	63.1936	78.686	71.773	73.5536	66.071	110.491	83.6497	65.6063	72.4462	76.2554	85.2427	63.3961	75.794	88.5895
ENSG00000057657.17	PRDM1	9.7674	3.2432	1.3297	1.6468	4.2026	10.6966	7.599	8.4679	7.8608	2.9896	5.3554	3.916	1.9929	3.4571	9.6965	3.3394	2.3651	5.8736	3.1628	7.6235	2.7329	8.2634	7.2499	4.88	3.7856	2.7909	5.4866	1.7753	5.9418	4.2469	8.2344	3.5658	14.5875	5.3119	6.7751	3.5446	4.578	2.578	4.0854	9.2236	8.9895	10.6227	8.5877	4.4931	6.6561	8.8487	2.6968	5.9057
ENSG00000057663.16	ATG5	7.2288	9.194	3.5845	4.4125	5.4215	5.8638	9.3094	8.7793	9.7816	6.0885	4.8508	5.8779	9.343	7.3086	8.153	7.7855	5.9954	4.9332	7.7583	4.011	3.8371	7.7644	8.1032	4.8277	5.0526	4.7504	4.5521	3.7767	4.763	5.1407	5.1952	5.0642	5.7612	6.1991	3.9765	4.7067	5.3603	4.6757	8.0631	5.25	6.3005	6.2767	7.5968	6.5427	4.3943	8.253	6.4444	7.5654
ENSG00000057704.13	TMCC3	2.0691	2.7523	0.5846	4.5492	1.2787	3.1181	2.265	1.86	1.2753	1.0892	0.5692	0.602	1.4012	3.1837	4.1479	1.3017	0.9497	1.8424	2.3191	1.194	3.5373	2.6084	1.4985	1.2604	0.8603	1.149	1.9552	0.662	1.0114	0.6206	3.6756	1.3304	2.3218	2.4809	1.4628	1.3894	1.0581	2.3019	1.7545	0.8459	1.7327	3.553	1.3428	2.9893	0.8472	7.3278	1.2646	1.7015
ENSG00000057757.10	PITHD1	19.4914	32.8666	25.5713	28.2703	19.3527	14.8588	27.0316	28.1728	23.0172	22.492	21.0591	15.309	17.6315	23.5383	15.942	16.496	17.0818	19.9057	30.0822	10.59	22.3271	30.557	27.0495	16.7848	21.1128	25.103	20.0308	11.1816	14.0382	22.9964	11.1917	19.6249	18.6031	19.714	15.3207	25.7721	23.5982	20.7808	17.5699	17.3471	16.7032	21.9435	19.4921	23.3032	16.902	31.159	18.8983	26.9973
ENSG00000057935.14	MTA3	4.0996	4.4816	9.141	6.5294	3.9334	4.9422	5.1362	6.0947	7.9383	4.104	5.4827	3.4907	4.9433	5.9131	4.2053	6.8718	4.3594	5.5848	3.6745	5.5987	6.4084	4.0391	5.0362	5.4138	4.3481	4.9936	4.3051	9.0316	3.2961	6.142	2.7043	3.7617	3.3451	4.4102	3.8007	5.3294	3.1519	5.6549	5.3713	3.7687	2.7967	3.6709	4.4231	3.2088	6.4027	2.1751	2.7276	4.3849
ENSG00000058056.9	USP13	1.8117	5.7417	2.9617	3.0692	1.5023	8.6506	3.2824	6.986	11.1375	6.3132	15.3892	1.2017	6.9121	7.7804	2.867	3.9845	9.5108	2.2594	3.6797	1.9936	4.4472	6.6207	1.3093	3.2527	4.1089	11.3091	3.7669	5.536	1.203	7.4729	1.5745	5.4069	2.8619	2.5903	3.7831	5.3405	4.3492	10.4371	5.2465	2.6784	1.9016	3.8689	6.1517	1.7698	3.5408	3.1827	2.5466	3.3101
ENSG00000058063.16	ATP11B	4.7021	6.2097	2.618	3.8478	4.3411	11.2551	4.8446	5.0744	9.6123	6.6178	1.7003	4.5723	5.6187	7.8374	8.8716	6.0799	4.7772	8.879	6.734	4.7224	4.1684	10.4725	3.3002	7.7523	5.9413	4.997	5.1311	5.0609	13.7799	8.8032	9.21	6.335	4.993	7.0795	4.3563	5.3464	4.5025	13.7462	4.6197	4.7655	4.9975	13.265	5.0814	5.1556	7.9469	11.678	2.6969	8.6475
ENSG00000058085.15	LAMC2	11.023	18.4017	2.5286	28.8641	29.555	4.8337	31.7543	17.7423	37.2673	12.4038	15.6373	57.6211	16.8605	50.9653	169.794	5.4194	5.5774	45.3676	15.8033	15.5826	59.1981	50.3561	29.2381	16.7426	51.7587	11.514	13.5416	18.2814	323.611	26.3867	89.9555	11.7942	21.2794	37.6531	12.1347	48.2031	33.5385	19.1401	15.8626	23.0241	48.011	242.978	19.718	230.924	9.4444	384.18	10.8514	53.481
ENSG00000058091.17	CDK14	3.0593	2.4561	1.8647	1.1707	3.3557	2.1486	4.7858	2.8134	2.7044	1.0539	2.5029	2.8717	2.0787	1.8969	4.4003	0.7242	1.6578	1.3724	1.166	1.0969	1.7687	3.0868	1.6199	1.6694	3.7899	1.587	2.1997	1.5376	2.7171	1.4975	5.3553	1.0746	3.7463	2.639	3.7382	0.6861	5.8891	1.597	1.1018	1.9808	4.56	3.2036	2.0105	3.0393	1.0518	18.7011	1.05	2.5363
ENSG00000058262.10	SEC61A1	153.366	123.002	116.349	56.8807	76.8678	120.316	80.3127	114.45	77.4077	98.4066	110.646	88.1343	132.593	91.0797	116.242	105.324	60.2459	120.183	127.078	82.0159	99.3306	121.377	94.0246	126.329	114.422	108.845	125.903	90.222	142.499	103.693	131.017	164.669	103.233	107.397	98.4276	82.2725	124.9	144.938	87.7526	139.861	99.9827	107.218	64.0296	77.3073	90.0268	106.776	63.4943	126.758
ENSG00000058272.19	PPP1R12A	6.4441	5.2955	2.0358	3.5594	5.1599	8.9873	5.8526	12.9933	7.833	5.0046	4.5575	3.5712	5.6596	6.15	12.2322	5.6927	7.2184	8.8468	4.0232	5.2046	4.065	7.7505	5.4704	6.9263	6.1367	5.6181	4.248	4.8228	3.1994	5.2291	5.5673	3.8533	6.0324	5.8306	3.9585	7.0884	4.6113	6.4305	3.8937	4.9859	6.0578	18.7993	5.5203	11.9037	7.0733	9.0294	3.5162	5.6247
ENSG00000058335.16	RASGRF1	0.3592	0.5068	1.8927	0.1364	1.5215	3.6031	0.9452	0.0188	1.3258	0.5618	1.6502	0.732	1.7333	0.5719	0.1668	0.8094	0.1611	1.5348	1.2731	0.1275	0.1226	0.4612	0.1026	1.0297	0.5218	1.9529	0.4937	0.6714	0.3127	0.0796	0.8988	0.3754	0.7725	3.0087	0.1567	0.1785	0.0804	76.7293	2.5736	0.0257	0.338	0.2635	0.3857	1.2279	0.812	1.7087	1.0607	1.9757
ENSG00000058404.20	CAMK2B	4.4979	0.049	3.2229	0.0472	0.2051	2.0775	0.0282	0.2589	0.0184	0.0634	0.0251	0.0263	0.0695	0.0537	0.0515	0.0207	0.0167	0.0166	0.051	0.0231	0.0454	0.042	0.2407	1.1359	0.6177	0.1187	0.0248	0.2683	0	0.0248	0.077	0.0918	0.0386	0.0639	0.061	0.7501	0.0361	0.0265	0.0147	0.4279	0.0772	0.0299	0.0237	0.0243	0.0122	0.0692	0.0133	0.0462
ENSG00000058453.17	CROCC	2.8998	1.4262	5.477	6.7396	7.0436	1.5858	4.6132	2.8354	1.266	6.8067	2.1172	3.824	2.4689	2.6691	3.087	1.9791	2.1564	3.7532	2.8761	2.3504	6.2593	4.622	4.6617	2.6535	3.6254	4.6618	5.895	3.9559	2.6912	4.0725	1.6827	3.722	5.0312	3.488	5.2063	3.4895	3.9952	4.0353	3.2808	1.6383	3.0417	2.2071	2.3016	5.172	1.1872	0.8855	0.9482	2.1008
ENSG00000058600.16	POLR3E	4.2353	3.5021	1.6292	4.0431	5.4958	3.8218	13.8454	2.8185	2.8443	4.891	1.5577	2.8601	5.3801	3.2475	3.8415	4.768	2.4785	4.8904	3.7548	4.153	6.5434	4.7113	5.5818	6.3448	4.854	5.1813	3.7443	4.0437	3.8992	3.0098	2.001	5.1589	2.7339	4.6185	4.9409	7.5583	6.9548	4.1834	3.0237	5.196	2.3438	2.2292	4.3379	2.4966	3.6203	1.8694	1.7476	3.1832
ENSG00000058668.15	ATP2B4	19.6173	18.576	6.9568	13.5454	17.1957	37.9154	21.5115	19.4119	13.1751	31.0687	12.3073	18.2092	45.1184	16.2069	46.4702	13.0001	4.6309	75.471	13.1318	84.2284	10.1296	15.0793	17.5371	17.9958	23.3015	20.6422	16.1923	19.0469	21.2844	21.386	32.0731	50.4878	13.7891	36.4302	26.4879	19.985	33.2491	16.4287	11.192	7.1035	17.8839	22.1684	22.3585	32.8109	25.5616	16.2399	5.4129	16.9951
ENSG00000058673.17	ZC3H11A	0.0205	0.0037	0.0177	0.006	0.0047	0.0102	0.0381	0.0183	0.0381	0.0353	0.0139	0.0126	0.0265	0.0114	0.017	0.0164	0.0159	0.0105	0.0105	0.0429	0.0176	0.0134	0.0179	0.0169	0.0146	0.0206	0.0217	0.0293	0.0162	0.0068	0	0.0253	0.0092	0.0217	0.0111	0.0123	0.0277	0.0225	0.0082	0.005	0.0043	0.0176	0.0213	0.0097	0.0329	0.0063	0.0056	0.0024
ENSG00000058729.11	RIOK2	3.3797	3.2361	2.8248	2.5629	4.0684	3.4453	5.2957	4.1867	2.5673	5.4792	4.7972	3.8936	3.5756	3.9255	4.0758	4.652	3.6753	4.4866	3.5926	2.318	2.569	3.7678	3.4109	3.8473	10.3007	4.1804	3.4932	2.4006	3.1892	3.905	2.6189	3.5025	3.1916	3.475	3.2377	4.2123	4.4464	3.1308	5.2038	3.4366	4.1147	3.353	3.3936	4.1202	5.2108	3.1793	3.2505	4.0715
ENSG00000058799.15	YIPF1	22.7702	32.9088	12.0362	22.6074	13.9232	18.9833	24.0351	13.8583	20.9116	26.6316	22.5891	29.0253	23.212	24.6262	30.8097	24.5966	13.0729	16.316	29.7903	16.7571	19.6945	14.6056	29.4649	12.1341	14.3302	21.2867	21.602	12.6941	16.8216	19.0849	19.7422	23.1774	21.8442	19.1805	18.5745	20.5163	25.4951	18.1434	19.6703	15.5728	27.0456	12.3603	16.6709	22.4475	16.4526	21.2005	26.9642	28.1047
ENSG00000058804.12	NDC1	6.5282	19.1386	7.8145	6.1731	4.3936	6.0099	9.2895	13.8604	7.1255	6.4176	10.2423	4.0815	6.0673	10.6098	10.7046	8.6398	7.6304	9.1738	7.105	4.2365	5.2009	6.0098	10.5362	7.9404	7.3683	4.3486	5.9998	4.0564	8.2623	7.3241	5.1376	7.5379	4.4864	7.5523	3.1527	16.2075	12.4616	5.449	5.3007	8.4816	6.681	16.2457	8.0065	8.4692	6.6442	12.4665	3.696	7.9003
ENSG00000058866.15	DGKG	0.2705	0.1196	0.2849	0.1941	0.196	0.27	0.2201	0.6267	0.6985	0.3457	0.4309	0.7988	0.1698	0.1386	0.4656	0.0865	0.067	0.1027	0.6261	0.2362	0.0763	0.6244	0.455	0.8804	0.1954	0.3021	0.3384	0.5459	0.1958	0.0868	0.6994	0.3344	0.3834	0.095	0.6067	0.5877	0.0416	0.4211	0.1431	0.3648	0.3765	1.0729	0.2749	0.4225	0.3238	0.213	0.5562	0.4519
ENSG00000059122.17	FLYWCH1	3.0881	2.3192	5.168	5.7101	5.1452	2.8342	8.5146	3.5023	2.7609	4.6266	2.6733	3.6585	5.0554	3.05	4.5228	4.067	3.2384	4.6015	3.9761	4.4187	5.0976	7.983	4.4345	3.6001	6.2661	7.6518	6.6806	7.2664	2.7938	2.1587	2.9114	5.3996	4.3618	4.3342	8.5191	1.6923	6.6514	5.6804	4.1358	3.5163	3.0326	4.3646	4.0057	7.4498	3.4539	1.7221	2.4479	2.4962
ENSG00000059145.19	UNKL	1.8707	1.3197	1.9042	1.3154	2.9268	2.9596	3.8712	2.9287	1.5194	4.4822	1.5795	1.7162	2.4935	1.0991	2.5681	2.0315	1.1488	2.2239	0.7061	1.6559	2.1996	2.6617	1.765	3.0138	2.8484	4.2601	2.3327	2.6345	1.0176	0.99	1.0569	2.1789	1.2803	1.7525	4.3445	1.5013	2.8668	1.4857	1.1035	1.6966	1.0705	1.446	1.5665	2.3031	1.6447	1.1885	1.0217	1.3613
ENSG00000059377.18	TBXAS1	6.3031	2.8453	2.4203	2.5667	4.9779	7.5738	4.3465	2.0139	3.3617	4.0018	5.9601	19.7699	3.2538	3.3118	7.8533	2.5891	1.918	3.8408	4.211	16.9728	2.6773	6.6583	2.9489	8.5249	4.4267	3.128	6.4374	4.9252	6.7329	2.3317	4.8128	4.3199	9.5408	5.834	8.7511	1.9371	2.0908	4.1888	4.8434	11.8331	8.9552	7.1875	3.5297	7.549	3.293	2.635	3.329	6.3618
ENSG00000059378.13	PARP12	8.0248	9.6305	14.7243	11.177	11.1826	7.9002	10.0814	10.4162	13.7082	11.934	11.9474	14.0094	9.0212	18.5835	18.3427	17.148	8.2273	23.158	11.2457	6.7364	14.245	33.0877	15.992	10.7998	10.2086	7.1547	15.5104	10.8458	10.7455	16.1972	7.0543	13.8614	13.856	8.4368	7.6634	12.4451	10.1814	6.1014	14.4716	6.5622	12.0145	26.7866	6.563	28.5787	20.4751	7.3145	6.5222	20.4054
ENSG00000059573.9	ALDH18A1	34.2841	30.2595	19.2625	28.5533	33.3767	29.8258	31.9336	66.2623	27.4613	31.0802	35.7053	15.9282	53.4671	38.7916	18.8384	33.578	22.5105	31.6055	24.138	35.2518	34.1342	21.7338	78.1561	51.3634	28.4097	29.2338	32.0903	33.0956	29.6758	59.5915	20.6528	20.2984	27.7848	43.4961	41.1123	52.1195	39.1134	54.7096	27.0927	29.3257	30.8995	20.9536	19.204	18.4914	24.5853	21.5398	9.1856	29.4095
ENSG00000059588.10	TARBP1	6.4571	5.1616	14.6291	10.562	8.2573	4.9988	13.1789	2.0445	5.7336	11.5145	11.424	2.4123	5.6027	4.1686	3.9081	4.0802	8.7036	6.0541	1.9424	8.4576	8.1114	8.0101	12.929	10.0507	8.2326	7.9428	17.8119	8.6071	4.7482	5.4181	1.5842	13.3445	5.0418	10.7309	8.7763	15.0889	20.4002	7.6942	4.0452	3.0351	2.2369	6.0743	2.4828	7.3611	8.5523	4.5462	2.9378	3.4484
ENSG00000059691.12	GATB	0.9636	1.5579	2.7314	1.1523	1.8613	1.3843	1.4668	1.6974	1.4403	0.9806	1.8704	1.124	1.3403	0.9409	1.4287	1.6468	1.4653	1.4809	1.8225	1.089	0.9309	1.7364	2.2175	1.3669	2.1072	1.0872	1.0414	0.6534	0.8828	1.0413	1.1887	1.3589	1.2543	0.8315	1.4914	1.0638	1.9085	1.4624	4.1205	1.222	1.3729	1.5228	1.1744	1.941	2.2668	0.9852	1.8057	1.5586
ENSG00000059728.11	MXD1	3.7619	2.502	3.0487	3.7632	3.1555	6.6757	8.185	12.282	2.7691	4.7559	3.2324	7.6646	4.8179	4.0728	4.0969	8.6754	3.0284	11.1074	3.913	2.4931	3.7765	7.5379	8.0212	3.9905	10.5619	3.5391	7.9355	4.8423	6.6044	4.7364	4.8511	6.4709	10.1761	5.5526	3.6451	3.1484	2.9449	5.1342	3.266	4.0292	4.2272	13.1737	4.0553	5.689	5.3057	8.1418	3.8785	4.107
ENSG00000059758.8	CDK17	6.3728	4.1621	2.2027	4.9263	5.4893	7.1354	9.1275	15.481	5.4098	5.2173	6.7678	3.666	6.9043	6.7766	7.2956	5.031	6.043	5.4192	7.252	4.066	5.9415	4.7686	6.488	7.0331	8.2374	5.6104	5.3048	6.8682	2.4068	7.8677	4.9583	3.8762	6.1931	6.3985	4.177	6.7875	4.5837	7.0228	5.4227	6.1161	6.747	8.2329	7.4845	7.5043	7.2201	7.8898	2.893	5.1643
ENSG00000059769.20	DNAJC25	7.4546	4.3448	4.6764	4.318	3.7792	3.2965	5.0128	4.5433	3.3191	4.0652	2.8373	2.9283	4.3754	4.4153	5.79	5.4172	3.3792	5.5948	2.5305	2.5637	4.5745	4.0885	4.5739	2.7606	3.6388	4.4116	5.5298	2.1481	3.9537	3.5753	5.3329	4.5832	4.5606	5.03	3.5033	9.7402	4.3609	6.4607	4.6059	2.4475	3.7568	3.7214	2.5011	3.6759	3.0633	5.6028	2.9821	3.7006
ENSG00000059804.16	SLC2A3	13.9503	9.0174	1.358	2.5836	5.1123	14.1035	40.8756	26.4548	4.8837	4.265	3.0614	16.8257	5.542	4.3128	15.0392	30.6267	3.6774	10.1301	14.3464	6.101	4.5579	8.8208	5.0939	11.0956	9.4436	2.4916	8.909	8.3832	8.0852	18.1218	40.4722	4.9228	25.3131	5.8945	15.5458	28.5538	8.7976	6.6746	13.2723	9.3162	7.3214	7.1675	10.197	27.6983	5.0633	11.8897	3.6409	13.727
ENSG00000059915.17	PSD	1.2722	0.2329	0.1139	0.7514	0.9429	0.3644	1.1349	0.1531	0.396	1.1935	0.8466	0.6646	1.0924	0.3419	0.7197	0.3245	0.6083	0.3621	0.4998	0.6069	0.7781	1.1216	0.6221	0.5432	0.6966	0.8466	1.6774	1.505	0.3363	0.3163	1.3539	0.9772	1.4305	1.1506	1.7953	0.4743	0.5618	0.4347	0.4602	0.5839	0.877	0.2764	0.3637	0.6885	0.3948	0.5056	0.9484	0.525
ENSG00000060069.17	CTDP1	4.604	6.8448	4.6665	6.1272	7.2505	4.9329	7.4266	4.0835	4.3959	4.3404	6.4009	5.1267	6.2137	4.8873	6.1049	7.2408	6.2145	7.4805	4.3192	3.6928	5.0843	5.3337	10.0889	8.0997	6.1101	5.9323	9.7379	5.9527	6.3836	3.7828	3.8578	6.3833	5.2233	4.8051	8.7494	12.8959	6.5944	6.0161	4.3651	9.2998	6.2121	4.2628	5.1452	5.9422	3.9853	2.2433	2.7463	6.7515
ENSG00000060138.13	YBX3	28.8258	13.8678	14.3005	16.1425	21.527	18.2514	26.5872	16.555	17.7756	23.6401	9.5428	29.0015	12.778	32.3297	24.9639	26.77	10.3935	15.9521	24.8814	8.478	18.7019	18.9247	32.5246	25.4744	47.3588	16.3172	28.9545	21.919	29.0998	28.855	32.2083	34.1776	21.297	11.4615	18.3439	35.4944	25.3122	30.5988	23.2413	19.1691	17.8165	9.6243	8.2269	49.9818	32.5661	39.0966	16.8377	22.7012
ENSG00000060140.9	STYK1	1.3175	2.8702	5.1742	1.5074	2.467	1.8114	0.5182	2.9547	2.6327	4.0737	0.1784	2.2127	0.1272	4.3963	3.5767	1.183	0.1228	2.2618	4.2513	0.1735	1.3851	3.2443	4.6346	2.4295	5.8965	0.1834	4.0023	0.9383	13.2613	0.3063	1.1867	2.9976	2.0919	1.5352	2.4315	5.1646	2.009	4.1434	2.2171	1.4151	0.6733	2.7897	0.1986	5.8535	3.6625	3.2805	1.3334	4.2977
ENSG00000060237.18	WNK1	8.6911	17.0119	10.8784	29.3853	14.6111	25.413	32.7117	17.6243	22.6904	24.283	20.3322	24.0829	16.9461	34.9961	29.2745	14.9028	31.5715	15.2789	14.2952	21.3792	10.6774	14.9243	11.4259	26.7993	18.709	31.8164	17.552	30.3241	22.8912	37.9048	18.4736	25.1036	9.8138	18.9922	9.6729	23.9839	17.38	39.4827	35.5936	8.2105	14.951	8.9793	28.5582	16.1418	76.7366	22.5513	8.4651	29.1215
ENSG00000060303.5	RPS17P5	0	0.0392	0	0.0629	0	0.1068	0.0705	0.1726	0.1842	0	0	0	0	0.0596	0	0.0517	0.1002	0	0.06	0.0385	0.0395	0	0	0	0	0.1438	0.0619	0.0542	0	0.0354	0	0	0	0	0.0581	0	0.3482	0.1416	0.0733	0.157	0	0.0921	0.0558	0	0.3045	0	0.0885	0
ENSG00000060339.14	CCAR1	21.4322	15.3765	11.8839	10.9439	13.1711	15.2605	10.824	17.6508	13.1297	14.7347	17.8689	11.1248	12.7832	10.7591	11.2795	10.6664	18.1875	15.8636	5.1811	24.3849	15.5393	16.2587	22.7231	15.4193	11.6174	15.3496	12.0287	15.2306	14.2916	15.8993	7.1753	11.3857	12.2533	12.5922	14.2195	25.2732	13.7995	14.3361	10.786	12.0886	10.1033	16.9143	10.1853	12.966	15.4701	13.0507	6.5691	12.5782
ENSG00000060491.16	OGFR	8.5819	15.9923	25.4637	14.1896	15.8072	12.6125	12.5292	13.0299	5.8501	20.5323	8.6993	13.4276	9.8889	14.5472	23.9291	22.2024	11.6893	15.9717	12.3133	11.5621	19.0379	21.8306	14.585	11.5025	15.6655	15.7512	25.273	14.2188	11.1986	17.8939	11.1309	16.9072	16.1827	11.1722	17.1542	9.125	13.8345	8.194	16.6467	11.1977	19.3278	18.7803	16.6748	23.9649	10.9398	5.3657	4.4782	16.2283
ENSG00000060558.4	GNA15	3.918	6.2196	5.4856	12.9149	8.6255	9.2751	13.2949	6.9492	12.9128	14.3938	9.8713	19.1203	21.8468	11.3358	15.8131	13.7559	4.9231	20.8074	18.379	3.7772	19.2722	11.9218	10.7323	6.4268	7.8369	8.4096	11.4336	9.8699	9.8089	12.5834	14.5752	16.098	15.8837	14.387	6.3004	4.1969	10.6532	10.9422	7.882	10.4118	16.0176	10.4441	7.8458	17.493	7.0948	8.0518	9.2492	15.9964
ENSG00000060566.14	CREB3L3	0.0199	0.0121	0.0095	0	0.015	0.0165	0.0109	0.0177	0	0.0081	0.0097	0	0.0367	0.0138	0.0063	0.0876	0.0206	0.1192	0.0324	0.0119	0	0.0185	0	0.0205	0.0079	0.0055	0.1049	0.0167	0.0262	0.0055	0.0132	0.3112	0.0891	0.0262	0	0.0249	0.0115	0.0109	0.0169	0.0242	0.056	0.2553	0	0.0468	0.0938	0	0.0136	0.0593
ENSG00000060642.11	PIGV	2.7643	5.1398	2.3056	2.9597	4.1186	3.1018	4.5586	1.611	3.3278	3.7634	1.9984	2.5583	2.7021	3.9824	4.4511	2.2695	3.6049	2.3543	5.0478	2.9238	3.5281	3.7763	3.5336	2.5109	3.465	3.7978	3.1277	2.1574	3.3945	3.702	2.5491	2.7213	3.0002	2.9347	2.3163	3.3827	3.5273	3.6078	5.2336	1.8817	2.6252	2.1684	3.7036	2.8042	4.4816	4.6741	3.6044	3.7311
ENSG00000060656.20	PTPRU	5.6341	6.878	1.6186	13.3773	26.2504	3.3453	15.8603	2.1464	6.9904	21.098	1.7599	19.241	18.5791	11.8754	2.7569	5.2509	18.5528	2.3592	11.4838	12.3157	9.8168	4.084	32.4813	4.1223	24.4157	32.9923	11.686	3.087	7.071	14.6869	8.2973	0.7922	3.2426	14.4703	4.7837	9.0641	23.1866	25.7546	17.2151	2.3342	6.2749	2.3637	8.2865	13.4494	3.1276	11.5806	9.3619	11.1706
ENSG00000060688.13	SNRNP40	8.8401	16.7929	8.2309	10.8708	9.2866	6.5803	12.6413	16.0578	12.2102	8.7635	6.8993	6.0475	11.362	14.4548	9.202	9.4661	9.6406	10.0954	13.2408	8.547	9.5829	13.3803	8.2087	7.1774	8.2294	9.1721	8.8259	6.0747	7.8926	8.9123	5.2692	7.5025	7.7999	11.2981	6.73	14.2279	10.9497	7.8762	8.2372	8.8244	7.6266	15.6446	11.1986	12.0514	10.7147	15.3766	12.2468	13.7279
ENSG00000060709.15	RIMBP2	1.6739	0.0066	1.9375	0.0266	0.0454	1.3855	0.0357	0.0024	0.8602	0.6453	0.323	0.007	0.0168	0.0265	0.0052	0.0197	0.0127	0.007	0.014	0.07	0.0283	0.033	0.0195	0.3786	0.9404	0.7841	0.0314	0	0.0108	0.006	0.065	0.075	0.169	0.018	0.7878	0.0219	0.0021	0.012	0.0341	0.4843	0.0307	0.0233	0.0601	0.0077	0.0051	0.0334	0.0037	0.013
ENSG00000060718.22	COL11A1	14.1953	10.4242	1.7721	1.6632	0.5675	0.8148	0.4902	1.5363	4.9437	0.0711	5.3149	2.6433	0.2442	5.3948	13.0772	1.2177	13.9676	1.3173	1.8444	1.479	15.1198	15.0064	23.1869	1.3169	48.7795	0.2437	1.3755	1.6683	0.2402	10.2378	52.9036	1.2414	2.6732	19.2424	13.3659	0.5774	47.8297	0.5734	0.1513	11.2274	11.2765	3.5594	1.4842	7.2668	0.902	41.6682	1.6845	3.2697
ENSG00000060749.16	QSER1	3.7798	6.1953	2.7504	2.3134	3.4645	5.5446	3.0338	6.301	3.2555	3.3877	4.9452	3.286	5.2463	4.8564	5.347	3.2997	3.0195	4.1929	2.3782	2.8095	2.9411	4.3506	2.8217	3.198	5.6149	3.9584	3.2608	5.2191	3.7277	3.8534	3.5922	3.8317	2.2207	4.1438	2.4482	4.9334	3.967	5.0096	2.2745	3.4205	2.8672	6.737	3.5428	4.3149	4.2669	6.6543	1.5231	4.8343
ENSG00000060762.19	MPC1	26.0555	12.9593	43.4925	37.0623	18.0913	20.8286	22.4658	19.1313	13.1013	24.9202	20.5049	11.9572	27.6127	12.0722	9.6545	18.5762	12.3263	11.0865	21.4462	13.4421	16.2846	17.3826	18.3274	13.0618	13.3627	28.6883	16.5528	7.5221	12.7583	18.9624	12.097	18.1041	23.9731	22.6978	28.7839	15.3138	12.5638	47.0871	93.6072	24.7346	20.6132	9.2444	28.4873	13.4096	15.3503	11.4182	47.028	19.7142
ENSG00000060971.19	ACAA1	5.2781	4.7021	5.5241	4.7145	6.3806	5.7947	5.442	3.9773	3.3686	4.6329	4.6086	7.9441	6.5389	3.4774	4.0117	3.5875	5.0185	7.4042	4.6452	3.6849	4.3335	7.5119	6.5074	3.3141	6.9603	7.3647	8.2229	6.4435	7.3271	5.0944	4.2817	10.439	5.8299	7.0112	4.7417	7.0718	7.152	8.3422	5.939	9.8117	4.6724	5.2276	7.1688	6.0024	6.3016	3.4313	7.5834	6.1796
ENSG00000060982.15	BCAT1	2.944	2.3061	0.6891	23.0648	3.1204	5.2067	32.9127	100.788	6.6169	4.2477	18.6984	1.6124	14.1781	7.252	7.1636	8.0575	38.1212	21.2028	3.7651	4.6181	10.6356	2.9095	8.4423	7.4654	2.2768	2.14	12.09	0.92	0.9627	34.5005	8.0512	7.0693	13.6091	11.4624	1.4012	5.3428	10.2513	19.1496	9.4065	9.5561	4.8125	4.3269	75.0046	9.1893	1.6305	6.0163	8.8341	3.5032
ENSG00000061273.18	HDAC7	9.426	5.3465	9.4341	17.1926	14.387	7.3779	16.1106	14.0516	6.1394	16.4041	9.6204	16.6538	14.9484	11.8125	8.9375	10.0034	8.5121	13.8839	8.5681	11.2271	10.7758	12.8513	12.1861	9.1256	11.688	18.0897	14.8856	10.4375	9.6404	10.1205	7.3663	11.0404	12.7421	12.5423	13.5804	8.3232	10.0869	12.0234	8.336	9.0744	10.1859	12.2049	9.386	18.5112	6.4652	7.4167	7.0468	10.604
ENSG00000061337.15	LZTS1	2.9248	0.7993	4.0164	0.6119	3.9835	2.9477	1.562	1.8348	2.0482	0.6083	1.6219	1.294	1.4315	1.5523	3.4524	2.3318	2.6236	5.142	2.8656	2.9318	2.9988	2.668	4.3175	3.8557	2.4344	1.2908	1.8462	1.2166	1.3426	2.431	4.5862	2.4416	2.4121	2.2651	5.0248	1.1743	4.9727	2.1057	0.6972	1.1001	3.5036	2.4191	1.6522	4.246	1.1105	2.6346	1.1077	2.0959
ENSG00000061455.11	PRDM6	0.9973	0.4248	0.3223	0.2726	1.3209	0.5807	1.5046	0.234	0.8346	0.6914	0.601	0.9119	0.5549	0.4073	0.7448	0.297	0.5387	0.2981	0.3623	0.708	0.8825	0.769	0.7448	0.798	1.7802	2.1777	0.728	0.491	0.3718	0.4207	1.2097	0.706	1.9853	1.6186	2.236	0.3015	1.1643	0.7682	0.3597	0.3643	1.4774	0.7549	0.5576	0.7684	0.3069	1.5152	0.6535	1.061
ENSG00000061492.12	WNT8A	0	0.008	0	0	0	0	0	0	0	0.0217	0	0.027	0	0.0061	0	0	0	0	0	0.0079	0.0162	0	0	0	0	0	0	0	0	0.0072	0	0.0125	0.0099	0	0	0	0	0	0	0	0	0	0	0	0	0	0	0.0158
ENSG00000061656.10	SPAG4	10.1828	12.9696	39.718	3.6408	1.9938	6.1055	5.094	6.7882	7.0099	3.6361	6.0973	13.2703	2.409	1.8447	11.1316	8.5672	8.4467	8.0489	16.4892	4.5692	4.2231	16.1151	5.0726	2.5755	9.3483	1.8871	8.4997	20.6776	2.7903	8.2437	5.3348	3.6048	10.8525	4.1875	8.5174	2.8929	2.282	1.2854	2.9871	17.2545	14.3299	2.2476	4.8396	5.5131	1.4393	2.4374	4.7224	7.9942
ENSG00000061676.15	NCKAP1	8.2041	8.2187	5.5517	8.089	8.094	15.3302	9.3137	16.0428	18.9609	8.4534	10.058	9.1535	10.6706	12.989	13.4205	9.4699	6.9372	7.9684	8.007	7.7681	8.679	9.9888	6.7093	13.8311	9.5896	7.3625	5.5831	12.9668	10.3702	11.614	9.9299	7.5602	4.8334	11.2114	5.2483	11.306	7.7472	14.5679	9.5154	6.5788	6.1474	12.1646	9.433	6.3207	11.1018	14.6876	5.5107	10.5748
ENSG00000061794.13	MRPS35	38.375	42.1537	25.29	30.0208	37.4991	57.3232	33.9806	229.605	32.8663	25.2681	27.9626	25.2704	20.8927	65.719	31.1868	46.4215	24.7305	48.388	29.5861	25.7348	29.6922	28.9007	47.5721	49.3787	39.4062	26.3936	25.3277	43.4386	52.4103	51.4172	26.9371	31.1257	39.7717	22.0701	35.0151	52.6351	48.4222	27.3629	25.9887	54.4285	36.9598	114.054	35.6096	29.6679	38.2274	46.2124	37.5401	40.3171
ENSG00000061918.14	GUCY1B1	3.4787	4.4997	5.5294	5.4545	4.2933	7.6343	4.9645	3.5949	8.9848	11.2389	3.3382	4.4862	2.6916	7.996	4.8286	3.5767	15.1481	4.7517	7.003	3.0189	7.767	3.4875	2.6702	5.189	8.0313	3.8204	3.3435	11.2786	2.1797	3.0413	5.8035	2.1461	7.5825	8.7739	5.3351	1.7758	6.1985	6.3344	21.5296	5.7167	3.3683	5.795	9.7405	4.942	4.8956	6.6728	6.2822	5.6267
ENSG00000061936.10	SFSWAP	6.0944	2.7033	5.3064	5.4891	5.3284	5.3577	4.5004	9.5092	3.9176	7.5324	3.9815	4.1974	3.9935	4.3251	5.5267	5.752	5.4886	5.4438	1.9497	5.8004	4.2042	5.1899	6.5805	5.0127	7.075	6.0633	4.765	5.1518	2.3035	6.5848	4.1116	7.1674	4.268	4.3061	6.8021	6.7376	5.0291	4.7596	3.9043	4.1681	3.9489	5.65	4.3749	7.7485	4.9881	3.8605	2.4249	3.5906
ENSG00000061938.20	TNK2	3.9066	2.9901	11.8265	4.2747	4.7326	3.74	4.8675	2.5036	2.9829	11.0165	3.4073	3.8832	3.1726	5.5682	5.8009	5.1746	3.5241	5.6523	3.1338	3.7124	4.7759	10.5535	7.0595	4.3359	4.2722	6.5815	9.3581	7.2113	8.2352	3.8841	3.0546	6.9286	6.3136	4.8462	8.0404	5.7034	4.4165	6.2552	4.0083	5.7148	3.2002	6.3204	2.9932	8.8277	4.9902	1.1619	2.4924	4.2654
ENSG00000061987.16	MON2	4.1291	1.7967	1.8325	2.5617	3.5006	4.1549	2.9517	5.9425	3.0576	5.3811	2.7746	2.3791	3.5331	2.7708	4.7872	3.01	3.08	3.0841	1.7018	3.9353	2.1732	3.2156	3.0768	3.295	3.9039	3.7765	2.8726	2.2904	5.9377	2.6761	1.6908	3.9493	2.1044	3.5906	2.983	4.4632	2.7294	6.0265	2.2356	2.8279	1.7679	3.3189	2.7402	3.3634	3.1671	2.64	2.4742	1.8797
ENSG00000062038.14	CDH3	7.2339	38.3391	28.5809	36.7451	7.7802	6.9276	10.2495	20.5299	4.9106	3.2538	1.0182	88.4338	41.179	57.0749	39.0442	48.3731	33.3431	25.0391	15.1651	3.9735	19.3267	26.7991	19.3203	17.7938	52.5157	28.4255	17.1256	25.4892	67.3328	52.2848	54.7838	2.5642	20.6422	31.3239	1.4156	14.5397	10.8413	6.0891	24.3174	0.4849	71.8489	84.5267	22.2531	65.9911	27.1155	35.9514	14.3378	30.5206
ENSG00000062096.15	ARSF	0.0637	0.1016	0.0229	0.0349	0	0.0198	0.013	0	0.0511	0	0.0464	0.0122	0.0147	0.0055	0.0152	0.0096	0.0494	0	0.0056	0.057	0.0146	0	0.019	0.0123	0.0189	0.02	0.0115	0.0301	0	0.0131	0.0158	0	0.0178	0.0315	0.043	0.012	0.0184	0.0131	0.0136	0.029	0.0084	0	0.0103	0	0.0113	0	0.0328	0
ENSG00000062194.16	GPBP1	14.8095	16.0791	9.6258	15.8502	14.2175	17.7406	19.427	25.4178	14.7537	22.6487	17.6332	13.7172	15.4557	23.5532	16.4317	18.8345	24.1471	16.1023	11.1922	10.4169	18.0372	15.7884	15.4907	14.1561	26.5175	19.8583	11.9363	14.6208	11.1996	15.1122	12.9011	15.3425	15.3448	10.4788	13.9272	14.288	12.3058	16.3554	18.5155	11.6933	17.6834	15.4316	16.7097	14.4873	20.8489	14.5406	12.2216	16.6691
ENSG00000062282.15	DGAT2	0.6001	1.3119	1.5343	2.9134	0.7864	1.9791	3.5867	2.0997	0.6609	1.0092	4.4377	0.18	2.2986	1.6994	1.3504	1.1365	2.3765	0.4708	1.0042	4.2966	0.8391	0.7741	3.2437	0.6808	1.436	3.7904	2.8094	0.9594	0.4912	3.4387	0.3399	4.514	0.7488	0.8308	1.8047	0.3521	0.6304	1.9458	0.087	1.9004	0.4688	2.4735	2.531	0.7624	0.9966	0.1887	0.1919	1.2112
ENSG00000062370.17	ZNF112	0.7807	0.6862	0.9959	0.954	1.1596	0.8153	0.8443	1.2322	1.5527	1.1206	1.548	0.7152	1.4404	1.5082	1.4502	0.4877	0.5699	0.8029	0.2101	1.0328	1.4558	0.8841	0.3475	1.6068	0.5466	1.6967	1.5887	0.8159	1.2792	1.009	0.6438	1.5572	0.5161	1.1376	1.2993	1.6967	1.2	2.278	0.6646	0.7074	0.6019	1.3861	0.8256	0.7476	1.4724	0.796	0.4975	0.6118
ENSG00000062485.19	CS	31.1003	26.145	13.3798	25.5149	29.74	18.8087	16.0535	54.5606	41.4351	24.4021	22.7733	22.6527	31.4721	28.5967	37.7025	25.9315	42.3265	41.3628	15.4782	21.2833	16.9069	22.001	34.7364	34.5854	37.4244	19.9502	19.7923	20.5994	33.6467	33.9782	29.2662	43.6634	18.0952	32.659	26.9307	32.505	31.4751	25.0353	25.7625	28.8594	18.525	31.7278	32.3831	26.2123	21.348	23.8127	27.9418	23.8368
ENSG00000062524.16	LTK	2.6771	0.0871	1.9644	6.4123	22.9797	0.4993	10.3691	2.1853	5.8127	4.1254	3.8886	0.3999	0.2507	2.9484	4.7185	3.7992	15.8222	4.3606	0.8245	4.9405	24.3602	14.5195	7.1946	1.2651	1.0738	0.6346	1.4039	17.8593	0.3376	2.6379	3.5481	0.5149	8.696	4.1003	7.1201	0.4156	6.8633	0.6453	2.626	2.8439	6.4643	5.4549	6.9276	0.9092	0.5979	0.0462	0.3828	2.5985
ENSG00000062582.14	MRPS24	0.0202	0.1105	0.2321	0.0689	0.0917	0	0.1213	0.027	0.1297	0.0579	0.0785	0.0618	0.0684	0.042	0.0967	0.0566	0.1881	0.8045	0.2114	0.1326	0.1111	0.2441	0.1122	0.0313	0.0959	0.09	0.0388	0.1187	0.0266	0.0831	0.0937	0.0479	0.1207	0.04	0.1818	0.0253	0.1401	0.0499	0.0287	0.086	0.0782	0.2665	0.0393	0.1807	0.0858	0.2164	0.0139	0.0241
ENSG00000062598.18	ELMO2	5.704	9.9552	9.3708	3.9614	6.8004	5.3303	7.1868	7.8424	7.8608	7.0786	6.3903	6.1945	12.2885	8.1665	9.7074	10.4422	10.3612	6.6696	6.9382	7.3694	4.7533	10.4214	5.1914	6.1241	9.3315	12.7723	8.953	2.5604	3.5364	7.4392	7.0344	9.1817	7.0338	6.2935	6.336	9.0349	6.1409	8.5196	6.846	4.8062	7.1477	7.5981	6.1703	7.1647	6.6598	7.2272	3.6134	9.4636
ENSG00000062650.19	WAPL	7.7243	6.4965	3.2367	7.3504	8.5961	12.3192	7.7815	13.3284	9.9252	8.7046	11.106	9.1486	10.4125	11.9387	10.2366	5.4229	10.4813	9.6313	5.9992	8.8884	7.1181	7.3272	12.7779	9.651	7.5873	10.3179	7.9346	7.2755	8.1839	10.8842	7.9323	7.2599	6.8605	11.2596	6.0513	14.5881	9.0763	13.7374	7.2023	10.5881	9.2549	11.7295	7.5317	9.9537	11.0643	12.4572	6.607	12.673
ENSG00000062716.13	VMP1	45.715	13.4436	70.8825	40.6606	38.168	41.6093	78.8134	29.0048	50.7255	75.5177	41.3837	50.7843	32.6457	32.9285	46.8053	31.0534	45.7317	57.8053	33.9462	68.8587	78.0222	63.4298	43.7266	23.4113	76.9175	55.5353	97.1311	103.941	37.406	23.0012	21.9155	46.0305	68.0989	43.4773	79.4731	31.4767	40.769	53.7057	38.0501	40.442	24.3966	68.2326	37.3678	66.4059	150.516	46.424	49.0178	28.5949
ENSG00000062725.10	APPBP2	4.1778	4.3995	2.618	5.0694	4.2098	6.481	5.4538	6.8926	7.4168	5.622	6.2969	3.6609	8.3657	8.8525	5.0561	3.4304	6.7075	4.1114	5.7922	5.7542	5.2491	4.1724	4.2002	6.3357	5.7738	5.5749	5.4892	5.6781	3.1721	4.0384	4.0466	4.4457	3.1689	6.095	4.3294	6.4134	3.4918	12.0653	8.1805	4.0511	3.7243	3.8985	6.3228	3.4728	8.4022	3.8795	4.2545	8.2549
ENSG00000062822.15	POLD1	4.7176	7.8942	11.0627	7.5755	7.1989	4.8131	7.8144	6.161	6.1615	8.324	9.2851	7.7871	5.7122	7.1634	7.0722	7.5514	7.697	12.0851	2.4849	3.0913	8.1726	9.9556	6.0645	10.3007	4.5458	6.5805	9.17	6.7079	3.4215	7.062	3.9036	8.9568	4.9134	4.746	4.0485	13.1227	6.0223	4.6419	4.3434	12.2485	5.9369	12.0469	5.3723	10.1826	9.1411	1.4376	4.4141	6.2853
ENSG00000063015.20	SEZ6	0.5275	0.0032	0.0254	0.0052	0.0361	0.0263	0.0521	0.0142	0.0379	0.0217	0.0824	0.0406	0.0196	0.0221	0.0576	0.0042	0.0302	0.0091	0.0173	0.019	0.0324	0.0296	0.0084	0.0383	0.0126	0.0266	0.0662	0.0312	0.0279	0.0029	0	0.0553	0.0158	0.028	0.0287	0.0133	0.0061	0.0378	0.0121	0	0.0112	0.0606	0.0115	0.03	0.0451	0.0325	0	0
ENSG00000063046.18	EIF4B	48.1644	27.2265	22.7566	35.4407	70.1566	50.253	32.6629	67.8277	31.4003	56.5452	61.1898	53.2846	65.6076	54.7218	49.5048	29.6418	62.3137	48.7185	40.4589	58.3103	36.7394	32.0675	55.7186	76.873	49.9282	44.3652	36.9253	29.1324	39.9151	56.0247	60.9215	60.6094	51.8094	40.4493	43.1021	67.2123	80.2799	58.3602	48.0446	57.9591	43.8085	40.8287	59.6108	47.4078	42.1844	62.3195	63.8653	45.4008
ENSG00000063127.16	SLC6A16	0.979	0.0713	0.3161	0.3576	2.0315	0.2671	1.466	0.4513	0.6073	1.1654	0.171	0.5536	0.4335	0.4	0.4309	0.5934	0.1708	2.1176	0.2969	0.5952	0.8298	0.8388	0.7802	0.1363	0.969	0.4292	1.0347	0.4004	0.2318	0.189	0.1555	0.8348	0.4876	0.4743	0.9177	0.3712	0.3337	0.8088	0.6959	0.0892	0.2117	0.2878	0.3109	1.9554	2.5618	0.146	0.4428	0.2886
ENSG00000063169.11	BICRA	2.3764	2.7871	3.6598	4.1005	4.4957	2.3691	2.8684	2.0457	2.1262	4.4027	2.7833	2.8271	3.3603	2.961	2.1776	3.2254	2.3228	2.8865	1.3239	3.6859	3.6328	3.3427	3.9274	10.1548	1.6768	3.8854	3.4535	4.1641	2.4033	2.4802	2.1785	3.6341	2.1917	2.716	4.4043	4.1672	2.24	2.3818	2.0639	4.4824	2.0919	2.7188	2.0468	3.1095	2.1301	1.0327	1.0758	2.021
ENSG00000063176.16	SPHK2	2.7013	1.8615	1.3258	2.8538	2.2444	2.2624	2.6603	1.5118	1.1819	2.5904	1.6507	2.5938	1.9554	2.6301	2.3468	3.2073	1.6095	2.0567	1.5287	1.7619	2.3011	2.7615	2.0586	3.3786	1.7259	3.0276	3.3002	3.2194	2.7575	1.7367	1.6549	2.7257	1.9665	2.1624	2.8037	5.7991	2.003	2.6556	2.1552	3.7948	2.1059	3.4035	1.7073	2.4844	1.9643	0.5232	1.5868	2.3611
ENSG00000063177.13	RPL18	254.428	155.249	197.712	255.049	152.189	78.7085	99.5315	147.312	226.423	204.292	185.146	250.962	172.718	176.217	85.3358	148.557	168.261	152.697	191.094	139.864	254.074	159.623	165.868	234.708	109.218	188.589	270.739	108.188	203.441	235.606	224.991	333.728	220.255	102.915	133.399	153.6	270.465	103.591	229.315	212.353	160.847	169.12	102.227	143.376	160.412	82.4027	390.788	145.679
ENSG00000063180.9	CA11	19.9235	2.0887	4.9231	2.1239	2.6923	13.726	13.7405	4.439	3.2055	4.498	5.36	30.1883	3.9393	12.8982	4.2928	17.3367	2.5129	18.0441	10.0956	12.4226	3.4246	16.0734	8.9122	15.1883	22.0346	8.3234	2.7911	8.589	1.9417	13.24	42.9063	13.8311	10.3967	5.6239	6.8797	0.7591	1.528	4.2967	19.1276	17.7907	30.6291	3.7348	13.5393	9.0222	16.9837	1.4912	7.6467	4.1453
ENSG00000063241.8	ISOC2	12.2031	7.689	14.5447	10.6925	13.4042	6.0201	10.9776	7.285	13.9042	14.0664	11.7618	7.3885	11.4162	7.3668	20.427	17.7852	5.5314	10.125	11.2368	4.6789	11.1891	15.0747	12.5998	20.5749	7.6347	8.9501	17.193	16.9979	8.6269	13.8382	9.0791	18.5163	10.7185	9.1036	10.3264	11.1429	10.6685	7.607	11.6299	14.9307	10.7351	10.042	6.158	12.4554	11.0212	3.2732	10.7911	11.023
ENSG00000063244.13	U2AF2	38.0027	54.7646	45.8661	42.4612	33.8261	28.6681	30.2396	49.9815	30.7399	46.0049	35.9128	35.8905	52.9011	40.2984	36.1852	44.4871	36.9992	39.6363	17.6819	29.2213	35.4912	36.3853	47.6542	57.5096	35.9485	43.8792	39.6733	41.2579	30.9339	33.4834	26.4824	33.436	31.4081	29.493	31.9737	67.6844	32.3875	41.1159	36.0933	54.677	27.2516	76.9599	30.8553	37.4865	29.1665	15.8038	31.6953	33.3941
ENSG00000063245.15	EPN1	6.5469	8.6226	10.2573	11.4308	9.2515	5.9637	6.7195	5.7872	7.6837	9.2352	13.2396	10.7132	7.2644	8.5338	8.45	8.4997	6.7597	8.5608	7.4062	5.573	8.0623	10.6175	8.984	9.4305	7.1416	9.2863	11.9442	9.5647	11.2637	8.1291	9.7687	9.9412	7.0495	8.3111	7.2797	7.7201	9.2553	8.1935	6.2948	10.9155	8.2648	11.3933	4.7972	9.9328	7.1674	3.871	6.2677	8.3603
ENSG00000063322.15	MED29	17.0777	24.9645	28.3377	25.912	18.2969	12.4399	18.4388	16.6193	35.0135	18.5493	23.4074	16.9216	14.2608	31.9807	20.4948	19.2183	10.2082	13.106	17.8379	22.1849	31.8002	15.9957	13.0739	24.2439	15.1945	18.7914	18.2475	19.1775	12.3435	22.6646	14.442	17.3194	19.0676	17.0866	18.2761	22.672	12.1387	20.704	25.0323	20.3221	15.2171	22.733	21.6244	12.848	17.9237	12.7239	18.8633	19.8682
ENSG00000063438.19	AHRR	0.0074	0.0068	0.0107	0.2721	0.0042	0.0046	0.0213	0.0921	0.0319	0.0891	0.0027	0.0142	0.0326	0.0103	0.0463	0.0022	0.0043	0.0024	0.0363	0.0633	0.0034	0.0493	0.0044	0.013	0.0088	0.0124	0.0348	0.7475	0	0.0061	0.0037	0.0238	0.0333	0.0147	0.0075	0.0028	0.0011	0.0046	0.0586	0.0068	0.002	0.0318	0.006	0.0026	0.0053	0.0299	0	0.0067
ENSG00000063515.3	GSC2	0.0201	0	0	0	0.0076	0	0.011	0	0	0	0.0097	0.0153	0	0	0	0	0.0104	0	0.0047	0.012	0	0	0	0.0104	0.0079	0	0.0192	0	0	0.011	0.0133	0	0.015	0	0	0	0.0039	0.011	0	0.0122	0	0	0.0087	0	0	0	0	0
ENSG00000063587.15	ZNF275	5.0888	4.0424	4.6017	3.7182	3.2717	5.5945	3.942	10.4129	2.5646	4.9354	4.9329	4.9022	4.1438	3.3407	5.4632	3.9133	6.3735	2.9121	4.8124	6.3549	3.108	4.1878	5.3271	12.1463	4.4427	3.9655	4.5303	5.7667	3.221	4.2291	6.043	3.3068	4.0255	6.1154	5.5232	3.3804	2.85	6.2925	3.227	2.854	5.3739	4.0179	4.7658	2.4168	2.8824	4.0713	1.2635	4.2958
ENSG00000063601.17	MTMR1	5.8271	7.5486	5.8527	7.5943	6.0349	7.5194	6.2565	7.6861	7.3874	10.9092	8.0194	8.0043	9.0255	10.121	7.9739	7.3774	8.1002	5.8127	6.4686	6.9777	5.9067	9.5842	7.8556	8.9077	8.1024	7.1665	7.7208	6.9212	4.6727	9.7148	6.8537	6.0131	6.2111	10.1243	6.0137	6.7698	4.1536	9.4569	7.6026	6.6098	5.0302	8.577	8.1185	7.0538	6.6326	5.7257	3.8298	10.3223
ENSG00000063660.9	GPC1	5.8585	8.3791	10.3792	10.9699	9.7376	3.9084	3.8926	13.4537	5.5486	9.4475	2.8536	10.545	7.1418	10.2303	20.37	5.9811	9.5635	10.7056	9.9158	6.3848	27.6135	14.4478	7.2118	3.8463	19.5513	12.2465	12.7745	25.1563	7.9354	15.3814	47.758	6.6267	6.8313	14.9052	16.5744	1.9758	13.4843	8.5866	7.0921	2.5486	8.2469	7.6538	3.5754	9.19	11.5867	23.6057	2.0767	5.7993
ENSG00000063761.16	ADCK1	1.9881	1.6628	3.6867	1.8333	2.6233	2.3133	1.282	1.0821	2.5772	1.9185	3.2023	1.6968	1.8249	1.5378	1.5465	1.6851	1.8169	1.1802	1.4555	1.8963	1.6818	2.4276	2.2344	2.9679	3.3876	1.652	2.0284	1.2823	2.2464	2.3534	1.3118	3.0709	1.7942	1.49	4.0693	2.1953	2.0898	0.9822	2.7011	2.862	1.6592	1.8237	1.3789	1.8553	1.7559	0.9594	1.2556	1.6545
ENSG00000063854.13	HAGH	7.3801	8.7837	8.1866	8.9821	7.6218	6.1641	22.4489	7.0272	8.3149	9.6037	3.1436	6.5687	7.7996	4.7175	4.6519	9.9886	5.9908	7.0411	8.6738	5.383	9.4808	7.1258	7.0963	6.5886	5.1002	12.292	8.0862	6.5921	5.1353	4.7092	6.0653	7.7525	8.3375	5.9443	10.823	8.9067	7.5499	8.5523	12.0119	12.0175	6.4288	3.9207	10.4871	4.5783	6.7795	2.685	8.6661	7.6442
ENSG00000063978.16	RNF4	8.9079	16.603	8.2156	7.5961	10.704	10.6478	11.6923	22.9609	9.2248	8.3629	11.4847	11.0955	11.9175	16.6834	13.5577	11.3682	7.4374	14.0442	9.4284	8.3741	8.9807	9.5487	12.3277	7.6309	11.2919	10.659	8.3382	8.4646	10.8834	11.1859	6.8992	9.9822	8.0536	9.0155	7.3266	9.2997	9.8015	12.9505	11.1202	11.9388	12.5136	13.1864	9.2447	13.5086	11.4244	10.4637	6.9646	10.3207
ENSG00000064012.22	CASP8	4.6544	6.0426	12.9905	4.7139	6.1856	8.3502	11.3054	6.7313	15.492	8.8643	11.563	5.6698	6.7151	6.9291	8.8857	7.4847	3.6785	6.4204	8.1457	3.9275	6.4406	8.0727	5.3832	2.454	8.5624	5.1471	4.5028	10.7171	5.4704	7.0148	4.2055	8.8937	4.9731	9.0036	3.7557	5.2354	3.7367	6.9782	17.7937	3.334	4.8091	10.3923	6.2393	8.7374	14.6258	5.0636	10.6115	6.8775
ENSG00000064042.18	LIMCH1	31.0654	11.9392	4.2012	12.5615	22.0283	40.4809	15.6199	17.4746	9.5969	15.9939	20.0387	15.3874	6.0698	15.816	15.9356	7.0448	24.2158	11.2678	12.3001	46.9052	10.0967	8.461	22.3651	21.8387	12.7287	24.9263	7.4145	19.4566	3.0861	14.381	12.8041	5.9971	7.6822	9.6342	8.9659	14.4888	4.3837	8.425	5.5306	27.3797	12.9262	2.5503	28.7965	2.8446	15.5065	1.5176	8.9048	13.0328
ENSG00000064102.15	INTS13	6.0185	8.0562	6.6099	6.8227	5.7438	10.4982	6.147	44.231	10.2821	5.8779	13.3801	5.1829	5.0438	20.1373	10.9564	12.9727	5.9313	13.7643	5.2452	6.1774	6.7304	10.8493	8.1764	11.7722	10.9335	5.9665	13.2381	10.3064	9.9156	15.8687	8.2923	10.1781	10.5411	6.1332	7.4595	17.7082	11.7638	7.6383	4.6101	7.4648	6.5838	18.1541	4.5001	11.6898	14.6385	15.2305	5.1125	18.9111
ENSG00000064115.11	TM7SF3	15.6618	13.7521	5.712	15.816	18.8714	14.9785	16.8624	51.6559	11.791	7.5795	15.2535	12.7466	10.306	26.5837	16.0357	14.1938	14.3442	12.4685	20.7245	11.6353	6.557	10.8145	10.8121	19.6653	33.1979	11.4595	13.9346	12.7174	16.0791	12.8083	14.3269	26.2425	17.3755	9.8726	8.3433	16.0699	11.2471	23.3668	15.2645	12.2602	19.696	31.9817	18.7941	16.454	28.2901	27.6642	27.9087	36.3671
ENSG00000064195.7	DLX3	0.1488	0.1238	0.5572	7.3657	0.6971	1.2197	4.6384	0.4409	3.8339	7.2262	5.8286	1.6466	12.9895	2.3303	0.0433	1.5999	4.9469	0.407	3.3023	1.6257	0.4032	0.2975	3.1478	0.5005	2.9915	8.0194	0.1396	1.6612	0.1149	5.4919	1.0153	8.5525	0.4997	7.7037	0.6546	0.3206	0.4822	0.984	7.5297	0.5662	0.2661	0.0069	4.8354	0.1553	4.9791	1.2766	0	0.2081
ENSG00000064199.7	SPA17	0.8581	0.5366	0.4838	1.5227	1.0889	0.4983	1.3654	0.1047	0.8595	0.3594	1.3875	1.1033	0.9959	0.6485	0.4985	0.6417	0.5466	0.9005	0.4107	0.5207	1.9096	0.4886	0.5387	1.1801	0.2301	0.6797	0.8912	0.4928	0.6854	0.5064	0.3111	1.0986	0.5221	0.6667	0.5741	0.271	0.7042	0.837	0.1391	0.1987	0.7686	0.4441	0.7747	0.3172	0.3805	0.3828	0.6721	0.505
ENSG00000064201.16	TSPAN32	0.347	0.0759	1.0823	0.7099	0.745	0.7345	1.1888	0.1484	0.188	1.9135	0.2087	0.1768	0.2476	0.2756	0.6286	0.3832	0.2188	0.8909	0.5258	0.12	0.0848	1.0507	0.6879	0.1109	0.4059	0.4134	1.9161	0.7453	0.1187	0.1064	0.2389	0.9535	2.5477	0.2471	0.9298	0.4655	0.3154	0.5857	0.5435	0.0506	0.4587	0.9496	0.5458	2.7234	0.7134	0.0849	0.4566	0.4051
ENSG00000064205.10	CCN5	7.7873	0.7325	0.3189	3.35	5.0433	1.1897	1.7548	0.1508	2.2331	1.6794	1.1651	0.6199	0.8525	2.853	4.6163	0.635	2.5761	0.2943	3.2508	0.6212	2.8892	6.8988	5.3696	0.5129	1.3212	1.4875	2.0642	0.0133	0.3549	3.6368	1.7302	0.6817	5.1789	3.5643	7.0548	0.7547	10.6209	0.5769	1.0778	5.0152	2.6708	0.3544	1.479	5.9643	0.2943	0.6635	7.1714	1.191
ENSG00000064218.5	DMRT3	0.2671	0.0653	0.0467	0.3046	0.3176	0	0.0107	4.2474	0	0.032	0	0.0647	0.1322	0.0406	0.0125	0	0	0.0084	0.0045	0	0.5551	0.2632	0.0387	0	0.1699	0.0163	0.0843	0.0246	0.0257	0.0375	0.0388	0.0833	0.0146	0.9662	0.0088	0	1.0348	0.0482	0.0444	3.4793	0.1305	0.0348	0.7852	0.0368	0	0.1195	0	0
ENSG00000064225.12	ST3GAL6	1.0533	1.1325	4.9317	0.8043	1.356	2.072	0.8185	0.448	1.7869	5.2493	0.6017	1.2639	1.8042	1.0874	1.2376	2.8034	0.5416	1.0903	1.6985	0.5021	1.4029	1.3234	0.525	0.5792	1.2453	3.3132	3.0975	0.5344	0.7442	0.6772	0.8046	3.5776	1.4509	2.3206	0.9572	3.1862	0.9925	1.789	0.704	0.6519	0.8044	0.893	0.6736	2.666	1.565	3.2304	2.6422	1.5824
ENSG00000064270.13	ATP2C2	6.5161	0.5659	1.9204	3.2264	12.8219	12.0729	1.0481	1.8902	3.3939	1.8093	3.5121	4.1578	6.847	1.7939	1.1248	1.0411	0.3835	2.4847	1.7926	2.769	3.5317	0.9022	6.1163	14.8331	3.4388	3.5482	1.2851	8.2216	3.0176	1.6452	2.036	6.2046	1.1099	2.618	7.5128	12.4683	3.2562	6.8905	10.1685	18.5878	0.8946	1.4101	9.0445	0.8905	2.4573	0.7126	7.9782	3.3643
ENSG00000064300.9	NGFR	0.3479	0.398	0.1157	2.5975	1.703	0.4104	1.0068	0.0907	0.7804	0.9944	0.2963	0.2431	0.4853	0.2909	0.272	0.3972	0.4605	0.6209	0.8785	0.4514	1.967	1.2471	0.0908	0.7745	0.6035	1.0983	1.3848	0.1228	0.3767	0.1882	1.2892	0.4643	1.0018	1.0488	1.6651	0.2261	0.1029	0.537	0.2672	0.0696	1.6599	0.4671	0.9184	0.4491	0.222	10.1414	0.2704	0.5533
ENSG00000064309.14	CDON	2.0236	1.1413	0.3829	0.528	0.8194	1.3113	1.9177	0.6754	0.3545	1.1471	1.7703	0.2786	2.0198	0.6118	0.5455	0.1492	0.1773	0.2362	0.5974	1.4745	0.4814	0.3394	0.1814	7.0241	0.3517	1.5447	0.6411	2.0565	0.448	0.448	0.2798	2.2353	0.1688	0.7342	0.9523	2.3343	0.293	1.1035	0.2413	0.8248	0.4387	0.1878	0.7766	0.1942	0.1594	0.8935	0.2385	0.305
ENSG00000064313.12	TAF2	9.2332	13.5209	2.8395	11.5572	4.7406	14.6693	4.3352	10.1398	8.8331	6.5346	9.6447	3.4765	5.9032	4.8305	6.1994	3.3894	6.4413	7.1707	4.0596	12.0709	3.8751	9.2334	25.1186	10.1388	9.3723	5.8273	4.742	9.2995	4.1379	7.1994	4.2772	3.8527	4.4379	6	6.1544	30.3848	4.2577	7.1054	4.3013	10.5904	3.9946	8.4146	5.1627	5.6885	7.7679	6.503	2.6731	7.0655
ENSG00000064393.16	HIPK2	7.6535	11.8641	2.7549	2.1461	6.8032	13.2322	5.4993	10.7136	4.3419	3.7621	17.8752	9.2827	4.9414	5.6823	16.0928	3.0707	3.7127	8.9071	3.5399	25.1374	7.3026	10.3527	3.6877	9.686	5.7256	5.9327	4.3969	11.9998	7.8885	2.5215	5.2911	3.0111	4.064	6.7899	5.4847	16.5633	3.6508	7.2648	3.8799	23.8221	6.3404	12.2561	3.9249	5.1241	5.3893	3.07	1.304	5.5877
ENSG00000064419.13	TNPO3	9.0992	26.3925	11.4951	15.3171	10.2758	11.7974	10.8772	36.7969	20.2035	13.2879	19.4854	11.8485	12.5781	14.7244	26.8768	14.4119	23.2609	19.9912	13.1021	10.1248	19.7772	35.5085	21.722	15.0481	19.271	11.9669	14.5436	19.1017	15.012	15.2677	12.0733	11.1597	15.1373	18.0032	10.7582	19.8153	11.9691	17.8072	12.2714	10.8696	12.5329	25.7606	14.6247	15.6288	14.3274	24.5298	6.7122	19.3191
ENSG00000064489.23	BORCS8-MEF2B	0.0273	0	0.0784	0.0266	0.0516	0	0.0745	0	0.0195	0.1118	0.0795	0.0348	0.0168	0.0063	0.0174	0.0547	0.0071	0.0117	0	0.0163	0.0167	0.0127	0.0217	0.007	0.0108	0.0076	0.0786	0	0.0359	0.015	0	0.0518	0.051	0.018	0.0491	0	0.0263	0.0374	0.0155	0	0	0.0097	0.0236	0.0129	0.0258	0	0	0
ENSG00000064490.14	RFXANK	13.7422	15.4015	28.2032	11.21	12.4636	7.2768	11.0504	10.71	8.7527	18.6653	18.3439	16.9753	14.5947	10.548	10.9459	16.3177	8.5169	14.8846	11.6904	12.3943	12.2899	9.3578	11.1698	12.335	8.6945	15.4922	15.4117	8.3913	10.7609	24.4395	12.4902	18.6336	13.0397	13.1589	14.6735	6.3761	16.615	10.0388	15.2893	13.1663	12.4506	12.5002	9.0297	14.9503	10.2755	4.2509	27.6764	14.0326
ENSG00000064545.15	TMEM161A	11.8972	9.9351	8.7906	14.6235	11.4086	6.2817	8.2724	7.9701	6.6543	14.6073	14.4772	9.1939	5.8979	9.697	11.5522	14.2864	12.5089	11.1833	7.216	9.9054	8.1099	8.8172	11.7819	16.2068	10.1746	9.9271	15.8226	8.8678	8.4945	24.2887	10.0496	13.6596	11.8354	11.627	22.6409	6.8098	15.5548	4.7051	12.0513	13.5583	11.2319	5.2031	14.846	8.7825	6.8619	1.904	8.7955	7.816
ENSG00000064547.14	LPAR2	5.5271	6.0783	9.0253	8.6722	6.3212	3.2955	6.0596	6.5411	7.6798	9.6818	8.1121	11.5656	6.9567	9.9583	11.5822	10.0361	7.944	8.0127	5.5292	3.5323	6.2711	7.1409	6.1527	6.9841	7.5671	7.9004	17.6793	7.3721	10.9413	12.6293	7.8228	9.1563	7.0452	11.4565	12.4251	2.3497	6.6654	8.0093	6.2332	3.9724	6.9565	9.7342	6.3839	9.4608	9.4053	3.9964	3.4843	4.7795
ENSG00000064601.20	CTSA	16.3264	15.6921	87.248	16.5892	23.5667	15.9023	20.9217	20.7561	17.8041	15.2827	16.6377	13.6014	15.9517	29.174	46.2999	32.1516	105.123	18.2634	39.1502	22.7513	13.2138	27.0898	25.0066	11.7252	45.4495	17.4893	35.7437	14.6119	15.9186	19.9005	34.1945	16.2813	44.0078	12.896	21.3615	18.4077	17.7594	24.0818	43.2681	13.5778	28.2339	31.5256	27.8751	40.3743	20.8805	16.1628	12.5063	28.7765
ENSG00000064607.17	SUGP2	11.0594	4.8113	15.0591	7.4607	13.2846	7.9861	10.169	6.8636	4.1315	13.6007	9.3046	9.0111	7.5274	5.3966	10.2382	8.4637	7.7244	11.9712	2.0004	10.3303	8.5048	11.8791	9.1571	11.243	11.2439	11.8977	17.0971	11.7619	5.7761	7.9876	3.5848	10.7001	8.6049	11.8492	17.5728	5.6337	11.2388	12.2564	5.9886	5.9605	6.8768	11.3063	7.9197	12.7769	12.1931	5.0593	6.0822	4.2553
ENSG00000064651.14	SLC12A2	8.58	8.7456	2.8021	4.4653	6.0513	20.2796	8.4773	8.1441	10.1027	9.0666	9.892	26.4537	13.1764	7.9113	3.4207	5.8746	11.4056	4.4308	6.9651	3.7216	6.6138	2.4422	6.461	43.468	3.0985	8.3391	6.3197	11.8129	17.8221	7.7354	2.653	5.114	3.5676	7.736	2.9694	38.999	2.5435	13.4893	10.2674	25.2442	12.2667	5.4509	21.3101	2.0811	3.3474	7.0368	2.9123	3.2264
ENSG00000064652.11	SNX24	4.8394	4.4083	4.2527	3.4509	6.2332	4.1266	5.7023	4.2704	6.4361	3.376	1.1406	3.277	2.3746	7.9325	6.8075	3.6782	5.709	6.4982	2.9616	1.5735	6.4639	6.0095	3.0675	3.8178	5.8687	4.4766	4.574	2.202	3.0534	7.6451	4.8812	6.0515	6.1917	3.3803	4.2834	3.5233	4.7177	4.1943	5.2389	1.6871	4.8266	2.4651	3.7986	6.1532	10.4792	3.9096	5.0943	5.8277
ENSG00000064655.19	EYA2	21.2721	1.8577	11.1146	9.9194	2.6594	0.8671	0.5642	0.9667	0.8621	0.6793	0.219	0.8237	0.9273	0.6625	0.9106	0.2564	0.3012	0.6171	2.671	1.0029	5.9263	2.9021	0.693	0.9315	2.7284	2.9603	7.7155	0.2078	0.4791	0.6184	1.7263	0.4486	1.6792	2.4103	3.3794	0.1385	1.1893	0.6306	0.1612	7.7278	1.4339	0.6073	0.5035	0.4798	0.0618	26.4675	0.6688	0.4945
ENSG00000064666.15	CNN2	31.0806	33.337	56.3591	75.279	60.8413	33.4584	44.9206	54.0154	47.4269	62.7355	40.1314	104.938	110.257	67.7056	54.7055	93.3683	96.9823	65.3581	57.6103	40.9353	75.4444	52.5471	88.0992	25.8903	57.1151	116.578	110.536	37.1962	34.522	135.321	79.3689	59.0653	66.1693	115.044	74.3799	49.6491	96.4191	71.3279	58.6192	48.8493	69.8613	67.9444	76.2931	86.6029	88.005	76.6306	53.0159	86.8874
ENSG00000064687.13	ABCA7	2.9764	2.5645	20.6009	4.4913	3.8239	2.1353	4.8444	1.6618	2.3273	10.2323	3.2439	7.977	6.9536	2.8847	3.668	6.7296	7.6906	5.9467	1.8696	2.5402	4.9881	6.6578	10.5337	2.5688	5.246	3.0059	11.4445	5.1382	1.1421	7.0072	1.6516	9.2572	4.6351	9.404	4.326	8.4808	8.9737	4.5441	2.6991	1.8933	3.3208	3.4854	5.7566	6.1149	4.6533	0.9287	1.1486	3.1451
ENSG00000064692.20	SNCAIP	0.5875	0.5132	0.7321	0.3957	0.7594	0.2819	0.3284	0.4975	0.212	0.3294	0.3272	0.1922	0.2454	0.1708	0.3701	0.3831	0.1725	1.1422	0.3388	0.3372	1.2185	0.4884	0.1697	1.3858	0.47	0.4099	1.0535	0.283	0.4246	0.5682	0.2689	0.7113	0.6467	0.5595	0.4142	0.5936	0.419	0.2405	1.3996	0.0617	0.5457	0.305	0.1771	0.5358	0.7079	1.4976	0.4175	0.3586
ENSG00000064703.12	DDX20	2.0854	6.401	2.704	3.5025	2.5931	2.0987	4.0566	3.5389	1.5475	3.4897	4.8887	2.2138	3.8653	4.7294	3.2022	2.8353	3.8682	3.1577	5.3752	3.2119	2.9399	2.7389	2.9669	2.331	3.4566	3.3756	3.605	2.0228	2.2096	3.06	1.9117	3.0802	1.982	4.0684	1.8753	4.1352	3.3197	3.9199	2.3938	2.9188	2.7302	4.3479	2.8481	2.633	3.1057	2.7783	3.3563	4.9851
ENSG00000064726.10	BTBD1	16.9063	14.8178	4.2598	12.1475	15.6684	18.6469	16.2002	12.6952	17.2734	11.6917	15.7754	15.0756	18.7381	16.323	12.4677	12.8195	12.7505	9.5622	15.1491	17.624	14.28	11.9726	12.4211	11.4936	14.9967	15.5231	12.7616	11.2882	14.3826	11.9102	15.5751	14.4919	12.6839	19.1404	8.6832	22.0128	19.4453	24.5169	12.8803	10.9958	11.9752	17.6995	12.7107	13.1737	16.373	22.2627	13.0401	15.37
ENSG00000064763.11	FAR2	3.4771	0.5796	0.6011	0.612	2.1648	1.2482	1.2327	0.937	0.7848	0.8766	0.4819	0.6575	1.0124	0.9466	1.3544	0.795	0.6193	0.8752	2.1776	0.4587	0.7943	1.3343	0.5406	0.5073	0.9083	0.8704	1.1672	0.2983	6.4896	0.7789	1.4896	1.112	1.2899	0.9567	3.1135	0.3851	0.8233	2.3726	1.2299	1.2311	1.5922	0.826	1.6308	4.2025	0.9277	0.8417	0.9612	1.4618
ENSG00000064787.13	BCAS1	0.4743	0.2874	0.1263	2.167	13.9735	1.8311	0.2178	0.0057	5.3617	0.3608	0.1218	2.3566	0.095	1.2128	0.3039	0.4508	0.3727	0.3086	0.3172	3.594	1.4847	0.7385	10.6493	1.25	0.5851	0.138	2.4719	0.8075	18.3911	0.201	0.3879	0.1983	0.3675	0.8955	3.7225	7.866	0.6942	5.8797	0.148	0.4538	1.1951	0.7204	0.1488	0.1727	0.085	1.5016	0.0353	0.6749
ENSG00000064835.11	POU1F1	0.0337	0.0307	0.0161	0	0.0509	0	0.0918	0.015	0	0.0413	0.0327	0.0514	0.0103	0.0078	0.0107	0	0.087	0	0.0156	0.01	0.0103	0.0469	0	0.0174	0.0133	0.0656	0.0323	0	0	0.0369	0	0	0	0.0666	0.0605	0.0253	0.0842	0.0369	0.0191	0	0.0473	0.048	0.1091	0.0475	0.0159	0	0.2306	0
ENSG00000064886.14	CHI3L2	1.6314	0.6993	2.6245	2.5009	1.2817	3.2267	1.6492	0.3135	1.0948	1.3348	2.2655	4.172	2.3511	1.2333	17.5735	5.6442	8.3093	13.4629	2.301	0.7246	0.3615	1.6638	0.3044	1.3569	3.1222	4.0965	2.1314	0.1141	1.2309	0.9243	3.4097	6.5621	6.9935	1.9401	1.4383	1.453	3.6866	3.9839	1.9516	3.9171	4.0205	2.24	1.8798	3.3566	3.5898	0.795	14.9404	13.5652
ENSG00000064932.16	SBNO2	14.6013	23.7907	26.0508	19.1506	18.4775	22.9207	25.1588	14.6809	9.4826	36.7162	11.6996	32.1056	31.3621	25.2979	30.0286	43.1062	34.6597	32.508	11.8035	24.1368	28.0251	26.5225	32.0322	15.8856	20.2456	21.5168	38.0425	22.3195	33.2069	30.7289	24.5667	27.6988	20.9081	26.2493	26.0434	17.6851	35.118	24.8292	9.147	21.5901	21.3449	25.4088	17.9714	40.1723	16.2971	8.2496	9.2398	22.9596
ENSG00000064933.18	PMS1	3.5109	2.5556	4.4053	3.0877	2.7175	3.3236	3.5267	3.8865	3.0523	3.2968	4.5421	2.2005	2.2168	3.3841	2.3946	3.0426	3.4166	3.2832	1.6843	3.1335	3.7306	4.3619	3.7124	4.3678	3.0241	2.6927	4.6736	2.7565	2.1356	3.8004	1.8041	3.9644	2.1161	3.8667	2.0637	7.0446	3.8647	3.0158	2.2045	1.7616	1.6034	3.6328	2.549	3.2464	5.1258	3.2957	2.437	2.2445
ENSG00000064961.19	HMG20B	10.2844	9.219	33.2778	23.841	12.3751	10.6534	13.1123	14.5212	8.8757	18.2335	13.2631	23.5254	19.6232	12.7156	17.5535	22.9828	22.9521	20.0146	15.1602	15.9074	20.5419	17.8818	18.5008	11.4506	9.9294	19.3808	21.5027	19.1625	10.3896	19.9504	18.3369	17.4716	17.0415	17.3311	21.1519	8.1148	19.978	12.0822	15.6449	14.0412	18.8065	11.5058	16.2718	22.9787	11.8805	7.7011	12.108	17.8549
ENSG00000064989.13	CALCRL	4.932	1.8676	0.5071	1.6824	13.1126	10.421	4.7756	1.4998	3.1516	1.5073	19.2761	3.5486	5.2552	4.4112	3.8864	4.8553	3.5913	3.8754	5.0826	5.102	5.7526	2.92	4.0796	3.8951	1.4332	4.926	7.1892	2.2051	2.3809	4.0287	3.8047	1.8447	6.5369	5.0577	4.5452	3.8076	4.2251	8.646	2.9463	2.1033	4.6237	3.2632	4.3775	4.5023	4.1275	6.2199	4.4178	5.2994
ENSG00000064995.18	TAF11	14.953	18.3518	17.2514	13.5649	12.83	11.8957	15.2938	8.7333	12.0159	10.0047	25.8478	7.5932	12.9232	9.5425	8.8225	10.8132	12.9298	12.2229	11.8233	14.2152	9.6389	11.616	15.9368	8.752	13.36	16.6632	18.0354	11.7491	7.5116	11.5822	8.087	11.6742	12.0896	11.0221	16.2139	14.3633	17.2861	11.8417	14.857	13.6221	12.2774	12.9545	14.0537	11.4329	11.2317	13.0087	20.6466	22.0145
ENSG00000064999.15	ANKS1A	5.013	8.9371	3.48	8.833	10.141	10.6909	7.7986	5.7013	6.067	6.1877	13.0954	4.864	8.7748	9.0957	10.0755	5.7416	9.6463	8.7789	4.6698	5.9667	5.8418	8.0181	8.9748	8.9646	7.3322	8.3164	8.7874	8.4788	5.8985	9.9059	5.4813	5.7087	3.6603	9.8572	6.8398	13.0483	7.681	9.6165	7.465	7.5299	7.6113	7.7614	11.6835	5.0659	5.2723	4.7616	3.3959	12.8095
ENSG00000065000.19	AP3D1	15.7276	25.413	17.8879	24.8934	23.1684	23.4235	22.8198	23.6291	11.9676	27.8022	20.6527	24.6735	24.0122	24.8673	21.0197	33.5346	18.9939	29.9858	14.9743	24.6916	25.9876	23.9833	24.5684	20.5928	18.3808	24.6706	31.9555	19.1594	26.7965	39.862	20.2836	38.2822	18.5591	36.143	24.8756	23.3699	27.6451	40.5898	19.2173	22.8756	20.0982	27.1009	23.5693	24.8932	27.6051	14.0987	10.5213	25.7179
ENSG00000065029.15	ZNF76	5.5173	5.6936	11.0482	6.5976	6.7412	7.8769	8.0422	2.582	3.2414	8.1698	7.8859	3.8718	4.3899	3.0946	5.0261	5.329	5.1538	7.0563	4.4463	9.8666	4.3578	8.6286	8.3772	4.8891	7.256	8.4369	8.6231	11.3511	3.4961	4.5354	2.4438	5.7873	5.2677	4.1803	9.4194	9.5372	6.3744	8.0253	9.3296	5.577	4.4803	5.5493	8.3944	5.5871	5.4375	1.9848	9.0641	9.4739
ENSG00000065054.14	SLC9A3R2	25.8413	23.6851	13.789	80.1607	66.0636	25.0091	87.8906	17.5118	22.7115	35.0616	15.6618	79.2462	42.5641	39.8566	27.5788	33.6077	31.8959	30.6597	59.1753	31.094	67.3417	39.5455	63.2328	44.0372	25.161	77.0841	61.8696	54.3917	65.0704	36.4796	28.0145	25.6069	38.3057	51.2652	40.5907	41.6055	59.3508	32.1799	25.9326	48.0398	28.2239	41.4437	29.2684	32.5423	27.0549	19.177	18.6034	38.1911
ENSG00000065057.9	NTHL1	15.8323	7.4151	6.1628	13.871	11.2066	5.4333	23.3445	6.25	9.3713	7.9406	7.175	14.7064	14.6997	8.4766	4.3785	22.075	9.7705	7.8979	17.4146	9.4247	15.3552	7.3828	11.3334	23.1463	6.4533	15.4263	14.097	15.9129	4.408	10.7633	6.2173	13.8813	7.0556	9.365	21.4623	16.3051	22.3386	7.06	9.5882	29.2852	9.0504	5.9432	11.9624	7.2762	11.5454	2.6537	6.8371	7.1561
ENSG00000065060.17	UHRF1BP1	2.812	5.8564	2.0382	3.262	4.5701	8.5802	4.3209	3.0278	3.7737	3.1508	7.6169	3.7193	5.0365	4.1174	5.9698	3.7243	6.2292	6.5007	2.0212	3.277	2.991	4.7626	5.2302	7.3638	4.21	3.7656	3.4089	6.1029	1.4834	4.9649	2.3383	2.3335	2.5698	4.6603	3.7451	13.2601	5.4223	6.3897	4.4994	4.5383	3.6147	6.1982	8.0719	2.8182	4.7904	2.7416	2.0888	9.2632
ENSG00000065135.12	GNAI3	8.908	25.7059	4.4854	13.2188	7.0023	11.0091	12.5956	12.0224	12.2116	10.0002	14.4983	8.3481	11.6911	19.4608	11.2663	11.3892	16.6594	12.3384	15.9468	6.0198	11.0655	10.1943	12.728	8.1529	14.8568	10.6971	8.5809	9.3799	10.1419	10.5543	12.4073	6.4821	12.581	13.0383	6.0941	12.5143	10.4467	16.4145	7.9966	9.6816	9.6204	14.5607	8.2059	11.4805	11.2324	20.3697	7.9352	18.9532
ENSG00000065150.21	IPO5	15.2387	10.962	11.5492	27.3209	18.4657	16.4799	12.6681	17.5324	15.9155	7.623	21.552	12.2384	23.9197	9.1854	12.6758	14.4419	31.7535	18.452	9.4143	10.3375	12.0096	11.1307	21.464	25.7019	13.1451	13.3811	9.9387	19.8188	12.7231	15.1078	16.0883	10.3008	8.3396	14.7077	8.3929	17.7221	22.2622	15.472	17.6752	19.7912	12.8855	18.6637	12.6951	13.0098	15.76	20.1514	12.1315	17.4319
ENSG00000065154.12	OAT	126.59	17.5187	8.58	38.0144	30.8224	67.6371	21.9287	18.4298	70.3869	19.8413	17.9287	51.3055	35.6812	22.7784	19.9487	53.1003	28.8673	41.3169	41.6613	89.5597	34.2089	30.8826	93.3815	46.435	23.6774	22.5833	29.3782	51.1282	19.8494	53.5829	27.5179	27.5692	25.7378	48.4745	87.6895	83.9022	24.0076	42.0568	21.8582	80.6902	32.6699	42.3831	32.609	26.1596	22.9648	55.4103	8.2512	38.2258
ENSG00000065183.16	WDR3	3.0926	8.2878	1.131	4.7166	2.431	3.7357	5.4252	4.2603	1.4189	3.745	9.9041	2.5279	4.7031	7.645	6.7832	4.0834	5.9385	4.4069	4.6449	3.0694	3.487	4.2895	5.9864	3.5613	6.2115	2.8584	5.3298	4.7053	3.9334	5.0188	2.3768	3.4551	2.3286	5.9033	1.9462	9.5366	5.1571	7.1727	2.2732	3.0231	2.9858	7.197	3.1346	2.7149	4.5366	4.8555	1.8066	6.048
ENSG00000065243.20	PKN2	8.0692	15.7078	8.9705	7.7382	9.8955	9.8368	10.772	11.7454	10.5101	7.4209	6.8648	6.834	7.7357	10.3532	10.2527	6.9338	10.4951	6.9812	7.5634	9.2307	8.3508	7.264	10.0129	18.4538	7.7389	8.5026	7.3549	9.6552	9.2027	5.615	5.0134	5.5351	6.1691	7.5511	4.6174	19.7164	8.9431	14.4828	5.7655	16.7446	4.223	13.4651	20.4098	8.4818	7.6347	12.3883	6.3312	8.8154
ENSG00000065268.11	WDR18	11.119	17.0329	16.7305	17.4178	17.6262	8.9133	16.5861	12.5132	6.8638	16.8943	17.4689	10.9197	11.2093	7.9726	7.9735	15.2302	11.0142	14.857	9.8447	11.0911	17.8387	12.2214	17.2984	18.0356	7.5803	15.7319	15.7682	12.5796	13.9995	20.7377	12.1655	15.8687	13.0217	12.342	32.0089	10.0294	19.6207	10.7975	7.0548	17.4933	20.0049	7.7161	15.775	17.7921	15.2495	4.8723	7.9735	16.2373
ENSG00000065308.5	TRAM2	8.563	5.2183	1.4454	6.0144	9.8743	8.9163	6.2587	5.4662	6.5376	3.5091	9.2218	6.74	7.1088	8.1681	15.1554	4.8383	7.6835	5.4276	4.7032	8.0334	5.9185	9.6726	6.5796	8.1435	7.5565	6.7726	7.3704	6.7453	5.4799	4.9322	9.556	4.3225	7.1315	10.6098	10.2925	9.5697	10.0056	10.7626	6.967	5.5491	11.2424	8.051	7.0204	10.8701	5.1449	15.9621	2.6446	10.0575
ENSG00000065320.9	NTN1	2.0073	8.0998	4.2445	5.6625	3.7575	1.766	0.9547	9.6676	0.8611	1.9896	8.2334	6.7573	3.5673	1.8871	1.145	2.8892	14.163	0.9562	0.8095	1.0039	4.2307	2.0946	0.9609	5.9822	2.4997	2.964	8.5573	0.5135	0.7619	3.3166	1.2184	0.6539	1.6244	4.8148	1.3741	6.5773	1.101	4.8241	0.6807	11.4776	1.8167	1.5135	2.295	2.1764	0.3099	7.715	0.1351	0.8661
ENSG00000065325.13	GLP2R	0.0154	0.0112	0	0.2434	0.0769	0.0076	0.0656	0.0041	0	0	0.0404	0.0071	0.0455	0.0171	0.0236	0	0.0024	0	0.114	0.0165	0.0113	0.0043	0.4989	0.0286	0.0219	0.0489	0.0089	0.1514	0	0.0279	0.0306	0.0307	0.0207	0.1098	0.0125	0.0023	0.0143	0.0076	0.0079	0	0.0325	0.0033	0.02	0.0174	0.0087	0.0566	0.019	0.0276
ENSG00000065328.17	MCM10	1.436	2.3024	1.451	1.4586	0.6463	1.3417	0.4427	15.3466	1.4808	0.3596	0.9887	1.1122	0.4634	2.4909	2.0456	6.2338	1.5654	6.1382	0.2604	0.4894	1.5489	2.373	2.3898	3.9577	0.8016	0.2985	1.2455	1.4061	0.7688	2.2805	0.8314	1.3225	0.9802	1.1399	1.0684	2.8985	1.3225	0.5055	0.5098	5.7702	1.7455	4.4025	1.0455	2.8316	2.8421	2.2678	0.1986	1.8122
ENSG00000065357.20	DGKA	2.4599	0.9065	4.509	3.7269	3.1959	2.7832	5.4098	0.702	4.3875	2.404	4.0203	7.3638	2.1603	2.6121	3.6886	1.3322	1.8278	3.7073	1.6084	1.4373	1.7248	6.1296	3.5405	2.6121	4.8361	2.7387	5.7689	2.2026	12.8422	1.9183	3.1823	4.4654	4.5211	3.537	4.8831	3.8218	2.8109	4.0743	2.8523	2.496	4.376	4.9489	2.5449	8.5043	4.0186	11.6462	1.5416	3.0307
ENSG00000065361.16	ERBB3	26.6641	14.5266	25.6453	27.8704	52.3737	70.8364	47.5801	25.4819	69.5006	45.7098	39.3933	50.4554	63.4855	53.765	19.8078	39.0697	50.6896	30.4201	21.3696	55.5916	22.0774	13.2968	36.9576	19.9032	35.3373	73.5105	19.3762	77.7949	96.1176	56.3337	23.7652	34.9696	10.9355	36.4771	35.3379	67.8461	57.8988	44.1578	37.2235	40.0613	31.6108	18.0683	45.9825	12.3809	23.036	11.233	18.9111	33.2284
ENSG00000065371.17	ROPN1	0	0	0.0056	0.0114	0.0044	0	0	0	0	0.0048	0.0057	0	0	0	0	0	0.006	0	0.0027	0	0	0	0	0.003	0	0.0032	0.0056	0	0	0	0.0386	0	0	0.0154	0	0.0029	0	0	0.0066	0	0	0	0	0.0055	0	0.0089	0	0
ENSG00000065413.20	ANKRD44	1.0834	0.6363	1.3642	3.2244	2.2661	2.9251	3.4724	1.0377	3.1642	4.5906	7.0321	1.2738	3.4736	1.9076	3.3588	1.5042	1.9743	2.4089	1.6397	0.425	1.7345	2.2422	0.9237	0.8699	1.4581	6.0592	3.1553	0.705	1.0054	1.391	1.1643	2.2893	2.8574	3.0664	1.2766	0.906	1.1971	4.5667	4.433	0.442	2.2997	2.763	4.9775	3.4086	3.7296	1.3637	3.4862	2.67
ENSG00000065427.15	KARS1	35.0175	35.3745	26.9542	28.8842	39.3356	32.8605	19.8799	46.6635	35.5188	21.9319	63.5875	34.6902	45.1963	27.7933	32.1354	38.122	40.0912	35.941	42.0025	32.6255	31.2725	39.5791	109.191	34.9105	34.7054	36.2171	34.8284	27.5773	42.4261	37.003	39.3188	47.5134	44.4585	24.6316	29.217	31.8749	38.8843	30.6322	34.14	30.8723	48.9015	61.3477	26.1197	43.2178	49.2763	39.288	34.2099	47.8459
ENSG00000065457.10	ADAT1	4.6836	5.0333	2.6527	4.3548	5.1646	8.3049	3.8263	4.2175	6.182	2.8547	5.1518	4.7343	6.8246	4.6106	4.7922	5.3208	6.249	5.2937	6.2879	5.4379	5.0918	6.1596	7.4014	7.2338	5.5197	5.573	3.8969	3.7407	4.2887	3.9866	3.6401	5.8217	3.9797	5.2433	5.7258	5.3187	3.943	4.3168	5.7405	2.6272	5.6955	6.8197	5.4037	3.4218	7.8826	6.774	4.1786	5.7235
ENSG00000065485.20	PDIA5	16.7812	9.7581	8.2014	4.1281	7.3424	15.5139	7.7411	6.5452	10.829	9.6532	13.98	6.8031	15.406	6.7699	23.0778	21.1324	6.5077	11.7447	9.0107	10.6444	7.0215	13.6125	7.0131	18.551	13.8204	14.8808	9.8887	16.8955	11.5833	12.9649	14.8678	34.5264	11.5012	6.1849	8.7277	12.6155	14.44	12.5839	4.4125	19.8916	11.1021	6.5018	4.1491	8.9144	9.1529	7.6206	4.8666	9.2228
ENSG00000065491.8	TBC1D22B	4.7952	9.6745	8.4112	6.7997	5.8981	9.0621	8.0641	5.5667	7.9238	5.7168	9.3192	4.9247	7.4434	5.9955	8.8314	6.9616	6.6967	8.2014	8.5688	7.4229	5.7656	9.9328	6.4642	5.5228	7.6817	10.6413	6.5016	5.2558	6.0078	9.1392	5.6742	5.6974	4.8388	7.316	5.6261	13.7572	7.7944	9.3478	7.9136	4.5514	5.127	7.9526	9.4786	6.8765	7.0558	6.7171	9.7337	11.2879
ENSG00000065518.8	NDUFB4	38.8222	61.7933	129.671	24.0301	30.5449	33.8701	38.356	42.7205	46.0667	55.0299	36.8289	31.341	37.7933	24.7806	35.8195	42.6996	27.5769	60.3395	46.7089	22.7291	56.6874	40.422	31.3931	27.9023	30.4336	51.198	33.351	40.0597	58.8397	47.4091	37.0852	31.4326	56.1569	26.7655	41.5962	24.7488	41.3173	33.4211	33.5585	38.4933	30.61	26.8547	31.9381	33.029	55.0216	30.0392	59.8629	47.8603
ENSG00000065526.12	SPEN	5.7177	8.6598	6.1059	7.1968	8.3139	8.3069	8.1606	10.1633	4.6212	10.7301	4.9664	4.2879	6.6225	9.0605	8.138	6.7055	7.6003	8.4854	3.0475	3.9927	5.6625	10.537	7.2105	6.605	6.7505	9.5576	6.2662	5.3298	6.1587	7.4789	3.8747	6.4509	3.8498	7.0015	4.5222	11.6264	7.0165	8.1301	6.2037	4.1217	5.1127	12.1307	6.0393	7.08	4.9107	7.8716	3.25	8.6923
ENSG00000065534.19	MYLK	5.0126	2.0755	0.4413	4.066	5.517	4.8651	3.0092	1.4772	3.9143	1.3334	2.7967	2.3734	2.6087	3.4244	9.7808	2.0584	4.2339	2.1345	2.3168	3.5601	3.9141	8.2422	3.1682	4.6983	6.4983	5.2777	3.2058	0.8168	1.434	2.6906	5.4887	1.7864	4.4429	5.7286	6.5826	1.4673	3.7636	3.611	2.146	3.4733	6.5613	4.3589	3.4533	6.2916	1.5011	9.1525	2.651	4.585
ENSG00000065548.18	ZC3H15	25.364	24.5643	17.1632	19.2747	21.1192	26.2796	18.0054	37.8171	29.4068	17.94	31.4113	19.7245	19.8704	26.6372	33.4555	28.8902	16.7051	26.9941	20.1371	18.35	25.9012	22.7845	18.2575	29.7201	27.0536	19.0061	26.8067	26.4195	24.6067	30.7001	20.732	24.415	21.3966	27.4181	16.2485	34.155	26.2358	24.3625	16.551	19.7705	16.8992	32.6265	20.1759	21.5612	37.0201	37.7988	23.1317	27.592
ENSG00000065559.15	MAP2K4	6.1173	7.2682	2.4068	6.0929	4.599	6.8616	8.9292	5.9455	15.4551	3.9841	4.5765	6.469	7.6706	5.4834	6.3977	6.2714	6.8096	6.2454	6.7431	7.0601	3.8262	5.3846	4.6995	7.1052	5.0559	4.5102	3.9692	6.111	3.8496	5.9668	3.4531	4.7102	4.5908	8.3618	4.8105	8.4696	5.4234	4.8415	4.9508	8.0557	5.6502	6.0923	9.5333	4.4566	4.8446	4.4263	4.2577	5.9764
ENSG00000065600.13	PACC1	6.4741	4.9812	3.3881	3.5818	3.6947	3.4805	3.9032	6.0274	6.6473	3.0081	6.9149	1.7304	6.8339	3.6204	4.9612	4.46	6.1827	5.8603	2.8721	3.9902	4.4202	5.6719	5.5086	7.6355	4.3193	2.5048	5.4993	4.4263	3.1611	7.0414	4.0071	3.9031	5.2103	5.0025	6.4742	4.2548	5.7925	2.3169	2.9017	5.3579	4.5161	4.9639	5.492	4.9902	4.8814	2.6942	2.7983	4.0567
ENSG00000065609.14	SNAP91	0.0607	0.1179	0.2767	0.0347	0.0329	0	0.0778	0.5506	0	0.0097	0	0.0061	0.0341	1.2019	0.0505	0.0032	0	0	0.0147	0.0047	0.0266	0.0221	0.0063	0.1696	0.1252	0.0265	0	0.0332	0.0052	0.0022	0	0.0188	0.0089	0.0104	0.0178	0	0	0.9206	0.0495	0.0048	0.0306	0	0.0274	0	0	0	0	0.0283
ENSG00000065613.15	SLK	11.7751	9.4708	3.7007	14.1767	14.0236	15.4526	12.9377	14.5498	21.2295	10.2598	57.8563	19.3795	14.8596	17.5139	11.5649	9.8549	21.3539	15.0691	6.0146	10.3292	18.8949	8.6041	18.7793	11.9347	14.6756	15.3484	10.7724	11.2003	17.4329	17.5536	14.3535	7.1359	7.9331	18.4195	10.5426	17.0258	13.7346	37.1809	12.5345	7.2254	13.1046	13.8113	26.8045	10.7091	15.0564	20.9294	8.4202	11.1314
ENSG00000065615.14	CYB5R4	2.392	3.1419	0.8648	1.166	2.8036	3.3877	3.7714	2.9839	1.9842	2.4246	1.6315	2.6693	5.5742	2.3509	3.695	2.5708	2.2497	2.4519	1.9134	3.2131	2.4227	2.7957	2.1957	2.3899	1.5174	2.8334	2.4498	2.1072	1.888	2.0569	3.1008	2.0346	2.8141	2.5423	1.7708	2.7185	2.1233	4.1607	2.7792	1.7776	3.0119	2.7094	3.0356	2.6755	2.1877	2.9826	3.6602	2.8612
ENSG00000065618.21	COL17A1	0.1709	0.9662	0.7034	1.9982	4.2926	0.1995	1.2753	0.0873	4.0164	10.9447	0.9913	41.3152	0.5287	3.4381	32.6138	0.169	0.61	4.9887	4.5249	0.2472	2.3654	32.053	1.9882	0.0758	39.4784	1.9397	2.2157	2.5275	138.659	18.1001	100.047	2.0863	1.6626	4.0415	0.7628	1.0059	10.7827	18.7284	0.6804	0.0229	4.239	18.259	3.2094	5.9255	14.4569	98.3954	0.7442	6.8355
ENSG00000065621.15	GSTO2	0.8354	0.0516	0.0508	2.8371	2.7194	0.4214	0.1303	3.2943	1.6468	0.1629	4.1544	2.3249	2.4933	1.1473	1.4834	0.1912	0.1125	0.309	0.7367	0.2184	2.6953	0.323	4.5997	1.5662	1.5672	1.8639	1.3921	1.4567	0.2899	1.6563	1.7154	2.0903	1.8323	0.3675	2.1127	2.1593	0.9518	1.1173	0.0814	0.5679	0.3005	0.1457	1.0404	1.5215	0.8988	0.1827	1.9322	0.9898
ENSG00000065665.21	SEC61A2	2.9967	0.8173	2.3563	2.2879	1.6177	1.6468	2.7313	3.9562	2.0248	1.5746	1.5015	1.1724	1.9659	1.2148	1.7383	1.5454	2.1288	2.1539	0.71	2.7396	2.417	2.2562	3.6604	2.1515	1.9996	2.143	3.103	2.3769	1.0623	1.3564	0.7574	2.1997	1.7673	1.9962	2.7955	3.7858	1.6845	1.8291	2.3333	2.0937	1.3957	1.8608	2.3435	2.0011	2.6144	1.3482	1.1806	0.8176
ENSG00000065675.15	PRKCQ	0.8211	0.5245	0.4973	0.6856	1.6566	1.4547	1.3263	5.7277	1.5738	1.3021	4.9501	0.6926	0.5312	0.9157	3.4892	0.6975	0.6201	1.451	0.4461	0.2431	0.3029	2.2284	0.3171	2.7096	0.5246	1.5006	1.679	0.0805	0.4839	0.9287	0.6565	3.3947	2.8583	0.7065	1.1075	0.3563	0.9301	1.0738	1.534	0.4179	2.013	1.9607	1.1749	3.0255	2.0966	0.3547	1.0413	2.6006
ENSG00000065717.15	TLE2	12.8136	6.7982	5.5405	18.6256	16.6569	9.2502	9.2906	11.0355	22.2028	12.7642	18.5608	25.0249	15.2346	11.9849	7.2134	2.7691	40.8876	9.9719	19.8037	11.109	15.8489	12.3377	12.6631	8.5825	16.6101	20.1442	15.3582	12.9563	3.2493	18.6079	14.9067	8.6695	9.6035	24.2115	17.7686	9.6458	9.7545	9.5136	4.7459	16.3142	7.0763	1.0589	13.8526	11.0307	14.5266	1.7966	9.1034	15.0135
ENSG00000065802.12	ASB1	4.2667	2.2598	3.5637	2.783	4.7712	4.2709	3.544	5.7234	3.5158	4.6833	6.3818	5.6204	4.1508	3.4609	5.3191	2.7072	2.9038	4.3935	3.4544	2.7208	3.5576	3.8561	4.2485	2.6455	3.3598	4.3181	4.8192	4.0564	3.0607	2.395	3.1844	3.4585	2.9465	3.5086	4.1236	6.3072	3.4622	3.0902	3.826	3.1304	2.8066	4.1734	4.132	5.6714	3.734	9.2663	1.5116	2.9664
ENSG00000065809.13	FAM107B	12.902	12.4299	4.4755	25.4153	33.3654	15.3772	28.1455	41.1585	48.3071	11.3341	101.67	33.251	25.3415	18.1261	19.9501	42.9196	18.7585	16.2451	29.2725	36.2518	23.702	14.2023	45.4137	21.072	8.9188	21.8997	20.7094	13.7522	20.7772	30.1763	11.503	11.4007	20.6394	27.9818	20.4747	75.7153	24.1047	35.5087	10.3995	27.3223	26.7927	18.1274	15.5811	17.4213	9.651	11.1279	17.5624	26.9881
ENSG00000065833.9	ME1	10.1415	5.4748	7.991	1.269	10.808	23.8755	5.4523	18.523	8.4207	9.2554	5.1007	5.3208	5.3117	7.9532	8.6005	6.898	1.3099	7.3305	2.9758	12.7667	8.3042	8.4174	5.8404	13.292	10.9118	8.7027	6.4177	3.8614	3.4997	7.8571	5.4146	4.3308	6.0788	3.2578	14.3038	1.9045	2.1464	8.103	5.4792	6.4187	4.4016	4.9061	4.182	4.5912	4.8464	0.809	5.2045	8.3502
ENSG00000065882.16	TBC1D1	3.3151	9.4385	4.9223	1.952	6.059	4.3935	2.8799	3.3957	4.2174	3.1092	3.2059	3.0817	3.1661	5.1939	7.1624	3.1203	2.3188	3.4446	4.4031	1.7994	3.8038	6.6883	2.359	2.5885	3.0794	2.6777	4.4233	2.31	10.7467	2.9188	7.2293	2.4871	6.9094	3.4032	4.3614	2.5328	6.5405	4.6847	2.4182	2.1587	5.7357	7.9216	3.0296	9.2907	2.6266	3.6846	3.1021	5.7566
ENSG00000065883.16	CDK13	2.357	3.4842	3.3581	2.2743	2.5094	2.8692	2.8894	2.8005	2.5812	2.8716	2.5723	2.3034	3.0758	3.4936	2.7536	2.1978	3.1235	3.9841	2.2896	3.168	2.847	2.4745	3.0565	2.7142	2.5691	3.4066	2.9256	4.0575	2.2459	2.452	1.8383	2.3722	2.2682	4.9734	2.4102	3.0276	2.2792	3.5178	2.1444	3.2888	2.0697	3.3841	2.6058	2.3078	2.9101	4.0568	1.5742	2.8012
ENSG00000065911.13	MTHFD2	8.1581	6.6636	5.2547	3.0533	3.0918	6.0736	3.2488	11.6764	5.632	2.2741	6.6152	2.8978	3.4587	6.4677	6.773	6.4291	3.2593	6.2889	3.9636	3.4372	3.891	6.7844	8.3906	23.7724	4.4533	0.8526	4.8767	4.5037	3.7109	6.5341	4.4945	7.5538	5.1152	3.6222	3.4747	11.5516	5.816	3.1878	2.1054	8.9113	4.2244	11.0354	2.2229	5.9465	5.5094	5.917	2.0548	4.0268
ENSG00000065923.10	SLC9A7	1.3572	3.8451	3.7767	3.3234	1.024	3.6151	3.0509	3.5281	2.3948	3.8561	3.6836	3.0226	3.0157	3.127	11.877	2.922	4.339	7.0301	4.725	2.8079	3.2001	3.7031	2.7218	3.3646	5.8386	1.892	2.7692	2.8046	1.4866	1.1122	3.3948	2.3467	5.1873	2.5135	2.1036	2.2216	0.6732	3.6681	2.5189	1.4377	2.5156	10.3216	3.1968	4.1223	2.1289	3.5578	1.5562	3.1734
ENSG00000065970.9	FOXJ2	4.9045	5.5629	3.9077	5.2468	7.2003	4.9476	4.5477	5.9682	5.5797	9.0045	3.7229	6.3936	5.6726	10.8992	7.7836	5.9571	3.7704	4.5592	5.7516	3.1206	4.1898	5.321	5.1931	8.1358	7.1104	8.5299	5.7609	8.2895	9.3805	6.4251	5.9898	7.0934	3.9373	6.7092	5.7122	7.3373	5.4552	12.221	5.9729	3.9874	6.1436	3.4715	4.9418	7.0492	5.8681	9.8501	3.7626	6.9835
ENSG00000065978.19	YBX1	101.921	216.498	115.045	83.3958	110.285	81.6415	96.6633	145.219	75.7872	80.643	177.683	63.9838	87.3936	111.507	111.752	98.9759	99.375	106.603	129.56	133.44	79.3195	123.081	139.06	81.1748	119.775	77.2039	95.7511	54.6371	118.299	81.1504	97.2444	162.052	133.48	70.8477	64.302	112.463	79.7239	97.1859	107.449	107.692	120.974	151.808	91.3672	157.825	96.8446	112.8	70.6825	117.954
ENSG00000065989.16	PDE4A	4.5568	1.2756	1.3273	9.0392	10.8355	4.6074	7.2453	3.5964	4.8793	8.9656	7.9735	10.9351	11.26	6.9452	7.6336	11.4597	3.2251	8.1277	6.2636	4.6622	7.7986	6.6635	11.625	2.5804	5.6021	9.0303	8.7944	7.7619	6.0082	8.1286	7.5232	11.642	6.2021	14.443	8.8866	2.4518	11.2603	9.6316	5.2989	2.5528	7.2035	2.3024	8.3468	6.3737	4.1196	3.5165	4.4493	4.8601
ENSG00000066027.12	PPP2R5A	15.036	26.277	13.1622	37.8101	20.2849	35.173	25.6154	11.2307	35.4809	58.9903	35.4551	12.7708	59.7216	8.4259	12.8301	65.2258	35.2287	18.599	33.7214	16.8754	11.7278	20.0543	14.9533	22.6348	14.285	42.6636	17.5721	30.7628	28.4037	38.9159	19.4639	52.6148	23.0534	35.3074	19.68	37.1495	21.442	32.6368	36.8822	14.5834	18.4527	10.181	50.0677	14.1479	21.4205	13.2502	80.8941	23.8877
ENSG00000066032.18	CTNNA2	0.1142	0.0021	0.0033	0.0102	0.7138	0.0058	0.0191	0.0031	0	0	0.1798	0.4614	0.0108	0.0743	0.0112	0.0084	0	0	0.0049	0	0.0171	0	0	0.0162	0.0083	0	0.0201	0.0088	0	0.0038	0.0046	0.0066	0	0.0599	0	0.0018	0.0404	0.0268	0	0.0128	0.0025	0.0199	0	0.0066	0.0132	0	0	0.0292
ENSG00000066044.15	ELAVL1	13.9035	18.4137	11.6824	12.183	11.211	12.599	11.7617	18.4095	9.6185	13.9569	11.3651	13.1143	16.0929	12.6578	10.9488	11.8089	9.8102	13.1387	10.4572	11.1954	12.6752	8.9575	12.5696	13.3823	10.0178	13.1058	12.163	10.3589	10.5906	14.5358	11.5671	12.1289	12.9459	15.7647	12.6135	10.5656	12.5694	9.946	10.5877	13.4694	11.8188	12.8349	12.5587	12.1498	13.7313	10.4143	6.2047	11.3705
ENSG00000066056.14	TIE1	5.2558	2.0239	0.8573	2.4925	9.1212	4.4906	4.614	1.768	2.3819	1.6109	2.2534	3.3497	3.5024	3.738	5.4824	6.5097	4.4511	5.5128	5.5258	4.7276	7.1807	3.6904	4.7805	5.1844	2.2145	3.8577	6.6989	3.1853	3.6397	4.0795	5.7814	2.763	9.3661	3.7878	6.8877	2.3094	5.6818	3.1746	1.8891	2.1542	4.891	4.0558	2.7493	7.1713	3.4986	2.3382	2.2139	4.9341
ENSG00000066084.13	DIP2B	3.8933	4.4416	5.6386	5.414	5.7968	9.4296	7.0525	12.4773	5.7433	6.2068	4.5642	6.5664	7.8585	7.1994	5.4366	5.2353	5.2625	8.8937	3.4789	4.6042	2.9859	5.4738	4.9256	7.3663	6.8304	5.6413	3.3045	6.7965	3.4226	4.5739	5.8451	5.0341	3.0867	6.1156	4.5097	8.638	4.9638	9.6487	4.8298	5.4146	6.0465	7.5731	6.9311	7.7502	4.2733	14.527	1.8528	5.4159
ENSG00000066117.15	SMARCD1	14.1384	14.9254	27.6027	14.7389	11.7544	18.6986	10.9717	34.1262	14.2786	13.5829	15.8875	11.3356	17.83	16.2835	11.0147	13.4221	14.9189	11.283	13.2574	14.4167	9.7378	11.9504	13.9274	26.114	10.6654	13.5793	13.0408	12.7882	6.2076	18.5969	8.1056	13.4133	10.7472	13.3007	15.6922	13.8298	11.1976	13.2304	14.3691	20.1187	14.167	18.6309	11.1098	15.9977	10.6028	17.8703	8.7514	12.5349
ENSG00000066135.13	KDM4A	3.243	6.893	9.182	3.9517	4.1886	3.2025	4.1153	4.51	3.2982	4.0258	4.7491	3.4727	6.2402	6.2828	4.5944	2.5788	4.8558	2.9887	4.7939	3.6876	3.5368	4.5088	3.148	4.5638	3.1214	5.6037	4.0642	4.1454	2.3404	3.5779	2.4836	4.1757	3.5462	4.162	2.3906	8.6098	3.2555	5.3763	4.5435	2.5824	3.6884	3.9959	3.6131	3.028	2.6508	4.5403	2.1668	4.8015
ENSG00000066136.20	NFYC	7.3407	9.1019	13.9864	11.2628	9.6778	6.0232	9.8831	9.2445	7.0702	13.5295	15.0659	5.5873	8.7393	10.3691	9.2937	8.8884	7.9114	6.8786	8.9316	16.7227	8.3657	8.7889	7.8837	6.1707	6.8421	10.0668	8.2619	6.2709	7.1066	7.7834	6.3784	13.0591	8.1503	6.618	6.1829	11.7495	7.6645	8.9756	11.3421	5.9829	6.8265	9.4246	7.784	8.6483	6.1398	6.1968	7.2839	9.2384
ENSG00000066185.13	ZMYND12	1.2646	1.6802	0.4046	2.0598	2.4662	0.939	3.5462	0.1722	1.3784	1.2752	2.4381	0.714	1.6497	1.456	1.7494	2.5717	1.1304	0.8893	1.9936	4.4293	3.0851	1.5262	1.006	1.1651	0.8116	1.7154	2.5019	1.257	1.2874	0.8008	0.5919	3.1253	1.5145	1.1788	1.1082	2.2315	0.6747	1.2117	2.0913	0.5727	0.8155	0.7233	0.9345	0.3638	0.2051	0.1294	3.014	1.0362
ENSG00000066230.12	SLC9A3	0.1588	0.1251	0.5477	0.1249	0.1489	0.0833	0.1799	0.1101	0.0261	0.547	0.1111	0.3733	0.0535	0.0529	0.1022	0.1393	0.4095	0.3488	0.1724	0.2375	0.1651	0.2722	0.2397	0.0472	0.3438	0.2805	0.36	0.3612	0.2289	0.0477	0.0243	0.1041	0.123	0.2234	0.1565	0.0321	0.0847	0.0477	4.8809	0.0779	0.2608	0.7376	0.0396	0.1724	0.3412	0.035	0.0126	0.0927
ENSG00000066248.15	NGEF	0.31	0.0517	0.9386	0.232	0.8231	0.2625	2.4749	5.7131	2.6443	1.5078	3.5099	0.3322	3.6864	1.5081	10.0264	4.3106	0.8999	10.8175	5.448	0.4225	6.4222	0.8848	1.5918	1.2311	1.9674	1.0987	0.3588	1.3179	6.0721	1.8016	8.1391	1.0746	2.7036	2.1906	0.6986	0.1731	2.6599	3.12	4.5247	0.3997	1.6786	11.5422	0.5121	9.0025	0.0749	3.0008	0.0233	0.6349
ENSG00000066279.18	ASPM	2.0297	2.7543	3.6424	1.0681	0.8526	2.4572	0.4885	7.923	3.0855	0.9762	1.6577	1.1787	0.4942	1.9678	2.2817	1.313	1.7077	3.1877	0.2599	0.5194	1.3483	3.4707	2.4584	6.6673	1.3637	0.3261	1.2599	3.4357	1.9357	3.9983	1.5286	2.4949	0.7151	1.27	1.2688	3.2732	2.579	0.4695	0.4464	1.909	2.9218	6.2405	0.8523	3.6646	4.398	3.7608	0.146	2.3985
ENSG00000066294.15	CD84	1.5925	2.2115	0.9997	1.5006	3.4461	9.0773	3.2402	0.9942	4.3689	3.6387	1.8286	1.8233	3.9506	3.3141	9.9869	1.8978	2.3799	5.0709	1.8409	0.3072	1.1688	6.2067	0.6412	1.458	2.1309	2.3145	3.4447	0.1696	0.8465	2.3191	3.5024	5.0017	6.4456	3.4312	1.6872	1.3211	1.4737	3.9648	3.4288	1.969	4.7766	4.4602	4.1632	8.041	4.2396	2.0598	2.4196	7.0883
ENSG00000066322.15	ELOVL1	28.6292	64.0802	30.4129	65.2129	38.4112	28.6377	61.6108	24.9069	43.2463	38.714	40.8673	37.8206	43.6929	63.994	47.2725	28.5575	52.8065	44.0335	64.6477	21.8067	47.3794	51.8602	54.5647	25.5678	41.5509	54.1724	44.1334	55.5808	75.7618	46.4878	37.8573	72.1436	38.3113	41.9803	31.3259	41.9107	40.3741	47.3565	52.1505	39.7456	54.5781	35.6346	53.4638	46.0142	35.0435	41.2998	45.7454	44.3898
ENSG00000066336.12	SPI1	10.4801	19.7285	20.4288	9.1989	34.3931	26.4433	19.0973	7.3758	19.268	35.8584	10.1508	21.1768	33.5342	22.5442	48.8512	25.458	10.6702	34.2484	26.5498	4.0194	11.6389	37.4322	7.3543	8.3866	22.2341	14.8729	54.8092	2.601	6.4402	22.281	37.7822	49.1156	65.0476	24.3544	17.0746	5.1594	12.2972	19.382	27.8422	12.0414	47.3642	23.7515	20.9192	69.2891	21.6217	6.974	19.493	42.9745
ENSG00000066379.15	POLR1H	2.4734	2.885	4.8336	2.363	2.3545	2.041	2.5447	2.1863	2.5277	1.7614	6.1058	2.5775	3.4074	1.8489	2.8655	2.607	2.1515	2.948	4.7699	3.1912	5.2649	2.8461	2.5721	2.4388	2.9888	3.4721	3.3229	3.3296	2.2468	4.3043	3.2022	2.4818	3.7374	1.987	3.4394	1.7708	5.6407	1.754	4.3292	3.9161	5.4191	4.0251	2.1613	2.3772	3.2416	2.4586	4.3574	4.5048
ENSG00000066382.16	MPPED2	0.12	0.0761	0.1415	0.0376	0.1239	0.1116	0.0526	0.0115	0.0413	0.0289	0.0312	0.0557	0.085	0.0846	0.0718	0.0206	0.0615	0.0248	0.1001	0.0364	0.2396	0.1135	0.1351	0.063	0.1804	0.068	0.1079	0.089	0.0254	0.1092	0.0596	0.0761	0.084	0.1907	0.2949	0.0225	0.203	0.1885	0.0529	0.0664	0.0475	0.0344	0.0945	0.0454	0.0424	0.944	0.0969	0.0728
ENSG00000066405.13	CLDN18	2.4731	0.0302	0.4208	0.152	36.0939	21.3236	9.5039	0.1832	0.1012	2.8959	6.799	10.1254	5.7935	7.6766	0.6063	3.0025	1.7636	3.0292	2.232	2.9132	0.1083	0.2438	0.7087	7.9633	0.1626	21.2984	17.0886	0.0238	245.518	0.035	4.4425	0.9947	6.7268	2.7308	0.1276	1.2036	0.0355	4.2059	0.0242	0.0517	1.5112	0.1972	1.9646	4.9663	3.4582	0.1627	8.9638	15.445
ENSG00000066422.5	ZBTB11	3.4497	5.0437	4.6756	3.4796	3.3244	6.5549	5.4095	6.8195	6.3136	5.6642	4.9695	2.5848	5.8022	7.6781	6.9993	4.9986	5.1315	4.8059	3.5322	2.8262	4.5053	5.6182	3.167	5.4006	6.552	7.3327	5.7882	4.0061	4.5119	4.4267	3.6559	4.2799	4.0087	4.9507	2.3047	6.476	4.1986	10.1207	3.0384	4.3547	3.1129	4.2923	4.6946	3.3437	8.1846	6.5543	3.4105	4.0098
ENSG00000066427.24	ATXN3	1.7784	6.3606	2.3904	2.0115	2.7837	4.1585	1.4107	3.2826	3.6719	1.995	3.1199	2.1274	2.7479	2.758	2.2409	2.4685	1.7328	1.4613	1.7939	3.2567	1.6712	2.1914	1.8579	2.8385	2.4445	2.729	2.1599	2.1672	2.0345	1.5747	1.7263	2.4965	1.8194	2.1434	1.9818	2.5844	1.7469	2.0164	2.2337	2.8708	1.9677	2.7079	1.4131	2.9621	2.8577	3.0579	1.4805	2.557
ENSG00000066455.13	GOLGA5	19.7817	97.3879	19.1703	21.6103	21.2263	28.1836	16.031	51.1002	29.7694	18.7005	28.3568	19.3224	28.7883	26.3415	26.5157	32.9346	23.384	18.9143	21.3016	41.9529	19.3216	23.6349	29.1166	48.2935	24.8994	17.6471	12.2961	17.0041	20.1175	32.9127	23.0905	20.6052	18.3489	16.4556	22.3498	22.9633	24.8148	21.2852	19.2801	44.6673	23.1353	26.7377	15.5675	15.7532	19.8721	31.9027	17.6814	30.4777
ENSG00000066468.23	FGFR2	1.5203	1.8874	2.2285	4.7685	5.1537	1.8108	1.5817	0.2075	1.4724	2.1303	8.9882	4.518	3.9555	2.2568	1.0932	2.5203	3.3623	1.0711	0.5348	4.3041	1.7499	1.7565	0.7278	1.9452	1.6704	8.5571	5.2658	0.6854	2.4375	2.1194	2.0208	4.3348	2.1296	3.5935	6.6366	0.5394	1.4392	13.3683	1.6079	1.9098	2.0532	2.1258	4.4538	0.867	1.4949	6.2953	6.2706	2.2403
ENSG00000066557.6	LRRC40	5.2585	12.0061	7.3161	8.1538	3.8609	6.5292	6.4825	10.519	8.3404	5.6268	9.8285	6.5636	6.3619	8.2167	9.359	4.7245	11.959	5.4814	5.2689	10.7574	5.6224	4.8123	8.0994	7.6143	8.5484	5.8057	6.3533	6.3457	3.4872	6.6612	4.6637	5.6645	6.4871	7.8945	2.8088	7.177	5.8897	8.9703	6.3806	7.0519	4.3794	12.049	12.6677	7.0478	7.7792	7.8961	7.1905	6.4477
ENSG00000066583.12	ISOC1	21.1133	17.6505	14.9297	9.8349	13.4585	19.4983	12.4364	21.4551	10.8361	15.7532	16.9424	8.0673	12.9022	13.5325	10.7497	19.5983	12.3239	11.4735	11.3652	8.6951	9.6898	8.8725	9.2856	19.2432	13.0614	12.8055	8.6115	13.2061	9.8532	11.7436	7.3125	14.3224	11.5419	9.0884	13.1776	19.9405	15.5097	10.2618	23.6334	14.1992	10.8095	3.1526	19.8524	10.2921	11.7339	9.4012	15.6598	12.4455
ENSG00000066629.18	EML1	1.5364	1.0411	0.2202	1.0349	2.8911	1.3809	0.8017	0.3706	0.7659	0.5891	0.4724	1.4868	0.8857	1.5082	0.9148	0.8949	0.5247	0.7753	0.6693	0.8127	1.8386	0.9291	0.6926	0.6726	2.4976	1.6052	1.4965	0.3639	1.3664	0.7241	2.1373	2.0215	1.3651	1.2917	1.9105	0.3619	1.7103	2.154	0.5459	0.5882	2.1495	0.5931	0.6809	1.083	0.6818	2.0445	0.6674	0.9244
ENSG00000066651.20	TRMT11	2.2381	2.3967	3.5425	1.328	1.9427	2.5435	3.8138	4.7834	1.8782	2.0723	2.158	1.6118	1.64	1.3566	1.8594	3.9209	2.0996	1.7815	0.9183	1.3918	1.9017	2.0574	2.5416	1.3299	2.3366	2.1051	2.6578	1.5648	2.7686	1.7986	1.1769	2.3388	2.4534	1.5058	1.8842	1.8256	1.9491	3.1774	2.5482	1.209	1.2823	2.6913	2.3142	1.8375	2.6405	1.789	1.9252	1.2507
ENSG00000066654.14	THUMPD1	6.7502	11.936	5.4604	7.2856	8.3349	14.0755	13.1043	13.1469	12.2659	12.1377	6.6066	7.3763	14.0705	8.0849	10.3265	10.1294	8.0564	6.8444	12.154	9.0487	10.6646	7.4882	6.3416	11.016	11.1414	15.1771	7.9622	7.5294	7.1825	6.9162	7.5193	11.6447	8.8071	13.6119	8.981	12.3455	11.7155	10.9956	10.1676	9.2863	6.9626	4.937	12.2776	6.9501	11.2227	12.0518	8.3836	9.7579
ENSG00000066697.15	MSANTD3	5.7792	6.5538	4.7526	4.8548	5.0878	5.2728	5.1227	12.3185	4.6044	3.461	4.1974	5.3674	4.5975	8.7967	8.8462	5.1032	4.5681	7.7551	5.1317	4.4081	6.4212	6.5485	5.0062	5.2638	5.0654	3.8229	3.4948	3.4955	5.9865	4.8012	10.0888	4.1676	6.1932	5.8839	6.0445	3.1079	6.1741	7.7978	8.8164	4.0703	6.1459	9.7641	4.3135	8.0977	4.707	13.2341	3.3054	4.3518
ENSG00000066735.14	KIF26A	0.5695	0.1776	0.056	2.3179	2.1171	0.387	0.5447	1.9874	0.2058	1.5349	0.2006	0.8684	0.4414	0.7906	0.3209	0.721	0.2117	0.4239	0.5638	0.7812	0.6934	0.4673	0.3804	13.4423	0.7645	0.7774	0.4001	1.165	0.39	0.5405	0.5888	0.2328	0.4249	0.7457	0.968	5.1325	2.3628	0.3057	0.5113	0.1564	0.4827	0.1334	0.3135	0.4625	0.3016	0.34	0.0588	0.4367
ENSG00000066739.12	ATG2B	2.2686	3.9838	3.606	2.4706	3.1008	5.7738	2.3597	2.9984	2.918	2.4756	3.8197	2.6527	3.9381	3.0178	2.8733	1.4554	2.8846	1.7085	1.7879	5.9312	1.7445	2.6044	3.2378	4.9358	4.0903	3.1132	2.1477	2.548	1.4735	1.9501	1.5786	2.7724	1.5268	2.325	2.8639	4.44	2.1562	3.0531	3.0117	4.3313	2.4615	2.5399	2.7579	2.0091	2.8674	3.1578	1.3732	2.8205
ENSG00000066777.9	ARFGEF1	10.0902	5.5189	2.5738	30.9755	9.0608	28.3964	7.9711	9.1887	33.8743	9.9093	17.414	6.9048	12.3937	8.1522	10.6331	3.9449	12.8505	11.0528	5.0049	4.9471	7.1076	7.1329	15.1477	13.4909	14.434	11.1267	8.9454	16.707	7.2376	4.6596	6.5846	7.2856	5.8475	11.6743	10.0104	53.3198	4.9378	15.9374	8.5125	17.1413	7.0081	8.5096	13.2816	6.6531	8.8982	7.0737	6.3751	10.6038
ENSG00000066813.14	ACSM2B	0	0.002	0	0.0063	0.0049	0.0053	0.0106	0	0	0	0	0	0	0.0015	0	0	0.0017	0	0.0015	0.0019	0.0099	0.003	0.0026	0	0	0.0018	0	0	0	0	0	0	0.0024	0.0043	0	0	0	0.0053	0	0	0	0.0092	0.0028	0.003	0	0	0.0044	0
ENSG00000066827.16	ZFAT	6.0084	2.2134	0.966	1.8835	1.3699	2.6487	0.9336	1.7698	1.672	1.6012	1.284	0.9458	2.1925	1.3602	2.8178	1.0282	1.2275	1.2315	1.0844	2.2097	1.3239	1.7187	1.3195	1.4979	1.3408	1.8793	1.4164	2.4643	0.9543	1.4823	0.9095	1.5261	1.162	1.054	1.6507	4.9424	4.1585	1.6826	1.2485	3.8252	1.4094	1.5003	1.5621	1.5158	1.2397	0.7381	1.0024	1.8198
ENSG00000066855.16	MTFR1	11.1802	5.6626	1.8191	31.8825	5.2675	20.5302	8.0559	15.3449	15.4891	4.3734	13.564	3.3903	7.4225	7.1281	6.3217	5.5937	13.0918	11.0447	6.8028	5.4226	14.6366	4.7427	16.607	15.1774	11.4182	8.1488	8.3607	21.2586	5.1372	7.1563	5.4195	5.2481	5.4283	11.3409	9.6952	46.2787	6.9518	6.6917	7.7633	21.1504	9.1018	6.7064	9.1773	6.8786	5.2985	7.2003	6.718	9.6898
ENSG00000066923.17	STAG3	0.35	0.1063	0.9077	0.4008	0.3667	0.396	0.6231	0.1723	2.7451	0.3391	0.1996	0.2659	0.5891	0.3487	0.3623	0.1327	6.7084	0.3731	0.1113	0.3898	0.5326	0.5275	0.4747	0.1773	0.3276	0.547	0.8859	1.1746	0.1414	0.1278	0.126	0.2705	0.8888	2.2385	0.6543	0.1675	0.149	0.3113	0.3084	0.1082	0.2914	0.3917	0.4099	0.3929	0.3127	0.1784	0.1094	0.2121
ENSG00000066926.12	FECH	3.2979	4.4743	2.7898	3.317	3.8577	4.4943	3.2699	3.2121	3.1871	1.8408	3.801	1.5757	3.6237	2.4322	2.6292	3.4975	3.5946	2.6907	2.8627	1.452	2.9797	2.2123	3.3137	5.2058	4.5046	2.8177	2.2116	7.2161	2.4191	1.6465	2.1569	3.0414	2.6278	3.2157	6.2341	2.6607	5.356	3.8618	2.4295	8.0322	2.3835	1.7767	2.9139	2.3996	3.8418	2.0005	3.5156	3.7449
ENSG00000066933.16	MYO9A	1.5173	1.0049	0.8052	2.4004	1.8392	2.6097	1.8875	1.4867	1.7846	3.0026	3.173	1.7851	1.789	1.9573	2.0589	1.2193	2.0754	1.4184	1.3502	2.5572	1.7563	1.7043	1.1373	2.3487	1.5947	3.1372	1.3365	2.7527	0.8223	1.5983	1.4372	1.2373	1.0063	2.6399	1.0705	5.5153	0.9159	4.0508	1.8936	0.9488	1.0878	1.7329	2.7597	0.958	1.9677	1.6839	1.39	1.7285
ENSG00000067048.17	DDX3Y	17.4537	5.475	0.0044	0.018	6.3002	12.0971	0.005	0.0041	3.1731	0.0038	0	6.6678	7.8032	3.6117	5.9681	2.6726	0.0024	0	3.2826	0.0055	0	0.0043	5.6512	0	8.1772	0.0026	11.3371	0	0	2.1904	3.3428	0	0	0	9.1923	15.9427	9.6798	0.0151	0.0052	0	0.0032	0.0295	0	9.6028	0	0	0.0189	0.011
ENSG00000067057.18	PFKP	19.9542	14.4018	8.0548	17.1175	6.2485	22.1196	7.4372	103.272	10.9408	16.7526	13.6724	28.8437	10.4251	13.083	34.752	21.8607	60.8862	53.3748	12.9535	14.1306	18.9154	35.5975	34.3173	51.253	18.0362	2.2706	6.2338	8.9231	31.8209	16.2235	32.2865	12.3676	23.9437	7.0134	49.2948	2.1249	4.365	11.5109	16.4409	70.9325	35.9217	21.2202	7.0986	41.4523	10.7367	8.1252	5.7346	23.5129
ENSG00000067064.11	IDI1	13.8517	10.9568	6.1506	12.4841	14.3459	16.8579	8.9464	23.2468	12.9383	6.7333	11.2969	6.1794	12.4695	10.453	6.205	17.4995	16.8568	9.9707	7.4983	9.9597	16.764	9.4464	10.8829	8.4788	4.2417	20.1181	11.6573	11.9576	17.839	18.5934	9.1224	10.1653	8.7064	16.9678	18.989	10.2632	29.7743	12.3737	12.9585	15.5526	15.1251	6.1679	16.8289	7.5679	20.6919	6.8454	35.6357	13.8124
ENSG00000067066.17	SP100	4.17	4.0476	7.5168	5.4924	7.0684	6.5111	8.3098	6.1682	10.361	11.2876	7.0126	7.665	8.0691	10.8479	10.3901	9.976	3.3586	8.278	6.5479	6.0802	6.9268	10.6184	6.1027	4.8621	4.7754	4.1999	7.7839	4.8788	5.2338	8.6642	7.7318	9.0569	9.2299	7.8415	5.1619	5.7288	5.1258	9.4703	7.271	2.5899	6.6304	10.9421	6.9216	11.5394	15.6441	5.797	7.8706	10.2977
ENSG00000067082.15	KLF6	16.3225	8.6594	7.5237	31.0991	26.1352	55.7537	54.8245	33.1439	26.0213	20.39	11.502	28.6885	16.735	29.9718	51.824	27.2717	28.0463	77.6085	32.3932	19.638	28.7489	44.2972	20.3167	18.0717	32.9935	44.9682	31.4678	23.11	57.4773	21.629	76.8878	15.8169	37.3954	29.9328	42.4154	18.1826	14.3139	70.3181	46.0724	24.1699	20.0882	61.7066	41.809	36.4035	58.787	26.7919	21.7684	23.0748
ENSG00000067113.17	PLPP1	17.0135	12.9922	3.7264	27.6348	7.2684	12.7456	15.1262	5.2406	10.6617	5.8829	5.1923	5.5988	8.2752	12.217	12.8125	7.5081	15.3814	14.0092	9.2795	9.1487	9.467	14.141	7.9802	16.925	8.1795	8.4162	14.6482	7.381	3.5471	11.2564	8.6914	14.7226	16.4102	16.842	17.4623	3.2855	6.2305	10.4258	10.2171	11.7844	12.687	5.9592	9.8326	9.4067	6.3698	10.3517	7.0742	12.8798
ENSG00000067141.17	NEO1	14.6204	5.1978	2.7483	2.5649	13.9744	8.809	7.4203	6.4331	6.1653	8.9025	1.3196	8.6765	13.8248	9.9014	4.8812	2.1094	7.811	3.3203	4.7054	11.1173	6.2019	3.5252	4.5016	26.4819	4.5223	14.3741	4.5358	7.9746	8.3456	5.4813	8.233	2.5529	4.4122	5.1963	5.1369	13.3322	8.0006	12.4976	8.9136	6.6478	4.5654	2.0264	6.1205	2.6026	4.5473	7.3503	3.2358	5.4854
ENSG00000067167.8	TRAM1	112.216	37.2384	24.406	565.396	75.2911	187.944	227.995	53.5504	128.854	106.064	232.765	78.7414	216.76	161.704	79.4357	92.6427	149.682	86.1308	211.419	102.293	179.481	50.7864	256.288	87.2161	180.37	293.605	115.2	213.718	70.8568	276.178	98.3318	73.3501	101.031	220.739	70.5124	207.616	68.9125	333.959	191.425	256.329	232.771	41.5794	353.044	78.8548	177.317	60.3321	232.427	111.679
ENSG00000067177.15	PHKA1	4.1747	3.0518	1.9256	3.9659	2.4784	3.081	7.643	9.3156	4.539	3.5242	3.8126	6.2282	3.027	3.5657	7.1627	4.9012	7.6152	4.5495	2.3223	6.4513	8.3249	2.9601	11.4908	10.3834	4.0667	1.6843	2.2995	7.6911	3.0571	4.5917	2.4012	3.1613	1.6225	4.0379	5.6309	9.7852	4.2447	3.3225	3.8929	5.0637	3.2154	8.6567	20.0933	2.4915	2.665	3.4908	0.364	1.7993
ENSG00000067182.8	TNFRSF1A	43.6836	37.5029	44.1345	44.8687	68.9154	26.7209	44.8038	56.1611	39.3046	40.0235	22.9096	75.0878	32.4544	62.2157	77.9855	41.3397	36.5009	40.8699	46.4973	73.9504	49.9113	39.0743	63.9278	63.3449	63.9943	38.223	46.5002	48.6118	66.4387	66.437	52.1763	46.6938	39.1418	39.7575	62.1463	34.5793	44.7915	33.6017	26.224	56.3843	81.3931	22.9255	45.1009	78.0416	51.3872	47.3771	43.3505	54.6105
ENSG00000067191.16	CACNB1	1.2847	0.4059	5.9148	11.1157	1.847	1.1174	6.7534	0.7343	6.8993	5.3071	4.0813	3.1363	4.6997	2.2749	1.1108	2.775	1.5681	2.8695	1.9364	1.5803	3.4022	3.7935	4.0425	1.5203	5.32	8.4097	3.8408	4.4486	0.6838	2.2637	0.9489	16.6792	2.0141	3.2163	2.3071	7.4413	2.0505	6.9447	4.3408	0.6363	0.8667	0.6483	3.1477	2.984	4.4608	0.8178	4.4327	1.0394
ENSG00000067208.14	EVI5	3.0503	3.3219	1.5536	3.6664	3.134	4.1541	6.7293	2.4847	4.8721	3.6783	6.3418	2.5792	3.3311	4.1869	3.6172	2.237	4.7024	2.973	2.8179	3.5777	3.1412	2.354	3.7923	2.3825	3.0221	4.0508	3.9468	3.7721	3.242	3.2091	2.4031	2.2053	2.9531	5.3987	1.549	5.2385	3.2642	5.7635	1.9516	2.6199	3.1163	3.0136	3.9458	2.6728	2.7534	3.7839	1.6235	3.5424
ENSG00000067221.14	STOML1	1.3052	1.1048	1.1355	1.6422	1.6382	1.125	1.4351	0.7834	1.1211	1.709	0.9974	2.371	0.8399	1.581	2.0299	1.6614	0.8232	1.4146	3.0052	0.8892	1.5623	1.8418	1.053	1.0798	1.8758	2.1394	1.4953	1.6532	1.8993	1.866	1.8283	1.8288	1.4796	2.0797	1.6585	0.4994	1.6729	2.1956	1.6902	1.1025	1.4776	3.8717	1.0474	2.1886	1.6894	0.9172	1.9513	1.5577
ENSG00000067225.18	PKM	156.903	143.977	102.614	123.058	112.812	122.486	141.451	141.886	148.326	151.965	111.34	386.433	139.939	115.833	152.767	177.924	143.233	159.179	209.264	100.694	163.115	124.576	131.979	84.9168	285.682	79.5732	121.74	155.719	252.154	138.522	229.493	124.618	124.875	112.694	88.7573	171.919	141.283	91.6243	90.9514	201.34	150.555	299.689	93.6474	264.615	172.62	247.925	138.471	204.507
ENSG00000067248.10	DHX29	7.8113	12.1686	4.9589	30.7678	9.7123	9.7098	11.0109	6.9568	7.2071	10.859	10.6103	7.2251	7.928	12.7755	8.4728	10.6979	15.302	10.8754	4.2178	6.8144	8.7292	8.5132	6.867	11.5186	16.525	9.9339	7.9203	6.2181	9.3601	8.9919	5.8794	8.9295	6.3411	7.5504	7.8355	12.3517	9.7046	12.04	9.6063	6.6853	8.6509	8.1895	8.1559	5.7386	10.3084	8.0507	4.3598	13.912
ENSG00000067334.14	DNTTIP2	7.662	16.5261	11.8647	8.9498	5.3287	6.5552	12.9914	13.9881	8.0375	8.1472	12.6431	7.1659	7.3554	11.9951	10.8188	9.996	13.1414	10.1572	9.6057	8.3784	8.1535	8.4252	10.1114	5.607	10.5899	8.3369	7.6009	6.8491	11.744	9.2964	6.9523	6.403	9.1012	8.9978	5.481	8.8193	9.3032	11.2197	6.252	7.5402	7.2357	13.7392	7.1137	10.6938	9.9459	13.4771	9.3105	11.0599
ENSG00000067365.15	METTL22	2.0304	0.9829	2.8834	1.1881	2.1022	1.4359	2.6265	1.877	1.5024	2.0112	0.923	1.3467	1.5806	0.7665	2.0282	1.801	1.0298	1.6776	1.0239	1.6937	1.4295	2.301	1.4936	1.5278	2.8132	2.6716	2.4944	2.0946	1.0289	0.8219	0.8412	1.5094	1.6341	1.5364	1.9981	4.9329	1.8627	1.4714	1.7665	3.8103	1.5354	1.1126	1.0912	1.7095	2.3633	1.2158	1.1727	0.9811
ENSG00000067369.14	TP53BP1	2.7374	2.7131	1.7389	2.8785	3.6907	2.1323	3.6338	6.2121	3.9269	2.8129	2.8745	2.7799	4.063	4.0759	4.522	3.7553	3.3886	3.1823	1.7198	3.5263	2.7403	3.7818	2.3929	5.5232	2.2164	3.0392	3.7438	2.9408	2.6768	2.7631	2.3098	2.2647	1.9471	5.8022	2.2351	7.2463	2.8155	7.226	1.9915	2.8532	1.9305	5.5475	2.8395	2.3029	4.1787	2.8823	0.9575	3.9405
ENSG00000067445.21	TRO	1.2817	0.2526	1.0248	0.3593	1.3704	0.3568	0.8434	0.2517	0.4029	0.3082	0.5329	0.5537	0.5285	0.9348	0.6232	0.4176	0.647	0.5339	0.414	0.58	0.7766	1.2391	0.9583	0.7143	1.2031	0.6991	1.4407	0.3193	0.3923	0.2063	1.2105	0.3978	1.1301	1.3657	2.5932	0.2435	1.1696	0.3376	0.3785	0.9251	0.858	0.6599	0.3798	1.6247	0.3774	1.2602	0.3926	0.444
ENSG00000067533.6	RRP15	4.8708	5.089	2.09	3.8326	3.3687	4.005	3.4968	4.0081	3.4205	3.6484	6.689	1.6549	4.1603	3.5464	2.663	6.5236	3.884	4.0226	3.6852	2.1975	3.8685	3.1475	3.8915	4.7166	5.3035	3.1086	4.1339	3.6797	4.3039	6.2615	1.1517	3.4106	2.3938	6.3073	3.9437	6.8267	5.9392	3.4448	4.1407	4.1837	2.411	4.1819	5.2659	2.6539	4.8204	4.4104	2.0725	3.5943
ENSG00000067560.13	RHOA	85.3212	148.179	71.5685	106.067	144.584	139.626	130.995	137.081	115.323	74.4731	89.1024	125.703	130.627	132.069	111.131	94.2388	123.161	153.792	129.145	72.4555	137.169	134.426	99.6932	91.0799	121.147	126.701	123.825	103.808	134.749	115.365	126.089	96.0624	134.494	169.653	90.8362	125.593	131.097	130.218	151.536	128.006	116.862	114.347	140.346	139.82	159.525	178.808	181.198	148.333
ENSG00000067596.12	DHX8	5.1664	7.4072	3.5358	6.9791	6.2364	8.8533	8.4556	12.0236	10.7777	7.5259	5.6915	5.9645	14.7926	11.3625	8.0862	5.3366	9.262	7.8508	4.8646	5.7736	7.1288	6.8555	6.7636	7.7364	8.6401	6.5944	5.7063	5.82	5.8013	7.5579	5.398	4.8505	5.206	9.6618	6.8006	11.2892	6.0195	7.668	7.8921	6.8385	6.5333	8.04	10.1329	6.3237	9.4552	8.1849	3.7021	7.9982
ENSG00000067601.8	PMS2P4	1.7276	2.4648	1.7326	1.9771	0.8969	1.7037	1.6692	0.6953	2.0481	2.2479	2.0597	1.177	2.4003	2.4362	2.6686	0.9993	3.7604	3.7676	2.5251	3.1267	1.1825	2.9289	1.1884	1.2076	2.3688	2.9552	2.634	2.3052	1.684	2.6337	1.3229	1.1833	2.2597	3.8695	1.488	1.9847	0.9739	2.9943	3.3489	1.2522	1.9538	1.4241	2.3474	1.3222	1.796	2.8174	2.9956	1.7107
ENSG00000067606.17	PRKCZ	1.146	4.2424	2.8504	4.834	10.0809	2.0952	2.197	4.1457	10.1478	3.5974	2.7475	2.2889	3.6268	7.5577	3.6762	1.5208	11.0176	2.1922	4.1814	1.4657	2.276	4.3765	2.4928	1.9726	2.1326	8.2004	4.9014	2.6835	1.892	6.0119	0.8343	1.8689	1.3849	5.111	1.3118	5.5963	1.8437	8.5294	32.5389	2.1892	1.8203	2.5455	2.2802	2.533	1.9796	2.1945	2.267	7.5137
ENSG00000067646.12	ZFY	2.823	1.4082	0.0045	0.0046	1.269	3.2855	0.0052	0	0.7033	0.0039	0	1.5703	3.1906	1.2743	1.0163	0.3643	0	0	0.6083	0	0	0.0044	1.5981	0	1.1205	0	1.9548	0	0	0.3481	0.879	0	0	0	1.2195	4.1275	2.7393	0.0026	0	0	0	0.0068	0	1.4726	0	0	0	0
ENSG00000067704.10	IARS2	36.8425	60.7552	9.7676	58.0724	43.5999	49.0956	42.102	34.6571	49.7921	30.5429	47.1793	20.6257	62.5311	43.0733	21.8488	59.4991	54.6871	51.5838	29.6712	19.3432	41.8332	35.2119	52.1803	61.3566	60.4362	23.5845	30.0276	62.3431	38.0349	58.4349	22.302	33.8801	24.3977	45.8259	44.1931	64.9141	57.5883	40.2076	45.0522	39.3845	30.5811	37.7876	26.2417	25.0201	55.601	29.1427	14.4733	43.3745
ENSG00000067715.14	SYT1	1.9825	0.0276	0.075	1.6474	0.6392	0.3819	0.1755	22.3899	2.0645	0.2193	0.1	0.4244	0.1192	4.3933	1.7048	0.2739	6.5496	1.126	1.9631	3.6534	0.3779	3.3788	0.2028	0.2659	0.8475	0.2067	0.2847	0.9516	0.0814	0.2982	0.1693	0.2149	1.5941	0.4568	1.4687	2.5805	0.1731	0.6284	6.9097	0.8672	4.3876	9.4533	0.2263	0.8345	0.6068	1.6338	0.1583	3.3604
ENSG00000067798.16	NAV3	0.2329	0.053	0.0456	0.2243	0.3196	0.5119	0.3768	0.0884	0.2292	0.1737	0.1945	0.2123	0.2319	0.2474	0.8266	0.1477	0.1764	0.2938	0.1264	0.2129	0.1358	0.5825	0.1967	0.4257	0.4109	0.263	0.2264	0.0333	0.0627	0.1239	0.4178	0.0809	0.3702	0.6463	0.7584	0.1073	0.1597	0.3361	0.1566	0.0482	0.2707	1.3451	0.2255	1.4082	0.2134	0.6435	0.1632	0.4539
ENSG00000067829.19	IDH3G	21.4661	27.0517	44.1041	27.4476	22.084	15.3158	14.8997	22.342	19.778	17.1317	23.1656	27.2793	16.7021	20.8137	18.8251	18.8818	50.2197	20.2198	19.772	29.8143	28.4855	23.7903	30.4163	20.6513	21.4462	20.0391	31.0641	26.5436	17.5939	27.6943	22.4221	19.6011	27.7088	19.5135	23.4511	16.3935	20.2777	15.0149	29.3425	24.789	22.5444	22.6925	23.8324	25.4462	11.9996	11.1103	18.132	26.4093
ENSG00000067836.13	ROGDI	3.2139	4.1944	6.6291	4.0713	3.0711	2.0985	7.9738	1.6437	4.0147	6.1939	1.8397	4.4068	3.9699	2.1518	1.5027	3.1807	3.5138	1.9225	4.6105	2.8781	5.186	3.0755	4.3375	4.3066	2.6745	7.8251	4.2582	3.8674	2.0628	3.0882	1.5934	2.9646	3.7386	3.0099	4.8532	4.2967	3.6009	2.7499	4.7517	5.487	2.5794	2.0272	3.8573	2.7592	1.9602	2.1194	3.109	2.3022
ENSG00000067840.12	PDZD4	0.5908	1.4745	0.4995	1.4607	3.0196	0.3513	0.8147	6.808	0.2684	0.5364	0.1885	3.878	1.0006	1.6088	0.4066	0.2574	7.2171	0.5715	0.5699	0.4017	1.4054	0.733	0.2696	0.216	2.6002	0.7841	1.4781	10.624	0.5191	0.1696	2.4595	0.2646	0.9557	1.2886	1.9323	0.079	0.346	0.519	0.3135	0.1033	0.5933	0.3201	0.5088	1.0797	0.166	0.3992	0.2995	0.4266
ENSG00000067842.17	ATP2B3	0.0023	0.0021	0	0.017	0.037	0.0058	0	0.2866	0.01	0	0	0.0018	0.0043	0	0.0067	0.0056	0.0018	0.0329	0.0049	0.0063	0.015	0.0097	0	0.0072	0.0028	0.0078	0.0101	0.0235	0.0046	0.0038	0.0046	0.0199	0.013	0.143	0.0094	0.0018	0.0027	0.0038	0	0	0.0049	0.005	0.0076	0.0066	0.0033	0.0267	0	0
ENSG00000067900.8	ROCK1	5.3979	8.8935	1.9168	5.0624	5.5707	10.3436	7.295	3.9572	8.7507	4.7324	10.8562	4.9638	5.9604	8.8479	10.3521	5.6813	7.8704	6.0519	3.4461	5.5002	4.8299	7.2353	5.1658	9.6738	5.9101	6.5827	4.5734	7.2425	5.2803	5.1624	5.6866	4.8921	4.5377	7.6482	4.3882	17.0148	4.4038	11.9035	4.6086	10.5319	6.9963	6.9932	7.3591	6.9592	7.373	9.7018	2.6057	8.0094
ENSG00000067955.15	CBFB	11.8915	10.2406	19.8084	10.2972	11.2024	19.0144	13.9	19.2351	14.4836	21.805	22.7074	12.6744	24.4533	17.468	12.552	22.0422	10.9101	11.3779	15.6394	20.0839	10.9171	13.0687	14.6115	15.7041	14.8714	16.8824	11.317	17.3277	13.6066	11.4183	15.9683	21.5328	14.0954	12.2184	10.6711	11.0432	11.9697	14.4968	12.4633	10.2165	20.5272	23.1726	13.7162	14.1102	18.2687	17.2924	11.0093	13.9467
ENSG00000067992.16	PDK3	2.5234	5.7086	5.9398	1.6004	2.2213	4.549	2.793	3.8097	1.8948	2.5541	2.2468	4.2453	2.2428	2.0197	3.7211	3.0459	2.361	3.2661	3.2094	2.597	2.6459	2.5135	2.2588	2.4158	3.0376	1.9358	1.9471	1.4782	2.5615	1.0644	2.462	3.7491	2.3627	2.8786	1.9036	2.8086	1.8101	3.7925	4.2043	2.0156	2.0262	2.8088	3.4598	2.442	2.0533	2.4977	3.6262	2.252
ENSG00000068001.14	HYAL2	11.889	12.5168	18.1346	9.3313	22.9987	14.2322	15.7123	10.3325	13.1664	7.3003	7.0028	16.5554	15.998	12.607	15.2343	14.5993	14.857	20.1598	16.9885	11.6183	21.1146	13.591	12.9739	12.5779	15.4223	15.9824	21.7881	18.9433	16.2464	19.0116	15.019	12.3116	25.7368	15.2066	13.9085	12.5511	16.6168	12.2459	7.7733	14.0682	18.5572	11.083	16.3207	15.0831	13.7092	3.8653	15.2282	15.6126
ENSG00000068024.17	HDAC4	0.9757	0.896	2.3125	0.7561	2.2144	1.9837	1.5024	2.3339	1.0675	1.5601	2.194	1.6107	1.6635	1.4461	2.2353	1.4439	0.6772	1.8444	1.2196	1.4748	1.7677	1.4271	2.2603	0.9194	1.4634	1.6145	1.6392	1.3503	1.6015	1.3563	1.0303	1.4502	0.879	2.5583	1.2134	2.3466	1.5074	1.1616	0.6372	1.5825	1.072	1.2874	1.207	2.0929	1.2186	2.0156	0.5724	1.4478
ENSG00000068028.17	RASSF1	7.1834	5.7962	9.0154	8.4549	12.3161	7.9741	8.8683	5.0032	4.3057	7.1943	6.9691	6.3533	6.3719	7.4923	6.3938	6.2004	6.5722	11.2608	5.5205	4.1285	10.5508	13.3373	12.3511	6.4053	12.4737	10.7437	14.5208	10.4631	6.3626	8.5594	4.3579	12.7788	11.0721	11.6786	11.2976	13.4116	20.1614	9.3319	6.4115	9.9219	8.9596	9.8873	6.9776	15.7219	7.0508	4.8258	7.6982	6.801
ENSG00000068078.20	FGFR3	1.1342	1.6372	6.1469	9.8015	23.422	1.8425	4.531	0.8812	9.379	6.764	32.452	5.9702	11.2259	3.7243	0.6553	1.1047	13.8547	2.7911	5.4975	1.0141	5.1831	2.8776	3.3705	0.5522	2.1564	49.0081	31.5674	27.3077	19.4632	7.75	0.6765	0.4635	2.113	14.3689	1.0411	12.9256	5.7565	4.5039	2.5881	3.0586	4.8192	1.3016	2.8794	2.4195	2.0964	11.1232	14.3488	10.2621
ENSG00000068079.8	IFI35	10.3627	23.6523	49.5477	18.4734	26.3613	12.1508	21.6592	23.2939	24.0477	30.5994	21.0474	24.6005	15.1061	22.1834	33.4535	56.279	12.6754	41.603	39.3531	12.7716	16.6809	46.6248	18.9531	13.2907	20.134	10.2057	28.8103	11.7883	16.2701	36.2624	28.9041	32.2745	34.0616	19.8204	19.2419	13.5735	20.4674	14.7728	37.2035	12.4148	37.9263	47.8523	20.0623	64.4019	93.5991	8.007	21.6006	43.6681
ENSG00000068097.15	HEATR6	3.2417	3.0801	5.2535	4.2124	3.1755	5.0656	4.7015	5.6644	4.5126	4.0518	3.5599	3.8531	6.6277	8.8319	6.0386	2.9212	4.1609	5.2403	2.7817	4.4392	4.339	4.3148	2.4054	4.5464	4.8686	3.3841	6.2967	7.1206	2.3864	4.0977	4.1999	4.8731	3.0728	3.0379	3.1683	6.313	2.7153	5.6042	5.9076	3.1777	3.6661	4.1346	4.965	3.0096	8.2433	3.0377	1.6149	4.0188
ENSG00000068120.15	COASY	22.8785	17.6773	35.5289	32.0445	25.0397	20.5981	24.5588	25.8141	31.4922	25.1366	22.1348	21.4955	25.3797	28.7722	25.3792	19.9144	23.9221	24.5826	20.7539	23.6981	36.4103	29.8166	38.9041	26.6526	25.1174	24.9729	22.4992	26.7587	19.4216	28.8362	14.0449	22.4723	21.7196	15.8292	33.4685	41.9304	25.3529	16.0705	16.8574	34.33	22.3879	23.3589	20.4283	24.3123	33.7802	14.6637	13.795	23.8761
ENSG00000068137.15	PLEKHH3	5.3876	6.5169	12.0468	19.8882	7.5902	4.5633	9.2247	9.4374	5.1246	13.4123	7.7126	8.4691	7.9601	7.0751	5.8127	6.8793	7.6205	7.5362	8.6755	9.6477	14.8437	12.3623	10.9719	7.7212	10.2847	12.518	13.2123	15.0246	3.1756	7.9038	3.596	6.1497	6.9796	6.3656	10.01	6.2913	3.5835	7.4565	8.0113	5.6145	5.7593	2.956	7.5836	7.0941	7.1605	2.5929	3.3087	6.8489
ENSG00000068305.17	MEF2A	6.4815	3.6696	3.364	3.4253	7.5714	9.602	6.6388	4.9964	7.1466	16.024	7.7969	6.5408	7.4634	6.5498	8.9345	5.7487	6.7232	7.3991	7.2923	8.2112	5.9321	11.801	4.9998	5.9773	6.3814	8.697	9.1054	6.2352	4.5652	4.942	7.6333	6.068	4.9743	8.9856	4.3216	6.3119	4.7202	10.3057	5.6666	4.0374	5.3537	6.6443	4.7764	7.3625	9.0069	12.9085	5.7476	7.4154
ENSG00000068308.14	OTUD5	23.4882	26.122	18.8807	39.4778	21.3669	21.3628	23.7066	21.9463	24.5365	32.0094	20.7378	23.6948	26.8073	17.9151	30.3587	18.1246	31.5803	19.5294	20.8792	22.0897	28.5058	24.1958	28.5713	24.858	24.4043	28.8046	19.7616	22.367	16.6769	19.9052	18.1638	23.8499	28.5139	20.2508	28.8746	25.4548	20.4883	21.1072	26.3246	18.4268	20.8516	22.0966	35.5198	21.226	18.2918	12.4965	18.31	19.0548
ENSG00000068323.17	TFE3	16.6069	13.7012	16.2045	24.7743	16.2513	19.1302	18.555	23.5407	15.8548	22.4408	15.3925	23.8339	20.3213	15.3103	20.2643	14.7856	17.9052	22.386	16.2164	18.5828	25.5175	16.3244	19.0825	17.769	23.5083	21.4895	13.2226	15.8551	13.505	17.3505	19.0755	20.2852	20.6058	17.1941	22.6365	16.1679	17.1316	20.4754	19.7891	14.8219	16.4844	22.414	19.1266	16.652	14.9087	10.8445	12.294	15.3473
ENSG00000068354.16	TBC1D25	4.8547	5.3947	4.9457	10.9197	4.4956	4.7134	6.7566	5.7057	6.6136	8.3661	6.6265	5.3821	6.0807	3.7764	8.4423	5.6197	8.3254	5.965	7.4212	4.4201	6.3439	5.9182	7.3128	5.1465	6.3222	6.4479	4.7964	6.2603	3.7759	5.0625	6.2464	5.7541	5.141	4.7306	6.8469	3.442	4.5009	4.9556	7.1267	5.3943	5.7322	6.5395	7.1716	4.3019	3.6717	2.8454	4.5079	3.8701
ENSG00000068366.20	ACSL4	10.5468	18.4715	9.6903	7.5414	13.8224	11.9685	8.376	10.5427	10.2528	8.6224	53.5983	12.7828	17.95	10.8694	15.9404	7.4377	4.064	9.7671	8.2796	45.0887	3.2878	10.6148	26.4719	8.3287	14.0267	12.3182	13.6268	2.013	15.6484	5.9867	20.079	5.5344	12.8495	17.1753	12.0504	10.2719	21.2297	27.3111	5.5355	14.4036	15.3239	22.5013	11.1513	17.8239	13.6814	31.7878	20.4646	16.1642
ENSG00000068383.19	INPP5A	5.234	4.3869	1.4969	6.7766	8.5247	7.9945	3.8987	4.9283	7.3568	6.8905	6.0853	5.5903	11.2482	6.3648	3.7761	2.7464	8.5868	4.3307	4.9596	10.8052	5.5882	3.4824	9.439	7.0399	4.0659	8.5149	5.1889	10.6139	9.1321	6.6207	4.1807	5.0617	4.1963	7.1271	7.0788	9.9794	5.9983	8.5124	6.2155	6.5783	5.2724	4.9575	9.02	4.835	4.0475	6.3812	5.7186	5.0201
ENSG00000068394.11	GPKOW	13.2126	18.5891	13.655	29.0931	17.0254	12.7988	15.4337	26.2204	14.6867	17.8275	13.3993	14.0158	18.2109	11.7998	15.0038	19.9412	24.4497	17.4378	14.3831	12.6099	17.6797	13.2117	17.543	17.0397	14.6455	15.4237	11.1684	15.1081	16.3497	16.8805	12.9213	16.1131	15.7128	13.6207	18.579	19.2274	12.7006	13.2477	17.9402	14.6032	19.4889	19.4033	21.4262	12.8777	16.1269	7.6327	10.5217	14.3501
ENSG00000068400.13	GRIPAP1	12.7216	9.7053	16.9417	12.3384	12.6498	10.2931	12.3396	10.9425	6.9378	17.9289	9.436	9.5411	7.7683	6.7601	11.1744	10.0821	13.1217	12.336	5.9531	12.3463	10.8452	12.0389	12.8042	10.693	13.6045	10.1442	10.2918	12.6073	7.6616	7.0599	5.2738	12.7668	12.646	6.9781	13.9276	10.3515	7.9127	10.1177	9.2164	7.0177	8.6911	15.0303	12.5029	10.8096	8.8487	3.0223	4.0283	7.1853
ENSG00000068438.15	FTSJ1	16.9434	13.7236	16.8897	32.4556	15.7523	9.8769	14.6361	17.2375	15.4526	11.3352	14.8298	21.5113	12.539	8.0829	19.4244	17.0404	17.6577	19.2463	14.807	15.0023	27.1892	14.1208	26.4757	15.9077	20.1292	12.8734	12.7983	11.0621	15.1598	19.4098	17.2757	15.7787	15.8827	11.3835	17.3672	11.2607	17.8088	18.2523	16.6835	15.846	17.8763	22.9718	16.3021	13.7633	10.2704	12.7419	10.8907	9.9892
ENSG00000068489.13	PRR11	3.2045	4.4047	3.5146	2.0977	1.359	3.1018	1.0276	9.81	3.9735	0.8633	2.2331	1.9013	0.9398	6.1041	4.5268	2.7331	3.1352	7.0269	1.0009	1.1764	4.4761	4.1451	2.8509	6.0499	2.4955	0.5962	2.3378	2.787	3.3364	4.5274	4.0775	1.8958	2.2423	1.6643	1.7324	4.6397	1.6179	1.1757	1.222	4.5834	3.4484	6.4588	1.3306	6.1122	7.5253	9.2464	0.6749	3.8869
ENSG00000068615.19	REEP1	0.1292	1.4015	1.7725	0.3381	2.2797	0.1491	0.2951	0.0562	0.2186	0.2065	0.1137	0.209	0.585	0.1831	0.2415	0.119	0.1841	0.27	0.1928	0.2203	0.9472	0.2554	0.1322	0.5439	0.4025	0.4793	0.8427	0.0492	0.8361	0.1284	0.0955	0.1794	0.2287	0.1961	0.2959	0.1376	0.4739	2.1343	0.0358	0.1917	0.2726	0.09	0.1247	0.4072	0.0468	0.1792	0.1359	0.2094
ENSG00000068650.18	ATP11A	52.5535	13.0276	5.032	23.6393	20.333	50.2782	57.338	53.9744	81.1817	39.3354	60.2368	34.7607	84.6509	22.9974	24.3098	46.939	53.5924	20.5537	3.0984	31.2098	29.4925	11.7946	52.51	46.4276	27.0882	94.6488	8.9714	118.632	13.6761	61.1454	10.9276	45.094	18.104	26.5211	11.167	60.6672	22.8244	69.5663	43.553	56.1263	24.537	9.3183	73.0541	7.2555	47.3038	5.3823	16.74	44.6702
ENSG00000068654.16	POLR1A	4.1336	5.3255	4.9812	5.1213	5.7881	5.9177	5.1638	8.9683	5.6316	4.4781	8.1731	3.5262	4.8205	5.0335	9.7252	6.3449	5.7866	7.6903	3.8686	5.4342	4.5949	6.7347	6.708	6.4312	6.5577	3.4565	5.7704	6.8948	4.9309	8.0237	3.0945	3.9357	3.2593	8.1776	3.8543	12.77	5.988	5.1487	3.8905	4.2737	3.6661	8.2253	4.9759	5.1233	8.0529	4.8981	1.7339	5.2148
ENSG00000068697.7	LAPTM4A	193.354	245.937	72.1125	283.812	236.656	179.368	393.579	188.094	257.821	242.871	500.601	296.559	363.431	332.742	186.957	296.36	216.773	191.898	312.361	217.39	286.469	177.894	279.776	195.575	196.736	255.13	231.674	207.474	171.934	302.577	268.435	215.569	252.919	366.895	162.695	241.029	220.609	281.486	226.313	197.297	253.973	153.826	477.2	178.464	214.823	252.453	396.409	190.3
ENSG00000068724.17	TTC7A	4.8249	5.3512	6.5066	13.1074	12.9931	6.8881	8.6736	8.2125	13.5344	9.1042	7.8974	10.822	8.4489	21.5086	14.9753	7.9879	9.7703	13.4465	7.0367	5.6356	16.0165	18.3391	9.4611	7.1636	7.6804	7.2357	13.7218	7.461	9.9263	12.5545	11.143	9.6463	11.0577	13.4376	6.9601	3.5399	7.2719	9.9819	12.9802	4.2464	12.3476	13.1567	7.1742	16.0394	9.4519	12.9216	3.9287	13.6483
ENSG00000068745.15	IP6K2	9.7457	12.2494	34.5584	8.335	14.3032	14.9223	12.1162	16.7664	8.9936	8.6406	7.5368	10.2547	18.9648	10.1072	6.7185	5.6314	9.538	14.9012	10.3339	16.2078	13.2321	11.7413	9.6229	9.1287	13.4306	18.2142	15.5688	17.0691	9.375	9.4295	5.8815	10.455	14.9561	13.9307	10.6427	14.5544	13.5911	10.7716	12.7184	10.7457	8.213	8.7657	12.3538	10.5516	15.6902	7.2809	11.5469	8.5727
ENSG00000068781.21	STON1-GTF2A1L	0.0409	0.0037	0	0	0.0232	0	0	0.0055	0	0	0.0179	0.0125	0	0	0	0.0196	0.0032	0	0.0057	0	0	0.0057	0.0049	0.0095	0.0048	0	0	0.0051	0	0	0	0	0.0046	0	0.0055	0.0123	0.026	0	0	0	0.0086	0.0219	0.0106	0.0116	0	0	0	0
ENSG00000068784.13	SRBD1	3.4821	2.7025	1.5392	4.3659	4.0395	4.6554	4.451	3.7363	4.4096	3.3375	4.358	3.5152	4.6999	5.6022	4.771	5.145	3.0996	3.7773	3.5421	4.1659	4.2692	3.3232	3.0194	6.5912	2.906	3.26	4.046	2.7433	2.8515	3.8968	2.8356	4.0334	2.958	3.705	3.9265	7.2732	3.6851	4.0675	6.3228	2.3806	3.1216	4.3666	5.0938	3.4604	5.3788	4.1301	2.699	5.4004
ENSG00000068796.19	KIF2A	3.08	4.9356	2.1097	2.034	2.6836	5.9668	3.5582	5.9377	4.3712	3.9336	5.3285	3.6838	3.26	6.5141	5.0373	3.3737	5.7127	6.0398	2.2469	1.6201	4.0742	3.5428	2.7925	4.2777	9.511	2.8927	2.8882	3.2054	2.6776	2.9521	3.4491	3.1741	2.8988	3.288	2.7999	4.1489	2.5164	3.9837	3.0276	3.129	4.0208	4.6972	3.4211	3.5915	5.2899	3.2366	1.5886	4.7167
ENSG00000068831.19	RASGRP2	1.2647	0.2604	0.6796	3.4304	2.9142	1.504	4.1492	0.2701	0.4077	2.3459	0.6975	0.8826	0.65	0.6279	2.1521	0.7763	0.5642	1.7422	0.608	0.3769	0.6932	1.6815	0.6251	0.6924	0.8729	2.4019	4.0235	0.367	1.4301	0.4081	0.6022	1.7482	2.5692	0.7195	4.8801	0.3404	0.8524	1.4218	1.1651	0.4317	1.7145	1.4138	2.0343	4.345	1.2621	0.0927	0.7005	1.295
ENSG00000068878.15	PSME4	11.3143	16.2396	9.0977	9.355	8.4768	13.5644	10.6629	19.0713	14.1497	9.3316	9.3901	6.4734	10.4506	11.7136	8.6985	14.3007	6.9287	11.7232	4.6237	9.7297	6.7505	11.3119	11.7486	14.2482	8.2784	6.1696	10.4409	8.6142	8.1725	10.8118	5.5702	9.6945	7.0307	8.8162	7.6317	17.5403	8.3357	9.8302	10.5627	7.6091	8.0052	12.4877	10.1831	7.9177	9.0245	10.5217	4.0073	9.7017
ENSG00000068885.15	IFT80	1.8287	2.1653	5.1385	1.3561	3.1485	1.4894	5.2711	1.3063	4.6813	2.9294	2.7768	1.7539	1.8862	2.5897	2.0441	3.4875	1.8874	1.4876	2.6953	2.5026	3.6219	2.4025	0.8441	1.9558	2.0502	3.0483	2.5191	0.9118	1.7528	5.7146	1.0694	2.7824	2.7826	4.1613	1.1613	1.9319	1.8834	3.3186	1.2864	0.7645	1.0913	2.9099	2.0971	1.6462	2.7026	2.0322	2.2242	4.5841
ENSG00000068903.20	SIRT2	6.7938	9.4848	41.5887	11.9654	9.0931	7.757	7.6129	6.8603	11.8398	9.4115	7.9275	7.6657	10.9053	7.4028	7.486	6.5487	8.5966	7.9027	7.8008	5.1737	10.8883	8.95	5.8449	12.6329	6.0495	8.6087	11.5312	6.7847	6.2936	7.5279	9.2947	9.4632	9.6792	10.2377	12.5939	3.806	6.8253	18.1184	11.8552	8.4029	7.3201	11.0829	9.4049	7.9048	7.4701	3.6197	8.9134	7.4235
ENSG00000068912.14	ERLEC1	59.2964	27.7203	12.7031	41.7852	38.4587	45.507	80.3428	41.2692	70.3575	29.5361	51.5344	34.8255	42.0744	48.5729	39.9976	81.3739	44.6221	36.1775	49.1393	50.6808	33.0327	39.7717	26.7964	69.3247	31.7763	38.2864	40.944	70.8898	46.7146	57.4584	38.5127	58.027	49.344	39.5152	34.3637	57.9179	37.1161	65.7419	61.0304	61.0753	52.4957	26.7865	100.696	21.7271	39.4605	32.6527	86.393	40.7978
ENSG00000068971.14	PPP2R5B	5.9969	4.8484	9.6795	6.456	6.3617	8.2349	13.3661	12.3796	6.6433	6.9619	5.2271	9.7329	6.5793	5.7249	8.9644	4.2987	7.7918	9.1149	6.4777	6.3299	9.0451	9.1708	4.3221	6.5843	6.8178	9.0082	13.383	6.6261	8.3154	6.2634	6.6668	10.7822	8.2977	9.3993	7.4471	2.5751	5.6147	7.9769	3.7164	6.1384	11.7343	9.664	7.201	8.0594	5.5172	8.6123	3.2678	5.4369
ENSG00000068976.14	PYGM	0.2602	0.0447	0.1137	0.3086	0.6116	0.1403	0.3148	0.1411	0.1694	0.4443	0.7409	0.2565	0.1531	0.1959	0.1949	0.172	0.1199	0.489	0.2393	0.1686	0.1451	0.3205	0.1525	0.0963	0.1118	0.3874	0.3525	0.1329	0.0595	0.0775	0.1124	0.1876	0.2828	0.2387	0.5341	0.5069	0.1285	0.217	0.1124	0.055	0.2029	0.0968	0.1833	0.3993	0.3948	0.1125	0.2636	0.2156
ENSG00000068985.5	PAGE1	0.1333	0.1214	0	0	0	0	2.0942	0.0356	0	0	0	0	0.0246	0	0	0	0	0	0.0186	0	0	0.0371	0	0	0	0	0	0	0	0	0.1059	0	0	0	0	0	0	0.0219	0	0.2916	0	0	0	0	0	0	0	0
ENSG00000069011.16	PITX1	1.1024	0.888	10.7527	1.9764	4.0803	0.633	3.7756	8.1087	0.3057	8.2993	6.135	8.9082	2.0106	1.0604	10.9142	0.3737	5.303	24.8782	3.7471	0.5157	2.3243	2.3039	12.6817	23.0645	7.3028	1.8158	0.4257	2.383	19.5783	11.2555	6.7411	3.0176	1.7708	1.4535	4.7983	0.0843	12.2356	1.2796	0.6734	11.0167	4.4786	3.1973	2.051	2.3775	4.0357	4.0279	0.5142	0.6383
ENSG00000069018.19	TRPC7	0	0	0	0.0136	0.0106	0	0.0153	0	0	0	0	0.0107	0	0	0.0134	0	0	0.0299	0.0033	0.0042	0	0	0	0	0.0055	0	0	0	0.0276	0	0	0	0	0.0092	0	0	0	0	0	0	0	0.005	0.003	0	0.0462	0	0	0
ENSG00000069020.18	MAST4	3.456	3.9496	2.4207	0.9691	3.2933	5.6119	8.6382	4.3013	1.749	8.8735	1.5557	4.2849	3.1067	2.9424	2.9413	5.1626	6.9635	3.4286	1.7252	2.7605	3.3061	2.4166	3.2678	4.6569	8.3202	3.8791	2.9437	2.1001	6.0094	2.3882	1.7499	6.8583	3.4567	2.7487	6.0066	5.5374	7.2348	5.2666	2.5283	1.1632	2.0075	2.539	3.9966	2.5516	3.683	3.0567	2.7491	2.6587
ENSG00000069122.19	ADGRF5	11.2733	16.8631	5.4808	88.8948	22.269	50.8482	88.2282	7.0659	73.8127	54.021	40.5609	62.8405	108.2	65.8745	10.799	33.5724	56.2092	18.1313	39.4165	41.2483	44.0045	9.5326	8.2113	19.0055	14.9667	104.895	139.955	36.3367	10.1773	62.6371	13.4682	27.2713	26.5661	148.274	13.0843	53.913	7.5577	173.687	46.8533	23.2303	10.6463	10.5267	120.312	10.2033	42.8255	7.4671	71.995	67.1754
ENSG00000069188.17	SDK2	0.6373	0.099	0.0695	0.6695	0.7144	0.3023	0.4687	5.0114	0.1602	0.6506	3.0025	0.8315	5.7035	0.3021	0.3105	0.2097	0.164	0.7013	0.2345	0.3348	0.3364	0.1534	0.1432	2.2423	0.3029	0.482	0.5765	0.0628	0.4347	0.0241	0.5512	0.8745	0.5539	0.8277	0.7903	0.183	0.0517	0.6639	0.28	0.0616	0.525	0.1554	0.3341	0.8768	0.2202	0.3672	0.16	1.6556
ENSG00000069206.15	ADAM7	0	0	0	0	0	0	0	0	0	0	0	0	0	0	0	0	0	0	0	0	0	0	0	0	0.0697	0	0	0	0	0	0	0	0	0	0.0053	0.0029	0	0	0	0	0	0	0.0025	0	0.0055	0	0	0
ENSG00000069248.12	NUP133	9.36	14.5999	4.8135	9.9671	10.6403	12.3893	10.9976	10.0133	9.943	10.8311	12.6963	6.5655	14.6905	11.4084	8.5465	12.4171	9.0743	12.5463	6.4574	6.7238	7.3008	8.9713	9.7175	15.7099	9.7945	8.0343	8.8445	9.7255	7.2339	13.7482	5.646	11.0325	5.8588	15.5691	10.4157	18.1435	14.8844	8.3473	8.0909	8.8059	8.4337	9.7901	11.2719	7.5973	10.6779	6.8596	6.5156	10.7054
ENSG00000069275.13	NUCKS1	49.1007	136.715	53.629	48.8029	55.2038	83.4314	46.7232	77.6428	59.0563	66.4701	49.1876	39.8848	49.4176	53.0663	51.4987	107.273	46.8632	66.8314	51.8968	81.8591	42.286	45.0408	51.4915	64.1002	45.7679	38.9528	36.9592	39.4763	47.8395	65.2102	52.0372	43.6094	38.8631	68.9587	52.2774	57.233	79.1384	34.4643	44.7621	56.8472	49.0103	74.3814	98.7249	74.6638	56.3156	65.4255	24.0431	58.8637
ENSG00000069329.18	VPS35	14.2625	13.2798	5.5614	12.9346	14.8881	23.6247	36.7365	19.299	15.6521	15.7847	15.9726	17.4192	22.5379	22.257	13.9623	15.3643	13.0505	12.0211	16.8867	14.1359	14.2944	15.3191	17.7588	26.5375	13.5184	15.9513	9.2245	16.2823	12.7967	12.9052	14.1388	11.2538	10.5773	19.6544	14.449	27.7681	10.1534	21.7793	18.1752	25.4784	14.2657	16.3664	16.1883	12.0131	15.7146	13.8552	10.435	20.3882
ENSG00000069345.12	DNAJA2	15.7896	12.7412	9.5021	10.7227	12.7791	18.5261	38.4731	15.4564	15.6885	21.0978	20.6647	17.3401	27.507	19.7233	11.4206	18.9862	12.1468	10.504	18.9796	15.5016	11.3795	12.2498	16.8859	19.268	19.2942	18.9655	9.4906	12.7178	12.8759	15.8161	14.5035	17.1108	12.5333	15.6068	14.042	19.8096	9.7731	16.6227	14.1633	16.0036	16.7503	18.4654	13.1753	12.627	17.7427	16.419	17.0048	20.3699
ENSG00000069399.15	BCL3	34.5725	43.9111	40.1072	23.1158	19.6571	27.2935	37.0873	71.6427	27.5095	37.8579	14.4103	57.0658	34.5197	22.8273	46.9318	48.5437	24.443	54.2959	29.6031	38.3202	41.6216	26.0886	51.428	33.9641	31.1841	12.3385	43.862	78.8099	48.7369	51.588	26.2308	23.8219	39.6285	36.5961	48.302	53.8579	39.4711	22.1281	17.9225	30.8155	26.2349	27.2478	9.524	36.9007	16.8905	9.6393	25.9386	33.1943
ENSG00000069424.15	KCNAB2	1.5592	1.5191	3.1018	1.4696	4.1661	3.2512	2.5634	1.9235	1.4919	2.8665	2.7706	1.7043	2.0211	1.9912	3.5869	1.914	1.249	3.3485	1.9119	0.6662	1.1361	3.8289	0.7645	0.9975	1.6416	2.175	6.1898	0.8956	0.8582	1.6484	1.6068	4.3657	4.0642	2.1693	2.0743	0.6515	1.3053	4.8409	5.5464	1.3528	2.9018	2.6443	2.4094	6.5784	2.4866	0.7303	1.6466	3.5104
ENSG00000069431.11	ABCC9	2.4167	0.6888	0.3777	0.3735	2.5056	1.7518	1.1287	1.1074	1.3231	0.3879	0.6625	0.5108	0.819	1.0254	1.8825	0.5664	1.4928	0.994	1.181	3.0696	0.9936	1.1294	1.2088	1.3149	0.6508	0.6467	1.2027	0.965	0.9937	0.543	1.3847	0.1376	1.3778	1.343	0.9567	1.5374	6.1723	1.2792	0.4609	0.9347	0.8932	1.1317	1.1625	1.3364	0.9456	1.3046	0.5783	1.1781
ENSG00000069482.7	GAL	9.9458	0.4185	0.097	0.0197	3.2946	0.0335	0.0664	5.8684	0.0867	0.3649	0.118	0.6403	0.0125	0.3463	0.1939	0.0324	0.0629	0.1388	0.1884	0.87	0.1362	0.8472	12.8587	0.3868	1.2015	0.0564	0.0777	0.4762	5.0931	0.0777	0.5905	0.3073	3.2517	0.0267	5.3588	1.8668	18.259	0.0111	0.023	0.3695	0.228	3.7561	0.1927	0.3434	0	0.682	0.0278	0.0966
ENSG00000069493.15	CLEC2D	1.662	0.6788	3.1175	2.0227	1.6785	1.3909	3.2286	0.4826	2.6853	4.2561	1.7019	1.6735	0.7387	1.2333	2.7961	1.1945	1.7059	2.2374	1.7593	0.795	1.192	4.4586	2.2142	0.6721	1.7816	2.3795	6.509	0.4895	0.8822	1.0149	0.6923	1.978	4.5939	1.6135	3.0765	2.5089	1.3395	1.5386	2.1072	0.3546	2.1791	3.991	1.5684	6.4857	6.4777	3.7087	2.1967	2.4777
ENSG00000069509.6	FUNDC1	11.7954	11.3685	11.8737	8.9451	8.9859	9.3249	16.972	16.1347	15.1269	14.1671	12.2029	12.1965	14.2214	8.508	10.6038	20.9348	17.2626	10.6571	14.275	12.8837	10.7827	8.6451	10.6056	18.4756	18.158	13.5044	6.2302	20.0158	11.3067	9.3587	10.4925	10.5075	11.4811	6.7994	11.0465	11.6995	6.1761	19.5303	23.4255	12.4845	11.7623	13.8499	14.6017	7.1613	18.5237	7.9836	20.6593	8.8897
[truncated: 59,581 more rows]
[truncated: 39 more columns]

## Sheet: KRAS Mut_KEAP1 WT Identifiers
studyId	patientId	sampleId	ANEUPLOIDY_SCORE	CANCER_TYPE	CANCER_TYPE_DETAILED	FRACTION_GENOME_ALTERED	MSI_SCORE_MANTIS	MSI_SENSOR_SCORE	MUTATION_COUNT	ONCOTREE_CODE	SAMPLE_TYPE	SOMATIC_STATUS	TBL_SCORE	TISSUE_PROSPECTIVE_COLLECTION_INDICATOR	TISSUE_RETROSPECTIVE_COLLECTION_INDICATOR	TISSUE_SOURCE_SITE	TISSUE_SOURCE_SITE_CODE	TMB_NONSYNONYMOUS	TUMOR_TISSUE_SITE	TUMOR_TYPE	AGE	AJCC_PATHOLOGIC_TUMOR_STAGE	AJCC_STAGING_EDITION	BUFFA_HYPOXIA_SCORE	CANCER_TYPE_ACRONYM	DAYS_LAST_FOLLOWUP	DAYS_TO_BIRTH	DAYS_TO_INITIAL_PATHOLOGIC_DIAGNOSIS	DFS_MONTHS	DFS_STATUS	DSS_MONTHS	DSS_STATUS	ETHNICITY	FORM_COMPLETION_DATE	GENETIC_ANCESTRY_LABEL	HISTORY_NEOADJUVANT_TRTYN	ICD_10	ICD_O_3_HISTOLOGY	ICD_O_3_SITE	IN_PANCANPATHWAYS_FREEZE	INFORMED_CONSENT_VERIFIED	NEW_TUMOR_EVENT_AFTER_INITIAL_TREATMENT	OS_MONTHS	OS_STATUS	OTHER_PATIENT_ID	PATH_M_STAGE	PATH_N_STAGE	PATH_T_STAGE	PERSON_NEOPLASM_CANCER_STATUS
[truncated: 133 more rows]
[truncated: 10 more columns]
