# Supplementary material for: HNF4α controls growth, identity, and KRAS inhibitor response in invasive mucinous adenocarcinoma of the lung
Source: J Clin Invest. 2026 May 12;136(13):e198282. doi: 10.1172/JCI198282 (PMC13318121; doi:10.1172/JCI198282)
Supplement: Supplemental table 2 [file jci-136-198282-s183.xlsx]

## Sheet: summary
contrast	summary	count	percent
KNH vs KN	up-regulated	1279	6.08
KNH vs KN	down-regulated	1349	6.41
KNH vs KN	outliers	185	0.88
KNH vs KN	low counts < 2.5	408	1.94

## Sheet: KNH_vs_KN
id	gene_name	biotype	chromosome	description	human_homolog	baseMean	MLE_log2FC	log2FoldChange	lfcSE	pvalue	padj
ENSMUSG00000000001	Gnai3	protein_coding	3	guanine nucleotide binding protein (G protein), alpha inhibiting 3	GNAI3	2357.23	0.147502	0.130502	0.138285	0.312974	0.641564
ENSMUSG00000000028	Cdc45	protein_coding	16	cell division cycle 45	CDC45	43.2423	0.268252	0.117129	0.30948	0.557891	0.826446
ENSMUSG00000000031	H19	lncRNA	7	H19, imprinted maternally expressed transcript		5.74142	-1.90986	-0.0798448	0.397977	0.291153	0.619346
ENSMUSG00000000049	Apoh	protein_coding	11	apolipoprotein H	APOH	3.59005	-0.989539	-0.0356942	0.388515	0.621276	0.862109
ENSMUSG00000000056	Narf	protein_coding	11	nuclear prelamin A recognition factor	NARF	1135.15	0.264143	0.224652	0.167756	0.138027	0.413662
ENSMUSG00000000058	Cav2	protein_coding	6	caveolin 2	CAV2	1159.57	0.570133	0.498586	0.199056	0.00447769	0.0379768
ENSMUSG00000000078	Klf6	protein_coding	13	Kruppel-like factor 6	KLF6	16142.4	0.271214	0.228482	0.177971	0.153946	0.439722
ENSMUSG00000000085	Scmh1	protein_coding	4	sex comb on midleg homolog 1	SCMH1	810.407	-0.37463	-0.328594	0.164699	0.0276448	0.147423
ENSMUSG00000000088	Cox5a	protein_coding	9	cytochrome c oxidase subunit 5A	COX5A	1202.16	-0.89666	-0.850184	0.168362	7.2263e-08	2.66617e-06
ENSMUSG00000000093	Tbx2	protein_coding	11	T-box 2	TBX2	58.6698	-0.299479	-0.0841829	0.342199	0.635468	0.868944
ENSMUSG00000000120	Ngfr	protein_coding	11	nerve growth factor receptor (TNFR superfamily, member 16)	NGFR	17.8986	0.645725	0.0819759	0.379005	0.535441	0.812627
ENSMUSG00000000126	Wnt9a	protein_coding	11	wingless-type MMTV integration site family, member 9A	WNT9A	22.7282	1.92737	0.587997	0.98378	0.0224466	0.127135
ENSMUSG00000000127	Fer	protein_coding	17	fer (fms/fps related) protein kinase	FER	513.111	0.0201364	0.0162051	0.180598	0.921097	0.978057
ENSMUSG00000000131	Xpo6	protein_coding	7	exportin 6	XPO6	1990.29	0.014615	0.0133686	0.120211	0.907847	0.976579
ENSMUSG00000000134	Tfe3	protein_coding	X	transcription factor E3	TFE3	1143.11	-0.0727462	-0.0627472	0.144837	0.63959	0.870595
ENSMUSG00000000142	Axin2	protein_coding	11	axin 2	AXIN2	72.1758	-0.175519	-0.0746529	0.302853	0.701386	0.900767
ENSMUSG00000000148	Brat1	protein_coding	5	BRCA1-associated ATM activator 1	BRAT1	541.269	-0.20451	-0.167873	0.175358	0.282844	0.610039
ENSMUSG00000000149	Gna12	protein_coding	5	guanine nucleotide binding protein, alpha 12	GNA12	1256.95	0.0256838	0.021356	0.169607	0.891299	0.970959
ENSMUSG00000000154	Slc22a18	protein_coding	7	solute carrier family 22 (organic cation transporter), member 18	SLC22A18	479.498	-0.893233	-0.752196	0.293904	0.00175553	0.0181045
ENSMUSG00000000159	Igsf5	protein_coding	16	immunoglobulin superfamily, member 5	IGSF5	494.535	-0.461178	-0.38357	0.206952	0.0313181	0.161364
ENSMUSG00000000167	Pih1d2	protein_coding	9	PIH1 domain containing 2	PIH1D2	78.0957	0.743857	0.508572	0.356349	0.0404513	0.193254
ENSMUSG00000000168	Dlat	protein_coding	9	dihydrolipoamide S-acetyltransferase (E2 component of pyruvate dehydrogenase complex)	DLAT	1332.38	-0.580092	-0.50744	0.199476	0.00385186	0.0339252
ENSMUSG00000000171	Sdhd	protein_coding	9	succinate dehydrogenase complex, subunit D, integral membrane protein	SDHD	1521.65	-0.561357	-0.530734	0.12995	1.60325e-05	0.000342071
ENSMUSG00000000184	Ccnd2	protein_coding	6	cyclin D2	CCND2	10788.4	-0.0570165	-0.0480716	0.149893	0.724653	0.909599
ENSMUSG00000000194	Gpr107	protein_coding	2	G protein-coupled receptor 107	GPR107	1848.15	-0.358546	-0.315998	0.155862	0.0257568	0.140205
ENSMUSG00000000202	Btbd17	protein_coding	11	BTB (POZ) domain containing 17	BTBD17	82.9094	-0.220329	-0.0777638	0.322561	0.679602	0.889336
ENSMUSG00000000204	Slfn4	protein_coding	11	schlafen 4	SLFN12,SLFN12L	222.391	0.483118	0.0898943	0.367829	0.564047	0.830988
ENSMUSG00000000214	Th	protein_coding	7	tyrosine hydroxylase	TH	2.68263	-2.64514	-0.0446371	0.394491	0.337612	0.667001
ENSMUSG00000000216	Scnn1g	protein_coding	7	sodium channel, nonvoltage-gated 1 gamma	SCNN1G	12.3988	-0.646126	-0.0507696	0.381927	0.6289	0.865929
ENSMUSG00000000244	Tspan32	protein_coding	7	tetraspanin 32	TSPAN32	57.6059	0.391883	0.119223	0.346786	0.520528	0.801811
ENSMUSG00000000248	Clec2g	protein_coding	6	C-type lectin domain family 2, member g	CLEC2A,CLEC2D	11.1429	2.12922	0.13972	0.418893	0.141429	0.418532
ENSMUSG00000000253	Gmpr	protein_coding	13	guanosine monophosphate reductase	GMPR	92.1054	-0.0575025	-0.0206161	0.308604	0.907875	0.976579
ENSMUSG00000000266	Mid2	protein_coding	X	midline 2	MID2	801.647	-0.258146	-0.203193	0.197386	0.233447	0.55202
ENSMUSG00000000275	Trim25	protein_coding	11	tripartite motif-containing 25	TRIM25	3745.34	-0.604152	-0.555908	0.162882	0.000207991	0.00306292
ENSMUSG00000000276	Dgke	protein_coding	11	diacylglycerol kinase, epsilon	DGKE	344.947	0.0683542	0.0536756	0.18532	0.744038	0.918311
ENSMUSG00000000278	Scpep1	protein_coding	11	serine carboxypeptidase 1	SCPEP1	793.121	0.526831	0.487004	0.149003	0.000436477	0.00573367
ENSMUSG00000000282	Mnt	protein_coding	11	max binding protein	MNT	1424.16	-0.13349	-0.109311	0.170492	0.475026	0.77299
ENSMUSG00000000290	Itgb2	protein_coding	10	integrin beta 2	ITGB2	2706.58	0.119891	0.0297056	0.344167	0.864693	0.963323
ENSMUSG00000000295	Hddc2	protein_coding	10	HD domain containing 2	HDDC2	167.253	0.248661	0.136842	0.279504	0.498725	0.788726
ENSMUSG00000000296	Tpd52l1	protein_coding	10	tumor protein D52-like 1	TPD52L1	163.628	1.73416	1.51567	0.460852	6.32219e-05	0.00110923
ENSMUSG00000000301	Pemt	protein_coding	11	phosphatidylethanolamine N-methyltransferase	PEMT	33.971	0.0556597	0.0206982	0.314663	0.915321	0.977308
ENSMUSG00000000303	Cdh1	protein_coding	8	cadherin 1	CDH1	31355.1	-0.396141	-0.375263	0.110188	0.000372827	0.00504007
ENSMUSG00000000305	Cdh4	protein_coding	2	cadherin 4	CDH4	26.3449	-0.989284	-0.294905	0.450502	0.143555	0.422013
ENSMUSG00000000308	Ckmt1	protein_coding	2	creatine kinase, mitochondrial 1, ubiquitous	CKMT1A,CKMT1B	4549.58	-1.7758	-1.74404	0.175233	1.83105e-24	5.75796e-22
ENSMUSG00000000317	Bcl6b	protein_coding	11	B cell CLL/lymphoma 6, member B	BCL6B	39.1608	-0.549265	-0.205786	0.35978	0.308376	0.638049
ENSMUSG00000000318	Clec10a	protein_coding	11	C-type lectin domain family 10, member A	CLEC10A	16.7859	2.02898	0.181599	0.439278	0.105744	0.354062
ENSMUSG00000000320	Alox12	protein_coding	11	arachidonate 12-lipoxygenase	ALOX12	125.398	-1.05763	-0.91237	0.312441	0.000434499	0.00571726
ENSMUSG00000000326	Comt	protein_coding	16	catechol-O-methyltransferase	COMT	969.991	0.227565	0.197964	0.153369	0.160326	0.449898
ENSMUSG00000000339	Rtca	protein_coding	3	RNA 3'-terminal phosphate cyclase	RTCA	356.075	0.297624	0.246747	0.183526	0.128705	0.397097
ENSMUSG00000000340	Dbt	protein_coding	3	dihydrolipoamide branched chain transacylase E2	DBT	364.342	0.381347	0.298815	0.219028	0.104871	0.352327
ENSMUSG00000000346	Dazap2	protein_coding	15	DAZ associated protein 2	DAZAP2	3900.49	0.0566304	0.0495735	0.145224	0.716596	0.906715
ENSMUSG00000000355	Mcts1	protein_coding	X	malignant T cell amplified sequence 1	MCTS1	245.364	-0.12106	-0.0943243	0.187313	0.565329	0.831234
ENSMUSG00000000359	Rem1	protein_coding	2	rad and gem related GTP binding protein 1	REM1	28.21	0.0362079	0.00513853	0.367757	0.972305	0.991316
ENSMUSG00000000365	Rnf17	protein_coding	14	ring finger protein 17	RNF17	7.34421	0.0077456	0.000968788	0.37935	0.99575	0.998779
ENSMUSG00000000374	Trappc10	protein_coding	10	trafficking protein particle complex 10	TRAPPC10	1673.02	0.0423429	0.037827	0.131735	0.761838	0.924592
ENSMUSG00000000378	Ccm2	protein_coding	11	cerebral cavernous malformation 2	CCM2	561.525	0.124487	0.109592	0.136515	0.388988	0.709334
ENSMUSG00000000384	Tbrg4	protein_coding	11	transforming growth factor beta regulated gene 4	TBRG4	805.228	-0.380383	-0.328908	0.173668	0.0346271	0.173178
ENSMUSG00000000385	Tmprss2	protein_coding	16	transmembrane protease, serine 2	TMPRSS2	11996.3	-0.415547	-0.384097	0.135688	0.00254507	0.024309
ENSMUSG00000000386	Mx1	protein_coding	16	MX dynamin-like GTPase 1	MX1,MX2	185.074	-2.24264	-2.0242	0.510203	3.78027e-06	9.59859e-05
ENSMUSG00000000392	Fap	protein_coding	2	fibroblast activation protein	FAP	5.16971	-0.00578818	3.27279e-05	0.381421	0.997089	0.999252
ENSMUSG00000000399	Ndufa9	protein_coding	6	NADH:ubiquinone oxidoreductase subunit A9	NDUFA9	1902.96	-0.326273	-0.282581	0.165215	0.0585541	0.246113
ENSMUSG00000000402	Egfl6	protein_coding	X	EGF-like-domain, multiple 6	EGFL6	251.617	-0.851702	-0.585283	0.389674	0.0264053	0.142726
ENSMUSG00000000409	Lck	protein_coding	4	lymphocyte protein tyrosine kinase	LCK	91.9564	0.525512	0.272641	0.337649	0.213148	0.524819
ENSMUSG00000000416	Cttnbp2	protein_coding	6	cortactin binding protein 2	CTTNBP2	333.067	3.38081	3.07614	0.737594	1.299e-06	3.67537e-05
ENSMUSG00000000420	Galnt1	protein_coding	18	polypeptide N-acetylgalactosaminyltransferase 1	GALNT1	2181.01	0.0563084	0.047189	0.161885	0.750777	0.920348
ENSMUSG00000000439	Mkrn2	protein_coding	6	makorin, ring finger protein, 2	MKRN2	661.07	0.383946	0.343837	0.154439	0.0153793	0.0969329
ENSMUSG00000000440	Pparg	protein_coding	6	peroxisome proliferator activated receptor gamma	PPARG	775.937	-0.837347	-0.767495	0.204501	3.26278e-05	0.000630353
ENSMUSG00000000441	Raf1	protein_coding	6	v-raf-leukemia viral oncogene 1	RAF1	2475.93	-0.111813	-0.102575	0.115368	0.352116	0.678533
ENSMUSG00000000486	Septin1	protein_coding	7	septin 1	SEPTIN1	110.448	0.480071	0.317485	0.290007	0.14028	0.417369
ENSMUSG00000000489	Pdgfb	protein_coding	15	platelet derived growth factor, B polypeptide	PDGFB	804.018	-0.365593	-0.312075	0.178298	0.0493848	0.220543
ENSMUSG00000000530	Acvrl1	protein_coding	15	activin A receptor, type II-like 1	ACVRL1	394.963	0.0772068	0.0424962	0.267461	0.83127	0.95211
ENSMUSG00000000531	Tamalin	protein_coding	15	trafficking regulator and scaffold protein tamalin	TAMALIN	769.028	0.23132	0.182855	0.192468	0.274731	0.600889
ENSMUSG00000000532	Acvr1b	protein_coding	15	activin A receptor, type 1B	ACVR1B	2479.22	-0.468941	-0.427641	0.141819	0.00107942	0.0122099
ENSMUSG00000000538	Tom1l2	protein_coding	11	target of myb1-like 2 (chicken)	TOM1L2	1845.7	-0.0221392	-0.0196306	0.124833	0.866424	0.963636
ENSMUSG00000000544	Gpa33	protein_coding	1	glycoprotein A33 (transmembrane)	GPA33	1438.67	-2.18864	-2.15805	0.187521	7.87962e-32	3.92828e-29
ENSMUSG00000000552	Zfp385a	protein_coding	15	zinc finger protein 385A	ZNF385A	115.403	0.705613	0.347826	0.392313	0.13349	0.405912
ENSMUSG00000000555	Itga5	protein_coding	15	integrin alpha 5 (fibronectin receptor alpha)	ITGA5	406.701	0.427474	0.292829	0.264304	0.147809	0.429394
ENSMUSG00000000561	Wdr77	protein_coding	3	WD repeat domain 77	WDR77	502.134	0.325382	0.279512	0.170614	0.0687969	0.273581
ENSMUSG00000000562	Adora3	protein_coding	3	adenosine A3 receptor	ADORA3	7.75627	0.78778	0.0585189	0.384714	0.571057	0.834637
ENSMUSG00000000563	Atp5pb	protein_coding	3	ATP synthase peripheral stalk-membrane subunit b	ATP5PB	1587.58	-0.148519	-0.135619	0.141609	0.321695	0.651698
ENSMUSG00000000567	Sox9	protein_coding	11	SRY (sex determining region Y)-box 9	SOX9	2028.1	-0.619796	-0.537335	0.212292	0.0035815	0.0321784
ENSMUSG00000000568	Hnrnpd	protein_coding	5	heterogeneous nuclear ribonucleoprotein D	HNRNPD	2158.96	0.314331	0.261615	0.184261	0.108439	0.359755
ENSMUSG00000000579	Dynlt1c	protein_coding	17	dynein light chain Tctex-type 1C	DYNLT1	58.9194	0.37846	0.167953	0.322222	0.411613	0.727576
ENSMUSG00000000581	C1d	protein_coding	11	C1D nuclear receptor co-repressor	C1D	244.704	-0.00624531	-0.00455835	0.194517	0.977747	0.992927
ENSMUSG00000000594	Gm2a	protein_coding	11	GM2 ganglioside activator protein	GM2A	989.329	0.797257	0.651088	0.293114	0.00555963	0.0449343
ENSMUSG00000000600	Krit1	protein_coding	5	KRIT1, ankyrin repeat containing	KRIT1	766.077	-0.162988	-0.123682	0.198661	0.468899	0.769316
ENSMUSG00000000605	Clcn4	protein_coding	7	chloride channel, voltage-sensitive 4	CLCN4	1993.42	-0.153237	-0.138949	0.123457	0.234324	0.552591
ENSMUSG00000000627	Sema4f	protein_coding	6	sema domain, immunoglobulin domain (Ig), TM domain, and short cytoplasmic domain	SEMA4F	47.062	-1.11393	-0.399822	0.521548	0.0820346	0.304839
ENSMUSG00000000628	Hk2	protein_coding	6	hexokinase 2	HK2	1432.05	-0.543992	-0.208178	0.35806	0.304533	0.634293
ENSMUSG00000000631	Myo18a	protein_coding	11	myosin XVIIIA	MYO18A	9484.37	0.29427	0.278043	0.104801	0.00578723	0.0463886
ENSMUSG00000000632	Sez6	protein_coding	11	seizure related gene 6	SEZ6	10.4017	2.02335	0.17134	0.43307	0.117827	0.377726
ENSMUSG00000000673	Haao	protein_coding	17	3-hydroxyanthranilate 3,4-dioxygenase	HAAO	16.2504	0.462794	0.113105	0.360155	0.512085	0.797122
ENSMUSG00000000682	Cd52	protein_coding	4	CD52 antigen	CD52	125.413	1.25204	0.792276	0.590808	0.0164758	0.101623
ENSMUSG00000000686	Abhd15	protein_coding	11	abhydrolase domain containing 15	ABHD15	20.6058	1.14716	0.176314	0.414948	0.230203	0.548026
ENSMUSG00000000693	Loxl3	protein_coding	6	lysyl oxidase-like 3	LOXL3	9.03442	1.25969	0.096268	0.395414	0.355034	0.680903
ENSMUSG00000000708	Kat2b	protein_coding	17	K(lysine) acetyltransferase 2B	KAT2B	1715.83	0.0374315	0.0317808	0.153159	0.821839	0.948361
ENSMUSG00000000711	Rab5b	protein_coding	10	RAB5B, member RAS oncogene family	RAB5B	3060.67	-0.187969	-0.173195	0.115622	0.115948	0.374464
ENSMUSG00000000730	Dnmt3l	protein_coding	10	DNA (cytosine-5-)-methyltransferase 3-like	DNMT3L	3.03821	-3.43906	-0.0451936	0.395511	0.250001	0.571934
ENSMUSG00000000732	Icosl	protein_coding	10	icos ligand	ICOSLG	140.141	0.498077	0.266918	0.327776	0.220398	0.535092
ENSMUSG00000000738	Spg7	protein_coding	8	SPG7, paraplegin matrix AAA peptidase subunit	SPG7	1226.17	-0.513343	-0.470481	0.153703	0.000916137	0.0106336
ENSMUSG00000000740	Rpl13	protein_coding	8	ribosomal protein L13	RPL13	7210.67	0.0666002	0.0492431	0.204891	0.780597	0.932481
ENSMUSG00000000743	Chmp1a	protein_coding	8	charged multivesicular body protein 1A	CHMP1A	1987.29	-0.289256	-0.258995	0.140522	0.0468155	0.212599
ENSMUSG00000000751	Rpa1	protein_coding	11	replication protein A1	RPA1	670.049	0.136699	0.120021	0.142321	0.366011	0.689979
ENSMUSG00000000753	Serpinf1	protein_coding	11	serine (or cysteine) peptidase inhibitor, clade F, member 1	SERPINF1	4.89192	0.694022	0.0394899	0.384811	0.664403	0.882417
ENSMUSG00000000759	Tubgcp3	protein_coding	8	tubulin, gamma complex associated protein 3	TUBGCP3	1167.84	0.26982	0.235286	0.156374	0.100404	0.342557
ENSMUSG00000000776	Polr3d	protein_coding	14	polymerase (RNA) III (DNA directed) polypeptide D	POLR3D	695.839	0.093651	0.0793146	0.15717	0.582835	0.84075
ENSMUSG00000000782	Tcf7	protein_coding	11	transcription factor 7, T cell specific	TCF7	94.3514	0.43351	0.282161	0.281996	0.180381	0.480903
ENSMUSG00000000787	Ddx3x	protein_coding	X	DEAD box helicase 3, X-linked	DDX3X	11896	-0.0359154	-0.0299239	0.149723	0.824372	0.949364
ENSMUSG00000000791	Il12rb1	protein_coding	8	interleukin 12 receptor, beta 1	IL12RB1	9.14722	2.88621	0.192862	0.455448	0.0432766	0.201819
ENSMUSG00000000792	Slc5a5	protein_coding	8	solute carrier family 5 (sodium iodide symporter), member 5	SLC5A5	80.0685	-0.422651	-0.129632	0.348597	0.483745	0.778318
ENSMUSG00000000794	Kcnn3	protein_coding	3	potassium intermediate/small conductance calcium-activated channel, subfamily N, member 3	KCNN3	359.246	-0.152544	-0.0781954	0.278139	0.690292	0.895165
ENSMUSG00000000804	Usp32	protein_coding	11	ubiquitin specific peptidase 32	USP32	1419.83	0.162325	0.135312	0.168024	0.374071	0.696597
ENSMUSG00000000805	Car4	protein_coding	11	carbonic anhydrase 4	CA4	463.325	-0.0869672	-0.0150673	0.350697	0.910583	0.977127
ENSMUSG00000000811	Txnrd3	protein_coding	6	thioredoxin reductase 3	TXNRD3	478.101	0.271445	0.233113	0.164239	0.117718	0.377438
ENSMUSG00000000823	Zfp512b	protein_coding	2	zinc finger protein 512B	ZNF512B	1351.12	0.316311	0.289094	0.132736	0.020297	0.118197
ENSMUSG00000000826	Dnajc5	protein_coding	2	DnaJ heat shock protein family (Hsp40) member C5	DNAJC5	4562.95	-0.046978	-0.0418501	0.108119	0.675897	0.887362
ENSMUSG00000000827	Tpd52l2	protein_coding	2	tumor protein D52-like 2	TPD52L2	1241.68	-0.0724709	-0.0664726	0.11996	0.564182	0.831089
ENSMUSG00000000838	Fmr1	protein_coding	X	fragile X messenger ribonucleoprotein 1	FMR1	1175.5	-0.0286661	-0.0236699	0.159483	0.86945	0.964802
ENSMUSG00000000861	Bcl11a	protein_coding	11	B cell CLL/lymphoma 11A (zinc finger protein)	BCL11A	11.1218	0.667289	0.0784223	0.380077	0.539007	0.814587
ENSMUSG00000000876	Pxmp4	protein_coding	2	peroxisomal membrane protein 4	PXMP4	374.02	-0.740876	-0.682823	0.182564	4.25274e-05	0.000788087
ENSMUSG00000000881	Dlg3	protein_coding	X	discs large MAGUK scaffold protein 3	DLG3	1125.19	0.0428115	0.0358338	0.162327	0.809953	0.943188
ENSMUSG00000000884	Gnb1l	protein_coding	16	guanine nucleotide binding protein (G protein), beta polypeptide 1-like	GNB1L	107.109	-0.0923023	-0.0524377	0.258842	0.786334	0.93394
ENSMUSG00000000901	Mmp11	protein_coding	10	matrix metallopeptidase 11	MMP11	151.536	2.27597	2.0645	0.510964	2.86534e-06	7.423e-05
ENSMUSG00000000902	Smarcb1	protein_coding	10	SWI/SNF related, matrix associated, actin dependent regulator of chromatin, subfamily b, member 1	SMARCB1	856.093	0.0591589	0.0491691	0.164655	0.743662	0.918123
ENSMUSG00000000903	Vpreb3	protein_coding	10	V-set pre-B cell surrogate light chain 3	VPREB3	4.39415	5.59169	0.17749	0.453844	0.00326556	0.0299051
ENSMUSG00000000915	Hip1r	protein_coding	5	huntingtin interacting protein 1 related	HIP1R	5017.28	-0.146564	-0.136597	0.10588	0.179751	0.479836
ENSMUSG00000000916	Nsun5	protein_coding	5	NOL1/NOP2/Sun domain family, member 5	NSUN5,NSUN5P1,NSUN5P2	238.605	-0.0647614	-0.0487478	0.193101	0.769457	0.927428
ENSMUSG00000000934	Top1mt	protein_coding	15	DNA topoisomerase 1, mitochondrial	TOP1MT	202.843	0.342174	0.223843	0.262867	0.268264	0.593368
ENSMUSG00000000942	Hoxa4	protein_coding	6	homeobox A4	HOXA4	5.00137	-3.18042	-0.128614	0.419319	0.0761672	0.29182
ENSMUSG00000000957	Mmp14	protein_coding	14	matrix metallopeptidase 14 (membrane-inserted)	MMP14	3750.68	0.790786	0.754468	0.148074	7.46006e-08	2.74251e-06
ENSMUSG00000000958	Slc7a7	protein_coding	14	solute carrier family 7 (cationic amino acid transporter, y+ system), member 7	SLC7A7	321.389	-0.34822	-0.270309	0.215718	0.136785	0.411583
ENSMUSG00000000959	Oxa1l	protein_coding	14	oxidase assembly 1-like	OXA1L	853.047	0.321383	0.257456	0.201122	0.138184	0.413662
ENSMUSG00000000976	Heatr6	protein_coding	11	HEAT repeat containing 6	HEATR6	742.199	-0.0591579	-0.0489723	0.161536	0.737927	0.915254
ENSMUSG00000000982	Ccl3	protein_coding	11	chemokine (C-C motif) ligand 3	CCL18,CCL3,CCL3L1,CCL3L3	88.9081	0.674319	0.249693	0.386606	0.22972	0.547322
ENSMUSG00000001014	Icam4	protein_coding	9	intercellular adhesion molecule 4, Landsteiner-Wiener blood group	ICAM4	47.8692	0.951618	0.481178	0.484787	0.0636218	0.260242
ENSMUSG00000001016	Ilf2	protein_coding	3	interleukin enhancer binding factor 2	ILF2	1128.54	0.215357	0.193874	0.133603	0.122224	0.385652
ENSMUSG00000001017	Chtop	protein_coding	3	chromatin target of PRMT1	CHTOP	2155.37	-0.0903459	-0.0817686	0.12119	0.476798	0.774333
ENSMUSG00000001018	Snapin	protein_coding	3	SNAP-associated protein	SNAPIN	515.183	0.483565	0.418141	0.190916	0.0131609	0.0865816
ENSMUSG00000001020	S100a4	protein_coding	3	S100 calcium binding protein A4	S100A4	31.7878	0.903797	0.220506	0.414572	0.221735	0.536744
ENSMUSG00000001021	S100a3	protein_coding	3	S100 calcium binding protein A3	S100A3	8.16639	-0.729915	-0.0629926	0.382841	0.566191	0.831748
ENSMUSG00000001025	S100a6	protein_coding	3	S100 calcium binding protein A6 (calcyclin)	S100A6	6436.93	-0.650314	-0.373372	0.360199	0.109096	0.360818
ENSMUSG00000001029	Icam2	protein_coding	11	intercellular adhesion molecule 2	ICAM2	35.2406	-1.16948	-0.527909	0.585253	0.048678	0.218437
ENSMUSG00000001034	Mapk7	protein_coding	11	mitogen-activated protein kinase 7	MAPK7	503.376	0.321203	0.259836	0.200155	0.135747	0.409667
ENSMUSG00000001036	Epn2	protein_coding	11	epsin 2	EPN2	1078.08	-0.117613	-0.101561	0.147018	0.454722	0.761262
ENSMUSG00000001039	B9d1	protein_coding	11	B9 protein domain 1	B9D1	181.564	0.616136	0.483396	0.268589	0.0242382	0.134518
ENSMUSG00000001052	Sec24b	protein_coding	3	Sec24 related gene family, member B (S. cerevisiae)	SEC24B	1399.63	0.233238	0.188891	0.186128	0.250599	0.572959
ENSMUSG00000001053	N4bp3	protein_coding	11	NEDD4 binding protein 3	N4BP3	590.056	-0.1907	-0.157893	0.170722	0.302617	0.632602
ENSMUSG00000001054	Rmnd5b	protein_coding	11	required for meiotic nuclear division 5 homolog B	RMND5B	407.531	0.0247616	0.0172644	0.222963	0.927095	0.979077
ENSMUSG00000001056	Nhp2	protein_coding	11	NHP2 ribonucleoprotein	NHP2	976.96	-0.233171	-0.180607	0.198671	0.289825	0.617665
ENSMUSG00000001062	Vps9d1	protein_coding	8	VPS9 domain containing 1	VPS9D1	541.043	0.0735409	0.054378	0.204597	0.757719	0.922386
ENSMUSG00000001065	Zfp276	protein_coding	8	zinc finger protein (C2H2 type) 276	ZNF276	781.424	-0.147632	-0.12198	0.168043	0.420307	0.73428
ENSMUSG00000001082	Mfsd10	protein_coding	5	major facilitator superfamily domain containing 10	MFSD10	793.643	-0.149825	-0.118673	0.183888	0.463715	0.766483
ENSMUSG00000001089	Luzp1	protein_coding	4	leucine zipper protein 1	LUZP1	2016.36	0.0619168	0.0514969	0.164809	0.732396	0.912624
ENSMUSG00000001095	Slc13a2	protein_coding	11	solute carrier family 13 (sodium-dependent dicarboxylate transporter), member 2	SLC13A2	20.6589	0.129248	0.0185917	0.365172	0.894844	0.97193
ENSMUSG00000001098	Kctd10	protein_coding	5	potassium channel tetramerisation domain containing 10	KCTD10	3961.12	-0.541829	-0.503289	0.146574	0.000230789	0.00335275
ENSMUSG00000001100	Poldip2	protein_coding	11	polymerase (DNA-directed), delta interacting protein 2	POLDIP2	759.15	0.145233	0.117034	0.187054	0.48676	0.780333
ENSMUSG00000001105	Ift20	protein_coding	11	intraflagellar transport 20	IFT20	477.767	-0.180271	-0.140013	0.193239	0.404089	0.722018
ENSMUSG00000001119	Col6a1	protein_coding	10	collagen, type VI, alpha 1	COL6A1	119.877	-0.446701	-0.267592	0.299095	0.208718	0.518876
ENSMUSG00000001120	Pcbp3	protein_coding	10	poly(rC) binding protein 3	PCBP3	55.3833	3.21375	0.218207	0.480257	0.0190747	0.11288
ENSMUSG00000001123	Lgals9	protein_coding	11	lectin, galactose binding, soluble 9	LGALS9,LGALS9B,LGALS9C	2603.58	-0.692062	-0.650826	0.152562	5.14291e-06	0.000125593
ENSMUSG00000001127	Araf	protein_coding	X	Araf proto-oncogene, serine/threonine kinase	ARAF	1579.83	-0.121764	-0.111179	0.119107	0.327222	0.657016
ENSMUSG00000001128	Cfp	protein_coding	X	complement factor properdin	CFP	393.236	0.495697	0.123367	0.362991	0.480254	0.776797
ENSMUSG00000001131	Timp1	protein_coding	X	tissue inhibitor of metalloproteinase 1	TIMP1	36.9725	-0.364262	-0.0997645	0.348014	0.572965	0.836277
ENSMUSG00000001134	Uxt	protein_coding	X	ubiquitously expressed prefoldin like chaperone	UXT	105.797	0.192993	0.127388	0.239938	0.506661	0.794001
ENSMUSG00000001138	Cnnm3	protein_coding	1	cyclin M3	CNNM3	1013.45	0.0829763	0.0705907	0.154275	0.619344	0.861652
ENSMUSG00000001143	Lman2l	protein_coding	1	lectin, mannose-binding 2-like	LMAN2L	656.505	-0.117997	-0.0989279	0.16012	0.497204	0.78794
ENSMUSG00000001150	Mcm3ap	protein_coding	10	minichromosome maintenance complex component 3 associated protein	MCM3AP	1549.94	-0.00403236	-0.00350434	0.118813	0.974194	0.991808
ENSMUSG00000001151	Pcnt	protein_coding	10	pericentrin (kendrin)	PCNT	2698.79	0.131848	0.116383	0.109384	0.244328	0.565514
ENSMUSG00000001156	Mxd1	protein_coding	6	MAX dimerization protein 1	MXD1	1977.18	-0.164246	-0.129378	0.186819	0.429463	0.74059
ENSMUSG00000001157	Gmcl1	protein_coding	6	germ cell-less, spermatogenesis associated 1	GMCL1,GMCL2	547.073	-0.148926	-0.117294	0.184117	0.467264	0.767963
ENSMUSG00000001158	Snrnp27	protein_coding	6	small nuclear ribonucleoprotein 27 (U4/U6.U5)	SNRNP27	417.059	0.193905	0.145706	0.206824	0.409352	0.726222
ENSMUSG00000001166	Oas1c	protein_coding	5	2'-5' oligoadenylate synthetase 1C	OAS1	109.439	0.361926	0.232742	0.270035	0.255554	0.577951
ENSMUSG00000001173	Ocrl	protein_coding	X	OCRL, inositol polyphosphate-5-phosphatase	OCRL	671.159	0.0718412	0.0571616	0.180935	0.72343	0.909013
ENSMUSG00000001175	Calm1	protein_coding	12	calmodulin 1	CALM1	7881.89	0.0144239	0.0123046	0.163095	0.935865	0.98231
ENSMUSG00000001211	Agpat3	protein_coding	10	1-acylglycerol-3-phosphate O-acyltransferase 3	AGPAT3	1628.16	-0.0574172	-0.0496357	0.142962	0.707832	0.903522
ENSMUSG00000001227	Sema6b	protein_coding	17	sema domain, transmembrane domain (TM), and cytoplasmic domain, (semaphorin) 6B	SEMA6B	311.524	-0.430364	-0.328155	0.236684	0.089675	0.321289
ENSMUSG00000001228	Uhrf1	protein_coding	17	ubiquitin-like, containing PHD and RING finger domains, 1	UHRF1	264.95	-0.352408	-0.23018	0.263713	0.253745	0.576411
ENSMUSG00000001229	Dpp9	protein_coding	17	dipeptidylpeptidase 9	DPP9	1507.18	-0.196607	-0.168984	0.154976	0.233585	0.55228
ENSMUSG00000001240	Ramp2	protein_coding	11	receptor (calcitonin) activity modifying protein 2	RAMP2	35.0844	-0.538428	-0.0802714	0.372949	0.567127	0.832042
ENSMUSG00000001247	Lsr	protein_coding	7	lipolysis stimulated lipoprotein receptor	LSR	6044.73	-0.848487	-0.823786	0.13058	6.14939e-11	4.09425e-09
ENSMUSG00000001248	Gramd1a	protein_coding	7	GRAM domain containing 1A	GRAMD1A	881.882	0.365846	0.300436	0.195954	0.0773716	0.294283
ENSMUSG00000001249	Hpn	protein_coding	7	hepsin	HPN	1873.47	0.140067	0.107938	0.190687	0.513942	0.798068
ENSMUSG00000001270	Ckb	protein_coding	12	creatine kinase, brain	CKB	281.364	1.27937	0.370657	0.540009	0.0798599	0.299896
ENSMUSG00000001280	Sp1	protein_coding	15	trans-acting transcription factor 1	SP1	4537.34	0.21394	0.19255	0.133647	0.124916	0.390291
ENSMUSG00000001281	Itgb7	protein_coding	15	integrin beta 7	ITGB7	442.707	0.237548	0.142778	0.263744	0.474513	0.772711
ENSMUSG00000001285	Myg1	protein_coding	15	melanocyte proliferating gene 1	MYG1	588.283	-0.085671	-0.0736309	0.146472	0.585759	0.842985
ENSMUSG00000001288	Rarg	protein_coding	15	retinoic acid receptor, gamma	RARG	2051.59	0.222355	0.180099	0.183998	0.268257	0.593368
ENSMUSG00000001289	Pfdn5	protein_coding	15	prefoldin 5	PFDN5	1394.12	0.402001	0.35606	0.16401	0.016971	0.103641
ENSMUSG00000001300	Efnb2	protein_coding	8	ephrin B2	EFNB2	4681.56	-0.30516	-0.285432	0.11432	0.00887727	0.0639814
ENSMUSG00000001305	Rrp15	protein_coding	1	ribosomal RNA processing 15 homolog	RRP15	393.376	-0.01029	-0.00768133	0.185512	0.961	0.988866
ENSMUSG00000001313	Rnd2	protein_coding	11	Rho family GTPase 2	RND2	178.999	0.442883	0.271939	0.295503	0.202839	0.511223
ENSMUSG00000001323	Srr	protein_coding	11	serine racemase	SRR	206.212	0.148666	0.102353	0.226496	0.582931	0.84075
ENSMUSG00000001348	Acp5	protein_coding	9	acid phosphatase 5, tartrate resistant	ACP5	908.071	-0.910696	-0.694324	0.363183	0.00921244	0.065794
ENSMUSG00000001366	Fbxo9	protein_coding	9	f-box protein 9	FBXO9	990.075	-0.144759	-0.118859	0.171944	0.442348	0.750152
ENSMUSG00000001376	Vps50	protein_coding	6	VPS50 EARP/GARPII complex subunit	VPS50	864.814	-0.0417072	-0.0356594	0.146985	0.792237	0.936189
ENSMUSG00000001380	Hars	protein_coding	18	histidyl-tRNA synthetase	HARS1	951.98	-0.208946	-0.176717	0.16354	0.232951	0.551287
ENSMUSG00000001383	Zmat2	protein_coding	18	zinc finger, matrin type 2	ZMAT2	958.664	-0.168177	-0.130404	0.200638	0.458891	0.76376
ENSMUSG00000001403	Ube2c	protein_coding	2	ubiquitin-conjugating enzyme E2C	UBE2C	79.6894	-1.91493	-1.75328	0.409299	1.13695e-06	3.25938e-05
ENSMUSG00000001415	Smg5	protein_coding	3	SMG5 nonsense mediated mRNA decay factor	SMG5	1744.43	-0.29139	-0.258322	0.148841	0.0598635	0.249767
ENSMUSG00000001416	Cct3	protein_coding	3	chaperonin containing Tcp1, subunit 3 (gamma)	CCT3	2418.92	-0.079329	-0.0719618	0.108662	0.482152	0.777616
ENSMUSG00000001418	Glmp	protein_coding	3	glycosylated lysosomal membrane protein	GLMP	1470.8	-0.267894	-0.217972	0.186235	0.182871	0.484307
ENSMUSG00000001419	Mef2d	protein_coding	3	myocyte enhancer factor 2D	MEF2D	3281.21	-0.262255	-0.236281	0.136971	0.0650771	0.263801
ENSMUSG00000001420	Tmem79	protein_coding	3	transmembrane protein 79	TMEM79	618.115	-0.628311	-0.571019	0.178214	0.000414373	0.00552857
ENSMUSG00000001424	Snd1	protein_coding	6	staphylococcal nuclease and tudor domain containing 1	SND1	4850.46	0.127553	0.110307	0.148353	0.421808	0.735269
ENSMUSG00000001435	Col18a1	protein_coding	10	collagen, type XVIII, alpha 1	COL18A1	959.79	0.615511	0.558836	0.177755	0.000533259	0.00680388
ENSMUSG00000001436	Slc19a1	protein_coding	10	solute carrier family 19 (folate transporter), member 1	SLC19A1	194.687	0.43553	0.253353	0.302757	0.235495	0.554233
ENSMUSG00000001440	Kpnb1	protein_coding	11	karyopherin (importin) beta 1	KPNB1	6262.35	-0.0339795	-0.0304129	0.123756	0.79431	0.937081
ENSMUSG00000001441	Npepps	protein_coding	11	aminopeptidase puromycin sensitive	NPEPPS	2797.7	-0.0477177	-0.0408039	0.147049	0.763192	0.925148
ENSMUSG00000001445	Mrpl10	protein_coding	11	mitochondrial ribosomal protein L10	MRPL10	643.042	-0.232089	-0.194687	0.169568	0.201628	0.509844
ENSMUSG00000001467	Cyp51	protein_coding	5	cytochrome P450, family 51	CYP51A1	1205.69	-0.595892	-0.501407	0.226996	0.00927067	0.066108
ENSMUSG00000001472	Tcf25	protein_coding	8	transcription factor 25 (basic helix-loop-helix)	TCF25	5108.92	-0.101408	-0.0932922	0.111767	0.382706	0.703589
ENSMUSG00000001473	Tubb6	protein_coding	18	tubulin, beta 6 class V	TUBB6	236.72	1.03531	0.753393	0.432034	0.0106926	0.0737125
ENSMUSG00000001482	Def8	protein_coding	8	differentially expressed in FDCP 8	DEF8	406.625	0.00510112	0.00447174	0.174984	0.979172	0.993048
ENSMUSG00000001493	Meox1	protein_coding	11	mesenchyme homeobox 1	MEOX1	16.8693	-2.06939	-0.953742	1.38954	0.0126536	0.0837236
ENSMUSG00000001496	Nkx2-1	protein_coding	12	NK2 homeobox 1	NKX2-1	1384.96	0.509975	0.375741	0.267613	0.0733531	0.284612
ENSMUSG00000001497	Pax9	protein_coding	12	paired box 9	PAX9	680.132	0.202408	0.131322	0.245046	0.498702	0.788726
ENSMUSG00000001504	Irx2	protein_coding	13	Iroquois homeobox 2	IRX2	1979.14	0.100097	0.0895365	0.127446	0.455642	0.761905
ENSMUSG00000001506	Col1a1	protein_coding	11	collagen, type I, alpha 1	COL1A1	136.233	-0.547218	-0.243477	0.352835	0.251344	0.573829
ENSMUSG00000001507	Itga3	protein_coding	11	integrin alpha 3	ITGA3	7234.52	0.167431	0.140375	0.16487	0.347769	0.675253
ENSMUSG00000001517	Foxm1	protein_coding	6	forkhead box M1	FOXM1	244.002	-0.58396	-0.477832	0.239727	0.016513	0.101756
ENSMUSG00000001518	Itfg2	protein_coding	6	integrin alpha FG-GAP repeat containing 2	ITFG2	864.703	0.156093	0.139071	0.134969	0.271998	0.597554
ENSMUSG00000001520	Nrip2	protein_coding	6	nuclear receptor interacting protein 2	NRIP2	5.61494	1.08896	0.0533546	0.389079	0.525557	0.805212
ENSMUSG00000001521	Tulp3	protein_coding	6	tubby-like protein 3	TULP3	296.469	0.928883	0.838192	0.239752	7.4914e-05	0.00128245
ENSMUSG00000001524	Gtf2h4	protein_coding	17	general transcription factor II H, polypeptide 4	GTF2H4	210.753	-0.285083	-0.213392	0.217687	0.240988	0.561119
ENSMUSG00000001525	Tubb5	protein_coding	17	tubulin, beta 5 class I	TUBB	7665.75	0.230671	0.194139	0.169233	0.203316	0.51211
ENSMUSG00000001542	Ell2	protein_coding	13	elongation factor for RNA polymerase II 2	ELL2	1441.68	-0.176326	-0.158001	0.132066	0.202535	0.510836
ENSMUSG00000001552	Jup	protein_coding	11	junction plakoglobin	JUP	7957.42	-0.357615	-0.304949	0.176641	0.0525701	0.229262
ENSMUSG00000001555	Fkbp10	protein_coding	11	FK506 binding protein 10	FKBP10	34.7785	0.475971	0.189117	0.345226	0.352889	0.679322
ENSMUSG00000001558	Klhl10	protein_coding	11	kelch-like 10	KLHL10	3.64944	-0.74632	-0.0349103	0.386089	0.671171	0.88519
ENSMUSG00000001569	Nom1	protein_coding	5	nucleolar protein with MIF4G domain 1	NOM1	1154.36	0.0431889	0.0364636	0.159453	0.804236	0.941278
ENSMUSG00000001576	Ergic1	protein_coding	17	endoplasmic reticulum-golgi intermediate compartment (ERGIC) 1	ERGIC1	1977.71	-0.134221	-0.105793	0.183994	0.513278	0.797825
ENSMUSG00000001583	Tnk1	protein_coding	11	tyrosine kinase, non-receptor, 1	TNK1	1743.38	-0.483776	-0.443415	0.150032	0.00141107	0.0151165
ENSMUSG00000001588	Acap1	protein_coding	11	ArfGAP with coiled-coil, ankyrin repeat and PH domains 1	ACAP1	74.2746	0.506128	0.217408	0.346941	0.298668	0.628128
ENSMUSG00000001604	Tcea3	protein_coding	4	transcription elongation factor A (SII), 3	TCEA3	451.477	-1.05236	-0.978458	0.222357	1.38419e-06	3.85988e-05
ENSMUSG00000001627	Ifrd1	protein_coding	12	interferon-related developmental regulator 1	IFRD1	3159.15	-0.376917	-0.298716	0.21268	0.0973394	0.337186
ENSMUSG00000001630	Stk38l	protein_coding	6	serine/threonine kinase 38 like	STK38L	1079.76	-0.155185	-0.133001	0.153181	0.344204	0.672765
ENSMUSG00000001632	Brpf1	protein_coding	6	bromodomain and PHD finger containing, 1	BRPF1	1730.15	0.132057	0.119062	0.127284	0.322719	0.652753
ENSMUSG00000001642	Akr1b3	protein_coding	6	aldo-keto reductase family 1, member B3 (aldose reductase)	AKR1B1	543.118	-0.577888	-0.525189	0.170321	0.000716016	0.00865486
ENSMUSG00000001663	Gstt1	protein_coding	10	glutathione S-transferase, theta 1	GSTT1	237.555	-0.918232	-0.79779	0.27374	0.000564324	0.00713263
ENSMUSG00000001665	Gstt3	protein_coding	10	glutathione S-transferase, theta 3		546.456	-0.537349	-0.476665	0.18241	0.00352344	0.0317544
ENSMUSG00000001666	Ddt	protein_coding	10	D-dopachrome tautomerase	DDT,DDTL	113.576	-0.244305	-0.147647	0.262068	0.45585	0.761925
ENSMUSG00000001672	Marveld3	protein_coding	8	MARVEL (membrane-associating) domain containing 3	MARVELD3	870.602	-0.266513	-0.222313	0.175551	0.155518	0.442432
ENSMUSG00000001674	Ddx18	protein_coding	1	DEAD box helicase 18	DDX18	746.563	0.00419861	0.00374697	0.163831	0.981418	0.994014
ENSMUSG00000001687	Ubl3	protein_coding	5	ubiquitin-like 3	UBL3	2136.48	-0.0922959	-0.0822353	0.130222	0.502026	0.790593
ENSMUSG00000001700	Gramd3	protein_coding	18	GRAM domain containing 3	GRAMD2B	439.101	-0.510368	-0.449915	0.182339	0.0057556	0.0461894
ENSMUSG00000001707	Eef1e1	protein_coding	13	eukaryotic translation elongation factor 1 epsilon 1	EEF1E1	255.335	0.0532515	0.0409211	0.192296	0.808747	0.942897
ENSMUSG00000001729	Akt1	protein_coding	12	thymoma viral proto-oncogene 1	AKT1	6515	-0.168564	-0.159188	0.0961799	0.0870873	0.315906
ENSMUSG00000001739	Cldn15	protein_coding	5	claudin 15	CLDN15	53.9567	-0.583603	-0.19163	0.368276	0.32391	0.653834
ENSMUSG00000001741	Il16	protein_coding	7	interleukin 16	IL16	111.266	0.0596459	0.0329833	0.266189	0.868468	0.964515
ENSMUSG00000001750	Tcirg1	protein_coding	19	T cell, immune regulator 1, ATPase, H+ transporting, lysosomal V0 protein A3	TCIRG1	1593.79	-0.28146	-0.231608	0.183171	0.151833	0.436102
ENSMUSG00000001751	Naglu	protein_coding	11	alpha-N-acetylglucosaminidase (Sanfilippo disease IIIB)	NAGLU	485.516	-0.122874	-0.0744081	0.249383	0.698434	0.899785
ENSMUSG00000001755	Coasy	protein_coding	11	Coenzyme A synthase	COASY	622.66	-0.290888	-0.251516	0.161948	0.0871286	0.315932
ENSMUSG00000001761	Smo	protein_coding	6	smoothened, frizzled class receptor	SMO	1026.04	1.59359	1.5247	0.249971	8.48262e-11	5.46955e-09
ENSMUSG00000001763	Tspan33	protein_coding	6	tetraspanin 33	TSPAN33	143.46	1.95445	1.80406	0.400999	4.24781e-07	1.35032e-05
ENSMUSG00000001767	Crnkl1	protein_coding	2	crooked neck pre-mRNA splicing factor 1	CRNKL1	654.921	0.0975679	0.0823286	0.160538	0.576702	0.838261
ENSMUSG00000001768	Rin2	protein_coding	2	Ras and Rab interactor 2	RIN2	2722.56	0.157762	0.138139	0.144778	0.304733	0.634293
ENSMUSG00000001774	Chordc1	protein_coding	9	cysteine and histidine-rich domain (CHORD)-containing, zinc-binding protein 1	CHORDC1	597.251	0.111975	0.0878659	0.187057	0.594826	0.847678
ENSMUSG00000001783	Rtcb	protein_coding	10	RNA 2',3'-cyclic phosphate and 5'-OH ligase	RTCB	2538.32	0.0597209	0.0536721	0.123998	0.647164	0.874559
ENSMUSG00000001785	Pwp1	protein_coding	10	PWP1 homolog, endonuclein	PWP1	442.63	0.0952625	0.0726406	0.195492	0.670004	0.884709
ENSMUSG00000001786	Fbxo7	protein_coding	10	F-box protein 7	FBXO7	451.929	-0.287994	-0.251597	0.15623	0.0781039	0.295975
ENSMUSG00000001794	Capns1	protein_coding	7	calpain, small subunit 1	CAPNS1	4998.01	-0.1549	-0.133612	0.149381	0.331177	0.659771
ENSMUSG00000001802	Lrp3	protein_coding	7	low density lipoprotein receptor-related protein 3	LRP3	20.3473	1.28227	0.174191	0.419106	0.208862	0.51917
ENSMUSG00000001827	Folr1	protein_coding	7	folate receptor 1 (adult)	FOLR1	5.82889	-2.46272	-0.143111	0.422465	0.108578	0.35993
ENSMUSG00000001829	Clpb	protein_coding	7	ClpB caseinolytic peptidase B	CLPB	521.853	-0.268716	-0.230154	0.163975	0.121054	0.38356
ENSMUSG00000001833	Septin7	protein_coding	9	septin 7	SEPTIN7	1450.12	0.233152	0.194547	0.173233	0.210771	0.521912
ENSMUSG00000001844	Zdhhc4	protein_coding	5	zinc finger, DHHC domain containing 4	ZDHHC4	352.164	0.28196	0.200712	0.232838	0.290596	0.618857
ENSMUSG00000001847	Rac1	protein_coding	5	Rac family small GTPase 1	RAC1	4650.38	-0.250402	-0.233926	0.110041	0.0262896	0.142309
ENSMUSG00000001855	Nup214	protein_coding	2	nucleoporin 214	NUP214	1478.76	0.0833858	0.0689768	0.168069	0.652212	0.876995
ENSMUSG00000001864	Aif1l	protein_coding	2	allograft inflammatory factor 1-like	AIF1L	11.4384	-0.818085	-0.144269	0.389976	0.347141	0.67503
ENSMUSG00000001870	Ltbp1	protein_coding	17	latent transforming growth factor beta binding protein 1	LTBP1	1314.96	0.992057	0.918623	0.220029	4.29392e-06	0.000107427
ENSMUSG00000001891	Ugp2	protein_coding	11	UDP-glucose pyrophosphorylase 2	UGP2	1020.29	-0.158754	-0.133044	0.162459	0.365971	0.689979
ENSMUSG00000001909	Trmt1	protein_coding	8	tRNA methyltransferase 1	TRMT1	1076.99	-0.00214588	-0.000922646	0.175842	0.991293	0.997425
ENSMUSG00000001910	Nacc1	protein_coding	8	nucleus accumbens associated 1, BEN and BTB (POZ) domain containing	NACC1	2623.24	-0.332995	-0.292692	0.158145	0.0424754	0.199448
ENSMUSG00000001911	Nfix	protein_coding	8	nuclear factor I/X	NFIX	4037.06	0.533455	0.49062	0.157125	0.000739306	0.00887341
ENSMUSG00000001918	Slc1a5	protein_coding	7	solute carrier family 1 (neutral amino acid transporter), member 5	SLC1A5	2711.77	0.107611	0.0902524	0.163885	0.547518	0.820294
ENSMUSG00000001924	Uba1	protein_coding	X	ubiquitin-like modifier activating enzyme 1	UBA1	6831.98	-0.242937	-0.22869	0.103412	0.0214914	0.123221
ENSMUSG00000001930	Vwf	protein_coding	6	Von Willebrand factor	VWF	682.573	-0.395147	-0.317818	0.209966	0.0755919	0.290105
ENSMUSG00000001942	Siae	protein_coding	9	sialic acid acetylesterase	SIAE	574.365	-0.0339825	-0.029206	0.144396	0.826648	0.950447
ENSMUSG00000001943	Vsig2	protein_coding	9	V-set and immunoglobulin domain containing 2	VSIG2	1743.39	-0.474047	-0.387364	0.21603	0.0342476	0.171741
ENSMUSG00000001946	Esam	protein_coding	9	endothelial cell-specific adhesion molecule	ESAM	148.888	-0.570525	-0.310577	0.343343	0.164437	0.456422
ENSMUSG00000001948	Spa17	protein_coding	9	sperm autoantigenic protein 17	SPA17	25.3627	0.917913	0.3905	0.464767	0.099494	0.340646
ENSMUSG00000001962	Fam50a	protein_coding	X	family with sequence similarity 50, member A	FAM50A	785.713	-0.072222	-0.0547318	0.184631	0.72878	0.911266
ENSMUSG00000001964	Emd	protein_coding	X	emerin	EMD	605.32	-0.0860285	-0.0699679	0.170244	0.647104	0.874559
ENSMUSG00000001983	Taco1	protein_coding	11	translational activator of mitochondrially encoded cytochrome c oxidase I	TACO1	180.494	-0.434679	-0.337584	0.231149	0.0771648	0.293824
ENSMUSG00000001986	Gria3	protein_coding	X	glutamate receptor, ionotropic, AMPA3 (alpha 3)	GRIA3	8.70314	0.677672	0.0514934	0.382912	0.621835	0.862506
ENSMUSG00000001995	Sipa1l2	protein_coding	8	signal-induced proliferation-associated 1 like 2	SIPA1L2	444.229	-0.954097	-0.871968	0.228355	1.99976e-05	0.000413297
ENSMUSG00000001998	Ap4e1	protein_coding	2	adaptor-related protein complex AP-4, epsilon 1	AP4E1	520.594	-0.0875204	-0.0704107	0.174137	0.650497	0.876131
ENSMUSG00000001999	Blvra	protein_coding	2	biliverdin reductase A	BLVRA	311.528	-0.250707	-0.191268	0.20664	0.27619	0.602162
ENSMUSG00000002006	Pdzd4	protein_coding	X	PDZ domain containing 4	PDZD4	34.978	1.37985	0.757661	0.704901	0.0213466	0.122598
ENSMUSG00000002010	Idh3g	protein_coding	X	isocitrate dehydrogenase 3 (NAD+), gamma	IDH3G	1178.77	0.0227403	0.0190407	0.164896	0.900348	0.974041
ENSMUSG00000002012	Pnck	protein_coding	X	pregnancy upregulated non-ubiquitously expressed CaM kinase	PNCK	10.2599	1.56601	0.16144	0.42064	0.183484	0.485216
ENSMUSG00000002014	Ssr4	protein_coding	X	signal sequence receptor, delta	SSR4	994.274	-0.0794294	-0.0688895	0.142907	0.603396	0.852815
ENSMUSG00000002015	Bcap31	protein_coding	X	B cell receptor associated protein 31	BCAP31	3043.13	-0.235345	-0.203935	0.15363	0.146805	0.427449
ENSMUSG00000002017	Fam98a	protein_coding	17	family with sequence similarity 98, member A	FAM98A	654.17	0.148476	0.121649	0.173406	0.434987	0.745059
ENSMUSG00000002020	Ltbp2	protein_coding	12	latent transforming growth factor beta binding protein 2	LTBP2	114.939	0.644678	0.371277	0.359168	0.111806	0.366272
ENSMUSG00000002028	Kmt2a	protein_coding	9	lysine (K)-specific methyltransferase 2A	KMT2A	5736.81	0.137047	0.123264	0.129363	0.3132	0.6418
ENSMUSG00000002031	Ift46	protein_coding	9	intraflagellar transport 46	IFT46	810.966	0.0240541	0.0213715	0.135786	0.867922	0.964411
ENSMUSG00000002032	Tmem25	protein_coding	9	transmembrane protein 25	TMEM25	84.4489	-0.614763	-0.397909	0.328763	0.0839145	0.308769
ENSMUSG00000002033	Cd3g	protein_coding	9	CD3 antigen, gamma polypeptide	CD3G	18.7124	0.804286	0.134524	0.388445	0.371191	0.694348
ENSMUSG00000002043	Trappc6a	protein_coding	7	trafficking protein particle complex 6A	TRAPPC6A	389.213	-0.10678	-0.0718736	0.226206	0.696015	0.89831
ENSMUSG00000002052	Supt6	protein_coding	11	SPT6, histone chaperone and transcription elongation factor	SUPT6H	5085.51	0.0315275	0.0289299	0.120421	0.803113	0.940677
ENSMUSG00000002055	Spag5	protein_coding	11	sperm associated antigen 5	SPAG5	105.898	-1.33709	-1.15362	0.379707	0.000203086	0.00300128
ENSMUSG00000002057	Foxn1	protein_coding	11	forkhead box N1	FOXN1	25.5852	4.27463	3.90158	0.90354	7.74181e-07	2.31011e-05
ENSMUSG00000002058	Unc119	protein_coding	11	unc-119 lipid binding chaperone	UNC119	254.885	0.0089933	0.00669915	0.218245	0.972665	0.991413
ENSMUSG00000002059	Rab34	protein_coding	11	RAB34, member RAS oncogene family	RAB34	173.217	1.73511	1.55115	0.423766	1.66772e-05	0.000354716
ENSMUSG00000002064	Sdf2	protein_coding	11	stromal cell derived factor 2	SDF2	969.709	-0.226759	-0.199284	0.14675	0.141669	0.418671
ENSMUSG00000002068	Ccne1	protein_coding	7	cyclin E1	CCNE1	23.1359	-0.623634	-0.162433	0.374969	0.363329	0.68788
ENSMUSG00000002076	Hsf2bp	protein_coding	17	heat shock transcription factor 2 binding protein	HSF2BP	20.5057	-0.327495	-0.0910849	0.344677	0.608371	0.855586
ENSMUSG00000002083	Bbc3	protein_coding	7	BCL2 binding component 3	BBC3	509.047	0.214496	0.130622	0.258835	0.509894	0.795438
ENSMUSG00000002100	Mybpc3	protein_coding	2	myosin binding protein C, cardiac	MYBPC3	6.86833	3.01279	0.27882	0.535766	0.0204746	0.11896
ENSMUSG00000002102	Psmc3	protein_coding	2	proteasome (prosome, macropain) 26S subunit, ATPase 3	PSMC3	2549.59	-0.212656	-0.194133	0.123344	0.0961523	0.334896
ENSMUSG00000002103	Acp2	protein_coding	2	acid phosphatase 2, lysosomal	ACP2	680.937	-0.00479843	-0.00377653	0.168552	0.979484	0.993048
ENSMUSG00000002105	Slc39a13	protein_coding	2	solute carrier family 39 (metal ion transporter), member 13	SLC39A13	381.148	0.0255941	0.0189484	0.206508	0.915975	0.977308
ENSMUSG00000002107	Celf2	protein_coding	2	CUGBP, Elav-like family member 2	CELF2	673.45	0.482678	0.3973	0.217145	0.031602	0.162298
ENSMUSG00000002108	Nr1h3	protein_coding	2	nuclear receptor subfamily 1, group H, member 3	NR1H3	159.438	-0.523488	-0.31091	0.318579	0.157038	0.444836
ENSMUSG00000002109	Ddb2	protein_coding	2	damage specific DNA binding protein 2	DDB2	301.1	0.402926	0.319694	0.218113	0.0824113	0.305648
ENSMUSG00000002111	Spi1	protein_coding	2	spleen focus forming virus (SFFV) proviral integration oncogene	SPI1	369.428	0.0330159	0.0180938	0.270676	0.929439	0.980023
ENSMUSG00000002129	Sf3a1	protein_coding	11	splicing factor 3a, subunit 1	SF3A1	2032.27	0.0683268	0.0617846	0.123705	0.599381	0.850198
ENSMUSG00000002147	Stat6	protein_coding	10	signal transducer and activator of transcription 6	STAT6	3766.56	-0.369933	-0.335727	0.141805	0.0107691	0.0741647
ENSMUSG00000002204	Napsa	protein_coding	7	napsin A aspartic peptidase	NAPSA	290.407	-0.441018	-0.215534	0.323909	0.305301	0.634893
ENSMUSG00000002205	Vrk3	protein_coding	7	vaccinia related kinase 3	VRK3	721.118	0.0900784	0.0683117	0.197508	0.691241	0.895931
ENSMUSG00000002210	Smg9	protein_coding	7	SMG9 nonsense mediated mRNA decay factor	SMG9	633.586	-0.327471	-0.265764	0.195393	0.117144	0.376258
ENSMUSG00000002221	Paxip1	protein_coding	5	PAX interacting (with transcription-activation domain) protein 1	PAXIP1	875.868	0.181505	0.150972	0.169378	0.323022	0.652879
ENSMUSG00000002222	Rmnd5a	protein_coding	6	required for meiotic nuclear division 5 homolog A	RMND5A	2603.24	-0.113771	-0.100361	0.136315	0.430871	0.741829
ENSMUSG00000002227	Mov10	protein_coding	3	Mov10 RISC complex RNA helicase	MOV10	949.304	-0.671812	-0.631193	0.150397	7.30522e-06	0.000172225
ENSMUSG00000002228	Ppm1j	protein_coding	3	protein phosphatase 1J	PPM1J	71.7478	-0.981839	-0.745048	0.388362	0.00790507	0.0586283
ENSMUSG00000002233	Rhoc	protein_coding	3	ras homolog family member C	RHOC	1201.4	-0.824272	-0.751231	0.208405	5.99625e-05	0.00106282
ENSMUSG00000002249	Tead3	protein_coding	17	TEA domain family member 3	TEAD3	1051.98	-0.0067876	-0.00581649	0.121778	0.957736	0.987496
ENSMUSG00000002250	Ppard	protein_coding	17	peroxisome proliferator activator receptor delta	PPARD	1350.66	-0.325402	-0.2901	0.148985	0.0346524	0.17322
ENSMUSG00000002257	Def6	protein_coding	17	differentially expressed in FDCP 6	DEF6	326.892	0.0822074	0.0589198	0.208903	0.737255	0.914856
ENSMUSG00000002265	Peg3	protein_coding	7	paternally expressed 3	PEG3	38.885	2.96586	0.131873	0.421018	0.0741503	0.286627
ENSMUSG00000002274	Metrn	protein_coding	17	meteorin, glial cell differentiation regulator	METRN	31.0643	1.1195	0.305596	0.474131	0.123153	0.387169
ENSMUSG00000002279	Lmf1	protein_coding	17	lipase maturation factor 1	LMF1	403.299	-0.194649	-0.139332	0.218351	0.441968	0.750017
ENSMUSG00000002280	Ciao3	protein_coding	17	cytosolic iron-sulfur assembly component 3	CIAO3	396.565	-0.366936	-0.319857	0.16731	0.0342775	0.171766
ENSMUSG00000002289	Angptl4	protein_coding	17	angiopoietin-like 4	ANGPTL4	192.093	-1.18065	-0.94331	0.414081	0.00228155	0.0223347
ENSMUSG00000002297	Dbf4	protein_coding	5	DBF4 zinc finger	DBF4	220.253	-0.0791375	-0.0584329	0.201038	0.733777	0.913067
ENSMUSG00000002307	Daxx	protein_coding	17	Fas death domain-associated protein	DAXX	606.493	-0.435926	-0.365866	0.19765	0.0333663	0.168625
ENSMUSG00000002308	Cd320	protein_coding	17	CD320 antigen	CD320	136.927	0.542827	0.370765	0.297294	0.0922629	0.326498
ENSMUSG00000002319	Ipo4	protein_coding	14	importin 4	IPO4	445.479	0.220633	0.151207	0.235971	0.430409	0.741587
ENSMUSG00000002320	Tm9sf1	protein_coding	14	transmembrane 9 superfamily member 1	TM9SF1	1593.42	-0.158326	-0.142396	0.128623	0.239813	0.559628
ENSMUSG00000002324	Rec8	protein_coding	14	REC8 meiotic recombination protein	REC8	26.7498	0.0408549	0.00937157	0.348785	0.95688	0.987325
ENSMUSG00000002325	Irf9	protein_coding	14	interferon regulatory factor 9	IRF9	919.715	-0.260122	-0.196201	0.211786	0.272213	0.597744
ENSMUSG00000002326	Gmpr2	protein_coding	14	guanosine monophosphate reductase 2	GMPR2	377.32	-0.442201	-0.331115	0.244826	0.093056	0.328207
ENSMUSG00000002329	Mdp1	protein_coding	14	magnesium-dependent phosphatase 1	MDP1	283.307	-0.490247	-0.408504	0.211446	0.0242942	0.134755
ENSMUSG00000002332	Dhrs1	protein_coding	14	dehydrogenase/reductase (SDR family) member 1	DHRS1	465.009	-0.301726	-0.259012	0.166477	0.0846543	0.310671
ENSMUSG00000002342	Tmem161a	protein_coding	8	transmembrane protein 161A	TMEM161A	682.493	-0.481584	-0.398956	0.212661	0.0282233	0.149335
ENSMUSG00000002343	Armc6	protein_coding	8	armadillo repeat containing 6	ARMC6	148.867	-0.667995	-0.487257	0.310513	0.0353765	0.176104
ENSMUSG00000002345	Borcs8	protein_coding	8	BLOC-1 related complex subunit 8	BORCS8	424.191	-0.310822	-0.2468	0.200435	0.151742	0.436051
ENSMUSG00000002346	Slc25a42	protein_coding	8	solute carrier family 25, member 42	SLC25A42	188.512	0.041063	0.0216063	0.274963	0.914856	0.977308
ENSMUSG00000002365	Snx9	protein_coding	17	sorting nexin 9	SNX9	1727.66	-0.382165	-0.355095	0.126233	0.00287798	0.0267755
ENSMUSG00000002372	Ranbp3	protein_coding	17	RAN binding protein 3	RANBP3	1554.91	-0.0132747	-0.0112266	0.142153	0.930617	0.980535
ENSMUSG00000002379	Ndufa11	protein_coding	17	NADH:ubiquinone oxidoreductase subunit A11	NDUFA11	287.781	-0.201065	-0.123963	0.253205	0.52456	0.804552
ENSMUSG00000002384	Bmp8b	protein_coding	4	bone morphogenetic protein 8b	BMP8A,BMP8B	120.287	0.167676	0.0735442	0.301048	0.710774	0.904628
ENSMUSG00000002393	Nr2f6	protein_coding	8	nuclear receptor subfamily 2, group F, member 6	NR2F6	1590.45	-0.464594	-0.379795	0.216118	0.0386168	0.187106
ENSMUSG00000002395	Use1	protein_coding	8	unconventional SNARE in the ER 1 homolog (S. cerevisiae)	USE1	1278.6	0.221872	0.202436	0.125669	0.0885073	0.31899
ENSMUSG00000002396	Ocel1	protein_coding	8	occludin/ELL domain containing 1	OCEL1	341.82	-0.551784	-0.444806	0.24009	0.0249879	0.137285
ENSMUSG00000002409	Dyrk1b	protein_coding	7	dual-specificity tyrosine-(Y)-phosphorylation regulated kinase 1b	DYRK1B	606.255	0.14219	0.102739	0.213595	0.56868	0.832665
ENSMUSG00000002413	Braf	protein_coding	6	Braf transforming gene	BRAF	1263.58	0.141999	0.118392	0.165644	0.430858	0.741829
ENSMUSG00000002416	Ndufb2	protein_coding	6	NADH:ubiquinone oxidoreductase subunit B2	NDUFB2	273.327	-0.291369	-0.209152	0.230486	0.266179	0.590994
ENSMUSG00000002428	Hltf	protein_coding	3	helicase-like transcription factor	HLTF	752.074	0.108228	0.090684	0.160844	0.5362	0.81305
ENSMUSG00000002455	Prpf6	protein_coding	2	pre-mRNA splicing factor 6	PRPF6	1550.19	0.136458	0.123983	0.123106	0.288922	0.616254
ENSMUSG00000002458	Rgs19	protein_coding	2	regulator of G-protein signaling 19	RGS19	182.102	0.321279	0.169739	0.295117	0.409735	0.726222
ENSMUSG00000002475	Abhd3	protein_coding	18	abhydrolase domain containing 3	ABHD3	117.704	-0.63849	-0.375498	0.353343	0.106422	0.355379
ENSMUSG00000002477	Snrpd1	protein_coding	18	small nuclear ribonucleoprotein D1	SNRPD1	366.072	0.381246	0.316132	0.19573	0.064015	0.261327
ENSMUSG00000002486	Tchp	protein_coding	5	trichoplein, keratin filament binding	TCHP	373.512	0.361598	0.283947	0.214867	0.118345	0.37832
ENSMUSG00000002489	Tiam1	protein_coding	16	T cell lymphoma invasion and metastasis 1	TIAM1	459.838	0.645551	0.565263	0.21335	0.00243431	0.0234705
ENSMUSG00000002496	Tsc2	protein_coding	17	TSC complex subunit 2	TSC2	2092.03	-0.0765342	-0.0650468	0.151757	0.640631	0.871166
ENSMUSG00000002504	Nherf2	protein_coding	17	NHERF family PDZ scaffold protein 2	NHERF2	1181.53	0.170238	0.133441	0.191208	0.425656	0.73751
ENSMUSG00000002524	Puf60	protein_coding	15	poly-U binding splicing factor 60	PUF60	2349.94	0.0784476	0.073076	0.113476	0.50712	0.794186
ENSMUSG00000002546	Golga2	protein_coding	2	golgi autoantigen, golgin subfamily a, 2	GOLGA2	2650.84	0.128344	0.117281	0.119308	0.302353	0.63248
ENSMUSG00000002550	Uck1	protein_coding	2	uridine-cytidine kinase 1	UCK1	458.253	-0.131047	-0.106948	0.171735	0.48721	0.780636
ENSMUSG00000002565	Scin	protein_coding	12	scinderin	SCIN	512.694	-6.59218	-6.32872	0.923211	2.92092e-13	2.791e-11
ENSMUSG00000002578	Ikzf4	protein_coding	10	IKAROS family zinc finger 4	IKZF4	121.849	0.491855	0.276416	0.320087	0.204285	0.513539
ENSMUSG00000002580	Mien1	protein_coding	11	migration and invasion enhancer 1	MIEN1	357.84	-0.361845	-0.270855	0.230022	0.151861	0.436102
ENSMUSG00000002588	Pon1	protein_coding	6	paraoxonase 1	PON1	3.41411	0.551505	0.019299	0.386954	0.7898	0.935599
ENSMUSG00000002602	Axl	protein_coding	7	AXL receptor tyrosine kinase	AXL	1857.97	0.176484	0.0381962	0.352005	0.818695	0.946442
ENSMUSG00000002603	Tgfb1	protein_coding	7	transforming growth factor, beta 1	TGFB1	1036.85	0.327024	0.253422	0.213634	0.160611	0.45039
ENSMUSG00000002608	Ccdc97	protein_coding	7	coiled-coil domain containing 97	CCDC97	1386.06	-0.0194997	-0.0169924	0.134708	0.891818	0.970959
ENSMUSG00000002617	Zfp40	protein_coding	17	zinc finger protein 40		109.771	0.484943	0.265327	0.322067	0.221515	0.536527
ENSMUSG00000002625	Akap8l	protein_coding	17	A kinase (PRKA) anchor protein 8-like	AKAP8L	1476.81	0.00835551	0.00723925	0.169603	0.964553	0.989931
ENSMUSG00000002633	Shh	protein_coding	5	sonic hedgehog	SHH	949.394	-2.94515	-2.87653	0.320801	1.69658e-20	3.57505e-18
ENSMUSG00000002635	Pdcd2l	protein_coding	7	programmed cell death 2-like	PDCD2L	290.235	-0.104184	-0.0727365	0.220935	0.693302	0.896972
ENSMUSG00000002658	Gtf2f1	protein_coding	17	general transcription factor IIF, polypeptide 1	GTF2F1	1107.32	-0.0172712	-0.0137454	0.159971	0.921435	0.978076
ENSMUSG00000002660	Clpp	protein_coding	17	caseinolytic mitochondrial matrix peptidase proteolytic subunit	CLPP	417.383	-0.25977	-0.176381	0.240086	0.357485	0.682463
ENSMUSG00000002661	Alkbh7	protein_coding	17	alkB homolog 7	ALKBH7	133.916	-0.290101	-0.157575	0.285364	0.436772	0.746645
ENSMUSG00000002664	Pspn	protein_coding	17	persephin	PSPN	4.41445	0.0122693	0.000965158	0.382765	0.994209	0.998312
ENSMUSG00000002668	Dennd1c	protein_coding	17	DENN domain containing 1C	DENND1C	131.157	0.329348	0.189528	0.283983	0.356964	0.682442
ENSMUSG00000002679	Med6	protein_coding	12	mediator complex subunit 6	MED6	134.455	0.399073	0.26467	0.270825	0.199844	0.507304
ENSMUSG00000002688	Prkd1	protein_coding	12	protein kinase D1	PRKD1	302.388	1.15553	1.00325	0.330788	0.000263135	0.00375704
ENSMUSG00000002699	Lcp2	protein_coding	11	lymphocyte cytosolic protein 2	LCP2	226.977	0.533098	0.339985	0.310401	0.125374	0.39094
ENSMUSG00000002718	Cse1l	protein_coding	2	chromosome segregation 1-like (S. cerevisiae)	CSE1L	908.479	0.00562509	0.00480309	0.177888	0.977507	0.992927
ENSMUSG00000002728	Naa20	protein_coding	2	N(alpha)-acetyltransferase 20, NatB catalytic subunit	NAA20	445.599	-0.0508363	-0.0413466	0.167844	0.78384	0.933831
ENSMUSG00000002731	Prkra	protein_coding	2	protein kinase, interferon inducible double stranded RNA dependent activator	PRKRA	290.315	0.135938	0.0909006	0.232439	0.630379	0.86639
ENSMUSG00000002732	Fkbp7	protein_coding	2	FK506 binding protein 7	FKBP7	30.7774	-0.0028441	-0.000227238	0.322923	0.995993	0.998788
ENSMUSG00000002733	Plekha3	protein_coding	2	pleckstrin homology domain-containing, family A (phosphoinositide binding specific) member 3	PLEKHA3	597.436	-0.325082	-0.27975	0.168038	0.0644903	0.262638
ENSMUSG00000002741	Ykt6	protein_coding	11	YKT6 v-SNARE homolog (S. cerevisiae)	YKT6	2066.06	-0.41231	-0.381431	0.133151	0.00226572	0.0222117
ENSMUSG00000002748	Baz1b	protein_coding	5	bromodomain adjacent to zinc finger domain, 1B	BAZ1B	3777.36	0.0919798	0.0834671	0.122415	0.473708	0.772197
ENSMUSG00000002763	Pex6	protein_coding	17	peroxisomal biogenesis factor 6	PEX6	1436.5	-0.289476	-0.243024	0.175719	0.120952	0.383354
ENSMUSG00000002767	Mrpl2	protein_coding	17	mitochondrial ribosomal protein L2	MRPL2	549.507	-0.613443	-0.565647	0.15924	0.000116616	0.00188132
ENSMUSG00000002768	Mea1	protein_coding	17	male enhanced antigen 1	MEA1	1150.89	-0.429607	-0.388706	0.151903	0.00544413	0.0442281
ENSMUSG00000002769	Gnmt	protein_coding	17	glycine N-methyltransferase	GNMT	13.8651	0.796749	0.118511	0.386292	0.405735	0.723604
ENSMUSG00000002771	Grin2d	protein_coding	7	glutamate receptor, ionotropic, NMDA2D (epsilon 4)	GRIN2D	156.295	0.93768	0.693436	0.389863	0.0120229	0.0806524
ENSMUSG00000002778	Kdelr1	protein_coding	7	KDEL (Lys-Asp-Glu-Leu) endoplasmic reticulum protein retention receptor 1	KDELR1	1180.01	-0.0932339	-0.0703718	0.194144	0.674068	0.886195
ENSMUSG00000002781	Tmem143	protein_coding	7	transmembrane protein 143	TMEM143	172.812	0.146392	0.102027	0.223224	0.580948	0.839649
ENSMUSG00000002797	Ggct	protein_coding	6	gamma-glutamyl cyclotransferase	GGCT	88.6882	0.621928	0.367284	0.348884	0.113312	0.369277
ENSMUSG00000002799	Jag2	protein_coding	12	jagged 2	JAG2	1011.73	-0.155477	-0.119078	0.195478	0.481242	0.777273
ENSMUSG00000002803	Btbd6	protein_coding	12	BTB (POZ) domain containing 6	BTBD6	366.872	-0.358087	-0.272616	0.223972	0.142823	0.42077
ENSMUSG00000002804	Nudt14	protein_coding	12	nudix hydrolase 14	NUDT14	299.155	-0.290012	-0.223004	0.211453	0.214304	0.526297
ENSMUSG00000002808	Epdr1	protein_coding	13	ependymin related protein 1 (zebrafish)	EPDR1	134.599	0.0222243	0.0128007	0.262971	0.949906	0.986339
ENSMUSG00000002812	Flii	protein_coding	11	flightless I actin binding protein	FLII	5305.64	-0.283842	-0.26624	0.10849	0.0103215	0.0717832
ENSMUSG00000002814	Top3a	protein_coding	11	topoisomerase (DNA) III alpha	TOP3A	532.183	-0.173485	-0.136288	0.188814	0.409179	0.726222
ENSMUSG00000002820	Atg4d	protein_coding	9	autophagy related 4D, cysteine peptidase	ATG4D	1355.33	-0.458562	-0.420833	0.145873	0.00189618	0.0192347
ENSMUSG00000002825	Qtrt1	protein_coding	9	queuine tRNA-ribosyltransferase catalytic subunit 1	QTRT1	466.742	0.10535	0.0861879	0.172842	0.581018	0.839649
ENSMUSG00000002831	Plin4	protein_coding	17	perilipin 4	PLIN4	26.4699	1.01272	0.211617	0.420684	0.212666	0.524543
ENSMUSG00000002833	Hdgfl2	protein_coding	17	HDGF like 2	HDGFL2	1277.96	-0.061297	-0.0517987	0.153241	0.712013	0.905299
ENSMUSG00000002835	Chaf1a	protein_coding	17	chromatin assembly factor 1, subunit A (p150)	CHAF1A	300.454	-0.172755	-0.125442	0.212794	0.482469	0.777616
ENSMUSG00000002844	Adprh	protein_coding	16	ADP-ribosylarginine hydrolase	ADPRH	682.323	-0.154313	-0.119382	0.192163	0.474869	0.772909
ENSMUSG00000002845	Tmem39a	protein_coding	16	transmembrane protein 39a	TMEM39A	614.1	0.22198	0.190181	0.160292	0.193276	0.498998
ENSMUSG00000002846	Timmdc1	protein_coding	16	translocase of inner mitochondrial membrane domain containing 1	TIMMDC1	379.852	-0.271185	-0.223538	0.18149	0.163988	0.455934
ENSMUSG00000002847	Pla1a	protein_coding	16	phospholipase A1 member A	PLA1A	26.7573	-0.964341	-0.387389	0.476865	0.0972343	0.336973
ENSMUSG00000002870	Mcm2	protein_coding	6	minichromosome maintenance complex component 2	MCM2	523.583	0.104142	0.0799062	0.193713	0.636749	0.869589
ENSMUSG00000002871	Tpra1	protein_coding	6	transmembrane protein, adipocyte asscociated 1	TPRA1	656.915	-0.201291	-0.159278	0.188882	0.334883	0.663775
ENSMUSG00000002881	Nab1	protein_coding	1	Ngfi-A binding protein 1	NAB1	1117.58	0.147269	0.127168	0.151201	0.36272	0.687428
ENSMUSG00000002885	Adgre5	protein_coding	8	adhesion G protein-coupled receptor E5	ADGRE2,ADGRE5	3525.7	0.123803	0.0907716	0.208742	0.610073	0.85625
ENSMUSG00000002897	Il17ra	protein_coding	6	interleukin 17 receptor A	IL17RA	768.127	0.0442733	0.0370462	0.163198	0.804811	0.941412
ENSMUSG00000002900	Lamb1	protein_coding	12	laminin B1	LAMB1	245.047	2.54544	2.46684	0.325443	2.07874e-15	2.60671e-13
ENSMUSG00000002908	Kcnn1	protein_coding	8	potassium intermediate/small conductance calcium-activated channel, subfamily N, member 1	KCNN1	8.67017	6.57213	6.99653	2.89407	2.11187e-05	0.000433836
ENSMUSG00000002910	Arrdc2	protein_coding	8	arrestin domain containing 2	ARRDC2	306.021	-0.414254	-0.340218	0.204423	0.0531345	0.230833
ENSMUSG00000002944	Cd36	protein_coding	5	CD36 molecule	CD36	1005.27	-0.413752	-0.132552	0.345775	0.479488	0.776093
ENSMUSG00000002948	Map2k7	protein_coding	8	mitogen-activated protein kinase kinase 7	MAP2K7	1024.32	0.132469	0.115558	0.143592	0.386118	0.707127
ENSMUSG00000002949	Timm44	protein_coding	8	translocase of inner mitochondrial membrane 44	TIMM44	796.835	-0.0465046	-0.0407804	0.135949	0.747991	0.919403
ENSMUSG00000002957	Ap2a2	protein_coding	7	adaptor-related protein complex 2, alpha 2 subunit	AP2A2	1931.42	-0.0630021	-0.0569624	0.122513	0.624553	0.863269
ENSMUSG00000002963	Pnkp	protein_coding	7	polynucleotide kinase 3'- phosphatase	PNKP	646.675	-0.200439	-0.178031	0.147927	0.199764	0.507304
ENSMUSG00000002968	Med25	protein_coding	7	mediator complex subunit 25	MED25	2015.29	0.104866	0.0859717	0.171314	0.578669	0.838778
ENSMUSG00000002980	Bcam	protein_coding	7	basal cell adhesion molecule	BCAM	9038.7	1.27009	1.21682	0.204208	2.75256e-10	1.64544e-08
ENSMUSG00000002981	Clptm1	protein_coding	7	cleft lip and palate associated transmembrane protein 1	CLPTM1	2219.79	-0.270875	-0.232559	0.162878	0.115169	0.372773
ENSMUSG00000002983	Relb	protein_coding	7	avian reticuloendotheliosis viral (v-rel) oncogene related B	RELB	756.284	-0.353164	-0.28064	0.207785	0.113229	0.369146
ENSMUSG00000002984	Tomm40	protein_coding	7	translocase of outer mitochondrial membrane 40	TOMM40	1045.26	-0.323657	-0.268795	0.185037	0.0991673	0.34004
ENSMUSG00000002985	Apoe	protein_coding	7	apolipoprotein E	APOE	1205.34	0.242703	0.0768113	0.333295	0.679766	0.889446
ENSMUSG00000002996	Hbp1	protein_coding	12	high mobility group box transcription factor 1	HBP1	2255.16	0.0816257	0.0732379	0.115457	0.49823	0.788686
ENSMUSG00000002997	Prkar2b	protein_coding	12	protein kinase, cAMP dependent regulatory, type II beta	PRKAR2B	276.782	0.583831	0.39912	0.308228	0.0767606	0.293049
ENSMUSG00000003031	Cdkn1b	protein_coding	6	cyclin-dependent kinase inhibitor 1B	CDKN1B	1480.02	0.342301	0.314147	0.132636	0.0116529	0.0788435
ENSMUSG00000003032	Klf4	protein_coding	4	Kruppel-like factor 4 (gut)	KLF4	13441.5	-0.881235	-0.840152	0.146133	1.23483e-09	6.52197e-08
ENSMUSG00000003033	Ap1m1	protein_coding	8	adaptor-related protein complex AP-1, mu subunit 1	AP1M1	701.969	0.382516	0.334402	0.168867	0.0283834	0.149911
ENSMUSG00000003037	Rab8a	protein_coding	8	RAB8A, member RAS oncogene family	RAB8A	2026.34	-0.476086	-0.443868	0.133988	0.000423027	0.00561797
ENSMUSG00000003038	Hmgn2	protein_coding	4	high mobility group nucleosomal binding domain 2	HMGN2	575.282	0.170361	0.13008	0.199865	0.451502	0.758253
ENSMUSG00000003039	Fam32a	protein_coding	8	family with sequence similarity 32, member A	FAM32A	2299.87	-0.241501	-0.204327	0.166422	0.173493	0.469881
ENSMUSG00000003051	Elf3	protein_coding	1	E74-like factor 3	ELF3	11846.2	-0.672519	-0.63324	0.14833	5.31104e-06	0.000128775
ENSMUSG00000003062	Stard3nl	protein_coding	13	STARD3 N-terminal like	STARD3NL	446.859	-0.0450912	-0.0356108	0.177863	0.820903	0.947836
ENSMUSG00000003068	Stk11	protein_coding	10	serine/threonine kinase 11	STK11	3377.88	-0.159207	-0.136141	0.118428	0.197028	0.503888
ENSMUSG00000003070	Efna2	protein_coding	10	ephrin A2	EFNA2	16.1695	1.10611	0.230662	0.434728	0.178327	0.477767
ENSMUSG00000003072	Atp5d	protein_coding	10	ATP synthase, H+ transporting, mitochondrial F1 complex, delta subunit	ATP5F1D	1254.39	-0.451988	-0.33242	0.252754	0.097889	0.338142
ENSMUSG00000003099	Ppp5c	protein_coding	7	protein phosphatase 5, catalytic subunit	PPP5C	1418.25	-0.219476	-0.188702	0.15624	0.18574	0.488298
ENSMUSG00000003119	Cdk12	protein_coding	11	cyclin-dependent kinase 12	CDK12	2425.97	0.0386229	0.035534	0.126253	0.77187	0.928567
ENSMUSG00000003123	Lipe	protein_coding	7	lipase, hormone sensitive	LIPE	1117.62	-0.0600612	-0.0500082	0.160987	0.732987	0.912663
ENSMUSG00000003131	Pafah1b2	protein_coding	9	platelet-activating factor acetylhydrolase, isoform 1b, subunit 2	PAFAH1B2	1745.5	0.218088	0.184007	0.167651	0.225438	0.541493
ENSMUSG00000003134	Tbc1d8	protein_coding	1	TBC1 domain family, member 8	TBC1D8	450.627	0.179131	0.150683	0.164479	0.31269	0.641448
ENSMUSG00000003135	Cnot11	protein_coding	1	CCR4-NOT transcription complex, subunit 11	CNOT11	436.137	0.202218	0.157857	0.195374	0.352966	0.679342
ENSMUSG00000003153	Slc2a3	protein_coding	6	solute carrier family 2 (facilitated glucose transporter), member 3	SLC2A14,SLC2A3	104.335	-0.232086	-0.108327	0.297623	0.585575	0.842839
ENSMUSG00000003154	Foxj2	protein_coding	6	forkhead box J2	FOXJ2	1399.62	-0.0664612	-0.0594041	0.126092	0.616975	0.86034
ENSMUSG00000003161	Sri	protein_coding	5	sorcin	SRI	3406.77	-0.614712	-0.566008	0.163377	0.000166345	0.00254498
ENSMUSG00000003166	Dgcr2	protein_coding	16	DiGeorge syndrome critical region gene 2	DGCR2	1744.32	-0.217321	-0.197357	0.12856	0.103788	0.349781
ENSMUSG00000003184	Irf3	protein_coding	7	interferon regulatory factor 3	IRF3	1280.7	-0.239148	-0.209384	0.149824	0.129048	0.397488
ENSMUSG00000003190	Bcl2l12	protein_coding	7	BCL2-like 12 (proline rich)	BCL2L12	224.718	0.186297	0.119896	0.244177	0.534188	0.811566
ENSMUSG00000003198	Zfp959	protein_coding	17	zinc finger protein 959		127.771	0.409473	0.283943	0.262418	0.164591	0.456662
ENSMUSG00000003199	Mpnd	protein_coding	17	MPN domain containing	MPND	982.028	-0.134483	-0.112113	0.163391	0.448765	0.75583
ENSMUSG00000003200	Sh3gl1	protein_coding	17	SH3-domain GRB2-like 1	SH3GL1	1168.85	0.129155	0.117111	0.124375	0.321312	0.651473
ENSMUSG00000003206	Ebi3	protein_coding	17	Epstein-Barr virus induced gene 3	EBI3	14.3973	1.56826	0.207829	0.444462	0.133866	0.406511
ENSMUSG00000003208	Yju2	protein_coding	17	YJU2 splicing factor	YJU2	230.319	0.00593986	0.00444238	0.222236	0.982414	0.994381
ENSMUSG00000003226	Ranbp2	protein_coding	10	RAN binding protein 2	RANBP2,RGPD1,RGPD2,RGPD3,RGPD4,RGPD5,RGPD6,RGPD8	6170.16	0.316128	0.285157	0.141823	0.0306954	0.159
ENSMUSG00000003227	Edar	protein_coding	10	ectodysplasin-A receptor	EDAR	2.42151	-3.17613	-0.0481387	0.395659	0.266812
ENSMUSG00000003228	Grk5	protein_coding	19	G protein-coupled receptor kinase 5	GRK5	477.025	-0.602281	-0.493023	0.243501	0.0145479	0.09327
ENSMUSG00000003233	Dvl3	protein_coding	16	dishevelled segment polarity protein 3	DVL3	1310.21	0.267154	0.22709	0.167969	0.133896	0.406511
ENSMUSG00000003234	Abcf3	protein_coding	16	ATP-binding cassette, sub-family F (GCN20), member 3	ABCF3	1168.88	-0.0993559	-0.0862055	0.143802	0.518023	0.800271
ENSMUSG00000003235	Eif2b5	protein_coding	16	eukaryotic translation initiation factor 2B, subunit 5 epsilon	EIF2B5	770.68	-0.126627	-0.109024	0.149039	0.427646	0.739517
ENSMUSG00000003269	Cyth2	protein_coding	7	cytohesin 2	CYTH2	2299.06	0.0430569	0.0388226	0.126595	0.747268	0.919389
ENSMUSG00000003271	Sult2b1	protein_coding	7	sulfotransferase family, cytosolic, 2B, member 1	SULT2B1	90.812	-0.671275	-0.452053	0.33634	0.0565468	0.240845
ENSMUSG00000003273	Car11	protein_coding	7	carbonic anhydrase 11	CA11	23.5664	0.137257	0.0200739	0.364801	0.887336	0.970292
ENSMUSG00000003279	Dlgap1	protein_coding	17	DLG associated protein 1	DLGAP1	26.3474	-2.08568	-1.19991	1.15584	0.00858607	0.0624168
ENSMUSG00000003282	Plag1	protein_coding	4	pleiomorphic adenoma gene 1	PLAG1	13.3003	0.161653	0.0198361	0.369478	0.879753	0.968772
ENSMUSG00000003283	Hck	protein_coding	2	hemopoietic cell kinase	HCK	1884.18	-1.24869	-1.18204	0.222411	1.07833e-08	4.70965e-07
ENSMUSG00000003299	Mrpl4	protein_coding	9	mitochondrial ribosomal protein L4	MRPL4	512.098	-0.166063	-0.126701	0.197625	0.45705	0.76299
ENSMUSG00000003308	Keap1	protein_coding	9	kelch-like ECH-associated protein 1	KEAP1	1222.75	-0.127161	-0.107851	0.155826	0.449356	0.756327
ENSMUSG00000003309	Ap1m2	protein_coding	9	adaptor protein complex AP-1, mu 2 subunit	AP1M2	1261.42	-0.442312	-0.405713	0.145332	0.00268189	0.0253669
ENSMUSG00000003316	Glg1	protein_coding	8	golgi apparatus protein 1	GLG1	6325.78	0.0441456	0.0389928	0.134255	0.757155	0.922028
ENSMUSG00000003341	Atp8b3	protein_coding	10	ATPase, class I, type 8B, member 3	ATP8B3	11.1022	0.240961	0.0273388	0.371711	0.828109	0.951144
ENSMUSG00000003344	Btbd2	protein_coding	10	BTB (POZ) domain containing 2	BTBD2	871.025	0.229388	0.178773	0.198968	0.299048	0.628549
ENSMUSG00000003345	Csnk1g2	protein_coding	10	casein kinase 1, gamma 2	CSNK1G2	2806.04	-0.260735	-0.240819	0.125571	0.0438955	0.204007
ENSMUSG00000003346	Abhd17a	protein_coding	10	abhydrolase domain containing 17A	ABHD17A	663.013	-0.430933	-0.330574	0.234846	0.0860947	0.313836
ENSMUSG00000003348	Mob3a	protein_coding	10	MOB kinase activator 3A	MOB3A	539.279	0.173541	0.136893	0.189296	0.410375	0.726648
ENSMUSG00000003352	Cacnb3	protein_coding	15	calcium channel, voltage-dependent, beta 3 subunit	CACNB3	1761.69	-0.204987	-0.182558	0.137978	0.156333	0.443811
ENSMUSG00000003354	Ccdc65	protein_coding	15	coiled-coil domain containing 65	CCDC65	27.3167	2.1303	0.284525	0.524904	0.0463291	0.211235
ENSMUSG00000003355	Fkbp11	protein_coding	15	FK506 binding protein 11	FKBP11	71.4131	0.305976	0.135261	0.31276	0.502126	0.790593
ENSMUSG00000003360	Ddx23	protein_coding	15	DEAD box helicase 23	DDX23	1775.54	-0.0554679	-0.0499272	0.122768	0.667407	0.883247
ENSMUSG00000003363	Pld3	protein_coding	7	phospholipase D family, member 3	PLD3	1896.43	-0.408807	-0.313059	0.230269	0.098575	0.339315
ENSMUSG00000003378	Grik5	protein_coding	7	glutamate receptor, ionotropic, kainate 5 (gamma 2)	GRIK5	339.838	1.64935	1.57363	0.264872	2.15666e-10	1.30808e-08
ENSMUSG00000003379	Cd79a	protein_coding	7	CD79A antigen (immunoglobulin-associated alpha)	CD79A	26.8123	0.474455	0.0685018	0.371679	0.623669	0.86297
ENSMUSG00000003380	Rabac1	protein_coding	7	Rab acceptor 1 (prenylated)	RABAC1	1937.76	-0.0577543	-0.0479178	0.162346	0.745516	0.919024
ENSMUSG00000003382	Etv3	protein_coding	3	ets variant 3	ETV3	4982.02	-0.597628	-0.533649	0.184125	0.00120955	0.0133783
ENSMUSG00000003402	Prkcsh	protein_coding	9	protein kinase C substrate 80K-H	PRKCSH	3144.28	-0.151876	-0.13516	0.134116	0.28206	0.609182
ENSMUSG00000003410	Elavl3	protein_coding	9	ELAV like RNA binding protein 3	ELAVL3	8.2876	-1.41911	-0.128755	0.40561	0.254928	0.57729
ENSMUSG00000003411	Rab3b	protein_coding	4	RAB3B, member RAS oncogene family	RAB3B	73.1472	-0.792997	-0.510426	0.388105	0.045315	0.208097
ENSMUSG00000003418	St8sia6	protein_coding	2	ST8 alpha-N-acetyl-neuraminide alpha-2,8-sialyltransferase 6	ST8SIA6	1420.82	-1.45509	-1.40706	0.199131	1.37487e-13	1.37757e-11
ENSMUSG00000003420	Fcgrt	protein_coding	7	Fc fragment of IgG receptor and transporter	FCGRT	443.732	0.602339	0.469431	0.268043	0.0279967	0.148634
ENSMUSG00000003421	Nosip	protein_coding	7	nitric oxide synthase interacting protein	NOSIP	721.782	0.0773588	0.0688325	0.133171	0.583631	0.841166
ENSMUSG00000003423	Pih1d1	protein_coding	7	PIH1 domain containing 1	PIH1D1	393.048	-0.0400584	-0.0302158	0.188904	0.852317	0.959643
ENSMUSG00000003429	Rps11	protein_coding	7	ribosomal protein S11	RPS11	4075.23	0.507148	0.46858	0.14726	0.000626274	0.00777706
ENSMUSG00000003435	Supt5	protein_coding	7	suppressor of Ty 5, DSIF elongation factor subunit	SUPT5H	3640.33	0.0143536	0.0133636	0.108557	0.898873	0.973712
ENSMUSG00000003437	Paf1	protein_coding	7	Paf1, RNA polymerase II complex component	PAF1	1132.76	0.172234	0.154016	0.134555	0.222895	0.537802
ENSMUSG00000003438	Timm50	protein_coding	7	translocase of inner mitochondrial membrane 50	TIMM50	405.985	-0.216266	-0.155339	0.219857	0.393727	0.713518
ENSMUSG00000003444	Med29	protein_coding	7	mediator complex subunit 29	MED29	165.915	0.101303	0.0713968	0.219323	0.698411	0.899785
ENSMUSG00000003452	Bicd1	protein_coding	6	BICD cargo adaptor 1	BICD1	657.766	-0.202218	-0.170508	0.164433	0.251989	0.574417
ENSMUSG00000003458	Ncstn	protein_coding	1	nicastrin	NCSTN	3875.82	0.0641559	0.0583573	0.120761	0.612575	0.857993
ENSMUSG00000003464	Pex19	protein_coding	1	peroxisomal biogenesis factor 19	PEX19	1090.67	-0.0459258	-0.0387331	0.153194	0.782203	0.932966
ENSMUSG00000003469	Phyhip	protein_coding	14	phytanoyl-CoA hydroxylase interacting protein	PHYHIP	5.9453	-3.06884	-0.0961385	0.406693	0.123095	0.387087
ENSMUSG00000003477	Inmt	protein_coding	6	indolethylamine N-methyltransferase	INMT	17.7035	1.23422	0.208723	0.432276	0.178961	0.478664
ENSMUSG00000003484	Cyp4f18	protein_coding	8	cytochrome P450, family 4, subfamily f, polypeptide 18	CYP4F11,CYP4F12,CYP4F2,CYP4F3,CYP4F8	104.632	1.00724	0.654496	0.469327	0.0236645	0.132368
ENSMUSG00000003500	Impdh1	protein_coding	6	inosine monophosphate dehydrogenase 1	IMPDH1	772.5	0.312375	0.251595	0.197506	0.141982	0.419239
ENSMUSG00000003518	Dusp3	protein_coding	11	dual specificity phosphatase 3 (vaccinia virus phosphatase VH1-related)	DUSP3	741.298	0.0692861	0.0559786	0.187938	0.744879	0.918794
ENSMUSG00000003526	Prodh	protein_coding	16	proline dehydrogenase	PRODH	382.341	0.43159	0.371272	0.185029	0.0236022	0.132064
ENSMUSG00000003527	Ess2	protein_coding	16	ess-2 splicing factor	ESS2	488.127	-0.0280861	-0.0231315	0.160432	0.872967	0.966087
ENSMUSG00000003528	Slc25a1	protein_coding	16	solute carrier family 25 (mitochondrial carrier, citrate transporter), member 1	SLC25A1	1192.67	-0.511273	-0.442714	0.193741	0.00945513	0.0671052
ENSMUSG00000003531	Dgcr6	protein_coding	16	DiGeorge syndrome critical region gene 6	DGCR6,DGCR6L	205.946	-0.0189647	-0.0112849	0.213707	0.940634	0.983656
ENSMUSG00000003534	Ddr1	protein_coding	17	discoidin domain receptor family, member 1	DDR1	3382.41	-0.236593	-0.216075	0.124397	0.0657538	0.265404
ENSMUSG00000003541	Ier3	protein_coding	17	immediate early response 3	IER3	2312.8	0.320419	0.25221	0.207213	0.154338	0.440276
ENSMUSG00000003545	Fosb	protein_coding	7	FBJ osteosarcoma oncogene B	FOSB	59827.9	0.261128	0.215492	0.181485	0.181316	0.482124
ENSMUSG00000003546	Klc4	protein_coding	17	kinesin light chain 4	KLC4	2138.02	-0.827494	-0.79192	0.14456	8.1469e-09	3.65181e-07
ENSMUSG00000003549	Ercc1	protein_coding	7	excision repair cross-complementing rodent repair deficiency, complementation group 1	ERCC1	314.337	0.395781	0.284721	0.249518	0.152346	0.436771
ENSMUSG00000003559	As3mt	protein_coding	19	arsenite methyltransferase	AS3MT	528.34	-0.438009	-0.395981	0.154133	0.005203	0.0426934
ENSMUSG00000003573	Homer3	protein_coding	8	homer scaffolding protein 3	HOMER3	370.264	0.0440009	0.032164	0.207692	0.856994	0.961192
ENSMUSG00000003575	Crtc1	protein_coding	8	CREB regulated transcription coactivator 1	CRTC1	554.589	0.315907	0.245871	0.210777	0.169905	0.465095
ENSMUSG00000003581	Rnf215	protein_coding	11	ring finger protein 215	RNF215	425.449	-0.270412	-0.223573	0.180131	0.161541	0.452006
ENSMUSG00000003585	Sec14l2	protein_coding	11	SEC14-like lipid binding 2	SEC14L2	102.275	-0.310773	-0.165323	0.291325	0.417266	0.731305
ENSMUSG00000003604	Aven	protein_coding	2	apoptosis, caspase activation inhibitor	AVEN	292.655	-0.4599	-0.397201	0.186441	0.0161037	0.0999875
ENSMUSG00000003617	Cp	protein_coding	3	ceruloplasmin	CP	8209.66	3.00917	2.68444	0.727661	1.00356e-05	0.000223938
ENSMUSG00000003623	Crot	protein_coding	5	carnitine O-octanoyltransferase	CROT	1681.13	-0.276191	-0.245545	0.145212	0.0676473	0.270589
ENSMUSG00000003644	Rps6ka1	protein_coding	4	ribosomal protein S6 kinase polypeptide 1	RPS6KA1	3645.83	-0.172031	-0.150223	0.137791	0.236155	0.555084
ENSMUSG00000003660	Snrnp200	protein_coding	2	small nuclear ribonucleoprotein 200 (U5)	SNRNP200	3878.36	0.308735	0.280389	0.137263	0.0290289	0.152532
ENSMUSG00000003662	Ciao1	protein_coding	2	cytosolic iron-sulfur protein assembly 1	CIAO1	726.598	0.0744071	0.0615247	0.166084	0.683601	0.891123
ENSMUSG00000003665	Has1	protein_coding	17	hyaluronan synthase 1	HAS1	3.18366	1.20354	0.0509159	0.389943	0.515792	0.799212
ENSMUSG00000003680	Taf6l	protein_coding	19	TATA-box binding protein associated factor 6 like	TAF6L	170.129	0.0261821	0.0151107	0.262021	0.940599	0.983656
ENSMUSG00000003721	Insig2	protein_coding	1	insulin induced gene 2	INSIG2	624.32	-0.213756	-0.166553	0.195619	0.325345	0.655242
ENSMUSG00000003731	Kpna6	protein_coding	4	karyopherin (importin) alpha 6	KPNA6	1743.37	-0.158803	-0.143295	0.12685	0.231281	0.549082
ENSMUSG00000003746	Man1a	protein_coding	10	mannosidase 1, alpha	MAN1A1	2357.68	-1.28557	-1.25878	0.142335	9.2733e-20	1.83482e-17
ENSMUSG00000003752	Itpkc	protein_coding	7	inositol 1,4,5-trisphosphate 3-kinase C	ITPKC	1354.44	-0.444018	-0.363974	0.210556	0.0430679	0.201167
ENSMUSG00000003762	Coq8b	protein_coding	7	coenzyme Q8B	COQ8B	755.636	0.210959	0.176024	0.170597	0.251502	0.57393
ENSMUSG00000003778	Brd8	protein_coding	18	bromodomain containing 8	BRD8	2413.5	0.033649	0.0289294	0.153408	0.839855	0.954643
ENSMUSG00000003779	Kif20a	protein_coding	18	kinesin family member 20A	KIF20A	227.595	-1.39201	-1.30873	0.258628	3.63172e-08	1.42755e-06
ENSMUSG00000003808	Farsa	protein_coding	8	phenylalanyl-tRNA synthetase, alpha subunit	FARSA	965.323	-0.204189	-0.177402	0.150583	0.200522	0.507951
ENSMUSG00000003809	Gcdh	protein_coding	8	glutaryl-Coenzyme A dehydrogenase	GCDH	296.681	-0.0492416	-0.0351612	0.207878	0.840277	0.954658
ENSMUSG00000003810	Mast2	protein_coding	4	microtubule associated serine/threonine kinase 2	MAST2	2757.55	-0.410497	-0.373031	0.146687	0.00601452	0.047655
ENSMUSG00000003812	Dnase2a	protein_coding	8	deoxyribonuclease II alpha	DNASE2	362.258	0.0109846	0.00861633	0.195599	0.961154	0.988904
ENSMUSG00000003813	Rad23a	protein_coding	8	RAD23 homolog A, nucleotide excision repair protein	RAD23A	938.281	-0.239624	-0.209579	0.150505	0.130153	0.39939
ENSMUSG00000003814	Calr	protein_coding	8	calreticulin	CALR	15597.6	-0.11665	-0.0966623	0.154358	0.483701	0.778307
ENSMUSG00000003824	Syce2	protein_coding	8	synaptonemal complex central element protein 2	SYCE2	43.3338	-0.721827	-0.336754	0.397904	0.140346	0.417444
ENSMUSG00000003847	Nfat5	protein_coding	8	nuclear factor of activated T cells 5	NFAT5	2384.02	-0.0811277	-0.0683834	0.153846	0.626176	0.864041
ENSMUSG00000003848	Nob1	protein_coding	8	NIN1/RPN12 binding protein 1 homolog	NOB1	536.34	0.0619063	0.0535964	0.146794	0.69505	0.897804
ENSMUSG00000003849	Nqo1	protein_coding	8	NAD(P)H dehydrogenase, quinone 1	NQO1	76.2249	-3.94036	-3.77267	0.577149	2.94143e-12	2.4243e-10
ENSMUSG00000003863	Ppfia3	protein_coding	7	protein tyrosine phosphatase, receptor type, f polypeptide (PTPRF), interacting protein (liprin), alpha 3	PPFIA3	48.76	0.726828	0.386793	0.394345	0.105771	0.354062
ENSMUSG00000003865	Gys1	protein_coding	7	glycogen synthase 1, muscle	GYS1	721.657	-0.0285092	-0.0242623	0.143572	0.853281	0.959882
ENSMUSG00000003868	Ruvbl2	protein_coding	7	RuvB-like protein 2	RUVBL2	1101.96	-0.129995	-0.112932	0.145104	0.400799	0.718779
ENSMUSG00000003872	Lin7b	protein_coding	7	lin-7 homolog B, crumbs cell polarity complex component	LIN7B	8.43464	-0.0256082	-0.00219009	0.372174	0.982372	0.994381
ENSMUSG00000003873	Bax	protein_coding	7	BCL2-associated X protein	BAX	1089.69	0.0538305	0.0464383	0.150305	0.740272	0.916588
ENSMUSG00000003882	Il7r	protein_coding	15	interleukin 7 receptor	IL7R	189.306	1.02992	0.521222	0.52211	0.0524521	0.229086
ENSMUSG00000003923	Tfam	protein_coding	10	transcription factor A, mitochondrial	TFAM	543.696	0.193848	0.159705	0.173554	0.303841	0.633865
ENSMUSG00000003929	Zfp81	protein_coding	17	zinc finger protein 81	ZNF124,ZNF443,ZNF823	190.194	0.403136	0.310938	0.228739	0.101152	0.344133
ENSMUSG00000003934	Efnb3	protein_coding	11	ephrin B3	EFNB3	18.6416	-0.0856712	-0.020741	0.341388	0.900452	0.974041
ENSMUSG00000003948	Mmd	protein_coding	11	monocyte to macrophage differentiation-associated	MMD	69.2667	0.0638214	0.02211	0.320961	0.908219	0.976598
ENSMUSG00000003949	Hlf	protein_coding	11	hepatic leukemia factor	HLF	10.5983	3.01822	0.36656	0.66997	0.0106859	0.0737125
ENSMUSG00000003955	Fam162a	protein_coding	16	family with sequence similarity 162, member A	FAM162A	281.068	-0.447944	-0.358661	0.221762	0.0542561	0.234064
ENSMUSG00000003970	Rpl8	protein_coding	15	ribosomal protein L8	RPL8	8701.76	-0.0337735	-0.0326924	0.128082	0.802889	0.940677
ENSMUSG00000003992	Ssbp2	protein_coding	13	single-stranded DNA binding protein 2	SSBP2	350.364	1.12907	0.965456	0.340387	0.000513496	0.00660948
ENSMUSG00000004018	Fancl	protein_coding	11	Fanconi anemia, complementation group L	FANCL	132.833	0.119587	0.0850834	0.213841	0.634209	0.868388
ENSMUSG00000004032	Gstm5	protein_coding	3	glutathione S-transferase, mu 5	GSTM3	121.169	-1.00378	-0.843527	0.323141	0.00123458	0.0135963
ENSMUSG00000004035	Gstm7	protein_coding	3	glutathione S-transferase, mu 7	GSTM2	34.3001	-0.56953	-0.230949	0.361451	0.267159	0.592009
ENSMUSG00000004038	Gstm3	protein_coding	3	glutathione S-transferase, mu 3	GSTM1,GSTM5	34.4467	-3.14027	-2.83239	0.7071	2.93292e-06	7.58846e-05
ENSMUSG00000004040	Stat3	protein_coding	11	signal transducer and activator of transcription 3	STAT3	4404.07	0.227706	0.215271	0.0993275	0.0247704	0.136659
ENSMUSG00000004043	Stat5a	protein_coding	11	signal transducer and activator of transcription 5A	STAT5A	502.26	-0.334158	-0.277709	0.186449	0.0904866	0.322896
ENSMUSG00000004044	Cavin1	protein_coding	11	caveolae associated 1	CAVIN1	7558.71	0.27632	0.247719	0.142558	0.0621408	0.256546
ENSMUSG00000004054	Map3k11	protein_coding	19	mitogen-activated protein kinase kinase kinase 11	MAP3K11	2150.71	-0.322373	-0.281857	0.158635	0.0508168	0.225021
ENSMUSG00000004056	Akt2	protein_coding	7	thymoma viral proto-oncogene 2	AKT2	1797.84	0.0312696	0.0286515	0.117242	0.798985	0.938572
ENSMUSG00000004069	Dnaja3	protein_coding	16	DnaJ heat shock protein family (Hsp40) member A3	DNAJA3	1135.85	-0.181351	-0.156292	0.151955	0.262457	0.586233
ENSMUSG00000004070	Hmox2	protein_coding	16	heme oxygenase 2	HMOX2	883.253	0.105229	0.0811602	0.191762	0.628687	0.86583
ENSMUSG00000004071	Cdip1	protein_coding	16	cell death inducing Trp53 target 1	CDIP1	792.035	0.194951	0.169898	0.149479	0.218489	0.532354
ENSMUSG00000004085	Map3k20	protein_coding	2	mitogen-activated protein kinase kinase kinase 20	MAP3K20	854.85	0.813663	0.739307	0.211261	9.29493e-05	0.00154086
ENSMUSG00000004096	Cwc15	protein_coding	9	CWC15 spliceosome-associated protein	CWC15	1122.27	-0.0975371	-0.0803822	0.165337	0.590122	0.844737
ENSMUSG00000004098	Col5a3	protein_coding	9	collagen, type V, alpha 3	COL5A3	15.3333	-1.12573	-0.163738	0.409297	0.248947	0.570584
ENSMUSG00000004099	Dnmt1	protein_coding	9	DNA methyltransferase (cytosine-5) 1	DNMT1	1821.52	-0.0517315	-0.0475387	0.105938	0.637921	0.87026
ENSMUSG00000004100	Ppan	protein_coding	9	peter pan homolog	PPAN,PPAN-P2RY11	549.948	0.127193	0.103255	0.17727	0.516732	0.799678
ENSMUSG00000004105	Angptl2	protein_coding	2	angiopoietin-like 2	ANGPTL2	57.1622	-2.56328	-2.18914	0.716364	9.47287e-05	0.00156782
ENSMUSG00000004110	Cacna1e	protein_coding	1	calcium channel, voltage-dependent, R type, alpha 1E subunit	CACNA1E	81.9344	-2.14187	-1.83584	0.596187	0.000100284	0.00164511
ENSMUSG00000004113	Cacna1b	protein_coding	2	calcium channel, voltage-dependent, N type, alpha 1B subunit	CACNA1B	615.254	-0.451258	-0.393571	0.179024	0.0137939	0.0897638
ENSMUSG00000004127	Trmt10a	protein_coding	3	tRNA methyltransferase 10A	TRMT10A	107.449	0.473826	0.325631	0.278229	0.123452	0.387806
ENSMUSG00000004151	Etv1	protein_coding	12	ets variant 1	ETV1	753.508	-0.356725	-0.241137	0.256766	0.227178	0.54397
ENSMUSG00000004187	Kifc2	protein_coding	15	kinesin family member C2	KIFC2	329.247	-0.462957	-0.36149	0.234633	0.061331	0.254026
ENSMUSG00000004207	Psap	protein_coding	10	prosaposin	PSAP	32294.4	-0.000498182	-0.0051133	0.275726	0.998972	0.999753
ENSMUSG00000004221	Ikbkg	protein_coding	X	inhibitor of kappaB kinase gamma	IKBKG	1544.28	-0.393028	-0.349542	0.158667	0.015794	0.0986641
ENSMUSG00000004233	Wars2	protein_coding	3	tryptophanyl tRNA synthetase 2 (mitochondrial)	WARS2	284.995	0.262447	0.197885	0.212886	0.270675	0.595922
ENSMUSG00000004263	Atn1	protein_coding	6	atrophin 1	ATN1	245.552	0.397381	0.297143	0.238197	0.125869	0.391473
ENSMUSG00000004264	Phb2	protein_coding	6	prohibitin 2	PHB2	2268.9	0.0105372	0.00951354	0.131849	0.939985	0.983415
ENSMUSG00000004266	Ptpn6	protein_coding	6	protein tyrosine phosphatase, non-receptor type 6	PTPN6	1631.71	-0.49197	-0.440237	0.168836	0.00403111	0.0350621
ENSMUSG00000004267	Eno2	protein_coding	6	enolase 2, gamma neuronal	ENO2	85.5306	0.590233	0.318361	0.350843	0.158808	0.447607
ENSMUSG00000004268	Emg1	protein_coding	6	EMG1 N1-specific pseudouridine methyltransferase	EMG1	913.767	-0.00318803	-0.00257141	0.139352	0.982935	0.994387
ENSMUSG00000004270	Lpcat3	protein_coding	6	lysophosphatidylcholine acyltransferase 3	LPCAT3	1108.22	0.0351489	0.0293996	0.162653	0.84393	0.956333
ENSMUSG00000004285	Atp6v1f	protein_coding	6	ATPase, H+ transporting, lysosomal V1 subunit F	ATP6V1F	814.936	-0.052483	-0.0434485	0.161527	0.766658	0.926459
ENSMUSG00000004296	Il12b	protein_coding	11	interleukin 12b	IL12B	70.8178	-2.23293	-1.952	0.58019	3.70253e-05	0.000702039
ENSMUSG00000004317	Clcn5	protein_coding	X	chloride channel, voltage-sensitive 5	CLCN5	1158.44	-0.301202	-0.268497	0.145411	0.0456581	0.209156
ENSMUSG00000004319	Clcn3	protein_coding	8	chloride channel, voltage-sensitive 3	CLCN3	3368.37	-0.236351	-0.203148	0.158712	0.160039	0.449525
ENSMUSG00000004328	Hif3a	protein_coding	7	hypoxia inducible factor 3, alpha subunit	HIF3A	60.6105	1.24248	0.300892	0.486027	0.111505	0.365719
ENSMUSG00000004347	Pde1c	protein_coding	6	phosphodiesterase 1C	PDE1C	25.1561	2.36505	0.300723	0.550914	0.031505	0.161988
ENSMUSG00000004356	Utp20	protein_coding	10	UTP20 small subunit processome component	UTP20	1132.18	0.369656	0.328035	0.158241	0.023377	0.131235
ENSMUSG00000004359	Spic	protein_coding	10	Spi-C transcription factor (Spi-1/PU.1 related)	SPIC	4.02958	-1.27572	-0.0486415	0.390399	0.510072	0.795565
ENSMUSG00000004364	Cul3	protein_coding	1	cullin 3	CUL3	2770.86	0.135611	0.123171	0.129136	0.317326	0.646684
ENSMUSG00000004371	Il11	protein_coding	7	interleukin 11	IL11	24.3608	0.626244	0.0967521	0.377102	0.502439	0.790691
ENSMUSG00000004383	Large1	protein_coding	8	LARGE xylosyl- and glucuronyltransferase 1	LARGE1	971.202	-0.0551062	-0.0458801	0.160136	0.75284	0.921109
ENSMUSG00000004393	Ddx56	protein_coding	11	DEAD box helicase 56	DDX56	663.259	-0.0257187	-0.0198158	0.182646	0.900733	0.974041
ENSMUSG00000004394	Tmed4	protein_coding	11	transmembrane p24 trafficking protein 4	TMED4	1741.34	-0.0171455	-0.0144061	0.146616	0.913582	0.977308
ENSMUSG00000004446	Bid	protein_coding	6	BH3 interacting domain death agonist	BID	281.555	0.103739	0.0769429	0.203963	0.660518	0.880978
ENSMUSG00000004451	Ralb	protein_coding	1	v-ral simian leukemia viral oncogene B	RALB	1140.14	-0.289947	-0.266378	0.132655	0.0339084	0.170543
ENSMUSG00000004455	Ppp1cc	protein_coding	5	protein phosphatase 1 catalytic subunit gamma	PPP1CC	2057.1	0.20502	0.183468	0.136237	0.150484	0.43402
ENSMUSG00000004460	Dnajb11	protein_coding	16	DnaJ heat shock protein family (Hsp40) member B11	DNAJB11	1427.41	-0.225919	-0.179256	0.182197	0.254679	0.577271
ENSMUSG00000004462	Tbccd1	protein_coding	16	TBCC domain containing 1	TBCCD1	288.831	0.169037	0.122726	0.212008	0.490453	0.782215
ENSMUSG00000004473	Clec11a	protein_coding	7	C-type lectin domain family 11, member a	CLEC11A	38.2986	-1.22399	-0.371499	0.528656	0.0834114	0.307418
ENSMUSG00000004500	Zfp324	protein_coding	7	zinc finger protein 324	ZNF324,ZNF324B	308.331	0.112377	0.0743246	0.242073	0.710119	0.904464
ENSMUSG00000004508	Gab2	protein_coding	7	growth factor receptor bound protein 2-associated protein 2	GAB2	857.104	0.145614	0.121437	0.166611	0.421945	0.735353
ENSMUSG00000004530	Coro1c	protein_coding	5	coronin, actin binding protein 1C	CORO1C	3596.66	-0.34636	-0.306961	0.15499	0.0305631	0.158435
ENSMUSG00000004535	Tax1bp1	protein_coding	6	Tax1 (human T cell leukemia virus type I) binding protein 1	TAX1BP1	3624.15	-0.23255	-0.198777	0.15868	0.167252	0.46098
ENSMUSG00000004540	Psg17	protein_coding	7	pregnancy specific beta-1-glycoprotein 17	CEACAM4,CEACAM7,CEACAM8,PSG5	13.8024	-1.03259	-0.207903	0.419906	0.21224	0.523809
ENSMUSG00000004552	Ctse	protein_coding	1	cathepsin E	CTSE	9802.36	-1.22606	-1.19126	0.159645	9.05514e-15	1.06987e-12
ENSMUSG00000004558	Ndrg2	protein_coding	14	N-myc downstream regulated gene 2	NDRG2	305.726	0.470279	0.317871	0.282133	0.134867	0.408277
ENSMUSG00000004561	Mettl17	protein_coding	14	methyltransferase like 17	METTL17	360.386	-0.0590335	-0.0401502	0.221107	0.824725	0.949545
ENSMUSG00000004562	Arhgef40	protein_coding	14	Rho guanine nucleotide exchange factor (GEF) 40	ARHGEF40	1864.26	-0.744194	-0.674878	0.199337	0.000162637	0.0024976
ENSMUSG00000004565	Pnpla6	protein_coding	8	patatin-like phospholipase domain containing 6	PNPLA6	2105.42	-0.381225	-0.355903	0.122205	0.00210978	0.0210053
ENSMUSG00000004567	Mcoln1	protein_coding	8	mucolipin 1	MCOLN1	789.986	-0.258818	-0.230677	0.143831	0.0844851	0.31031
ENSMUSG00000004568	Arhgef18	protein_coding	8	rho/rac guanine nucleotide exchange factor (GEF) 18	ARHGEF18	2359.46	-0.0874985	-0.0712495	0.169403	0.639394	0.870595
ENSMUSG00000004591	Pkn2	protein_coding	3	protein kinase N2	PKN2	2279.09	0.126857	0.114386	0.127255	0.342293	0.671127
ENSMUSG00000004609	Cd33	protein_coding	7	CD33 molecule	CD33,SIGLEC6	396.945	0.477666	0.279198	0.311633	0.198697	0.505899
ENSMUSG00000004610	Etfb	protein_coding	7	electron transferring flavoprotein, beta polypeptide	ETFB	525.584	-0.314141	-0.254729	0.193905	0.130987	0.400865
ENSMUSG00000004626	Stxbp2	protein_coding	8	syntaxin binding protein 2	STXBP2	3411.24	-0.272383	-0.248058	0.129877	0.042109	0.198388
ENSMUSG00000004631	Sgce	protein_coding	6	sarcoglycan, epsilon	SGCE	227.317	1.86294	1.72775	0.372573	2.28545e-07	7.68334e-06
ENSMUSG00000004633	Chn2	protein_coding	6	chimerin 2	CHN2	1099.54	-0.373959	-0.334044	0.153688	0.0178706	0.107592
ENSMUSG00000004637	Wwox	protein_coding	8	WW domain-containing oxidoreductase	WWOX	432.242	0.514468	0.43586	0.20821	0.0155233	0.0974494
ENSMUSG00000004642	Slbp	protein_coding	5	stem-loop binding protein	SLBP	532.398	0.354907	0.315606	0.155105	0.0265534	0.143358
ENSMUSG00000004655	Aqp1	protein_coding	6	aquaporin 1	AQP1	368.472	-0.577371	-0.448765	0.26207	0.032223	0.164536
ENSMUSG00000004661	Arid3b	protein_coding	9	AT rich interactive domain 3B (BRIGHT-like)	ARID3B	208.511	-0.0962142	-0.0642174	0.228199	0.728921	0.911266
ENSMUSG00000004665	Cnn2	protein_coding	10	calponin 2	CNN2	1781.15	-0.258048	-0.237555	0.121202	0.0385421	0.187001
ENSMUSG00000004667	Polr2e	protein_coding	10	polymerase (RNA) II (DNA directed) polypeptide E	POLR2E	965.139	-0.130586	-0.103674	0.184596	0.526751	0.805958
ENSMUSG00000004668	Abca13	protein_coding	11	ATP-binding cassette, sub-family A (ABC1), member 13	ABCA13	26.2291	-0.496376	-0.127672	0.361323	0.466301	0.767413
ENSMUSG00000004677	Myo9b	protein_coding	8	myosin IXb	MYO9B	2821.47	-0.124318	-0.107631	0.146256	0.426278	0.737963
ENSMUSG00000004698	Hdac9	protein_coding	12	histone deacetylase 9	HDAC9	56.0883	-0.138179	-0.0397543	0.332611	0.821476	0.948168
ENSMUSG00000004707	Ly9	protein_coding	1	lymphocyte antigen 9	LY9	80.9233	0.00300086	0.00146006	0.333705	0.996211	0.998817
ENSMUSG00000004709	Cd244a	protein_coding	1	CD244 molecule A	CD244	79.9861	0.397769	0.041907	0.375358	0.732095	0.912566
ENSMUSG00000004730	Adgre1	protein_coding	17	adhesion G protein-coupled receptor E1	ADGRE1	460.091	-0.226987	-0.115169	0.286748	0.56363	0.830862
ENSMUSG00000004748	Mtfp1	protein_coding	11	mitochondrial fission process 1	MTFP1	85.0701	-1.52197	-1.35629	0.378147	2.50583e-05	0.000505119
ENSMUSG00000004768	Rab23	protein_coding	1	RAB23, member RAS oncogene family	RAB23	221.248	0.342698	0.264042	0.218443	0.15026	0.433634
ENSMUSG00000004771	Rab11a	protein_coding	9	RAB11A, member RAS oncogene family	RAB11A	1646.28	-0.281878	-0.249146	0.149023	0.0695924	0.275833
ENSMUSG00000004788	Eif2b2	protein_coding	12	eukaryotic translation initiation factor 2B, subunit 2 beta	EIF2B2	787.933	0.00818116	0.00727849	0.145044	0.958188	0.987613
ENSMUSG00000004789	Dlst	protein_coding	12	dihydrolipoamide S-succinyltransferase (E2 component of 2-oxo-glutarate complex)	DLST	3089.93	-0.568775	-0.532178	0.141483	5.96103e-05	0.00105859
ENSMUSG00000004791	Pgf	protein_coding	12	placental growth factor	PGF	4.95746	-0.207601	-0.0114677	0.3819	0.896762	0.972717
ENSMUSG00000004798	Ulk2	protein_coding	11	unc-51 like kinase 2	ULK2	812.264	0.234188	0.197603	0.168641	0.194433	0.500032
ENSMUSG00000004814	Ccl24	protein_coding	5	chemokine (C-C motif) ligand 24	CCL24	16.9703	-5.37017	-0.040663	0.395856
ENSMUSG00000004815	Dgkq	protein_coding	5	diacylglycerol kinase, theta	DGKQ	733.681	-0.326469	-0.284325	0.162298	0.0535628	0.232151
ENSMUSG00000004837	Grap	protein_coding	11	GRB2-related adaptor protein	GRAP,GRAPL	34.4978	0.0731429	0.0232241	0.327241	0.900925	0.974041
ENSMUSG00000004843	Chmp2b	protein_coding	16	charged multivesicular body protein 2B	CHMP2B	2421.43	-0.436948	-0.393745	0.155989	0.00592468	0.0471208
ENSMUSG00000004846	Plod3	protein_coding	5	procollagen-lysine, 2-oxoglutarate 5-dioxygenase 3	PLOD3	1538.74	-0.0915653	-0.0793947	0.14371	0.551365	0.822646
ENSMUSG00000004849	Ap1s1	protein_coding	5	adaptor protein complex AP-1, sigma 1	AP1S1	1039.89	-0.367293	-0.328261	0.152462	0.0190974	0.112982
ENSMUSG00000004864	Mapk13	protein_coding	17	mitogen-activated protein kinase 13	MAPK13	1151.3	0.0571814	0.0451338	0.196371	0.800241	0.939298
ENSMUSG00000004865	Srpk1	protein_coding	17	serine/arginine-rich protein specific kinase 1	SRPK1	2031.83	-0.0408684	-0.0368386	0.120985	0.747769	0.919389
ENSMUSG00000004880	Lbr	protein_coding	1	lamin B receptor	LBR	1574.09	-0.0773595	-0.0696477	0.123419	0.550804	0.822478
ENSMUSG00000004885	Crabp2	protein_coding	3	cellular retinoic acid binding protein II	CRABP2	13.6379	1.27421	0.165817	0.41535	0.222064	0.537169
ENSMUSG00000004891	Nes	protein_coding	3	nestin	NES	402.206	1.67558	1.55545	0.336225	2.68296e-07	8.87373e-06
ENSMUSG00000004892	Bcan	protein_coding	3	brevican	BCAN	7.76349	-0.145574	-0.0068923	0.383037	0.931952	0.981219
ENSMUSG00000004894	Hapln2	protein_coding	3	hyaluronan and proteoglycan link protein 2	HAPLN2	7.68174	0.292631	0.0200332	0.380387	0.842059	0.955641
ENSMUSG00000004895	Prcc	protein_coding	3	papillary renal cell carcinoma (translocation-associated)	PRCC	1325.02	0.0182843	0.0162033	0.140266	0.903072	0.975235
ENSMUSG00000004896	Rrnad1	protein_coding	3	ribosomal RNA adenine dimethylase domain containing 1	METTL25B	436.751	-0.156043	-0.11782	0.199976	0.492577	0.783585
ENSMUSG00000004897	Hdgf	protein_coding	3	heparin binding growth factor	HDGF	7417.12	-0.233779	-0.215714	0.117713	0.0538632	0.232762
ENSMUSG00000004929	Thop1	protein_coding	10	thimet oligopeptidase 1	THOP1	882.199	-1.1188	-1.04873	0.220302	2.26662e-07	7.63258e-06
ENSMUSG00000004931	Apba3	protein_coding	10	amyloid beta (A4) precursor protein-binding, family A, member 3	APBA3	472.9	-0.119643	-0.0856979	0.21164	0.629121	0.865937
ENSMUSG00000004933	Matk	protein_coding	10	megakaryocyte-associated tyrosine kinase	MATK	830.891	-1.82464	-1.68144	0.368171	2.93929e-07	9.6435e-06
ENSMUSG00000004934	Pias4	protein_coding	10	protein inhibitor of activated STAT 4	PIAS4	718.486	-0.177314	-0.146929	0.169125	0.333906	0.662624
ENSMUSG00000004936	Map2k1	protein_coding	9	mitogen-activated protein kinase kinase 1	MAP2K1	2075.36	-0.453778	-0.415843	0.145866	0.00212767	0.0211146
ENSMUSG00000004937	Sgta	protein_coding	10	small glutamine-rich tetratricopeptide repeat (TPR)-containing, alpha	SGTA	1582.82	-0.240565	-0.214509	0.13965	0.0987688	0.339398
ENSMUSG00000004945	Tmem242	protein_coding	17	transmembrane protein 242	TMEM242	525.857	-0.086662	-0.069536	0.175083	0.655832	0.877846
ENSMUSG00000004947	Dtx2	protein_coding	5	deltex 2, E3 ubiquitin ligase	DTX2	435.612	0.171722	0.134721	0.191004	0.420898	0.734563
ENSMUSG00000004951	Hspb1	protein_coding	5	heat shock protein 1	HSPB1	366.494	1.12773	0.906398	0.396536	0.00249288	0.0238999
ENSMUSG00000004952	Rasa4	protein_coding	5	RAS p21 protein activator 4	RASA4,RASA4B	145.422	-0.274569	-0.155844	0.27637	0.438075	0.74762
ENSMUSG00000004961	Syt5	protein_coding	7	synaptotagmin V	SYT5	91.6475	1.19354	0.8997	0.465013	0.00526281	0.043115
ENSMUSG00000004980	Hnrnpa2b1	protein_coding	6	heterogeneous nuclear ribonucleoprotein A2/B1	HNRNPA2B1	12929.6	-0.159309	-0.136723	0.151714	0.325881	0.655452
ENSMUSG00000004988	Fxyd4	protein_coding	6	FXYD domain-containing ion transport regulator 4	FXYD4	10.6921	-1.85646	-0.1223	0.409399	0.199142	0.506463
ENSMUSG00000004994	Ccdc130	protein_coding	8	coiled-coil domain containing 130	YJU2B	156.743	-0.196902	-0.137028	0.226359	0.459409	0.764311
ENSMUSG00000004996	Mri1	protein_coding	8	methylthioribose-1-phosphate isomerase 1	MRI1	541.325	-0.257609	-0.189972	0.218145	0.296266	0.625328
ENSMUSG00000005034	Prkacb	protein_coding	3	protein kinase, cAMP dependent, catalytic, beta	PRKACB	945.361	0.477341	0.418957	0.179659	0.0091126	0.0652633
ENSMUSG00000005043	Sgsh	protein_coding	11	N-sulfoglucosamine sulfohydrolase (sulfamidase)	SGSH	395.07	0.411111	0.339877	0.203356	0.0535306	0.232151
ENSMUSG00000005045	Chd5	protein_coding	4	chromodomain helicase DNA binding protein 5	CHD5	49.5268	0.00915311	0.00333286	0.327348	0.98766	0.996337
ENSMUSG00000005054	Cstb	protein_coding	10	cystatin B	CSTB	499.856	0.489048	0.411641	0.207955	0.0220326	0.125549
ENSMUSG00000005057	Sh2b2	protein_coding	5	SH2B adaptor protein 2	SH2B2	88.8506	-0.0555038	-0.0274797	0.277196	0.88672	0.970213
ENSMUSG00000005069	Pex5	protein_coding	6	peroxisomal biogenesis factor 5	PEX5	1050.61	-0.0146535	-0.0129558	0.126906	0.912973	0.977308
ENSMUSG00000005078	Jkamp	protein_coding	12	JNK1/MAPK8-associated membrane protein	JKAMP	261.466	-0.00125117	-0.000584054	0.200461	0.995717	0.998779
ENSMUSG00000005087	Cd44	protein_coding	2	CD44 antigen	CD44	4620.78	0.622636	0.570723	0.170431	0.000254251	0.0036495
ENSMUSG00000005089	Slc1a2	protein_coding	2	solute carrier family 1 (glial high affinity glutamate transporter), member 2	SLC1A2	8.55513	3.29889	0.341184	0.631225	0.00914282	0.0654339
ENSMUSG00000005102	Eif2ak4	protein_coding	2	eukaryotic translation initiation factor 2 alpha kinase 4	EIF2AK4	825.017	0.647742	0.575376	0.200265	0.00118672	0.0131688
ENSMUSG00000005103	Wdr1	protein_coding	5	WD repeat domain 1	WDR1	6533.07	-0.410812	-0.390224	0.108925	0.000185178	0.00278154
ENSMUSG00000005107	Slc2a9	protein_coding	5	solute carrier family 2 (facilitated glucose transporter), member 9	SLC2A9	66.53	0.624398	0.331566	0.361964	0.14648	0.426989
ENSMUSG00000005125	Ndrg1	protein_coding	15	N-myc downstream regulated gene 1	NDRG1	1671.2	0.302204	0.265605	0.155715	0.0627085	0.257951
ENSMUSG00000005131	4930550C14Rik	protein_coding	9	RIKEN cDNA 4930550C14 gene	C11orf65	24.7266	0.307673	0.0539135	0.361968	0.721288	0.908219
ENSMUSG00000005142	Man2b1	protein_coding	8	mannosidase 2, alpha B1	MAN2B1	2995.02	-0.0776908	-0.0548788	0.211982	0.756252	0.921828
ENSMUSG00000005148	Klf5	protein_coding	14	Kruppel-like factor 5	KLF5	12637	0.289651	0.272989	0.106753	0.00773379	0.057714
ENSMUSG00000005150	Wdr83	protein_coding	8	WD repeat domain containing 83	WDR83	298.688	-0.181105	-0.143983	0.185463	0.377362	0.698998
ENSMUSG00000005161	Prdx2	protein_coding	8	peroxiredoxin 2	PRDX2	1826.34	-0.048485	-0.0391304	0.1701	0.796888	0.937909
ENSMUSG00000005198	Polr2a	protein_coding	11	polymerase (RNA) II (DNA directed) polypeptide A	POLR2A	4945.64	0.182778	0.169187	0.113533	0.119295	0.380313
ENSMUSG00000005204	Senp3	protein_coding	11	SUMO/sentrin specific peptidase 3	SENP3	1643.29	-0.207742	-0.185868	0.135209	0.14164	0.418671
ENSMUSG00000005220	Corin	protein_coding	5	corin, serine peptidase	CORIN	21.8001	-2.33292	-0.673218	1.55522	0.012338	0.0820986
ENSMUSG00000005225	Plekha8	protein_coding	6	pleckstrin homology domain containing, family A (phosphoinositide binding specific) member 8	PLEKHA8,PLEKHA8P1	644.454	-0.170472	-0.134735	0.186432	0.410314	0.726635
ENSMUSG00000005233	Spc25	protein_coding	2	SPC25, NDC80 kinetochore complex component, homolog (S. cerevisiae)	SPC25	35.9636	-1.56294	-0.720069	0.853902	0.0230971	0.130092
ENSMUSG00000005237	Dnah2	protein_coding	11	dynein, axonemal, heavy chain 2	DNAH2	88.1122	1.96486	1.65445	0.583951	0.000245981	0.00354573
ENSMUSG00000005251	Ripk4	protein_coding	16	receptor-interacting serine-threonine kinase 4	RIPK4	3913.41	0.194985	0.174393	0.135941	0.171086	0.466765
ENSMUSG00000005262	Ufd1	protein_coding	16	ubiquitin recognition factor in ER-associated degradation 1	UFD1	918.776	-0.0271724	-0.0233513	0.143249	0.85975	0.961981
ENSMUSG00000005267	Zfp287	protein_coding	11	zinc finger protein 287	ZNF287	95.0882	0.472454	0.301843	0.294807	0.160945	0.45108
ENSMUSG00000005299	Letm1	protein_coding	5	leucine zipper-EF-hand containing transmembrane protein 1	LETM1	1237.84	-0.576635	-0.550047	0.121963	2.2779e-06	6.06254e-05
ENSMUSG00000005312	Ubqln1	protein_coding	13	ubiquilin 1	UBQLN1	2193.74	-0.0623409	-0.0558368	0.125078	0.63605	0.869273
ENSMUSG00000005320	Fgfr4	protein_coding	13	fibroblast growth factor receptor 4	FGFR4	127.252	-1.57995	-1.34652	0.457253	0.000217889	0.0031903
ENSMUSG00000005354	Txn2	protein_coding	15	thioredoxin 2	TXN2	1137.29	-0.512332	-0.462485	0.164157	0.00198833	0.0199614
ENSMUSG00000005360	Slc1a3	protein_coding	15	solute carrier family 1 (glial high affinity glutamate transporter), member 3	SLC1A3	293.074	1.5688	1.46974	0.298077	6.379e-08	2.3906e-06
ENSMUSG00000005362	Crbn	protein_coding	6	cereblon	CRBN	724.499	0.638425	0.5766	0.186465	0.000602028	0.0075401
ENSMUSG00000005364	Il5ra	protein_coding	6	interleukin 5 receptor, alpha	IL5RA	13.8012	0.348884	0.069749	0.359205	0.660648	0.880978
ENSMUSG00000005370	Msh6	protein_coding	17	mutS homolog 6	MSH6	970.307	0.082984	0.0725758	0.139023	0.575329	0.837527
ENSMUSG00000005371	Fbxo11	protein_coding	17	F-box protein 11	FBXO11	1850.57	0.288688	0.260722	0.13749	0.0422425	0.19872
ENSMUSG00000005373	Mlxipl	protein_coding	5	MLX interacting protein-like	MLXIPL	66.8404	-0.170307	-0.0630708	0.31565	0.739626	0.916184
ENSMUSG00000005374	Tbl2	protein_coding	5	transducin (beta)-like 2	TBL2	558.746	-0.267265	-0.224312	0.173159	0.147682	0.429163
ENSMUSG00000005378	Bud23	protein_coding	5	BUD23, rRNA methyltransferase and ribosome maturation factor	BUD23	402.876	-0.0735919	-0.0603301	0.166404	0.687596	0.893692
ENSMUSG00000005397	Nid1	protein_coding	13	nidogen 1	NID1	280.345	-1.17415	-1.03262	0.318503	0.000125133	0.001992
ENSMUSG00000005410	Mcm5	protein_coding	8	minichromosome maintenance complex component 5	MCM5	377.421	-0.485393	-0.348977	0.267599	0.0930677	0.328207
ENSMUSG00000005413	Hmox1	protein_coding	8	heme oxygenase 1	HMOX1	563.083	-0.0680926	-0.0190024	0.327446	0.908131	0.976598
ENSMUSG00000005417	Mprip	protein_coding	11	myosin phosphatase Rho interacting protein	MPRIP	14871.9	-0.318789	-0.270473	0.169063	0.0725501	0.283163
ENSMUSG00000005442	Cic	protein_coding	7	capicua transcriptional repressor	CIC	5807.5	0.175216	0.15348	0.147607	0.263514	0.587632
ENSMUSG00000005447	Pafah1b3	protein_coding	7	platelet-activating factor acetylhydrolase, isoform 1b, subunit 3	PAFAH1B3	1371.68	-0.0209217	-0.0187371	0.12216	0.870675	0.965267
ENSMUSG00000005465	Il27ra	protein_coding	8	interleukin 27 receptor, alpha	IL27RA	38.4876	-0.227894	-0.064956	0.337253	0.714126	0.906126
ENSMUSG00000005469	Prkaca	protein_coding	8	protein kinase, cAMP dependent, catalytic, alpha	PRKACA	1101.72	-0.00966089	-0.00763451	0.166018	0.957937	0.987525
ENSMUSG00000005470	Asf1b	protein_coding	8	anti-silencing function 1B histone chaperone	ASF1B	40.7701	0.105797	0.0229845	0.349373	0.888704	0.970292
ENSMUSG00000005481	Ddx39a	protein_coding	8	DEAD box helicase 39a	DDX39A	795.621	-0.283032	-0.244274	0.161863	0.096457	0.335246
ENSMUSG00000005483	Dnajb1	protein_coding	8	DnaJ heat shock protein family (Hsp40) member B1	DNAJB1	2433.06	-0.0554775	-0.0488105	0.134573	0.698103	0.899542
ENSMUSG00000005493	Msh4	protein_coding	3	mutS homolog 4	MSH4	21.0613	0.999813	0.177103	0.408194	0.256717	0.579727
ENSMUSG00000005501	Usp40	protein_coding	1	ubiquitin specific peptidase 40	USP40	694.777	0.184327	0.152724	0.172031	0.324149	0.654057
ENSMUSG00000005505	Kbtbd4	protein_coding	2	kelch repeat and BTB (POZ) domain containing 4	KBTBD4	373.158	-0.0145672	-0.0102224	0.205629	0.951853	0.986523
ENSMUSG00000005506	Celf1	protein_coding	2	CUGBP, Elav-like family member 1	CELF1	3819.24	-0.17411	-0.159514	0.11765	0.153591	0.439078
ENSMUSG00000005510	Ndufs3	protein_coding	2	NADH:ubiquinone oxidoreductase core subunit S3	NDUFS3	659.967	-0.336182	-0.301518	0.146095	0.0255466	0.139384
ENSMUSG00000005514	Por	protein_coding	5	cytochrome p450 oxidoreductase	POR	3045.87	-0.0360609	-0.0293504	0.16557	0.843293	0.956107
ENSMUSG00000005533	Igf1r	protein_coding	7	insulin-like growth factor I receptor	IGF1R	2612.52	2.82958	2.79917	0.213002	1.12797e-40	1.04799e-37
ENSMUSG00000005534	Insr	protein_coding	8	insulin receptor	INSR	4277.17	0.14636	0.132337	0.126628	0.269627	0.594803
ENSMUSG00000005540	Fcer2a	protein_coding	8	Fc receptor, IgE, low affinity II, alpha polypeptide	FCER2	15.3068	-0.147963	-0.018052	0.367986	0.886436	0.970194
ENSMUSG00000005553	Atp4a	protein_coding	7	ATPase, H+/K+ exchanging, gastric, alpha polypeptide	ATP4A	129.997	0.896091	0.658211	0.379375	0.014562	0.0932769
ENSMUSG00000005566	Trim28	protein_coding	7	tripartite motif-containing 28	TRIM28	4240.41	0.131503	0.117539	0.132641	0.346876	0.674995
ENSMUSG00000005575	Ube2m	protein_coding	7	ubiquitin-conjugating enzyme E2M	UBE2M	894.093	0.09366	0.0827743	0.136918	0.519598	0.801268
ENSMUSG00000005580	Adcy9	protein_coding	16	adenylate cyclase 9	ADCY9	740.712	-0.492888	-0.458934	0.137233	0.000360686	0.00490187
ENSMUSG00000005583	Mef2c	protein_coding	13	myocyte enhancer factor 2C	MEF2C	66.7581	0.345571	0.136478	0.326932	0.491456	0.782715
ENSMUSG00000005609	Ctr9	protein_coding	7	CTR9 homolog, Paf1/RNA polymerase II complex component	CTR9	1014.07	0.41452	0.371524	0.157926	0.0102249	0.0712571
ENSMUSG00000005610	Eif4g2	protein_coding	7	eukaryotic translation initiation factor 4, gamma 2	EIF4G2	12205.6	0.00503033	0.00164555	0.100799	0.96152	0.989053
ENSMUSG00000005611	Irag1	protein_coding	7	inositol 1,4,5-triphosphate receptor associated 1	IRAG1	16.4029	-0.482228	-0.0582514	0.374113	0.648139	0.874887
ENSMUSG00000005615	Pcyt1a	protein_coding	16	phosphate cytidylyltransferase 1, choline, alpha isoform	PCYT1A	2524.36	-0.713675	-0.656673	0.179039	5.94775e-05	0.00105715
ENSMUSG00000005621	Zfp592	protein_coding	7	zinc finger protein 592	ZNF592	1545.13	0.116546	0.105448	0.125022	0.374123	0.696597
ENSMUSG00000005625	Psmd4	protein_coding	3	proteasome (prosome, macropain) 26S subunit, non-ATPase, 4	PSMD4	1814.91	-0.0316423	-0.0282659	0.118412	0.798788	0.938508
ENSMUSG00000005628	Tmod4	protein_coding	3	tropomodulin 4	TMOD4	12.3024	0.426917	0.0372498	0.378264	0.739156	0.915934
ENSMUSG00000005640	Insrr	protein_coding	3	insulin receptor-related receptor	INSRR	3.90599	-0.172886	-0.00486807	0.387118	0.938465	0.983149
ENSMUSG00000005656	Snx6	protein_coding	12	sorting nexin 6	SNX6	1428.43	0.639059	0.586313	0.172386	0.000202197	0.00299053
ENSMUSG00000005667	Mthfd2	protein_coding	6	methylenetetrahydrofolate dehydrogenase (NAD+ dependent), methenyltetrahydrofolate cyclohydrolase	MTHFD2	177.494	-0.63227	-0.41212	0.332108	0.07563	0.290142
ENSMUSG00000005672	Kit	protein_coding	5	KIT proto-oncogene receptor tyrosine kinase	KIT	537.425	-1.77123	-1.70328	0.255807	1.9393e-12	1.65164e-10
ENSMUSG00000005674	Tomm40l	protein_coding	1	translocase of outer mitochondrial membrane 40-like	TOMM40L	564.24	-0.827037	-0.776029	0.174329	1.62557e-06	4.47799e-05
ENSMUSG00000005677	Nr1i3	protein_coding	1	nuclear receptor subfamily 1, group I, member 3	NR1I3	3.49446	-2.91942	-0.0591117	0.397029	0.239352	0.559126
ENSMUSG00000005682	Pan2	protein_coding	10	PAN2 poly(A) specific ribonuclease subunit	PAN2	1081.67	0.112683	0.0950975	0.159184	0.514108	0.798144
ENSMUSG00000005683	Cs	protein_coding	10	citrate synthase	CS	3453.69	-0.275277	-0.254322	0.119801	0.0251365	0.137819
ENSMUSG00000005686	Ampd3	protein_coding	7	adenosine monophosphate deaminase 3	AMPD3	669.973	-0.625911	-0.553829	0.199473	0.00170262	0.0176717
ENSMUSG00000005687	Bcas2	protein_coding	3	BCAS2 pre-mRNA processing factor	BCAS2	711.253	0.272003	0.229651	0.172094	0.137247	0.412331
ENSMUSG00000005696	Sh2d1a	protein_coding	X	SH2 domain containing 1A	SH2D1A	3.33307	-1.66088	-0.0435849	0.392081	0.470876	0.770716
ENSMUSG00000005698	Ctcf	protein_coding	8	CCCTC-binding factor	CTCF	1876.45	0.174811	0.155845	0.133863	0.213285	0.524819
ENSMUSG00000005699	Pard6a	protein_coding	8	par-6 family cell polarity regulator alpha	PARD6A	63.8072	0.353763	0.198114	0.292106	0.339691	0.668571
ENSMUSG00000005718	Tfap4	protein_coding	16	transcription factor AP4	TFAP4	412.197	0.201477	0.15522	0.193586	0.349803	0.676824
ENSMUSG00000005732	Ranbp1	protein_coding	16	RAN binding protein 1	RANBP1	948.165	0.117338	0.106821	0.121597	0.35612	0.681692
ENSMUSG00000005763	Cd247	protein_coding	1	CD247 antigen	CD247	25.9105	-0.161911	-0.0386823	0.34416	0.815999	0.945095
ENSMUSG00000005774	Rfx5	protein_coding	3	regulatory factor X, 5 (influences HLA class II expression)	RFX5	501.68	-0.303105	-0.23171	0.213521	0.197693	0.504537
ENSMUSG00000005779	Psmb4	protein_coding	3	proteasome (prosome, macropain) subunit, beta type 4	PSMB4	2244.98	-0.292226	-0.255961	0.15409	0.0692108	0.27496
ENSMUSG00000005800	Mmp8	protein_coding	9	matrix metallopeptidase 8	MMP8	41.8532	-0.092996	-0.0206351	0.345661	0.897478	0.972952
ENSMUSG00000005802	Slc30a4	protein_coding	2	solute carrier family 30 (zinc transporter), member 4	SLC30A4	909.42	0.0635513	0.0471541	0.18509	0.761351	0.924297
ENSMUSG00000005803	Sqor	protein_coding	2	sulfide quinone oxidoreductase	SQOR	1892.98	-0.821022	-0.772419	0.169822	1.04347e-06	3.01329e-05
ENSMUSG00000005804	Bloc1s6	protein_coding	2	biogenesis of lysosomal organelles complex-1, subunit 6, pallidin	BLOC1S6	498.692	0.113575	0.089903	0.184044	0.581668	0.839945
ENSMUSG00000005813	Metap1	protein_coding	3	methionyl aminopeptidase 1	METAP1	1011.26	-0.0680331	-0.0546373	0.174923	0.726748	0.910735
ENSMUSG00000005823	Gpr108	protein_coding	17	G protein-coupled receptor 108	GPR108	1850.98	-0.538663	-0.509744	0.126325	2.09794e-05	0.000431841
ENSMUSG00000005824	Tnfsf14	protein_coding	17	tumor necrosis factor (ligand) superfamily, member 14	TNFSF14	33.9825	0.953196	0.195146	0.411	0.242189	0.5626
ENSMUSG00000005836	Gata6	protein_coding	18	GATA binding protein 6	GATA6	3254.42	-0.231832	-0.196589	0.164778	0.187276	0.490695
ENSMUSG00000005846	Rsl1d1	protein_coding	16	ribosomal L1 domain containing 1	RSL1D1	926.094	0.0806371	0.0711191	0.137995	0.583048	0.8408
ENSMUSG00000005864	Cnga2	protein_coding	X	cyclic nucleotide gated channel alpha 2	CNGA2	2.08658	-2.1258	-0.0332509	0.392685	0.469005
ENSMUSG00000005871	Apc	protein_coding	18	APC, WNT signaling pathway regulator	APC	4187.55	0.0603134	0.068045	0.132152	0.667174	0.883247
ENSMUSG00000005873	Reep5	protein_coding	18	receptor accessory protein 5	REEP5	1661.35	-0.382227	-0.332891	0.169817	0.0295056	0.154442
ENSMUSG00000005881	Ergic3	protein_coding	2	ERGIC and golgi 3	ERGIC3	2683.06	-0.0873053	-0.0831617	0.120696	0.489342	0.781899
ENSMUSG00000005882	Uqcc1	protein_coding	2	ubiquinol-cytochrome c reductase complex assembly factor 1	UQCC1	672.132	-0.254764	-0.22061	0.157149	0.124178	0.389065
ENSMUSG00000005886	Ncoa2	protein_coding	1	nuclear receptor coactivator 2	NCOA2	2285.77	0.341067	0.298434	0.162697	0.0436075	0.203084
ENSMUSG00000005893	Nr2c2	protein_coding	6	nuclear receptor subfamily 2, group C, member 2	NR2C2	1800.44	0.325237	0.293895	0.141733	0.0258728	0.140425
ENSMUSG00000005897	Nr2c1	protein_coding	10	nuclear receptor subfamily 2, group C, member 1	NR2C1	480.549	0.378647	0.329722	0.170598	0.0320328	0.163892
ENSMUSG00000005899	Smpd4	protein_coding	16	sphingomyelin phosphodiesterase 4	SMPD4	645.864	0.097946	0.0829706	0.156386	0.563296	0.830659
ENSMUSG00000005907	Pex1	protein_coding	5	peroxisomal biogenesis factor 1	PEX1	372.138	-0.151802	-0.125802	0.16734	0.404627	0.722636
ENSMUSG00000005917	Otx1	protein_coding	11	orthodenticle homeobox 1	OTX1	4.80459	0.642886	0.0378938	0.384145	0.68285	0.890858
ENSMUSG00000005936	Kctd20	protein_coding	17	potassium channel tetramerisation domain containing 20	KCTD20	1307.56	-0.150025	-0.133668	0.124587	0.249466	0.571226
ENSMUSG00000005947	Itgae	protein_coding	11	integrin alpha E, epithelial-associated	ITGAE	219.18	0.546315	0.266527	0.348166	0.222035	0.537169
ENSMUSG00000005949	Ctns	protein_coding	11	cystinosis, nephropathic	CTNS	318.307	0.0460747	0.0378017	0.169639	0.806179	0.941538
ENSMUSG00000005950	P2rx5	protein_coding	11	purinergic receptor P2X, ligand-gated ion channel, 5	P2RX5	18.9787	0.58061	0.0912585	0.374692	0.528658	0.807178
ENSMUSG00000005951	Shpk	protein_coding	11	sedoheptulokinase	SHPK	155.662	-0.687271	-0.557738	0.267955	0.0102539	0.0714102
ENSMUSG00000005958	Ephb3	protein_coding	16	Eph receptor B3	EPHB3	2286.02	0.0192966	0.0173641	0.130647	0.889201	0.970336
ENSMUSG00000005968	Tuft1	protein_coding	3	tuftelin 1	TUFT1	2225.12	-0.00831675	-0.00784225	0.138021	0.955012	0.986994
ENSMUSG00000005973	Rcn1	protein_coding	2	reticulocalbin 1	RCN1	327.921	1.33153	1.05298	0.472637	0.00213537	0.0211496
ENSMUSG00000005980	Dnase1	protein_coding	16	deoxyribonuclease I	DNASE1	7.86796	-6.43523	-0.177828	0.455482	0.00080555	0.0095231
ENSMUSG00000005981	Trap1	protein_coding	16	TNF receptor-associated protein 1	TRAP1	1533.16	-0.198931	-0.180539	0.126127	0.12936	0.39797
ENSMUSG00000005982	Naa60	protein_coding	16	N(alpha)-acetyltransferase 60, NatF catalytic subunit	NAA60	544.206	-0.160184	-0.121497	0.198794	0.477295	0.77453
ENSMUSG00000005983	1700037C18Rik	protein_coding	16	RIKEN cDNA 1700037C18 gene	C16orf90	98.7056	0.595794	0.350216	0.34187	0.126129	0.391983
ENSMUSG00000005986	Ankrd13d	protein_coding	19	ankyrin repeat domain 13 family, member D	ANKRD13D	137.331	1.14118	0.952437	0.366745	0.00103777	0.0117975
ENSMUSG00000006005	Tpr	protein_coding	1	translocated promoter region, nuclear basket protein	TPR	5241.51	0.145	0.124719	0.151619	0.372063	0.694866
ENSMUSG00000006010	Odr4	protein_coding	1	odr4 GPCR localization factor homolog	ODR4	447.792	0.0399512	0.031487	0.184913	0.848615	0.957849
ENSMUSG00000006014	Prg4	protein_coding	1	proteoglycan 4 (megakaryocyte stimulating factor, articular superficial zone protein)	PRG4	113.816	-0.689486	-0.202733	0.385593	0.28406	0.611177
ENSMUSG00000006019	Dhx34	protein_coding	7	DEAH (Asp-Glu-Ala-His) box polypeptide 34	DHX34	759.417	-0.404685	-0.324896	0.212406	0.0716923	0.281205
ENSMUSG00000006021	Kptn	protein_coding	7	kaptin	KPTN	218.487	0.068144	0.0443459	0.235912	0.816305	0.945201
ENSMUSG00000006024	Napa	protein_coding	7	N-ethylmaleimide sensitive fusion protein attachment protein alpha	NAPA	1326.19	0.0467236	0.0392153	0.161513	0.791689	0.9361
ENSMUSG00000006050	Sra1	protein_coding	18	steroid receptor RNA activator 1	SRA1	928.083	0.119933	0.101041	0.16015	0.490005	0.782215
ENSMUSG00000006057	Atp5g1	protein_coding	11	ATP synthase, H+ transporting, mitochondrial F0 complex, subunit C1 (subunit 9)	ATP5MC1	585.917	-0.338374	-0.251941	0.227543	0.178841	0.478595
ENSMUSG00000006058	Snf8	protein_coding	11	SNF8, ESCRT-II complex subunit, homolog (S. cerevisiae)	SNF8	449.493	-0.301845	-0.26627	0.152512	0.0571915	0.242342
ENSMUSG00000006095	Tbcb	protein_coding	7	tubulin folding cofactor B	TBCB	649.294	-0.448852	-0.406229	0.154809	0.00431325	0.036873
ENSMUSG00000006127	Inpp5k	protein_coding	11	inositol polyphosphate 5-phosphatase K	INPP5K	1125.61	0.202643	0.183083	0.131876	0.140903	0.417793
ENSMUSG00000006134	Crkl	protein_coding	16	v-crk avian sarcoma virus CT10 oncogene homolog-like	CRKL	1302.02	0.135788	0.11913	0.142696	0.370716	0.694158
ENSMUSG00000006143	Upk3bl	protein_coding	5	uroplakin 3B-like	UPK3BL1,UPK3BL2	14.1338	-0.174049	-0.0221832	0.367263	0.863859	0.962735
ENSMUSG00000006154	Eps8l1	protein_coding	7	EPS8-like 1	EPS8L1	2007.52	-0.333168	-0.297248	0.148754	0.0300708	0.156678
ENSMUSG00000006169	Clint1	protein_coding	11	clathrin interactor 1	CLINT1	5020.15	0.116769	0.0989691	0.157888	0.494562	0.78491
ENSMUSG00000006179	Prss16	protein_coding	13	protease, serine 16 (thymus)	PRSS16	9.90664	-0.179424	-0.0196779	0.370944	0.871082	0.965508
ENSMUSG00000006191	Cdkal1	protein_coding	13	CDK5 regulatory subunit associated protein 1-like 1	CDKAL1	565.993	-0.0810215	-0.0610797	0.19492	0.716633	0.906715
ENSMUSG00000006205	Htra1	protein_coding	7	HtrA serine peptidase 1	HTRA1	48.4092	1.16758	0.26577	0.457875	0.140913	0.417793
ENSMUSG00000006215	Zbtb17	protein_coding	4	zinc finger and BTB domain containing 17	ZBTB17	741.068	-0.250627	-0.217226	0.155115	0.12514	0.390636
ENSMUSG00000006218	Fam131c	protein_coding	4	family with sequence similarity 131, member C	FAM131C	17.1943	1.65121	0.231201	0.462087	0.107182	0.356634
ENSMUSG00000006219	Fblim1	protein_coding	4	filamin binding LIM protein 1	FBLIM1	807.221	-0.608926	-0.530636	0.207357	0.00342045	0.0310591
ENSMUSG00000006221	Hspb7	protein_coding	4	heat shock protein family, member 7 (cardiovascular)	HSPB7	4.50529	-1.51794	-0.0470452	0.391708	0.475091	0.773034
ENSMUSG00000006235	Epor	protein_coding	9	erythropoietin receptor	EPOR	15.608	0.977772	0.0972821	0.390338	0.411536	0.727537
ENSMUSG00000006241	Ccdc159	protein_coding	9	coiled-coil domain containing 159	CCDC159	37.0666	0.66772	0.252627	0.384919	0.227325	0.54397
ENSMUSG00000006262	Mob1b	protein_coding	5	MOB kinase activator 1B	MOB1B	1697.69	-0.145561	-0.1199	0.168719	0.429293	0.740547
ENSMUSG00000006269	Atp6v1b1	protein_coding	6	ATPase, H+ transporting, lysosomal V1 subunit B1	ATP6V1B1	22.9304	1.7394	0.20821	0.449947	0.113141	0.36907
ENSMUSG00000006273	Atp6v1b2	protein_coding	8	ATPase, H+ transporting, lysosomal V1 subunit B2	ATP6V1B2	2636.32	-0.243573	-0.20018	0.179244	0.208061	0.517954
ENSMUSG00000006276	Eps15l1	protein_coding	8	epidermal growth factor receptor pathway substrate 15-like 1	EPS15L1	1843.11	0.0895582	0.0800701	0.130253	0.514985	0.798891
ENSMUSG00000006281	Tep1	protein_coding	14	telomerase associated protein 1	TEP1	2238.88	-0.149105	-0.134963	0.124402	0.251345	0.573829
ENSMUSG00000006288	Ttc5	protein_coding	14	tetratricopeptide repeat domain 5	TTC5	1221.75	-0.158382	-0.137516	0.147209	0.312019	0.640714
ENSMUSG00000006289	Osgep	protein_coding	14	O-sialoglycoprotein endopeptidase	OSGEP	450.047	-0.0433195	-0.0346976	0.174359	0.82356	0.949065
ENSMUSG00000006299	Aamp	protein_coding	1	angio-associated migratory protein	AAMP	2870.77	-0.189102	-0.174108	0.118193	0.122401	0.386026
ENSMUSG00000006301	Tmbim1	protein_coding	1	transmembrane BAX inhibitor motif containing 1	TMBIM1	5430.6	-0.808087	-0.787025	0.111425	3.22669e-13	3.03934e-11
ENSMUSG00000006304	Arpc2	protein_coding	1	actin related protein 2/3 complex, subunit 2	ARPC2	7543.13	-0.109872	-0.101195	0.119874	0.380516	0.701583
ENSMUSG00000006307	Kmt2b	protein_coding	7	lysine (K)-specific methyltransferase 2B	KMT2B	4129.65	-0.0977255	-0.0863741	0.134504	0.492844	0.783643
ENSMUSG00000006310	Zbtb32	protein_coding	7	zinc finger and BTB domain containing 32	ZBTB32	21.1345	0.578106	0.0860738	0.375129	0.543591	0.817237
ENSMUSG00000006313	Upk1a	protein_coding	7	uroplakin 1A	UPK1A	11.5922	0.422984	0.0535094	0.37245	0.684914	0.891811
ENSMUSG00000006315	Tmem147	protein_coding	7	transmembrane protein 147	TMEM147	843.51	-0.346312	-0.302159	0.164599	0.0428537	0.200533
ENSMUSG00000006333	Rps9	protein_coding	7	ribosomal protein S9	RPS9	11099.8	0.209964	0.192658	0.12148	0.0950219	0.332414
ENSMUSG00000006335	Tfpt	protein_coding	7	TCF3 (E2A) fusion partner	TFPT	279.824	-0.0519079	-0.0364724	0.212309	0.836571	0.953592
ENSMUSG00000006342	Susd2	protein_coding	10	sushi domain containing 2	SUSD2	46.7468	-0.0701401	-0.0297451	0.297237	0.876582	0.967511
ENSMUSG00000006344	Ggt5	protein_coding	10	gamma-glutamyltransferase 5	GGT5	25.2321	0.193012	0.0461772	0.346517	0.78532	0.93394
ENSMUSG00000006345	Ggt1	protein_coding	10	gamma-glutamyltransferase 1	GGT1,GGT2P,GGT3P,GGTLC1,GGTLC2,GGTLC3	38.2211	0.871698	0.40289	0.451138	0.0954633	0.333607
ENSMUSG00000006356	Crip2	protein_coding	12	cysteine rich protein 2	CRIP2	3099.76	0.535026	0.445334	0.222095	0.0183616	0.109869
ENSMUSG00000006360	Crip1	protein_coding	12	cysteine-rich protein 1 (intestinal)	CRIP1	3160.52	-0.661499	-0.561948	0.236219	0.00504261	0.0416033
ENSMUSG00000006362	Cbfa2t3	protein_coding	8	CBFA2/RUNX1 translocation partner 3	CBFA2T3	233.178	0.770067	0.436961	0.404039	0.0778022	0.295111
ENSMUSG00000006369	Fbln1	protein_coding	15	fibulin 1	FBLN1	53.758	-2.66632	-2.35058	0.666533	1.83645e-05	0.000384996
ENSMUSG00000006373	Pgrmc1	protein_coding	X	progesterone receptor membrane component 1	PGRMC1	1506.83	-0.0692742	-0.062699	0.120479	0.583446	0.841106
ENSMUSG00000006378	Gcat	protein_coding	15	glycine C-acetyltransferase (2-amino-3-ketobutyrate-coenzyme A ligase)	GCAT	29.7202	-0.45191	-0.160578	0.346012	0.4102	0.726563
ENSMUSG00000006386	Tek	protein_coding	4	TEK receptor tyrosine kinase	TEK	120.278	-0.331936	-0.189102	0.284895	0.355969	0.681658
ENSMUSG00000006389	Mpl	protein_coding	4	myeloproliferative leukemia virus oncogene	MPL	4.66525	1.45456	0.0837728	0.395358	0.355249	0.680935
ENSMUSG00000006390	Elovl1	protein_coding	4	elongation of very long chain fatty acids (FEN1/Elo2, SUR4/Elo3, yeast)-like 1	ELOVL1	1327.38	-0.573776	-0.515862	0.177885	0.00131592	0.014376
ENSMUSG00000006392	Med8	protein_coding	4	mediator complex subunit 8	MED8	515.891	-0.124313	-0.0967362	0.187915	0.556335	0.825877
ENSMUSG00000006395	Hyi	protein_coding	4	hydroxypyruvate isomerase (putative)	HYI	214.022	0.458843	0.356316	0.237147	0.0674984	0.27024
ENSMUSG00000006398	Cdc20	protein_coding	4	cell division cycle 20	CDC20	253.553	-1.1832	-1.09929	0.245564	8.1484e-07	2.42436e-05
ENSMUSG00000006403	Adamts4	protein_coding	1	a disintegrin-like and metallopeptidase (reprolysin type) with thrombospondin type 1 motif, 4	ADAMTS4	5.85785	-0.708828	-0.0542658	0.383056	0.602116	0.852323
ENSMUSG00000006411	Nectin4	protein_coding	1	nectin cell adhesion molecule 4	NECTIN4	2469.3	-0.304995	-0.274653	0.140831	0.036027	0.178346
ENSMUSG00000006412	Pfdn2	protein_coding	1	prefoldin 2	PFDN2	796.23	0.353628	0.29631	0.186795	0.0721678	0.282251
ENSMUSG00000006418	Rnf114	protein_coding	2	ring finger protein 114	RNF114	1562.94	0.0487041	0.0431078	0.136191	0.736987	0.914633
ENSMUSG00000006423	Steep1	protein_coding	X	STING1 ER exit protein 1	STEEP1	942.701	-0.0477547	-0.0378059	0.176924	0.809229	0.94303
ENSMUSG00000006435	Neurl1a	protein_coding	19	neuralized E3 ubiquitin protein ligase 1A	NEURL1	111.034	0.992273	0.736061	0.406333	0.0100028	0.0700675
ENSMUSG00000006442	Srm	protein_coding	4	spermidine synthase	SRM	322.599	-0.112559	-0.0795142	0.215016	0.65726	0.878377
ENSMUSG00000006445	Epha2	protein_coding	4	Eph receptor A2	EPHA2	9853.63	-0.218228	-0.181099	0.172182	0.239692	0.55941
ENSMUSG00000006456	Rbm14	protein_coding	19	RNA binding motif protein 14	RBM14,RBM14-RBM4	979.551	-0.0404162	-0.0331847	0.163169	0.821541	0.948182
ENSMUSG00000006462	A530013C23Rik	lncRNA	2	RIKEN cDNA A530013C23 gene		185.715	0.128327	0.0949721	0.205828	0.589531	0.844607
ENSMUSG00000006463	Zdhhc24	protein_coding	19	zinc finger, DHHC domain containing 24	ZDHHC24	156.757	-0.399982	-0.249614	0.28234	0.230743	0.548553
ENSMUSG00000006464	Bbs1	protein_coding	19	Bardet-Biedl syndrome 1 (human)	BBS1	410.727	0.695661	0.606804	0.22473	0.0018264	0.0186751
ENSMUSG00000006469	Slc34a3	protein_coding	2	solute carrier family 34 (sodium phosphate), member 3	SLC34A3	3.83642	-0.681184	-0.0350701	0.385111	0.684407	0.891661
ENSMUSG00000006471	Ndor1	protein_coding	2	NADPH dependent diflavin oxidoreductase 1	NDOR1	392.54	-0.166175	-0.129216	0.191574	0.438551	0.747884
ENSMUSG00000006476	Nsmf	protein_coding	2	NMDA receptor synaptonuclear signaling and neuronal migration factor	NSMF	1531.78	-0.314053	-0.27731	0.153198	0.0484227	0.217714
ENSMUSG00000006494	Pdk1	protein_coding	2	pyruvate dehydrogenase kinase, isoenzyme 1	PDK1	1041.47	-0.145	-0.126902	0.142305	0.33701	0.666262
ENSMUSG00000006498	Ptbp1	protein_coding	10	polypyrimidine tract binding protein 1	PTBP1	6923.8	-0.097087	-0.0805814	0.162578	0.584341	0.841845
ENSMUSG00000006517	Mvd	protein_coding	8	mevalonate (diphospho) decarboxylase	MVD	269.78	-0.567258	-0.411465	0.285028	0.0585455	0.246113
ENSMUSG00000006519	Cyba	protein_coding	8	cytochrome b-245, alpha polypeptide	CYBA	2165.19	-0.293929	-0.243071	0.182935	0.132474	0.403662
ENSMUSG00000006526	Stimate	protein_coding	14	STIM activating enhancer	STIMATE,STIMATE-MUSTN1	524.146	0.308306	0.248745	0.198056	0.148929	0.431364
ENSMUSG00000006527	Sfmbt1	protein_coding	14	Scm-like with four mbt domains 1	SFMBT1	673.543	0.540063	0.48422	0.176124	0.00234737	0.0228368
ENSMUSG00000006529	Itih1	protein_coding	14	inter-alpha trypsin inhibitor, heavy chain 1	ITIH1	41.2461	0.590818	0.157761	0.37161	0.382909	0.70371
ENSMUSG00000006538	Ihh	protein_coding	1	Indian hedgehog	IHH	2349.31	-0.90748	-0.860761	0.169724	6.38586e-08	2.3906e-06
ENSMUSG00000006542	Prkag3	protein_coding	1	protein kinase, AMP-activated, gamma 3 non-catalytic subunit	PRKAG3	12.9852	-2.60037	-0.515006	1.0202	0.0114672	0.0779049
ENSMUSG00000006546	Cryba2	protein_coding	1	crystallin, beta A2	CRYBA2	17.1873	-0.969522	-0.0966845	0.389821	0.411474	0.727537
ENSMUSG00000006567	Atp7b	protein_coding	8	ATPase, Cu++ transporting, beta polypeptide	ATP7B	4340.88	0.623235	0.527249	0.230928	0.0072086	0.0546933
ENSMUSG00000006574	Slc4a1	protein_coding	11	solute carrier family 4 (anion exchanger), member 1	SLC4A1	10.5036	1.35807	0.0597296	0.391797
ENSMUSG00000006575	Rundc3a	protein_coding	11	RUN domain containing 3A	RUNDC3A	32.592	-0.930432	-0.271756	0.433568	0.168036	0.462108
ENSMUSG00000006576	Slc4a3	protein_coding	1	solute carrier family 4 (anion exchanger), member 3	SLC4A3	356.707	1.00743	0.866295	0.305149	0.000617892	0.00770105
ENSMUSG00000006585	Cdt1	protein_coding	8	chromatin licensing and DNA replication factor 1	CDT1	275.28	-0.348454	-0.273628	0.211532	0.126972	0.393526
ENSMUSG00000006586	Runx1t1	protein_coding	4	RUNX1 translocation partner 1	RUNX1T1	7.49245	0.330855	0.0286186	0.377314	0.796906	0.937909
ENSMUSG00000006587	Snai3	protein_coding	8	snail family zinc finger 3	SNAI3	11.2603	-0.614478	-0.0653266	0.37893	0.589313	0.844558
ENSMUSG00000006589	Aprt	protein_coding	8	adenine phosphoribosyl transferase	APRT	687.75	-1.01883	-0.906506	0.271636	0.000112286	0.00182008
ENSMUSG00000006599	Gtf2h1	protein_coding	7	general transcription factor II H, polypeptide 1	GTF2H1	916.587	0.0774329	0.0677318	0.142015	0.610012	0.85625
ENSMUSG00000006611	Hfe	protein_coding	13	homeostatic iron regulator	HFE	134.942	-0.373569	-0.172364	0.316959	0.398589	0.717269
ENSMUSG00000006638	Abhd1	protein_coding	5	abhydrolase domain containing 1	ABHD1	38.1155	-0.400265	-0.172708	0.326878	0.395272	0.714609
ENSMUSG00000006641	Slc5a6	protein_coding	5	solute carrier family 5 (sodium-dependent vitamin transporter), member 6	SLC5A6	158.327	0.210933	0.120255	0.271314	0.551844	0.822718
ENSMUSG00000006642	Tcf23	protein_coding	5	transcription factor 23	TCF23	74.26	-3.95584	-3.80349	0.551015	2.92209e-13	2.791e-11
ENSMUSG00000006651	Aplp1	protein_coding	7	amyloid beta (A4) precursor-like protein 1	APLP1	29.5359	-0.320088	-0.0742695	0.351942	0.655216	0.877846
ENSMUSG00000006673	Qrich1	protein_coding	9	glutamine-rich 1	QRICH1	2219.91	0.129144	0.119371	0.111463	0.263922	0.588155
ENSMUSG00000006675	P4htm	protein_coding	9	prolyl 4-hydroxylase, transmembrane (endoplasmic reticulum)	P4HTM	57.1487	0.957247	0.413911	0.482497	0.0870451	0.315906
ENSMUSG00000006676	Usp19	protein_coding	9	ubiquitin specific peptidase 19	USP19	4571.91	-0.0945242	-0.0875139	0.106392	0.391067	0.71122
ENSMUSG00000006678	Pola1	protein_coding	X	polymerase (DNA directed), alpha 1	POLA1	457.183	0.46905	0.403526	0.192189	0.0172618	0.10487
ENSMUSG00000006699	Cdc42	protein_coding	4	cell division cycle 42	CDC42	3867.05	0.173679	0.161566	0.109369	0.123718	0.388508
ENSMUSG00000006705	Pknox1	protein_coding	17	Pbx/knotted 1 homeobox	PKNOX1	291.049	0.039787	0.0316171	0.18053	0.844635	0.956333
ENSMUSG00000006711	D130043K22Rik	protein_coding	13	RIKEN cDNA D130043K22 gene	KIAA0319	5.32352	3.80095	0.197306	0.463458	0.0214447	0.123023
ENSMUSG00000006715	Gmnn	protein_coding	13	geminin	GMNN	125.057	-0.151301	-0.0809857	0.272251	0.680403	0.889721
ENSMUSG00000006717	Acot13	protein_coding	13	acyl-CoA thioesterase 13	ACOT13	182.177	-0.260543	-0.171666	0.246979	0.376571	0.698418
ENSMUSG00000006720	Zfp184	protein_coding	13	zinc finger protein 184 (Kruppel-like)	ZNF184	54.3007	1.31174	0.912698	0.563162	0.00863943	0.0626872
ENSMUSG00000006724	Cyp27b1	protein_coding	10	cytochrome P450, family 27, subfamily b, polypeptide 1	CYP27B1	13.9955	1.48123	0.18697	0.430733	0.165517	0.457803
ENSMUSG00000006728	Cdk4	protein_coding	10	cyclin-dependent kinase 4	CDK4	2006.32	0.0734858	0.062184	0.157109	0.667031	0.883247
ENSMUSG00000006731	B4galnt1	protein_coding	10	beta-1,4-N-acetyl-galactosaminyl transferase 1	B4GALNT1	2796.97	-0.715931	-0.634705	0.214422	0.000756942	0.00902678
ENSMUSG00000006732	Mettl1	protein_coding	10	methyltransferase like 1	METTL1	399.592	-0.016262	-0.0118605	0.195602	0.942497	0.984368
ENSMUSG00000006736	Tspan31	protein_coding	10	tetraspanin 31	TSPAN31	912.165	-0.239751	-0.211955	0.144817	0.113999	0.370511
ENSMUSG00000006740	Kif5b	protein_coding	18	kinesin family member 5B	KIF5B	4900.18	-0.114622	-0.0995698	0.143701	0.454725	0.761262
ENSMUSG00000006763	Saal1	protein_coding	7	serum amyloid A-like 1	SAAL1	286.832	0.0949853	0.0744984	0.186269	0.651006	0.876513
ENSMUSG00000006764	Tph2	protein_coding	10	tryptophan hydroxylase 2	TPH2	3.8393	-1.20142	-0.033243	0.38999	0.597479	0.848973
ENSMUSG00000006777	Krt23	protein_coding	11	keratin 23	KRT23	3393.41	-0.535624	-0.506212	0.127236	2.68929e-05	0.00053524
ENSMUSG00000006782	Cnp	protein_coding	11	2',3'-cyclic nucleotide 3' phosphodiesterase	CNP	744.265	-0.130991	-0.106799	0.172041	0.488286	0.781258
ENSMUSG00000006784	Odad4	protein_coding	11	outer dynein arm complex subunit 4	ODAD4	75.2301	1.24286	0.77194	0.591553	0.017784	0.107197
ENSMUSG00000006800	Sulf2	protein_coding	2	sulfatase 2	SULF2	2193.73	-0.813494	-0.767507	0.164602	6.05481e-07	1.83894e-05
ENSMUSG00000006818	Sod2	protein_coding	17	superoxide dismutase 2, mitochondrial	SOD2	1724.07	-0.167193	-0.147619	0.140139	0.258545	0.581947
ENSMUSG00000006850	Tmco6	protein_coding	18	transmembrane and coiled-coil domains 6	TMCO6	336.117	0.106232	0.0846853	0.181472	0.600353	0.850809
ENSMUSG00000006906	Stambp	protein_coding	6	STAM binding protein	STAMBP	418.255	-0.10446	-0.0864947	0.164471	0.561258	0.82915
ENSMUSG00000006920	Ezh1	protein_coding	11	enhancer of zeste 1 polycomb repressive complex 2 subunit	EZH1	1386.79	0.243936	0.220733	0.134442	0.0807007	0.301427
ENSMUSG00000006930	Hap1	protein_coding	11	huntingtin-associated protein 1	HAP1	854.511	-0.451949	-0.343779	0.242101	0.0801737	0.300565
ENSMUSG00000006931	P3h4	protein_coding	11	prolyl 3-hydroxylase family member 4 (non-enzymatic)	P3H4	463.382	-0.15143	-0.107625	0.216219	0.549799	0.822056
ENSMUSG00000006932	Ctnnb1	protein_coding	9	catenin (cadherin associated protein), beta 1	CTNNB1	27435.4	-0.127618	-0.119769	0.111342	0.268789	0.593937
ENSMUSG00000006941	Eif1b	protein_coding	9	eukaryotic translation initiation factor 1B	EIF1B	460.714	0.146556	0.124246	0.158989	0.392991	0.712716
ENSMUSG00000006958	Chrd	protein_coding	16	chordin	CHRD	41.8792	-0.734615	-0.21543	0.393327	0.258756	0.582195
ENSMUSG00000006998	Psmd2	protein_coding	16	proteasome (prosome, macropain) 26S subunit, non-ATPase, 2	PSMD2	4466.46	-0.37796	-0.350199	0.121768	0.00223448	0.0219581
ENSMUSG00000007021	Syngr3	protein_coding	17	synaptogyrin 3	SYNGR3	5.3601	-1.09593	-0.0433234	0.389067
ENSMUSG00000007029	Vars	protein_coding	17	valyl-tRNA synthetase	VARS1	5744.45	-0.307917	-0.253564	0.18664	0.122171	0.385645
ENSMUSG00000007030	Vwa7	protein_coding	17	von Willebrand factor A domain containing 7	VWA7	238.941	0.0623152	0.0329072	0.272402	0.868462	0.964515
ENSMUSG00000007034	Slc44a4	protein_coding	17	solute carrier family 44, member 4	SLC44A4	2725.86	-0.543413	-0.493513	0.164247	0.00100393	0.0114928
ENSMUSG00000007035	Msh5	protein_coding	17	mutS homolog 5	MSH5	288.443	-0.175455	-0.108299	0.250587	0.576329	0.837999
ENSMUSG00000007036	Abhd16a	protein_coding	17	abhydrolase domain containing 16A	ABHD16A	1644.35	-0.52881	-0.494647	0.137289	0.00012469	0.00198804
ENSMUSG00000007038	Neu1	protein_coding	17	neuraminidase 1	NEU1	1226.06	-0.284461	-0.24058	0.171731	0.118153	0.378166
ENSMUSG00000007039	Ddah2	protein_coding	17	dimethylarginine dimethylaminohydrolase 2	DDAH2	926.851	1.00451	0.923412	0.231466	9.28035e-06	0.000210767
ENSMUSG00000007041	Clic1	protein_coding	17	chloride intracellular channel 1	CLIC1	5398.17	-0.411405	-0.362837	0.150536	0.00758631	0.0568928
ENSMUSG00000007050	Lsm2	protein_coding	17	LSM2 homolog, U6 small nuclear RNA and mRNA degradation associated	LSM2	162.966	0.0904805	0.0513114	0.262353	0.795363	0.937505
ENSMUSG00000007080	Pole	protein_coding	5	polymerase (DNA directed), epsilon	POLE	194.513	-0.153213	-0.105065	0.225683	0.569001	0.832943
ENSMUSG00000007097	Atp1a2	protein_coding	1	ATPase, Na+/K+ transporting, alpha 2 polypeptide	ATP1A2	22.2507	-0.986578	-0.317472	0.458828	0.130861	0.400539
ENSMUSG00000007207	Stx1a	protein_coding	5	syntaxin 1A (brain)	STX1A	92.2041	2.36241	1.9349	0.751055	0.000419864	0.0055909
ENSMUSG00000007216	Zfp775	protein_coding	6	zinc finger protein 775	ZNF775	91.0541	0.16491	0.0934236	0.26644	0.638016	0.870274
ENSMUSG00000007279	Scube2	protein_coding	7	signal peptide, CUB domain, EGF-like 2	SCUBE2	3.26313	-2.0589	-0.0669279	0.396125	0.315731	0.644774
ENSMUSG00000007338	Mrpl49	protein_coding	19	mitochondrial ribosomal protein L49	MRPL49	340.332	0.0950073	0.0742933	0.197233	0.674521	0.886295
ENSMUSG00000007379	Dennd2c	protein_coding	3	DENN domain containing 2C	DENND2C	259.984	0.196837	0.16154	0.176417	0.305627	0.635217
ENSMUSG00000007411	Mark3	protein_coding	12	MAP/microtubule affinity regulating kinase 3	MARK3	1661.8	-0.161396	-0.142919	0.137464	0.265528	0.590191
ENSMUSG00000007415	Gatad1	protein_coding	5	GATA zinc finger domain containing 1	GATAD1	1182.06	-0.0709266	-0.0616142	0.141718	0.639768	0.870728
ENSMUSG00000007440	Pcdha10	protein_coding	18	protocadherin alpha 10	PCDHA12	3.14691	-5.11286	-0.046123	0.396866	0.114796	0.37226
ENSMUSG00000007458	M6pr	protein_coding	6	mannose-6-phosphate receptor, cation dependent	M6PR	4502.54	-0.107329	-0.0990599	0.10822	0.338618	0.667891
ENSMUSG00000007476	Lrrc8a	protein_coding	2	leucine rich repeat containing 8A VRAC subunit A	LRRC8A	1015.61	0.0253918	0.0217532	0.15417	0.879553	0.96875
ENSMUSG00000007564	Ppp2r1a	protein_coding	17	protein phosphatase 2, regulatory subunit A, alpha	PPP2R1A	3381.79	0.143767	0.122541	0.158397	0.400156	0.71848
ENSMUSG00000007570	Fance	protein_coding	17	Fanconi anemia, complementation group E	FANCE	582.973	0.00102753	0.00107699	0.168177	0.995594	0.998779
ENSMUSG00000007589	Tinf2	protein_coding	14	Terf1 (TRF1)-interacting nuclear factor 2	TINF2	451.052	0.246084	0.195714	0.193667	0.246515	0.567941
ENSMUSG00000007591	Tssk4	protein_coding	14	testis-specific serine kinase 4	TSSK4	14.8229	1.03328	0.146973	0.401181	0.2962	0.625253
ENSMUSG00000007594	Hapln4	protein_coding	8	hyaluronan and proteoglycan link protein 4	HAPLN4	5.07422	-0.57975	-0.044932	0.381085	0.667498	0.883251
ENSMUSG00000007603	Dus3l	protein_coding	17	dihydrouridine synthase 3-like (S. cerevisiae)	DUS3L	694.851	-0.11956	-0.096428	0.178891	0.547435	0.820289
ENSMUSG00000007610	Gtpbp3	protein_coding	8	GTP binding protein 3	GTPBP3	472.684	-0.309069	-0.2676	0.16338	0.0707632	0.278797
ENSMUSG00000007613	Tgfbr1	protein_coding	4	transforming growth factor, beta receptor I	TGFBR1	1755.35	0.552614	0.50556	0.162024	0.00068388	0.00834039
ENSMUSG00000007617	Homer1	protein_coding	13	homer scaffolding protein 1	HOMER1	442.718	0.126126	0.102391	0.175722	0.515914	0.799212
ENSMUSG00000007646	Rad51c	protein_coding	11	RAD51 paralog C	RAD51C	13.51	0.288451	0.0330476	0.372104	0.794051	0.937036
ENSMUSG00000007655	Cav1	protein_coding	6	caveolin 1, caveolae protein	CAV1	420.039	0.906167	0.775171	0.286075	0.00111498	0.0125497
ENSMUSG00000007656	Arpp19	protein_coding	9	cAMP-regulated phosphoprotein 19	ARPP19	758.082	0.399409	0.360195	0.151922	0.0101167	0.0706058
ENSMUSG00000007659	Bcl2l1	protein_coding	2	BCL2-like 1	BCL2L1	4202.87	0.0420814	0.0379584	0.126292	0.752178	0.92097
ENSMUSG00000007670	Khsrp	protein_coding	17	KH-type splicing regulatory protein	KHSRP	5475.35	-0.0411837	-0.0445084	0.108219	0.714084	0.906126
ENSMUSG00000007682	Dio2	protein_coding	12	deiodinase, iodothyronine, type II	DIO2	5.60369	-1.96278	-0.144813	0.418725	0.156274	0.443706
ENSMUSG00000007721	Ccdc124	protein_coding	8	coiled-coil domain containing 124	CCDC124	535.419	-0.519789	-0.447348	0.198866	0.0101547	0.0708402
ENSMUSG00000007739	Cct4	protein_coding	11	chaperonin containing Tcp1, subunit 4 (delta)	CCT4	2569.42	0.0934057	0.0855834	0.116497	0.442337	0.750152
ENSMUSG00000007777	0610009B22Rik	protein_coding	11	RIKEN cDNA 0610009B22 gene	TRAPPC2,TRAPPC2B	182.766	-0.423253	-0.241163	0.301949	0.254003	0.576485
ENSMUSG00000007783	Cpt1c	protein_coding	7	carnitine palmitoyltransferase 1c	CPT1C	67.9007	1.44243	0.828654	0.732054	0.0172818	0.104944
ENSMUSG00000007812	Zfp655	protein_coding	5	zinc finger protein 655	ZNF655	680.234	0.271414	0.24195	0.144254	0.0706872	0.278797
ENSMUSG00000007815	Rhoa	protein_coding	9	ras homolog family member A	RHOA	7505.77	0.099816	0.0898255	0.129387	0.464365	0.766709
ENSMUSG00000007817	Zmiz1	protein_coding	14	zinc finger, MIZ-type containing 1	ZMIZ1	5464.94	0.265608	0.221823	0.175851	0.157721	0.446018
ENSMUSG00000007827	Ankrd26	protein_coding	6	ankyrin repeat domain 26	ANKRD26	225.975	1.01939	0.902677	0.278588	0.000161282	0.00248238
ENSMUSG00000007833	Aldh16a1	protein_coding	7	aldehyde dehydrogenase 16 family, member A1	ALDH16A1	955.21	-0.474807	-0.42238	0.170187	0.00605219	0.0478741
ENSMUSG00000007836	Hnrnpa0	protein_coding	13	heterogeneous nuclear ribonucleoprotein A0	HNRNPA0	3808.29	0.154338	0.139069	0.104562	0.15181	0.436102
ENSMUSG00000007837	Prrg2	protein_coding	7	proline-rich Gla (G-carboxyglutamic acid) polypeptide 2	PRRG2	379.536	-0.269866	-0.214036	0.196264	0.207859	0.517684
ENSMUSG00000007850	Hnrnph1	protein_coding	11	heterogeneous nuclear ribonucleoprotein H1	HNRNPH1	6387.81	0.0398093	0.0345305	0.150287	0.806466	0.941538
ENSMUSG00000007867	Ift43	protein_coding	12	intraflagellar transport 43	IFT43	313.101	0.288311	0.245326	0.170652	0.110213	0.363054
ENSMUSG00000007872	Id3	protein_coding	4	inhibitor of DNA binding 3	ID3	1045.01	-0.758236	-0.658074	0.239802	0.00135366	0.0146551
ENSMUSG00000007877	Tcap	protein_coding	11	titin-cap	TCAP	7.59985	-0.00666333	-0.00016494	0.374821	0.995738	0.998779
ENSMUSG00000007880	Arid1a	protein_coding	4	AT rich interactive domain 1A (SWI-like)	ARID1A	6342.38	0.129337	0.11216	0.148595	0.416	0.73084
ENSMUSG00000007888	Crlf1	protein_coding	8	cytokine receptor-like factor 1	CRLF1	12.5533	-1.48757	-0.202391	0.438546	0.148161	0.430172
ENSMUSG00000007891	Ctsd	protein_coding	7	cathepsin D	CTSD	10125.1	-0.219898	-0.157035	0.219813	0.385135	0.706593
ENSMUSG00000007892	Rplp1	protein_coding	9	ribosomal protein, large, P1	RPLP1	5978.88	-0.156581	-0.125977	0.178498	0.42615	0.737872
ENSMUSG00000007908	Hmgcll1	protein_coding	9	3-hydroxymethyl-3-methylglutaryl-Coenzyme A lyase-like 1	HMGCLL1	374.518	0.19683	0.158172	0.185073	0.333874	0.662624
ENSMUSG00000007944	Ttc9b	protein_coding	7	tetratricopeptide repeat domain 9B	TTC9B	2.32092	-0.287333	-0.00670006	0.388361	0.90874
ENSMUSG00000007950	Abhd8	protein_coding	8	abhydrolase domain containing 8	ABHD8	183.29	0.358978	0.285377	0.20971	0.110583	0.363864
ENSMUSG00000007987	Ift22	protein_coding	5	intraflagellar transport 22	IFT22	356.325	0.46153	0.353076	0.243197	0.0742645	0.286733
ENSMUSG00000007989	Fzd3	protein_coding	14	frizzled class receptor 3	FZD3	755.456	0.657768	0.587984	0.198029	0.000859288	0.0100884
ENSMUSG00000008028	1700008O03Rik	protein_coding	7	RIKEN cDNA 1700008O03 gene	C19orf81	5.47929	-1.15186	-0.0828026	0.391582	0.41208	0.727884
ENSMUSG00000008035	Mid1ip1	protein_coding	X	Mid1 interacting protein 1 (gastrulation specific G12-like (zebrafish))	MID1IP1	2417.02	-0.360587	-0.315514	0.156224	0.0254545	0.139003
ENSMUSG00000008036	Ap2s1	protein_coding	7	adaptor-related protein complex 2, sigma 1 subunit	AP2S1	868.463	-0.526571	-0.479855	0.160409	0.00111345	0.0125463
ENSMUSG00000008090	Fgfrl1	protein_coding	5	fibroblast growth factor receptor-like 1	FGFRL1	400.435	0.186102	0.137203	0.211591	0.443677	0.751721
ENSMUSG00000008129	Brme1	protein_coding	8	break repair meiotic recombinase recruitment factor 1	BRME1	13.754	2.14432	0.38508	0.652586	0.0297619	0.155664
ENSMUSG00000008136	Fhl2	protein_coding	1	four and a half LIM domains 2	FHL2	622.04	-1.86209	-1.80308	0.243378	8.73822e-15	1.03843e-12
ENSMUSG00000008140	Emc10	protein_coding	7	ER membrane protein complex subunit 10	EMC10	1486.34	-0.262314	-0.229872	0.151949	0.0996575	0.340933
ENSMUSG00000008153	Clstn3	protein_coding	6	calsyntenin 3	CLSTN3	46.8136	1.87129	0.69127	1.11381	0.0197693	0.116009
ENSMUSG00000008167	Fbxw9	protein_coding	8	F-box and WD-40 domain protein 9	FBXW9	1216.14	0.0707532	0.0611066	0.149394	0.660422	0.880965
ENSMUSG00000008193	Spib	protein_coding	7	Spi-B transcription factor (Spi-1/PU.1 related)	SPIB	1116.76	-1.06	-0.971	0.24443	8.93994e-06	0.00020417
ENSMUSG00000008200	Fnbp4	protein_coding	2	formin binding protein 4	FNBP4	2044.3	0.0656052	0.0567813	0.146616	0.677302	0.888122
ENSMUSG00000008206	Cers4	protein_coding	8	ceramide synthase 4	CERS4	190.468	1.53426	1.33834	0.415082	9.101e-05	0.00151486
ENSMUSG00000008226	Scrn3	protein_coding	2	secernin 3	SCRN3	122.284	0.2781	0.141813	0.293618	0.486081	0.78014
ENSMUSG00000008301	Phax	protein_coding	18	phosphorylated adaptor for RNA export	PHAX	570.2	0.184476	0.160309	0.150036	0.247181	0.568627
ENSMUSG00000008305	Tle1	protein_coding	4	transducin-like enhancer of split 1	TLE1	734.273	-0.0165647	-0.0131838	0.170388	0.930195	0.98049
ENSMUSG00000008307	1700109H08Rik	protein_coding	5	RIKEN cDNA 1700109H08 gene		105.157	0.352501	0.220736	0.273913	0.283203	0.610311
ENSMUSG00000008318	Relt	protein_coding	7	RELT tumor necrosis factor receptor	RELT	108.594	0.525195	0.27272	0.337524	0.213172	0.524819
ENSMUSG00000008333	Snrpb2	protein_coding	2	U2 small nuclear ribonucleoprotein B	SNRPB2	410.317	0.0885106	0.0667745	0.197931	0.697205	0.899279
ENSMUSG00000008348	Ubc	protein_coding	5	ubiquitin C	UBC	3621.98	-0.484847	-0.408036	0.204989	0.0213089	0.12245
ENSMUSG00000008373	Prpf31	protein_coding	7	pre-mRNA processing factor 31	PRPF31	860.02	-0.0213469	-0.0177805	0.161164	0.903822	0.975442
ENSMUSG00000008384	Sertad1	protein_coding	7	SERTA domain containing 1	SERTAD1	1566.54	0.151143	0.108142	0.217829	0.554499	0.824527
ENSMUSG00000008393	Carhsp1	protein_coding	16	calcium regulated heat stable protein 1	CARHSP1	2109.97	-0.0563522	-0.0492182	0.137637	0.700904	0.900639
ENSMUSG00000008398	Elk3	protein_coding	10	ELK3, member of ETS oncogene family	ELK3	839.07	0.165447	0.139375	0.162202	0.344589	0.672942
ENSMUSG00000008429	Herpud2	protein_coding	9	HERPUD family member 2	HERPUD2	1003.41	0.0449247	0.0388187	0.148811	0.779667	0.932389
ENSMUSG00000008435	Rdh13	protein_coding	7	retinol dehydrogenase 13 (all-trans and 9-cis)	RDH13	795.83	-0.721241	-0.668432	0.173232	2.76278e-05	0.000545791
ENSMUSG00000008438	Adam21	protein_coding	12	a disintegrin and metallopeptidase domain 21	ADAM21	7.30044	-0.195461	-0.0224992	0.370115	0.856433	0.960914
ENSMUSG00000008450	Nutf2	protein_coding	8	nuclear transport factor 2	NUTF2	309.432	-0.163211	-0.124128	0.198455	0.467633	0.768424
ENSMUSG00000008461	Fut1	protein_coding	7	fucosyltransferase 1	FUT1	6.94875	0.0148167	0.00175063	0.374919	0.99055	0.997387
ENSMUSG00000008475	Arpc5	protein_coding	1	actin related protein 2/3 complex, subunit 5	ARPC5	3718.07	-0.241945	-0.211733	0.149824	0.124441	0.389699
ENSMUSG00000008482	Rnf151	protein_coding	17	ring finger protein 151	RNF151	16.0605	-0.047125	-0.00537052	0.367168	0.963473	0.989717
ENSMUSG00000008496	Pou2f2	protein_coding	7	POU domain, class 2, transcription factor 2	POU2F2	77.3882	0.0203659	0.00677884	0.329533	0.973123	0.991664
ENSMUSG00000008540	Mgst1	protein_coding	6	microsomal glutathione S-transferase 1	MGST1	1001.25	0.705917	0.621815	0.219273	0.0011748	0.0130794
ENSMUSG00000008575	Nfib	protein_coding	4	nuclear factor I/B	NFIB	5671.26	0.569059	0.540822	0.127269	7.9309e-06	0.000184423
ENSMUSG00000008601	Rab25	protein_coding	3	RAB25, member RAS oncogene family	RAB25	1727.91	-0.660077	-0.589621	0.198138	0.000827118	0.00975728
ENSMUSG00000008604	Ubqln4	protein_coding	3	ubiquilin 4	UBQLN4	2351.91	-0.44048	-0.406566	0.138731	0.00171479	0.017738
ENSMUSG00000008658	Rbfox1	protein_coding	16	RNA binding protein, fox-1 homolog (C. elegans) 1	RBFOX1	5.53094	-5.92541	-0.0934525	0.409398	0.0138075	0.0897951
ENSMUSG00000008668	Rps18	protein_coding	17	ribosomal protein S18	RPS18	8002.15	0.213968	0.1751	0.179433	0.273118	0.59937
ENSMUSG00000008682	Rpl10	protein_coding	X	ribosomal protein L10	RPL10	6396.23	0.317666	0.243756	0.216656	0.18222	0.483272
ENSMUSG00000008683	Rps15a	protein_coding	7	ribosomal protein S15A	RPS15A	2067.58	0.339288	0.269825	0.207695	0.129665	0.398489
ENSMUSG00000008690	Ncaph2	protein_coding	15	non-SMC condensin II complex, subunit H2	NCAPH2	1629.49	-0.101573	-0.0909053	0.128204	0.45187	0.75856
ENSMUSG00000008730	Hipk1	protein_coding	3	homeodomain interacting protein kinase 1	HIPK1	5905.12	0.0781949	0.0701265	0.129326	0.566961	0.831983
ENSMUSG00000008734	Gprc5b	protein_coding	7	G protein-coupled receptor, family C, group 5, member B	GPRC5B	182.335	-0.345794	-0.138555	0.324728	0.482776	0.777616
ENSMUSG00000008763	Man1a2	protein_coding	3	mannosidase, alpha, class 1A, member 2	MAN1A2	2832.87	-0.168584	-0.141288	0.163745	0.340643	0.669559
ENSMUSG00000008822	Acyp1	protein_coding	12	acylphosphatase 1, erythrocyte (common) type	ACYP1	103.826	0.754876	0.547756	0.339441	0.026286	0.142309
ENSMUSG00000008845	Cd163	protein_coding	6	CD163 antigen	CD163	34.2775	-0.789415	-0.0980958	0.384393	0.450569	0.757433
ENSMUSG00000008855	Hdac5	protein_coding	11	histone deacetylase 5	HDAC5	3408.36	5.23496e-05	0.000336775	0.143795	0.99973	0.999876
ENSMUSG00000008859	Rala	protein_coding	13	v-ral simian leukemia viral oncogene A (ras related)	RALA	1082.01	-0.120995	-0.0982359	0.171947	0.522608	0.803226
ENSMUSG00000008892	Vdac3	protein_coding	8	voltage-dependent anion channel 3	VDAC3	1121.56	-0.0701737	-0.0591022	0.155299	0.677182	0.888079
ENSMUSG00000008958	Vps72	protein_coding	3	vacuolar protein sorting 72	VPS72	1136.4	-0.0879269	-0.0763599	0.142719	0.564346	0.831089
ENSMUSG00000008976	Gabpa	protein_coding	16	GA repeat binding protein, alpha	GABPA	845.57	0.235137	0.198625	0.168104	0.190902	0.49556
ENSMUSG00000008999	Bmp7	protein_coding	2	bone morphogenetic protein 7	BMP7	255.256	1.52869	1.31474	0.43428	0.000176746	0.00267869
ENSMUSG00000009013	Dynll1	protein_coding	5	dynein light chain LC8-type 1	DYNLL1	2111.4	-0.0449761	-0.0361718	0.170892	0.812409	0.943663
ENSMUSG00000009030	Pdcl	protein_coding	2	phosducin-like	PDCL	859.749	0.154096	0.127814	0.167932	0.399237	0.717777
ENSMUSG00000009035	Tmem184b	protein_coding	15	transmembrane protein 184b	TMEM184B	1206.22	-0.229928	-0.190092	0.174907	0.222901	0.537802
ENSMUSG00000009073	Nf2	protein_coding	11	neurofibromin 2	NF2	2667.48	-0.146011	-0.128415	0.139917	0.324383	0.654397
ENSMUSG00000009076	Zmat5	protein_coding	11	zinc finger, matrin type 5	ZMAT5	205.825	0.289949	0.20693	0.235066	0.281257	0.608477
ENSMUSG00000009079	Ewsr1	protein_coding	11	Ewing sarcoma breakpoint region 1	EWSR1	4585.91	0.0564029	0.0515735	0.114838	0.638224	0.870293
ENSMUSG00000009090	Ap1b1	protein_coding	11	adaptor protein complex AP-1, beta 1 subunit	AP1B1	2032.12	-0.271352	-0.239863	0.147011	0.0768544	0.293134
ENSMUSG00000009092	Derl3	protein_coding	10	Der1-like domain family, member 3	DERL3	23.6474	-0.550279	-0.0919376	0.37204	0.533024	0.810761
ENSMUSG00000009097	Tbx1	protein_coding	16	T-box 1	TBX1	297.396	0.197887	0.143454	0.217482	0.431011	0.741876
ENSMUSG00000009112	Bcl2l13	protein_coding	6	BCL2-like 13 (apoptosis facilitator)	BCL2L13	904.341	0.00597689	0.00542584	0.145492	0.969559	0.990417
ENSMUSG00000009114	2610028H24Rik	protein_coding	10	RIKEN cDNA 2610028H24 gene	C21orf58	26.8242	0.11682	0.0374969	0.325432	0.838242	0.954168
ENSMUSG00000009145	Dqx1	protein_coding	6	DEAQ RNA-dependent ATPase	DQX1	324.816	-0.964912	-0.848508	0.272402	0.000267933	0.00381111
ENSMUSG00000009185	Ccl8	protein_coding	11	chemokine (C-C motif) ligand 8	CCL8	14.9553	-2.57602	-0.0364949	0.39372
ENSMUSG00000009207	Lnpk	protein_coding	2	lunapark, ER junction formation factor	LNPK	186.371	-0.0873734	-0.0639094	0.203816	0.712081	0.905299
ENSMUSG00000009210	Prr29	protein_coding	11	proline rich 29	PRR29	12.7005	0.100619	0.01262	0.368879	0.924625	0.978959
ENSMUSG00000009246	Trpm5	protein_coding	7	transient receptor potential cation channel, subfamily M, member 5	TRPM5	4583.76	-1.26893	-1.18074	0.256504	3.99374e-07	1.2775e-05
ENSMUSG00000009248	Ascl2	protein_coding	7	achaete-scute family bHLH transcription factor 2	ASCL2	30.8279	-0.650239	-0.140089	0.377583	0.397415	0.716387
ENSMUSG00000009281	Rarres2	protein_coding	6	retinoic acid receptor responder (tazarotene induced) 2	RARRES2	10.5209	0.0165085	0.00203852	0.37431	0.989281	0.997185
ENSMUSG00000009291	Pttg1ip	protein_coding	10	pituitary tumor-transforming 1 interacting protein	PTTG1IP	8734.33	-1.09276	-1.05952	0.150462	2.33965e-13	2.29915e-11
ENSMUSG00000009292	Trpm2	protein_coding	10	transient receptor potential cation channel, subfamily M, member 2	TRPM2	86.8715	-0.25032	-0.103468	0.311862	0.597218	0.848923
ENSMUSG00000009293	Ube2g2	protein_coding	10	ubiquitin-conjugating enzyme E2G 2	UBE2G2	999.289	-0.220922	-0.190024	0.156645	0.183972	0.486152
ENSMUSG00000009376	Met	protein_coding	6	met proto-oncogene	MET	3688.79	0.170213	0.151635	0.136616	0.236407	0.555455
ENSMUSG00000009378	Slc16a12	protein_coding	19	solute carrier family 16 (monocarboxylic acid transporters), member 12	SLC16A12	523.264	1.19685	1.02375	0.357613	0.000431958	0.00570364
ENSMUSG00000009394	Syn2	protein_coding	6	synapsin II	SYN2	7.16577	-0.970712	-0.0773361	0.388132	0.465148	0.767147
ENSMUSG00000009406	Elk1	protein_coding	X	ELK1, member of ETS oncogene family	ELK1	264.842	0.0275079	0.0202281	0.207489	0.9103	0.977075
ENSMUSG00000009418	Nav1	protein_coding	1	neuron navigator 1	NAV1	689.618	0.365955	0.266815	0.238697	0.16673	0.460103
ENSMUSG00000009470	Tnpo1	protein_coding	13	transportin 1	TNPO1	4862.76	0.163698	0.153482	0.102854	0.121747	0.384956
ENSMUSG00000009535	Rnmt	protein_coding	18	RNA (guanine-7-) methyltransferase	RNMT	729.347	0.143275	0.125072	0.145521	0.355151	0.680935
ENSMUSG00000009545	Kcnq1	protein_coding	7	potassium voltage-gated channel, subfamily Q, member 1	KCNQ1	2669.94	-0.00709666	-0.0047918	0.199762	0.975595	0.992394
ENSMUSG00000009549	Srp14	protein_coding	2	signal recognition particle 14	SRP14	467.783	-0.0929155	-0.0767174	0.165068	0.607416	0.85521
ENSMUSG00000009555	Cdk9	protein_coding	2	cyclin-dependent kinase 9 (CDC2-related kinase)	CDK9	1263.48	0.160853	0.138673	0.153093	0.326058	0.655644
ENSMUSG00000009563	Tor2a	protein_coding	2	torsin family 2, member A	TOR2A	430.779	-0.283577	-0.186961	0.252853	0.34673	0.67488
ENSMUSG00000009566	Fpgs	protein_coding	2	folylpolyglutamyl synthetase	FPGS	355.843	0.496149	0.396251	0.233685	0.0412487	0.195484
ENSMUSG00000009569	Mrtfb	protein_coding	16	myocardin related transcription factor B	MRTFB	1862.31	0.276581	0.242342	0.154247	0.0868787	0.315529
ENSMUSG00000009575	Cbx5	protein_coding	15	chromobox 5	CBX5	4401.38	0.0731721	0.0645385	0.138861	0.62109	0.86209
ENSMUSG00000009585	Apobec3	protein_coding	15	apolipoprotein B mRNA editing enzyme, catalytic polypeptide 3	APOBEC3B,APOBEC3C,APOBEC3D,APOBEC3F,APOBEC3G	2588.98	0.169815	0.145879	0.15465	0.304728	0.634293
ENSMUSG00000009614	Sardh	protein_coding	2	sarcosine dehydrogenase	SARDH	485.103	0.426066	0.309963	0.252491	0.122893	0.386594
ENSMUSG00000009621	Vav2	protein_coding	2	vav 2 oncogene	VAV2	1852.73	0.234437	0.20092	0.161412	0.171762	0.467548
ENSMUSG00000009628	Tex15	protein_coding	8	testis expressed gene 15	TEX15	13.5085	0.676244	0.0613279	0.381836	0.588773	0.844409
ENSMUSG00000009630	Ppp2cb	protein_coding	8	protein phosphatase 2 (formerly 2A), catalytic subunit, beta isoform	PPP2CB	1470.55	0.258107	0.232888	0.135556	0.0664985	0.267618
ENSMUSG00000009633	G0s2	protein_coding	1	G0/G1 switch gene 2	G0S2	71.2351	-0.445556	-0.145436	0.348733	0.442754	0.750654
ENSMUSG00000009640	Dmap1	protein_coding	4	DNA methyltransferase 1-associated protein 1	DMAP1	310.043	-0.0364648	-0.0284053	0.181757	0.858706	0.96172
ENSMUSG00000009646	Pla2g12b	protein_coding	10	phospholipase A2, group XIIB	PLA2G12B	58.825	-3.2044	-3.06949	0.469573	3.27126e-12	2.67458e-10
ENSMUSG00000009647	Mcu	protein_coding	10	mitochondrial calcium uniporter	MCU	1875.58	-0.796757	-0.752444	0.160445	5.50001e-07	1.69053e-05
ENSMUSG00000009654	Oit3	protein_coding	10	oncoprotein induced transcript 3	OIT3	12.0631	-0.774696	-0.102084	0.383868	0.445295	0.75295
ENSMUSG00000009670	Tex11	protein_coding	X	testis expressed gene 11	TEX11	4.67699	2.69732	0.150562	0.427378	0.0876737	0.316841
ENSMUSG00000009681	Bcr	protein_coding	10	BCR activator of RhoGEF and GTPase	BCR	2838.25	0.039611	0.0349259	0.139867	0.791109	0.935942
ENSMUSG00000009687	Fxyd5	protein_coding	7	FXYD domain-containing ion transport regulator 5	FXYD5	489.043	0.144105	0.0878328	0.252393	0.653737	0.877549
ENSMUSG00000009731	Kcnd1	protein_coding	X	potassium voltage-gated channel, Shal-related family, member 1	KCND1	44.9292	1.06198	0.333264	0.480084	0.115008	0.372485
ENSMUSG00000009733	Tfcp2	protein_coding	15	transcription factor CP2	TFCP2	492.38	0.337006	0.299198	0.153608	0.0339222	0.170571
ENSMUSG00000009739	Pou6f1	protein_coding	15	POU domain, class 6, transcription factor 1	POU6F1	648.425	0.941137	0.858856	0.229483	2.83485e-05	0.000558231
ENSMUSG00000009741	Ubp1	protein_coding	9	upstream binding protein 1	UBP1	2029.16	-0.134607	-0.121314	0.125918	0.307605	0.637156
ENSMUSG00000009772	Nuak2	protein_coding	1	NUAK family, SNF1-like kinase, 2	NUAK2	489.808	0.621052	0.573517	0.163285	0.00013956	0.00218758
ENSMUSG00000009828	Cilk1	protein_coding	9	ciliogenesis associated kinase 1	CILK1	2699.96	-0.610995	-0.535159	0.20251	0.00261323	0.0248439
ENSMUSG00000009863	Sdhb	protein_coding	4	succinate dehydrogenase complex, subunit B, iron sulfur (Ip)	SDHB	641.856	0.115425	0.098455	0.154898	0.489939	0.782188
ENSMUSG00000009894	Snap47	protein_coding	11	synaptosomal-associated protein, 47	SNAP47	304.004	-0.0954935	-0.0675707	0.213445	0.704684	0.902151
ENSMUSG00000009905	Kdsr	protein_coding	1	3-ketodihydrosphingosine reductase	KDSR	2049.17	-0.0547885	-0.0487976	0.128335	0.686189	0.892867
ENSMUSG00000009907	Vps4b	protein_coding	1	vacuolar protein sorting 4B	VPS4B	2570.07	-0.100325	-0.0870068	0.143855	0.5141	0.798144
ENSMUSG00000009927	Rps25	protein_coding	9	ribosomal protein S25	RPS25	2615.19	0.717392	0.635285	0.214908	0.000757982	0.00903391
ENSMUSG00000009995	Tafazzin	protein_coding	X	tafazzin, phospholipid-lysophospholipid transacylase	TAFAZZIN	1129.56	-0.1803	-0.158101	0.144042	0.236567	0.55556
ENSMUSG00000010021	Kif19a	protein_coding	11	kinesin family member 19A	KIF19	116.246	0.961765	0.56989	0.474339	0.0391812	0.188927
ENSMUSG00000010025	Aldh3a2	protein_coding	11	aldehyde dehydrogenase family 3, subfamily A2	ALDH3A2	2918.62	-1.01177	-0.982203	0.136078	6.8836e-14	7.32816e-12
ENSMUSG00000010044	Zmynd10	protein_coding	9	zinc finger, MYND domain containing 10	ZMYND10	41.7774	0.611407	0.218029	0.373249	0.281246	0.608477
ENSMUSG00000010045	Tmem115	protein_coding	9	transmembrane protein 115	TMEM115	909.564	-0.279507	-0.232964	0.177834	0.140841	0.417793
ENSMUSG00000010047	Hyal2	protein_coding	9	hyaluronoglucosaminidase 2	HYAL2	659.831	-0.144442	-0.107739	0.201215	0.529949	0.808672
ENSMUSG00000010048	Ifrd2	protein_coding	9	interferon-related developmental regulator 2	IFRD2	938.74	-0.536842	-0.464148	0.198826	0.00772869	0.057714
ENSMUSG00000010051	Hyal1	protein_coding	9	hyaluronoglucosaminidase 1	HYAL1	193.716	-0.161363	-0.110504	0.226743	0.550349	0.822478
ENSMUSG00000010054	Tusc2	protein_coding	9	tumor suppressor 2, mitochondrial calcium regulator	TUSC2	586.875	-0.103635	-0.0772036	0.199841	0.652129	0.876995
ENSMUSG00000010057	Nprl2	protein_coding	9	NPR2 like, GATOR1 complex subunit	NPRL2	163.609	0.153465	0.0761206	0.2849	0.702379	0.901146
ENSMUSG00000010064	Slc38a3	protein_coding	9	solute carrier family 38, member 3	SLC38A3	20.0188	0.685543	0.115423	0.380219	0.441758	0.749966
ENSMUSG00000010066	Cacna2d2	protein_coding	9	calcium channel, voltage-dependent, alpha 2/delta subunit 2	CACNA2D2	81.4265	-1.24498	-0.677139	0.626962	0.0271099	0.145669
ENSMUSG00000010067	Rassf1	protein_coding	9	Ras association (RalGDS/AF-6) domain family member 1	RASSF1	1657.04	-0.0352132	-0.0316009	0.122581	0.784799	0.93394
ENSMUSG00000010080	Epn3	protein_coding	11	epsin 3	EPN3	3400.65	-0.726057	-0.647206	0.211891	0.000541397	0.00688194
ENSMUSG00000010095	Slc3a2	protein_coding	19	solute carrier family 3 (activators of dibasic and neutral amino acid transport), member 2	SLC3A2	1715.45	0.15863	0.135381	0.157025	0.347121	0.67503
ENSMUSG00000010097	Nxf1	protein_coding	19	nuclear RNA export factor 1	NXF1	2574.79	-0.181673	-0.156952	0.150097	0.254891	0.57729
ENSMUSG00000010110	Stx5a	protein_coding	19	syntaxin 5A	STX5	1692.36	-0.108408	-0.0988997	0.116859	0.373662	0.69642
ENSMUSG00000010136	Pifo	protein_coding	3	primary cilia formation	PIFO	16.2059	0.164453	0.0106906	0.380999	0.914963	0.977308
ENSMUSG00000010142	Tnfrsf13b	protein_coding	11	tumor necrosis factor receptor superfamily, member 13b	TNFRSF13B	104.171	0.281486	0.123056	0.311096	0.539594	0.814724
ENSMUSG00000010154	Spire2	protein_coding	8	spire type actin nucleation factor 2	SPIRE2	1318.44	-1.53954	-1.48839	0.209386	9.47295e-14	9.73e-12
ENSMUSG00000010175	Prox1	protein_coding	1	prospero homeobox 1	PROX1	152.111	0.375056	0.198256	0.303861	0.342775	0.671425
ENSMUSG00000010277	Bltp2	protein_coding	11	bridge-like lipid transfer protein family member 2	BLTP2	7368.97	-0.346107	-0.316586	0.13438	0.0118424	0.0797554
ENSMUSG00000010290	AI597479	protein_coding	1	expressed sequence AI597479	C2orf49	421.31	0.273761	0.227599	0.180338	0.156422	0.443963
ENSMUSG00000010307	Tmem86a	protein_coding	7	transmembrane protein 86A	TMEM86A	223.243	0.491882	0.316068	0.298394	0.145585	0.425639
ENSMUSG00000010342	Tex14	protein_coding	11	testis expressed gene 14	TEX14	21.0812	0.123195	0.0196831	0.36167	0.892856	0.971372
ENSMUSG00000010358	Ifi35	protein_coding	11	interferon-induced protein 35	IFI35	390.559	-0.687551	-0.605783	0.214308	0.0012453	0.013707
ENSMUSG00000010362	Rdm1	protein_coding	11	RAD52 motif 1	RDM1	193.096	-0.647264	-0.51929	0.264335	0.0150679	0.0956109
ENSMUSG00000010376	Nedd8	protein_coding	14	neural precursor cell expressed, developmentally down-regulated gene 8	NEDD8	832.083	-0.23972	-0.198368	0.17587	0.20553	0.515101
ENSMUSG00000010392	Gosr1	protein_coding	11	golgi SNAP receptor complex member 1	GOSR1	1082.19	0.0882538	0.0763174	0.147243	0.576746	0.838261
ENSMUSG00000010406	Mrpl52	protein_coding	14	mitochondrial ribosomal protein L52	MRPL52	603.109	-0.128972	-0.0882066	0.224102	0.630536	0.866523
ENSMUSG00000010453	Kansl3	protein_coding	1	KAT8 regulatory NSL complex subunit 3	KANSL3	1760.42	-0.102836	-0.0926212	0.124739	0.432334	0.742975
ENSMUSG00000010461	Eya4	protein_coding	10	EYA transcriptional coactivator and phosphatase 4	EYA4	3.11965	4.30395	0.12769	0.421095	0.0335496	0.169405
ENSMUSG00000010492	Uckl1os	lncRNA	2	uridine-cytidine kinase 1-like 1, opposite strand		4.87553	0.431508	0.0204329	0.384592	0.8081	0.942501
ENSMUSG00000010517	Faf1	protein_coding	4	Fas-associated factor 1	FAF1	1008.19	-0.0989513	-0.0876579	0.13359	0.484071	0.778542
ENSMUSG00000010538	Tsacc	protein_coding	3	TSSK6 activating co-chaperone	TSACC	35.0271	0.296773	0.112663	0.324484	0.564034	0.830988
ENSMUSG00000010554	Mettl16	protein_coding	11	methyltransferase like 16	METTL16	554.198	0.204306	0.165046	0.18322	0.308981	0.638327
ENSMUSG00000010601	Apol7a	protein_coding	15	apolipoprotein L 7a	APOL1,APOL2,APOL3,APOL4	86.3848	-2.6379	-2.41543	0.553984	6.37893e-07	1.92878e-05
ENSMUSG00000010607	Pigyl	protein_coding	9	phosphatidylinositol glycan anchor biosynthesis, class Y-like	PIGY	213.475	-0.166779	-0.118143	0.219725	0.517625	0.799958
ENSMUSG00000010608	Rbm25	protein_coding	12	RNA binding motif protein 25	RBM25	2512.11	0.195158	0.173866	0.137944	0.177694	0.476712
ENSMUSG00000010609	Psen2	protein_coding	1	presenilin 2	PSEN2	573.414	-0.189555	-0.148201	0.191969	0.375113	0.697187
ENSMUSG00000010651	Acaa1b	protein_coding	9	acetyl-Coenzyme A acyltransferase 1B	ACAA1	61.5996	-0.996646	-0.539578	0.500197	0.0470531	0.213299
ENSMUSG00000010660	Plcd1	protein_coding	9	phospholipase C, delta 1	PLCD1	191.462	-0.463557	-0.359047	0.23807	0.0656038	0.265008
ENSMUSG00000010663	Fads1	protein_coding	19	fatty acid desaturase 1	FADS1	259.728	0.740941	0.557908	0.320261	0.0203976	0.118546
ENSMUSG00000010721	Lmbr1	protein_coding	5	limb region 1	LMBR1	427.434	0.289266	0.239116	0.183735	0.141314	0.418313
ENSMUSG00000010751	Tnfrsf22	protein_coding	7	tumor necrosis factor receptor superfamily, member 22		244.259	1.70709	1.60809	0.307544	1.25397e-08	5.43034e-07
ENSMUSG00000010755	Cars	protein_coding	7	cysteinyl-tRNA synthetase	CARS1	773.411	0.203113	0.170439	0.168138	0.262237	0.585999
ENSMUSG00000010760	Phlda2	protein_coding	7	pleckstrin homology like domain, family A, member 2	PHLDA2	87.4266	-0.106804	-0.0435637	0.302888	0.819905	0.947256
ENSMUSG00000010830	Kdelr3	protein_coding	15	KDEL (Lys-Asp-Glu-Leu) endoplasmic reticulum protein retention receptor 3	KDELR3	86.4958	0.722029	0.0614058	0.383271	0.578512	0.838697
ENSMUSG00000010911	Apip	protein_coding	2	APAF1 interacting protein	APIP	124.098	-0.0512901	-0.0273612	0.266169	0.886936	0.970279
ENSMUSG00000010914	Pdhx	protein_coding	2	pyruvate dehydrogenase complex, component X	PDHX	394.458	0.0561567	0.0458986	0.170961	0.766874	0.926467
ENSMUSG00000010936	Vac14	protein_coding	8	Vac14 homolog (S. cerevisiae)	VAC14	859.646	-0.25051	-0.21064	0.170161	0.167925	0.462108
ENSMUSG00000011008	Mcoln2	protein_coding	3	mucolipin 2	MCOLN2	103.373	-1.00994	-0.722667	0.429147	0.012621	0.0835676
ENSMUSG00000011034	Slc5a1	protein_coding	5	solute carrier family 5 (sodium/glucose cotransporter), member 1	SLC5A1	55.4634	-1.52811	-1.26312	0.481992	0.000602926	0.00754672
ENSMUSG00000011096	Akt1s1	protein_coding	7	AKT1 substrate 1 (proline-rich)	AKT1S1	1048.96	-0.160739	-0.139251	0.148422	0.309181	0.638327
ENSMUSG00000011114	Tbrg1	protein_coding	9	transforming growth factor beta regulated gene 1	TBRG1	1721.02	-0.132449	-0.119096	0.134046	0.349048	0.676324
ENSMUSG00000011148	Adssl1	protein_coding	12	adenylosuccinate synthetase like 1	ADSS1	145.45	0.568735	0.310283	0.343837	0.166724	0.460103
ENSMUSG00000011154	Cfap161	protein_coding	7	cilia and flagella associated protein 161	CFAP161	4.39932	-0.613392	-0.023661	0.386427	0.752182	0.92097
ENSMUSG00000011158	Brf1	protein_coding	12	BRF1, RNA polymerase III transcription initiation factor 90 kDa subunit	BRF1	1408.87	-0.0110596	-0.00842639	0.154647	0.947579	0.985492
ENSMUSG00000011171	Vipr2	protein_coding	12	vasoactive intestinal peptide receptor 2	VIPR2	5.38153	0.351675	0.0209148	0.382199	0.823756	0.949077
ENSMUSG00000011179	Odc1	protein_coding	12	ornithine decarboxylase, structural 1	ODC1	2331.46	0.217063	0.191338	0.14584	0.157261	0.445333
ENSMUSG00000011254	Thg1l	protein_coding	11	tRNA-histidine guanylyltransferase 1-like (S. cerevisiae)	THG1L	192.508	0.144518	0.110307	0.19763	0.519723	0.801268
ENSMUSG00000011256	Adam19	protein_coding	11	a disintegrin and metallopeptidase domain 19 (meltrin beta)	ADAM19	336.906	-0.444877	-0.298635	0.276531	0.152842	0.437678
ENSMUSG00000011257	Pabpc4	protein_coding	4	poly(A) binding protein, cytoplasmic 4	PABPC4	2505.76	0.0637983	0.055567	0.143963	0.679399	0.889275
ENSMUSG00000011263	Exoc3l2	protein_coding	7	exocyst complex component 3-like 2	EXOC3L2	6.41776	2.11058	0.150915	0.423305	0.13349	0.405912
ENSMUSG00000011267	Zfp296	protein_coding	7	zinc finger protein 296	ZNF296	85.8362	0.613541	0.334213	0.356503	0.143647	0.422223
ENSMUSG00000011305	Plin5	protein_coding	17	perilipin 5	PLIN5	42.4769	0.765586	0.320473	0.412382	0.151742	0.436051
ENSMUSG00000011306	Sugp1	protein_coding	8	SURP and G patch domain containing 1	SUGP1	1013.1	0.0836442	0.0737533	0.138815	0.571593	0.835125
ENSMUSG00000011382	Dhdh	protein_coding	7	dihydrodiol dehydrogenase (dimeric)	DHDH	63.3758	0.485317	0.268095	0.320982	0.21724	0.530703
ENSMUSG00000011427	Zfp790	protein_coding	7	zinc finger protein 790	ZNF790	533.393	0.133047	0.108442	0.174381	0.488546	0.781387
ENSMUSG00000011632	Pinlyp	protein_coding	7	phospholipase A2 inhibitor and LY6/PLAUR domain containing	PINLYP	3.11497	0.187841	0.00686334	0.386126	0.927356	0.979077
ENSMUSG00000011658	Fuz	protein_coding	7	fuzzy planar cell polarity protein	FUZ	368.954	0.176258	0.126008	0.215693	0.481649	0.77739
ENSMUSG00000011751	Sptbn4	protein_coding	7	spectrin beta, non-erythrocytic 4	SPTBN4	19.4917	0.331221	0.067704	0.357858	0.673191	0.885846
ENSMUSG00000011752	Pgam1	protein_coding	19	phosphoglycerate mutase 1	PGAM1,PGAM4	520.126	0.20325	0.149278	0.21436	0.408477	0.725959
ENSMUSG00000011831	Evi5	protein_coding	5	ecotropic viral integration site 5	EVI5	1269.12	0.424213	0.365207	0.183868	0.0253414	0.138663
ENSMUSG00000011832	Evi5l	protein_coding	8	ecotropic viral integration site 5 like	EVI5L	399.532	0.333609	0.276182	0.189752	0.0975976	0.337717
ENSMUSG00000011837	Snapc2	protein_coding	8	small nuclear RNA activating complex, polypeptide 2	SNAPC2	258.415	0.143987	0.100837	0.223117	0.587145	0.843673
ENSMUSG00000011877	Git1	protein_coding	11	GIT ArfGAP 1	GIT1	1906.43	0.0681386	0.0560629	0.168852	0.714667	0.906126
ENSMUSG00000011884	Gltp	protein_coding	5	glycolipid transfer protein	GLTP	916.896	-0.13613	-0.112283	0.167785	0.457499	0.762995
ENSMUSG00000011958	Bnip2	protein_coding	9	BCL2/adenovirus E1B interacting protein 2	BNIP2	1061.59	-0.0477541	-0.0383767	0.171748	0.802203	0.940398
ENSMUSG00000011960	Ccnt1	protein_coding	15	cyclin T1	CCNT1	1411.91	0.0900051	0.0802087	0.132526	0.521011	0.80221
ENSMUSG00000012017	Scarf2	protein_coding	16	scavenger receptor class F, member 2	SCARF2	1217.01	1.53768	1.45551	0.265932	3.46272e-09	1.66929e-07
ENSMUSG00000012076	Brms1l	protein_coding	12	breast cancer metastasis-suppressor 1-like	BRMS1L	314.482	-0.0846108	-0.0574505	0.222375	0.752008	0.92097
ENSMUSG00000012114	Med15	protein_coding	16	mediator complex subunit 15	MED15	1963.12	0.00345289	0.0032898	0.127659	0.979593	0.993048
ENSMUSG00000012117	Dhdds	protein_coding	4	dehydrodolichyl diphosphate synthase	DHDDS	844.772	-0.109529	-0.0962182	0.138379	0.456123	0.762069
ENSMUSG00000012123	Crybg2	protein_coding	4	crystallin beta-gamma domain containing 2	CRYBG2	519.497	-0.61111	-0.444649	0.295531	0.0464838	0.211675
ENSMUSG00000012126	Ubxn11	protein_coding	4	UBX domain protein 11	UBXN11	250.413	1.25097	1.10598	0.331832	8.47218e-05	0.00142999
ENSMUSG00000012211	Tex22	protein_coding	12	testis expressed gene 22	TEX22	7.86296	0.571871	0.0597826	0.378383	0.621612	0.862342
ENSMUSG00000012296	Tjap1	protein_coding	17	tight junction associated protein 1	TJAP1	587.189	0.186304	0.162141	0.149688	0.241084	0.561119
ENSMUSG00000012350	Ehf	protein_coding	2	ets homologous factor	EHF	7279.89	0.133565	0.110035	0.164883	0.457198	0.76299
ENSMUSG00000012405	Rpl15	protein_coding	14	ribosomal protein L15	RPL15	4128.04	0.0974251	0.0887505	0.119449	0.435473	0.74523
ENSMUSG00000012422	Tmem167	protein_coding	13	transmembrane protein 167	TMEM167A	603.288	-0.0998353	-0.0765035	0.191123	0.645332	0.873838
ENSMUSG00000012428	Steap4	protein_coding	5	STEAP family member 4	STEAP4	168.846	2.14198	1.76735	0.671505	0.000394674	0.00531432
ENSMUSG00000012429	Mplkip	protein_coding	13	M-phase specific PLK1 intereacting protein	MPLKIP	403.071	-0.00903784	-0.00674753	0.183743	0.965324	0.990103
ENSMUSG00000012443	Kif11	protein_coding	19	kinesin family member 11	KIF11	111.815	-1.18429	-1.00246	0.362451	0.000579931	0.00730813
ENSMUSG00000012483	Rpa3	protein_coding	6	replication protein A3	RPA3	107.017	0.30102	0.0815452	0.345337	0.646323	0.874196
ENSMUSG00000012519	Mlkl	protein_coding	8	mixed lineage kinase domain-like	MLKL	167.082	-0.87837	-0.73621	0.293979	0.00211703	0.021057
ENSMUSG00000012535	Tnpo3	protein_coding	6	transportin 3	TNPO3	2396.76	-0.0580513	-0.0512282	0.133331	0.681649	0.890527
ENSMUSG00000012609	Ttll5	protein_coding	12	tubulin tyrosine ligase-like family, member 5	TTLL5	695.143	0.0466242	0.0383235	0.171227	0.806064	0.941538
ENSMUSG00000012640	Zfp715	protein_coding	7	zinc finger protein 715	ZNF175	372.728	0.0790221	0.065444	0.165847	0.664452	0.882425
ENSMUSG00000012848	Rps5	protein_coding	7	ribosomal protein S5	RPS5	7799.09	0.236123	0.199646	0.165996	0.182579	0.483784
ENSMUSG00000012889	Podnl1	protein_coding	8	podocan-like 1	PODNL1	13.9822	0.233888	0.0229251	0.3746	0.84626	0.956825
ENSMUSG00000013033	Adgrl1	protein_coding	8	adhesion G protein-coupled receptor L1	ADGRL1	434.696	1.92945	1.80865	0.357758	2.77888e-08	1.10722e-06
ENSMUSG00000013076	Amotl1	protein_coding	9	angiomotin-like 1	AMOTL1	617.083	1.89217	1.80893	0.293533	4.81306e-11	3.2684e-09
ENSMUSG00000013089	Etv5	protein_coding	16	ets variant 5	ETV5	385.89	-0.26841	-0.179514	0.244685	0.353368	0.679621
ENSMUSG00000013150	Gfod2	protein_coding	8	glucose-fructose oxidoreductase domain containing 2	GFOD2	364.636	-0.0520134	-0.0418435	0.173075	0.786896	0.934147
ENSMUSG00000013155	Enkd1	protein_coding	8	enkurin domain containing 1	ENKD1	153.301	0.0697365	0.0481422	0.221958	0.794396	0.937081
ENSMUSG00000013160	Atp6v0d1	protein_coding	8	ATPase, H+ transporting, lysosomal V0 subunit D1	ATP6V0D1	960.384	-0.0964265	-0.0803379	0.161386	0.583604	0.841166
ENSMUSG00000013236	Ptprs	protein_coding	17	protein tyrosine phosphatase, receptor type, S	PTPRS	8519.93	0.799218	0.719394	0.218382	0.000206655	0.00304544
ENSMUSG00000013275	Slc41a1	protein_coding	1	solute carrier family 41, member 1	SLC41A1	835.207	0.318037	0.270161	0.175238	0.0849549	0.311197
ENSMUSG00000013338	Fer1l4	protein_coding	2	fer-1-like 4 (C. elegans)	FER1L4	4036.75	-1.7941	-1.76314	0.173708	2.4424e-25	8.18405e-23
ENSMUSG00000013418	B4galnt2	protein_coding	11	beta-1,4-N-acetyl-galactosaminyl transferase 2	B4GALNT2	12.6086	-2.61883	-0.564512	1.22244	0.0103525	0.0719748
ENSMUSG00000013419	Zfp651	protein_coding	9	zinc finger protein 651	ZBTB47	255.711	1.35301	1.23019	0.313289	7.68183e-06	0.000179243
ENSMUSG00000013465	Nelfb	protein_coding	2	negative elongation factor complex member B	NELFB	2315.24	-0.249562	-0.223199	0.136892	0.0796166	0.299423
ENSMUSG00000013483	Card14	protein_coding	11	caspase recruitment domain family, member 14	CARD14	23.0235	2.7257	2.19387	0.89625	0.000538051	0.00684792
ENSMUSG00000013495	Tmem175	protein_coding	5	transmembrane protein 175	TMEM175	201.891	0.422851	0.308877	0.249761	0.121226	0.383925
ENSMUSG00000013523	Bcas1	protein_coding	2	brain enriched myelin associated protein 1	BCAS1	6078.18	-2.25588	-2.23617	0.151754	2.42928e-50	3.81958e-47
ENSMUSG00000013539	Tango2	protein_coding	16	transport and golgi organization 2	TANGO2	154.379	0.131563	0.0942749	0.214941	0.60213	0.852323
ENSMUSG00000013584	Aldh1a2	protein_coding	9	aldehyde dehydrogenase family 1, subfamily A2	ALDH1A2	51.9595	1.57289	0.100268	0.400464	0.288236	0.615498
ENSMUSG00000013593	Ndufs2	protein_coding	1	NADH:ubiquinone oxidoreductase core subunit S2	NDUFS2	2544.64	-0.254168	-0.237504	0.12305	0.0448183	0.206745
ENSMUSG00000013622	Atraid	protein_coding	5	all-trans retinoic acid induced differentiation factor	ATRAID	458.623	0.211464	0.167073	0.196569	0.333121	0.661815
ENSMUSG00000013629	Cad	protein_coding	5	carbamoyl-phosphate synthetase 2, aspartate transcarbamylase, and dihydroorotase	CAD	922.686	0.363677	0.292031	0.20638	0.0987237	0.339373
ENSMUSG00000013643	Lypd8	protein_coding	11	LY6/PLAUR domain containing 8	LYPD8	561.994	-4.86674	-4.81242	0.361654	1.17955e-41	1.2055e-38
ENSMUSG00000013646	Sh3bp5l	protein_coding	11	SH3 binding domain protein 5 like	SH3BP5L	903.708	-0.425615	-0.370286	0.176796	0.0191989	0.113451
ENSMUSG00000013662	Atad1	protein_coding	19	ATPase family, AAA domain containing 1	ATAD1	1915.09	0.124807	0.103341	0.168021	0.497279	0.787961
ENSMUSG00000013663	Pten	protein_coding	19	phosphatase and tensin homolog	PTEN	4118.33	0.809517	0.76939	0.154536	1.2799e-07	4.52615e-06
ENSMUSG00000013698	Pea15a	protein_coding	1	proliferation and apoptosis adaptor protein 15A	PEA15	1223.16	-0.299046	-0.256672	0.16593	0.0864535	0.314656
ENSMUSG00000013701	Timm23	protein_coding	14	translocase of inner mitochondrial membrane 23	TIMM23,TIMM23B	473.977	0.129783	0.095381	0.208078	0.590768	0.844758
ENSMUSG00000013707	Tnfaip8l2	protein_coding	3	tumor necrosis factor, alpha-induced protein 8-like 2	TNFAIP8L2	46.5315	0.150958	0.0524126	0.321903	0.782385	0.933017
ENSMUSG00000013736	Trnt1	protein_coding	6	tRNA nucleotidyl transferase, CCA-adding, 1	TRNT1	506.557	0.26656	0.214993	0.190873	0.198345	0.505319
ENSMUSG00000013766	Ly6g6e	protein_coding	17	lymphocyte antigen 6 complex, locus G6E	LY6G6E	82.4863	-1.69459	-1.4936	0.43522	3.90056e-05	0.000732117
ENSMUSG00000013787	Ehmt2	protein_coding	17	euchromatic histone lysine N-methyltransferase 2	EHMT2	4993.2	-0.13343	-0.120834	0.12296	0.299293	0.628859
ENSMUSG00000013822	Elof1	protein_coding	9	ELF1 homolog, elongation factor 1	ELOF1	592.022	0.00314866	0.00274677	0.195671	0.988866	0.996865
ENSMUSG00000013833	Med16	protein_coding	10	mediator complex subunit 16	MED16	865.373	-0.118824	-0.0965512	0.172461	0.531719	0.810109
ENSMUSG00000013846	St3gal1	protein_coding	15	ST3 beta-galactoside alpha-2,3-sialyltransferase 1	ST3GAL1	3028.09	0.467554	0.430028	0.145789	0.0015116	0.0160254
ENSMUSG00000013858	Tmem259	protein_coding	10	transmembrane protein 259	TMEM259	2782.53	-0.466142	-0.422317	0.155957	0.00318913	0.0293102
ENSMUSG00000013878	Rnf170	protein_coding	8	ring finger protein 170	RNF170	286.073	0.229064	0.161843	0.227806	0.387488	0.708177
ENSMUSG00000013973	Dedd	protein_coding	1	death effector domain-containing	DEDD	776.119	-0.0731012	-0.0609994	0.159024	0.673212	0.885846
ENSMUSG00000013974	Mcemp1	protein_coding	8	mast cell expressed membrane protein 1	MCEMP1	192.412	-0.254171	-0.0831711	0.330091	0.652989	0.877208
ENSMUSG00000013997	Nit1	protein_coding	1	nitrilase 1	NIT1	1149.39	-0.25742	-0.228951	0.142695	0.0835997	0.30782
ENSMUSG00000014030	Pax5	protein_coding	4	paired box 5	PAX5	22.0527	0.500921	0.0725478	0.372496	0.603833	0.852983
ENSMUSG00000014039	Prdm15	protein_coding	16	PR domain containing 15	PRDM15	636.563	-0.121348	-0.0922243	0.195152	0.584666	0.841972
ENSMUSG00000014074	Rnf168	protein_coding	16	ring finger protein 168	RNF168	658.87	-0.105022	-0.0886234	0.156318	0.534901	0.812286
ENSMUSG00000014075	Dynlt2b	protein_coding	16	dynein light chain Tctex-type 2B	DYNLT2B	106.851	0.354304	0.239002	0.258071	0.234326	0.552591
ENSMUSG00000014077	Chp1	protein_coding	2	calcineurin-like EF hand protein 1	CHP1	3652.95	-0.144003	-0.12819	0.132223	0.300597	0.630369
ENSMUSG00000014158	Trpv4	protein_coding	5	transient receptor potential cation channel, subfamily V, member 4	TRPV4	165.762	3.05475	2.89878	0.499213	3.20636e-10	1.88643e-08
ENSMUSG00000014164	Klhl3	protein_coding	13	kelch-like 3	KLHL3	238.485	1.16231	1.05907	0.272624	1.13215e-05	0.000249904
ENSMUSG00000014177	Tvp23b	protein_coding	11	trans-golgi network vesicle protein 23B	TVP23B,TVP23C,TVP23C-CDRT4	800.164	-0.21974	-0.181891	0.173579	0.240974	0.561119
ENSMUSG00000014195	Dnajc7	protein_coding	11	DnaJ heat shock protein family (Hsp40) member C7	DNAJC7	2118.3	0.229399	0.198338	0.156292	0.165867	0.458213
ENSMUSG00000014226	Cacybp	protein_coding	1	calcyclin binding protein	CACYBP	418.002	0.272717	0.215462	0.199326	0.211298	0.522747
ENSMUSG00000014232	Cluap1	protein_coding	16	clusterin associated protein 1	CLUAP1	366.977	0.682928	0.620148	0.18891	0.000276469	0.00391074
ENSMUSG00000014243	Zswim7	protein_coding	11	zinc finger SWIM-type containing 7	ZSWIM7	42.9421	0.188153	0.0565921	0.333506	0.756449	0.921828
ENSMUSG00000014245	Pigl	protein_coding	11	phosphatidylinositol glycan anchor biosynthesis, class L	PIGL	175.751	-0.140586	-0.0848153	0.251672	0.660621	0.880978
ENSMUSG00000014294	Ndufa2	protein_coding	18	NADH:ubiquinone oxidoreductase subunit A2	NDUFA2	582.962	-0.525115	-0.438873	0.216552	0.0176612	0.106645
ENSMUSG00000014301	Pam16	protein_coding	16	presequence translocase-asssociated motor 16	PAM16	168.738	-0.0280524	-0.019315	0.214895	0.912897	0.977308
ENSMUSG00000014303	Glis2	protein_coding	16	GLIS family zinc finger 2	GLIS2	996.062	0.597159	0.511468	0.217793	0.00645668	0.0501614
ENSMUSG00000014313	Cox6c	protein_coding	15	cytochrome c oxidase subunit 6C	COX6C	521.757	-0.343352	-0.288075	0.183166	0.0751131	0.288869
ENSMUSG00000014329	Bicc1	protein_coding	10	BicC family RNA binding protein 1	BICC1	5096.25	1.08401	1.04413	0.170254	1.14475e-10	7.24419e-09
ENSMUSG00000014349	Ube2z	protein_coding	11	ubiquitin-conjugating enzyme E2Z	UBE2Z	2274.85	-0.233731	-0.215224	0.119314	0.0574337	0.243037
ENSMUSG00000014353	Tmem87b	protein_coding	2	transmembrane protein 87B	TMEM87B	1627.67	0.0588031	0.0502111	0.150708	0.718118	0.907282
ENSMUSG00000014355	Anapc1	protein_coding	2	anaphase promoting complex subunit 1	ANAPC1	2933.81	0.149568	0.138978	0.121335	0.2371	0.5561
ENSMUSG00000014361	Mertk	protein_coding	2	MER proto-oncogene tyrosine kinase	MERTK	601.865	-0.309835	-0.0877209	0.342201	0.621394	0.862156
ENSMUSG00000014402	Tsg101	protein_coding	7	tumor susceptibility gene 101	TSG101	812.188	0.146826	0.120604	0.17394	0.441984	0.750017
ENSMUSG00000014418	Hps5	protein_coding	7	HPS5, biogenesis of lysosomal organelles complex 2 subunit 2	HPS5	915.338	-0.235644	-0.192697	0.183194	0.236317	0.555336
ENSMUSG00000014426	Map3k4	protein_coding	17	mitogen-activated protein kinase kinase kinase 4	MAP3K4	1575.61	0.0880716	0.0807255	0.116084	0.467278	0.767963
ENSMUSG00000014444	Piezo1	protein_coding	8	piezo-type mechanosensitive ion channel component 1	PIEZO1	1353.99	0.142311	0.116924	0.172612	0.45238	0.759027
ENSMUSG00000014453	Blk	protein_coding	14	B lymphoid kinase	BLK	9.18374	0.361422	0.031577	0.377537	0.777609	0.931563
ENSMUSG00000014470	Rnf166	protein_coding	8	ring finger protein 166	RNF166	515.629	-0.204272	-0.162763	0.186875	0.3209	0.650907
ENSMUSG00000014496	Ankrd28	protein_coding	14	ankyrin repeat domain 28	ANKRD28	1380.52	0.437149	0.389221	0.165216	0.00954637	0.0676353
ENSMUSG00000014498	Ankrd52	protein_coding	10	ankyrin repeat domain 52	ANKRD52	2450.93	0.00525293	0.00509615	0.116109	0.965525	0.990103
ENSMUSG00000014503	Pkd2l2	protein_coding	18	polycystic kidney disease 2-like 2	PKD2L2	6.67982	-1.2484	-0.1092	0.397466	0.325216	0.655242
ENSMUSG00000014504	Srp19	protein_coding	18	signal recognition particle 19	SRP19	237.059	0.140462	0.0961874	0.227172	0.606428	0.854442
ENSMUSG00000014543	Klra17	protein_coding	6	killer cell lectin-like receptor, subfamily A, member 17		6.70584	-0.980323	-0.05801	0.387743	0.527228	0.80627
ENSMUSG00000014547	Wdfy2	protein_coding	14	WD repeat and FYVE domain containing 2	WDFY2	793.021	0.079374	0.0681674	0.150863	0.625776	0.86378
ENSMUSG00000014550	Rbsn	protein_coding	6	rabenosyn, RAB effector	RBSN	781.204	0.0522669	0.0392724	0.182497	0.799433	0.938942
ENSMUSG00000014551	Mrps25	protein_coding	6	mitochondrial ribosomal protein S25	MRPS25	242.143	0.303645	0.226291	0.223126	0.222828	0.537802
ENSMUSG00000014554	Dguok	protein_coding	6	deoxyguanosine kinase	DGUOK	317.588	-0.0609374	-0.0458211	0.194552	0.784873	0.93394
ENSMUSG00000014592	Camta1	protein_coding	4	calmodulin binding transcription activator 1	CAMTA1	129.834	0.433904	0.278594	0.284954	0.187312	0.490728
ENSMUSG00000014599	Csf1	protein_coding	3	colony stimulating factor 1 (macrophage)	CSF1	727.639	0.447253	0.289106	0.286405	0.172814	0.468849
ENSMUSG00000014601	Strip1	protein_coding	3	striatin interacting protein 1	STRIP1	914.802	-0.122986	-0.102676	0.162131	0.485305	0.779588
ENSMUSG00000014602	Kif1a	protein_coding	1	kinesin family member 1A	KIF1A	193.649	1.30683	1.12427	0.378	0.000264486	0.00376903
ENSMUSG00000014606	Slc25a11	protein_coding	11	solute carrier family 25 (mitochondrial carrier oxoglutarate carrier), member 11	SLC25A11	1147.56	-0.112927	-0.0998554	0.135303	0.43044	0.741587
ENSMUSG00000014609	Chrne	protein_coding	11	cholinergic receptor, nicotinic, epsilon polypeptide	CHRNE	5.15705	-1.57164	-0.0635822	0.393407	0.397503	0.716387
ENSMUSG00000014633	Cmc2	protein_coding	8	COX assembly mitochondrial protein 2	CMC2	47.5583	-0.693624	-0.352261	0.385589	0.128876	0.397263
ENSMUSG00000014668	Chfr	protein_coding	5	checkpoint with forkhead and ring finger domains	CHFR	1093.04	-0.371413	-0.321866	0.170833	0.0360637	0.178442
ENSMUSG00000014686	Ceacam16	protein_coding	7	CEA cell adhesion molecule 16	CEACAM16	9.85434	0.472306	0.0581828	0.374023	0.654951	0.877846
ENSMUSG00000014725	Adam28	protein_coding	14	a disintegrin and metallopeptidase domain 28	ADAM28	1607.04	-2.09649	-2.06942	0.173085	3.96318e-34	2.25021e-31
ENSMUSG00000014748	Tex261	protein_coding	6	testis expressed gene 261	TEX261	1425	-0.144709	-0.126985	0.14164	0.335499	0.664367
ENSMUSG00000014763	Fam120b	protein_coding	17	family with sequence similarity 120, member B	FAM120B	1284.41	-0.162161	-0.141335	0.145268	0.293101	0.621961
ENSMUSG00000014767	Tbp	protein_coding	17	TATA box binding protein	TBP	386.58	0.468271	0.391703	0.206466	0.0280542	0.148749
ENSMUSG00000014769	Psmb1	protein_coding	17	proteasome (prosome, macropain) subunit, beta type 1	PSMB1	1258.13	-0.124473	-0.107125	0.148773	0.434713	0.744969
ENSMUSG00000014771	Pdcd2	protein_coding	17	programmed cell death 2	PDCD2	243.849	-0.319138	-0.23513	0.227553	0.209102	0.519513
ENSMUSG00000014773	Dll1	protein_coding	17	delta like canonical Notch ligand 1	DLL1	349.038	-0.167791	-0.124713	0.203433	0.46942	0.769708
ENSMUSG00000014776	Nol3	protein_coding	8	nucleolar protein 3 (apoptosis repressor with CARD domain)	NOL3	10.5651	0.630202	0.112047	0.376429	0.464261	0.766704
ENSMUSG00000014778	Fhod1	protein_coding	8	formin homology 2 domain containing 1	FHOD1	1446.02	0.0829138	0.0585772	0.216668	0.747835	0.919389
ENSMUSG00000014782	Plekhg4	protein_coding	8	pleckstrin homology domain containing, family G (with RhoGef domain) member 4	PLEKHG4	4.86127	0.444446	0.0202804	0.384928	0.806405	0.941538
ENSMUSG00000014786	Slc9a5	protein_coding	8	solute carrier family 9 (sodium/hydrogen exchanger), member 5	SLC9A5	94.3037	0.489586	0.277814	0.318562	0.202656	0.511038
ENSMUSG00000014791	Elmo3	protein_coding	8	engulfment and cell motility 3	ELMO3	1328.74	0.0416101	0.0364287	0.142207	0.784831	0.93394
ENSMUSG00000014813	Stc1	protein_coding	14	stanniocalcin 1	STC1	208.672	4.05372	2.91339	1.79264	0.00166911	0.0174065
ENSMUSG00000014837	Matcap1	protein_coding	8	microtubule associated tyrosine carboxypeptidase 1	MATCAP1	149.042	0.570584	0.379275	0.3115	0.0918477	0.325762
ENSMUSG00000014846	Tppp3	protein_coding	8	tubulin polymerization-promoting protein family member 3	TPPP3	1157.24	0.380183	0.284125	0.235196	0.13981	0.416396
ENSMUSG00000014850	Msh3	protein_coding	13	mutS homolog 3	MSH3	458.493	0.299615	0.245597	0.18866	0.138454	0.414148
ENSMUSG00000014856	Tmem208	protein_coding	8	transmembrane protein 208	TMEM208	265.839	0.0476715	0.0329987	0.221887	0.858945	0.961755
ENSMUSG00000014859	E2f4	protein_coding	8	E2F transcription factor 4	E2F4	848.857	-0.189994	-0.150935	0.186456	0.356421	0.682139
ENSMUSG00000014867	Surf4	protein_coding	2	surfeit gene 4	SURF4	4925.79	-0.300815	-0.271957	0.136374	0.0324311	0.165351
ENSMUSG00000014873	Surf2	protein_coding	2	surfeit gene 2	SURF2	386.635	0.122917	0.0971644	0.184965	0.552839	0.82332
ENSMUSG00000014905	Dnajb9	protein_coding	12	DnaJ heat shock protein family (Hsp40) member B9	DNAJB9	968.709	0.120728	0.0981761	0.174814	0.531808	0.810152
ENSMUSG00000014907	Naf1	protein_coding	8	nuclear assembly factor 1 ribonucleoprotein	NAF1	278.213	0.281318	0.216761	0.209031	0.223044	0.538001
ENSMUSG00000014932	Yes1	protein_coding	5	YES proto-oncogene 1, Src family tyrosine kinase	YES1	1119.92	0.0257452	0.0216859	0.161937	0.884777	0.969781
ENSMUSG00000014956	Ppp1cb	protein_coding	5	protein phosphatase 1 catalytic subunit beta	PPP1CB	5467.17	0.109072	0.09335	0.155605	0.516733	0.799678
ENSMUSG00000014959	Gorasp2	protein_coding	2	golgi reassembly stacking protein 2	GORASP2	1751.77	0.0518586	0.0438917	0.158119	0.763578	0.925184
ENSMUSG00000014980	Tsen15	protein_coding	1	tRNA splicing endonuclease subunit 15	TSEN15	97.1696	0.427199	0.261619	0.292338	0.217407	0.530984
ENSMUSG00000015002	Efr3a	protein_coding	15	EFR3 homolog A	EFR3A	1630.19	0.102351	0.088326	0.149643	0.524596	0.804552
ENSMUSG00000015013	Trappc2l	protein_coding	8	trafficking protein particle complex 2L	TRAPPC2L	248.868	-0.20208	-0.162277	0.183935	0.316931	0.646401
ENSMUSG00000015016	Acsf3	protein_coding	8	acyl-CoA synthetase family member 3	ACSF3	475.677	-0.206346	-0.164735	0.186444	0.314295	0.642869
ENSMUSG00000015023	Ddx19a	protein_coding	8	DEAD box helicase 19a	DDX19A	876.529	0.352387	0.317485	0.146555	0.0193118	0.113855
ENSMUSG00000015027	Galns	protein_coding	8	galactosamine (N-acetyl)-6-sulfate sulfatase	GALNS	280.288	-0.654369	-0.586524	0.194454	0.000734844	0.00884062
ENSMUSG00000015053	Gata2	protein_coding	6	GATA binding protein 2	GATA2	33.9583	-0.809451	-0.2791	0.415831	0.178608	0.478222
ENSMUSG00000015083	C8g	protein_coding	2	complement component 8, gamma polypeptide	C8G	14.8238	-0.340121	-0.060406	0.361744	0.68731	0.893508
ENSMUSG00000015085	Entpd2	protein_coding	2	ectonucleoside triphosphate diphosphohydrolase 2	ENTPD2	299.8	-0.788171	-0.67106	0.261109	0.00213776	0.0211602
ENSMUSG00000015087	Rabl6	protein_coding	2	RAB, member RAS oncogene family-like 6	RABL6	1441.26	-0.113289	-0.102381	0.123402	0.380942	0.701891
ENSMUSG00000015090	Ptgds	protein_coding	2	prostaglandin D2 synthase (brain)	PTGDS	9.71135	0.958432	0.0632729	0.387682	0.515522	0.799185
ENSMUSG00000015092	Edf1	protein_coding	2	endothelial differentiation-related factor 1	EDF1	1383.73	-0.529968	-0.498479	0.130589	5.24701e-05	0.000948266
ENSMUSG00000015093	Clic3	protein_coding	2	chloride intracellular channel 3	CLIC3	226.374	-0.613891	-0.481269	0.267111	0.0241013	0.134049
ENSMUSG00000015094	Npdc1	protein_coding	2	neural proliferation, differentiation and control 1	NPDC1	1920.24	-0.585086	-0.525524	0.180944	0.00126479	0.0138843
ENSMUSG00000015095	Fbxw5	protein_coding	2	F-box and WD-40 domain protein 5	FBXW5	875.246	-0.0715165	-0.0587769	0.165151	0.693321	0.896972
ENSMUSG00000015112	Slc25a13	protein_coding	6	solute carrier family 25 (mitochondrial carrier, adenine nucleotide translocator), member 13	SLC25A13	394.893	0.008721	0.00617455	0.176654	0.964832	0.98997
ENSMUSG00000015120	Ube2i	protein_coding	17	ubiquitin-conjugating enzyme E2I	UBE2I	3156.45	0.0425538	0.0398207	0.106863	0.701381	0.900767
ENSMUSG00000015126	Tsr3	protein_coding	17	TSR3 20S rRNA accumulation	TSR3	174.339	-0.0590313	-0.0425828	0.205869	0.806472	0.941538
ENSMUSG00000015127	Unkl	protein_coding	17	unkempt family like zinc finger	UNKL	539.79	-0.203417	-0.160585	0.189203	0.330592	0.659369
ENSMUSG00000015133	Lrrk1	protein_coding	7	leucine-rich repeat kinase 1	LRRK1	4662.4	-0.118895	-0.103542	0.142474	0.433366	0.743995
ENSMUSG00000015134	Aldh1a3	protein_coding	7	aldehyde dehydrogenase family 1, subfamily A3	ALDH1A3	231.939	1.02169	0.789176	0.392202	0.00590617	0.0470285
ENSMUSG00000015143	Actn1	protein_coding	12	actinin, alpha 1	ACTN1	7034.42	0.136559	0.123722	0.125012	0.296698	0.625916
ENSMUSG00000015149	Sirt2	protein_coding	7	sirtuin 2	SIRT2	1073.45	0.00788181	0.00715379	0.131897	0.955111	0.986994
ENSMUSG00000015165	Hnrnpl	protein_coding	7	heterogeneous nuclear ribonucleoprotein L	HNRNPL	7451.81	-0.188769	-0.18033	0.104067	0.0772846	0.294006
ENSMUSG00000015176	Nolc1	protein_coding	19	nucleolar and coiled-body phosphoprotein 1	NOLC1	915.509	0.0215382	0.0193364	0.132145	0.877996	0.968288
ENSMUSG00000015189	Casd1	protein_coding	6	CAS1 domain containing 1	CASD1	681.151	0.624738	0.571243	0.173177	0.000303142	0.0042295
ENSMUSG00000015202	Cnksr3	protein_coding	10	Cnksr family member 3	CNKSR3	662.009	-0.0411727	-0.0329617	0.172484	0.829965	0.951564
ENSMUSG00000015214	Mtmr1	protein_coding	X	myotubularin related protein 1	MTMR1	613.086	0.0570151	0.0460829	0.175337	0.770482	0.928096
ENSMUSG00000015217	Hmgb3	protein_coding	X	high mobility group box 3	HMGB3	410.737	-0.0718884	-0.0549033	0.190352	0.739998	0.916534
ENSMUSG00000015222	Map2	protein_coding	1	microtubule-associated protein 2	MAP2	737.313	-0.446504	-0.391821	0.175066	0.0126584	0.0837236
ENSMUSG00000015224	Cyp2j9	protein_coding	4	cytochrome P450, family 2, subfamily j, polypeptide 9	CYP2J2	304.9	0.396318	0.311102	0.221014	0.0936254	0.329041
ENSMUSG00000015243	Abca1	protein_coding	4	ATP-binding cassette, sub-family A (ABC1), member 1	ABCA1	2235.34	0.452319	0.404937	0.163828	0.00667541	0.051541
ENSMUSG00000015247	Nipsnap3b	protein_coding	4	nipsnap homolog 3B	NIPSNAP3A,NIPSNAP3B	430.941	-0.102722	-0.0669119	0.233124	0.719767	0.907823
ENSMUSG00000015289	Lage3	protein_coding	X	L antigen family, member 3	LAGE3	255.555	0.165155	0.131998	0.184025	0.417994	0.73218
ENSMUSG00000015290	Ubl4a	protein_coding	X	ubiquitin-like 4A	UBL4A	567.873	-0.0619043	-0.0475089	0.188224	0.772124	0.928606
ENSMUSG00000015291	Gdi1	protein_coding	X	guanosine diphosphate (GDP) dissociation inhibitor 1	GDI1	2757.19	-0.329388	-0.301859	0.13124	0.0142702	0.0918105
ENSMUSG00000015305	Sash1	protein_coding	10	SAM and SH3 domain containing 1	SASH1	2779.77	-0.0472348	-0.0430561	0.101566	0.652912	0.877208
ENSMUSG00000015312	Gadd45b	protein_coding	10	growth arrest and DNA-damage-inducible 45 beta	GADD45B	1528.19	0.0343573	0.0251246	0.205196	0.886327	0.970194
ENSMUSG00000015314	Slamf6	protein_coding	1	SLAM family member 6	SLAMF6	19.0583	0.707759	0.163302	0.384495	0.343097	0.671734
ENSMUSG00000015316	Slamf1	protein_coding	1	signaling lymphocytic activation molecule family member 1	SLAMF1	16.4374	0.128486	0.016509	0.368297	0.902158	0.974842
ENSMUSG00000015335	Zdhhc12	protein_coding	2	zinc finger, DHHC domain containing 12	ZDHHC12	215.812	-0.248409	-0.166675	0.241213	0.385055	0.706574
ENSMUSG00000015337	Endog	protein_coding	2	endonuclease G	ENDOG	132.571	-0.428958	-0.234639	0.308749	0.267445	0.592262
ENSMUSG00000015340	Cybb	protein_coding	X	cytochrome b-245, beta polypeptide	CYBB	2270.82	0.408625	0.0847585	0.361854	0.603768	0.852983
ENSMUSG00000015341	Golga7	protein_coding	8	golgi autoantigen, golgin subfamily a, 7	GOLGA7	927.487	-0.173572	-0.148363	0.155654	0.297484	0.626683
ENSMUSG00000015342	Xk	protein_coding	X	X-linked Kx blood group	XK	122.236	-0.575246	-0.401868	0.298638	0.0703348	0.277913
ENSMUSG00000015354	Pcolce2	protein_coding	9	procollagen C-endopeptidase enhancer 2	PCOLCE2	44.7809	-1.28409	-0.745308	0.632643	0.0208002	0.120304
ENSMUSG00000015355	Cd48	protein_coding	1	CD48 antigen	CD48	66.1411	0.352957	0.129153	0.332988	0.507773	0.794585
ENSMUSG00000015357	Clpx	protein_coding	9	caseinolytic mitochondrial matrix peptidase chaperone subunit	CLPX	948.295	0.077743	0.0647161	0.162877	0.662723	0.881675
ENSMUSG00000015363	Trabd	protein_coding	15	TraB domain containing	TRABD	1704.09	-0.119098	-0.0997714	0.160497	0.494297	0.784677
ENSMUSG00000015377	Dennd6b	protein_coding	15	DENN domain containing 6B	DENND6B	370.37	-0.13999	-0.0928409	0.231694	0.618227	0.860962
ENSMUSG00000015396	Cd83	protein_coding	13	CD83 antigen	CD83	212.74	0.121741	0.0205576	0.360849	0.892586	0.971329
ENSMUSG00000015401	Cltrn	protein_coding	X	collectrin, amino acid transport regulator	CLTRN	16.9222	5.41252	4.81799	1.25978	8.56648e-06	0.000196519
ENSMUSG00000015405	Ace2	protein_coding	X	angiotensin I converting enzyme (peptidyl-dipeptidase A) 2	ACE2	1768.76	2.84537	2.80193	0.255118	2.71856e-29	1.26289e-26
ENSMUSG00000015437	Gzmb	protein_coding	14	granzyme B	GZMB,GZMH	7.02158	3.16806	0.120203	0.415976	0.0822019	0.305215
ENSMUSG00000015451	C4a	lncRNA	17	complement component 4A (Rodgers blood group)	C4A,C4B,C4B_2	47.5921	1.4991	0.449872	0.65004	0.0484558	0.217731
ENSMUSG00000015452	Ager	protein_coding	17	advanced glycosylation end product-specific receptor	AGER	553.375	-1.02605	-0.764084	0.417214	0.00900299	0.0646823
ENSMUSG00000015461	Atf6b	protein_coding	17	activating transcription factor 6 beta	ATF6B	1270.02	-0.194618	-0.154987	0.18607	0.342945	0.671654
ENSMUSG00000015467	Egfl8	protein_coding	17	EGF-like domain 8	EGFL8	50.9579	0.174812	0.0688988	0.31202	0.723682	0.909105
ENSMUSG00000015468	Notch4	protein_coding	17	notch 4	NOTCH4	375.936	-2.15538	-2.06647	0.317811	4.71519e-12	3.79443e-10
ENSMUSG00000015474	Ppt2	protein_coding	17	palmitoyl-protein thioesterase 2	PPT2	262.577	-0.119943	-0.0880087	0.205485	0.614038	0.858536
ENSMUSG00000015478	Rnf5	protein_coding	17	ring finger protein 5	RNF5	495.986	-0.2286	-0.183977	0.18543	0.258834	0.582223
ENSMUSG00000015488	Cacfd1	protein_coding	2	calcium channel flower domain containing 1	CACFD1	1718.6	0.196602	0.180768	0.133365	0.158581	0.447251
ENSMUSG00000015501	Hivep2	protein_coding	10	human immunodeficiency virus type I enhancer binding protein 2	HIVEP2	1120.69	0.622114	0.574974	0.162916	0.000131359	0.00207495
ENSMUSG00000015522	Arnt	protein_coding	3	aryl hydrocarbon receptor nuclear translocator	ARNT	1482.73	0.155904	0.141347	0.125378	0.234009	0.552586
ENSMUSG00000015533	Itga2	protein_coding	13	integrin alpha 2	ITGA2	3678.26	0.278233	0.246243	0.149239	0.0738957	0.285841
ENSMUSG00000015536	Mocs2	protein_coding	13	molybdenum cofactor synthesis 2	MOCS2	555.33	0.0246698	0.0157705	0.224694	0.928199	0.97928
ENSMUSG00000015542	Nat9	protein_coding	11	N-acetyltransferase 9 (GCN5-related, putative)	NAT9	283.054	-0.313648	-0.263238	0.179181	0.0981271	0.338461
ENSMUSG00000015568	Lpl	protein_coding	8	lipoprotein lipase	LPL	2714.74	0.370901	0.0911527	0.353815	0.597417	0.848944
ENSMUSG00000015575	Atp6v0e	protein_coding	17	ATPase, H+ transporting, lysosomal V0 subunit E	ATP6V0E1	737.408	-0.23832	-0.190652	0.188783	0.248074	0.569734
ENSMUSG00000015597	Zfp318	protein_coding	17	zinc finger protein 318	ZNF318	1006.97	0.457473	0.404788	0.173007	0.00952181	0.0674847
ENSMUSG00000015599	Ttbk1	protein_coding	17	tau tubulin kinase 1	TTBK1	13.6093	0.355353	0.0304289	0.377742	0.783486	0.933787
ENSMUSG00000015605	Srf	protein_coding	17	serum response factor	SRF	1283.91	-0.0460253	-0.0367268	0.173951	0.812167	0.94349
ENSMUSG00000015619	Gata3	protein_coding	2	GATA binding protein 3	GATA3	40.9567	1.58222	0.85494	0.844862	0.0166402	0.102294
ENSMUSG00000015627	Gata5	protein_coding	2	GATA binding protein 5	GATA5	1634.5	-2.33335	-2.29152	0.225192	1.53741e-25	5.23745e-23
ENSMUSG00000015647	Lama5	protein_coding	2	laminin, alpha 5	LAMA5	22009.8	0.352272	0.29556	0.17815	0.0587745	0.246785
ENSMUSG00000015652	Steap1	protein_coding	5	six transmembrane epithelial antigen of the prostate 1	STEAP1,STEAP1B	112.818	-1.06901	-0.820045	0.409688	0.00548283	0.0444895
ENSMUSG00000015653	Steap2	protein_coding	5	six transmembrane epithelial antigen of prostate 2	STEAP2	1782.41	-0.541157	-0.485784	0.174278	0.00205612	0.020511
ENSMUSG00000015656	Hspa8	protein_coding	9	heat shock protein 8	HSPA8	18079.1	0.360691	0.328072	0.14073	0.0123091	0.0820071
ENSMUSG00000015659	Serac1	protein_coding	17	serine active site containing 1	SERAC1	124.946	0.0981875	0.0566691	0.259439	0.773603	0.929472
ENSMUSG00000015665	Awat1	protein_coding	X	acyl-CoA wax alcohol acyltransferase 1	AWAT1	49.7679	-1.32052	-0.375188	0.548032	0.0745437	0.287377
ENSMUSG00000015668	Pdzd11	protein_coding	X	PDZ domain containing 11	PDZD11	297.509	-0.281562	-0.221992	0.199977	0.19729	0.503888
ENSMUSG00000015671	Psma2	protein_coding	13	proteasome subunit alpha 2	PSMA2	1341.43	0.00764615	0.00704916	0.141494	0.959795	0.988372
ENSMUSG00000015672	Mrpl32	protein_coding	13	mitochondrial ribosomal protein L32	MRPL32	183.373	-0.0339366	-0.0251221	0.197368	0.881706	0.968772
ENSMUSG00000015697	Setdb1	protein_coding	3	SET domain, bifurcated 1	SETDB1	1400.84	0.0903146	0.0801325	0.13514	0.528681	0.807178
ENSMUSG00000015702	Anxa9	protein_coding	3	annexin A9	ANXA9	24.1911	-0.595716	-0.215653	0.369139	0.285743	0.613339
ENSMUSG00000015709	Arnt2	protein_coding	7	aryl hydrocarbon receptor nuclear translocator 2	ARNT2	63.5816	0.910114	0.414071	0.466254	0.0891237	0.320073
ENSMUSG00000015711	Prune1	protein_coding	3	prune exopolyphosphatase	PRUNE1	460.982	0.00707271	0.00529592	0.181478	0.972429	0.991327
ENSMUSG00000015714	Cers2	protein_coding	3	ceramide synthase 2	CERS2	2811.17	-0.119178	-0.108631	0.118597	0.335432	0.664363
ENSMUSG00000015733	Capza2	protein_coding	6	capping actin protein of muscle Z-line subunit alpha 2	CAPZA2	2221.75	0.22984	0.196798	0.161333	0.18053	0.480913
ENSMUSG00000015745	Plekho1	protein_coding	3	pleckstrin homology domain containing, family O member 1	PLEKHO1	196.943	0.30763	0.13612	0.312975	0.50005	0.789468
ENSMUSG00000015747	Vps45	protein_coding	3	vacuolar protein sorting 45	VPS45	370.853	-0.201644	-0.139839	0.227117	0.450129	0.757085
ENSMUSG00000015748	Prpf3	protein_coding	3	pre-mRNA processing factor 3	PRPF3	678.422	-0.00975522	-0.00744697	0.176899	0.960728	0.988735
ENSMUSG00000015749	Anp32e	protein_coding	3	acidic (leucine-rich) nuclear phosphoprotein 32 family, member E	ANP32E	1067.02	0.13585	0.117833	0.148844	0.393343	0.713076
ENSMUSG00000015750	Aph1a	protein_coding	3	aph1 homolog A, gamma secretase subunit	APH1A	1317.2	-0.0681721	-0.0610559	0.126316	0.608592	0.855595
ENSMUSG00000015755	Tab2	protein_coding	10	TGF-beta activated kinase 1/MAP3K7 binding protein 2	TAB2	1570.64	0.294654	0.264774	0.141937	0.0449722	0.207034
ENSMUSG00000015757	Ppil4	protein_coding	10	peptidylprolyl isomerase (cyclophilin)-like 4	PPIL4	638.185	0.300709	0.235705	0.206044	0.181497	0.482283
ENSMUSG00000015759	Cnih1	protein_coding	14	cornichon family AMPA receptor auxiliary protein 1	CNIH1	390.526	0.115723	0.0879006	0.19754	0.608329	0.855586
ENSMUSG00000015766	Eps8	protein_coding	6	epidermal growth factor receptor pathway substrate 8	EPS8	3333.56	-0.16709	-0.143297	0.153394	0.308289	0.638049
ENSMUSG00000015776	Med22	protein_coding	2	mediator complex subunit 22	MED22	1025.77	-0.119967	-0.106557	0.133826	0.396165	0.715314
ENSMUSG00000015790	Surf1	protein_coding	2	surfeit gene 1	SURF1	573.519	0.00963336	0.00826618	0.16249	0.956951	0.987334
ENSMUSG00000015804	Med28	protein_coding	5	mediator complex subunit 28	MED28	477.548	-0.0133494	-0.0111021	0.152423	0.935662	0.98231
ENSMUSG00000015806	Qdpr	protein_coding	5	quinoid dihydropteridine reductase	QDPR	478.323	0.180364	0.137304	0.201486	0.428909	0.740385
ENSMUSG00000015812	Gnrh1	protein_coding	14	gonadotropin releasing hormone 1	GNRH1	17.0476	2.05067	0.494551	0.837612	0.0236761	0.132368
ENSMUSG00000015829	Tnr	protein_coding	1	tenascin R	TNR	2.11363	-2.18982	-0.0270871	0.392553	0.504681
ENSMUSG00000015837	Sqstm1	protein_coding	11	sequestosome 1	SQSTM1	6528.43	-0.188825	-0.166439	0.141712	0.206131	0.515641
ENSMUSG00000015839	Nfe2l2	protein_coding	2	nuclear factor, erythroid derived 2, like 2	NFE2L2	4355.31	0.141605	0.120297	0.158221	0.406851	0.724646
ENSMUSG00000015843	Rxrg	protein_coding	1	retinoid X receptor gamma	RXRG	5.04333	-1.46903	-0.0745633	0.394061	0.378222	0.699498
ENSMUSG00000015846	Rxra	protein_coding	2	retinoid X receptor alpha	RXRA	2194.13	0.229148	0.208089	0.129421	0.0880665	0.317893
ENSMUSG00000015850	Adamtsl4	protein_coding	3	ADAMTS-like 4	ADAMTSL4	485.137	1.17406	1.05304	0.296293	4.10431e-05	0.000764045
ENSMUSG00000015852	Fcrls	protein_coding	3	Fc receptor-like S, scavenger receptor	FCRL2	143.673	2.37479	0.269558	0.517804	0.036367	0.179667
ENSMUSG00000015854	Cd5l	protein_coding	3	CD5 antigen-like	CD5L	22.1632	-0.390836	-0.026867	0.380283	0.784105	0.933864
ENSMUSG00000015869	Prpsap1	protein_coding	11	phosphoribosyl pyrophosphate synthetase-associated protein 1	PRPSAP1	739.875	-0.0857233	-0.0661044	0.193595	0.698157	0.899542
ENSMUSG00000015879	Fam184b	protein_coding	5	family with sequence similarity 184, member B	FAM184B	2.08623	-3.69952	-0.0383864	0.394833	0.259092
ENSMUSG00000015880	Ncapg	protein_coding	5	non-SMC condensin I complex, subunit G	NCAPG	76.031	-1.20114	-0.808695	0.533611	0.012601	0.0834895
ENSMUSG00000015882	Lcorl	protein_coding	5	ligand dependent nuclear receptor corepressor-like	LCORL	1244.55	-0.158662	-0.124281	0.186523	0.44496	0.75295
ENSMUSG00000015889	Lta4h	protein_coding	10	leukotriene A4 hydrolase	LTA4H	1086.99	-0.111483	-0.0964976	0.145634	0.47408	0.772427
ENSMUSG00000015890	Amdhd1	protein_coding	10	amidohydrolase domain containing 1	AMDHD1	388.08	0.879943	0.731805	0.301191	0.00262743	0.0249325
ENSMUSG00000015932	Dstn	protein_coding	2	destrin	DSTN	5824.77	0.0895742	0.0769989	0.151838	0.58457	0.841972
ENSMUSG00000015937	Macroh2a1	protein_coding	13	macroH2A.1 histone	MACROH2A1	1885.68	-0.110315	-0.0967228	0.139081	0.455428	0.761779
ENSMUSG00000015942	Gtf2ird2	protein_coding	5	GTF2I repeat domain containing 2	GTF2IRD2,GTF2IRD2B	310.839	0.283271	0.226125	0.196888	0.1858	0.488332
ENSMUSG00000015943	Bola1	protein_coding	3	bolA-like 1 (E. coli)	BOLA1	110.745	0.461419	0.22433	0.329265	0.290902	0.619185
ENSMUSG00000015944	Castor2	protein_coding	5	cytosolic arginine sensor for mTORC1 subunit 2	CASTOR2,CASTOR3P	372.646	0.0948379	0.0758223	0.180127	0.637488	0.870037
ENSMUSG00000015947	Fcgr1	protein_coding	3	Fc receptor, IgG, high affinity I	FCGR1A,FCGR1BP	46.1534	0.281976	0.0431883	0.365309	0.763378	0.925148
ENSMUSG00000015950	Ncf1	protein_coding	5	neutrophil cytosolic factor 1	NCF1,NCF1B,NCF1C	932.398	0.122418	0.0391772	0.327966	0.834393	0.952928
ENSMUSG00000015957	Wnt11	protein_coding	7	wingless-type MMTV integration site family, member 11	WNT11	29.7226	0.131656	0.0139818	0.372643	0.909943	0.977056
ENSMUSG00000015961	Adss	protein_coding	1	adenylosuccinate synthetase, non muscle	ADSS2	3026.31	-0.0333594	-0.0318953	0.170528	0.859978	0.961981
ENSMUSG00000015962	1700016C15Rik	protein_coding	1	RIKEN cDNA 1700016C15 gene	C1orf100	4.54207	-1.52928	-0.070204	0.393899	0.381856	0.702913
ENSMUSG00000015966	Il17rb	protein_coding	14	interleukin 17 receptor B	IL17RB	151.576	-2.21768	-2.04519	0.450244	3.06403e-07	1.00206e-05
ENSMUSG00000015968	Cacna1d	protein_coding	14	calcium channel, voltage-dependent, L type, alpha 1D subunit	CACNA1D	89.062	2.1165	0.143858	0.421202	0.133905	0.406511
ENSMUSG00000015970	Chdh	protein_coding	14	choline dehydrogenase	CHDH	1122.66	-1.55759	-1.50615	0.211391	8.35198e-14	8.70992e-12
ENSMUSG00000015971	Actr8	protein_coding	14	ARP8 actin-related protein 8	ACTR8	960.264	0.193286	0.165427	0.157834	0.25177	0.574304
ENSMUSG00000015980	Lrrc27	protein_coding	7	leucine rich repeat containing 27	LRRC27	59.141	0.629897	0.283674	0.373355	0.196525	0.503191
ENSMUSG00000015981	Stk32c	protein_coding	7	serine/threonine kinase 32C	STK32C	25.4064	0.236682	0.0515371	0.352102	0.753318	0.921153
ENSMUSG00000015994	Fnta	protein_coding	8	farnesyltransferase, CAAX box, alpha	FNTA	1354.41	0.102789	0.0912101	0.135233	0.473166	0.771801
ENSMUSG00000016018	Mtrex	protein_coding	13	Mtr4 exosome RNA helicase	MTREX	1103.39	0.227043	0.192817	0.164119	0.194967	0.500657
ENSMUSG00000016024	Lbp	protein_coding	2	lipopolysaccharide binding protein	LBP	4365.65	1.54513	1.47429	0.249633	2.85223e-10	1.6997e-08
ENSMUSG00000016028	Celsr1	protein_coding	15	cadherin, EGF LAG seven-pass G-type receptor 1	CELSR1	9928.66	0.192657	0.163159	0.16492	0.277513	0.603958
ENSMUSG00000016087	Fli1	protein_coding	9	Friend leukemia integration 1	FLI1	147.554	0.540859	0.290893	0.338008	0.189191	0.492996
ENSMUSG00000016128	Stard13	protein_coding	5	StAR-related lipid transfer (START) domain containing 13	STARD13	639.76	-0.0107994	-0.00730921	0.199705	0.962851	0.989424
ENSMUSG00000016150	Tenm1	protein_coding	X	teneurin transmembrane protein 1	TENM1	118.478	-3.71232	-3.57053	0.517617	2.77325e-13	2.6865e-11
ENSMUSG00000016181	Utp25	protein_coding	1	UTP25 small subunit processome component	UTP25	463.256	0.124251	0.0933528	0.201215	0.590678	0.844758
ENSMUSG00000016194	Hsd11b1	protein_coding	1	hydroxysteroid 11-beta dehydrogenase 1	HSD11B1	10.5956	0.271837	0.0222775	0.377859	0.838482	0.954263
ENSMUSG00000016206	H2-M3	protein_coding	17	histocompatibility 2, M region locus 3	HLA-A,HLA-B,HLA-C,HLA-E,HLA-F,HLA-G,HLA-H	197.299	-0.335765	-0.180863	0.293457	0.377966	0.699406
ENSMUSG00000016239	Lonrf3	protein_coding	X	LON peptidase N-terminal domain and ring finger 3	LONRF3	156.512	-1.01827	-0.780771	0.393817	0.00627878	0.0491452
ENSMUSG00000016252	Atp5e	protein_coding	2	ATP synthase, H+ transporting, mitochondrial F1 complex, epsilon subunit	ATP5F1E,ATP5F1EP2	822.048	-0.727407	-0.638024	0.225562	0.00112336	0.0126301
ENSMUSG00000016253	Nelfcd	protein_coding	2	negative elongation factor complex member C/D, Th1l	NELFCD	689.21	-0.0255183	-0.0223253	0.135811	0.859997	0.961981
ENSMUSG00000016255	Tubb1	protein_coding	2	tubulin, beta 1 class VI	TUBB1	59.3862	0.248363	0.0918953	0.321917	0.633156	0.868163
ENSMUSG00000016256	Ctsz	protein_coding	2	cathepsin Z	CTSZ	3047.37	0.0638629	0.0273234	0.294045	0.884775	0.969781
ENSMUSG00000016257	Prelid3b	protein_coding	2	PRELI domain containing 3B	PRELID3B	430.169	-0.328055	-0.258001	0.207497	0.144433	0.42374
ENSMUSG00000016262	Sertad4	protein_coding	1	SERTA domain containing 4	SERTAD4	372.938	-0.273537	-0.21497	0.200545	0.213247	0.524819
ENSMUSG00000016283	H2-M2	protein_coding	17	histocompatibility 2, M region locus 2	HLA-A,HLA-B,HLA-C,HLA-E,HLA-F,HLA-G,HLA-H	696.882	1.58113	0.157125	0.420018	0.184858	0.487087
ENSMUSG00000016308	Ube2a	protein_coding	X	ubiquitin-conjugating enzyme E2A	UBE2A	263.943	-0.293086	-0.238351	0.189852	0.151307	0.435507
ENSMUSG00000016319	Slc25a5	protein_coding	X	solute carrier family 25 (mitochondrial carrier, adenine nucleotide translocator), member 5	SLC25A5	4063.04	-0.740405	-0.719278	0.110316	1.62374e-11	1.19817e-09
ENSMUSG00000016344	Ppdpf	protein_coding	2	pancreatic progenitor cell differentiation and proliferation factor	PPDPF	933.328	-0.446538	-0.38952	0.178645	0.0146891	0.0938265
ENSMUSG00000016349	Eef1a2	protein_coding	2	eukaryotic translation elongation factor 1 alpha 2	EEF1A2	3.90743	4.64416	0.0845397	0.405195	0.0549055	0.236317
ENSMUSG00000016356	Col20a1	protein_coding	2	collagen, type XX, alpha 1	COL20A1	113.705	0.464162	0.183201	0.343867	0.366133	0.689979
ENSMUSG00000016382	Pls3	protein_coding	X	plastin 3 (T-isoform)	PLS3	3682.95	-0.489667	-0.426864	0.185874	0.00969777	0.0684234
ENSMUSG00000016386	Mpped2	protein_coding	2	metallophosphoesterase domain containing 2	MPPED2	4.05511	-1.33151	-0.067467	0.391966	0.425829	0.737748
ENSMUSG00000016409	Nkap	protein_coding	X	NFKB activating protein	NKAP	328.725	0.160911	0.126091	0.190541	0.450551	0.757433
ENSMUSG00000016427	Ndufa1	protein_coding	X	NADH:ubiquinone oxidoreductase subunit A1	NDUFA1	225.463	-0.171256	-0.117598	0.22705	0.525627	0.805212
ENSMUSG00000016477	E2f3	protein_coding	13	E2F transcription factor 3	E2F3	234.65	-0.0644711	-0.0438514	0.22123	0.808867	0.942897
ENSMUSG00000016481	Cr1l	protein_coding	1	complement component (3b/4b) receptor 1-like	CR1,CR1L	1954.32	-0.420351	-0.372194	0.165404	0.0130762	0.0861074
ENSMUSG00000016487	Ppfibp1	protein_coding	6	PTPRF interacting protein, binding protein 1 (liprin beta 1)	PPFIBP1	1596.71	-0.145874	-0.127099	0.145112	0.344829	0.67319
ENSMUSG00000016493	Cd46	protein_coding	1	CD46 antigen, complement regulatory protein	CD46	58.3408	0.68785	0.288126	0.39017	0.187128	0.490414
ENSMUSG00000016494	Cd34	protein_coding	1	CD34 antigen	CD34	92.7523	-0.411142	-0.224125	0.3056	0.286614	0.614345
ENSMUSG00000016495	Plgrkt	protein_coding	19	plasminogen receptor, C-terminal lysine transmembrane protein	PLGRKT	308.167	-0.363092	-0.280387	0.21958	0.126811	0.393385
ENSMUSG00000016496	Cd274	protein_coding	19	CD274 antigen	CD274	555.095	-0.194588	-0.049857	0.340837	0.768398	0.927161
ENSMUSG00000016498	Pdcd1lg2	protein_coding	19	programmed cell death 1 ligand 2	PDCD1LG2	45.208	0.714664	0.134039	0.383058	0.394558	0.714277
ENSMUSG00000016503	Gtf3a	protein_coding	5	general transcription factor III A	GTF3A	266.463	0.491289	0.372227	0.252853	0.0665421	0.267687
ENSMUSG00000016510	Mtif3	protein_coding	5	mitochondrial translational initiation factor 3	MTIF3	406.399	0.131776	0.104554	0.184189	0.521681	0.802586
ENSMUSG00000016520	Lnx2	protein_coding	5	ligand of numb-protein X 2	LNX2	443.362	0.301441	0.248049	0.187729	0.133576	0.405992
ENSMUSG00000016526	Dyrk3	protein_coding	1	dual-specificity tyrosine-(Y)-phosphorylation regulated kinase 3	DYRK3	310.308	1.57269	1.51262	0.231444	5.13806e-12	4.10242e-10
ENSMUSG00000016528	Mapkapk2	protein_coding	1	MAP kinase-activated protein kinase 2	MAPKAPK2	3340.42	-0.0930046	-0.0820603	0.135118	0.516286	0.79928
ENSMUSG00000016534	Lamp2	protein_coding	X	lysosomal-associated membrane protein 2	LAMP2	3128.81	0.0740162	0.064641	0.142771	0.628073	0.865315
ENSMUSG00000016541	Atxn10	protein_coding	15	ataxin 10	ATXN10	1527.01	0.453472	0.404137	0.167225	0.00777155	0.057869
ENSMUSG00000016552	Foxred2	protein_coding	15	FAD-dependent oxidoreductase domain containing 2	FOXRED2	115.377	0.902433	0.640367	0.396835	0.0188073	0.111881
ENSMUSG00000016554	Eif3d	protein_coding	15	eukaryotic translation initiation factor 3, subunit D	EIF3D	1874.28	0.0553074	0.0502418	0.121844	0.665662	0.882844
ENSMUSG00000016559	H3f3b	protein_coding	11	H3.3 histone B	H3-3A,H3-3B	14331.6	0.263084	0.245531	0.112922	0.0229107	0.129174
ENSMUSG00000016619	Nup50	protein_coding	15	nucleoporin 50	NUP50	1701.2	0.0305921	0.0264252	0.151008	0.851565	0.959377
ENSMUSG00000016624	Phf21b	protein_coding	15	PHD finger protein 21B	PHF21B	37.0258	-0.86304	-0.310642	0.433187	0.147687	0.429163
ENSMUSG00000016637	Ift27	protein_coding	15	intraflagellar transport 27	IFT27	122.457	-0.00894359	-0.00553584	0.228414	0.974583	0.991808
ENSMUSG00000016664	Pacsin2	protein_coding	15	protein kinase C and casein kinase substrate in neurons 2	PACSIN2	4139.07	-0.586802	-0.557378	0.127652	4.28434e-06	0.000107318
ENSMUSG00000016756	Cmah	protein_coding	13	cytidine monophospho-N-acetylneuraminic acid hydroxylase	CMAHP	49.7383	0.0295866	0.00642532	0.353727	0.970912	0.990934
ENSMUSG00000016757	Ttll12	protein_coding	15	tubulin tyrosine ligase-like family, member 12	TTLL12	863.891	-0.712358	-0.664939	0.176978	4.984e-05	0.000903129
ENSMUSG00000016758	Bik	protein_coding	15	BCL2-interacting killer	BIK	325.754	-0.459299	-0.355023	0.237787	0.0681425	0.271931
ENSMUSG00000016763	Scube1	protein_coding	15	signal peptide, CUB domain, EGF-like 1	SCUBE1	11.8086	0.36918	0.0310523	0.378183	0.7779	0.9317
ENSMUSG00000016831	Tox4	protein_coding	14	TOX high mobility group box family member 4	TOX4	1542.75	0.17032	0.150483	0.140783	0.251927	0.574387
ENSMUSG00000016833	Mrps18c	protein_coding	5	mitochondrial ribosomal protein S18C	MRPS18C	430.159	-0.184732	-0.126021	0.22998	0.499636	0.789164
ENSMUSG00000016918	Sulf1	protein_coding	1	sulfatase 1	SULF1	33.3978	-1.45407	-1.01391	0.617316	0.00671916	0.0517872
ENSMUSG00000016921	Srsf6	protein_coding	2	serine and arginine-rich splicing factor 6	SRSF6	4692.88	-0.0601257	-0.057422	0.121985	0.63891	0.870595
ENSMUSG00000016933	Plcg1	protein_coding	2	phospholipase C, gamma 1	PLCG1	1644.8	0.37345	0.328509	0.163918	0.0273507	0.146352
ENSMUSG00000016940	Kctd2	protein_coding	11	potassium channel tetramerisation domain containing 2	KCTD2	574.504	-0.345858	-0.287049	0.188738	0.0829886	0.306632
ENSMUSG00000016942	Tmprss6	protein_coding	15	transmembrane serine protease 6	TMPRSS6	79.5226	3.00095	2.83131	0.515915	2.187e-09	1.09833e-07
ENSMUSG00000016946	Kctd5	protein_coding	17	potassium channel tetramerisation domain containing 5	KCTD5	829.294	-0.227522	-0.185108	0.181562	0.249029	0.57071
ENSMUSG00000016984	Etaa1	protein_coding	11	Ewing tumor-associated antigen 1	ETAA1	172.997	0.34343	0.225473	0.262339	0.264769	0.589274
ENSMUSG00000016995	Matn4	protein_coding	2	matrilin 4	MATN4	152.413	-0.427793	-0.174426	0.335083	0.386585	0.707498
ENSMUSG00000017002	Slpi	protein_coding	2	secretory leukocyte peptidase inhibitor	SLPI	539.608	-0.376294	-0.123931	0.340271	0.509502	0.795438
ENSMUSG00000017007	Rbpjl	protein_coding	2	recombination signal binding protein for immunoglobulin kappa J region-like	RBPJL	64.8045	-1.50228	-0.984853	0.685107	0.0091068	0.0652446
ENSMUSG00000017009	Sdc4	protein_coding	2	syndecan 4	SDC4	18614.7	0.426569	0.405312	0.110852	0.000134903	0.00212437
ENSMUSG00000017057	Il13ra1	protein_coding	X	interleukin 13 receptor, alpha 1	IL13RA1	1893.09	0.576844	0.531412	0.159265	0.00030001	0.00419439
ENSMUSG00000017119	Nbr1	protein_coding	11	NBR1, autophagy cargo receptor	NBR1	5314.95	-0.226877	-0.209994	0.115084	0.0554837	0.238203
ENSMUSG00000017132	Cyth1	protein_coding	11	cytohesin 1	CYTH1	1254.81	-0.0958672	-0.0782347	0.169523	0.607642	0.85521
ENSMUSG00000017144	Rnd3	protein_coding	2	Rho family GTPase 3	RND3	2124.08	0.192683	0.170895	0.14038	0.192007	0.496849
ENSMUSG00000017146	Brca1	protein_coding	11	breast cancer 1, early onset	BRCA1	99.7274	0.195009	0.0965536	0.288646	0.630254	0.86639
ENSMUSG00000017167	Cntnap1	protein_coding	11	contactin associated protein-like 1	CNTNAP1	44.3786	-0.345163	-0.117622	0.335531	0.534829	0.812237
ENSMUSG00000017176	Nt5c3b	protein_coding	11	5'-nucleotidase, cytosolic IIIB	NT5C3B	271.649	0.550672	0.427391	0.257628	0.0390493	0.188507
ENSMUSG00000017188	Coa3	protein_coding	11	cytochrome C oxidase assembly factor 3	COA3	389.538	-0.34552	-0.275389	0.205306	0.117014	0.376122
ENSMUSG00000017210	Med24	protein_coding	11	mediator complex subunit 24	MED24	707.682	0.160384	0.138629	0.151236	0.320701	0.650794
ENSMUSG00000017211	Gsdma2	protein_coding	11	gasdermin A2	GSDMA	37.0545	-8.66858	-9.81454	3.09163	4.14713e-10	2.37444e-08
ENSMUSG00000017221	Psmd3	protein_coding	11	proteasome (prosome, macropain) 26S subunit, non-ATPase, 3	PSMD3	1747.19	-0.0033609	-0.00254864	0.164651	0.985215	0.995434
ENSMUSG00000017264	Exosc10	protein_coding	4	exosome component 10	EXOSC10	1091.01	0.130736	0.119834	0.117323	0.284534	0.611617
ENSMUSG00000017286	Glod4	protein_coding	11	glyoxalase domain containing 4	GLOD4	878.037	-0.227928	-0.184274	0.182884	0.252241	0.574649
ENSMUSG00000017288	Vps53	protein_coding	11	VPS53 GARP complex subunit	VPS53	1503.97	-0.184212	-0.163356	0.138604	0.206468	0.516224
ENSMUSG00000017291	Taok1	protein_coding	11	TAO kinase 1	TAOK1	4584.75	0.177688	0.15606	0.146378	0.252117	0.574524
ENSMUSG00000017299	Dnttip1	protein_coding	2	deoxynucleotidyltransferase, terminal, interacting protein 1	DNTTIP1	710.735	-0.00537407	-0.00460905	0.129104	0.968641	0.990417
ENSMUSG00000017300	Tnnc2	protein_coding	2	troponin C2, fast	TNNC2	5.05448	-1.9443	-0.0768832	0.397522	0.2953	0.624127
ENSMUSG00000017307	Acot8	protein_coding	2	acyl-CoA thioesterase 8	ACOT8	279.158	-0.285341	-0.226805	0.198417	0.186526	0.489248
ENSMUSG00000017309	Cd300lg	protein_coding	11	CD300 molecule like family member G	CD300LG	20.7561	1.64008	0.176204	0.429557	0.154566	0.440755
ENSMUSG00000017314	Mpp2	protein_coding	11	membrane protein, palmitoylated 2 (MAGUK p55 subfamily member 2)	MPP2	115.795	-0.371315	-0.164829	0.320061	0.416219	0.731012
ENSMUSG00000017376	Nlk	protein_coding	11	nemo like kinase	NLK	607.616	-0.0772137	-0.0597494	0.186572	0.714349	0.906126
ENSMUSG00000017386	Traf4	protein_coding	11	TNF receptor associated factor 4	TRAF4	2476.91	-0.0475046	-0.0386329	0.165801	0.79475	0.937081
ENSMUSG00000017390	Aldoc	protein_coding	11	aldolase C, fructose-bisphosphate	ALDOC	214.124	-0.0183042	-0.0113191	0.234849	0.950169	0.986362
ENSMUSG00000017400	Stac2	protein_coding	11	SH3 and cysteine rich domain 2	STAC2	154.959	0.479299	0.0777255	0.37008	0.597362	0.848925
ENSMUSG00000017404	Rpl19	protein_coding	11	ribosomal protein L19	RPL19	7344.12	0.195966	0.184411	0.111343	0.087718	0.316945
ENSMUSG00000017405	Nek8	protein_coding	11	NIMA (never in mitosis gene a)-related expressed kinase 8	NEK8	657.643	0.498225	0.363484	0.266083	0.0802798	0.300645
ENSMUSG00000017412	Cacnb4	protein_coding	2	calcium channel, voltage-dependent, beta 4 subunit	CACNB4	87.4252	-1.19675	-0.776382	0.549283	0.0154729	0.0972435
ENSMUSG00000017417	Plxdc1	protein_coding	11	plexin domain containing 1	PLXDC1	79.6455	-0.50266	-0.169243	0.355283	0.380877	0.701891
ENSMUSG00000017418	Arl5b	protein_coding	2	ADP-ribosylation factor-like 5B	ARL5B	834.687	0.360576	0.320329	0.156303	0.0252523	0.138306
ENSMUSG00000017421	Zfp207	protein_coding	11	zinc finger protein 207	ZNF207	2322.34	0.0542544	0.0471662	0.138559	0.713666	0.905989
ENSMUSG00000017428	Psmd11	protein_coding	11	proteasome (prosome, macropain) 26S subunit, non-ATPase, 11	PSMD11	1961.55	-0.184149	-0.16608	0.124554	0.155588	0.442558
ENSMUSG00000017446	C1qtnf1	protein_coding	11	C1q and tumor necrosis factor related protein 1	C1QTNF1	40.0487	0.412733	0.113942	0.352458	0.5262	0.805485
ENSMUSG00000017453	Pipox	protein_coding	11	pipecolic acid oxidase	PIPOX	14.3659	-2.33456	-0.373975	0.6494	0.0238183	0.132909
ENSMUSG00000017466	Timp2	protein_coding	11	tissue inhibitor of metalloproteinase 2	TIMP2	8508.43	0.460954	0.417569	0.156905	0.00377977	0.0334789
ENSMUSG00000017478	Zc3h18	protein_coding	8	zinc finger CCCH-type containing 18	ZC3H18	1998.9	-0.126994	-0.117125	0.111604	0.272662	0.598498
ENSMUSG00000017485	Top2b	protein_coding	14	topoisomerase (DNA) II beta	TOP2B	2508.01	0.101942	0.0889797	0.142891	0.50397	0.791939
ENSMUSG00000017491	Rarb	protein_coding	14	retinoic acid receptor, beta	RARB	49.6917	-0.210637	-0.0609196	0.335565	0.732035	0.912566
ENSMUSG00000017493	Igfbp4	protein_coding	11	insulin-like growth factor binding protein 4	IGFBP4	196.922	-0.534428	-0.303023	0.32879	0.170192	0.4655
ENSMUSG00000017499	Cdc6	protein_coding	11	cell division cycle 6	CDC6	165.032	-0.50062	-0.313439	0.304294	0.149573	0.432672
ENSMUSG00000017548	Suz12	protein_coding	11	SUZ12 polycomb repressive complex 2 subunit	SUZ12	1164.98	0.105035	0.087606	0.162941	0.554592	0.82455
ENSMUSG00000017550	Atad5	protein_coding	11	ATPase family, AAA domain containing 5	ATAD5	161.305	0.435954	0.330748	0.241007	0.0920098	0.32604
ENSMUSG00000017561	Crlf3	protein_coding	11	cytokine receptor-like factor 3	CRLF3	307.029	0.135741	0.102264	0.201245	0.555746	0.825361
ENSMUSG00000017607	Tns4	protein_coding	11	tensin 4	TNS4	1634.54	-0.160692	-0.0638386	0.307435	0.737332	0.914895
ENSMUSG00000017615	Tnfaip1	protein_coding	11	tumor necrosis factor, alpha-induced protein 1 (endothelial)	TNFAIP1	2178.66	-0.278688	-0.259208	0.113706	0.0165681	0.102065
ENSMUSG00000017631	Abr	protein_coding	11	active BCR-related gene	ABR	4131.11	-0.40962	-0.37707	0.149514	0.00712133	0.0541118
ENSMUSG00000017639	Rab11fip4	protein_coding	11	RAB11 family interacting protein 4 (class II)	RAB11FIP4	1631.73	-0.405469	-0.36062	0.160729	0.0138358	0.0899216
ENSMUSG00000017652	Cd40	protein_coding	2	CD40 antigen	CD40	10.6026	0.602312	0.0756607	0.377491	0.564931	0.831234
ENSMUSG00000017664	Slc35c2	protein_coding	2	solute carrier family 35, member C2	SLC35C2	534.428	-0.373968	-0.292102	0.217489	0.109896	0.362713
ENSMUSG00000017667	Zfp334	protein_coding	2	zinc finger protein 334	ZNF334	226.511	1.1908	1.08437	0.278902	1.0746e-05	0.000237973
ENSMUSG00000017670	Elmo2	protein_coding	2	engulfment and cell motility 2	ELMO2	790.153	0.0974252	0.0783393	0.177927	0.62284	0.862579
ENSMUSG00000017677	Wsb1	protein_coding	11	WD repeat and SOCS box-containing 1	WSB1	1831.98	0.427925	0.384596	0.157941	0.00788678	0.0585564
ENSMUSG00000017679	Ttpal	protein_coding	2	tocopherol (alpha) transfer protein-like	TTPAL	314.685	0.173247	0.134449	0.194656	0.427804	0.739613
ENSMUSG00000017686	Rhot1	protein_coding	11	ras homolog family member T1	RHOT1	954.329	0.113087	0.0976626	0.149364	0.480586	0.777023
ENSMUSG00000017688	Hnf4g	protein_coding	3	hepatocyte nuclear factor 4, gamma	HNF4G	189.464	-0.0289209	-0.0183293	0.233068	0.920372	0.977979
ENSMUSG00000017692	Rhbdl3	protein_coding	11	rhomboid like 3	RHBDL3	63.327	1.52331	1.28352	0.459577	0.00037252	0.00503925
ENSMUSG00000017697	Ada	protein_coding	2	adenosine deaminase	ADA	19.3814	-0.322079	-0.0480677	0.366002	0.730721	0.912058
ENSMUSG00000017707	Serinc3	protein_coding	2	serine incorporator 3	SERINC3	4731.48	-0.296792	-0.273253	0.124093	0.0196833	0.115645
ENSMUSG00000017713	Tha1	protein_coding	11	threonine aldolase 1	THA1P	211.689	0.124359	0.0808729	0.237829	0.671792	0.885556
ENSMUSG00000017715	Pgs1	protein_coding	11	phosphatidylglycerophosphate synthase 1	PGS1	968.319	-0.154171	-0.133767	0.14753	0.326621	0.656233
ENSMUSG00000017716	Birc5	protein_coding	11	baculoviral IAP repeat-containing 5	BIRC5	75.9219	-1.60968	-1.45777	0.36982	5.8533e-06	0.000140755
ENSMUSG00000017718	Afmid	protein_coding	11	arylformamidase	AFMID	146.087	0.206956	0.112405	0.276774	0.575295	0.837527
ENSMUSG00000017721	Pigt	protein_coding	2	phosphatidylinositol glycan anchor biosynthesis, class T	PIGT	2445.59	0.0142402	0.0104957	0.203955	0.952412	0.986685
ENSMUSG00000017723	Wfdc2	protein_coding	2	WAP four-disulfide core domain 2	WFDC2	9073.06	0.381634	0.298582	0.220181	0.106738	0.35585
ENSMUSG00000017724	Etv4	protein_coding	11	ets variant 4	ETV4	898.194	0.0108142	0.00845873	0.201167	0.963165	0.98955
ENSMUSG00000017734	Dbndd2	protein_coding	2	dysbindin (dystrobrevin binding protein 1) domain containing 2	DBNDD2	159.646	-0.158068	-0.0952991	0.25308	0.622832	0.862579
ENSMUSG00000017737	Mmp9	protein_coding	2	matrix metallopeptidase 9	MMP9	203.238	0.859284	0.566021	0.408078	0.0335597	0.169415
ENSMUSG00000017740	Slc12a5	protein_coding	2	solute carrier family 12, member 5	SLC12A5	22.6512	-1.27084	-0.340339	0.514063	0.090929	0.323627
ENSMUSG00000017747	Ghdc	protein_coding	11	GH3 domain containing	GHDC	411.139	-0.549177	-0.461566	0.218256	0.0133313	0.087393
ENSMUSG00000017754	Pltp	protein_coding	2	phospholipid transfer protein	PLTP	431.596	0.258299	0.0645814	0.347214	0.70933	0.903873
ENSMUSG00000017756	Slc12a7	protein_coding	13	solute carrier family 12, member 7	SLC12A7	4922.62	-0.22551	-0.205779	0.124692	0.0806919	0.301427
ENSMUSG00000017760	Ctsa	protein_coding	2	cathepsin A	CTSA	2787.41	-0.0356039	-0.0289025	0.16595	0.845674	0.956802
ENSMUSG00000017764	Zswim1	protein_coding	2	zinc finger SWIM-type containing 1	ZSWIM1	114.004	0.223886	0.111388	0.290436	0.579836	0.839005
ENSMUSG00000017765	Slc12a4	protein_coding	8	solute carrier family 12, member 4	SLC12A4	506.288	0.679197	0.530271	0.285649	0.0180518	0.10846
ENSMUSG00000017767	Spata25	protein_coding	2	spermatogenesis associated 25	SPATA25	3.3505	4.42335	0.104898	0.412	0.0452883	0.208021
ENSMUSG00000017774	Myo1c	protein_coding	11	myosin IC	MYO1C	6800.81	-0.0519312	-0.0566318	0.115548	0.66675	0.883181
ENSMUSG00000017776	Crk	protein_coding	11	v-crk avian sarcoma virus CT10 oncogene homolog	CRK	4422.43	-0.215045	-0.187983	0.147257	0.165956	0.458396
ENSMUSG00000017778	Cox7c	protein_coding	13	cytochrome c oxidase subunit 7C	COX7C	1479.54	-0.49387	-0.451735	0.152784	0.00136194	0.0147058
ENSMUSG00000017781	Pitpna	protein_coding	11	phosphatidylinositol transfer protein, alpha	PITPNA	4461.18	-0.268762	-0.240128	0.140274	0.0651896	0.26403
ENSMUSG00000017801	Mlx	protein_coding	11	MAX-like protein X	MLX	481.79	-0.539031	-0.485548	0.171449	0.00180275	0.0185074
ENSMUSG00000017802	Retreg3	protein_coding	11	reticulophagy regulator family member 3	RETREG3	2299.64	-0.230707	-0.215601	0.105488	0.0326652	0.166113
ENSMUSG00000017817	Jph2	protein_coding	2	junctophilin 2	JPH2	10.2608	-0.715673	-0.0616787	0.382574	0.573994	0.836658
ENSMUSG00000017830	Dhx58	protein_coding	11	DEXH (Asp-Glu-X-His) box polypeptide 58	DHX58	164.402	-0.905979	-0.769441	0.29045	0.00131832	0.0143867
ENSMUSG00000017831	Rab5a	protein_coding	17	RAB5A, member RAS oncogene family	RAB5A	1265.17	0.213352	0.189984	0.13977	0.145295	0.425234
ENSMUSG00000017837	Nkiras2	protein_coding	11	NFKB inhibitor interacting Ras-like protein 2	NKIRAS2	840.647	-0.251484	-0.217615	0.157144	0.129324	0.397919
ENSMUSG00000017843	Ppp2r5c	protein_coding	12	protein phosphatase 2, regulatory subunit B', gamma	PPP2R5C	2412.95	0.077747	0.0720437	0.112411	0.506551	0.793937
ENSMUSG00000017858	Ift52	protein_coding	2	intraflagellar transport 52	IFT52	887.387	0.348092	0.306634	0.160043	0.0357034	0.177246
ENSMUSG00000017861	Mybl2	protein_coding	2	myeloblastosis oncogene-like 2	MYBL2	101.058	-0.421835	-0.240802	0.301506	0.25444	0.577028
ENSMUSG00000017868	Sgk2	protein_coding	2	serum/glucocorticoid regulated kinase 2	SGK2	8.39156	0.310325	0.0286176	0.376227	0.803196	0.940677
ENSMUSG00000017897	Eya2	protein_coding	2	EYA transcriptional coactivator and phosphatase 2	EYA2	2736.32	-0.150176	-0.133003	0.136498	0.297055	0.626227
ENSMUSG00000017929	B4galt5	protein_coding	2	UDP-Gal:betaGlcNAc beta 1,4-galactosyltransferase, polypeptide 5	B4GALT5	1658.73	0.000721608	0.000908683	0.155862	0.996609	0.999004
ENSMUSG00000017950	Hnf4a	protein_coding	2	hepatic nuclear factor 4, alpha	HNF4A	6838.42	-1.14113	-1.12128	0.11706	1.12164e-22	2.83041e-20
ENSMUSG00000017969	Ptgis	protein_coding	2	prostaglandin I2 (prostacyclin) synthase	PTGIS	6.47981	0.286247	0.0195776	0.38033	0.845275	0.956645
ENSMUSG00000017978	Cadps2	protein_coding	6	Ca2+-dependent activator protein for secretion 2	CADPS2	2918.9	0.0902927	0.0722951	0.178953	0.651187	0.876513
ENSMUSG00000017999	Ddx27	protein_coding	2	DEAD box helicase 27	DDX27	1195.47	0.0420509	0.0365424	0.127554	0.754923	0.921479
ENSMUSG00000018001	Cyth3	protein_coding	5	cytohesin 3	CYTH3	1140.77	-0.489466	-0.431497	0.178996	0.00712919	0.0541511
ENSMUSG00000018008	Cyth4	protein_coding	15	cytohesin 4	CYTH4	952.923	0.428219	0.122536	0.352997	0.503041	0.791179
ENSMUSG00000018012	Rac3	protein_coding	11	Rac family small GTPase 3	RAC3	212.191	-0.048288	-0.0312753	0.231293	0.865696	0.963565
ENSMUSG00000018040	Rrp7a	protein_coding	15	ribosomal RNA processing 7 homolog A	RRP7A,RRP7BP	1583.09	-0.0372195	-0.0334533	0.122399	0.772498	0.928606
ENSMUSG00000018042	Cyb5r3	protein_coding	15	cytochrome b5 reductase 3	CYB5R3	2832.36	-0.253247	-0.230694	0.1281	0.0557942	0.239021
ENSMUSG00000018068	Ints2	protein_coding	11	integrator complex subunit 2	INTS2	638.548	-0.233008	-0.209488	0.149664	0.138488	0.414148
ENSMUSG00000018076	Med13l	protein_coding	5	mediator complex subunit 13-like	MED13L	4760.24	0.169057	0.150968	0.134606	0.232017	0.550293
ENSMUSG00000018102	H2bc4	protein_coding	13	H2B clustered histone 4	H2BC10,H2BC13,H2BC14,H2BC15,H2BC27P,H2BC3,H2BC4,H2BC5,H2BC6,H2BC7,H2BC8,H2BC9	222.166	-0.0679215	-0.0356065	0.262597	0.84689	0.957028
ENSMUSG00000018126	Baiap2l2	protein_coding	15	BAI1-associated protein 2-like 2	BAIAP2L2	213.717	-1.87412	-1.64965	0.479618	3.38916e-05	0.00064803
ENSMUSG00000018143	Mafk	protein_coding	5	v-maf musculoaponeurotic fibrosarcoma oncogene family, protein K (avian)	MAFK	3110.41	-0.167055	-0.128917	0.193924	0.443135	0.751175
ENSMUSG00000018160	Med1	protein_coding	11	mediator complex subunit 1	MED1	2307.42	-0.0676861	-0.059563	0.135555	0.638549	0.870419
ENSMUSG00000018166	Erbb3	protein_coding	10	erb-b2 receptor tyrosine kinase 3	ERBB3	13410.3	-0.674356	-0.645018	0.132702	3.42746e-07	1.11202e-05
ENSMUSG00000018167	Stard3	protein_coding	11	START domain containing 3	STARD3	1593.9	-0.284338	-0.247942	0.156424	0.082621	0.305902
ENSMUSG00000018168	Ikzf3	protein_coding	11	IKAROS family zinc finger 3	IKZF3	60.7075	1.02724	0.40533	0.502108	0.0866692	0.315133
ENSMUSG00000018169	Mfng	protein_coding	15	MFNG O-fucosylpeptide 3-beta-N-acetylglucosaminyltransferase	MFNG	55.9779	-0.624147	-0.238505	0.374501	0.248838	0.570524
ENSMUSG00000018171	Vmp1	protein_coding	11	vacuole membrane protein 1	VMP1	7542.92	-0.0269306	-0.0223817	0.15469	0.872803	0.966087
ENSMUSG00000018189	Uchl5	protein_coding	1	ubiquitin carboxyl-terminal esterase L5	UCHL5	321.655	0.0557483	0.0394208	0.216833	0.829694	0.951564
ENSMUSG00000018196	Glrx2	protein_coding	1	glutaredoxin 2 (thioltransferase)	GLRX2	568.858	0.0247328	0.0205063	0.166649	0.893041	0.971372
ENSMUSG00000018199	Ro60	protein_coding	1	Ro60, Y RNA binding protein	RO60	1152.29	0.331722	0.288869	0.164204	0.0525422	0.229234
ENSMUSG00000018209	Stk4	protein_coding	2	serine/threonine kinase 4	STK4	1841.82	-0.0230655	-0.0198069	0.133155	0.870531	0.965267
ENSMUSG00000018211	Wfdc15b	protein_coding	2	WAP four-disulfide core domain 15B		36.0591	3.13778	2.48409	1.07755	0.000637018	0.0078913
ENSMUSG00000018217	Pmp22	protein_coding	11	peripheral myelin protein 22	PMP22	77.0445	0.480207	0.15181	0.355045	0.423789	0.736777
ENSMUSG00000018238	Gdf9	protein_coding	11	growth differentiation factor 9	GDF9	5.49954	1.00277	0.061659	0.3882	0.512673	0.797431
ENSMUSG00000018239	Zcchc10	protein_coding	11	zinc finger, CCHC domain containing 10	ZCCHC10	97.0578	0.277489	0.161215	0.274623	0.42647	0.73817
ENSMUSG00000018286	Psmb6	protein_coding	11	proteasome (prosome, macropain) subunit, beta type 6	PSMB6	1485.91	-0.197089	-0.178547	0.127095	0.136258	0.410603
ENSMUSG00000018287	Spag7	protein_coding	11	sperm associated antigen 7	SPAG7	483.561	0.256039	0.222252	0.157155	0.1222	0.385645
ENSMUSG00000018293	Pfn1	protein_coding	11	profilin 1	PFN1	9898.79	-0.128918	-0.11915	0.111102	0.263168	0.587243
ENSMUSG00000018322	Tomm34	protein_coding	2	translocase of outer mitochondrial membrane 34	TOMM34	793.348	-0.282779	-0.22995	0.188421	0.163716	0.455485
ENSMUSG00000018326	Ywhab	protein_coding	2	tyrosine 3-monooxygenase/tryptophan 5-monooxygenase activation protein, beta polypeptide	YWHAB	3921.92	-0.247832	-0.228389	0.119515	0.0439647	0.20423
ENSMUSG00000018334	Ksr1	protein_coding	11	kinase suppressor of ras 1	KSR1	585.351	-0.687311	-0.613874	0.203252	0.000669612	0.00823221
ENSMUSG00000018339	Gpx3	protein_coding	11	glutathione peroxidase 3	GPX3	41.0277	1.44616	0.312867	0.513631	0.0858999	0.313311
ENSMUSG00000018340	Anxa6	protein_coding	11	annexin A6	ANXA6	1713.51	1.61135	1.56459	0.206292	2.68071e-15	3.32084e-13
ENSMUSG00000018341	Il12rb2	protein_coding	6	interleukin 12 receptor, beta 2	IL12RB2	28.48	-1.12082	-0.147334	0.404326	0.274493	0.60071
ENSMUSG00000018347	Zkscan6	protein_coding	11	zinc finger with KRAB and SCAN domains 6	ZNF18	289.704	-0.0933242	-0.0672457	0.208342	0.701761	0.900834
ENSMUSG00000018362	Kpna2	protein_coding	11	karyopherin (importin) alpha 2	KPNA2	1777.8	-0.526506	-0.468255	0.17877	0.00355782	0.0319938
ENSMUSG00000018363	Smurf2	protein_coding	11	SMAD specific E3 ubiquitin protein ligase 2	SMURF2	2092.34	0.0716501	0.0645606	0.126431	0.59073	0.844758
ENSMUSG00000018372	Cep95	protein_coding	11	centrosomal protein 95	CEP95	305.897	0.227542	0.178672	0.196039	0.294237	0.623101
ENSMUSG00000018377	Vezf1	protein_coding	11	vascular endothelial zinc finger 1	VEZF1	1493.04	0.496392	0.450722	0.159909	0.00212556	0.0211135
ENSMUSG00000018378	Cuedc1	protein_coding	11	CUE domain containing 1	CUEDC1	579.076	0.832983	0.747172	0.227724	0.00019793	0.00293809
ENSMUSG00000018379	Srsf1	protein_coding	11	serine and arginine-rich splicing factor 1	SRSF1	3732.75	-0.0351964	-0.0304545	0.141002	0.81566	0.94497
ENSMUSG00000018381	Abi3	protein_coding	11	ABI family member 3	ABI3	97.723	-0.670208	-0.43792	0.343332	0.0648289	0.263363
ENSMUSG00000018387	Shroom1	protein_coding	11	shroom family member 1	SHROOM1	614.623	0.504348	0.444245	0.183208	0.00667714	0.051541
ENSMUSG00000018395	Kif3a	protein_coding	11	kinesin family member 3A	KIF3A	719.637	1.14514	1.09088	0.195609	2.81572e-09	1.39018e-07
ENSMUSG00000018398	Septin8	protein_coding	11	septin 8	SEPTIN8	1482.65	-0.32029	-0.289041	0.140707	0.0271555	0.145871
ENSMUSG00000018401	Mtmr4	protein_coding	11	myotubularin related protein 4	MTMR4	1107.73	-0.242731	-0.213707	0.147236	0.115975	0.374491
ENSMUSG00000018405	Mrm1	protein_coding	11	mitochondrial rRNA methyltransferase 1	MRM1	263.879	-0.338639	-0.276786	0.194341	0.101697	0.345182
ENSMUSG00000018411	Mapt	protein_coding	11	microtubule-associated protein tau	MAPT	105.103	-0.716825	-0.311789	0.397734	0.161281	0.451586
ENSMUSG00000018412	Kansl1	protein_coding	11	KAT8 regulatory NSL complex subunit 1	KANSL1	2973.26	-0.0982196	-0.0921475	0.115302	0.413488	0.729001
ENSMUSG00000018415	Gid4	protein_coding	11	GID complex subunit 4, VID24 homolog	GID4	1036.27	0.332781	0.304317	0.134091	0.015471	0.0972435
ENSMUSG00000018417	Myo1b	protein_coding	1	myosin IB	MYO1B	2945.79	-0.320152	-0.28352	0.15194	0.0421139	0.198388
ENSMUSG00000018425	Dhx40	protein_coding	11	DEAH (Asp-Glu-Ala-His) box polypeptide 40	DHX40	1513.84	0.568166	0.538286	0.129512	1.17095e-05	0.000257911
ENSMUSG00000018427	Ypel2	protein_coding	11	yippee like 2	YPEL2	1819.17	-0.485543	-0.425456	0.18163	0.00863101	0.0626619
ENSMUSG00000018428	Akap1	protein_coding	11	A kinase (PRKA) anchor protein 1	AKAP1	1845.24	0.251675	0.232126	0.120579	0.0426021	0.199905
ENSMUSG00000018433	Nol11	protein_coding	11	nucleolar protein 11	NOL11	515.029	0.256346	0.207774	0.18731	0.207137	0.516859
ENSMUSG00000018442	Derl2	protein_coding	11	Der1-like domain family, member 2	DERL2	814.702	-0.0610206	-0.0513764	0.154947	0.716803	0.906852
ENSMUSG00000018446	C1qbp	protein_coding	11	complement component 1, q subcomponent binding protein	C1QBP	908.282	-0.173122	-0.147845	0.156045	0.300131	0.629632
ENSMUSG00000018449	Rpain	protein_coding	11	RPA interacting protein	RPAIN	241.973	0.257819	0.195378	0.211346	0.275469	0.601365
ENSMUSG00000018459	Slc13a3	protein_coding	2	solute carrier family 13 (sodium-dependent dicarboxylate transporter), member 3	SLC13A3	7.83522	-0.917172	-0.0680604	0.386833	0.506249	0.79372
ENSMUSG00000018470	Kcnab3	protein_coding	11	potassium voltage-gated channel, shaker-related subfamily, beta member 3	KCNAB3	8.25285	0.292172	0.0327269	0.372518	0.793681	0.936815
ENSMUSG00000018474	Chd3	protein_coding	11	chromodomain helicase DNA binding protein 3	CHD3	4361.12	0.410304	0.376068	0.142039	0.00450822	0.0381408
ENSMUSG00000018476	Kdm6b	protein_coding	11	KDM1 lysine (K)-specific demethylase 6B	KDM6B	4657.61	0.0358141	0.0304807	0.15626	0.833303	0.952525
ENSMUSG00000018481	Appbp2	protein_coding	11	amyloid beta precursor protein (cytoplasmic tail) binding protein 2	APPBP2	1495.7	0.275489	0.240924	0.155438	0.0908813	0.323514
ENSMUSG00000018500	Adora2b	protein_coding	11	adenosine A2b receptor	ADORA2B	55.0282	-0.975644	-0.605362	0.467773	0.0311813	0.160783
ENSMUSG00000018501	Ncor1	protein_coding	11	nuclear receptor co-repressor 1	NCOR1	6457.33	0.0332664	0.030179	0.1222	0.795766	0.937578
ENSMUSG00000018507	Trpv2	protein_coding	11	transient receptor potential cation channel, subfamily V, member 2	TRPV2	269.703	0.155724	0.0739698	0.291016	0.710824	0.904628
ENSMUSG00000018509	Cenpv	protein_coding	11	centromere protein V	CENPV,CENPVL3	181.457	-0.412736	-0.311195	0.237336	0.107728	0.357935
ENSMUSG00000018537	Pcgf2	protein_coding	11	polycomb group ring finger 2	PCGF2	1296.94	0.239717	0.21319	0.142905	0.108752	0.360156
ENSMUSG00000018541	Cwc25	protein_coding	11	CWC25 spliceosome-associated protein	CWC25	596.066	0.147493	0.127607	0.149914	0.357219	0.682442
ENSMUSG00000018543	1700001P01Rik	protein_coding	11	RIKEN cDNA 1700001P01 gene	C17orf98	41.912	-0.657424	-0.310972	0.378072	0.165269	0.457688
ENSMUSG00000018547	Pip4k2b	protein_coding	11	phosphatidylinositol-5-phosphate 4-kinase, type II, beta	PIP4K2B	892.367	0.249422	0.227904	0.12691	0.0571849	0.242342
ENSMUSG00000018548	Trim37	protein_coding	11	tripartite motif-containing 37	TRIM37	788.497	0.822524	0.776015	0.167357	6.94523e-07	2.08153e-05
ENSMUSG00000018554	Ybx2	protein_coding	11	Y box protein 2	YBX2	16.1175	0.652812	0.0826471	0.379257	0.531461	0.809904
ENSMUSG00000018559	Ctdnep1	protein_coding	11	CTD nuclear envelope phosphatase 1	CTDNEP1	1285.76	0.0566521	0.0484094	0.1531	0.73273	0.912663
ENSMUSG00000018565	Elp5	protein_coding	11	elongator acetyltransferase complex subunit 5	ELP5	512.214	-0.159682	-0.126975	0.183425	0.432372	0.742975
ENSMUSG00000018566	Slc2a4	protein_coding	11	solute carrier family 2 (facilitated glucose transporter), member 4	SLC2A4	5.45153	1.07354	0.0714716	0.389572	0.464602	0.766762
ENSMUSG00000018567	Gabarap	protein_coding	11	gamma-aminobutyric acid receptor associated protein	GABARAP	3544.78	-0.0916749	-0.0837686	0.115369	0.446091	0.753438
ENSMUSG00000018569	Cldn7	protein_coding	11	claudin 7	CLDN7	5489.46	-0.587828	-0.562535	0.117521	5.64683e-07	1.73045e-05
ENSMUSG00000018570	2810408A11Rik	protein_coding	11	RIKEN cDNA 2810408A11 gene		114.084	0.568378	0.376243	0.311801	0.0943777	0.330936
ENSMUSG00000018572	Phf23	protein_coding	11	PHD finger protein 23	PHF23	1097.22	0.1831	0.160882	0.144631	0.231247	0.549082
ENSMUSG00000018574	Acadvl	protein_coding	11	acyl-Coenzyme A dehydrogenase, very long chain	ACADVL	1545.31	-0.0437266	-0.0384972	0.133659	0.758136	0.922593
ENSMUSG00000018581	Dnah11	protein_coding	12	dynein, axonemal, heavy chain 11	DNAH11	34.4447	1.34505	0.554126	0.675033	0.0411147	0.195121
ENSMUSG00000018583	G3bp1	protein_coding	11	GTPase activating protein (SH3 domain) binding protein 1	G3BP1	4359.3	-0.166121	-0.154727	0.106285	0.129303	0.397919
ENSMUSG00000018585	Atox1	protein_coding	11	antioxidant 1 copper chaperone	ATOX1	415.588	-0.0913367	-0.0522707	0.257164	0.786257	0.93394
ENSMUSG00000018593	Sparc	protein_coding	11	secreted acidic cysteine rich glycoprotein	SPARC	466.085	-0.344891	-0.228824	0.25892	0.252679	0.575036
ENSMUSG00000018599	Mief2	protein_coding	11	mitochondrial elongation factor 2	MIEF2	264.116	-0.377877	-0.252391	0.263665	0.21293	0.524819
ENSMUSG00000018604	Tbx3	protein_coding	5	T-box 3	TBX3	73.4004	-1.1365	-0.495332	0.564812	0.0556061	0.238478
ENSMUSG00000018623	Mmp7	protein_coding	9	matrix metallopeptidase 7	MMP7	192.396	5.15188	3.62796	2.53937
ENSMUSG00000018648	Dusp14	protein_coding	11	dual specificity phosphatase 14	DUSP14	50.097	0.474189	0.131968	0.357989	0.466706	0.767703
ENSMUSG00000018651	Tada2a	protein_coding	11	transcriptional adaptor 2A	TADA2A	204.364	0.36645	0.208397	0.292318	0.317464	0.646698
ENSMUSG00000018654	Ikzf1	protein_coding	11	IKAROS family zinc finger 1	IKZF1	318.41	0.637679	0.387337	0.349512	0.0982429	0.338689
ENSMUSG00000018659	Pnpo	protein_coding	11	pyridoxine 5'-phosphate oxidase	PNPO	653.612	-0.296024	-0.255353	0.163367	0.0843939	0.310087
ENSMUSG00000018661	Cog1	protein_coding	11	component of oligomeric golgi complex 1	COG1	1335.06	-0.17246	-0.148092	0.152933	0.290862	0.619165
ENSMUSG00000018666	Cbx1	protein_coding	11	chromobox 1	CBX1	1278.13	0.405879	0.341756	0.192329	0.0427581	0.200315
ENSMUSG00000018669	Cdk5rap3	protein_coding	11	CDK5 regulatory subunit associated protein 3	CDK5RAP3	1313.52	-0.0355617	-0.0303856	0.147995	0.823723	0.949077
ENSMUSG00000018672	Copz2	protein_coding	11	coatomer protein complex, subunit zeta 2	COPZ2	88.8062	1.52334	1.13182	0.595861	0.00363685	0.032604
ENSMUSG00000018677	Slc25a39	protein_coding	11	solute carrier family 25, member 39	SLC25A39	1145.59	-0.32754	-0.241976	0.227762	0.196078	0.502613
ENSMUSG00000018678	Sp2	protein_coding	11	Sp2 transcription factor	SP2	373.76	0.243794	0.144088	0.267517	0.472625	0.771478
ENSMUSG00000018697	Aatf	protein_coding	11	apoptosis antagonizing transcription factor	AATF	468.331	-0.0134785	-0.011038	0.160445	0.938866	0.983166
ENSMUSG00000018707	Dync1h1	protein_coding	12	dynein cytoplasmic 1 heavy chain 1	DYNC1H1	23596.4	0.00910246	0.00618459	0.0935838	0.924741	0.978959
ENSMUSG00000018733	Pex12	protein_coding	11	peroxisomal biogenesis factor 12	PEX12	158.534	0.139292	0.0880876	0.244554	0.648447	0.875099
ENSMUSG00000018736	Ndel1	protein_coding	11	nudE neurodevelopment protein 1 like 1	NDEL1	1556.25	-0.0882698	-0.0778023	0.135667	0.539883	0.814938
ENSMUSG00000018740	Slc25a35	protein_coding	11	solute carrier family 25, member 35	SLC25A35	492.231	-0.722013	-0.618931	0.241041	0.00250307	0.0239863
ENSMUSG00000018750	Zbtb4	protein_coding	11	zinc finger and BTB domain containing 4	ZBTB4	3020.33	-0.031429	-0.0306912	0.122077	0.806633	0.94161
ENSMUSG00000018752	Tnfsfm13	protein_coding	11	tumor necrosis factor (ligand) superfamily, membrane-bound member 13	TNFSF12,TNFSF12-TNFSF13	114.388	-0.197976	-0.127133	0.244726	0.508399	0.794961
ENSMUSG00000018761	Mpdu1	protein_coding	11	mannose-P-dolichol utilization defect 1	MPDU1	805.528	-0.551028	-0.487302	0.18687	0.00345087	0.0313155
ENSMUSG00000018765	Fxr2	protein_coding	11	FMR1 autosomal homolog 2	FXR2	2307.85	-0.015229	-0.0128304	0.147525	0.923768	0.978894
ENSMUSG00000018770	Atp5g3	protein_coding	2	ATP synthase, H+ transporting, mitochondrial F0 complex, subunit C3 (subunit 9)	ATP5MC3	1644.69	-0.389402	-0.352384	0.147705	0.00989565	0.0695076
ENSMUSG00000018774	Cd68	protein_coding	11	CD68 antigen	CD68	1127.83	-0.106552	-0.061834	0.255799	0.748662	0.919561
ENSMUSG00000018796	Acsl1	protein_coding	8	acyl-CoA synthetase long-chain family member 1	ACSL1	1529.99	-0.0284995	-0.0211827	0.193461	0.897909	0.973286
ENSMUSG00000018800	Abca5	protein_coding	11	ATP-binding cassette, sub-family A (ABC1), member 5	ABCA5	831.87	0.714075	0.654163	0.185618	0.000106228	0.00173012
ENSMUSG00000018809	Smyd4	protein_coding	11	SET and MYND domain containing 4	SMYD4	127.671	-0.0598177	-0.0361405	0.245939	0.848951	0.95807
ENSMUSG00000018819	Lsp1	protein_coding	7	lymphocyte specific 1	LSP1	861.521	0.485126	0.169973	0.352661	0.387876	0.708379
ENSMUSG00000018820	Zfyve27	protein_coding	19	zinc finger, FYVE domain containing 27	ZFYVE27	1733	-0.122857	-0.112177	0.11722	0.31445	0.643098
ENSMUSG00000018821	Avpi1	protein_coding	19	arginine vasopressin-induced 1	AVPI1	558.965	-0.0280861	-0.0193224	0.214244	0.912436	0.977308
ENSMUSG00000018830	Myh11	protein_coding	16	myosin, heavy polypeptide 11, smooth muscle	MYH11	25.9453	-0.203008	-0.0523616	0.341681	0.759873	0.923248
ENSMUSG00000018841	Rad51d	protein_coding	11	RAD51 paralog D	RAD51D	481.134	-0.139473	-0.115161	0.167865	0.44651	0.75386
ENSMUSG00000018845	Unc45b	protein_coding	11	unc-45 myosin chaperone B	UNC45B	9.98548	-1.07211	-0.120583	0.396077	0.335568	0.664377
ENSMUSG00000018846	Pank3	protein_coding	11	pantothenate kinase 3	PANK3	1544.59	0.103215	0.0893675	0.147868	0.515295	0.799077
ENSMUSG00000018848	Rars	protein_coding	11	arginyl-tRNA synthetase	RARS1	1047.42	0.146086	0.123134	0.16196	0.404738	0.722772
ENSMUSG00000018849	Wwc1	protein_coding	11	WW, C2 and coiled-coil domain containing 1	WWC1	7637.96	0.301815	0.284149	0.111472	0.00789387	0.0585878
ENSMUSG00000018858	Mrpl58	protein_coding	11	mitochondrial ribosomal protein L58	MRPL58	529.738	-0.255541	-0.216317	0.167931	0.152741	0.437626
ENSMUSG00000018861	Fdxr	protein_coding	11	ferredoxin reductase	FDXR	214.004	-0.133472	-0.0965827	0.210479	0.585849	0.843036
ENSMUSG00000018862	Otop3	protein_coding	11	otopetrin 3	OTOP3	564.076	-0.056045	-0.0346547	0.240368	0.853195	0.959882
ENSMUSG00000018865	Sult4a1	protein_coding	15	sulfotransferase family 4A, member 1	SULT4A1	8.11731	0.0646339	0.00627667	0.374943	0.958767	0.987827
ENSMUSG00000018882	Mrpl45	protein_coding	11	mitochondrial ribosomal protein L45	MRPL45	338.22	0.0419667	0.030258	0.210953	0.866495	0.963662
ENSMUSG00000018899	Irf1	protein_coding	11	interferon regulatory factor 1	IRF1	3619.52	-0.630968	-0.54816	0.211811	0.0029039	0.0269676
ENSMUSG00000018900	Slc22a5	protein_coding	11	solute carrier family 22 (organic cation transporter), member 5	SLC22A5	525.001	0.00612058	0.00580237	0.166734	0.973486	0.991779
ENSMUSG00000018906	P4ha2	protein_coding	11	procollagen-proline, 2-oxoglutarate 4-dioxygenase (proline 4-hydroxylase), alpha II polypeptide	P4HA2	766.046	0.277621	0.238851	0.163975	0.108503	0.359858
ENSMUSG00000018909	Arrb1	protein_coding	7	arrestin, beta 1	ARRB1	3461.24	-0.179787	-0.152826	0.156647	0.283516	0.610666
ENSMUSG00000018916	Csf2	protein_coding	11	colony stimulating factor 2 (granulocyte-macrophage)	CSF2	87.3116	2.60603	2.22886	0.731791	9.86192e-05	0.0016204
ENSMUSG00000018919	Tm4sf5	protein_coding	11	transmembrane 4 superfamily member 5	TM4SF5	127.014	-3.93831	-3.85675	0.401875	3.95878e-23	1.03898e-20
ENSMUSG00000018920	Cxcl16	protein_coding	11	chemokine (C-X-C motif) ligand 16	CXCL16	2207.29	-0.203457	-0.175756	0.153194	0.210992	0.522294
ENSMUSG00000018921	Pelp1	protein_coding	11	proline, glutamic acid and leucine rich protein 1	PELP1	946.957	-0.0702342	-0.0618191	0.135484	0.625662	0.86374
ENSMUSG00000018923	Med11	protein_coding	11	mediator complex subunit 11	MED11	216.313	0.186327	0.119012	0.246966	0.541368	0.815915
ENSMUSG00000018924	Alox15	protein_coding	11	arachidonate 15-lipoxygenase	ALOX15	110.997	-2.9875	-2.63443	0.74309	1.5774e-05	0.000336908
ENSMUSG00000018927	Ccl6	protein_coding	11	chemokine (C-C motif) ligand 6	CCL15,CCL23	6175.03	0.120384	0.0270279	0.350521	0.875018	0.966566
ENSMUSG00000018930	Ccl4	protein_coding	11	chemokine (C-C motif) ligand 4	CCL4,CCL4L1,CCL4L2	22.0059	1.23973	0.210886	0.433741	0.175596	0.473281
ENSMUSG00000018931	Natd1	protein_coding	11	N-acetyltransferase domain containing 1	NATD1	346.947	-0.0666844	-0.0476096	0.207701	0.784322	0.93394
ENSMUSG00000018932	Map2k3	protein_coding	11	mitogen-activated protein kinase kinase 3	MAP2K3	1381.96	-0.196851	-0.165221	0.16572	0.269758	0.594984
ENSMUSG00000018965	Ywhah	protein_coding	5	tyrosine 3-monooxygenase/tryptophan 5-monooxygenase activation protein, eta polypeptide	YWHAH	2349.61	-0.0040431	-0.003428	0.127175	0.976005	0.992662
ENSMUSG00000018974	Sart3	protein_coding	5	squamous cell carcinoma antigen recognized by T cells 3	SART3	1177.93	0.038134	0.0332374	0.14541	0.807365	0.942066
ENSMUSG00000018983	E2f2	protein_coding	4	E2F transcription factor 2	E2F2	149.94	-0.45214	-0.215652	0.327973	0.303867	0.633865
ENSMUSG00000018986	Slfn3	protein_coding	11	schlafen 3	SLFN12,SLFN12L	12.6089	-0.305864	-0.0380526	0.369843	0.767753	0.926872
ENSMUSG00000018995	Nars2	protein_coding	7	asparaginyl-tRNA synthetase 2 (mitochondrial)(putative)	NARS2	290.009	-0.467041	-0.380981	0.217271	0.0386565	0.187237
ENSMUSG00000018999	Slc35b4	protein_coding	6	solute carrier family 35, member B4	SLC35B4	584.297	0.163859	0.128508	0.190459	0.441703	0.749966
ENSMUSG00000019027	Dnah1	protein_coding	14	dynein, axonemal, heavy chain 1	DNAH1	16.9689	1.08261	0.133385	0.399592	0.309587	0.638509
ENSMUSG00000019039	Dalrd3	protein_coding	9	DALR anticodon binding domain containing 3	DALRD3	1348.15	0.0372227	0.0293614	0.192246	0.8657	0.963565
ENSMUSG00000019054	Fis1	protein_coding	5	fission, mitochondrial 1	FIS1	1070.88	-0.0402985	-0.0360305	0.124973	0.759648	0.923248
ENSMUSG00000019055	Plod1	protein_coding	4	procollagen-lysine, 2-oxoglutarate 5-dioxygenase 1	PLOD1	407.969	-0.380567	-0.308429	0.204257	0.0785909	0.297316
ENSMUSG00000019066	Rab3d	protein_coding	9	RAB3D, member RAS oncogene family	RAB3D	3788.82	-1.085	-1.03597	0.182452	1.68309e-09	8.70946e-08
ENSMUSG00000019080	Mfsd3	protein_coding	15	major facilitator superfamily domain containing 3	MFSD3	58.6046	0.198129	0.0551154	0.338828	0.757573	0.922373
ENSMUSG00000019082	Slc25a22	protein_coding	7	solute carrier family 25 (mitochondrial carrier, glutamate), member 22	SLC25A22	337.487	-0.280078	-0.20757	0.219898	0.256765	0.579727
ENSMUSG00000019087	Atp6ap1	protein_coding	X	ATPase, H+ transporting, lysosomal accessory protein 1	ATP6AP1	2627.91	-0.122883	-0.10618	0.146756	0.433515	0.744
ENSMUSG00000019088	Dnase1l1	protein_coding	X	deoxyribonuclease 1-like 1	DNASE1L1	543.014	-0.685004	-0.572194	0.250517	0.00607548	0.0479655
ENSMUSG00000019102	Aldh3a1	protein_coding	11	aldehyde dehydrogenase family 3, subfamily A1	ALDH3A1	1497.76	-2.9687	-2.9068	0.305638	1.03552e-22	2.64574e-20
ENSMUSG00000019122	Ccl9	protein_coding	11	chemokine (C-C motif) ligand 9	CCL15,CCL23	827.885	0.226417	0.0366354	0.363278	0.805079	0.941412
ENSMUSG00000019124	Scrn1	protein_coding	6	secernin 1	SCRN1	14.0107	1.07564	0.15901	0.406104	0.268526	0.593754
ENSMUSG00000019132	BC005537	protein_coding	13	cDNA sequence BC005537	C6orf62	5522	0.0824392	0.0761385	0.112703	0.482414	0.777616
ENSMUSG00000019139	Isyna1	protein_coding	8	myo-inositol 1-phosphate synthase A1	ISYNA1	876.435	0.0727276	0.0580992	0.179975	0.718292	0.907354
ENSMUSG00000019143	Hars2	protein_coding	18	histidyl-tRNA synthetase 2	HARS2	533.865	-0.176607	-0.145569	0.171533	0.344046	0.672691
ENSMUSG00000019158	Tmem160	protein_coding	7	transmembrane protein 160	TMEM160	263.119	-0.67254	-0.566999	0.240768	0.00511803	0.0421145
ENSMUSG00000019173	Rab5c	protein_coding	11	RAB5C, member RAS oncogene family	RAB5C	3009.53	-0.369661	-0.339922	0.132265	0.00610923	0.0481694
ENSMUSG00000019178	Styxl1	protein_coding	5	serine/threonine/tyrosine interacting-like 1	STYXL1	4.8512	2.30088	0.107511	0.407248	0.177619	0.476574
ENSMUSG00000019179	Mdh2	protein_coding	5	malate dehydrogenase 2, NAD (mitochondrial)	MDH2	1794.03	-0.26347	-0.215151	0.187969	0.195605	0.50159
ENSMUSG00000019188	H13	protein_coding	2	histocompatibility 13	HM13	2578.4	-0.028534	-0.0265857	0.111882	0.806816	0.941731
ENSMUSG00000019189	Rnf145	protein_coding	11	ring finger protein 145	RNF145	2480.81	0.717538	0.625291	0.230114	0.00165092	0.017258
ENSMUSG00000019194	Scn1b	protein_coding	7	sodium channel, voltage-gated, type I, beta	SCN1B	311.001	0.687691	0.549185	0.277914	0.0133775	0.0876398
ENSMUSG00000019210	Atp6v1e1	protein_coding	6	ATPase, H+ transporting, lysosomal V1 subunit E1	ATP6V1E1	1340.29	-0.055346	-0.0484549	0.136789	0.704049	0.901654
ENSMUSG00000019214	Chtf18	protein_coding	17	CTF18, chromosome transmission fidelity factor 18	CHTF18	83.2184	-0.281756	-0.149337	0.287721	0.460195	0.76487
ENSMUSG00000019235	Rps6kl1	protein_coding	12	ribosomal protein S6 kinase-like 1	RPS6KL1	5.88915	0.077514	0.00571207	0.379416	0.957456	0.987411
ENSMUSG00000019254	Ppp1r12c	protein_coding	7	protein phosphatase 1, regulatory subunit 12C	PPP1R12C	1376.28	-0.230086	-0.187777	0.180537	0.240132	0.560115
ENSMUSG00000019256	Ahr	protein_coding	12	aryl-hydrocarbon receptor	AHR	998.826	0.151475	0.117513	0.18563	0.464227	0.766704
ENSMUSG00000019261	Map1s	protein_coding	8	microtubule-associated protein 1S	MAP1S	654.204	0.00119068	0.0012487	0.207065	0.996101	0.998788
ENSMUSG00000019278	Dpep1	protein_coding	8	dipeptidase 1	DPEP1	13.1941	-2.96717	-0.257794	0.514338	0.0207705	0.120201
ENSMUSG00000019295	Tmem129	protein_coding	5	transmembrane protein 129	TMEM129	311.969	-0.124489	-0.0945274	0.195775	0.576313	0.837999
ENSMUSG00000019297	Nop9	protein_coding	14	NOP9 nucleolar protein	NOP9	700.357	-0.567853	-0.504645	0.186261	0.00243663	0.0234817
ENSMUSG00000019301	Hsd17b1	protein_coding	11	hydroxysteroid (17-beta) dehydrogenase 1	HSD17B1	9.01023	-1.20309	-0.19625	0.424305	0.197136	0.503888
ENSMUSG00000019302	Atp6v0a1	protein_coding	11	ATPase, H+ transporting, lysosomal V0 subunit A1	ATP6V0A1	2309.63	-0.31486	-0.283975	0.140566	0.0298358	0.155729
ENSMUSG00000019303	Psmc3ip	protein_coding	11	proteasome (prosome, macropain) 26S subunit, ATPase 3, interacting protein	PSMC3IP	35.417	2.5474	0.739053	2.8438	0.00893117	0.0642792
ENSMUSG00000019312	Grb7	protein_coding	11	growth factor receptor bound protein 7	GRB7	3144.74	-0.354314	-0.30806	0.143132	0.0162275	0.100592
ENSMUSG00000019320	Noxo1	protein_coding	17	NADPH oxidase organizer 1	NOXO1	313.208	-0.878016	-0.758033	0.2704	0.000870948	0.0101957
ENSMUSG00000019326	Aoc3	protein_coding	11	amine oxidase, copper containing 3	AOC3	24.6601	0.29039	0.0630723	0.35408	0.70068	0.900465
ENSMUSG00000019338	Zfp687	protein_coding	3	zinc finger protein 687	ZNF687	1774.48	0.0884804	0.0804919	0.121808	0.488331	0.781268
ENSMUSG00000019359	Gdpd2	protein_coding	X	glycerophosphodiester phosphodiesterase domain containing 2	GDPD2	12.0384	-1.33186	-0.0998442	0.397084	0.329756	0.658899
ENSMUSG00000019362	D8Ertd738e	protein_coding	8	DNA segment, Chr 8, ERATO Doi 738, expressed	C19orf53	735.144	-0.25969	-0.220857	0.165622	0.139471	0.416052
ENSMUSG00000019368	Sec14l4	protein_coding	11	SEC14-like lipid binding 4	SEC14L4	177.057	-0.782009	-0.543039	0.362547	0.0313834	0.161541
ENSMUSG00000019370	Calm3	protein_coding	7	calmodulin 3	CALM3	5932.77	-0.795552	-0.778529	0.131159	1.0082e-09	5.40885e-08
ENSMUSG00000019373	Cops3	protein_coding	11	COP9 signalosome subunit 3	COPS3	579.04	0.140474	0.115771	0.171311	0.45422	0.760943
ENSMUSG00000019428	Fkbp8	protein_coding	8	FK506 binding protein 8	FKBP8	4148.7	-0.313554	-0.272272	0.161303	0.0627004	0.257951
ENSMUSG00000019429	Ffar3	protein_coding	7	free fatty acid receptor 3	FFAR3,GPR42	7.7001	-6.40167	-0.19213	0.466621	0.000642393	0.00794344
ENSMUSG00000019432	Ddx39b	protein_coding	17	DEAD box helicase 39b	DDX39B	3617.02	0.0136037	0.0117543	0.158079	0.937199	0.982489
ENSMUSG00000019433	Gipc1	protein_coding	8	GIPC PDZ domain containing family, member 1	GIPC1	1674.89	-0.286641	-0.249273	0.157608	0.0826042	0.305902
ENSMUSG00000019437	Tlcd1	protein_coding	11	TLC domain containing 1	TLCD1	517.442	0.341268	0.302297	0.155752	0.0341974	0.171626
ENSMUSG00000019461	Plscr3	protein_coding	11	phospholipid scramblase 3	PLSCR3	1201.62	0.0825988	0.0642464	0.194218	0.709839	0.904265
ENSMUSG00000019464	Ptger1	protein_coding	8	prostaglandin E receptor 1 (subtype EP1)	PTGER1	113.747	-0.269473	-0.132017	0.29622	0.511839	0.796861
ENSMUSG00000019467	Arhgef25	protein_coding	10	Rho guanine nucleotide exchange factor (GEF) 25	ARHGEF25	7.85785	0.615088	0.0439726	0.382516	0.665334	0.882844
ENSMUSG00000019470	Xab2	protein_coding	8	XPA binding protein 2	XAB2	1400.6	0.0465762	0.0432965	0.120544	0.712788	0.905557
ENSMUSG00000019471	Cdc37	protein_coding	9	cell division cycle 37	CDC37	3467.91	0.0380229	0.0341809	0.12859	0.779786	0.932398
ENSMUSG00000019478	Rab4a	protein_coding	8	RAB4A, member RAS oncogene family	RAB4A	65.8641	0.79452	0.499893	0.395284	0.0505491	0.224175
ENSMUSG00000019487	Trip10	protein_coding	17	thyroid hormone receptor interactor 10	TRIP10	2421.38	-0.0168803	-0.013852	0.144682	0.913606	0.977308
ENSMUSG00000019494	Cops6	protein_coding	5	COP9 signalosome subunit 6	COPS6	834.627	0.0174612	0.0143127	0.175388	0.928997	0.979707
ENSMUSG00000019505	Ubb	protein_coding	11	ubiquitin B	UBB	7086.07	0.301518	0.259828	0.166735	0.0852611	0.311815
ENSMUSG00000019518	Ap4m1	protein_coding	5	adaptor-related protein complex AP-4, mu 1	AP4M1	1273.36	-0.0841563	-0.0737349	0.138661	0.568689	0.832665
ENSMUSG00000019528	Gyg	protein_coding	3	glycogenin	GYG1	159.562	0.984733	0.763941	0.377829	0.00618979	0.0485865
ENSMUSG00000019539	Rcn3	protein_coding	7	reticulocalbin 3, EF-hand calcium binding domain	RCN3	12.6035	0.646267	0.0653038	0.380455	0.583495	0.841106
ENSMUSG00000019558	Slc6a8	protein_coding	X	solute carrier family 6 (neurotransmitter transporter, creatine), member 8	SLC6A8	1318.22	-0.671352	-0.622296	0.163651	3.79144e-05	0.000717565
ENSMUSG00000019564	Arid3a	protein_coding	10	AT rich interactive domain 3A (BRIGHT-like)	ARID3A	166.809	-0.47545	-0.283788	0.306531	0.188291	0.491905
ENSMUSG00000019577	Pdk4	protein_coding	6	pyruvate dehydrogenase kinase, isoenzyme 4	PDK4	485.579	-0.562166	-0.14057	0.36813	0.41917	0.733046
ENSMUSG00000019578	Ubxn6	protein_coding	17	UBX domain protein 6	UBXN6	1072.7	-0.0376463	-0.0305468	0.159983	0.829673	0.951564
ENSMUSG00000019579	Mydgf	protein_coding	17	myeloid derived growth factor	MYDGF	805.345	-0.288082	-0.227624	0.200024	0.186246	0.489206
ENSMUSG00000019590	Cyb561	protein_coding	11	cytochrome b-561	CYB561	2940.48	-0.309493	-0.281301	0.134798	0.0256599	0.139901
ENSMUSG00000019647	Sema6a	protein_coding	18	sema domain, transmembrane domain (TM), and cytoplasmic domain, (semaphorin) 6A	SEMA6A	327.661	2.90032	2.84793	0.282225	3.30757e-25	1.07312e-22
ENSMUSG00000019659	Ccdc12	protein_coding	9	coiled-coil domain containing 12	CCDC12	821.12	-0.495524	-0.422953	0.199427	0.0150713	0.0956109
ENSMUSG00000019689	Fmc1	protein_coding	6	formation of mitochondrial complex V assembly factor 1	FMC1,FMC1-LUC7L2	100.091	-0.0248523	-0.0115981	0.281105	0.950702	0.986513
ENSMUSG00000019699	Akt3	protein_coding	1	thymoma viral proto-oncogene 3	AKT3	150.367	0.828035	0.466426	0.42682	0.066853	0.268463
ENSMUSG00000019710	Mrpl24	protein_coding	3	mitochondrial ribosomal protein L24	MRPL24	1598.96	-0.34612	-0.305935	0.156536	0.0325263	0.165678
ENSMUSG00000019715	Gle1	protein_coding	2	GLE1 RNA export mediator (yeast)	GLE1	1000.12	-0.103223	-0.0941445	0.11754	0.400144	0.71848
ENSMUSG00000019718	L3hypdh	protein_coding	12	L-3-hydroxyproline dehydratase (trans-)	L3HYPDH	37.9445	0.23773	0.0389516	0.362508	0.791761	0.9361
ENSMUSG00000019726	Lyst	protein_coding	13	lysosomal trafficking regulator	LYST	2221.14	-0.113432	-0.0953235	0.159108	0.511036	0.796246
ENSMUSG00000019731	Slc35e1	protein_coding	8	solute carrier family 35, member E1	SLC35E1	1305.25	-0.414442	-0.378768	0.142772	0.00430659	0.0368543
ENSMUSG00000019732	Calr3	protein_coding	8	calreticulin 3	CALR3	260.683	2.04271	1.88101	0.424756	5.76542e-07	1.76151e-05
ENSMUSG00000019734	Tmc4	protein_coding	7	transmembrane channel-like gene family 4	TMC4	6702.71	-0.457447	-0.427768	0.128975	0.000438364	0.00575476
ENSMUSG00000019737	Syne4	protein_coding	7	spectrin repeat containing, nuclear envelope family member 4	SYNE4	143.206	2.45125	2.29445	0.450345	1.8657e-08	7.6827e-07
ENSMUSG00000019738	Polr2i	protein_coding	7	polymerase (RNA) II (DNA directed) polypeptide I	POLR2I	150.615	0.134962	0.0806549	0.255213	0.681137	0.890307
ENSMUSG00000019761	Krt10	protein_coding	11	keratin 10	KRT10	17.4254	0.426819	0.0624441	0.369885	0.656092	0.877846
ENSMUSG00000019762	Iyd	protein_coding	10	iodotyrosine deiodinase	IYD	571.027	-3.69819	-3.66415	0.251191	1.76939e-49	2.26039e-46
ENSMUSG00000019763	Rmnd1	protein_coding	10	required for meiotic nuclear division 1 homolog	RMND1	375.22	-0.325951	-0.274631	0.179067	0.0844422	0.310208
ENSMUSG00000019767	Ccdc170	protein_coding	10	coiled-coil domain containing 170	CCDC170	41.7668	-0.621277	-0.248646	0.373143	0.236842	0.556086
ENSMUSG00000019768	Esr1	protein_coding	10	estrogen receptor 1 (alpha)	ESR1	59.2333	1.41232	1.17077	0.448099	0.000705258	0.00853998
ENSMUSG00000019773	Fbxo5	protein_coding	10	F-box protein 5	FBXO5	84.925	-0.214838	-0.105692	0.289609	0.595327	0.847917
ENSMUSG00000019774	Mtrf1l	protein_coding	10	mitochondrial translational release factor 1-like	MTRF1L	235.711	0.261533	0.181632	0.236316	0.342223	0.671127
ENSMUSG00000019775	Rgs17	protein_coding	10	regulator of G-protein signaling 17	RGS17	1448.3	-1.26	-1.21509	0.18291	3.12716e-12	2.56703e-10
ENSMUSG00000019777	Hdac2	protein_coding	10	histone deacetylase 2	HDAC2	786.507	0.29379	0.252859	0.165531	0.0916588	0.325431
ENSMUSG00000019779	Frk	protein_coding	10	fyn-related kinase	FRK	2017.11	-0.0880132	-0.0753682	0.148943	0.582853	0.84075
ENSMUSG00000019782	Rwdd1	protein_coding	10	RWD domain containing 1	RWDD1	186.455	0.298684	0.209902	0.238697	0.275907	0.602024
ENSMUSG00000019790	Stxbp5	protein_coding	10	syntaxin binding protein 5 (tomosyn)	STXBP5	893.832	-0.168211	-0.146565	0.146212	0.278507	0.60525
ENSMUSG00000019791	Hint3	protein_coding	10	histidine triad nucleotide binding protein 3	HINT3	216.935	-0.371504	-0.285698	0.222883	0.12388	0.388598
ENSMUSG00000019792	Trmt11	protein_coding	10	tRNA methyltransferase 11	TRMT11	122.329	0.144079	0.0899822	0.247328	0.642754	0.87237
ENSMUSG00000019794	Katna1	protein_coding	10	katanin p60 (ATPase-containing) subunit A1	KATNA1	541.824	0.202873	0.175242	0.154756	0.217675	0.531384
ENSMUSG00000019795	Pcmt1	protein_coding	10	protein-L-isoaspartate (D-aspartate) O-methyltransferase 1	PCMT1	985.311	0.168443	0.144456	0.155443	0.311579	0.640325
ENSMUSG00000019796	Lrp11	protein_coding	10	low density lipoprotein receptor-related protein 11	LRP11	43.8681	-0.898028	-0.374463	0.455613	0.106699	0.355837
ENSMUSG00000019797	Mtres1	protein_coding	10	mitochondrial transcription rescue factor 1	MTRES1	257.51	-0.222613	-0.168805	0.205344	0.334565	0.663352
ENSMUSG00000019802	Sec63	protein_coding	10	SEC63-like (S. cerevisiae)	SEC63	1649.24	0.281477	0.244604	0.159457	0.0927705	0.327665
ENSMUSG00000019804	Snx3	protein_coding	10	sorting nexin 3	SNX3	984.565	-0.171218	-0.145741	0.157009	0.309141	0.638327
ENSMUSG00000019806	Aig1	protein_coding	10	androgen-induced 1	AIG1	489.827	-0.184865	-0.147104	0.185449	0.366865	0.690408
ENSMUSG00000019808	Adat2	protein_coding	10	adenosine deaminase, tRNA-specific 2	ADAT2	166.324	-0.452898	-0.333734	0.253	0.0972412	0.336973
ENSMUSG00000019809	Pex3	protein_coding	10	peroxisomal biogenesis factor 3	PEX3	316.871	0.123028	0.0968701	0.184336	0.550856	0.822478
ENSMUSG00000019810	Fuca2	protein_coding	10	fucosidase, alpha-L- 2, plasma	FUCA2	1066.66	-0.188143	-0.161469	0.154998	0.255183	0.577495
ENSMUSG00000019813	Cep57l1	protein_coding	10	centrosomal protein 57-like 1	CEP57L1	66.6076	0.627773	0.29871	0.370552	0.18033	0.480903
ENSMUSG00000019814	Ltv1	protein_coding	10	LTV1 ribosome biogenesis factor	LTV1	473.983	-0.0280829	-0.0226363	0.166573	0.878579	0.968721
ENSMUSG00000019817	Plagl1	protein_coding	10	pleiomorphic adenoma gene-like 1	PLAGL1	1223.41	0.265441	0.242	0.130709	0.0493528	0.220496
ENSMUSG00000019818	Cd164	protein_coding	10	CD164 antigen	CD164	8644.56	0.576143	0.537886	0.146211	8.28605e-05	0.00140204
ENSMUSG00000019820	Utrn	protein_coding	10	utrophin	UTRN	8075.1	0.233987	0.218591	0.110128	0.0383608	0.186448
ENSMUSG00000019822	Smpd2	protein_coding	10	sphingomyelin phosphodiesterase 2, neutral	SMPD2	796.488	0.240523	0.214874	0.139814	0.0992112	0.340056
ENSMUSG00000019823	Mical1	protein_coding	10	microtubule associated monooxygenase, calponin and LIM domain containing 1	MICAL1	1306.93	0.791278	0.730743	0.18958	2.42126e-05	0.000490005
ENSMUSG00000019826	Zbtb24	protein_coding	10	zinc finger and BTB domain containing 24	ZBTB24	457.793	0.435472	0.383422	0.172337	0.0136051	0.0887897
ENSMUSG00000019831	Wasf1	protein_coding	10	WASP family, member 1	WASF1	20.927	2.01715	0.476357	0.796724	0.0252053	0.138122
ENSMUSG00000019832	Rab32	protein_coding	10	RAB32, member RAS oncogene family	RAB32	293.851	0.506716	0.413854	0.225346	0.0292764	0.153635
ENSMUSG00000019837	Gtf3c6	protein_coding	10	general transcription factor IIIC, polypeptide 6, alpha	GTF3C6	586.522	0.158075	0.133574	0.161668	0.36524	0.689314
ENSMUSG00000019838	Slc16a10	protein_coding	10	solute carrier family 16 (monocarboxylic acid transporters), member 10	SLC16A10	697.963	0.471737	0.398352	0.201306	0.0227375	0.128314
ENSMUSG00000019841	Rev3l	protein_coding	10	REV3 like, DNA directed polymerase zeta catalytic subunit	REV3L	1365.21	0.61991	0.565402	0.174745	0.000384219	0.00518378
ENSMUSG00000019842	Traf3ip2	protein_coding	10	TRAF3 interacting protein 2	TRAF3IP2	597.142	-0.0957456	-0.0741148	0.187624	0.651411	0.876594
ENSMUSG00000019843	Fyn	protein_coding	10	Fyn proto-oncogene	FYN	145.33	-0.176127	-0.077651	0.298993	0.691278	0.895931
ENSMUSG00000019845	Tube1	protein_coding	10	tubulin, epsilon 1	TUBE1	32.7678	1.09243	0.243957	0.440343	0.168362	0.462703
ENSMUSG00000019846	Lama4	protein_coding	10	laminin, alpha 4	LAMA4	18.897	0.689369	0.108826	0.380355	0.455146	0.761429
ENSMUSG00000019849	Prep	protein_coding	10	prolyl endopeptidase	PREP	1740.19	0.0582833	0.0520023	0.13184	0.67659	0.887861
ENSMUSG00000019850	Tnfaip3	protein_coding	10	tumor necrosis factor, alpha-induced protein 3	TNFAIP3	3362.81	0.307531	0.215173	0.242638	0.270456	0.595702
ENSMUSG00000019851	Perp	protein_coding	10	PERP, TP53 apoptosis effector	PERP	2368.84	-0.578691	-0.532807	0.158785	0.000274819	0.0038945
ENSMUSG00000019852	Arfgef3	protein_coding	10	ARFGEF family member 3	ARFGEF3	2005.49	-0.4072	-0.356489	0.156925	0.0113719	0.0776357
ENSMUSG00000019853	Hebp2	protein_coding	10	heme binding protein 2	HEBP2	229.657	0.187806	0.135428	0.217811	0.457479	0.762995
ENSMUSG00000019854	Reps1	protein_coding	10	RalBP1 associated Eps domain containing protein	REPS1	638.127	0.233216	0.190142	0.182731	0.240178	0.560159
ENSMUSG00000019856	Fam184a	protein_coding	10	family with sequence similarity 184, member A	FAM184A	25.3063	0.0336707	0.00540242	0.363037	0.971651	0.991175
ENSMUSG00000019857	Asf1a	protein_coding	10	anti-silencing function 1A histone chaperone	ASF1A	244.042	0.589814	0.502411	0.219515	0.00773316	0.057714
ENSMUSG00000019861	Gopc	protein_coding	10	golgi associated PDZ and coiled-coil motif containing	GOPC	780.055	0.0563638	0.0465263	0.166723	0.759002	0.922903
ENSMUSG00000019863	Qrsl1	protein_coding	10	glutaminyl-tRNA synthase (glutamine-hydrolyzing)-like 1	QRSL1	248.691	-0.762225	-0.658358	0.244723	0.00159286	0.0167393
ENSMUSG00000019864	Rtn4ip1	protein_coding	10	reticulon 4 interacting protein 1	RTN4IP1	357.221	-0.659303	-0.579555	0.210716	0.00169679	0.0176407
ENSMUSG00000019866	Crybg1	protein_coding	10	crystallin beta-gamma domain containing 1	CRYBG1	2875.1	-0.0107011	-0.0090513	0.143206	0.944525	0.984653
ENSMUSG00000019868	Vta1	protein_coding	10	vesicle (multivesicular body) trafficking 1	VTA1	563.584	-0.000778484	-0.00042596	0.151824	0.996227	0.998817
ENSMUSG00000019872	Smpdl3a	protein_coding	10	sphingomyelin phosphodiesterase, acid-like 3A	SMPDL3A	1231.85	-0.188517	-0.163517	0.149907	0.236219	0.55517
ENSMUSG00000019873	Reep3	protein_coding	10	receptor accessory protein 3	REEP3	2274.86	0.190947	0.167684	0.145659	0.214919	0.527427
ENSMUSG00000019874	Fabp7	protein_coding	10	fatty acid binding protein 7, brain	FABP7	9.39212	3.10415	0.210168	0.470674	0.029392	0.154084
ENSMUSG00000019876	Pkib	protein_coding	10	protein kinase inhibitor beta, cAMP dependent, testis specific	PKIB	140.898	-0.559354	-0.376316	0.304299	0.0901614	0.322209
ENSMUSG00000019877	Serinc1	protein_coding	10	serine incorporator 1	SERINC1	2246.54	0.180446	0.161714	0.134167	0.199684	0.507304
ENSMUSG00000019878	Hsf2	protein_coding	10	heat shock factor 2	HSF2	248.04	-0.0106351	-0.00761091	0.208795	0.965592	0.990103
ENSMUSG00000019883	Echdc1	protein_coding	10	enoyl Coenzyme A hydratase domain containing 1	ECHDC1	534.469	-0.482148	-0.391777	0.221929	0.036269	0.179378
ENSMUSG00000019889	Ptprk	protein_coding	10	protein tyrosine phosphatase, receptor type, K	PTPRK	8784.78	0.0255867	0.0231788	0.130984	0.853839	0.960001
ENSMUSG00000019891	Dcbld1	protein_coding	10	discoidin, CUB and LCCL domain containing 1	DCBLD1	1214.86	-0.20409	-0.165227	0.180865	0.301891	0.632044
ENSMUSG00000019892	Lrriq1	protein_coding	10	leucine-rich repeats and IQ motif containing 1	LRRIQ1	114.814	2.25049	2.09826	0.428892	5.73628e-08	2.17129e-06
ENSMUSG00000019893	Ros1	protein_coding	10	Ros1 proto-oncogene	ROS1	151.955	0.546166	0.356858	0.308788	0.10901	0.360692
ENSMUSG00000019894	Slc6a15	protein_coding	10	solute carrier family 6 (neurotransmitter transporter), member 15	SLC6A15	8.34099	-3.5978	-0.205717	0.470146	0.0184066	0.110033
ENSMUSG00000019897	Ccdc59	protein_coding	10	coiled-coil domain containing 59	CCDC59	364.791	-0.0999233	-0.0773404	0.188108	0.638168	0.870293
ENSMUSG00000019899	Lama2	protein_coding	10	laminin, alpha 2	LAMA2	8.87292	0.18734	0.0131734	0.379784	0.897797	0.973216
ENSMUSG00000019900	Rfx6	protein_coding	10	regulatory factor X, 6	RFX6	1.81319	-2.70684	-0.0300777	0.393316	0.426445
ENSMUSG00000019907	Ppp1r12a	protein_coding	10	protein phosphatase 1, regulatory subunit 12A	PPP1R12A	3955.12	0.319512	0.281022	0.157514	0.0511884	0.226078
ENSMUSG00000019916	P4ha1	protein_coding	10	procollagen-proline, 2-oxoglutarate 4-dioxygenase (proline 4-hydroxylase), alpha 1 polypeptide	P4HA1	270.049	0.233606	0.164846	0.228838	0.380161	0.701497
ENSMUSG00000019917	Septin10	protein_coding	10	septin 10	SEPTIN10	222.29	0.0023554	0.00211945	0.184689	0.991017	0.997425
ENSMUSG00000019920	Lims1	protein_coding	10	LIM and senescent cell antigen-like domains 1	LIMS1	1066.18	0.50292	0.462932	0.149616	0.00085249	0.0100143
ENSMUSG00000019923	Zwint	protein_coding	10	ZW10 interactor	ZWINT	947.411	0.258734	0.224808	0.156712	0.116992	0.376122
ENSMUSG00000019927	Ube2d1	protein_coding	10	ubiquitin-conjugating enzyme E2D 1	UBE2D1	375.722	0.277516	0.194149	0.237056	0.311894	0.640651
ENSMUSG00000019929	Dcn	protein_coding	10	decorin	DCN	27.9063	-0.554514	-0.149571	0.366545	0.40495	0.722961
ENSMUSG00000019935	Slc17a8	protein_coding	10	solute carrier family 17 (sodium-dependent inorganic phosphate cotransporter), member 8	SLC17A8	4.9253	-0.74338	-0.042198	0.385078	0.640011	0.870728
ENSMUSG00000019942	Cdk1	protein_coding	10	cyclin-dependent kinase 1	CDK1	81.1105	-1.20797	-0.89083	0.483787	0.00629442	0.0492
ENSMUSG00000019943	Atp2b1	protein_coding	10	ATPase, Ca++ transporting, plasma membrane 1	ATP2B1	6342.68	-0.103596	-0.09094	0.13853	0.481722	0.77739
ENSMUSG00000019944	Rhobtb1	protein_coding	10	Rho-related BTB domain containing 1	RHOBTB1	752.47	-0.50625	-0.43719	0.19454	0.010597	0.0732264
ENSMUSG00000019945	Cabcoco1	protein_coding	10	ciliary associated calcium binding coiled-coil 1	CABCOCO1	28.6578	1.01879	0.264936	0.442476	0.162069	0.452615
ENSMUSG00000019947	Arid5b	protein_coding	10	AT rich interactive domain 5B (MRF1-like)	ARID5B	3844.17	0.344489	0.306642	0.154413	0.0308351	0.159602
ENSMUSG00000019948	Actr6	protein_coding	10	ARP6 actin-related protein 6	ACTR6	108.967	0.238229	0.13147	0.277708	0.514506	0.798398
ENSMUSG00000019951	Uhrf1bp1l	protein_coding	10	UHRF1 (ICBP90) binding protein 1-like	BLTP3B	1923.29	0.248469	0.227298	0.126023	0.0563068	0.240497
ENSMUSG00000019952	Poc1b	protein_coding	10	POC1 centriolar protein B	POC1B	786.438	-0.197903	-0.171138	0.152427	0.221566	0.536527
ENSMUSG00000019960	Dusp6	protein_coding	10	dual specificity phosphatase 6	DUSP6	2525.37	0.304493	0.256747	0.175782	0.101628	0.345005
ENSMUSG00000019961	Tmpo	protein_coding	10	thymopoietin	TMPO	3663.52	0.404704	0.379135	0.123142	0.00117044	0.0130589
ENSMUSG00000019966	Kitl	protein_coding	10	kit ligand	KITLG	1524.31	-0.598737	-0.534118	0.187828	0.00147076	0.0156493
ENSMUSG00000019969	Psen1	protein_coding	12	presenilin 1	PSEN1	2083.12	-0.305471	-0.278798	0.131583	0.0239184	0.133322
ENSMUSG00000019970	Sgk1	protein_coding	10	serum/glucocorticoid regulated kinase 1	SGK1	1158.99	-0.295864	-0.0860704	0.339749	0.630293	0.86639
ENSMUSG00000019971	Cep290	protein_coding	10	centrosomal protein 290	CEP290	923.877	0.0448514	0.0359085	0.18378	0.828935	0.95147
ENSMUSG00000019975	Ikbip	protein_coding	10	IKBKB interacting protein	IKBIP	203.174	1.00592	0.859748	0.3105	0.000769483	0.00914432
ENSMUSG00000019977	Hbs1l	protein_coding	10	Hbs1-like (S. cerevisiae)	HBS1L	1165.84	0.0159585	0.0190443	0.125206	0.903877	0.975442
ENSMUSG00000019978	Epb41l2	protein_coding	10	erythrocyte membrane protein band 4.1 like 2	EPB41L2	2027.36	-0.447991	-0.406187	0.15324	0.00398793	0.0348175
ENSMUSG00000019979	Apaf1	protein_coding	10	apoptotic peptidase activating factor 1	APAF1	1083.21	0.111871	0.0947068	0.15761	0.512292	0.79725
ENSMUSG00000019982	Myb	protein_coding	10	myeloblastosis oncogene	MYB	94.0104	-0.701795	-0.492802	0.333432	0.0397488	0.190675
ENSMUSG00000019984	Med23	protein_coding	10	mediator complex subunit 23	MED23	1020.27	0.192245	0.166623	0.152192	0.234714	0.553223
ENSMUSG00000019986	Ahi1	protein_coding	10	Abelson helper integration site 1	AHI1	140.109	0.999432	0.797038	0.363822	0.00396272	0.034659
ENSMUSG00000019987	Arg1	protein_coding	10	arginase, liver	ARG1	638.409	-2.76989	-0.209352	0.46875	0.0349103	0.174247
ENSMUSG00000019988	Nedd1	protein_coding	10	neural precursor cell expressed, developmentally down-regulated gene 1	NEDD1	488.563	-0.0488974	-0.0347686	0.209913	0.843568	0.956112
ENSMUSG00000019989	Enpp3	protein_coding	10	ectonucleotide pyrophosphatase/phosphodiesterase 3	ENPP3	160.206	-2.56449	-2.44433	0.3988	4.84947e-11	3.27139e-09
ENSMUSG00000019990	Pde7b	protein_coding	10	phosphodiesterase 7B	PDE7B	143.248	0.531558	0.297492	0.330925	0.179774	0.479836
ENSMUSG00000019992	Mtfr2	protein_coding	10	mitochondrial fission regulator 2	MTFR2	39.126	0.500471	0.0816593	0.370693	0.579118	0.838778
ENSMUSG00000019996	Map7	protein_coding	10	microtubule-associated protein 7	MAP7	1910.08	0.100748	0.0909122	0.128689	0.45748	0.762995
ENSMUSG00000019997	Ccn2	protein_coding	10	cellular communication network factor 2	CCN2	4873.28	1.52312	1.28522	0.464916	0.000426822	0.00564676
ENSMUSG00000019998	Stx7	protein_coding	10	syntaxin 7	STX7	911.121	-0.0566718	-0.0469278	0.160892	0.74746	0.919389
ENSMUSG00000020003	Pex7	protein_coding	10	peroxisomal biogenesis factor 7	PEX7	528.33	-0.201108	-0.16911	0.165298	0.257733	0.581039
ENSMUSG00000020009	Ifngr1	protein_coding	10	interferon gamma receptor 1	IFNGR1	3114.88	0.381732	0.349175	0.139526	0.00732155	0.0553244
ENSMUSG00000020010	Vnn3	protein_coding	10	vanin 3	VNN3P	282.191	2.70886	2.53815	0.495183	1.54991e-08	6.53282e-07
ENSMUSG00000020014	Cfap54	protein_coding	10	cilia and flagella associated protein 54	CFAP54	127.063	2.56282	2.39996	0.469757	1.72035e-08	7.16169e-07
ENSMUSG00000020015	Cdk17	protein_coding	10	cyclin-dependent kinase 17	CDK17	935.955	0.208234	0.169196	0.181714	0.294296	0.623101
ENSMUSG00000020017	Hal	protein_coding	10	histidine ammonia lyase	HAL	459.219	0.830577	0.664458	0.314445	0.00680062	0.052307
ENSMUSG00000020018	Snrpf	protein_coding	10	small nuclear ribonucleoprotein polypeptide F	SNRPF	353.69	0.317035	0.22996	0.232382	0.225545	0.541542
ENSMUSG00000020019	Ntn4	protein_coding	10	netrin 4	NTN4	1379.48	-0.561209	-0.496779	0.18748	0.00295339	0.0273527
ENSMUSG00000020021	Fgd6	protein_coding	10	FYVE, RhoGEF and PH domain containing 6	FGD6	1448.49	-0.0876709	-0.0752028	0.1455	0.574092	0.83674
ENSMUSG00000020022	Ndufa12	protein_coding	10	NADH:ubiquinone oxidoreductase subunit A12	NDUFA12	486.788	-0.105135	-0.0820518	0.186947	0.617652	0.860763
ENSMUSG00000020023	Tmcc3	protein_coding	10	transmembrane and coiled coil domains 3	TMCC3	954.206	-0.230482	-0.186895	0.182811	0.246403	0.567938
ENSMUSG00000020024	Cep83	protein_coding	10	centrosomal protein 83	CEP83	516.024	0.239032	0.193697	0.185574	0.236575	0.55556
ENSMUSG00000020027	Socs2	protein_coding	10	suppressor of cytokine signaling 2	SOCS2	1721.89	-0.383057	-0.30929	0.206871	0.0808039	0.301503
ENSMUSG00000020029	Nudt4	protein_coding	10	nudix hydrolase 4	NUDT4,NUDT4B	1342.7	-0.780143	-0.720979	0.164536	1.78701e-06	4.85783e-05
ENSMUSG00000020032	Nuak1	protein_coding	10	NUAK family, SNF1-like kinase, 1	NUAK1	465.88	-1.69474	-1.54766	0.365273	1.49512e-06	4.14658e-05
ENSMUSG00000020034	Tcp11l2	protein_coding	10	t-complex 11 (mouse) like 2	TCP11L2	677.188	0.170837	0.122915	0.216554	0.49807	0.788686
ENSMUSG00000020038	Cry1	protein_coding	10	cryptochrome 1 (photolyase-like)	CRY1	233.72	0.190524	0.13229	0.227243	0.477641	0.77453
ENSMUSG00000020042	Abtb3	protein_coding	10	ankyrin repeat and BTB domain containing 3	ABTB3	193.143	0.119354	0.0747701	0.245319	0.699111	0.900082
ENSMUSG00000020044	Timp3	protein_coding	10	tissue inhibitor of metalloproteinase 3	TIMP3	1827.46	2.95475	2.79809	0.493016	7.08527e-10	3.91413e-08
ENSMUSG00000020048	Hsp90b1	protein_coding	10	heat shock protein 90, beta (Grp94), member 1	HSP90B1,HSP90B2P	11305.6	-0.0585965	-0.0484538	0.177104	0.767116	0.926482
ENSMUSG00000020053	Igf1	protein_coding	10	insulin-like growth factor 1	IGF1	321.138	-0.0523245	-0.00687025	0.361663	0.95485	0.986994
ENSMUSG00000020056	Washc3	protein_coding	10	WASH complex subunit 3	WASHC3	252.58	0.0674156	0.0511989	0.195517	0.763952	0.925324
ENSMUSG00000020057	Dram1	protein_coding	10	DNA-damage regulated autophagy modulator 1	DRAM1	545.853	-1.27496	-1.14365	0.315087	2.66396e-05	0.000532272
ENSMUSG00000020059	Sycp3	protein_coding	10	synaptonemal complex protein 3	SYCP3	2.84789	-1.96617	-0.0505507	0.393646	0.395743	0.714827
ENSMUSG00000020061	Mybpc1	protein_coding	10	myosin binding protein C, slow-type	MYBPC1	5.30934	-5.11391	-0.143364	0.431108	0.0108739	0.0748104
ENSMUSG00000020062	Slc5a8	protein_coding	10	solute carrier family 5 (iodide transporter), member 8	SLC5A8	3.68888	5.3393	0.156258	0.439172	0.00678453	0.0522319
ENSMUSG00000020063	Sirt1	protein_coding	10	sirtuin 1	SIRT1	534.656	0.369197	0.331743	0.150234	0.016669	0.102412
ENSMUSG00000020064	Herc4	protein_coding	10	hect domain and RLD 4	HERC4	1018.24	0.253817	0.223961	0.14838	0.102427	0.346719
ENSMUSG00000020069	Hnrnph3	protein_coding	10	heterogeneous nuclear ribonucleoprotein H3	HNRNPH3	550.606	0.39328	0.327345	0.19599	0.0555119	0.238275
ENSMUSG00000020070	Rufy2	protein_coding	10	RUN and FYVE domain-containing 2	RUFY2	402.764	0.472137	0.383098	0.221687	0.0406777	0.193811
ENSMUSG00000020072	Pbld2	protein_coding	10	phenazine biosynthesis-like protein domain containing 2	PBLD	124.145	-0.592485	-0.352246	0.337672	0.121223	0.383925
ENSMUSG00000020074	Ccar1	protein_coding	10	cell division cycle and apoptosis regulator 1	CCAR1	1818.64	0.346399	0.294443	0.178885	0.0648357	0.263363
ENSMUSG00000020075	Ddx21	protein_coding	10	DExD box helicase 21	DDX21	2836.01	-0.0893033	-0.0772074	0.130234	0.516182	0.799239
ENSMUSG00000020076	Ddx50	protein_coding	10	DExD box helicase 50	DDX50	1432.83	0.0314124	0.0258463	0.170449	0.868024	0.964471
ENSMUSG00000020077	Srgn	protein_coding	10	serglycin	SRGN	383.082	0.925456	0.583894	0.445639	0.033856	0.170446
ENSMUSG00000020078	Vps26a	protein_coding	10	VPS26 retromer complex component A	VPS26A	976.585	-0.00871458	-0.00675388	0.171803	0.963619	0.989731
ENSMUSG00000020079	Supv3l1	protein_coding	10	suppressor of var1, 3-like 1 (S. cerevisiae)	SUPV3L1	327.839	0.126576	0.0989891	0.195046	0.567455	0.83217
ENSMUSG00000020080	Hkdc1	protein_coding	10	hexokinase domain containing 1	HKDC1	1983.33	-0.453868	-0.356604	0.230135	0.0613889	0.254212
ENSMUSG00000020081	Tacr2	protein_coding	10	tachykinin receptor 2	TACR2	1.99203	-1.71319	-0.0276669	0.391748	0.560751
ENSMUSG00000020083	Fam241b	protein_coding	10	family with sequence similarity 241, member B	FAM241B	238.986	-1.29254	-1.20589	0.256957	2.57356e-07	8.56735e-06
ENSMUSG00000020085	Aifm2	protein_coding	10	apoptosis-inducing factor, mitochondrion-associated 2	AIFM2	273.35	0.559473	0.482008	0.206693	0.00744199	0.0560274
ENSMUSG00000020086	Macroh2a2	protein_coding	10	macroH2A.2 histone	MACROH2A2	11.0937	6.92462	7.57651	2.83705	1.37312e-06	3.84473e-05
ENSMUSG00000020087	Tysnd1	protein_coding	10	trypsin domain containing 1	TYSND1	623.079	-0.308977	-0.260717	0.175829	0.0963866	0.335091
ENSMUSG00000020088	Sar1a	protein_coding	10	secretion associated Ras related GTPase 1A	SAR1A	2283.26	0.0512334	0.0456987	0.131679	0.713575	0.905987
ENSMUSG00000020089	Ppa1	protein_coding	10	pyrophosphatase (inorganic) 1	PPA1	494.404	0.298634	0.250148	0.180119	0.118997	0.379659
ENSMUSG00000020091	Eif4ebp2	protein_coding	10	eukaryotic translation initiation factor 4E binding protein 2	EIF4EBP2	7328.05	-0.187768	-0.162192	0.150982	0.241948	0.562427
ENSMUSG00000020092	Pald1	protein_coding	10	phosphatase domain containing, paladin 1	PALD1	565.603	-0.179271	-0.123236	0.228674	0.509554	0.795438
ENSMUSG00000020097	Sgpl1	protein_coding	10	sphingosine phosphate lyase 1	SGPL1	2557.91	0.0895836	0.0814049	0.121558	0.481989	0.777512
ENSMUSG00000020098	Pcbd1	protein_coding	10	pterin 4 alpha carbinolamine dehydratase/dimerization cofactor of hepatocyte nuclear factor 1 alpha (TCF1) 1	PCBD1	655.338	-0.00762596	-0.00641948	0.142556	0.960238	0.988679
ENSMUSG00000020099	Unc5b	protein_coding	10	unc-5 netrin receptor B	UNC5B	4282.39	-0.696454	-0.614791	0.217535	0.00126319	0.0138815
ENSMUSG00000020100	Slc29a3	protein_coding	10	solute carrier family 29 (nucleoside transporters), member 3	SLC29A3	674.319	0.0233798	0.0174198	0.205793	0.922849	0.978894
ENSMUSG00000020101	Vsir	protein_coding	10	V-set immunoregulatory receptor	VSIR	559.595	0.109674	0.0616232	0.264808	0.756101	0.921828
ENSMUSG00000020102	Slc16a7	protein_coding	10	solute carrier family 16 (monocarboxylic acid transporters), member 7	SLC16A7	99.1789	0.880784	0.419784	0.45588	0.0874056	0.316375
ENSMUSG00000020105	Lrig3	protein_coding	10	leucine-rich repeats and immunoglobulin-like domains 3	LRIG3	2769.21	0.253486	0.197649	0.194939	0.235756	0.554721
ENSMUSG00000020107	Anapc16	protein_coding	10	anaphase promoting complex subunit 16	ANAPC16	557.46	-0.0647999	-0.0532518	0.164904	0.720563	0.907823
ENSMUSG00000020108	Ddit4	protein_coding	10	DNA-damage-inducible transcript 4	DDIT4	945.185	0.410319	0.306295	0.241922	0.11884	0.379368
[truncated: 19,034 more rows]

## Sheet: raw_counts
id	gene_name	biotype	23772X1	23772X2	23772X3	23772X4	23772X5	23772X6	24139X1	24139X2
ENSMUSG00000000001	Gnai3	protein_coding	2357	2379	2389	1922	2045	2113	2635	3321
ENSMUSG00000000028	Cdc45	protein_coding	50	43	49	19	58	41	47	45
ENSMUSG00000000031	H19	lncRNA	0	0	11	23	4	0	5	1
ENSMUSG00000000049	Apoh	protein_coding	0	14	0	5	0	2	7	1
ENSMUSG00000000056	Narf	protein_coding	935	1008	1301	916	1080	943	1477	1573
ENSMUSG00000000058	Cav2	protein_coding	1089	985	809	886	1240	863	1924	1683
ENSMUSG00000000078	Klf6	protein_coding	14039	16953	14960	13078	19648	21439	14396	14762
ENSMUSG00000000085	Scmh1	protein_coding	852	1032	932	868	661	616	937	655
ENSMUSG00000000088	Cox5a	protein_coding	1602	1565	1724	1420	929	909	791	738
ENSMUSG00000000093	Tbx2	protein_coding	113	87	25	41	81	75	35	14
ENSMUSG00000000120	Ngfr	protein_coding	23	0	32	3	21	23	35	9
ENSMUSG00000000126	Wnt9a	protein_coding	24	0	8	7	33	34	44	35
ENSMUSG00000000127	Fer	protein_coding	433	620	573	431	452	458	494	699
ENSMUSG00000000131	Xpo6	protein_coding	2072	2123	2199	1625	1835	1749	2417	2136
ENSMUSG00000000134	Tfe3	protein_coding	1436	1094	1168	1045	1287	1043	1118	1044
ENSMUSG00000000142	Axin2	protein_coding	50	127	38	90	78	54	80	63
ENSMUSG00000000148	Brat1	protein_coding	691	531	565	553	559	387	647	453
ENSMUSG00000000149	Gna12	protein_coding	1494	1198	987	1331	1307	1027	1680	1145
ENSMUSG00000000154	Slc22a18	protein_coding	1006	478	582	480	363	250	514	241
ENSMUSG00000000159	Igsf5	protein_coding	739	597	485	502	304	337	535	530
ENSMUSG00000000167	Pih1d2	protein_coding	56	84	63	35	116	77	107	97
ENSMUSG00000000168	Dlat	protein_coding	1576	1900	1635	1346	847	1046	871	1573
ENSMUSG00000000171	Sdhd	protein_coding	2083	1694	1820	1724	1180	1024	1322	1479
ENSMUSG00000000184	Ccnd2	protein_coding	11246	10877	11260	10884	10173	7689	15155	10261
ENSMUSG00000000194	Gpr107	protein_coding	1826	2080	2602	1860	1720	1579	1502	1731
ENSMUSG00000000202	Btbd17	protein_coding	24	65	85	170	76	75	85	73
ENSMUSG00000000204	Slfn4	protein_coding	107	127	365	148	176	104	57	750
ENSMUSG00000000214	Th	protein_coding	0	0	19	0	2	0	1	0
ENSMUSG00000000216	Scnn1g	protein_coding	45	0	0	17	13	8	12	6
ENSMUSG00000000244	Tspan32	protein_coding	79	59	49	19	115	80	18	43
ENSMUSG00000000248	Clec2g	protein_coding	0	0	17	0	7	20	20	27
ENSMUSG00000000253	Gmpr	protein_coding	157	36	113	77	87	84	41	154
ENSMUSG00000000266	Mid2	protein_coding	685	936	899	969	588	564	791	1050
ENSMUSG00000000275	Trim25	protein_coding	5483	4717	5245	2992	3132	2773	2737	3374
ENSMUSG00000000276	Dgke	protein_coding	369	282	445	269	375	316	350	389
ENSMUSG00000000278	Scpep1	protein_coding	723	568	678	648	952	879	936	1020
ENSMUSG00000000282	Mnt	protein_coding	1624	1180	1593	1586	1374	1222	1779	1129
ENSMUSG00000000290	Itgb2	protein_coding	3321	3598	1804	1857	4653	3925	452	1928
ENSMUSG00000000295	Hddc2	protein_coding	174	59	210	170	170	155	236	178
ENSMUSG00000000296	Tpd52l1	protein_coding	63	113	20	104	266	188	288	284
ENSMUSG00000000301	Pemt	protein_coding	25	32	46	31	39	20	55	28
ENSMUSG00000000303	Cdh1	protein_coding	41705	34838	38599	29349	24714	23716	31187	30536
ENSMUSG00000000305	Cdh4	protein_coding	40	16	18	63	19	23	14	14
ENSMUSG00000000308	Ckmt1	protein_coding	7418	7486	7258	6287	1461	1864	2087	2986
ENSMUSG00000000317	Bcl6b	protein_coding	55	48	68	20	39	41	21	25
ENSMUSG00000000318	Clec10a	protein_coding	8	0	7	11	49	44	0	10
ENSMUSG00000000320	Alox12	protein_coding	144	163	238	139	93	78	80	77
ENSMUSG00000000326	Comt	protein_coding	1063	855	748	931	1100	876	1196	1077
ENSMUSG00000000339	Rtca	protein_coding	425	317	311	247	364	361	391	478
ENSMUSG00000000340	Dbt	protein_coding	247	319	357	343	337	313	485	555
ENSMUSG00000000346	Dazap2	protein_coding	4843	3333	3696	3588	3571	3355	5308	3975
ENSMUSG00000000355	Mcts1	protein_coding	233	262	298	237	219	188	273	279
ENSMUSG00000000359	Rem1	protein_coding	47	62	8	0	39	50	6	15
ENSMUSG00000000365	Rnf17	protein_coding	18	13	0	0	8	11	2	8
ENSMUSG00000000374	Trappc10	protein_coding	2006	1742	1573	1367	1653	1342	2079	1850
ENSMUSG00000000378	Ccm2	protein_coding	603	576	512	481	567	551	634	620
ENSMUSG00000000384	Tbrg4	protein_coding	1038	1031	902	725	722	585	938	598
ENSMUSG00000000385	Tmprss2	protein_coding	15422	14713	14981	10566	8539	8914	11418	13060
ENSMUSG00000000386	Mx1	protein_coding	425	372	419	55	36	83	55	86
ENSMUSG00000000392	Fap	protein_coding	14	8	0	0	10	2	2	7
ENSMUSG00000000399	Ndufa9	protein_coding	1883	2172	2396	2059	1647	1681	1370	2121
ENSMUSG00000000402	Egfl6	protein_coding	492	265	375	196	250	224	158	76
ENSMUSG00000000409	Lck	protein_coding	70	86	99	51	118	164	65	79
ENSMUSG00000000416	Cttnbp2	protein_coding	8	70	53	96	875	401	748	441
ENSMUSG00000000420	Galnt1	protein_coding	1878	2255	2881	1643	2044	2043	2151	2788
ENSMUSG00000000439	Mkrn2	protein_coding	578	583	654	502	625	746	807	855
ENSMUSG00000000440	Pparg	protein_coding	1351	827	1094	777	682	483	494	590
ENSMUSG00000000441	Raf1	protein_coding	2896	2853	2534	2139	2295	1958	2694	2748
ENSMUSG00000000486	Septin1	protein_coding	115	90	85	83	144	157	117	94
ENSMUSG00000000489	Pdgfb	protein_coding	1167	722	922	850	766	547	865	681
ENSMUSG00000000530	Acvrl1	protein_coding	618	426	182	338	485	554	298	261
ENSMUSG00000000531	Tamalin	protein_coding	851	634	810	575	959	917	830	614
ENSMUSG00000000532	Acvr1b	protein_coding	3059	2792	3382	2417	1903	1918	1964	2657
ENSMUSG00000000538	Tom1l2	protein_coding	2020	1722	1816	1920	1853	1624	2098	1852
ENSMUSG00000000544	Gpa33	protein_coding	2498	2255	2811	1986	450	349	597	732
ENSMUSG00000000552	Zfp385a	protein_coding	145	107	36	70	183	199	99	81
ENSMUSG00000000555	Itga5	protein_coding	434	437	234	301	700	441	397	325
ENSMUSG00000000561	Wdr77	protein_coding	441	444	422	481	487	467	662	662
ENSMUSG00000000562	Adora3	protein_coding	15	0	0	8	6	10	5	19
ENSMUSG00000000563	Atp5pb	protein_coding	1820	1735	1379	1772	1377	1381	1625	1730
ENSMUSG00000000567	Sox9	protein_coding	2324	2865	1928	2722	1236	1115	2127	2107
ENSMUSG00000000568	Hnrnpd	protein_coding	1569	2228	2355	1615	2024	2439	2026	3196
ENSMUSG00000000579	Dynlt1c	protein_coding	43	29	94	41	70	48	84	70
ENSMUSG00000000581	C1d	protein_coding	247	254	234	251	202	199	263	334
ENSMUSG00000000594	Gm2a	protein_coding	878	786	511	737	1827	1443	891	808
ENSMUSG00000000600	Krit1	protein_coding	734	1143	874	540	660	559	723	1014
ENSMUSG00000000605	Clcn4	protein_coding	2064	2259	2203	1937	1795	1868	1802	2164
ENSMUSG00000000627	Sema4f	protein_coding	97	15	99	51	50	30	25	13
ENSMUSG00000000628	Hk2	protein_coding	832	2256	1255	2353	1011	1172	534	2000
ENSMUSG00000000631	Myo18a	protein_coding	9311	8054	9629	7457	10482	9567	11373	10900
ENSMUSG00000000632	Sez6	protein_coding	2	15	0	0	16	14	30	8
ENSMUSG00000000673	Haao	protein_coding	15	13	14	13	25	26	11	12
ENSMUSG00000000682	Cd52	protein_coding	123	76	31	71	309	216	97	69
ENSMUSG00000000686	Abhd15	protein_coding	20	28	0	5	43	34	18	17
ENSMUSG00000000693	Loxl3	protein_coding	11	0	0	10	10	26	9	4
ENSMUSG00000000708	Kat2b	protein_coding	1807	1782	2098	1200	1515	1447	1935	2197
ENSMUSG00000000711	Rab5b	protein_coding	3240	3598	3451	2875	2699	2554	2905	3465
ENSMUSG00000000730	Dnmt3l	protein_coding	0	23	0	0	2	0	0	0
ENSMUSG00000000732	Icosl	protein_coding	153	63	65	179	179	170	130	180
ENSMUSG00000000738	Spg7	protein_coding	1727	1250	1676	1194	1101	929	1059	994
ENSMUSG00000000740	Rpl13	protein_coding	8180	5638	6128	8256	7899	5560	11607	4996
ENSMUSG00000000743	Chmp1a	protein_coding	2520	1960	2143	2183	1807	1559	2215	1678
ENSMUSG00000000751	Rpa1	protein_coding	676	658	711	538	612	670	728	837
ENSMUSG00000000753	Serpinf1	protein_coding	3	0	0	11	13	4	4	3
ENSMUSG00000000759	Tubgcp3	protein_coding	1216	843	1301	924	1354	1150	1351	1313
ENSMUSG00000000776	Polr3d	protein_coding	708	738	563	697	728	709	675	787
ENSMUSG00000000782	Tcf7	protein_coding	107	89	72	59	119	101	132	86
ENSMUSG00000000787	Ddx3x	protein_coding	10163	13137	12597	12392	10429	12096	10523	14414
ENSMUSG00000000791	Il12rb1	protein_coding	0	0	0	8	18	19	19	8
ENSMUSG00000000792	Slc5a5	protein_coding	207	89	72	17	88	95	52	34
ENSMUSG00000000794	Kcnn3	protein_coding	763	423	203	180	388	268	241	486
ENSMUSG00000000804	Usp32	protein_coding	1413	1517	1439	1064	1251	1199	1462	2225
ENSMUSG00000000805	Car4	protein_coding	836	479	379	273	205	276	110	1284
ENSMUSG00000000811	Txnrd3	protein_coding	408	430	526	384	460	493	587	582
ENSMUSG00000000823	Zfp512b	protein_coding	1273	1202	1199	1174	1631	1245	1743	1463
ENSMUSG00000000826	Dnajc5	protein_coding	4884	4497	5311	4050	4378	4297	4628	4855
ENSMUSG00000000827	Tpd52l2	protein_coding	1331	1215	1407	1181	1155	1151	1256	1339
ENSMUSG00000000838	Fmr1	protein_coding	1220	1196	1231	1136	1060	1071	972	1622
ENSMUSG00000000861	Bcl11a	protein_coding	17	10	0	8	16	23	9	5
ENSMUSG00000000876	Pxmp4	protein_coding	488	434	499	463	243	240	322	336
ENSMUSG00000000881	Dlg3	protein_coding	1080	914	1327	1131	1000	1058	1113	1467
ENSMUSG00000000884	Gnb1l	protein_coding	95	150	81	117	118	97	124	79
ENSMUSG00000000901	Mmp11	protein_coding	39	57	17	90	282	168	429	147
ENSMUSG00000000902	Smarcb1	protein_coding	1083	785	781	748	867	752	1165	765
ENSMUSG00000000903	Vpreb3	protein_coding	0	0	0	0	3	4	24	6
ENSMUSG00000000915	Hip1r	protein_coding	6078	5549	5350	4391	4624	4007	5202	5547
ENSMUSG00000000916	Nsun5	protein_coding	305	241	251	194	229	211	299	207
ENSMUSG00000000934	Top1mt	protein_coding	290	168	106	163	234	234	194	251
ENSMUSG00000000942	Hoxa4	protein_coding	4	15	0	16	3	0	0	1
ENSMUSG00000000957	Mmp14	protein_coding	2549	2804	2566	3074	4958	4410	5172	4682
ENSMUSG00000000958	Slc7a7	protein_coding	423	480	296	266	298	204	347	306
ENSMUSG00000000959	Oxa1l	protein_coding	884	622	623	906	889	718	1320	947
ENSMUSG00000000976	Heatr6	protein_coding	755	658	821	805	682	579	939	766
ENSMUSG00000000982	Ccl3	protein_coding	78	27	56	109	119	134	28	154
ENSMUSG00000001014	Icam4	protein_coding	19	23	52	36	56	84	69	42
ENSMUSG00000001016	Ilf2	protein_coding	1118	1199	984	921	1231	1100	1156	1426
ENSMUSG00000001017	Chtop	protein_coding	2118	2578	2272	1999	1927	1941	2204	2397
ENSMUSG00000001018	Snapin	protein_coding	554	431	373	383	533	452	789	686
ENSMUSG00000001020	S100a4	protein_coding	14	20	11	41	71	56	12	22
ENSMUSG00000001021	S100a3	protein_coding	6	0	11	22	12	7	2	3
ENSMUSG00000001025	S100a6	protein_coding	12233	6793	6825	6223	4938	3199	9106	3334
ENSMUSG00000001029	Icam2	protein_coding	33	75	43	45	38	16	24	9
ENSMUSG00000001034	Mapk7	protein_coding	604	364	504	349	619	478	692	477
ENSMUSG00000001036	Epn2	protein_coding	996	1145	1380	1002	971	870	1174	1196
ENSMUSG00000001039	B9d1	protein_coding	129	105	175	164	247	181	244	219
ENSMUSG00000001052	Sec24b	protein_coding	1641	1464	940	1166	1360	1079	2119	1646
ENSMUSG00000001053	N4bp3	protein_coding	722	507	674	630	633	510	562	518
ENSMUSG00000001054	Rmnd5b	protein_coding	597	256	427	360	461	315	559	337
ENSMUSG00000001056	Nhp2	protein_coding	825	1108	1419	903	877	1018	704	1003
ENSMUSG00000001062	Vps9d1	protein_coding	718	597	368	457	701	491	597	447
ENSMUSG00000001065	Zfp276	protein_coding	987	896	860	600	845	610	905	647
ENSMUSG00000001082	Mfsd10	protein_coding	946	842	691	878	832	530	1027	682
ENSMUSG00000001089	Luzp1	protein_coding	2526	2449	1543	1513	1808	1693	2440	2468
ENSMUSG00000001095	Slc13a2	protein_coding	0	37	26	16	12	22	10	44
ENSMUSG00000001098	Kctd10	protein_coding	5607	4488	5324	3660	3049	2421	3864	3860
ENSMUSG00000001100	Poldip2	protein_coding	794	575	696	823	773	652	1114	708
ENSMUSG00000001105	Ift20	protein_coding	536	358	559	579	407	377	501	540
ENSMUSG00000001119	Col6a1	protein_coding	159	77	183	138	101	78	86	149
ENSMUSG00000001120	Pcbp3	protein_coding	25	0	0	18	87	123	95	95
ENSMUSG00000001123	Lgals9	protein_coding	4217	3179	2929	2729	2011	1719	2486	1867
ENSMUSG00000001127	Araf	protein_coding	1749	1783	1702	1424	1627	1352	1676	1470
ENSMUSG00000001128	Cfp	protein_coding	310	530	175	301	749	703	126	199
ENSMUSG00000001131	Timp1	protein_coding	16	20	57	69	40	40	30	18
ENSMUSG00000001134	Uxt	protein_coding	99	118	89	92	130	106	99	120
ENSMUSG00000001138	Cnnm3	protein_coding	1123	880	890	1061	1032	928	1285	984
ENSMUSG00000001143	Lman2l	protein_coding	863	601	740	569	533	541	737	757
ENSMUSG00000001150	Mcm3ap	protein_coding	1632	1699	1700	1257	1417	1427	1725	1713
ENSMUSG00000001151	Pcnt	protein_coding	2963	2537	2683	2241	2828	2436	2890	3308
ENSMUSG00000001156	Mxd1	protein_coding	1635	2251	1992	2451	2028	1318	1747	2523
ENSMUSG00000001157	Gmcl1	protein_coding	584	715	593	442	412	400	611	705
ENSMUSG00000001158	Snrnp27	protein_coding	319	370	492	381	378	472	366	581
ENSMUSG00000001166	Oas1c	protein_coding	96	86	72	127	125	113	128	132
ENSMUSG00000001173	Ocrl	protein_coding	747	903	568	449	670	554	796	784
ENSMUSG00000001175	Calm1	protein_coding	8271	8871	8720	5970	6157	5908	8970	11514
ENSMUSG00000001211	Agpat3	protein_coding	1967	1447	1528	1739	1518	1394	1944	1629
ENSMUSG00000001227	Sema6b	protein_coding	321	377	329	403	228	273	201	371
ENSMUSG00000001228	Uhrf1	protein_coding	298	199	391	305	273	246	275	138
ENSMUSG00000001229	Dpp9	protein_coding	2117	1403	1633	1378	1475	1085	1754	1409
ENSMUSG00000001240	Ramp2	protein_coding	114	18	0	39	44	23	28	20
ENSMUSG00000001247	Lsr	protein_coding	9776	7241	7950	6561	4590	3665	4973	4288
ENSMUSG00000001248	Gramd1a	protein_coding	878	817	644	766	1323	933	900	828
ENSMUSG00000001249	Hpn	protein_coding	1765	1322	1585	2404	1945	1758	2406	1857
ENSMUSG00000001270	Ckb	protein_coding	96	78	75	377	487	272	675	189
ENSMUSG00000001280	Sp1	protein_coding	3889	4057	4928	4029	4129	4468	5497	5723
ENSMUSG00000001281	Itgb7	protein_coding	252	344	523	494	643	554	428	275
ENSMUSG00000001285	Myg1	protein_coding	575	607	716	545	572	508	643	592
ENSMUSG00000001288	Rarg	protein_coding	2859	1758	1521	1572	2265	1650	2925	2179
ENSMUSG00000001289	Pfdn5	protein_coding	1097	1218	1531	1006	1492	1705	1522	1670
ENSMUSG00000001300	Efnb2	protein_coding	5675	4948	5248	4988	4426	3951	4476	4065
ENSMUSG00000001305	Rrp15	protein_coding	391	362	511	332	380	356	342	512
ENSMUSG00000001313	Rnd2	protein_coding	186	235	79	117	215	238	208	164
ENSMUSG00000001323	Srr	protein_coding	172	253	149	210	178	183	290	234
ENSMUSG00000001348	Acp5	protein_coding	1691	1159	986	985	1086	657	243	506
ENSMUSG00000001366	Fbxo9	protein_coding	1255	851	1171	930	737	744	1212	1161
ENSMUSG00000001376	Vps50	protein_coding	924	855	1035	736	761	824	816	1053
ENSMUSG00000001380	Hars	protein_coding	892	1021	1220	972	802	900	804	1062
ENSMUSG00000001383	Zmat2	protein_coding	998	909	1490	722	928	1009	715	967
ENSMUSG00000001403	Ube2c	protein_coding	173	114	154	75	24	38	45	28
ENSMUSG00000001415	Smg5	protein_coding	2206	1795	2230	1555	1806	1422	1696	1410
ENSMUSG00000001416	Cct3	protein_coding	2533	2751	2485	2261	2204	2225	2462	2640
ENSMUSG00000001418	Glmp	protein_coding	1893	1319	1472	1768	1568	1029	1714	1109
ENSMUSG00000001419	Mef2d	protein_coding	4251	3798	3919	2598	2981	2432	3625	3110
ENSMUSG00000001420	Tmem79	protein_coding	813	651	920	651	446	471	589	460
ENSMUSG00000001424	Snd1	protein_coding	4502	3949	4830	5261	4854	5236	4922	5406
ENSMUSG00000001435	Col18a1	protein_coding	822	775	923	560	1266	837	1424	1213
ENSMUSG00000001436	Slc19a1	protein_coding	181	129	90	254	225	165	337	187
ENSMUSG00000001440	Kpnb1	protein_coding	5853	6522	7242	5900	5576	5502	6491	7599
ENSMUSG00000001441	Npepps	protein_coding	3157	3054	3187	2154	2510	2262	2661	3792
ENSMUSG00000001445	Mrpl10	protein_coding	819	615	658	706	542	508	790	567
ENSMUSG00000001467	Cyp51	protein_coding	1040	1535	1424	1770	1031	986	730	1114
ENSMUSG00000001472	Tcf25	protein_coding	5570	5107	6007	4681	5291	4415	5331	4914
ENSMUSG00000001473	Tubb6	protein_coding	185	229	73	141	495	364	221	176
ENSMUSG00000001482	Def8	protein_coding	410	395	429	399	420	432	447	338
ENSMUSG00000001493	Meox1	protein_coding	24	25	24	35	4	15	4	2
ENSMUSG00000001496	Nkx2-1	protein_coding	1698	1119	1023	828	2189	1266	2279	843
ENSMUSG00000001497	Pax9	protein_coding	580	490	649	798	452	415	1033	1127
ENSMUSG00000001504	Irx2	protein_coding	2292	1760	1767	1886	1911	1806	2372	2234
ENSMUSG00000001506	Col1a1	protein_coding	165	163	110	206	192	137	63	41
ENSMUSG00000001507	Itga3	protein_coding	8266	6435	7684	5308	7711	5278	10979	7377
ENSMUSG00000001517	Foxm1	protein_coding	301	315	353	219	167	189	270	166
ENSMUSG00000001518	Itfg2	protein_coding	792	862	938	711	893	886	968	937
ENSMUSG00000001520	Nrip2	protein_coding	0	0	0	13	6	7	6	12
ENSMUSG00000001521	Tulp3	protein_coding	169	186	289	179	384	317	419	463
ENSMUSG00000001524	Gtf2h4	protein_coding	299	218	243	181	183	203	222	157
ENSMUSG00000001525	Tubb5	protein_coding	8484	6270	7348	6423	8515	6461	12046	6703
ENSMUSG00000001542	Ell2	protein_coding	1606	1853	1524	1218	1258	1246	1429	1560
ENSMUSG00000001552	Jup	protein_coding	11241	8290	8589	8063	7058	5598	10226	5523
ENSMUSG00000001555	Fkbp10	protein_coding	50	30	26	14	42	37	47	38
ENSMUSG00000001558	Klhl10	protein_coding	0	12	0	6	2	3	5	1
ENSMUSG00000001569	Nom1	protein_coding	1195	913	1464	1019	1071	1068	1176	1443
ENSMUSG00000001576	Ergic1	protein_coding	2280	2144	1591	2288	1575	1359	2796	2014
ENSMUSG00000001583	Tnk1	protein_coding	2292	2075	2347	1544	1516	1250	1789	1344
ENSMUSG00000001588	Acap1	protein_coding	74	42	85	48	148	95	42	59
ENSMUSG00000001604	Tcea3	protein_coding	733	440	655	625	343	227	336	287
ENSMUSG00000001627	Ifrd1	protein_coding	3150	4320	3744	3177	3166	3523	2056	2144
ENSMUSG00000001630	Stk38l	protein_coding	1178	1273	1244	915	865	895	1021	1383
ENSMUSG00000001632	Brpf1	protein_coding	1849	1582	1783	1461	1821	1836	1688	1948
ENSMUSG00000001642	Akr1b3	protein_coding	793	632	653	558	497	344	496	433
ENSMUSG00000001663	Gstt1	protein_coding	295	375	255	322	184	171	189	116
ENSMUSG00000001665	Gstt3	protein_coding	641	629	675	656	396	355	610	460
ENSMUSG00000001666	Ddt	protein_coding	182	85	108	123	105	101	125	89
ENSMUSG00000001672	Marveld3	protein_coding	1159	748	988	940	682	607	1017	930
ENSMUSG00000001674	Ddx18	protein_coding	755	803	872	591	611	589	894	968
ENSMUSG00000001687	Ubl3	protein_coding	2775	2239	2065	1864	2240	1948	2137	2025
ENSMUSG00000001700	Gramd3	protein_coding	624	447	528	485	310	382	379	392
ENSMUSG00000001707	Eef1e1	protein_coding	271	252	299	195	253	189	286	336
ENSMUSG00000001729	Akt1	protein_coding	7777	6772	7203	6128	6233	5517	6715	6397
ENSMUSG00000001739	Cldn15	protein_coding	45	20	145	51	47	32	64	33
ENSMUSG00000001741	Il16	protein_coding	133	61	128	116	142	115	85	113
ENSMUSG00000001750	Tcirg1	protein_coding	2193	1810	1693	1407	1872	1448	1234	1204
ENSMUSG00000001751	Naglu	protein_coding	639	560	238	593	604	427	532	305
ENSMUSG00000001755	Coasy	protein_coding	812	662	580	705	531	526	651	561
ENSMUSG00000001761	Smo	protein_coding	490	430	390	714	1686	1321	1988	1250
ENSMUSG00000001763	Tspan33	protein_coding	30	108	42	56	248	192	268	217
ENSMUSG00000001767	Crnkl1	protein_coding	741	685	634	508	602	616	628	906
ENSMUSG00000001768	Rin2	protein_coding	2311	2832	2343	2817	2900	2827	2855	3006
ENSMUSG00000001774	Chordc1	protein_coding	644	617	657	417	550	444	635	917
ENSMUSG00000001783	Rtcb	protein_coding	2371	2677	2741	2237	2493	2553	2470	2954
ENSMUSG00000001785	Pwp1	protein_coding	427	309	501	477	425	368	595	477
ENSMUSG00000001786	Fbxo7	protein_coding	517	576	520	400	422	370	427	429
ENSMUSG00000001794	Capns1	protein_coding	5648	4461	5754	5320	4571	3837	6410	4456
ENSMUSG00000001802	Lrp3	protein_coding	10	4	0	31	39	14	50	15
ENSMUSG00000001827	Folr1	protein_coding	15	8	0	16	4	2	1	0
ENSMUSG00000001829	Clpb	protein_coding	629	553	524	588	464	419	589	449
ENSMUSG00000001833	Septin7	protein_coding	1418	1648	1294	1048	1340	1316	1449	2292
ENSMUSG00000001844	Zdhhc4	protein_coding	417	245	222	389	394	320	504	353
ENSMUSG00000001847	Rac1	protein_coding	5204	5540	4708	4899	4010	3941	4536	4735
ENSMUSG00000001855	Nup214	protein_coding	1698	1403	1105	1564	1459	1198	2025	1526
ENSMUSG00000001864	Aif1l	protein_coding	9	9	23	17	7	11	12	3
ENSMUSG00000001870	Ltbp1	protein_coding	1127	897	642	884	1972	1747	2055	1262
ENSMUSG00000001891	Ugp2	protein_coding	978	1092	1195	1061	808	859	938	1322
ENSMUSG00000001909	Trmt1	protein_coding	1256	820	1194	1072	1261	1066	1118	879
ENSMUSG00000001910	Nacc1	protein_coding	3390	2537	2869	2978	2338	2248	2866	1926
ENSMUSG00000001911	Nfix	protein_coding	3533	3139	2896	3658	4311	4480	6068	4508
ENSMUSG00000001918	Slc1a5	protein_coding	2509	2673	2524	2765	2943	2484	3774	2196
ENSMUSG00000001924	Uba1	protein_coding	7792	7353	7524	7165	6107	5430	7323	6566
ENSMUSG00000001930	Vwf	protein_coding	1070	815	619	647	598	703	482	573
ENSMUSG00000001942	Siae	protein_coding	600	697	561	493	562	495	606	642
ENSMUSG00000001943	Vsig2	protein_coding	2905	1774	1906	1663	1257	1064	2347	1319
ENSMUSG00000001946	Esam	protein_coding	284	213	88	141	132	162	114	66
ENSMUSG00000001948	Spa17	protein_coding	16	11	21	22	34	26	36	39
ENSMUSG00000001962	Fam50a	protein_coding	844	840	865	706	702	675	580	1159
ENSMUSG00000001964	Emd	protein_coding	676	786	557	508	525	469	778	627
ENSMUSG00000001983	Taco1	protein_coding	238	225	228	153	144	109	190	186
ENSMUSG00000001986	Gria3	protein_coding	5	0	0	20	13	10	7	13
ENSMUSG00000001995	Sipa1l2	protein_coding	544	567	487	735	269	293	369	294
ENSMUSG00000001998	Ap4e1	protein_coding	495	608	666	405	451	431	533	642
ENSMUSG00000001999	Blvra	protein_coding	393	345	362	273	338	269	206	333
ENSMUSG00000002006	Pdzd4	protein_coding	5	22	18	31	55	41	56	53
ENSMUSG00000002010	Idh3g	protein_coding	1163	1026	1148	1341	1022	928	1513	1398
ENSMUSG00000002012	Pnck	protein_coding	1	1	17	2	9	28	19	4
ENSMUSG00000002014	Ssr4	protein_coding	1132	903	1003	1069	855	860	1079	1139
ENSMUSG00000002015	Bcap31	protein_coding	3473	3291	3896	2670	2777	2874	2257	3357
ENSMUSG00000002017	Fam98a	protein_coding	699	528	546	713	648	635	666	840
ENSMUSG00000002020	Ltbp2	protein_coding	103	38	123	96	129	179	103	148
ENSMUSG00000002028	Kmt2a	protein_coding	5851	6724	5605	4026	5908	5193	6837	6478
ENSMUSG00000002031	Ift46	protein_coding	774	819	813	824	812	741	923	838
ENSMUSG00000002032	Tmem25	protein_coding	114	98	86	112	75	63	87	44
ENSMUSG00000002033	Cd3g	protein_coding	22	15	20	0	23	35	21	15
ENSMUSG00000002043	Trappc6a	protein_coding	459	318	355	482	446	381	440	236
ENSMUSG00000002052	Supt6	protein_coding	5245	5161	5742	4207	4856	4843	4886	6246
ENSMUSG00000002055	Spag5	protein_coding	192	149	186	93	65	77	42	55
ENSMUSG00000002057	Foxn1	protein_coding	5	0	0	5	51	38	71	38
ENSMUSG00000002058	Unc119	protein_coding	349	290	244	157	314	246	241	227
ENSMUSG00000002059	Rab34	protein_coding	126	38	47	109	344	203	319	213
ENSMUSG00000002064	Sdf2	protein_coding	1188	1066	1069	909	854	808	804	1161
ENSMUSG00000002068	Ccne1	protein_coding	15	55	29	15	17	27	16	12
ENSMUSG00000002076	Hsf2bp	protein_coding	31	32	21	10	21	14	25	14
ENSMUSG00000002083	Bbc3	protein_coding	530	362	476	522	896	483	543	260
ENSMUSG00000002100	Mybpc3	protein_coding	3	0	0	3	17	11	8	13
ENSMUSG00000002102	Psmc3	protein_coding	2947	2720	2934	2456	2302	2212	2175	2877
ENSMUSG00000002103	Acp2	protein_coding	662	820	555	703	651	563	863	691
ENSMUSG00000002105	Slc39a13	protein_coding	365	288	560	314	402	326	476	357
ENSMUSG00000002107	Celf2	protein_coding	667	800	375	441	822	663	860	843
ENSMUSG00000002108	Nr1h3	protein_coding	289	159	93	216	170	130	106	118
ENSMUSG00000002109	Ddb2	protein_coding	299	338	179	233	329	306	399	358
ENSMUSG00000002111	Spi1	protein_coding	468	409	299	306	548	462	128	334
ENSMUSG00000002129	Sf3a1	protein_coding	1939	2255	2031	1782	1861	1863	2196	2539
ENSMUSG00000002147	Stat6	protein_coding	4637	4597	5011	3028	3187	2968	3230	3948
ENSMUSG00000002204	Napsa	protein_coding	627	237	201	299	432	250	186	106
ENSMUSG00000002205	Vrk3	protein_coding	975	488	616	738	669	560	961	854
ENSMUSG00000002210	Smg9	protein_coding	767	546	884	649	586	478	742	475
ENSMUSG00000002221	Paxip1	protein_coding	855	1030	655	771	944	778	1185	877
ENSMUSG00000002222	Rmnd5a	protein_coding	2615	2741	3122	2437	2209	2126	2573	3286
ENSMUSG00000002227	Mov10	protein_coding	1348	1146	1287	950	713	565	823	888
ENSMUSG00000002228	Ppm1j	protein_coding	107	97	121	63	63	45	41	45
ENSMUSG00000002233	Rhoc	protein_coding	1968	1680	1708	928	1085	751	833	831
ENSMUSG00000002249	Tead3	protein_coding	1210	1142	1074	851	1044	960	1131	1118
ENSMUSG00000002250	Ppard	protein_coding	1750	1474	1399	1440	1228	949	1551	1155
ENSMUSG00000002257	Def6	protein_coding	232	312	430	301	353	324	291	389
ENSMUSG00000002265	Peg3	protein_coding	1	0	0	31	97	49	91	42
ENSMUSG00000002274	Metrn	protein_coding	13	51	7	9	54	40	57	20
ENSMUSG00000002279	Lmf1	protein_coding	535	435	495	291	446	302	512	265
ENSMUSG00000002280	Ciao3	protein_coding	466	412	518	407	351	295	404	357
ENSMUSG00000002289	Angptl4	protein_coding	383	367	245	106	172	119	96	82
ENSMUSG00000002297	Dbf4	protein_coding	233	228	267	188	183	176	216	300
ENSMUSG00000002307	Daxx	protein_coding	657	735	865	564	643	501	474	452
ENSMUSG00000002308	Cd320	protein_coding	108	82	138	119	172	136	233	118
ENSMUSG00000002319	Ipo4	protein_coding	586	225	429	421	548	454	562	368
ENSMUSG00000002320	Tm9sf1	protein_coding	1915	1555	1579	1716	1465	1395	1533	1709
ENSMUSG00000002324	Rec8	protein_coding	26	4	51	25	40	33	14	20
ENSMUSG00000002325	Irf9	protein_coding	1244	803	1437	613	918	881	782	779
ENSMUSG00000002326	Gmpr2	protein_coding	344	584	551	286	271	361	283	373
ENSMUSG00000002329	Mdp1	protein_coding	390	346	370	241	222	185	317	238
ENSMUSG00000002332	Dhrs1	protein_coding	518	582	477	492	408	325	516	450
ENSMUSG00000002342	Tmem161a	protein_coding	833	574	1128	680	638	550	568	539
ENSMUSG00000002343	Armc6	protein_coding	171	111	262	189	103	105	138	121
ENSMUSG00000002345	Borcs8	protein_coding	389	462	662	384	381	310	426	424
ENSMUSG00000002346	Slc25a42	protein_coding	248	76	159	257	137	149	254	245
ENSMUSG00000002365	Snx9	protein_coding	2219	2086	2069	1558	1448	1472	1476	1668
ENSMUSG00000002372	Ranbp3	protein_coding	1735	1252	1744	1558	1651	1377	1644	1595
ENSMUSG00000002379	Ndufa11	protein_coding	465	264	195	320	265	188	430	213
ENSMUSG00000002384	Bmp8b	protein_coding	162	44	115	134	109	77	241	98
ENSMUSG00000002393	Nr2f6	protein_coding	2559	1458	1543	1885	1468	1072	1867	1023
ENSMUSG00000002395	Use1	protein_coding	1392	1101	1217	1064	1386	1168	1431	1610
ENSMUSG00000002396	Ocel1	protein_coding	431	420	499	300	333	298	280	198
ENSMUSG00000002409	Dyrk1b	protein_coding	686	524	615	508	787	426	932	447
ENSMUSG00000002413	Braf	protein_coding	1188	1666	1057	957	1195	1182	1368	1646
ENSMUSG00000002416	Ndufb2	protein_coding	443	292	272	221	242	232	333	188
ENSMUSG00000002428	Hltf	protein_coding	660	857	773	632	690	615	869	1016
ENSMUSG00000002455	Prpf6	protein_coding	1544	1457	1537	1414	1429	1413	1812	1957
ENSMUSG00000002458	Rgs19	protein_coding	280	114	70	189	239	163	248	170
ENSMUSG00000002475	Abhd3	protein_coding	172	167	56	178	104	88	81	98
ENSMUSG00000002477	Snrpd1	protein_coding	367	395	294	237	423	331	406	527
ENSMUSG00000002486	Tchp	protein_coding	371	327	432	204	480	366	377	477
ENSMUSG00000002489	Tiam1	protein_coding	326	389	372	354	569	662	542	469
ENSMUSG00000002496	Tsc2	protein_coding	2622	1972	2080	2005	2241	1714	2579	1724
ENSMUSG00000002504	Nherf2	protein_coding	1376	765	1038	1280	1016	1150	1633	1292
ENSMUSG00000002524	Puf60	protein_coding	2384	2497	2399	1965	2447	1969	2827	2580
ENSMUSG00000002546	Golga2	protein_coding	2652	2434	2715	2408	2609	2595	2683	3334
ENSMUSG00000002550	Uck1	protein_coding	498	559	407	466	470	342	533	435
ENSMUSG00000002565	Scin	protein_coding	125	1540	864	1447	4	11	4	24
ENSMUSG00000002578	Ikzf4	protein_coding	68	100	141	97	153	179	159	75
ENSMUSG00000002580	Mien1	protein_coding	506	288	547	297	370	248	292	361
ENSMUSG00000002588	Pon1	protein_coding	0	0	0	10	11	2	2	1
ENSMUSG00000002602	Axl	protein_coding	3520	1806	1358	588	3285	2775	400	1194
ENSMUSG00000002603	Tgfb1	protein_coding	967	846	869	1006	1490	1297	820	984
ENSMUSG00000002608	Ccdc97	protein_coding	1698	1168	1521	1258	1335	1223	1488	1543
ENSMUSG00000002617	Zfp40	protein_coding	104	37	117	108	95	137	147	139
ENSMUSG00000002625	Akap8l	protein_coding	1558	1773	1599	1056	1855	1419	1382	1293
ENSMUSG00000002633	Shh	protein_coding	2906	1471	1797	776	156	134	344	269
ENSMUSG00000002635	Pdcd2l	protein_coding	361	200	434	227	292	258	268	314
ENSMUSG00000002658	Gtf2f1	protein_coding	1098	1194	1350	871	1114	1120	916	1286
ENSMUSG00000002660	Clpp	protein_coding	450	262	726	398	341	312	489	408
ENSMUSG00000002661	Alkbh7	protein_coding	161	224	79	132	128	71	178	118
ENSMUSG00000002664	Pspn	protein_coding	13	0	0	5	10	1	5	2
ENSMUSG00000002668	Dennd1c	protein_coding	89	172	120	89	203	149	99	132
ENSMUSG00000002679	Med6	protein_coding	151	119	71	126	152	112	186	175
ENSMUSG00000002688	Prkd1	protein_coding	114	233	132	261	337	440	408	502
ENSMUSG00000002699	Lcp2	protein_coding	191	242	141	174	343	291	119	318
ENSMUSG00000002718	Cse1l	protein_coding	866	786	1266	748	708	850	1084	1063
ENSMUSG00000002728	Naa20	protein_coding	468	516	520	337	384	392	457	548
ENSMUSG00000002731	Prkra	protein_coding	275	410	165	265	258	253	398	332
ENSMUSG00000002732	Fkbp7	protein_coding	16	26	32	47	30	25	43	27
ENSMUSG00000002733	Plekha3	protein_coding	641	598	705	719	582	440	533	597
ENSMUSG00000002741	Ykt6	protein_coding	2326	2438	2456	2277	1802	1749	1609	1994
ENSMUSG00000002748	Baz1b	protein_coding	3980	3767	3841	3200	3652	3311	3830	5076
ENSMUSG00000002763	Pex6	protein_coding	2096	1457	1340	1498	1475	1179	1516	1049
ENSMUSG00000002767	Mrpl2	protein_coding	797	681	621	591	430	368	526	442
ENSMUSG00000002768	Mea1	protein_coding	1454	1329	1262	1279	1131	958	916	941
ENSMUSG00000002769	Gnmt	protein_coding	13	0	19	9	13	15	18	26
ENSMUSG00000002771	Grin2d	protein_coding	140	80	58	149	229	168	284	152
ENSMUSG00000002778	Kdelr1	protein_coding	1293	1254	892	1433	1054	943	1684	973
ENSMUSG00000002781	Tmem143	protein_coding	197	133	140	188	182	162	224	168
ENSMUSG00000002797	Ggct	protein_coding	63	101	83	38	86	129	81	136
ENSMUSG00000002799	Jag2	protein_coding	1406	856	977	1065	1212	598	1156	941
ENSMUSG00000002803	Btbd6	protein_coding	527	309	497	340	351	252	437	268
ENSMUSG00000002804	Nudt14	protein_coding	390	292	353	296	350	207	309	224
ENSMUSG00000002808	Epdr1	protein_coding	114	112	208	106	158	89	201	106
ENSMUSG00000002812	Flii	protein_coding	6445	6245	6100	4815	4701	4233	4816	5676
ENSMUSG00000002814	Top3a	protein_coding	596	433	793	462	477	432	585	540
ENSMUSG00000002820	Atg4d	protein_coding	1701	1311	1688	1609	1122	963	1299	1259
ENSMUSG00000002825	Qtrt1	protein_coding	531	493	446	356	538	379	610	440
ENSMUSG00000002831	Plin4	protein_coding	18	28	27	0	26	35	41	42
ENSMUSG00000002833	Hdgfl2	protein_coding	1606	1247	1500	959	1349	1101	1136	1481
ENSMUSG00000002835	Chaf1a	protein_coding	232	405	343	299	309	297	272	256
ENSMUSG00000002844	Adprh	protein_coding	730	719	802	649	765	744	485	580
ENSMUSG00000002845	Tmem39a	protein_coding	541	651	494	590	675	599	738	666
ENSMUSG00000002846	Timmdc1	protein_coding	498	433	378	372	287	339	329	441
ENSMUSG00000002847	Pla1a	protein_coding	40	58	20	26	16	15	17	26
ENSMUSG00000002870	Mcm2	protein_coding	502	432	674	431	550	575	634	422
ENSMUSG00000002871	Tpra1	protein_coding	883	619	746	601	643	455	874	521
ENSMUSG00000002881	Nab1	protein_coding	944	1227	1214	898	1120	1057	1127	1464
ENSMUSG00000002885	Adgre5	protein_coding	3089	4114	4328	2197	3005	2060	5290	4874
ENSMUSG00000002897	Il17ra	protein_coding	942	820	713	598	890	759	664	827
ENSMUSG00000002900	Lamb1	protein_coding	104	33	93	61	438	358	536	366
ENSMUSG00000002908	Kcnn1	protein_coding	0	0	0	0	12	5	31	25
ENSMUSG00000002910	Arrdc2	protein_coding	403	347	410	261	302	231	301	227
ENSMUSG00000002944	Cd36	protein_coding	1174	1410	757	1263	1338	1220	256	542
ENSMUSG00000002948	Map2k7	protein_coding	1256	876	895	924	1068	1013	1124	1129
ENSMUSG00000002949	Timm44	protein_coding	786	835	853	785	757	654	834	946
ENSMUSG00000002957	Ap2a2	protein_coding	2341	1908	1893	1833	1806	1592	2300	1991
ENSMUSG00000002963	Pnkp	protein_coding	757	691	688	653	649	598	616	561
ENSMUSG00000002968	Med25	protein_coding	2449	1683	1672	2019	2260	1694	2768	1763
ENSMUSG00000002980	Bcam	protein_coding	6825	3813	4826	5835	13665	10506	17001	10735
ENSMUSG00000002981	Clptm1	protein_coding	2812	2248	2288	2432	1969	1615	2837	1778
ENSMUSG00000002983	Relb	protein_coding	766	743	862	1012	837	665	596	563
ENSMUSG00000002984	Tomm40	protein_coding	1388	914	1182	1194	1135	813	1035	764
ENSMUSG00000002985	Apoe	protein_coding	1399	858	1152	1052	2602	1451	474	579
ENSMUSG00000002996	Hbp1	protein_coding	2164	2243	2296	2119	2167	1959	2632	2684
ENSMUSG00000002997	Prkar2b	protein_coding	380	242	105	178	349	303	279	413
ENSMUSG00000003031	Cdkn1b	protein_coding	1622	1279	1285	1107	1534	1414	1791	1998
ENSMUSG00000003032	Klf4	protein_coding	20892	18002	18613	13323	10974	8990	9548	8583
ENSMUSG00000003033	Ap1m1	protein_coding	631	769	607	466	874	630	914	812
ENSMUSG00000003037	Rab8a	protein_coding	2333	2443	2734	2018	1633	1590	1613	2030
ENSMUSG00000003038	Hmgn2	protein_coding	567	683	410	522	774	411	697	598
ENSMUSG00000003039	Fam32a	protein_coding	3045	2428	2216	2375	2406	2261	1696	2079
ENSMUSG00000003051	Elf3	protein_coding	16586	14606	14973	12739	9116	9113	7356	11273
ENSMUSG00000003062	Stard3nl	protein_coding	535	504	505	306	482	383	515	402
ENSMUSG00000003068	Stk11	protein_coding	3923	3613	4023	2887	3193	3125	3089	3483
ENSMUSG00000003070	Efna2	protein_coding	4	15	12	10	48	14	11	15
ENSMUSG00000003072	Atp5d	protein_coding	1965	1015	1519	1365	1177	743	1733	671
ENSMUSG00000003099	Ppp5c	protein_coding	1819	1328	1618	1403	1304	961	1737	1355
ENSMUSG00000003119	Cdk12	protein_coding	2501	2652	2633	1914	2309	2156	2457	3073
ENSMUSG00000003123	Lipe	protein_coding	1044	1402	980	1156	1211	995	1211	1005
ENSMUSG00000003131	Pafah1b2	protein_coding	1339	1610	1971	1563	1702	1606	1783	2555
ENSMUSG00000003134	Tbc1d8	protein_coding	488	438	372	407	471	496	507	454
ENSMUSG00000003135	Cnot11	protein_coding	494	329	393	418	417	337	646	513
ENSMUSG00000003153	Slc2a3	protein_coding	124	56	101	165	133	97	64	89
ENSMUSG00000003154	Foxj2	protein_coding	1732	1512	1313	1243	1339	1274	1560	1365
ENSMUSG00000003161	Sri	protein_coding	3986	4431	4432	3771	2238	2064	2908	3823
ENSMUSG00000003166	Dgcr2	protein_coding	2024	1753	1978	1804	1494	1419	2017	1628
ENSMUSG00000003184	Irf3	protein_coding	1717	1240	1555	1118	1317	944	1316	1194
ENSMUSG00000003190	Bcl2l12	protein_coding	362	141	183	172	245	207	296	223
ENSMUSG00000003198	Zfp959	protein_coding	154	90	101	100	113	123	185	175
ENSMUSG00000003199	Mpnd	protein_coding	1211	912	1145	892	1037	986	948	786
ENSMUSG00000003200	Sh3gl1	protein_coding	1280	1147	1179	920	1295	1066	1365	1224
ENSMUSG00000003206	Ebi3	protein_coding	4	0	9	15	45	18	11	11
ENSMUSG00000003208	Yju2	protein_coding	216	171	328	211	280	175	250	232
ENSMUSG00000003226	Ranbp2	protein_coding	5331	6094	5525	5192	5445	6463	7005	8918
ENSMUSG00000003227	Edar	protein_coding	0	0	18	0	0	0	1	1
ENSMUSG00000003228	Grk5	protein_coding	635	549	557	574	341	528	305	329
ENSMUSG00000003233	Dvl3	protein_coding	1683	1155	979	1015	1340	1216	1803	1467
ENSMUSG00000003234	Abcf3	protein_coding	1391	998	1381	1114	1111	949	1177	1354
ENSMUSG00000003235	Eif2b5	protein_coding	893	909	736	715	660	653	950	734
ENSMUSG00000003269	Cyth2	protein_coding	2436	2532	2327	1877	2706	2014	2356	2363
ENSMUSG00000003271	Sult2b1	protein_coding	122	122	131	79	63	51	114	59
ENSMUSG00000003273	Car11	protein_coding	10	59	0	21	22	34	24	18
ENSMUSG00000003279	Dlgap1	protein_coding	46	85	40	6	7	15	14	4
ENSMUSG00000003282	Plag1	protein_coding	0	34	12	5	17	16	12	11
ENSMUSG00000003283	Hck	protein_coding	1939	2882	3925	1980	1047	933	1441	1125
ENSMUSG00000003299	Mrpl4	protein_coding	615	383	676	511	518	383	626	436
ENSMUSG00000003308	Keap1	protein_coding	1472	1020	1606	1073	1088	1033	1380	1250
ENSMUSG00000003309	Ap1m2	protein_coding	1615	1360	1631	1272	899	924	1337	1201
ENSMUSG00000003316	Glg1	protein_coding	5692	6149	6840	6325	5510	5786	6720	8117
ENSMUSG00000003341	Atp8b3	protein_coding	21	15	0	6	18	17	5	7
ENSMUSG00000003344	Btbd2	protein_coding	1082	570	680	893	926	762	1229	912
ENSMUSG00000003345	Csnk1g2	protein_coding	3385	2991	2977	2975	2833	2380	2675	2417
ENSMUSG00000003346	Abhd17a	protein_coding	879	706	673	803	624	506	814	339
ENSMUSG00000003348	Mob3a	protein_coding	555	546	391	544	646	446	723	508
ENSMUSG00000003352	Cacnb3	protein_coding	1862	1983	1770	1961	1538	1331	2041	1763
ENSMUSG00000003354	Ccdc65	protein_coding	7	0	35	0	60	34	43	43
ENSMUSG00000003355	Fkbp11	protein_coding	59	53	35	104	100	74	85	58
ENSMUSG00000003360	Ddx23	protein_coding	1970	1827	2093	1447	1612	1516	1950	2006
ENSMUSG00000003363	Pld3	protein_coding	2742	2233	1794	1985	2576	1401	1405	1139
ENSMUSG00000003378	Grik5	protein_coding	181	136	177	167	617	510	610	332
ENSMUSG00000003379	Cd79a	protein_coding	27	13	0	47	63	18	31	13
ENSMUSG00000003380	Rabac1	protein_coding	2553	1519	1790	2096	1881	1618	2320	1899
ENSMUSG00000003382	Etv3	protein_coding	5622	5449	7145	5899	4028	4257	2930	4715
ENSMUSG00000003402	Prkcsh	protein_coding	3468	3077	3874	2947	3105	3081	2793	3005
ENSMUSG00000003410	Elavl3	protein_coding	8	17	25	0	6	5	6	1
ENSMUSG00000003411	Rab3b	protein_coding	114	90	107	67	46	31	92	52
ENSMUSG00000003418	St8sia6	protein_coding	3015	1809	2095	1573	583	716	808	984
ENSMUSG00000003420	Fcgrt	protein_coding	520	366	215	328	724	475	495	457
ENSMUSG00000003421	Nosip	protein_coding	798	713	674	652	682	659	882	789
ENSMUSG00000003423	Pih1d1	protein_coding	504	481	321	314	424	348	456	340
ENSMUSG00000003429	Rps11	protein_coding	3643	3231	2972	3662	4570	3797	5941	5211
ENSMUSG00000003435	Supt5	protein_coding	4096	3467	3657	3400	3619	3519	3620	4033
ENSMUSG00000003437	Paf1	protein_coding	1023	1163	1062	1038	1219	1076	1152	1418
ENSMUSG00000003438	Timm50	protein_coding	670	333	447	331	393	293	516	328
ENSMUSG00000003444	Med29	protein_coding	165	144	166	168	158	156	237	146
ENSMUSG00000003452	Bicd1	protein_coding	593	744	777	710	555	579	605	741
ENSMUSG00000003458	Ncstn	protein_coding	4072	3873	3462	3840	3590	3499	4790	4234
ENSMUSG00000003464	Pex19	protein_coding	1183	1000	992	1262	1146	997	1100	1094
ENSMUSG00000003469	Phyhip	protein_coding	2	0	36	5	5	0	0	0
ENSMUSG00000003477	Inmt	protein_coding	17	17	0	9	23	32	32	12
ENSMUSG00000003484	Cyp4f18	protein_coding	55	40	75	104	223	109	82	147
ENSMUSG00000003500	Impdh1	protein_coding	776	598	530	849	859	726	1086	806
ENSMUSG00000003518	Dusp3	protein_coding	933	665	636	690	972	720	772	584
ENSMUSG00000003526	Prodh	protein_coding	362	274	342	332	455	401	513	408
ENSMUSG00000003527	Ess2	protein_coding	466	581	471	467	470	428	595	469
ENSMUSG00000003528	Slc25a1	protein_coding	1812	1073	1270	1489	966	767	1306	973
ENSMUSG00000003531	Dgcr6	protein_coding	249	184	157	241	196	189	244	200
ENSMUSG00000003534	Ddr1	protein_coding	3979	3371	3649	3721	3216	2676	3645	3065
ENSMUSG00000003541	Ier3	protein_coding	2107	1669	2460	2038	3419	2652	2446	1738
ENSMUSG00000003545	Fosb	protein_coding	51848	54498	63573	49510	75665	75438	63069	45763
ENSMUSG00000003546	Klc4	protein_coding	3038	2672	3231	2154	1604	1435	1415	1779
ENSMUSG00000003549	Ercc1	protein_coding	400	177	251	270	403	277	473	299
ENSMUSG00000003559	As3mt	protein_coding	656	685	585	532	424	435	441	516
ENSMUSG00000003573	Homer3	protein_coding	363	394	317	389	458	293	495	278
ENSMUSG00000003575	Crtc1	protein_coding	591	412	426	554	588	586	844	471
ENSMUSG00000003581	Rnf215	protein_coding	460	617	433	374	404	352	424	381
ENSMUSG00000003585	Sec14l2	protein_coding	181	66	77	132	96	75	102	98
ENSMUSG00000003604	Aven	protein_coding	411	346	306	308	216	227	277	281
ENSMUSG00000003617	Cp	protein_coding	697	1120	962	4123	11072	10024	14324	24808
ENSMUSG00000003623	Crot	protein_coding	1821	2182	1613	1797	1484	1238	1593	1880
ENSMUSG00000003644	Rps6ka1	protein_coding	4519	3393	3792	3861	3405	2779	4369	3410
ENSMUSG00000003660	Snrnp200	protein_coding	3860	3116	3343	3612	3811	3594	5348	4749
ENSMUSG00000003662	Ciao1	protein_coding	895	545	777	647	745	595	791	906
ENSMUSG00000003665	Has1	protein_coding	2	6	0	0	1	11	1	4
ENSMUSG00000003680	Taf6l	protein_coding	257	221	79	131	203	129	192	174
ENSMUSG00000003721	Insig2	protein_coding	653	588	667	773	449	444	657	822
ENSMUSG00000003731	Kpna6	protein_coding	2024	1976	2031	1433	1482	1448	1803	1971
ENSMUSG00000003746	Man1a	protein_coding	3235	3992	3047	3191	1327	1320	1566	1335
ENSMUSG00000003752	Itpkc	protein_coding	1759	1568	1493	1479	1525	1209	1074	770
ENSMUSG00000003762	Coq8b	protein_coding	806	586	722	707	889	621	1030	760
ENSMUSG00000003778	Brd8	protein_coding	2056	3223	2368	1989	2428	2355	2402	2684
ENSMUSG00000003779	Kif20a	protein_coding	328	335	294	363	114	152	107	130
ENSMUSG00000003808	Farsa	protein_coding	1293	970	1162	780	892	728	983	1051
ENSMUSG00000003809	Gcdh	protein_coding	295	350	251	315	287	352	242	284
ENSMUSG00000003810	Mast2	protein_coding	3664	2992	3392	2698	2014	1880	3149	2643
ENSMUSG00000003812	Dnase2a	protein_coding	494	384	342	253	452	301	339	379
ENSMUSG00000003813	Rad23a	protein_coding	998	1155	961	977	869	796	1046	772
ENSMUSG00000003814	Calr	protein_coding	16686	15978	16177	16408	13333	14215	12198	20966
ENSMUSG00000003824	Syce2	protein_coding	44	53	53	65	50	18	25	40
ENSMUSG00000003847	Nfat5	protein_coding	2660	2909	2685	1720	1963	1883	2614	3012
ENSMUSG00000003848	Nob1	protein_coding	598	500	569	457	561	431	609	631
ENSMUSG00000003849	Nqo1	protein_coding	181	216	113	77	2	18	11	6
ENSMUSG00000003863	Ppfia3	protein_coding	51	41	42	17	71	53	72	50
ENSMUSG00000003865	Gys1	protein_coding	784	692	803	664	715	554	880	765
ENSMUSG00000003868	Ruvbl2	protein_coding	1175	984	1282	1185	1040	1044	1060	1104
ENSMUSG00000003872	Lin7b	protein_coding	18	11	0	6	7	13	9	4
ENSMUSG00000003873	Bax	protein_coding	1121	1069	1216	918	1371	922	1040	1156
ENSMUSG00000003882	Il7r	protein_coding	71	200	159	75	486	310	77	117
ENSMUSG00000003923	Tfam	protein_coding	573	438	479	547	518	599	545	681
ENSMUSG00000003929	Zfp81	protein_coding	186	161	156	158	175	165	297	251
ENSMUSG00000003934	Efnb3	protein_coding	33	16	11	18	28	13	20	12
ENSMUSG00000003948	Mmd	protein_coding	76	136	26	39	94	93	42	50
ENSMUSG00000003949	Hlf	protein_coding	3	0	0	6	14	26	25	10
ENSMUSG00000003955	Fam162a	protein_coding	353	368	386	214	237	263	225	230
ENSMUSG00000003970	Rpl8	protein_coding	9539	8543	9184	8249	8531	8413	10391	7397
ENSMUSG00000003992	Ssbp2	protein_coding	247	264	98	270	364	366	529	716
ENSMUSG00000004018	Fancl	protein_coding	144	112	139	119	135	125	163	138
ENSMUSG00000004032	Gstm5	protein_coding	166	199	140	148	71	55	124	81
ENSMUSG00000004035	Gstm7	protein_coding	25	35	47	55	28	29	28	26
ENSMUSG00000004038	Gstm3	protein_coding	26	111	53	58	6	3	14	6
ENSMUSG00000004040	Stat3	protein_coding	4475	4087	3997	3812	4625	4465	4946	5200
ENSMUSG00000004043	Stat5a	protein_coding	749	516	456	543	431	455	480	426
ENSMUSG00000004044	Cavin1	protein_coding	7929	6507	8264	5095	9146	7937	7968	8332
ENSMUSG00000004054	Map3k11	protein_coding	2751	2704	1969	2229	2175	1903	1930	1677
ENSMUSG00000004056	Akt2	protein_coding	1809	2059	1757	1560	1897	1654	1881	1924
ENSMUSG00000004069	Dnaja3	protein_coding	1210	1050	1508	1101	1010	873	1303	1152
ENSMUSG00000004070	Hmox2	protein_coding	952	684	818	957	935	1026	672	1036
ENSMUSG00000004071	Cdip1	protein_coding	826	778	631	740	810	724	1039	865
ENSMUSG00000004085	Map3k20	protein_coding	598	583	494	793	1120	825	1247	1253
ENSMUSG00000004096	Cwc15	protein_coding	1165	1202	1433	902	1036	1136	894	1304
ENSMUSG00000004098	Col5a3	protein_coding	4	29	33	18	11	19	6	1
ENSMUSG00000004099	Dnmt1	protein_coding	2116	1844	1887	1651	1724	1647	1894	1987
ENSMUSG00000004100	Ppan	protein_coding	632	467	542	484	603	504	754	466
ENSMUSG00000004105	Angptl2	protein_coding	19	80	64	210	18	14	18	17
ENSMUSG00000004110	Cacna1e	protein_coding	76	129	165	160	51	42	15	10
ENSMUSG00000004113	Cacna1b	protein_coding	748	893	683	558	526	513	605	454
ENSMUSG00000004127	Trmt10a	protein_coding	113	113	71	69	134	91	134	151
ENSMUSG00000004151	Etv1	protein_coding	463	789	773	1294	578	571	665	878
ENSMUSG00000004187	Kifc2	protein_coding	486	452	326	289	374	249	239	251
ENSMUSG00000004207	Psap	protein_coding	37480	38967	25757	28521	48199	41390	14002	23165
ENSMUSG00000004221	Ikbkg	protein_coding	1693	2056	2060	1304	1268	1232	1263	1652
ENSMUSG00000004233	Wars2	protein_coding	299	298	184	263	253	284	404	324
ENSMUSG00000004263	Atn1	protein_coding	317	217	156	173	304	233	342	254
ENSMUSG00000004264	Phb2	protein_coding	2501	2360	1944	2294	2225	1872	2761	2414
ENSMUSG00000004266	Ptpn6	protein_coding	1842	2178	2411	1320	1452	1220	1334	1483
ENSMUSG00000004267	Eno2	protein_coding	77	55	33	105	113	84	104	116
ENSMUSG00000004268	Emg1	protein_coding	912	916	1068	799	815	830	938	1126
ENSMUSG00000004270	Lpcat3	protein_coding	1279	1106	946	1083	994	820	1532	1252
ENSMUSG00000004285	Atp6v1f	protein_coding	1021	879	654	797	822	777	905	726
ENSMUSG00000004296	Il12b	protein_coding	139	99	155	82	23	50	12	11
ENSMUSG00000004317	Clcn5	protein_coding	1411	1460	1299	1018	1003	850	1039	1337
ENSMUSG00000004319	Clcn3	protein_coding	3508	3951	4072	3181	2847	3223	2461	3948
ENSMUSG00000004328	Hif3a	protein_coding	21	91	17	18	29	9	154	173
ENSMUSG00000004347	Pde1c	protein_coding	15	0	0	17	42	81	24	15
ENSMUSG00000004356	Utp20	protein_coding	958	1200	861	958	1111	1125	1581	1379
ENSMUSG00000004359	Spic	protein_coding	9	15	0	0	2	0	1	7
ENSMUSG00000004364	Cul3	protein_coding	2621	3127	2701	2230	2794	2623	2780	3574
ENSMUSG00000004371	Il11	protein_coding	50	0	22	8	38	22	40	20
ENSMUSG00000004383	Large1	protein_coding	1105	972	868	1034	1064	959	988	819
ENSMUSG00000004393	Ddx56	protein_coding	852	741	465	646	655	561	833	622
ENSMUSG00000004394	Tmed4	protein_coding	1734	1582	1719	1975	1824	1685	1666	1807
ENSMUSG00000004446	Bid	protein_coding	318	237	218	315	249	244	366	331
ENSMUSG00000004451	Ralb	protein_coding	1320	1268	1159	1295	1040	884	1152	1089
ENSMUSG00000004455	Ppp1cc	protein_coding	2263	2158	1757	1574	2288	2072	2010	2536
ENSMUSG00000004460	Dnajb11	protein_coding	1300	1524	2046	1335	1208	1278	1092	1750
ENSMUSG00000004462	Tbccd1	protein_coding	256	324	245	269	243	217	440	357
ENSMUSG00000004473	Clec11a	protein_coding	47	88	6	72	18	18	39	19
ENSMUSG00000004500	Zfp324	protein_coding	412	176	319	291	261	196	478	388
ENSMUSG00000004508	Gab2	protein_coding	825	838	902	721	957	979	709	966
ENSMUSG00000004530	Coro1c	protein_coding	4194	3853	5032	3232	3112	3119	2695	3867
ENSMUSG00000004535	Tax1bp1	protein_coding	4080	4007	4635	3143	2636	2819	3423	4744
ENSMUSG00000004540	Psg17	protein_coding	7	26	22	19	10	6	17	4
ENSMUSG00000004552	Ctse	protein_coding	18513	13492	13794	10179	4675	5744	6588	6827
ENSMUSG00000004558	Ndrg2	protein_coding	258	318	194	261	228	235	361	646
ENSMUSG00000004561	Mettl17	protein_coding	406	310	571	215	380	296	414	343
ENSMUSG00000004562	Arhgef40	protein_coding	3248	2018	2536	1719	1594	1168	1743	1142
ENSMUSG00000004565	Pnpla6	protein_coding	2701	2530	2492	1936	1905	1549	2135	1837
ENSMUSG00000004567	Mcoln1	protein_coding	984	892	971	650	744	623	804	748
ENSMUSG00000004568	Arhgef18	protein_coding	3214	2602	2291	1800	2123	1671	3289	2287
ENSMUSG00000004591	Pkn2	protein_coding	2196	2391	2317	1900	2060	2164	2444	3007
ENSMUSG00000004609	Cd33	protein_coding	241	437	317	335	464	341	191	893
ENSMUSG00000004610	Etfb	protein_coding	655	608	605	491	373	543	388	582
ENSMUSG00000004626	Stxbp2	protein_coding	4424	3753	3922	3042	3245	3140	2887	3169
ENSMUSG00000004631	Sgce	protein_coding	76	123	42	146	375	287	376	412
ENSMUSG00000004633	Chn2	protein_coding	1186	1159	1380	1261	1005	720	1073	1108
ENSMUSG00000004637	Wwox	protein_coding	430	339	258	402	496	440	534	596
ENSMUSG00000004642	Slbp	protein_coding	512	454	476	443	564	497	620	753
ENSMUSG00000004655	Aqp1	protein_coding	616	383	445	351	357	341	287	193
ENSMUSG00000004661	Arid3b	protein_coding	302	195	260	126	238	181	204	191
ENSMUSG00000004665	Cnn2	protein_coding	2197	1827	2113	1709	1536	1585	1812	1628
ENSMUSG00000004667	Polr2e	protein_coding	1307	1108	802	875	904	587	1235	1060
ENSMUSG00000004668	Abca13	protein_coding	8	33	32	47	28	22	24	13
ENSMUSG00000004677	Myo9b	protein_coding	3517	2795	2783	2789	3258	2433	2847	2349
ENSMUSG00000004698	Hdac9	protein_coding	62	85	44	47	62	97	36	11
ENSMUSG00000004707	Ly9	protein_coding	166	92	45	33	159	96	24	37
ENSMUSG00000004709	Cd244a	protein_coding	74	103	0	97	95	123	46	96
ENSMUSG00000004730	Adgre1	protein_coding	503	702	428	380	609	522	116	425
ENSMUSG00000004748	Mtfp1	protein_coding	104	166	114	123	35	45	36	62
ENSMUSG00000004768	Rab23	protein_coding	191	263	196	142	213	242	260	288
ENSMUSG00000004771	Rab11a	protein_coding	1743	1744	2277	1536	1381	1240	1560	1874
ENSMUSG00000004788	Eif2b2	protein_coding	795	696	820	841	762	719	890	833
ENSMUSG00000004789	Dlst	protein_coding	3483	4293	4239	2929	2386	2457	2450	2764
ENSMUSG00000004791	Pgf	protein_coding	0	0	15	6	5	2	9	3
ENSMUSG00000004798	Ulk2	protein_coding	991	701	637	693	870	648	1035	1036
ENSMUSG00000004814	Ccl24	protein_coding	0	0	0	119	1	2	0	0
ENSMUSG00000004815	Dgkq	protein_coding	938	857	913	610	766	556	678	634
ENSMUSG00000004837	Grap	protein_coding	34	51	40	13	51	42	26	21
ENSMUSG00000004843	Chmp2b	protein_coding	3346	3048	2728	2193	1967	1820	1812	2760
ENSMUSG00000004846	Plod3	protein_coding	1845	1695	1632	1270	1780	1376	1437	1411
ENSMUSG00000004849	Ap1s1	protein_coding	1298	1139	1111	1169	1020	901	872	861
ENSMUSG00000004864	Mapk13	protein_coding	1616	954	973	1033	927	790	1679	1443
ENSMUSG00000004865	Srpk1	protein_coding	2237	2237	2282	1605	1909	1724	2159	2355
ENSMUSG00000004880	Lbr	protein_coding	1702	1550	1751	1515	1341	1440	1611	1826
ENSMUSG00000004885	Crabp2	protein_coding	8	0	16	8	24	31	15	5
ENSMUSG00000004891	Nes	protein_coding	241	188	123	218	811	582	763	300
ENSMUSG00000004892	Bcan	protein_coding	28	0	0	6	10	15	0	3
ENSMUSG00000004894	Hapln2	protein_coding	14	0	15	0	17	10	4	2
ENSMUSG00000004895	Prcc	protein_coding	1608	1277	1143	1286	1295	1063	1525	1554
ENSMUSG00000004896	Rrnad1	protein_coding	499	467	637	276	438	377	406	451
ENSMUSG00000004897	Hdgf	protein_coding	8589	7858	9611	6433	6713	6038	7171	7749
ENSMUSG00000004929	Thop1	protein_coding	1544	1039	1487	855	557	410	794	512
ENSMUSG00000004931	Apba3	protein_coding	567	325	555	531	517	351	599	375
ENSMUSG00000004933	Matk	protein_coding	702	1649	2054	842	561	380	314	198
ENSMUSG00000004934	Pias4	protein_coding	945	572	885	684	678	570	786	707
ENSMUSG00000004936	Map2k1	protein_coding	2810	2436	2765	1750	1790	1439	1788	2109
ENSMUSG00000004937	Sgta	protein_coding	1965	1530	1992	1456	1386	1234	1806	1478
ENSMUSG00000004945	Tmem242	protein_coding	593	422	666	504	487	536	530	502
ENSMUSG00000004947	Dtx2	protein_coding	474	542	351	300	509	372	553	441
ENSMUSG00000004951	Hspb1	protein_coding	448	200	145	154	719	265	699	371
ENSMUSG00000004952	Rasa4	protein_coding	174	172	129	165	212	121	81	111
ENSMUSG00000004961	Syt5	protein_coding	73	46	50	56	178	103	177	56
ENSMUSG00000004980	Hnrnpa2b1	protein_coding	13182	15305	15804	10940	11911	11420	10024	16127
ENSMUSG00000004988	Fxyd4	protein_coding	0	0	22	41	6	2	3	8
ENSMUSG00000004994	Ccdc130	protein_coding	138	172	169	190	151	112	179	153
ENSMUSG00000004996	Mri1	protein_coding	774	475	485	638	590	524	501	358
ENSMUSG00000005034	Prkacb	protein_coding	991	569	866	765	1151	918	1247	1154
ENSMUSG00000005043	Sgsh	protein_coding	378	274	320	387	447	406	564	411
ENSMUSG00000005045	Chd5	protein_coding	87	59	43	16	70	53	17	58
ENSMUSG00000005054	Cstb	protein_coding	473	409	298	486	589	479	604	703
ENSMUSG00000005057	Sh2b2	protein_coding	76	148	77	66	118	85	70	76
ENSMUSG00000005069	Pex5	protein_coding	1125	1207	1072	872	1051	1009	1107	1057
ENSMUSG00000005078	Jkamp	protein_coding	221	343	261	230	274	200	327	264
ENSMUSG00000005087	Cd44	protein_coding	3826	4162	3461	3251	7418	4467	4872	5886
ENSMUSG00000005089	Slc1a2	protein_coding	1	0	0	5	17	17	17	11
ENSMUSG00000005102	Eif2ak4	protein_coding	692	694	446	742	1040	962	1048	1018
ENSMUSG00000005103	Wdr1	protein_coding	8110	7765	7915	6383	5626	5476	6115	5435
ENSMUSG00000005107	Slc2a9	protein_coding	61	42	31	74	105	70	66	84
ENSMUSG00000005125	Ndrg1	protein_coding	1279	1576	1921	1265	1953	1707	1886	1916
ENSMUSG00000005131	4930550C14Rik	protein_coding	1	42	40	7	28	29	27	26
ENSMUSG00000005142	Man2b1	protein_coding	3766	2951	2583	3098	3883	3550	2091	2003
ENSMUSG00000005148	Klf5	protein_coding	11883	11802	11773	10435	12032	13355	15022	15974
ENSMUSG00000005150	Wdr83	protein_coding	378	287	383	242	280	228	302	330
ENSMUSG00000005161	Prdx2	protein_coding	2175	1500	1944	1862	1841	1529	2470	1451
ENSMUSG00000005198	Polr2a	protein_coding	4825	4541	5072	4255	4770	4388	6001	6280
ENSMUSG00000005204	Senp3	protein_coding	1795	1649	2108	1560	1606	1484	1489	1574
ENSMUSG00000005220	Corin	protein_coding	16	40	3	80	3	10	6	10
ENSMUSG00000005225	Plekha8	protein_coding	755	861	672	489	483	479	676	847
ENSMUSG00000005233	Spc25	protein_coding	91	15	100	17	13	18	24	19
ENSMUSG00000005237	Dnah2	protein_coding	59	17	55	17	266	106	111	77
ENSMUSG00000005251	Ripk4	protein_coding	4095	3496	3907	3254	4746	4154	4196	3701
ENSMUSG00000005262	Ufd1	protein_coding	981	915	1101	759	804	830	933	1132
ENSMUSG00000005267	Zfp287	protein_coding	55	77	105	82	105	86	141	119
ENSMUSG00000005299	Letm1	protein_coding	1685	1557	1486	1272	996	868	1023	1147
ENSMUSG00000005312	Ubqln1	protein_coding	2536	2151	2200	2153	1964	1717	2546	2536
ENSMUSG00000005320	Fgfr4	protein_coding	124	126	224	277	51	50	116	44
ENSMUSG00000005354	Txn2	protein_coding	1347	1325	1437	1277	926	823	1253	803
ENSMUSG00000005360	Slc1a3	protein_coding	96	172	126	192	377	462	549	381
ENSMUSG00000005362	Crbn	protein_coding	611	647	578	461	736	727	877	1266
ENSMUSG00000005364	Il5ra	protein_coding	4	20	8	16	17	11	17	18
ENSMUSG00000005370	Msh6	protein_coding	954	1076	1052	738	889	896	1103	1171
ENSMUSG00000005371	Fbxo11	protein_coding	1551	1973	1694	1501	1839	1853	2076	2499
ENSMUSG00000005373	Mlxipl	protein_coding	87	138	41	26	70	64	73	46
ENSMUSG00000005374	Tbl2	protein_coding	616	579	683	581	390	471	538	666
ENSMUSG00000005378	Bud23	protein_coding	546	381	394	355	396	351	449	396
ENSMUSG00000005397	Nid1	protein_coding	660	338	358	241	122	161	252	167
ENSMUSG00000005410	Mcm5	protein_coding	478	398	635	283	331	397	314	209
ENSMUSG00000005413	Hmox1	protein_coding	947	486	431	485	921	657	146	434
ENSMUSG00000005417	Mprip	protein_coding	20479	17302	18990	10657	16176	11890	13387	11902
ENSMUSG00000005442	Cic	protein_coding	6410	5314	5399	4935	7025	5962	6940	4868
ENSMUSG00000005447	Pafah1b3	protein_coding	1362	1479	1554	1188	1328	1195	1588	1419
ENSMUSG00000005465	Il27ra	protein_coding	36	79	29	25	56	46	21	16
ENSMUSG00000005469	Prkaca	protein_coding	1383	1041	951	1087	986	865	1535	1101
ENSMUSG00000005470	Asf1b	protein_coding	55	88	18	3	28	63	42	35
ENSMUSG00000005481	Ddx39a	protein_coding	1150	956	783	667	707	614	858	739
ENSMUSG00000005483	Dnajb1	protein_coding	3154	2795	2181	1953	2256	2150	2675	2607
ENSMUSG00000005493	Msh4	protein_coding	17	12	0	26	22	32	27	32
ENSMUSG00000005501	Usp40	protein_coding	642	866	665	469	674	674	749	905
ENSMUSG00000005505	Kbtbd4	protein_coding	372	248	459	422	370	293	448	402
ENSMUSG00000005506	Celf1	protein_coding	4132	4144	4430	3641	3158	3084	3958	4425
ENSMUSG00000005510	Ndufs3	protein_coding	778	770	775	653	529	530	580	731
ENSMUSG00000005514	Por	protein_coding	3628	2556	3741	2574	2605	2415	4336	2937
ENSMUSG00000005533	Igf1r	protein_coding	585	502	669	809	3441	3728	5845	5754
ENSMUSG00000005534	Insr	protein_coding	4033	4323	4293	3727	3932	3586	5263	5589
ENSMUSG00000005540	Fcer2a	protein_coding	31	7	0	26	23	13	11	11
ENSMUSG00000005553	Atp4a	protein_coding	70	114	108	75	148	90	296	166
ENSMUSG00000005566	Trim28	protein_coding	4614	3773	4460	3529	4523	3890	5590	3980
ENSMUSG00000005575	Ube2m	protein_coding	986	816	900	793	995	754	1085	916
ENSMUSG00000005580	Adcy9	protein_coding	904	872	923	795	610	608	636	631
ENSMUSG00000005583	Mef2c	protein_coding	66	63	27	78	103	97	47	47
ENSMUSG00000005609	Ctr9	protein_coding	934	762	1045	772	1032	932	1376	1393
ENSMUSG00000005610	Eif4g2	protein_coding	13697	12882	11709	10963	11275	10646	14299	13520
ENSMUSG00000005611	Irag1	protein_coding	7	0	41	27	17	18	11	8
ENSMUSG00000005615	Pcyt1a	protein_coding	2844	3641	3580	2609	1873	2018	1502	2306
ENSMUSG00000005621	Zfp592	protein_coding	1747	1550	1394	1310	1636	1346	1925	1627
ENSMUSG00000005625	Psmd4	protein_coding	2043	1736	1997	1640	1747	1589	1797	2155
ENSMUSG00000005628	Tmod4	protein_coding	19	0	25	0	24	14	8	10
ENSMUSG00000005640	Insrr	protein_coding	0	0	17	0	9	0	5	1
ENSMUSG00000005656	Snx6	protein_coding	1201	1166	1097	1044	1448	1233	2262	2207
ENSMUSG00000005667	Mthfd2	protein_coding	190	271	122	275	175	154	98	128
ENSMUSG00000005672	Kit	protein_coding	598	1005	1054	694	235	261	306	178
ENSMUSG00000005674	Tomm40l	protein_coding	851	813	736	535	435	392	388	427
ENSMUSG00000005677	Nr1i3	protein_coding	0	0	15	9	0	3	0	0
ENSMUSG00000005682	Pan2	protein_coding	1271	1258	910	789	1203	1029	1288	1025
ENSMUSG00000005683	Cs	protein_coding	3887	3823	3777	3735	2833	2590	3714	3607
ENSMUSG00000005686	Ampd3	protein_coding	681	834	868	872	396	474	607	672
ENSMUSG00000005687	Bcas2	protein_coding	643	666	591	686	624	701	806	1039
ENSMUSG00000005696	Sh2d1a	protein_coding	3	18	0	0	0	5	1	0
ENSMUSG00000005698	Ctcf	protein_coding	1879	1820	1797	1620	1696	1765	2024	2619
ENSMUSG00000005699	Pard6a	protein_coding	60	54	51	60	75	63	97	55
ENSMUSG00000005718	Tfap4	protein_coding	476	348	349	375	345	387	625	442
ENSMUSG00000005732	Ranbp1	protein_coding	976	960	926	813	1002	903	978	1113
ENSMUSG00000005763	Cd247	protein_coding	6	40	36	27	30	30	23	14
ENSMUSG00000005774	Rfx5	protein_coding	525	365	758	575	462	412	441	503
ENSMUSG00000005779	Psmb4	protein_coding	2211	2242	2937	2526	1954	1915	1874	2427
ENSMUSG00000005800	Mmp8	protein_coding	21	67	26	57	31	7	28	105
ENSMUSG00000005802	Slc30a4	protein_coding	794	905	1151	743	733	716	1001	1363
ENSMUSG00000005803	Sqor	protein_coding	2587	2336	2909	1962	1485	1281	1101	1660
ENSMUSG00000005804	Bloc1s6	protein_coding	575	441	399	512	410	436	671	601
ENSMUSG00000005813	Metap1	protein_coding	930	1272	1123	859	837	729	1083	1402
ENSMUSG00000005823	Gpr108	protein_coding	2238	2101	2464	2037	1474	1504	1562	1554
ENSMUSG00000005824	Tnfsf14	protein_coding	23	1	21	45	30	41	22	90
ENSMUSG00000005836	Gata6	protein_coding	4348	3218	2857	3724	2808	2497	4049	2839
ENSMUSG00000005846	Rsl1d1	protein_coding	950	909	885	882	829	789	1119	1148
ENSMUSG00000005864	Cnga2	protein_coding	0	14	0	0	0	2	0	1
ENSMUSG00000005871	Apc	protein_coding	4261	4535	4225	3555	3460	3559	5074	5382
ENSMUSG00000005873	Reep5	protein_coding	1955	2592	1775	1325	1439	1390	1449	1553
ENSMUSG00000005881	Ergic3	protein_coding	2636	2958	3070	2485	2624	2582	2654	2638
ENSMUSG00000005882	Uqcc1	protein_coding	729	935	718	581	576	572	660	677
ENSMUSG00000005886	Ncoa2	protein_coding	2352	2272	1559	1955	2258	1979	3207	3008
ENSMUSG00000005893	Nr2c2	protein_coding	1564	1499	1734	1625	1714	1701	2360	2393
ENSMUSG00000005897	Nr2c1	protein_coding	420	508	416	347	509	468	685	548
ENSMUSG00000005899	Smpd4	protein_coding	613	739	638	532	706	602	799	596
ENSMUSG00000005907	Pex1	protein_coding	493	408	373	317	320	302	394	420
ENSMUSG00000005917	Otx1	protein_coding	9	0	0	6	2	11	5	5
ENSMUSG00000005936	Kctd20	protein_coding	1340	1468	1372	1353	1167	1195	1282	1373
ENSMUSG00000005947	Itgae	protein_coding	259	172	110	179	256	479	165	106
ENSMUSG00000005949	Ctns	protein_coding	349	308	301	305	307	258	348	406
ENSMUSG00000005950	P2rx5	protein_coding	13	2	15	29	25	45	9	8
ENSMUSG00000005951	Shpk	protein_coding	208	160	254	156	99	116	124	145
ENSMUSG00000005958	Ephb3	protein_coding	2825	2024	2530	1840	2256	2085	2635	2356
ENSMUSG00000005968	Tuft1	protein_coding	2981	2169	2157	1770	2341	1831	2527	2317
ENSMUSG00000005973	Rcn1	protein_coding	59	111	232	322	522	554	409	385
ENSMUSG00000005980	Dnase1	protein_coding	4	28	33	0	0	0	0	0
ENSMUSG00000005981	Trap1	protein_coding	1845	1677	1527	1562	1585	1252	1504	1437
ENSMUSG00000005982	Naa60	protein_coding	680	657	436	547	468	363	762	515
ENSMUSG00000005983	1700037C18Rik	protein_coding	111	36	105	67	118	126	132	102
ENSMUSG00000005986	Ankrd13d	protein_coding	105	68	134	44	227	158	211	169
ENSMUSG00000006005	Tpr	protein_coding	4566	5205	5970	4348	4557	4733	5553	7620
ENSMUSG00000006010	Odr4	protein_coding	372	467	484	449	384	350	506	619
ENSMUSG00000006014	Prg4	protein_coding	51	406	94	27	54	122	100	72
ENSMUSG00000006019	Dhx34	protein_coding	844	950	1074	642	755	634	798	443
ENSMUSG00000006021	Kptn	protein_coding	220	245	138	250	227	257	239	172
ENSMUSG00000006024	Napa	protein_coding	1519	1187	1221	1327	1430	1038	1811	1210
ENSMUSG00000006050	Sra1	protein_coding	860	850	926	933	1024	935	803	1138
ENSMUSG00000006057	Atp5g1	protein_coding	712	586	530	787	567	406	756	375
ENSMUSG00000006058	Snf8	protein_coding	553	465	495	487	390	375	433	433
ENSMUSG00000006095	Tbcb	protein_coding	836	862	715	624	493	474	591	678
ENSMUSG00000006127	Inpp5k	protein_coding	1293	1006	1026	915	1226	1015	1400	1254
ENSMUSG00000006134	Crkl	protein_coding	1524	1343	1051	1106	1335	1090	1640	1492
ENSMUSG00000006143	Upk3bl	protein_coding	27	0	12	21	13	6	20	16
ENSMUSG00000006154	Eps8l1	protein_coding	2471	2637	2413	1586	1924	1692	1836	1718
ENSMUSG00000006169	Clint1	protein_coding	5147	5201	5202	3962	4078	4253	5325	7733
ENSMUSG00000006179	Prss16	protein_coding	5	3	32	3	13	10	12	2
ENSMUSG00000006191	Cdkal1	protein_coding	560	664	806	343	543	482	609	600
ENSMUSG00000006205	Htra1	protein_coding	32	25	0	59	67	67	86	50
ENSMUSG00000006215	Zbtb17	protein_coding	889	964	715	691	730	655	646	699
ENSMUSG00000006218	Fam131c	protein_coding	2	13	0	17	48	15	27	15
ENSMUSG00000006219	Fblim1	protein_coding	1171	1006	936	838	589	523	981	514
ENSMUSG00000006221	Hspb7	protein_coding	6	0	0	19	7	2	0	0
ENSMUSG00000006235	Epor	protein_coding	18	0	26	0	26	26	15	15
ENSMUSG00000006241	Ccdc159	protein_coding	40	11	31	33	65	43	38	36
ENSMUSG00000006262	Mob1b	protein_coding	1791	2188	1805	1439	1192	1397	1719	2283
ENSMUSG00000006269	Atp6v1b1	protein_coding	0	0	15	25	41	38	41	21
ENSMUSG00000006273	Atp6v1b2	protein_coding	3405	2710	2820	2619	2783	2747	1737	2368
ENSMUSG00000006276	Eps15l1	protein_coding	2066	1636	1751	1748	1912	1516	2301	2012
ENSMUSG00000006281	Tep1	protein_coding	2626	2410	2509	1988	2244	2136	2152	2019
ENSMUSG00000006288	Ttc5	protein_coding	1326	1492	1417	992	1253	1076	1035	1301
ENSMUSG00000006289	Osgep	protein_coding	563	474	471	349	503	437	463	381
ENSMUSG00000006299	Aamp	protein_coding	3505	3041	3282	2564	2957	2377	2629	2894
ENSMUSG00000006301	Tmbim1	protein_coding	7901	6992	6815	6237	3969	3618	3816	4590
ENSMUSG00000006304	Arpc2	protein_coding	8455	9239	7867	6198	6925	7010	7128	8294
ENSMUSG00000006307	Kmt2b	protein_coding	5278	4526	4350	3217	4472	3518	4388	3762
ENSMUSG00000006310	Zbtb32	protein_coding	14	44	0	11	29	24	35	14
ENSMUSG00000006313	Upk1a	protein_coding	6	12	23	0	18	9	16	11
ENSMUSG00000006315	Tmem147	protein_coding	821	1175	901	901	721	740	801	737
ENSMUSG00000006333	Rps9	protein_coding	11400	9331	10225	10462	12015	10474	14172	11641
ENSMUSG00000006335	Tfpt	protein_coding	270	298	385	203	244	306	228	328
ENSMUSG00000006342	Susd2	protein_coding	36	68	49	40	56	51	35	40
ENSMUSG00000006344	Ggt5	protein_coding	32	10	13	38	36	30	10	31
ENSMUSG00000006345	Ggt1	protein_coding	26	24	17	40	30	40	66	67
ENSMUSG00000006356	Crip2	protein_coding	2617	2155	2280	3055	4552	2426	5058	2916
ENSMUSG00000006360	Crip1	protein_coding	5019	3925	4650	2267	3436	2114	2502	1789
ENSMUSG00000006362	Cbfa2t3	protein_coding	253	148	125	171	398	453	188	104
ENSMUSG00000006369	Fbln1	protein_coding	46	152	112	65	22	23	5	7
ENSMUSG00000006373	Pgrmc1	protein_coding	1691	1449	1527	1545	1422	1276	1684	1594
ENSMUSG00000006378	Gcat	protein_coding	34	49	29	27	16	37	24	23
ENSMUSG00000006386	Tek	protein_coding	225	117	130	79	85	133	116	93
ENSMUSG00000006389	Mpl	protein_coding	6	0	0	4	4	6	16	2
ENSMUSG00000006390	Elovl1	protein_coding	1884	1493	1844	1230	1221	815	1350	952
ENSMUSG00000006392	Med8	protein_coding	651	486	676	379	492	380	482	661
ENSMUSG00000006395	Hyi	protein_coding	201	142	247	141	248	252	241	258
ENSMUSG00000006398	Cdc20	protein_coding	475	340	380	242	143	172	149	160
ENSMUSG00000006403	Adamts4	protein_coding	2	12	16	0	7	3	2	6
ENSMUSG00000006411	Nectin4	protein_coding	3350	2485	2461	2712	2078	2007	2178	2704
ENSMUSG00000006412	Pfdn2	protein_coding	768	576	923	566	884	791	792	1159
ENSMUSG00000006418	Rnf114	protein_coding	1751	1404	1706	1354	1640	1360	1481	1972
ENSMUSG00000006423	Steep1	protein_coding	790	1239	1031	808	801	855	861	1251
ENSMUSG00000006435	Neurl1a	protein_coding	89	78	62	71	227	87	193	93
ENSMUSG00000006442	Srm	protein_coding	349	326	308	362	296	247	483	238
ENSMUSG00000006445	Epha2	protein_coding	13567	9722	11692	8132	11147	9244	9127	6988
ENSMUSG00000006456	Rbm14	protein_coding	1265	1135	745	880	1007	791	1129	1000
ENSMUSG00000006462	A530013C23Rik	lncRNA	192	169	200	156	206	202	162	210
ENSMUSG00000006463	Zdhhc24	protein_coding	215	136	171	195	100	77	214	169
ENSMUSG00000006464	Bbs1	protein_coding	237	301	378	338	551	416	610	485
ENSMUSG00000006469	Slc34a3	protein_coding	12	0	8	0	4	2	3	3
ENSMUSG00000006471	Ndor1	protein_coding	523	418	468	284	433	322	418	323
ENSMUSG00000006476	Nsmf	protein_coding	2016	1833	1611	1423	1564	1230	1567	1155
ENSMUSG00000006494	Pdk1	protein_coding	1143	1155	1017	1087	851	1003	984	1164
ENSMUSG00000006498	Ptbp1	protein_coding	9377	6486	5751	7259	7086	5526	8654	5915
ENSMUSG00000006517	Mvd	protein_coding	292	256	300	430	269	216	143	244
ENSMUSG00000006519	Cyba	protein_coding	3130	2160	2340	2045	2407	1970	1448	1971
ENSMUSG00000006526	Stimate	protein_coding	590	462	360	476	565	660	589	511
ENSMUSG00000006527	Sfmbt1	protein_coding	657	553	509	501	635	693	863	1067
ENSMUSG00000006529	Itih1	protein_coding	21	19	78	16	70	44	70	15
ENSMUSG00000006538	Ihh	protein_coding	3888	2793	2765	2937	1488	1375	2244	1550
ENSMUSG00000006542	Prkag3	protein_coding	2	54	20	14	5	2	5	3
ENSMUSG00000006546	Cryba2	protein_coding	26	68	0	1	14	10	12	11
ENSMUSG00000006567	Atp7b	protein_coding	2593	3494	2585	4827	5318	4217	6774	5129
ENSMUSG00000006574	Slc4a1	protein_coding	0	22	0	2	3	51	1	0
ENSMUSG00000006575	Rundc3a	protein_coding	29	11	96	36	20	21	31	19
ENSMUSG00000006576	Slc4a3	protein_coding	283	229	146	290	651	348	560	370
ENSMUSG00000006585	Cdt1	protein_coding	369	284	334	262	264	253	270	186
ENSMUSG00000006586	Runx1t1	protein_coding	18	0	1	8	12	10	5	6
ENSMUSG00000006587	Snai3	protein_coding	30	23	0	4	14	6	10	6
ENSMUSG00000006589	Aprt	protein_coding	1254	648	1147	701	593	396	536	306
ENSMUSG00000006599	Gtf2h1	protein_coding	952	870	975	805	881	914	855	1159
ENSMUSG00000006611	Hfe	protein_coding	196	194	59	164	162	142	62	99
ENSMUSG00000006638	Abhd1	protein_coding	33	61	45	36	40	27	39	27
ENSMUSG00000006641	Slc5a6	protein_coding	176	215	62	140	165	164	188	170
ENSMUSG00000006642	Tcf23	protein_coding	211	155	139	70	4	7	5	21
ENSMUSG00000006651	Aplp1	protein_coding	31	77	8	18	30	35	20	19
ENSMUSG00000006673	Qrich1	protein_coding	2274	2116	2149	2012	2169	2087	2763	2398
ENSMUSG00000006675	P4htm	protein_coding	18	43	20	70	95	85	75	45
ENSMUSG00000006676	Usp19	protein_coding	5281	4689	4834	4274	4811	4025	4548	4495
ENSMUSG00000006678	Pola1	protein_coding	442	490	349	279	547	519	497	580
ENSMUSG00000006699	Cdc42	protein_coding	4044	3557	3598	3462	3847	3439	4785	4625
ENSMUSG00000006705	Pknox1	protein_coding	339	316	270	239	303	227	376	297
ENSMUSG00000006711	D130043K22Rik	protein_coding	3	0	0	0	21	5	9	5
ENSMUSG00000006715	Gmnn	protein_coding	127	216	132	64	119	95	103	166
ENSMUSG00000006717	Acot13	protein_coding	205	280	120	195	152	141	177	205
ENSMUSG00000006720	Zfp184	protein_coding	52	11	29	34	63	66	111	76
ENSMUSG00000006724	Cyp27b1	protein_coding	17	13	0	1	32	16	22	13
ENSMUSG00000006728	Cdk4	protein_coding	2157	1804	1668	2207	2132	1820	2539	1847
ENSMUSG00000006731	B4galnt1	protein_coding	5024	2946	2823	3292	1985	1480	3123	2092
ENSMUSG00000006732	Mettl1	protein_coding	395	326	518	379	430	420	420	325
ENSMUSG00000006736	Tspan31	protein_coding	1105	1010	990	888	782	665	1098	869
ENSMUSG00000006740	Kif5b	protein_coding	5263	5874	5283	4207	3785	3983	5029	6429
ENSMUSG00000006763	Saal1	protein_coding	374	255	236	258	293	259	341	310
ENSMUSG00000006764	Tph2	protein_coding	1	0	21	0	7	2	0	0
ENSMUSG00000006777	Krt23	protein_coding	4235	4358	4643	3063	2587	2469	3076	3125
ENSMUSG00000006782	Cnp	protein_coding	642	760	831	875	674	676	856	670
ENSMUSG00000006784	Odad4	protein_coding	44	15	54	64	165	52	138	76
ENSMUSG00000006800	Sulf2	protein_coding	2702	2780	2646	3072	1867	1328	1451	1797
ENSMUSG00000006818	Sod2	protein_coding	1683	2134	1931	1611	1473	1513	1580	2025
ENSMUSG00000006850	Tmco6	protein_coding	423	280	324	285	372	306	412	322
ENSMUSG00000006906	Stambp	protein_coding	445	454	493	362	358	326	512	450
ENSMUSG00000006920	Ezh1	protein_coding	1566	1268	1102	1196	1417	1330	1693	1670
ENSMUSG00000006930	Hap1	protein_coding	857	991	1418	733	909	767	747	460
ENSMUSG00000006931	P3h4	protein_coding	587	344	566	471	470	302	652	371
ENSMUSG00000006932	Ctnnb1	protein_coding	33208	29544	31472	22143	26650	22582	27404	29841
ENSMUSG00000006941	Eif1b	protein_coding	514	489	439	335	522	412	487	543
ENSMUSG00000006958	Chrd	protein_coding	86	16	41	67	18	17	25	71
ENSMUSG00000006998	Psmd2	protein_coding	5035	5213	5660	4473	3914	3816	3636	4317
ENSMUSG00000007021	Syngr3	protein_coding	0	0	30	0	6	1	4	3
ENSMUSG00000007029	Vars	protein_coding	4750	6058	6801	7672	5860	5057	5304	4426
ENSMUSG00000007030	Vwa7	protein_coding	417	129	274	142	242	139	397	228
ENSMUSG00000007034	Slc44a4	protein_coding	3461	3136	3396	3047	1754	1706	2538	3103
ENSMUSG00000007035	Msh5	protein_coding	578	217	274	191	287	204	324	290
ENSMUSG00000007036	Abhd16a	protein_coding	2223	1922	2040	1677	1494	1242	1480	1221
ENSMUSG00000007038	Neu1	protein_coding	1854	1321	1188	1111	1320	851	1249	1069
ENSMUSG00000007039	Ddah2	protein_coding	864	646	600	411	1548	1059	1465	922
ENSMUSG00000007041	Clic1	protein_coding	7649	5499	6272	5525	4886	3380	5966	4685
ENSMUSG00000007050	Lsm2	protein_coding	265	86	125	163	198	153	177	150
ENSMUSG00000007080	Pole	protein_coding	255	188	161	220	185	173	241	146
ENSMUSG00000007097	Atp1a2	protein_coding	33	38	16	32	11	7	27	17
ENSMUSG00000007207	Stx1a	protein_coding	48	0	48	26	210	125	137	151
ENSMUSG00000007216	Zfp775	protein_coding	98	78	59	108	88	75	131	99
ENSMUSG00000007279	Scube2	protein_coding	8	0	14	0	3	1	0	1
ENSMUSG00000007338	Mrpl49	protein_coding	392	274	441	233	318	296	398	421
ENSMUSG00000007379	Dennd2c	protein_coding	274	239	245	221	245	250	336	298
ENSMUSG00000007411	Mark3	protein_coding	1834	2036	1962	1295	1464	1338	1745	1840
ENSMUSG00000007415	Gatad1	protein_coding	1322	1068	1333	1160	1013	940	1364	1391
ENSMUSG00000007440	Pcdha10	protein_coding	0	26	0	0	0	0	0	0
ENSMUSG00000007458	M6pr	protein_coding	5147	4797	4966	3990	4119	4201	4243	4976
ENSMUSG00000007476	Lrrc8a	protein_coding	1132	1267	956	739	982	846	1085	1261
ENSMUSG00000007564	Ppp2r1a	protein_coding	3765	2956	2808	3394	3486	2778	4882	3335
ENSMUSG00000007570	Fance	protein_coding	516	638	677	518	630	608	573	532
ENSMUSG00000007589	Tinf2	protein_coding	483	509	287	388	539	436	514	491
ENSMUSG00000007591	Tssk4	protein_coding	6	23	0	10	11	21	30	19
ENSMUSG00000007594	Hapln4	protein_coding	12	9	0	4	3	7	3	3
ENSMUSG00000007603	Dus3l	protein_coding	922	703	766	553	716	550	892	547
ENSMUSG00000007610	Gtpbp3	protein_coding	582	531	503	495	463	326	503	426
ENSMUSG00000007613	Tgfbr1	protein_coding	1664	1426	1658	1041	2006	2098	1839	2486
ENSMUSG00000007617	Homer1	protein_coding	518	425	398	373	524	448	380	509
ENSMUSG00000007646	Rad51c	protein_coding	28	0	21	2	15	20	9	15
ENSMUSG00000007655	Cav1	protein_coding	485	286	194	229	685	369	560	618
ENSMUSG00000007656	Arpp19	protein_coding	683	666	717	576	777	747	863	1124
ENSMUSG00000007659	Bcl2l1	protein_coding	4936	4098	4410	3362	4441	3247	5108	4592
ENSMUSG00000007670	Khsrp	protein_coding	5691	5407	5932	5338	5168	5132	6153	5395
ENSMUSG00000007682	Dio2	protein_coding	7	15	15	0	2	4	1	2
ENSMUSG00000007721	Ccdc124	protein_coding	684	673	758	450	434	432	360	552
ENSMUSG00000007739	Cct4	protein_coding	2512	2551	2515	2430	2327	2403	2931	3123
ENSMUSG00000007777	0610009B22Rik	protein_coding	181	320	248	107	124	93	158	271
ENSMUSG00000007783	Cpt1c	protein_coding	50	12	79	10	155	74	92	79
ENSMUSG00000007812	Zfp655	protein_coding	605	662	654	565	636	706	857	821
ENSMUSG00000007815	Rhoa	protein_coding	7477	7234	8513	6091	6924	6790	7789	10110
ENSMUSG00000007817	Zmiz1	protein_coding	5788	4473	4577	5135	5978	4615	8817	4925
ENSMUSG00000007827	Ankrd26	protein_coding	154	208	97	143	278	260	306	388
ENSMUSG00000007833	Aldh16a1	protein_coding	1436	1040	1008	1013	872	788	868	692
ENSMUSG00000007836	Hnrnpa0	protein_coding	4101	3560	3542	3353	3833	3837	4430	4137
ENSMUSG00000007837	Prrg2	protein_coding	527	431	397	331	421	282	402	288
ENSMUSG00000007850	Hnrnph1	protein_coding	6019	7157	7303	5025	6637	6268	5249	7999
ENSMUSG00000007867	Ift43	protein_coding	286	314	266	270	324	308	365	401
ENSMUSG00000007872	Id3	protein_coding	1534	1056	873	1764	800	715	855	772
ENSMUSG00000007877	Tcap	protein_coding	4	23	0	4	9	10	6	5
ENSMUSG00000007880	Arid1a	protein_coding	7532	5238	5732	5946	6276	5648	8879	6158
ENSMUSG00000007888	Crlf1	protein_coding	35	5	32	5	15	6	3	2
ENSMUSG00000007891	Ctsd	protein_coding	15078	11495	7907	9717	14610	8683	7042	6990
ENSMUSG00000007892	Rplp1	protein_coding	7621	5386	5801	6562	5901	5044	7870	4088
ENSMUSG00000007908	Hmgcll1	protein_coding	383	302	384	338	321	328	461	526
ENSMUSG00000007944	Ttc9b	protein_coding	11	0	0	0	3	4	0	1
ENSMUSG00000007950	Abhd8	protein_coding	153	165	186	144	184	181	249	224
ENSMUSG00000007987	Ift22	protein_coding	355	194	407	258	411	281	511	489
ENSMUSG00000007989	Fzd3	protein_coding	555	633	603	568	658	749	1189	1197
ENSMUSG00000008028	1700008O03Rik	protein_coding	2	19	0	9	3	2	6	3
ENSMUSG00000008035	Mid1ip1	protein_coding	3404	2251	3258	2131	1950	1762	2464	2451
ENSMUSG00000008036	Ap2s1	protein_coding	1184	1008	1009	941	748	699	823	600
ENSMUSG00000008090	Fgfrl1	protein_coding	401	331	298	465	435	400	547	341
ENSMUSG00000008129	Brme1	protein_coding	10	9	0	2	27	28	23	11
ENSMUSG00000008136	Fhl2	protein_coding	1043	959	824	1085	286	236	386	179
ENSMUSG00000008140	Emc10	protein_coding	1838	1566	1446	1672	1411	1269	1608	1174
ENSMUSG00000008153	Clstn3	protein_coding	9	23	51	0	93	62	94	48
ENSMUSG00000008167	Fbxw9	protein_coding	1309	1103	1354	1032	1470	1041	1416	1117
ENSMUSG00000008193	Spib	protein_coding	1159	1646	1984	1295	641	506	1159	666
ENSMUSG00000008200	Fnbp4	protein_coding	2155	2280	2304	1390	2146	2099	2005	2178
ENSMUSG00000008206	Cers4	protein_coding	106	127	32	125	249	335	315	236
ENSMUSG00000008226	Scrn3	protein_coding	153	49	89	150	111	98	168	173
ENSMUSG00000008301	Phax	protein_coding	593	585	518	464	536	519	653	764
ENSMUSG00000008305	Tle1	protein_coding	992	809	638	568	772	610	908	675
ENSMUSG00000008307	1700109H08Rik	protein_coding	69	106	123	75	116	82	156	129
ENSMUSG00000008318	Relt	protein_coding	106	100	107	51	205	140	68	94
ENSMUSG00000008333	Snrpb2	protein_coding	325	501	336	430	370	389	410	549
ENSMUSG00000008348	Ubc	protein_coding	4978	3589	3953	4468	3664	3332	2969	2082
ENSMUSG00000008373	Prpf31	protein_coding	863	852	1086	705	801	908	760	970
ENSMUSG00000008384	Sertad1	protein_coding	1483	1364	1491	1612	2308	1820	1452	966
ENSMUSG00000008393	Carhsp1	protein_coding	2592	2311	1751	2036	1944	1929	2440	2073
ENSMUSG00000008398	Elk3	protein_coding	813	924	660	787	841	667	1092	1027
ENSMUSG00000008429	Herpud2	protein_coding	1079	806	1104	987	1020	915	1204	992
ENSMUSG00000008435	Rdh13	protein_coding	1229	975	1113	718	539	506	650	755
ENSMUSG00000008438	Adam21	protein_coding	4	12	14	2	11	2	6	9
ENSMUSG00000008450	Nutf2	protein_coding	316	380	292	327	285	196	386	330
ENSMUSG00000008461	Fut1	protein_coding	0	11	14	3	3	10	10	5
ENSMUSG00000008475	Arpc5	protein_coding	4079	3982	4821	3410	3243	3230	2888	4438
ENSMUSG00000008482	Rnf151	protein_coding	9	45	0	12	15	20	15	13
ENSMUSG00000008496	Pou2f2	protein_coding	80	9	80	132	92	72	54	96
ENSMUSG00000008540	Mgst1	protein_coding	940	620	778	735	1117	775	1846	1376
ENSMUSG00000008575	Nfib	protein_coding	4471	5190	4234	4481	5979	6129	7577	7860
ENSMUSG00000008601	Rab25	protein_coding	2777	1879	2054	1869	1282	921	1996	1293
ENSMUSG00000008604	Ubqln4	protein_coding	3160	2982	2360	2450	1825	1679	2514	2113
ENSMUSG00000008658	Rbfox1	protein_coding	0	0	34	10	0	0	0	0
ENSMUSG00000008668	Rps18	protein_coding	5897	8230	7982	7587	9283	10078	6979	7958
ENSMUSG00000008682	Rpl10	protein_coding	6767	4366	5049	6631	6285	5222	11940	5639
ENSMUSG00000008683	Rps15a	protein_coding	1922	1797	1554	2042	2201	1828	3686	1707
ENSMUSG00000008690	Ncaph2	protein_coding	2131	1555	1698	1454	1608	1361	1780	1632
ENSMUSG00000008730	Hipk1	protein_coding	6250	6185	6015	4814	5528	4706	6539	8026
ENSMUSG00000008734	Gprc5b	protein_coding	84	162	96	439	118	134	223	182
ENSMUSG00000008763	Man1a2	protein_coding	2906	3287	3272	2640	2088	2059	2879	3919
ENSMUSG00000008822	Acyp1	protein_coding	88	54	73	94	169	94	130	136
ENSMUSG00000008845	Cd163	protein_coding	7	44	0	112	36	21	9	35
ENSMUSG00000008855	Hdac5	protein_coding	4431	2952	3357	3064	4003	2792	3624	3393
ENSMUSG00000008859	Rala	protein_coding	1215	1214	1387	773	926	829	1047	1434
ENSMUSG00000008892	Vdac3	protein_coding	1203	1260	1109	1064	886	849	1277	1473
ENSMUSG00000008958	Vps72	protein_coding	1291	976	1422	1043	1055	1025	1188	1197
ENSMUSG00000008976	Gabpa	protein_coding	928	736	889	603	711	815	1002	1202
ENSMUSG00000008999	Bmp7	protein_coding	102	91	113	210	296	273	761	228
ENSMUSG00000009013	Dynll1	protein_coding	2690	2103	1953	1935	1836	1344	2941	2436
ENSMUSG00000009030	Pdcl	protein_coding	790	718	931	830	813	836	816	1212
ENSMUSG00000009035	Tmem184b	protein_coding	1601	1299	1277	1103	1222	820	1543	940
ENSMUSG00000009073	Nf2	protein_coding	2836	2597	3069	2772	1998	2318	2880	3119
ENSMUSG00000009076	Zmat5	protein_coding	201	235	118	191	235	224	237	217
ENSMUSG00000009079	Ewsr1	protein_coding	4545	4868	4767	3978	4749	4546	4364	5222
ENSMUSG00000009090	Ap1b1	protein_coding	2616	1998	2256	2104	1616	1539	2476	1881
ENSMUSG00000009092	Derl3	protein_coding	1	23	71	18	20	21	17	19
ENSMUSG00000009097	Tbx1	protein_coding	297	304	185	323	326	260	406	300
ENSMUSG00000009112	Bcl2l13	protein_coding	975	760	1033	869	799	819	1014	1052
ENSMUSG00000009114	2610028H24Rik	protein_coding	41	21	23	20	44	18	24	27
ENSMUSG00000009145	Dqx1	protein_coding	574	333	582	268	248	191	253	199
ENSMUSG00000009185	Ccl8	protein_coding	0	0	0	92	6	5	6	0
ENSMUSG00000009207	Lnpk	protein_coding	207	226	213	135	188	154	177	215
ENSMUSG00000009210	Prr29	protein_coding	17	24	0	9	22	14	5	11
ENSMUSG00000009246	Trpm5	protein_coding	5079	7335	9487	4384	3085	2734	3285	1689
ENSMUSG00000009248	Ascl2	protein_coding	24	20	104	7	30	15	35	18
ENSMUSG00000009281	Rarres2	protein_coding	17	20	0	6	19	15	6	1
ENSMUSG00000009291	Pttg1ip	protein_coding	11536	12269	13522	10654	4986	6112	4928	6423
ENSMUSG00000009292	Trpm2	protein_coding	52	126	61	133	106	91	43	75
ENSMUSG00000009293	Ube2g2	protein_coding	1053	1024	1278	982	947	884	789	1109
ENSMUSG00000009376	Met	protein_coding	3669	3345	3307	3626	3156	3510	4744	4504
ENSMUSG00000009378	Slc16a12	protein_coding	300	310	135	506	607	555	1035	789
ENSMUSG00000009394	Syn2	protein_coding	14	12	0	12	12	4	2	1
ENSMUSG00000009406	Elk1	protein_coding	314	344	187	219	292	223	311	259
ENSMUSG00000009418	Nav1	protein_coding	459	698	535	709	972	886	687	545
ENSMUSG00000009470	Tnpo1	protein_coding	4798	4683	4806	4222	4682	4880	5376	5890
ENSMUSG00000009535	Rnmt	protein_coding	760	652	794	598	748	683	733	943
ENSMUSG00000009545	Kcnq1	protein_coding	2465	2169	2533	3469	1935	1886	3553	3602
ENSMUSG00000009549	Srp14	protein_coding	455	534	542	419	475	336	548	488
ENSMUSG00000009555	Cdk9	protein_coding	1535	961	1294	1045	1423	1083	1510	1406
ENSMUSG00000009563	Tor2a	protein_coding	708	336	274	580	391	338	514	334
ENSMUSG00000009566	Fpgs	protein_coding	451	251	281	222	423	379	533	352
ENSMUSG00000009569	Mrtfb	protein_coding	1918	1704	1473	1690	1767	1621	2749	2205
ENSMUSG00000009575	Cbx5	protein_coding	4039	4696	4882	3706	3753	3937	4763	5949
ENSMUSG00000009585	Apobec3	protein_coding	2724	2496	2715	1949	2409	1970	3788	3080
ENSMUSG00000009614	Sardh	protein_coding	408	407	262	566	537	545	733	432
ENSMUSG00000009621	Vav2	protein_coding	2275	1908	1311	1422	2124	1922	2061	1977
ENSMUSG00000009628	Tex15	protein_coding	15	0	0	25	17	11	28	12
ENSMUSG00000009630	Ppp2cb	protein_coding	1628	1355	1353	1099	1386	1364	1867	1915
ENSMUSG00000009633	G0s2	protein_coding	19	78	99	125	56	69	27	90
ENSMUSG00000009640	Dmap1	protein_coding	357	346	346	228	313	248	387	298
ENSMUSG00000009646	Pla2g12b	protein_coding	119	115	134	65	11	16	11	8
ENSMUSG00000009647	Mcu	protein_coding	2891	2527	2410	1849	1221	1029	1787	1575
ENSMUSG00000009654	Oit3	protein_coding	10	26	2	22	6	15	12	2
ENSMUSG00000009670	Tex11	protein_coding	3	0	0	2	9	16	2	4
ENSMUSG00000009681	Bcr	protein_coding	3267	2393	3308	2371	3002	2470	3469	2734
ENSMUSG00000009687	Fxyd5	protein_coding	695	547	284	368	792	488	317	451
ENSMUSG00000009731	Kcnd1	protein_coding	55	47	17	3	48	39	96	68
ENSMUSG00000009733	Tfcp2	protein_coding	450	408	492	405	512	479	608	636
ENSMUSG00000009739	Pou6f1	protein_coding	397	395	522	466	1034	910	809	656
ENSMUSG00000009741	Ubp1	protein_coding	2441	2334	1988	1835	1970	1818	1798	2239
ENSMUSG00000009772	Nuak2	protein_coding	387	387	387	391	608	503	600	700
ENSMUSG00000009828	Cilk1	protein_coding	3613	3302	3505	2789	1387	1581	2846	2995
ENSMUSG00000009863	Sdhb	protein_coding	734	637	527	590	661	553	828	674
ENSMUSG00000009894	Snap47	protein_coding	364	231	354	316	295	225	427	252
ENSMUSG00000009905	Kdsr	protein_coding	2428	1949	2054	1996	1815	1634	2312	2444
ENSMUSG00000009907	Vps4b	protein_coding	2622	2843	3152	2149	2149	2183	2472	3299
ENSMUSG00000009927	Rps25	protein_coding	2277	1770	1713	2180	2384	2205	4538	4294
ENSMUSG00000009995	Tafazzin	protein_coding	1362	1328	1353	842	1064	978	1119	1128
ENSMUSG00000010021	Kif19a	protein_coding	22	77	84	125	194	139	140	145
ENSMUSG00000010025	Aldh3a2	protein_coding	4713	3574	4028	3477	1744	1567	2253	2336
ENSMUSG00000010044	Zmynd10	protein_coding	30	50	21	32	99	29	42	33
ENSMUSG00000010045	Tmem115	protein_coding	1242	992	780	1008	871	638	1060	777
ENSMUSG00000010047	Hyal2	protein_coding	867	616	742	585	698	451	929	478
ENSMUSG00000010048	Ifrd2	protein_coding	977	1096	1564	861	740	655	998	722
ENSMUSG00000010051	Hyal1	protein_coding	245	168	204	207	214	155	235	136
ENSMUSG00000010054	Tusc2	protein_coding	936	549	520	475	586	443	765	511
ENSMUSG00000010057	Nprl2	protein_coding	238	189	51	150	179	164	220	133
ENSMUSG00000010064	Slc38a3	protein_coding	18	30	16	0	31	25	28	15
ENSMUSG00000010066	Cacna2d2	protein_coding	56	99	256	55	67	28	76	26
ENSMUSG00000010067	Rassf1	protein_coding	1577	1843	1839	1506	1523	1479	1897	1747
ENSMUSG00000010080	Epn3	protein_coding	6428	3751	4513	2685	2316	1925	3467	2783
ENSMUSG00000010095	Slc3a2	protein_coding	1967	1621	1222	1714	1858	1507	1886	2105
ENSMUSG00000010097	Nxf1	protein_coding	2863	3162	3195	1911	2778	2063	2426	2500
ENSMUSG00000010110	Stx5a	protein_coding	1819	1882	1684	1689	1676	1548	1678	1680
ENSMUSG00000010136	Pifo	protein_coding	0	0	0	55	27	7	14	22
ENSMUSG00000010142	Tnfrsf13b	protein_coding	115	144	57	67	146	155	48	101
ENSMUSG00000010154	Spire2	protein_coding	2447	1571	2684	1304	725	585	650	776
ENSMUSG00000010175	Prox1	protein_coding	96	149	193	98	108	103	334	168
ENSMUSG00000010277	Bltp2	protein_coding	9555	8544	8278	7035	5544	5106	8331	7573
ENSMUSG00000010290	AI597479	protein_coding	374	403	467	301	399	432	455	587
ENSMUSG00000010307	Tmem86a	protein_coding	251	262	127	119	366	236	276	169
ENSMUSG00000010342	Tex14	protein_coding	31	0	26	24	17	33	18	19
ENSMUSG00000010358	Ifi35	protein_coding	513	404	601	428	325	319	262	295
ENSMUSG00000010362	Rdm1	protein_coding	215	237	280	217	192	151	141	119
ENSMUSG00000010376	Nedd8	protein_coding	947	824	1044	821	840	789	582	855
ENSMUSG00000010392	Gosr1	protein_coding	1102	947	1079	1088	964	937	1229	1420
ENSMUSG00000010406	Mrpl52	protein_coding	822	531	482	698	648	532	791	354
ENSMUSG00000010453	Kansl3	protein_coding	1852	1881	2080	1558	1675	1426	2069	1735
ENSMUSG00000010461	Eya4	protein_coding	0	0	0	1	12	8	2	1
ENSMUSG00000010492	Uckl1os	lncRNA	0	8	0	8	12	0	6	5
ENSMUSG00000010517	Faf1	protein_coding	1291	1009	1075	857	890	857	1130	1083
ENSMUSG00000010538	Tsacc	protein_coding	18	51	35	23	42	36	38	40
ENSMUSG00000010554	Mettl16	protein_coding	487	680	552	372	583	449	658	734
ENSMUSG00000010601	Apol7a	protein_coding	179	135	266	36	21	29	15	31
ENSMUSG00000010607	Pigyl	protein_coding	243	178	237	248	210	131	257	226
ENSMUSG00000010608	Rbm25	protein_coding	2105	2753	2491	2096	2461	2363	2717	3365
ENSMUSG00000010609	Psen2	protein_coding	852	417	676	534	514	516	552	586
ENSMUSG00000010651	Acaa1b	protein_coding	155	59	98	29	49	38	33	46
ENSMUSG00000010660	Plcd1	protein_coding	317	195	211	180	180	139	183	150
ENSMUSG00000010663	Fads1	protein_coding	291	136	137	219	402	314	371	218
ENSMUSG00000010721	Lmbr1	protein_coding	433	435	402	293	410	371	499	643
ENSMUSG00000010751	Tnfrsf22	protein_coding	115	98	160	91	358	201	558	428
ENSMUSG00000010755	Cars	protein_coding	798	864	597	648	782	602	1018	987
ENSMUSG00000010760	Phlda2	protein_coding	148	41	103	77	93	88	118	39
ENSMUSG00000010830	Kdelr3	protein_coding	14	92	0	143	108	74	177	82
ENSMUSG00000010911	Apip	protein_coding	88	177	179	70	139	118	112	122
ENSMUSG00000010914	Pdhx	protein_coding	407	473	367	319	383	416	372	451
ENSMUSG00000010936	Vac14	protein_coding	940	895	1171	773	910	663	925	681
ENSMUSG00000011008	Mcoln2	protein_coding	77	154	133	182	76	84	45	68
ENSMUSG00000011034	Slc5a1	protein_coding	83	90	116	47	35	33	25	21
ENSMUSG00000011096	Akt1s1	protein_coding	1168	963	1152	1164	1043	921	1119	921
ENSMUSG00000011114	Tbrg1	protein_coding	2056	1820	1697	1694	1370	1388	1954	1991
ENSMUSG00000011148	Adssl1	protein_coding	90	138	53	180	215	190	155	133
ENSMUSG00000011154	Cfap161	protein_coding	23	0	0	0	7	2	3	2
ENSMUSG00000011158	Brf1	protein_coding	1361	1657	1717	1008	1476	1339	1339	1514
ENSMUSG00000011171	Vipr2	protein_coding	18	0	0	2	10	6	4	4
ENSMUSG00000011179	Odc1	protein_coding	2104	2407	2426	1785	2760	2587	2442	2280
ENSMUSG00000011254	Thg1l	protein_coding	183	215	182	159	192	180	194	255
ENSMUSG00000011256	Adam19	protein_coding	550	323	384	322	379	276	141	348
ENSMUSG00000011257	Pabpc4	protein_coding	2059	2376	2995	2409	2403	2287	2755	2958
ENSMUSG00000011263	Exoc3l2	protein_coding	8	0	0	2	10	6	21	6
ENSMUSG00000011267	Zfp296	protein_coding	86	61	36	88	132	87	132	68
ENSMUSG00000011305	Plin5	protein_coding	15	48	42	22	47	71	57	38
ENSMUSG00000011306	Sugp1	protein_coding	1060	941	1128	850	909	868	1225	1252
ENSMUSG00000011382	Dhdh	protein_coding	54	60	33	64	79	72	64	83
ENSMUSG00000011427	Zfp790	protein_coding	466	567	562	457	430	488	618	742
ENSMUSG00000011632	Pinlyp	protein_coding	0	12	0	0	4	5	3	1
ENSMUSG00000011658	Fuz	protein_coding	260	476	361	299	455	374	440	307
ENSMUSG00000011751	Sptbn4	protein_coding	38	24	4	6	19	22	20	27
ENSMUSG00000011752	Pgam1	protein_coding	704	362	357	526	623	475	652	505
ENSMUSG00000011831	Evi5	protein_coding	1287	879	1367	866	1424	1014	1753	1768
ENSMUSG00000011832	Evi5l	protein_coding	369	316	324	406	467	434	412	484
ENSMUSG00000011837	Snapc2	protein_coding	291	291	179	231	303	221	370	207
ENSMUSG00000011877	Git1	protein_coding	2613	1669	1768	1521	1994	1588	2642	1716
ENSMUSG00000011884	Gltp	protein_coding	1303	789	921	876	914	825	1015	776
ENSMUSG00000011958	Bnip2	protein_coding	1002	1222	1273	869	1066	996	811	1347
ENSMUSG00000011960	Ccnt1	protein_coding	1393	1454	1367	1299	1336	1154	1615	1841
ENSMUSG00000012017	Scarf2	protein_coding	600	402	594	874	1983	1512	2435	1413
ENSMUSG00000012076	Brms1l	protein_coding	263	375	443	231	242	297	267	434
ENSMUSG00000012114	Med15	protein_coding	2095	2014	2011	1796	1890	1545	2532	2053
ENSMUSG00000012117	Dhdds	protein_coding	853	915	915	847	791	638	955	931
ENSMUSG00000012123	Crybg2	protein_coding	705	634	743	469	642	409	381	203
ENSMUSG00000012126	Ubxn11	protein_coding	158	143	220	84	516	308	325	266
ENSMUSG00000012211	Tex22	protein_coding	8	15	0	3	6	11	11	10
ENSMUSG00000012296	Tjap1	protein_coding	580	671	540	436	621	567	667	679
ENSMUSG00000012350	Ehf	protein_coding	5756	7787	8055	6350	6086	6484	7620	10928
ENSMUSG00000012405	Rpl15	protein_coding	4264	3771	3763	4221	4257	3867	4712	4459
ENSMUSG00000012422	Tmem167	protein_coding	531	697	751	539	417	511	628	825
ENSMUSG00000012428	Steap4	protein_coding	34	50	17	138	177	226	104	624
ENSMUSG00000012429	Mplkip	protein_coding	436	417	393	385	342	294	580	432
ENSMUSG00000012443	Kif11	protein_coding	162	230	143	98	74	76	52	72
ENSMUSG00000012483	Rpa3	protein_coding	104	4	177	100	76	88	148	175
ENSMUSG00000012519	Mlkl	protein_coding	258	210	238	172	135	142	91	101
ENSMUSG00000012535	Tnpo3	protein_coding	2419	2774	2868	1855	2174	2195	2435	2720
ENSMUSG00000012609	Ttll5	protein_coding	537	893	728	598	724	650	742	743
ENSMUSG00000012640	Zfp715	protein_coding	432	409	342	289	376	317	401	465
ENSMUSG00000012848	Rps5	protein_coding	8151	6962	5980	7682	8689	7682	11100	6678
ENSMUSG00000012889	Podnl1	protein_coding	1	0	29	20	26	14	16	4
ENSMUSG00000013033	Adgrl1	protein_coding	194	96	138	285	730	412	1066	620
ENSMUSG00000013076	Amotl1	protein_coding	242	228	170	394	996	911	1285	738
ENSMUSG00000013089	Etv5	protein_coding	526	219	527	427	380	325	440	269
ENSMUSG00000013150	Gfod2	protein_coding	373	328	446	349	367	295	357	437
ENSMUSG00000013155	Enkd1	protein_coding	138	151	204	113	166	145	177	147
ENSMUSG00000013160	Atp6v0d1	protein_coding	1224	859	838	1070	997	820	1021	921
ENSMUSG00000013236	Ptprs	protein_coding	7619	5329	5323	6728	12488	9013	14986	7346
ENSMUSG00000013275	Slc41a1	protein_coding	773	626	702	872	900	801	1152	913
ENSMUSG00000013338	Fer1l4	protein_coding	8357	5954	7080	4208	1858	1509	1730	2248
ENSMUSG00000013418	B4galnt2	protein_coding	4	19	56	9	4	5	2	3
ENSMUSG00000013419	Zfp651	protein_coding	104	114	185	170	453	333	432	262
ENSMUSG00000013465	Nelfb	protein_coding	2676	2819	2799	1914	2176	2076	1948	2337
ENSMUSG00000013483	Card14	protein_coding	6	0	9	9	46	23	55	40
ENSMUSG00000013495	Tmem175	protein_coding	226	149	128	191	212	184	317	231
ENSMUSG00000013523	Bcas1	protein_coding	9879	10433	12410	7986	1759	2102	2100	2566
ENSMUSG00000013539	Tango2	protein_coding	147	151	140	154	159	121	210	169
ENSMUSG00000013584	Aldh1a2	protein_coding	30	15	0	56	89	184	6	12
ENSMUSG00000013593	Ndufs2	protein_coding	2782	3237	2682	2475	2249	2283	2294	2553
ENSMUSG00000013622	Atraid	protein_coding	564	316	386	447	470	394	625	518
ENSMUSG00000013629	Cad	protein_coding	849	802	684	899	1001	1105	1349	723
ENSMUSG00000013643	Lypd8	protein_coding	2236	1004	742	527	33	30	34	55
ENSMUSG00000013646	Sh3bp5l	protein_coding	1337	994	1177	718	811	735	696	874
ENSMUSG00000013662	Atad1	protein_coding	1614	2160	2115	1515	1800	1802	1722	2797
ENSMUSG00000013663	Pten	protein_coding	2875	2920	3241	2991	4413	4150	5923	6978
ENSMUSG00000013698	Pea15a	protein_coding	1176	1344	1737	1184	1178	992	1274	993
ENSMUSG00000013701	Timm23	protein_coding	540	302	430	540	460	377	531	657
ENSMUSG00000013707	Tnfaip8l2	protein_coding	58	45	48	29	91	41	19	44
ENSMUSG00000013736	Trnt1	protein_coding	369	558	477	444	470	464	580	744
ENSMUSG00000013766	Ly6g6e	protein_coding	187	149	122	61	51	40	36	29
ENSMUSG00000013787	Ehmt2	protein_coding	6489	5488	4494	4679	4967	4197	4987	5154
ENSMUSG00000013822	Elof1	protein_coding	773	494	448	662	616	472	775	549
ENSMUSG00000013833	Med16	protein_coding	1128	937	823	766	887	695	1114	672
ENSMUSG00000013846	St3gal1	protein_coding	2401	2206	2785	2785	3519	3166	3856	3705
ENSMUSG00000013858	Tmem259	protein_coding	3563	3216	3670	2633	2768	2310	2278	2032
ENSMUSG00000013878	Rnf170	protein_coding	300	338	211	219	202	272	339	451
ENSMUSG00000013973	Dedd	protein_coding	1007	855	670	694	742	567	896	886
ENSMUSG00000013974	Mcemp1	protein_coding	439	265	71	95	242	144	38	284
ENSMUSG00000013997	Nit1	protein_coding	1272	1457	1404	946	995	887	1158	1222
ENSMUSG00000014030	Pax5	protein_coding	31	0	17	25	51	24	18	9
ENSMUSG00000014039	Prdm15	protein_coding	763	971	525	446	586	524	714	656
ENSMUSG00000014074	Rnf168	protein_coding	667	793	748	556	543	544	696	806
ENSMUSG00000014075	Dynlt2b	protein_coding	92	114	102	72	141	119	109	113
ENSMUSG00000014077	Chp1	protein_coding	4419	3777	3638	3645	2891	2866	4141	4285
ENSMUSG00000014158	Trpv4	protein_coding	46	30	8	57	418	223	386	168
ENSMUSG00000014164	Klhl3	protein_coding	184	122	125	161	354	381	280	302
ENSMUSG00000014177	Tvp23b	protein_coding	777	829	935	910	629	704	679	989
ENSMUSG00000014195	Dnajc7	protein_coding	2091	1865	2197	1728	1946	1954	2154	3273
ENSMUSG00000014226	Cacybp	protein_coding	429	324	423	353	398	308	545	630
ENSMUSG00000014232	Cluap1	protein_coding	279	269	288	295	456	426	416	531
ENSMUSG00000014243	Zswim7	protein_coding	43	80	9	31	51	51	43	38
ENSMUSG00000014245	Pigl	protein_coding	178	145	137	269	137	142	221	182
ENSMUSG00000014294	Ndufa2	protein_coding	758	710	674	635	607	438	556	322
ENSMUSG00000014301	Pam16	protein_coding	167	198	148	172	193	138	200	146
ENSMUSG00000014303	Glis2	protein_coding	933	750	678	829	1289	972	1738	874
ENSMUSG00000014313	Cox6c	protein_coding	528	732	551	540	471	387	424	587
ENSMUSG00000014329	Bicc1	protein_coding	3312	3132	3333	3350	6364	5013	9963	7038
ENSMUSG00000014349	Ube2z	protein_coding	2655	2765	2562	1984	2106	1875	2421	2075
ENSMUSG00000014353	Tmem87b	protein_coding	1550	1782	1865	1261	1457	1552	1559	2176
ENSMUSG00000014355	Anapc1	protein_coding	2961	3055	2660	2554	2596	2771	3546	3649
ENSMUSG00000014361	Mertk	protein_coding	943	1008	357	422	863	621	135	499
ENSMUSG00000014402	Tsg101	protein_coding	905	899	661	659	790	581	1118	1015
ENSMUSG00000014418	Hps5	protein_coding	965	1208	1218	639	853	862	761	911
ENSMUSG00000014426	Map3k4	protein_coding	1777	1543	1531	1332	1459	1517	1745	1868
ENSMUSG00000014444	Piezo1	protein_coding	1865	1288	1000	1082	1523	1170	1702	1376
ENSMUSG00000014453	Blk	protein_coding	3	4	0	23	22	7	9	3
ENSMUSG00000014470	Rnf166	protein_coding	745	542	565	399	549	441	541	403
ENSMUSG00000014496	Ankrd28	protein_coding	1099	1236	1165	1209	1273	1276	1988	1964
ENSMUSG00000014498	Ankrd52	protein_coding	2611	2297	2589	2361	2292	2127	2948	2620
ENSMUSG00000014503	Pkd2l2	protein_coding	0	11	6	19	5	3	4	4
ENSMUSG00000014504	Srp19	protein_coding	208	179	308	213	232	160	290	340
ENSMUSG00000014543	Klra17	protein_coding	6	31	0	0	2	7	5	4
ENSMUSG00000014547	Wdfy2	protein_coding	775	894	651	781	870	695	860	880
ENSMUSG00000014550	Rbsn	protein_coding	790	548	1056	700	715	740	832	941
ENSMUSG00000014551	Mrps25	protein_coding	294	179	165	235	265	219	298	307
ENSMUSG00000014554	Dguok	protein_coding	421	275	329	289	242	261	417	351
ENSMUSG00000014592	Camta1	protein_coding	125	78	158	87	159	125	116	206
ENSMUSG00000014599	Csf1	protein_coding	362	504	593	955	785	995	515	1066
ENSMUSG00000014601	Strip1	protein_coding	1174	755	941	973	806	760	1101	896
ENSMUSG00000014602	Kif1a	protein_coding	144	170	56	84	384	215	215	300
ENSMUSG00000014606	Slc25a11	protein_coding	1245	1297	1109	1153	1187	968	1273	1038
ENSMUSG00000014609	Chrne	protein_coding	7	0	25	0	5	4	1	0
ENSMUSG00000014633	Cmc2	protein_coding	63	48	95	34	30	33	38	47
ENSMUSG00000014668	Chfr	protein_coding	1293	1373	1498	852	910	850	893	1218
ENSMUSG00000014686	Ceacam16	protein_coding	10	0	13	10	18	9	10	9
ENSMUSG00000014725	Adam28	protein_coding	2855	2834	2803	2073	428	635	664	744
ENSMUSG00000014748	Tex261	protein_coding	1800	1478	1297	1463	1198	1159	1669	1489
ENSMUSG00000014763	Fam120b	protein_coding	1657	1381	1382	1089	1125	911	1478	1446
ENSMUSG00000014767	Tbp	protein_coding	342	369	343	261	376	313	586	570
ENSMUSG00000014769	Psmb1	protein_coding	1380	1301	1158	1426	1150	1034	1518	1193
ENSMUSG00000014771	Pdcd2	protein_coding	337	273	208	274	200	150	306	234
ENSMUSG00000014773	Dll1	protein_coding	413	270	508	305	307	276	405	351
ENSMUSG00000014776	Nol3	protein_coding	12	5	4	12	16	15	10	10
ENSMUSG00000014778	Fhod1	protein_coding	2131	1683	1346	636	1697	1201	1782	1357
ENSMUSG00000014782	Plekhg4	protein_coding	0	17	0	0	5	4	10	4
ENSMUSG00000014786	Slc9a5	protein_coding	107	45	89	76	159	92	105	87
ENSMUSG00000014791	Elmo3	protein_coding	1534	1136	1348	1265	1460	1130	1600	1279
ENSMUSG00000014813	Stc1	protein_coding	4	0	73	18	437	122	689	390
ENSMUSG00000014837	Matcap1	protein_coding	140	89	91	158	199	158	238	125
ENSMUSG00000014846	Tppp3	protein_coding	1092	1168	1217	626	2064	940	1214	1058
ENSMUSG00000014850	Msh3	protein_coding	332	424	545	356	491	433	551	582
ENSMUSG00000014856	Tmem208	protein_coding	407	212	256	193	305	219	343	230
ENSMUSG00000014859	E2f4	protein_coding	1245	784	722	904	775	611	1066	785
ENSMUSG00000014867	Surf4	protein_coding	5286	5370	5389	5764	4239	4568	4139	4848
ENSMUSG00000014873	Surf2	protein_coding	419	444	404	242	426	396	382	422
ENSMUSG00000014905	Dnajb9	protein_coding	1023	997	774	942	896	902	866	1441
ENSMUSG00000014907	Naf1	protein_coding	279	213	284	237	372	288	321	247
ENSMUSG00000014932	Yes1	protein_coding	1206	1141	1095	1037	959	998	1008	1638
ENSMUSG00000014956	Ppp1cb	protein_coding	5029	5555	6007	4641	4660	5091	5189	8175
ENSMUSG00000014959	Gorasp2	protein_coding	1691	1823	1408	1961	1708	1416	2230	1920
ENSMUSG00000014980	Tsen15	protein_coding	117	106	53	62	91	106	131	125
ENSMUSG00000015002	Efr3a	protein_coding	1860	1735	1316	1446	1380	1421	2004	2090
ENSMUSG00000015013	Trappc2l	protein_coding	328	268	280	206	239	219	235	243
ENSMUSG00000015016	Acsf3	protein_coding	545	409	673	434	487	419	466	410
ENSMUSG00000015023	Ddx19a	protein_coding	841	775	790	704	819	825	1182	1188
ENSMUSG00000015027	Galns	protein_coding	357	351	343	330	214	202	265	201
ENSMUSG00000015053	Gata2	protein_coding	83	49	27	20	26	33	25	14
ENSMUSG00000015083	C8g	protein_coding	30	2	17	18	17	10	13	13
ENSMUSG00000015085	Entpd2	protein_coding	352	355	328	477	193	175	318	212
ENSMUSG00000015087	Rabl6	protein_coding	1762	1365	1615	1319	1389	1243	1570	1412
ENSMUSG00000015090	Ptgds	protein_coding	1	0	0	23	12	11	25	4
ENSMUSG00000015092	Edf1	protein_coding	1791	1854	1674	1311	1207	977	1242	1166
ENSMUSG00000015093	Clic3	protein_coding	313	326	241	230	165	123	286	160
ENSMUSG00000015094	Npdc1	protein_coding	2813	1921	2196	2353	1705	1313	1943	1262
ENSMUSG00000015095	Fbxw5	protein_coding	927	881	764	1019	872	786	1033	763
ENSMUSG00000015112	Slc25a13	protein_coding	454	337	448	353	372	316	529	399
ENSMUSG00000015120	Ube2i	protein_coding	3034	3414	3237	2855	3089	2802	3551	3571
ENSMUSG00000015126	Tsr3	protein_coding	205	178	171	165	172	118	215	194
ENSMUSG00000015127	Unkl	protein_coding	699	517	722	414	592	459	540	433
ENSMUSG00000015133	Lrrk1	protein_coding	6309	4777	4689	3949	4514	3491	5797	4423
ENSMUSG00000015134	Aldh1a3	protein_coding	97	210	242	75	434	198	293	339
ENSMUSG00000015143	Actn1	protein_coding	6584	7100	7284	6068	6877	5803	9448	7955
ENSMUSG00000015149	Sirt2	protein_coding	1300	1025	1075	935	1140	986	1194	1034
ENSMUSG00000015165	Hnrnpl	protein_coding	9048	7985	7724	7311	7163	6631	7388	6961
ENSMUSG00000015176	Nolc1	protein_coding	1069	970	945	707	865	804	1024	1058
ENSMUSG00000015189	Casd1	protein_coding	621	583	412	543	806	724	893	933
ENSMUSG00000015202	Cnksr3	protein_coding	950	593	593	589	670	658	689	613
ENSMUSG00000015214	Mtmr1	protein_coding	547	764	535	573	550	575	593	822
ENSMUSG00000015217	Hmgb3	protein_coding	394	381	584	343	355	419	385	458
ENSMUSG00000015222	Map2	protein_coding	735	1049	988	669	650	551	627	702
ENSMUSG00000015224	Cyp2j9	protein_coding	269	295	328	179	426	252	340	391
ENSMUSG00000015243	Abca1	protein_coding	1758	2081	1942	1815	3019	2078	2198	3182
ENSMUSG00000015247	Nipsnap3b	protein_coding	524	524	222	519	380	300	548	475
ENSMUSG00000015289	Lage3	protein_coding	255	229	261	227	242	212	329	321
ENSMUSG00000015290	Ubl4a	protein_coding	685	440	660	556	512	409	786	568
ENSMUSG00000015291	Gdi1	protein_coding	2955	2979	3452	2969	2647	2218	2311	2707
ENSMUSG00000015305	Sash1	protein_coding	3134	2922	2913	2460	2867	2400	2899	2918
ENSMUSG00000015312	Gadd45b	protein_coding	1631	1424	1385	1621	2140	1711	1173	1119
ENSMUSG00000015314	Slamf6	protein_coding	9	18	26	6	26	35	11	21
ENSMUSG00000015316	Slamf1	protein_coding	0	23	29	11	30	22	9	6
ENSMUSG00000015335	Zdhhc12	protein_coding	317	193	213	225	222	117	283	187
ENSMUSG00000015337	Endog	protein_coding	192	81	137	197	135	105	147	68
ENSMUSG00000015340	Cybb	protein_coding	2633	3218	1388	813	3918	3500	295	2416
ENSMUSG00000015341	Golga7	protein_coding	1089	1240	819	834	838	724	953	1035
ENSMUSG00000015342	Xk	protein_coding	233	154	119	94	96	86	112	105
ENSMUSG00000015354	Pcolce2	protein_coding	73	31	60	88	36	27	30	11
ENSMUSG00000015355	Cd48	protein_coding	70	89	57	23	102	103	32	54
ENSMUSG00000015357	Clpx	protein_coding	850	934	1112	825	891	872	876	1319
ENSMUSG00000015363	Trabd	protein_coding	1996	1348	2038	1764	1404	1358	1823	2085
ENSMUSG00000015377	Dennd6b	protein_coding	380	350	584	264	403	406	350	247
ENSMUSG00000015396	Cd83	protein_coding	171	361	175	123	422	348	44	34
ENSMUSG00000015401	Cltrn	protein_coding	0	0	0	3	17	22	69	29
ENSMUSG00000015405	Ace2	protein_coding	396	294	596	447	4131	3137	2950	2194
ENSMUSG00000015437	Gzmb	protein_coding	6	0	0	0	14	27	7	0
ENSMUSG00000015451	C4a	lncRNA	39	0	32	29	92	82	52	53
ENSMUSG00000015452	Ager	protein_coding	1149	747	718	435	675	387	210	162
ENSMUSG00000015461	Atf6b	protein_coding	1690	1230	1160	1383	1301	1151	1473	847
ENSMUSG00000015467	Egfl8	protein_coding	67	20	73	35	54	60	44	59
ENSMUSG00000015468	Notch4	protein_coding	724	608	903	286	150	165	132	103
ENSMUSG00000015474	Ppt2	protein_coding	345	193	310	257	250	260	242	262
ENSMUSG00000015478	Rnf5	protein_coding	625	594	448	496	456	348	634	426
ENSMUSG00000015488	Cacfd1	protein_coding	1608	1458	1845	1538	1758	1819	1801	2038
ENSMUSG00000015501	Hivep2	protein_coding	1088	772	1023	702	1363	1142	1670	1349
ENSMUSG00000015522	Arnt	protein_coding	1446	1552	1307	1347	1390	1402	1753	1809
ENSMUSG00000015533	Itga2	protein_coding	3018	3440	3672	3237	3342	3383	4327	5416
ENSMUSG00000015536	Mocs2	protein_coding	392	639	645	533	459	537	385	894
ENSMUSG00000015542	Nat9	protein_coding	302	333	321	306	240	250	253	277
ENSMUSG00000015568	Lpl	protein_coding	3065	3277	1502	1799	4991	4436	541	1905
ENSMUSG00000015575	Atp6v0e	protein_coding	812	995	546	851	734	589	698	720
ENSMUSG00000015597	Zfp318	protein_coding	1137	775	860	679	991	985	1245	1535
ENSMUSG00000015599	Ttbk1	protein_coding	12	0	0	33	19	21	10	10
ENSMUSG00000015605	Srf	protein_coding	1445	1046	1410	1344	1372	1206	1555	963
ENSMUSG00000015619	Gata3	protein_coding	29	12	15	26	66	117	31	22
ENSMUSG00000015627	Gata5	protein_coding	3225	2756	2501	2540	302	454	725	744
ENSMUSG00000015647	Lama5	protein_coding	23292	17335	18075	19252	29023	19919	32639	18482
ENSMUSG00000015652	Steap1	protein_coding	106	119	144	232	64	49	84	102
ENSMUSG00000015653	Steap2	protein_coding	2334	1782	2331	2066	1146	1132	1759	1916
ENSMUSG00000015656	Hspa8	protein_coding	16187	15480	14538	17263	18131	16192	24413	24328
ENSMUSG00000015659	Serac1	protein_coding	81	134	101	162	136	89	149	154
ENSMUSG00000015665	Awat1	protein_coding	118	58	104	16	25	25	3	63
ENSMUSG00000015668	Pdzd11	protein_coding	291	424	300	300	268	272	248	295
ENSMUSG00000015671	Psma2	protein_coding	1334	1413	1436	1215	1211	1161	1298	1807
ENSMUSG00000015672	Mrpl32	protein_coding	188	215	194	154	167	148	230	194
ENSMUSG00000015697	Setdb1	protein_coding	1479	1533	1508	995	1404	1331	1462	1659
ENSMUSG00000015702	Anxa9	protein_coding	34	28	31	25	22	11	28	18
ENSMUSG00000015709	Arnt2	protein_coding	73	40	31	36	160	78	49	41
ENSMUSG00000015711	Prune1	protein_coding	584	445	401	430	474	340	626	447
ENSMUSG00000015714	Cers2	protein_coding	3060	2859	2990	2875	2636	2719	2895	2623
ENSMUSG00000015733	Capza2	protein_coding	2080	2446	1906	1827	2162	2251	2020	3298
ENSMUSG00000015745	Plekho1	protein_coding	188	291	96	139	342	288	129	93
ENSMUSG00000015747	Vps45	protein_coding	374	407	587	247	291	414	306	373
ENSMUSG00000015748	Prpf3	protein_coding	621	829	837	477	653	584	653	859
ENSMUSG00000015749	Anp32e	protein_coding	1050	1011	1025	1006	1024	1112	984	1398
ENSMUSG00000015750	Aph1a	protein_coding	1575	1459	1180	1236	1228	1172	1451	1366
ENSMUSG00000015755	Tab2	protein_coding	1607	1410	1385	1298	1498	1346	2074	2164
ENSMUSG00000015757	Ppil4	protein_coding	529	587	682	509	549	582	634	1118
ENSMUSG00000015759	Cnih1	protein_coding	494	306	391	329	402	275	557	431
ENSMUSG00000015766	Eps8	protein_coding	3547	4070	3858	2812	2636	2424	3447	4361
ENSMUSG00000015776	Med22	protein_coding	1153	985	1269	915	959	851	1131	1054
ENSMUSG00000015790	Surf1	protein_coding	632	457	679	538	512	514	653	661
ENSMUSG00000015804	Med28	protein_coding	503	527	537	378	448	423	569	491
ENSMUSG00000015806	Qdpr	protein_coding	600	434	314	461	601	481	470	494
ENSMUSG00000015812	Gnrh1	protein_coding	11	0	11	5	21	45	19	23
ENSMUSG00000015829	Tnr	protein_coding	15	0	0	0	3	0	0	0
ENSMUSG00000015837	Sqstm1	protein_coding	7828	6939	6876	6441	7257	6053	5314	5881
ENSMUSG00000015839	Nfe2l2	protein_coding	5650	4052	3378	3713	4263	3390	5810	5237
ENSMUSG00000015843	Rxrg	protein_coding	11	0	20	0	2	2	6	1
ENSMUSG00000015846	Rxra	protein_coding	2586	1950	1851	1797	2352	2066	2733	2464
ENSMUSG00000015850	Adamtsl4	protein_coding	351	220	278	345	901	441	928	464
ENSMUSG00000015852	Fcrls	protein_coding	38	83	23	43	399	474	21	14
ENSMUSG00000015854	Cd5l	protein_coding	0	90	0	12	35	33	2	3
ENSMUSG00000015869	Prpsap1	protein_coding	998	621	708	750	689	495	1068	691
ENSMUSG00000015879	Fam184b	protein_coding	0	0	16	0	0	1	0	0
ENSMUSG00000015880	Ncapg	protein_coding	137	194	46	58	45	42	40	60
ENSMUSG00000015882	Lcorl	protein_coding	1197	1446	1692	986	887	1105	1111	1687
ENSMUSG00000015889	Lta4h	protein_coding	1273	1149	1043	1088	982	998	1314	937
ENSMUSG00000015890	Amdhd1	protein_coding	184	254	258	383	430	553	646	396
ENSMUSG00000015932	Dstn	protein_coding	6085	5738	5635	5309	5415	4171	8583	6486
ENSMUSG00000015937	Macroh2a1	protein_coding	2274	2053	1764	1818	1798	1619	2304	1635
ENSMUSG00000015942	Gtf2ird2	protein_coding	361	271	244	259	346	251	440	357
ENSMUSG00000015943	Bola1	protein_coding	187	98	46	54	121	86	192	128
ENSMUSG00000015944	Castor2	protein_coding	423	379	306	347	373	278	431	493
ENSMUSG00000015947	Fcgr1	protein_coding	66	86	0	20	93	51	10	46
ENSMUSG00000015950	Ncf1	protein_coding	901	1172	865	684	1561	1166	210	884
ENSMUSG00000015957	Wnt11	protein_coding	65	0	0	48	42	22	42	20
ENSMUSG00000015961	Adss	protein_coding	2966	3408	3906	2156	2662	3029	2496	3909
ENSMUSG00000015962	1700016C15Rik	protein_coding	7	0	21	0	2	5	1	1
ENSMUSG00000015966	Il17rb	protein_coding	173	370	400	81	51	58	59	48
ENSMUSG00000015968	Cacna1d	protein_coding	1	68	0	60	165	163	121	129
ENSMUSG00000015970	Chdh	protein_coding	1213	1866	1658	1942	487	467	726	645
ENSMUSG00000015971	Actr8	protein_coding	963	748	1103	805	916	871	1100	1288
ENSMUSG00000015980	Lrrc27	protein_coding	71	67	21	31	86	85	60	55
ENSMUSG00000015981	Stk32c	protein_coding	9	21	40	23	47	37	14	9
ENSMUSG00000015994	Fnta	protein_coding	1518	1437	1281	1062	1361	1387	1291	1628
ENSMUSG00000016018	Mtrex	protein_coding	948	1118	1286	769	1039	1020	1276	1516
ENSMUSG00000016024	Lbp	protein_coding	1891	1694	2147	3086	4629	5068	9603	7414
ENSMUSG00000016028	Celsr1	protein_coding	9821	8092	8199	10933	10248	9062	14230	9519
ENSMUSG00000016087	Fli1	protein_coding	102	174	131	81	235	223	72	160
ENSMUSG00000016128	Stard13	protein_coding	469	827	534	732	536	577	803	677
ENSMUSG00000016150	Tenm1	protein_coding	93	304	187	286	10	13	10	36
ENSMUSG00000016181	Utp25	protein_coding	554	608	376	275	429	420	567	552
ENSMUSG00000016194	Hsd11b1	protein_coding	9	31	0	0	13	15	7	11
ENSMUSG00000016206	H2-M3	protein_coding	262	326	204	111	209	233	92	155
ENSMUSG00000016239	Lonrf3	protein_coding	319	191	130	208	137	115	57	103
ENSMUSG00000016252	Atp5e	protein_coding	1223	1089	783	1035	662	704	671	439
ENSMUSG00000016253	Nelfcd	protein_coding	758	713	723	616	706	663	645	744
ENSMUSG00000016255	Tubb1	protein_coding	66	26	68	58	81	92	50	30
ENSMUSG00000016256	Ctsz	protein_coding	2871	3363	2935	2831	4576	3969	1253	2443
ENSMUSG00000016257	Prelid3b	protein_coding	464	664	447	367	349	314	361	532
ENSMUSG00000016262	Sertad4	protein_coding	408	422	391	419	343	309	457	258
ENSMUSG00000016283	H2-M2	protein_coding	136	728	325	224	2527	1298	29	154
ENSMUSG00000016308	Ube2a	protein_coding	333	319	309	220	263	195	270	235
ENSMUSG00000016319	Slc25a5	protein_coding	5184	5283	5091	4914	2921	2566	3480	3415
ENSMUSG00000016344	Ppdpf	protein_coding	1385	1028	1026	927	854	671	1024	655
ENSMUSG00000016349	Eef1a2	protein_coding	0	0	0	1	22	7	0	0
ENSMUSG00000016356	Col20a1	protein_coding	116	186	23	65	166	154	111	93
ENSMUSG00000016382	Pls3	protein_coding	5258	4779	5048	2521	2881	2360	3361	3920
ENSMUSG00000016386	Mpped2	protein_coding	3	5	0	14	2	4	3	0
ENSMUSG00000016409	Nkap	protein_coding	269	400	317	267	316	298	352	447
ENSMUSG00000016427	Ndufa1	protein_coding	267	280	235	187	216	231	138	267
ENSMUSG00000016477	E2f3	protein_coding	232	204	219	301	245	150	290	254
ENSMUSG00000016481	Cr1l	protein_coding	2213	2193	2456	2145	1380	1659	1471	2267
ENSMUSG00000016487	Ppfibp1	protein_coding	1801	2029	1716	1266	1287	1348	1650	1889
ENSMUSG00000016493	Cd46	protein_coding	65	80	17	22	61	71	69	91
ENSMUSG00000016494	Cd34	protein_coding	136	108	109	78	118	72	86	43
ENSMUSG00000016495	Plgrkt	protein_coding	502	356	310	248	311	234	236	310
ENSMUSG00000016496	Cd274	protein_coding	692	776	437	497	706	762	81	471
ENSMUSG00000016498	Pdcd1lg2	protein_coding	24	18	37	55	67	128	6	10
ENSMUSG00000016503	Gtf3a	protein_coding	306	227	203	167	279	209	484	308
ENSMUSG00000016510	Mtif3	protein_coding	546	314	390	326	386	373	463	507
ENSMUSG00000016520	Lnx2	protein_coding	483	483	393	262	497	407	583	504
ENSMUSG00000016526	Dyrk3	protein_coding	158	145	166	159	536	304	579	479
ENSMUSG00000016528	Mapkapk2	protein_coding	3950	3428	2991	3512	3536	3073	3405	3027
ENSMUSG00000016534	Lamp2	protein_coding	2828	3648	2976	2830	2965	2996	2937	4117
ENSMUSG00000016541	Atxn10	protein_coding	1680	1239	1105	1193	1674	1338	2319	1884
ENSMUSG00000016552	Foxred2	protein_coding	89	72	134	35	121	139	205	147
ENSMUSG00000016554	Eif3d	protein_coding	1853	1865	1832	1843	1716	1784	1990	2261
ENSMUSG00000016559	H3f3b	protein_coding	14395	12216	13968	12019	15889	14539	14758	18083
ENSMUSG00000016619	Nup50	protein_coding	1671	1956	1931	1270	1627	1542	1577	2236
ENSMUSG00000016624	Phf21b	protein_coding	62	45	71	19	40	9	35	24
ENSMUSG00000016637	Ift27	protein_coding	128	131	117	119	132	93	164	108
ENSMUSG00000016664	Pacsin2	protein_coding	5104	4586	5956	4420	2986	2985	3700	3775
ENSMUSG00000016756	Cmah	protein_coding	53	62	0	79	47	55	52	48
ENSMUSG00000016757	Ttll12	protein_coding	1119	1153	912	1126	615	580	857	608
ENSMUSG00000016758	Bik	protein_coding	402	428	263	419	279	300	304	218
ENSMUSG00000016763	Scube1	protein_coding	11	0	0	28	8	9	17	21
ENSMUSG00000016831	Tox4	protein_coding	1524	1324	1426	1553	1387	1526	1808	1916
ENSMUSG00000016833	Mrps18c	protein_coding	403	480	646	327	334	448	279	562
ENSMUSG00000016918	Sulf1	protein_coding	56	54	63	27	21	23	15	12
ENSMUSG00000016921	Srsf6	protein_coding	4490	5575	4882	4366	4395	4541	4527	5106
ENSMUSG00000016933	Plcg1	protein_coding	1804	1433	1141	1407	2099	1787	1809	1783
ENSMUSG00000016940	Kctd2	protein_coding	779	478	721	617	537	522	488	488
ENSMUSG00000016942	Tmprss6	protein_coding	15	16	32	9	68	97	247	175
ENSMUSG00000016946	Kctd5	protein_coding	946	1275	751	663	725	637	848	902
ENSMUSG00000016984	Etaa1	protein_coding	207	128	202	88	193	128	237	236
ENSMUSG00000016995	Matn4	protein_coding	294	159	188	81	216	174	64	53
ENSMUSG00000017002	Slpi	protein_coding	693	869	542	385	786	392	117	583
ENSMUSG00000017007	Rbpjl	protein_coding	204	82	77	36	61	28	31	15
ENSMUSG00000017009	Sdc4	protein_coding	16293	15661	15778	16119	21049	19498	24446	21518
ENSMUSG00000017057	Il13ra1	protein_coding	1284	1541	1785	1493	1931	1987	2621	2695
ENSMUSG00000017119	Nbr1	protein_coding	6039	5959	6185	4989	4552	4585	4734	5988
ENSMUSG00000017132	Cyth1	protein_coding	1643	1460	1079	1080	1398	1265	1050	1152
ENSMUSG00000017144	Rnd3	protein_coding	2052	2177	2236	1570	1951	2156	2211	2878
ENSMUSG00000017146	Brca1	protein_coding	141	44	82	107	112	126	101	86
ENSMUSG00000017167	Cntnap1	protein_coding	39	83	17	59	36	44	47	30
ENSMUSG00000017176	Nt5c3b	protein_coding	164	174	296	246	308	280	409	315
ENSMUSG00000017188	Coa3	protein_coding	482	403	493	385	379	218	466	342
ENSMUSG00000017210	Med24	protein_coding	791	655	686	575	781	651	923	674
ENSMUSG00000017211	Gsdma2	protein_coding	3	73	54	153	0	0	0	0
ENSMUSG00000017221	Psmd3	protein_coding	2061	1607	1438	1919	1817	1482	2251	1534
ENSMUSG00000017264	Exosc10	protein_coding	1074	1125	1072	935	1136	994	1296	1204
ENSMUSG00000017286	Glod4	protein_coding	798	1205	893	912	725	768	706	1081
ENSMUSG00000017288	Vps53	protein_coding	1627	1897	1607	1342	1176	1362	1486	1690
ENSMUSG00000017291	Taok1	protein_coding	3996	5294	4610	3506	4121	4231	5136	6352
ENSMUSG00000017299	Dnttip1	protein_coding	776	781	685	636	667	625	796	795
ENSMUSG00000017300	Tnnc2	protein_coding	0	19	14	0	1	5	2	0
ENSMUSG00000017307	Acot8	protein_coding	401	303	309	235	227	231	325	239
ENSMUSG00000017309	Cd300lg	protein_coding	33	10	0	0	39	47	23	14
ENSMUSG00000017314	Mpp2	protein_coding	48	180	95	190	128	72	127	83
ENSMUSG00000017376	Nlk	protein_coding	641	443	843	587	521	530	668	686
ENSMUSG00000017386	Traf4	protein_coding	3163	2221	2629	2189	2800	2084	3099	1876
ENSMUSG00000017390	Aldoc	protein_coding	238	337	189	118	209	183	243	230
ENSMUSG00000017400	Stac2	protein_coding	142	232	101	57	358	248	16	74
ENSMUSG00000017404	Rpl19	protein_coding	7799	6333	6852	6623	8005	6591	9018	8255
ENSMUSG00000017405	Nek8	protein_coding	679	360	839	348	957	631	949	578
ENSMUSG00000017412	Cacnb4	protein_coding	75	223	80	111	57	68	64	22
ENSMUSG00000017417	Plxdc1	protein_coding	78	94	114	89	115	96	19	25
ENSMUSG00000017418	Arl5b	protein_coding	801	759	689	698	973	1001	851	945
ENSMUSG00000017421	Zfp207	protein_coding	2389	2579	2423	1842	2064	1943	2503	3152
ENSMUSG00000017428	Psmd11	protein_coding	2031	2165	2391	1837	1738	1588	1914	2229
ENSMUSG00000017446	C1qtnf1	protein_coding	7	52	19	56	36	37	64	50
ENSMUSG00000017453	Pipox	protein_coding	19	2	35	38	10	3	5	1
ENSMUSG00000017466	Timp2	protein_coding	7236	6696	6573	8148	10519	9283	11408	8591
ENSMUSG00000017478	Zc3h18	protein_coding	2298	2315	1983	1842	1956	1756	1959	2065
ENSMUSG00000017485	Top2b	protein_coding	2306	2581	2494	2353	2084	2355	2705	3433
ENSMUSG00000017491	Rarb	protein_coding	34	21	88	68	64	61	39	17
ENSMUSG00000017493	Igfbp4	protein_coding	161	130	228	391	194	177	134	137
ENSMUSG00000017499	Cdc6	protein_coding	160	310	216	103	142	163	123	118
ENSMUSG00000017548	Suz12	protein_coding	1122	1285	1257	885	998	1084	1149	1687
ENSMUSG00000017550	Atad5	protein_coding	166	163	137	93	165	169	236	184
ENSMUSG00000017561	Crlf3	protein_coding	364	338	258	229	407	299	291	296
ENSMUSG00000017607	Tns4	protein_coding	945	1565	1535	2711	1299	1067	2832	1148
ENSMUSG00000017615	Tnfaip1	protein_coding	2732	2246	2499	2174	1991	1873	2037	2059
ENSMUSG00000017631	Abr	protein_coding	4477	5420	4989	4141	4158	3407	3099	3617
ENSMUSG00000017639	Rab11fip4	protein_coding	1638	2151	2293	1445	1232	1272	1570	1634
ENSMUSG00000017652	Cd40	protein_coding	16	8	0	10	20	12	9	10
ENSMUSG00000017664	Slc35c2	protein_coding	841	506	589	514	582	406	548	342
ENSMUSG00000017667	Zfp334	protein_coding	104	120	145	179	297	264	395	326
ENSMUSG00000017670	Elmo2	protein_coding	1066	668	712	654	970	785	823	708
ENSMUSG00000017677	Wsb1	protein_coding	1604	1620	1644	1434	2325	2278	1807	2010
ENSMUSG00000017679	Ttpal	protein_coding	321	365	256	255	413	251	343	347
ENSMUSG00000017686	Rhot1	protein_coding	1098	1033	855	737	892	794	1108	1257
ENSMUSG00000017688	Hnf4g	protein_coding	314	173	149	146	160	166	240	198
ENSMUSG00000017692	Rhbdl3	protein_coding	34	20	41	36	70	126	92	87
ENSMUSG00000017697	Ada	protein_coding	15	33	23	16	27	25	15	0
ENSMUSG00000017707	Serinc3	protein_coding	5375	5458	5705	4544	3816	3684	4316	5474
ENSMUSG00000017713	Tha1	protein_coding	209	127	189	279	215	195	236	250
ENSMUSG00000017715	Pgs1	protein_coding	1354	951	1044	800	920	868	945	975
ENSMUSG00000017716	Birc5	protein_coding	161	93	125	87	43	31	37	41
ENSMUSG00000017718	Afmid	protein_coding	148	86	213	103	178	194	149	101
ENSMUSG00000017721	Pigt	protein_coding	3083	1995	1997	2703	2432	1762	3973	1887
ENSMUSG00000017723	Wfdc2	protein_coding	10325	6236	6595	8550	10969	7385	16170	7386
ENSMUSG00000017724	Etv4	protein_coding	831	778	870	1088	974	757	1277	649
ENSMUSG00000017734	Dbndd2	protein_coding	201	128	251	107	182	135	172	120
ENSMUSG00000017737	Mmp9	protein_coding	90	94	135	245	249	178	201	447
ENSMUSG00000017740	Slc12a5	protein_coding	17	20	76	17	18	14	15	6
ENSMUSG00000017747	Ghdc	protein_coding	640	363	465	501	325	363	321	333
ENSMUSG00000017754	Pltp	protein_coding	502	502	201	383	857	644	155	165
ENSMUSG00000017756	Slc12a7	protein_coding	6588	5198	4596	5057	4289	4115	5081	4935
ENSMUSG00000017760	Ctsa	protein_coding	3499	2638	2398	2842	3533	2538	2465	2532
ENSMUSG00000017764	Zswim1	protein_coding	176	85	56	109	120	86	197	100
ENSMUSG00000017765	Slc12a4	protein_coding	515	206	406	437	717	519	824	465
ENSMUSG00000017767	Spata25	protein_coding	1	0	0	0	16	7	0	2
ENSMUSG00000017774	Myo1c	protein_coding	7431	6507	8147	5921	6368	5810	7912	7057
ENSMUSG00000017776	Crk	protein_coding	5010	4800	5658	3789	3637	3841	3693	5443
ENSMUSG00000017778	Cox7c	protein_coding	1632	1944	1717	1669	1240	1309	1124	1267
ENSMUSG00000017781	Pitpna	protein_coding	4939	5196	5696	3916	3815	3796	3644	5147
ENSMUSG00000017801	Mlx	protein_coding	606	529	637	531	401	294	469	439
ENSMUSG00000017802	Retreg3	protein_coding	2699	2585	2409	2326	2019	1964	2357	2237
ENSMUSG00000017817	Jph2	protein_coding	4	35	0	12	13	12	3	2
ENSMUSG00000017830	Dhx58	protein_coding	272	184	271	147	122	121	97	120
ENSMUSG00000017831	Rab5a	protein_coding	1234	1232	1253	1019	1229	1044	1556	1728
ENSMUSG00000017837	Nkiras2	protein_coding	919	971	779	995	767	621	874	863
[truncated: 19,430 more rows]

## Sheet: log2_norm
id	gene_name	biotype	23772X1	23772X2	23772X3	23772X4	23772X5	23772X6	24139X1	24139X2
[truncated: 21,033 more rows]

[truncated: 4 more sheets: rlog, samples, ensembl, Sum_DEGs for H2122]
