# Supplementary material for: HNF4α controls growth, identity, and KRAS inhibitor response in invasive mucinous adenocarcinoma of the lung
Source: J Clin Invest. 2026 May 12;136(13):e198282. doi: 10.1172/JCI198282 (PMC13318121; doi:10.1172/JCI198282)
Supplement: Supplemental table 3 [file jci-136-198282-s184.xlsx]

## Sheet: HNF4AboundEP_final
Integration of HNF4α ChIP-seq with H3K27ac HiChIP in KN GEMM tumors
chrA	startA	stopA	chrB	startB	stopB	HiChIPcounts	FDR	gene	HNF4Apeak	annotation	enhancer	HNF4Aanchor
chr1	40320000	40325000	chr1	40655000	40660000	3	0.0274121	Il1rl2	H1R1_peak_46	enhancer	chr1_40655000_40660000	chr1_40655000_40660000
chr1	40575000	40580000	chr1	40650000	40655000	5	0.0460099	Slc9a4	H1R1_peak_45	enhancer	chr1_40650000_40655000	chr1_40650000_40655000
chr1	43150000	43155000	chr1	43160000	43165000	38	0.0082297	Fhl2	H1R1_peak_48	enhancer	chr1_43150000_43155000	chr1_43150000_43155000
chr1	60565000	60570000	chr1	60825000	60830000	3	0.0337331	Raph1	H1R1_peak_84	enhancer	chr1_60825000_60830000	chr1_60825000_60830000
chr1	69440000	69445000	chr1	69685000	69690000	8	4.02479e-07	Ikzf2	H1R1_peak_95	enhancer	chr1_69440000_69445000	chr1_69440000_69445000
chr1	87890000	87895000	chr1	87900000	87905000	19	0.000740439	Dgkd	H1R1_peak_164	enhancer	chr1_87890000_87895000	chr1_87890000_87895000
chr1	90200000	90205000	chr1	90590000	90595000	6	0.00149849	Ackr3	H1R1_peak_186	enhancer	chr1_90590000_90595000	chr1_90590000_90595000
chr1	90905000	90910000	chr1	90950000	90955000	26	0.0420975	Prlh	H1R1_peak_188	enhancer	chr1_90905000_90910000	chr1_90905000_90910000
chr1	90970000	90975000	chr1	91175000	91180000	5	0.0023369	Ramp1	H1R1_peak_192	enhancer	chr1_90970000_90975000	chr1_90970000_90975000
chr1	106475000	106480000	chr1	106755000	106760000	4	0.0144737	Kdsr	H1R1_peak_234	enhancer	chr1_106475000_106480000	chr1_106475000_106480000
chr1	121330000	121335000	chr1	121340000	121345000	20	0.000201236	Insig2	H1R1_peak_251	enhancer	chr1_121340000_121345000	chr1_121340000_121345000
chr1	125450000	125455000	chr1	125560000	125565000	7	0.000802945	Slc35f5	H1R1_peak_255	enhancer	chr1_125450000_125455000	chr1_125450000_125455000
chr1	125520000	125525000	chr1	125675000	125680000	5	0.0220144	Gpr39	H1R1_peak_258	enhancer	chr1_125520000_125525000	chr1_125520000_125525000
chr1	130760000	130765000	chr1	130780000	130785000	9	0.0101077	Fcamr	H1R1_peak_273	enhancer	chr1_130760000_130765000	chr1_130760000_130765000
chr1	134405000	134410000	chr1	135180000	135185000	3	0.0150739	Cyb5r1	H1R1_peak_317	enhancer	chr1_135180000_135185000	chr1_135180000_135185000
chr1	135175000	135180000	chr1	135255000	135260000	19	0.00254665	Elf3	H1R1_peak_315	enhancer	chr1_135175000_135180000	chr1_135175000_135180000
chr1	153890000	153895000	chr1	154115000	154120000	8	2.56566e-05	Teddm1a	H1R1_peak_363	enhancer	chr1_154115000_154120000	chr1_154115000_154120000
chr1	171360000	171365000	chr1	171475000	171480000	9	0.00748493	Klhdc9	H1R1_peak_422	enhancer	chr1_171475000_171480000	chr1_171475000_171480000
chr1	172410000	172415000	chr1	172520000	172525000	10	0.00405797	Cfap45	H1R1_peak_427	enhancer	chr1_172410000_172415000	chr1_172410000_172415000
chr1	177440000	177445000	chr1	177710000	177715000	3	0.0243436	Zbtb18	H1R1_peak_437	enhancer	chr1_177710000_177715000	chr1_177710000_177715000
chr1	183365000	183370000	chr1	184275000	184280000	3	6.2783e-05	Mia3	H1R1_peak_465	enhancer	chr1_184275000_184280000	chr1_184275000_184280000
chr10	19530000	19535000	chr10	19590000	19595000	10	0.0283085	Ifngr1	H1R1_peak_541	enhancer	chr10_19530000_19535000	chr10_19530000_19535000
chr10	19905000	19910000	chr10	20070000	20075000	4	0.0254721	Pex7	H1R1_peak_547	enhancer	chr10_20070000_20075000	chr10_20070000_20075000
chr10	19930000	19935000	chr10	20070000	20075000	9	0.000398832	Map3k5	H1R1_peak_547	enhancer	chr10_20070000_20075000	chr10_20070000_20075000
chr10	25115000	25120000	chr10	25200000	25205000	8	0.0167875	Akap7	H1R1_peak_563	enhancer	chr10_25115000_25120000	chr10_25115000_25120000
chr10	28070000	28075000	chr10	28455000	28460000	4	0.000318913	Ptprk	H1R1_peak_575	enhancer	chr10_28455000_28460000	chr10_28455000_28460000
chr10	37135000	37140000	chr10	37325000	37330000	4	0.0114514	Marcks	H1R1_peak_581	enhancer	chr10_37325000_37330000	chr10_37325000_37330000
chr10	40430000	40435000	chr10	40495000	40500000	6	0.0235884	Cdk19	H1R1_peak_588	enhancer	chr10_40495000_40500000	chr10_40495000_40500000
chr10	42080000	42085000	chr10	42275000	42280000	7	0.0257858	Foxo3	H1R1_peak_594	enhancer	chr10_42080000_42085000	chr10_42080000_42085000
chr10	42845000	42850000	chr10	42940000	42945000	8	0.0144519	Scml4	H1R1_peak_596	enhancer	chr10_42845000_42850000	chr10_42845000_42850000
chr10	43980000	43985000	chr10	44000000	44005000	21	0.041527	Crybg1	H1R1_peak_608	enhancer	chr10_43980000_43985000	chr10_43980000_43985000
chr10	80160000	80165000	chr10	81265000	81270000	3	0.000131177	Apba3	H1R1_peak_700	enhancer	chr10_80160000_80165000	chr10_80160000_80165000
chr10	80160000	80165000	chr10	81265000	81270000	3	0.000131177	Mrpl54	H1R1_peak_700	enhancer	chr10_80160000_80165000	chr10_80160000_80165000
chr10	96615000	96620000	chr10	96720000	96725000	10	0.0176301	Btg1	H1R1_peak_767	enhancer	chr10_96720000_96725000	chr10_96720000_96725000
chr10	111505000	111510000	chr10	111575000	111580000	20	0.00036087	Phlda1	H1R1_peak_800	enhancer	chr10_111575000_111580000	chr10_111575000_111580000
chr10	117455000	117460000	chr10	117625000	117630000	6	0.0487468	Cpm	H1R1_peak_816	enhancer	chr10_117455000_117460000	chr10_117455000_117460000
chr10	127750000	127755000	chr10	127935000	127940000	6	0.00026519	Gpr182	H1R1_peak_864	enhancer	chr10_127935000_127940000	chr10_127935000_127940000
chr10	127755000	127760000	chr10	127900000	127905000	7	0.0165249	Rdh1	H1R1_peak_863	enhancer	chr10_127900000_127905000	chr10_127900000_127905000
chr10	127800000	127805000	chr10	127935000	127940000	6	0.00203084	Rdh16	H1R1_peak_864	enhancer	chr10_127935000_127940000	chr10_127935000_127940000
chr10	127895000	127900000	chr10	127905000	127910000	29	0.0023713	Sdr9c7	H1R1_peak_863	enhancer	chr10_127905000_127910000	chr10_127905000_127910000
chr11	20460000	20465000	chr11	20645000	20650000	5	0.0149749	Sertad2	H1R1_peak_921	enhancer	chr11_20460000_20465000	chr11_20460000_20465000
chr11	51875000	51880000	chr11	51965000	51970000	11	0.00845498	Cdkn2aipnl	H1R1_peak_986	enhancer	chr11_51875000_51880000	chr11_51875000_51880000
chr11	66910000	66915000	chr11	67015000	67020000	10	0.000186442	Pirt	H1R1_peak_1038	enhancer	chr11_67015000_67020000	chr11_67015000_67020000
chr11	67030000	67035000	chr11	67050000	67055000	16	0.0367665	Sco1	H1R1_peak_1040	enhancer	chr11_67030000_67035000	chr11_67030000_67035000
chr11	67030000	67035000	chr11	67050000	67055000	16	0.0367665	Adprm	H1R1_peak_1040	enhancer	chr11_67030000_67035000	chr11_67030000_67035000
chr11	72795000	72800000	chr11	72805000	72810000	12	0.000832337	Zzef1	H1R1_peak_1091	enhancer	chr11_72805000_72810000	chr11_72805000_72810000
chr11	72795000	72800000	chr11	72805000	72810000	12	0.000832337	Cyb5d2	H1R1_peak_1091	enhancer	chr11_72805000_72810000	chr11_72805000_72810000
chr11	76820000	76825000	chr11	76890000	76895000	11	0.000126521	Tmigd1	H1R1_peak_1121	enhancer	chr11_76820000_76825000	chr11_76820000_76825000
chr11	94330000	94335000	chr11	94485000	94490000	12	8.78911e-08	Spata20	H1R1_peak_1216	enhancer	chr11_94330000_94335000	chr11_94330000_94335000
chr11	94330000	94335000	chr11	94545000	94550000	5	0.00119103	Rsad1	H1R1_peak_1216	enhancer	chr11_94330000_94335000	chr11_94330000_94335000
chr11	97360000	97365000	chr11	97380000	97385000	22	0.00653367	Socs7	H1R1_peak_1239	enhancer	chr11_97380000_97385000	chr11_97380000_97385000
chr11	99085000	99090000	chr11	100285000	100290000	3	5.87217e-06	Tns4	H1R1_peak_1280	enhancer	chr11_100285000_100290000	chr11_100285000_100290000
chr11	99435000	99440000	chr11	100285000	100290000	6	4.39128e-10	Krt20	H1R1_peak_1280	enhancer	chr11_100285000_100290000	chr11_100285000_100290000
chr11	99470000	99475000	chr11	100050000	100055000	3	0.0129641	Krt31	H1R1_peak_1266	enhancer	chr11_99470000_99475000	chr11_99470000_99475000
chr11	100120000	100125000	chr11	100285000	100290000	8	0.013621	Krt13	H1R1_peak_1280	enhancer	chr11_100285000_100290000	chr11_100285000_100290000
chr11	103360000	103365000	chr11	103395000	103400000	20	0.0122987	Arhgap27	H1R1_peak_1313	enhancer	chr11_103395000_103400000	chr11_103395000_103400000
chr11	104290000	104295000	chr11	104435000	104440000	5	0.00422411	Kansl1	H1R1_peak_1318	enhancer	chr11_104290000_104295000	chr11_104290000_104295000
chr11	109365000	109370000	chr11	109610000	109615000	3	0.0291664	Wipi1	H1R1_peak_1346	enhancer	chr11_109365000_109370000	chr11_109365000_109370000
chr11	110375000	110380000	chr11	110475000	110480000	5	0.0343196	Map2k6	H1R1_peak_1351	enhancer	chr11_110375000_110380000	chr11_110375000_110380000
chr11	112780000	112785000	chr11	113035000	113040000	5	0.00020191	Sox9	H1R1_peak_1360	enhancer	chr11_113035000_113040000	chr11_113035000_113040000
chr11	121485000	121490000	chr11	121795000	121800000	5	0.000901865	Tbcd	H1R1_peak_1461	enhancer	chr11_121795000_121800000	chr11_121795000_121800000
chr11	121630000	121635000	chr11	121795000	121800000	6	0.00213131	B3gntl1	H1R1_peak_1461	enhancer	chr11_121795000_121800000	chr11_121795000_121800000
chr12	8770000	8775000	chr12	8865000	8870000	12	0.00342926	Sdc1	H1R1_peak_1483	enhancer	chr12_8865000_8870000	chr12_8865000_8870000
chr12	54200000	54205000	chr12	54310000	54315000	11	0.00383444	Egln3	H1R1_peak_1558	enhancer	chr12_54310000_54315000	chr12_54310000_54315000
chr12	56275000	56280000	chr12	56345000	56350000	9	0.000345962	Mbip	H1R1_peak_1573	enhancer	chr12_56275000_56280000	chr12_56275000_56280000
chr12	56275000	56280000	chr12	56535000	56540000	11	5.28658e-10	Nkx2-1	H1R1_peak_1573	enhancer	chr12_56275000_56280000	chr12_56275000_56280000
chr12	69370000	69375000	chr12	69415000	69420000	20	0.0461745	Arf6	H1R1_peak_1584	enhancer	chr12_69415000_69420000	chr12_69415000_69420000
chr12	69415000	69420000	chr12	69580000	69585000	6	0.000548533	Vcpkmt	H1R1_peak_1584	enhancer	chr12_69415000_69420000	chr12_69415000_69420000
chr12	75995000	76000000	chr12	76175000	76180000	3	0.0405289	Esr2	H1R1_peak_1604	enhancer	chr12_75995000_76000000	chr12_75995000_76000000
chr12	80220000	80225000	chr12	80330000	80335000	8	0.0419352	Actn1	H1R1_peak_1623	enhancer	chr12_80330000_80335000	chr12_80330000_80335000
chr12	108690000	108695000	chr12	108890000	108895000	6	0.00107408	Wdr25	H1R1_peak_1693	enhancer	chr12_108690000_108695000	chr12_108690000_108695000
chr12	108690000	108695000	chr12	108890000	108895000	6	0.00107408	Wars	H1R1_peak_1693	enhancer	chr12_108690000_108695000	chr12_108690000_108695000
chr12	110415000	110420000	chr12	110840000	110845000	4	0.0048956	Mok	H1R1_peak_1699	enhancer	chr12_110415000_110420000	chr12_110415000_110420000
chr13	3645000	3650000	chr13	3890000	3895000	4	0.000610325	Net1	H1R1_peak_1736	enhancer	chr13_3645000_3650000	chr13_3645000_3650000
chr13	8995000	9000000	chr13	9150000	9155000	5	0.0119809	Gtpbp4	H1R1_peak_1755	enhancer	chr13_9150000_9155000	chr13_9150000_9155000
chr13	31195000	31200000	chr13	31555000	31560000	4	0.0222231	Foxq1	H1R1_peak_1792	enhancer	chr13_31195000_31200000	chr13_31195000_31200000
chr13	34250000	34255000	chr13	34345000	34350000	6	0.0235452	Slc22a23	H1R1_peak_1802	enhancer	chr13_34250000_34255000	chr13_34250000_34255000
chr13	42300000	42305000	chr13	42365000	42370000	12	0.000122674	Edn1	H1R1_peak_1849	enhancer	chr13_42365000_42370000	chr13_42365000_42370000
chr13	51845000	51850000	chr13	52005000	52010000	6	0.0385832	Gadd45g	H1R1_peak_1878	enhancer	chr13_52005000_52010000	chr13_52005000_52010000
chr13	59825000	59830000	chr13	60670000	60675000	3	7.31643e-06	Dapk1	H1R1_peak_1903	enhancer	chr13_59825000_59830000	chr13_59825000_59830000
chr13	80885000	80890000	chr13	80955000	80960000	5	0.0309666	Arrdc3	H1R1_peak_1935	enhancer	chr13_80955000_80960000	chr13_80955000_80960000
chr13	97240000	97245000	chr13	97385000	97390000	8	1.97685e-05	Enc1	H1R1_peak_1961	enhancer	chr13_97385000_97390000	chr13_97385000_97390000
chr13	101765000	101770000	chr13	101915000	101920000	5	0.0227631	Pik3r1	H1R1_peak_1976	enhancer	chr13_101915000_101920000	chr13_101915000_101920000
chr13	103910000	103915000	chr13	104025000	104030000	6	0.00038258	D130037M23Rik	H1R1_peak_1981	enhancer	chr13_104025000_104030000	chr13_104025000_104030000
chr13	109440000	109445000	chr13	109500000	109505000	7	0.0170333	Pde4d	H1R1_peak_1992	enhancer	chr13_109500000_109505000	chr13_109500000_109505000
chr14	20180000	20185000	chr14	20230000	20235000	16	0.0408411	Kcnk5	H1R1_peak_2052	enhancer	chr14_20230000_20235000	chr14_20230000_20235000
chr14	21050000	21055000	chr14	21455000	21460000	3	0.0123355	Adk	H1R1_peak_2058	enhancer	chr14_21455000_21460000	chr14_21455000_21460000
chr14	21050000	21055000	chr14	21455000	21460000	3	0.0123355	Ap3m1	H1R1_peak_2058	enhancer	chr14_21455000_21460000	chr14_21455000_21460000
chr14	65605000	65610000	chr14	65780000	65785000	6	0.00245024	Nuggc	H1R1_peak_2203	enhancer	chr14_65780000_65785000	chr14_65780000_65785000
chr14	65840000	65845000	chr14	65965000	65970000	6	0.0171327	Clu	H1R1_peak_2204	enhancer	chr14_65840000_65845000	chr14_65840000_65845000
chr14	68655000	68660000	chr14	68685000	68690000	13	0.000304902	Adam28	H1R1_peak_2227	enhancer	chr14_68685000_68690000	chr14_68685000_68690000
chr14	75175000	75180000	chr14	75830000	75835000	3	0.000292349	Lcp1	H1R1_peak_2251	enhancer	chr14_75830000_75835000	chr14_75830000_75835000
chr14	76500000	76505000	chr14	76800000	76805000	3	0.011277	Tsc22d1	H1R1_peak_2257	enhancer	chr14_76800000_76805000	chr14_76800000_76805000
chr15	3250000	3255000	chr15	3270000	3275000	13	0.0211741	Selenop	H1R1_peak_2298	enhancer	chr15_3250000_3255000	chr15_3250000_3255000
chr15	36795000	36800000	chr15	36900000	36905000	11	0.0319209	Ywhaz	H1R1_peak_2337	enhancer	chr15_36900000_36905000	chr15_36900000_36905000
chr15	74760000	74765000	chr15	74890000	74895000	11	0.0210857	Ly6d	H1R1_peak_2419	enhancer	chr15_74890000_74895000	chr15_74890000_74895000
chr15	75850000	75855000	chr15	76615000	76620000	3	0.0233475	Slc39a4	H1R1_peak_2429	enhancer	chr15_75850000_75855000	chr15_75850000_75855000
chr15	101520000	101525000	chr15	102070000	102075000	4	0.00319767	Eif4b	H1R1_peak_2592	enhancer	chr15_101520000_101525000	chr15_101520000_101525000
chr16	10275000	10280000	chr16	10395000	10400000	11	0.00485777	Tekt5	H1R1_peak_2629	enhancer	chr16_10275000_10280000	chr16_10275000_10280000
chr16	20300000	20305000	chr16	20475000	20480000	4	0.013297	Parl	H1R1_peak_2666	enhancer	chr16_20475000_20480000	chr16_20475000_20480000
chr16	49850000	49855000	chr16	49935000	49940000	8	0.00225582	Cd47	H1R1_peak_2762	enhancer	chr16_49935000_49940000	chr16_49935000_49940000
chr16	52330000	52335000	chr16	52450000	52455000	6	0.00517553	Alcam	H1R1_peak_2765	enhancer	chr16_52330000_52335000	chr16_52330000_52335000
chr16	55520000	55525000	chr16	55820000	55825000	4	0.00123645	Nfkbiz	H1R1_peak_2771	enhancer	chr16_55520000_55525000	chr16_55520000_55525000
chr17	15065000	15070000	chr17	15375000	15380000	6	0.00086754	Dll1	H1R1_peak_2907	enhancer	chr17_15065000_15070000	chr17_15065000_15070000
chr17	15065000	15070000	chr17	15395000	15400000	4	0.00726903	Fam120b	H1R1_peak_2907	enhancer	chr17_15065000_15070000	chr17_15065000_15070000
chr17	31675000	31680000	chr17	31965000	31970000	4	0.00729411	Cryaa	H1R1_peak_2996	enhancer	chr17_31965000_31970000	chr17_31965000_31970000
chr17	43015000	43020000	chr17	43135000	43140000	9	5.34915e-06	Tnfrsf21	H1R1_peak_3059	enhancer	chr17_43135000_43140000	chr17_43135000_43140000
chr17	45775000	45780000	chr17	46025000	46030000	4	0.0336324	Vegfa	H1R1_peak_3069	enhancer	chr17_45775000_45780000	chr17_45775000_45780000
chr18	20665000	20670000	chr18	20810000	20815000	7	6.6788e-05	Ttr	H1R1_peak_3246	enhancer	chr18_20810000_20815000	chr18_20810000_20815000
chr18	20745000	20750000	chr18	20810000	20815000	10	0.0177849	B4galt6	H1R1_peak_3246	enhancer	chr18_20810000_20815000	chr18_20810000_20815000
chr18	21070000	21075000	chr18	21080000	21085000	12	0.030123	Mep1b	H1R1_peak_3252	enhancer	chr18_21080000_21085000	chr18_21080000_21085000
chr18	36410000	36415000	chr18	36515000	36520000	14	6.39982e-06	Hbegf	H1R1_peak_3284	enhancer	chr18_36410000_36415000	chr18_36410000_36415000
chr18	36700000	36705000	chr18	36725000	36730000	33	4.72352e-07	Cd14	H1R1_peak_3289	enhancer	chr18_36700000_36705000	chr18_36700000_36705000
chr18	38600000	38605000	chr18	39380000	39385000	3	4.5895e-05	Arhgap26	H1R1_peak_3300	enhancer	chr18_39380000_39385000	chr18_39380000_39385000
chr18	38600000	38605000	chr18	39380000	39385000	3	4.5895e-05	Spry4	H1R1_peak_3300	enhancer	chr18_39380000_39385000	chr18_39380000_39385000
chr18	60590000	60595000	chr18	60680000	60685000	10	0.00457243	Myoz3	H1R1_peak_3342	enhancer	chr18_60680000_60685000	chr18_60680000_60685000
chr18	61400000	61405000	chr18	61420000	61425000	23	0.0103578	Ppargc1b	H1R1_peak_3348	enhancer	chr18_61420000_61425000	chr18_61420000_61425000
chr18	61550000	61555000	chr18	61635000	61640000	8	0.00213518	Csnk1a1	H1R1_peak_3351	enhancer	chr18_61635000_61640000	chr18_61635000_61640000
chr18	65515000	65520000	chr18	65605000	65610000	8	0.0102593	Zfp532	H1R1_peak_3373	enhancer	chr18_65515000_65520000	chr18_65515000_65520000
chr18	65520000	65525000	chr18	65695000	65700000	5	0.00408588	Oacyl	H1R1_peak_3373	enhancer	chr18_65520000_65525000	chr18_65520000_65525000
chr18	74780000	74785000	chr18	74960000	74965000	4	0.0418976	Lipg	H1R1_peak_3404	enhancer	chr18_74780000_74785000	chr18_74780000_74785000
chr19	28965000	28970000	chr19	30115000	30120000	3	1.09669e-07	4430402I18Rik	H1R1_peak_3554	enhancer	chr19_30115000_30120000	chr19_30115000_30120000
chr19	41275000	41280000	chr19	41480000	41485000	3	0.0130187	Lcor	H1R1_peak_3595	enhancer	chr19_41275000_41280000	chr19_41275000_41280000
chr2	35210000	35215000	chr2	35265000	35270000	19	0.00221359	Gsn	H1R1_peak_3784	enhancer	chr2_35210000_35215000	chr2_35210000_35215000
chr2	49785000	49790000	chr2	50270000	50275000	4	0.00221105	Lypd6b	H1R1_peak_3816	enhancer	chr2_50270000_50275000	chr2_50270000_50275000
chr2	50065000	50070000	chr2	50270000	50275000	4	0.00122883	Lypd6	H1R1_peak_3816	enhancer	chr2_50270000_50275000	chr2_50270000_50275000
chr2	50960000	50965000	chr2	51145000	51150000	7	2.36306e-05	Rnd3	H1R1_peak_3819	enhancer	chr2_50960000_50965000	chr2_50960000_50965000
chr2	58700000	58705000	chr2	59160000	59165000	3	0.0437749	Pkp4	H1R1_peak_3833	enhancer	chr2_58700000_58705000	chr2_58700000_58705000
chr2	58700000	58705000	chr2	59160000	59165000	3	0.0437749	Ccdc148	H1R1_peak_3833	enhancer	chr2_58700000_58705000	chr2_58700000_58705000
chr2	72980000	72985000	chr2	73055000	73060000	8	0.00138352	Sp3	H1R1_peak_3870	enhancer	chr2_73055000_73060000	chr2_73055000_73060000
chr2	79515000	79520000	chr2	79635000	79640000	6	0.00369704	Itprid2	H1R1_peak_3887	enhancer	chr2_79515000_79520000	chr2_79515000_79520000
chr2	90485000	90490000	chr2	90675000	90680000	7	3.77412e-05	Nup160	H1R1_peak_3900	enhancer	chr2_90485000_90490000	chr2_90485000_90490000
chr2	90495000	90500000	chr2	90580000	90585000	7	0.0332229	Gm46752	H1R1_peak_3901	enhancer	chr2_90495000_90500000	chr2_90495000_90500000
chr2	90495000	90500000	chr2	90580000	90585000	7	0.0332229	Ptprj	H1R1_peak_3901	enhancer	chr2_90495000_90500000	chr2_90495000_90500000
chr2	102130000	102135000	chr2	103285000	103290000	3	5.93697e-07	Ehf	H1R1_peak_3923	enhancer	chr2_102130000_102135000	chr2_102130000_102135000
chr2	113475000	113480000	chr2	113845000	113850000	3	0.0269008	Arhgap11a	H1R1_peak_3937	enhancer	chr2_113475000_113480000	chr2_113475000_113480000
chr2	115520000	115525000	chr2	116055000	116060000	3	0.000987511	Meis2	H1R1_peak_3944	enhancer	chr2_115520000_115525000	chr2_115520000_115525000
chr2	132920000	132925000	chr2	132940000	132945000	9	0.0187736	Fermt1	H1R1_peak_4004	enhancer	chr2_132920000_132925000	chr2_132920000_132925000
chr2	140670000	140675000	chr2	140760000	140765000	4	0.0351338	Flrt3	H1R1_peak_4022	enhancer	chr2_140760000_140765000	chr2_140760000_140765000
chr2	143850000	143855000	chr2	144195000	144200000	3	0.0395636	Bfsp1	H1R1_peak_4036	enhancer	chr2_144195000_144200000	chr2_144195000_144200000
chr2	143985000	143990000	chr2	144195000	144200000	4	0.0105535	Rrbp1	H1R1_peak_4036	enhancer	chr2_144195000_144200000	chr2_144195000_144200000
chr2	152730000	152735000	chr2	152825000	152830000	8	0.00402708	Bcl2l1	H1R1_peak_4065	enhancer	chr2_152730000_152735000	chr2_152730000_152735000
chr2	169590000	169595000	chr2	169630000	169635000	17	0.0204147	Tshz2	H1R1_peak_4168	enhancer	chr2_169590000_169595000	chr2_169590000_169595000
chr2	174325000	174330000	chr2	174660000	174665000	6	0.000107852	Gnas	H1R1_peak_4184	enhancer	chr2_174660000_174665000	chr2_174660000_174665000
chr2	180270000	180275000	chr2	180340000	180345000	16	0.0179873	Cables2	H1R1_peak_4198	enhancer	chr2_180340000_180345000	chr2_180340000_180345000
chr2	180460000	180465000	chr2	180960000	180965000	4	0.014558	Slco4a1	H1R1_peak_4200	enhancer	chr2_180960000_180965000	chr2_180960000_180965000
chr3	14885000	14890000	chr3	15165000	15170000	3	0.0350212	Car2	H1R1_peak_4222	enhancer	chr3_15165000_15170000	chr3_15165000_15170000
chr3	21935000	21940000	chr3	22140000	22145000	4	0.0198562	Tbl1xr1	H1R1_peak_4232	enhancer	chr3_21935000_21940000	chr3_21935000_21940000
chr3	27980000	27985000	chr3	28035000	28040000	8	0.0343469	Pld1	H1R1_peak_4242	enhancer	chr3_28035000_28040000	chr3_28035000_28040000
chr3	30010000	30015000	chr3	30165000	30170000	4	0.0277517	Mecom	H1R1_peak_4249	enhancer	chr3_30165000_30170000	chr3_30165000_30170000
chr3	37720000	37725000	chr3	37905000	37910000	4	0.0242318	Gm5148	H1R1_peak_4265	enhancer	chr3_37905000_37910000	chr3_37905000_37910000
chr3	57340000	57345000	chr3	57425000	57430000	9	5.50065e-05	Tm4sf4	H1R1_peak_4291	enhancer	chr3_57340000_57345000	chr3_57340000_57345000
chr3	104510000	104515000	chr3	104670000	104675000	6	0.0258211	Lrig2	H1R1_peak_4456	enhancer	chr3_104670000_104675000	chr3_104670000_104675000
chr3	122195000	122200000	chr3	122245000	122250000	11	0.0210351	Gclm	H1R1_peak_4510	enhancer	chr3_122195000_122200000	chr3_122195000_122200000
chr3	122470000	122475000	chr3	122615000	122620000	9	0.00544245	Fnbp1l	H1R1_peak_4513	enhancer	chr3_122470000_122475000	chr3_122470000_122475000
chr3	126595000	126600000	chr3	126605000	126610000	25	0.00476757	Camk2d	H1R1_peak_4527	enhancer	chr3_126605000_126610000	chr3_126605000_126610000
chr3	146565000	146570000	chr3	146770000	146775000	4	0.00270092	Prkacb	H1R1_peak_4573	enhancer	chr3_146565000_146570000	chr3_146565000_146570000
chr3	146565000	146570000	chr3	146850000	146855000	4	0.0137959	Ttll7	H1R1_peak_4573	enhancer	chr3_146565000_146570000	chr3_146565000_146570000
chr3	152120000	152125000	chr3	152190000	152195000	6	0.0210247	Dnajb4	H1R1_peak_4580	enhancer	chr3_152120000_152125000	chr3_152120000_152125000
chr4	55530000	55535000	chr4	55605000	55610000	22	0.000355286	Klf4	H1R1_peak_4658	enhancer	chr4_55605000_55610000	chr4_55605000_55610000
chr4	59185000	59190000	chr4	59240000	59245000	8	0.000785975	Ugcg	H1R1_peak_4680	enhancer	chr4_59240000_59245000	chr4_59240000_59245000
chr4	62555000	62560000	chr4	62690000	62695000	7	0.00796731	Rgs3	H1R1_peak_4693	enhancer	chr4_62690000_62695000	chr4_62690000_62695000
chr4	80910000	80915000	chr4	80950000	80955000	8	0.0279007	Lurap1l	H1R1_peak_4707	enhancer	chr4_80950000_80955000	chr4_80950000_80955000
chr4	88835000	88840000	chr4	89125000	89130000	3	0.00740016	Ifna5	H1R1_peak_4720	enhancer	chr4_89125000_89130000	chr4_89125000_89130000
chr4	88880000	88885000	chr4	89105000	89110000	3	0.00854481	Ifne	H1R1_peak_4719	enhancer	chr4_89105000_89110000	chr4_89105000_89110000
chr4	89280000	89285000	chr4	89445000	89450000	3	0.0496361	Cdkn2a	H1R1_peak_4724	enhancer	chr4_89445000_89450000	chr4_89445000_89450000
chr4	89310000	89315000	chr4	89425000	89430000	4	0.0291592	Cdkn2b	H1R1_peak_4722	enhancer	chr4_89425000_89430000	chr4_89425000_89430000
chr4	99030000	99035000	chr4	99150000	99155000	4	0.0116102	Angptl3	H1R1_peak_4739	enhancer	chr4_99150000_99155000	chr4_99150000_99155000
chr4	100005000	100010000	chr4	100395000	100400000	4	0.00246707	Ror1	H1R1_peak_4740	enhancer	chr4_100005000_100010000	chr4_100005000_100010000
chr4	105155000	105160000	chr4	105315000	105320000	9	9.07024e-06	Plpp3	H1R1_peak_4753	enhancer	chr4_105315000_105320000	chr4_105315000_105320000
chr4	130270000	130275000	chr4	130560000	130565000	4	0.0492767	Serinc2	H1R1_peak_4871	enhancer	chr4_130560000_130565000	chr4_130560000_130565000
chr4	130360000	130365000	chr4	130560000	130565000	6	0.00111659	Snrnp40	H1R1_peak_4871	enhancer	chr4_130560000_130565000	chr4_130560000_130565000
chr4	135510000	135515000	chr4	135685000	135690000	6	0.0165858	Ifnlr1	H1R1_peak_4916	enhancer	chr4_135510000_135515000	chr4_135510000_135515000
chr4	142000000	142005000	chr4	142080000	142085000	18	0.0352538	Tmem51	H1R1_peak_4994	enhancer	chr4_142000000_142005000	chr4_142000000_142005000
chr4	150685000	150690000	chr4	150850000	150855000	8	6.34682e-06	Errfi1	H1R1_peak_5029	enhancer	chr4_150685000_150690000	chr4_150685000_150690000
chr5	28465000	28470000	chr5	28560000	28565000	8	0.0329393	Shh	H1R1_peak_5099	enhancer	chr5_28560000_28565000	chr5_28560000_28565000
chr5	44100000	44105000	chr5	44160000	44165000	10	0.0115592	Prom1	H1R1_peak_5164	enhancer	chr5_44160000_44165000	chr5_44160000_44165000
chr5	63815000	63820000	chr5	64090000	64095000	3	0.0388174	Pgm2	H1R1_peak_5184	enhancer	chr5_63815000_63820000	chr5_63815000_63820000
chr5	64340000	64345000	chr5	64810000	64815000	5	0.000293064	Klf3	H1R1_peak_5200	enhancer	chr5_64340000_64345000	chr5_64340000_64345000
chr5	64345000	64350000	chr5	64805000	64810000	3	0.0335869	Gm38457	H1R1_peak_5200	enhancer	chr5_64345000_64350000	chr5_64345000_64350000
chr5	67815000	67820000	chr5	67930000	67935000	6	0.0144965	Atp8a1	H1R1_peak_5229	enhancer	chr5_67930000_67935000	chr5_67930000_67935000
chr5	73335000	73340000	chr5	73355000	73360000	22	0.00382597	Ociad2	H1R1_peak_5235	enhancer	chr5_73355000_73360000	chr5_73355000_73360000
chr5	87090000	87095000	chr5	87100000	87105000	9	0.0192628	Ugt2b36	H1R1_peak_5261	enhancer	chr5_87100000_87105000	chr5_87100000_87105000
chr5	90610000	90615000	chr5	90770000	90775000	4	0.0467072	Pf4	H1R1_peak_5270	enhancer	chr5_90610000_90615000	chr5_90610000_90615000
chr5	117355000	117360000	chr5	118050000	118055000	4	0.000208539	Wsb2	H1R1_peak_5359	enhancer	chr5_118050000_118055000	chr5_118050000_118055000
chr5	124030000	124035000	chr5	124045000	124050000	37	0.00757297	Vps37b	H1R1_peak_5393	enhancer	chr5_124045000_124050000	chr5_124045000_124050000
chr5	134435000	134440000	chr5	135005000	135010000	3	0.032733	Abhd11	H1R1_peak_5414	enhancer	chr5_134435000_134440000	chr5_134435000_134440000
chr5	148545000	148550000	chr5	149050000	149055000	4	0.00068307	Hmgb1	H1R1_peak_5506	enhancer	chr5_148545000_148550000	chr5_148545000_148550000
chr6	37600000	37605000	chr6	37870000	37875000	5	0.000174278	Trim24	H1R1_peak_5559	enhancer	chr6_37600000_37605000	chr6_37600000_37605000
chr6	53975000	53980000	chr6	54200000	54205000	6	1.54349e-06	Cpvl	H1R1_peak_5593	enhancer	chr6_54200000_54205000	chr6_54200000_54205000
chr6	54035000	54040000	chr6	54180000	54185000	9	1.00271e-05	Chn2	H1R1_peak_5592	enhancer	chr6_54180000_54185000	chr6_54180000_54185000
chr6	70815000	70820000	chr6	71490000	71495000	3	0.000926	Rnf103	H1R1_peak_5613	enhancer	chr6_70815000_70820000	chr6_70815000_70820000
chr6	72365000	72370000	chr6	72550000	72555000	4	0.0475257	Rnf181	H1R1_peak_5626	enhancer	chr6_72550000_72555000	chr6_72550000_72555000
chr6	72420000	72425000	chr6	72550000	72555000	6	0.0199719	Ggcx	H1R1_peak_5626	enhancer	chr6_72550000_72555000	chr6_72550000_72555000
chr6	72435000	72440000	chr6	72550000	72555000	9	0.000686999	Mat2a	H1R1_peak_5626	enhancer	chr6_72550000_72555000	chr6_72550000_72555000
chr6	72540000	72545000	chr6	72550000	72555000	34	0.010921	Capg	H1R1_peak_5626	enhancer	chr6_72550000_72555000	chr6_72550000_72555000
chr6	87100000	87105000	chr6	87290000	87295000	7	0.00145439	D6Ertd527e	H1R1_peak_5653	enhancer	chr6_87290000_87295000	chr6_87290000_87295000
chr6	108440000	108445000	chr6	108660000	108665000	8	4.42032e-06	Bhlhe40	H1R1_peak_5707	enhancer	chr6_108440000_108445000	chr6_108440000_108445000
chr6	113440000	113445000	chr6	113655000	113660000	5	0.0201603	Jagn1	H1R1_peak_5724	enhancer	chr6_113655000_113660000	chr6_113655000_113660000
chr6	115345000	115350000	chr6	115420000	115425000	3	0.00362561	Pparg	H1R1_peak_5731	enhancer	chr6_115345000_115350000	chr6_115345000_115350000
chr6	119465000	119470000	chr6	119685000	119690000	4	0.025617	Wnt5b	H1R1_peak_5757	enhancer	chr6_119685000_119690000	chr6_119685000_119690000
chr6	124710000	124715000	chr6	125360000	125365000	3	0.0425614	Phb2	H1R1_peak_5790	enhancer	chr6_125360000_125365000	chr6_125360000_125365000
chr6	124710000	124715000	chr6	125360000	125365000	3	0.0425614	Emg1	H1R1_peak_5790	enhancer	chr6_125360000_125365000	chr6_125360000_125365000
chr6	125285000	125290000	chr6	125295000	125300000	20	0.0173302	Tuba3a	H1R1_peak_5788	enhancer	chr6_125295000_125300000	chr6_125295000_125300000
chr6	125290000	125295000	chr6	125315000	125320000	20	0.0498397	Scnn1a	H1R1_peak_5787	enhancer	chr6_125290000_125295000	chr6_125290000_125295000
chr6	125490000	125495000	chr6	125600000	125605000	12	0.000175262	Cd9	H1R1_peak_5796	enhancer	chr6_125600000_125605000	chr6_125600000_125605000
chr6	131320000	131325000	chr6	131350000	131355000	11	0.0063238	Styk1	H1R1_peak_5813	enhancer	chr6_131320000_131325000	chr6_131320000_131325000
chr6	134035000	134040000	chr6	134560000	134565000	3	0.0279075	Etv6	H1R1_peak_5821	enhancer	chr6_134560000_134565000	chr6_134560000_134565000
chr6	134035000	134040000	chr6	134560000	134565000	3	0.0279075	Gm46977	H1R1_peak_5821	enhancer	chr6_134560000_134565000	chr6_134560000_134565000
chr6	134440000	134445000	chr6	134640000	134645000	4	0.00771581	Borcs5	H1R1_peak_5819	enhancer	chr6_134440000_134445000	chr6_134440000_134445000
chr6	134660000	134665000	chr6	134790000	134795000	5	0.00244188	Dusp16	H1R1_peak_5822	enhancer	chr6_134660000_134665000	chr6_134660000_134665000
chr6	149130000	149135000	chr6	149315000	149320000	4	0.00115334	Resf1	H1R1_peak_5858	enhancer	chr6_149130000_149135000	chr6_149130000_149135000
chr7	4165000	4170000	chr7	4235000	4240000	7	0.0185197	Lilra5	H1R1_peak_5864	enhancer	chr7_4165000_4170000	chr7_4165000_4170000
chr7	4170000	4175000	chr7	4445000	4450000	3	0.0342738	Rdh13	H1R1_peak_5865	enhancer	chr7_4170000_4175000	chr7_4170000_4175000
chr7	25755000	25760000	chr7	25795000	25800000	15	0.0280907	Hnrnpul1	H1R1_peak_5922	enhancer	chr7_25795000_25800000	chr7_25795000_25800000
chr7	25815000	25820000	chr7	25825000	25830000	18	0.0391541	Cyp2s1	H1R1_peak_5924	enhancer	chr7_25825000_25830000	chr7_25825000_25830000
chr7	28805000	28810000	chr7	28965000	28970000	10	0.000218678	Hnrnpl	H1R1_peak_5952	enhancer	chr7_28965000_28970000	chr7_28965000_28970000
chr7	28965000	28970000	chr7	29280000	29285000	4	0.0471461	Spint2	H1R1_peak_5952	enhancer	chr7_28965000_28970000	chr7_28965000_28970000
chr7	29390000	29395000	chr7	29515000	29520000	10	6.68808e-08	Sipa1l3	H1R1_peak_5958	enhancer	chr7_29390000_29395000	chr7_29390000_29395000
chr7	35325000	35330000	chr7	35555000	35560000	4	0.00229686	Nudt19	H1R1_peak_5980	enhancer	chr7_35325000_35330000	chr7_35325000_35330000
chr7	66310000	66315000	chr7	66340000	66345000	11	0.0382889	Lrrk1	H1R1_peak_6033	enhancer	chr7_66310000_66315000	chr7_66310000_66315000
chr7	80015000	80020000	chr7	80115000	80120000	7	0.00964253	Idh2	H1R1_peak_6074	enhancer	chr7_80015000_80020000	chr7_80015000_80020000
chr7	98840000	98845000	chr7	100655000	100660000	3	4.65791e-41	Plekhb1	H1R1_peak_6132	enhancer	chr7_98840000_98845000	chr7_98840000_98845000
chr7	100535000	100540000	chr7	100550000	100555000	14	0.0057135	Coa4	H1R1_peak_6144	enhancer	chr7_100550000_100555000	chr7_100550000_100555000
chr7	100550000	100555000	chr7	100605000	100610000	7	0.0336517	Rab6a	H1R1_peak_6144	enhancer	chr7_100550000_100555000	chr7_100550000_100555000
chr7	100550000	100555000	chr7	100605000	100610000	7	0.0336517	Mrpl48	H1R1_peak_6144	enhancer	chr7_100550000_100555000	chr7_100550000_100555000
chr7	101060000	101065000	chr7	101105000	101110000	13	0.024577	Fchsd2	H1R1_peak_6149	enhancer	chr7_101060000_101065000	chr7_101060000_101065000
chr7	101060000	101065000	chr7	101375000	101380000	3	0.0490855	Arap1	H1R1_peak_6149	enhancer	chr7_101060000_101065000	chr7_101060000_101065000
chr7	110275000	110280000	chr7	110625000	110630000	5	0.0191802	Adm	H1R1_peak_6162	enhancer	chr7_110275000_110280000	chr7_110275000_110280000
chr7	110860000	110865000	chr7	110890000	110895000	14	0.00612214	Lyve1	H1R1_peak_6170	enhancer	chr7_110890000_110895000	chr7_110890000_110895000
chr7	114115000	114120000	chr7	114200000	114205000	9	0.030229	Rras2	H1R1_peak_6197	enhancer	chr7_114200000_114205000	chr7_114200000_114205000
chr7	116305000	116310000	chr7	117390000	117395000	3	1.01298e-07	Plekha7	H1R1_peak_6203	enhancer	chr7_117390000_117395000	chr7_117390000_117395000
chr7	120190000	120195000	chr7	120635000	120640000	3	0.00628016	Uqcrc2	H1R1_peak_6219	enhancer	chr7_120190000_120195000	chr7_120190000_120195000
chr7	122150000	122155000	chr7	122185000	122190000	11	0.0179292	Ern2	H1R1_peak_6221	enhancer	chr7_122150000_122155000	chr7_122150000_122155000
chr7	126725000	126730000	chr7	126755000	126760000	10	0.00681292	Mapk3	H1R1_peak_6236	enhancer	chr7_126725000_126730000	chr7_126725000_126730000
chr7	139235000	139240000	chr7	139400000	139405000	6	0.00983847	Inpp5a	H1R1_peak_6290	enhancer	chr7_139235000_139240000	chr7_139235000_139240000
chr7	143765000	143770000	chr7	143955000	143960000	5	0.00699317	Mrgprg	H1R1_peak_6323	enhancer	chr7_143955000_143960000	chr7_143955000_143960000
chr7	144915000	144920000	chr7	145075000	145080000	5	0.0331514	LTO1	H1R1_peak_6332	enhancer	chr7_145075000_145080000	chr7_145075000_145080000
chr7	144935000	144940000	chr7	145075000	145080000	6	0.0355632	Ccnd1	H1R1_peak_6332	enhancer	chr7_145075000_145080000	chr7_145075000_145080000
chr8	24435000	24440000	chr8	24505000	24510000	7	0.0495451	Tcim	H1R1_peak_6398	enhancer	chr8_24505000_24510000	chr8_24505000_24510000
chr8	44700000	44705000	chr8	44930000	44935000	3	0.0355609	Fat1	H1R1_peak_6447	enhancer	chr8_44700000_44705000	chr8_44700000_44705000
chr8	46840000	46845000	chr8	46940000	46945000	10	0.00233665	Enpp6	H1R1_peak_6463	enhancer	chr8_46840000_46845000	chr8_46840000_46845000
chr8	67995000	68000000	chr8	68205000	68210000	3	0.0333115	Psd3	H1R1_peak_6496	enhancer	chr8_67995000_68000000	chr8_67995000_68000000
chr8	67995000	68000000	chr8	68275000	68280000	3	0.0416801	Sh2d4a	H1R1_peak_6496	enhancer	chr8_67995000_68000000	chr8_67995000_68000000
chr8	91395000	91400000	chr8	92355000	92360000	3	0.000397341	Irx5	H1R1_peak_6573	enhancer	chr8_91395000_91400000	chr8_91395000_91400000
chr8	94950000	94955000	chr8	95000000	95005000	31	6.89749e-08	Adgrg1	H1R1_peak_6599	enhancer	chr8_94950000_94955000	chr8_94950000_94955000
chr8	94950000	94955000	chr8	95020000	95025000	8	0.0414252	Adgrg3	H1R1_peak_6599	enhancer	chr8_94950000_94955000	chr8_94950000_94955000
chr8	95350000	95355000	chr8	95420000	95425000	15	0.0328013	Mmp15	H1R1_peak_6609	enhancer	chr8_95420000_95425000	chr8_95420000_95425000
chr8	107115000	107120000	chr8	107320000	107325000	3	0.0464358	Nfat5	H1R1_peak_6651	enhancer	chr8_107115000_107120000	chr8_107115000_107120000
chr8	109690000	109695000	chr8	109955000	109960000	4	0.0482477	Ist1	H1R1_peak_6658	enhancer	chr8_109955000_109960000	chr8_109955000_109960000
chr9	7650000	7655000	chr9	7870000	7875000	4	0.0230929	Birc3	H1R1_peak_6788	enhancer	chr9_7650000_7655000	chr9_7650000_7655000
chr9	51165000	51170000	chr9	51285000	51290000	6	0.00915122	Gm32742	H1R1_peak_6902	enhancer	chr9_51285000_51290000	chr9_51285000_51290000
chr9	51230000	51235000	chr9	51270000	51275000	12	0.00901857	Colca2	H1R1_peak_6898	enhancer	chr9_51230000_51235000	chr9_51230000_51235000
chr9	61370000	61375000	chr9	61810000	61815000	4	0.0119233	Tle3	H1R1_peak_6957	enhancer	chr9_61810000_61815000	chr9_61810000_61815000
chr9	62980000	62985000	chr9	63130000	63135000	6	0.0134204	Pias1	H1R1_peak_6967	enhancer	chr9_63130000_63135000	chr9_63130000_63135000
chr9	70205000	70210000	chr9	70275000	70280000	14	0.00627644	Myo1e	H1R1_peak_7014	enhancer	chr9_70275000_70280000	chr9_70275000_70280000
chr9	70675000	70680000	chr9	70830000	70835000	6	0.00117487	Adam10	H1R1_peak_7016	enhancer	chr9_70830000_70835000	chr9_70830000_70835000
chr9	70835000	70840000	chr9	70885000	70890000	16	0.000121112	Lipc	H1R1_peak_7019	enhancer	chr9_70885000_70890000	chr9_70885000_70890000
chr9	77705000	77710000	chr9	77750000	77755000	14	0.000376453	Gclc	H1R1_peak_7039	enhancer	chr9_77705000_77710000	chr9_77705000_77710000
chr9	88275000	88280000	chr9	88325000	88330000	12	0.0390108	Nt5e	H1R1_peak_7067	enhancer	chr9_88275000_88280000	chr9_88275000_88280000
chr9	108145000	108150000	chr9	108475000	108480000	3	0.0184293	Lamb2	H1R1_peak_7124	enhancer	chr9_108145000_108150000	chr9_108145000_108150000
chrX	13245000	13250000	chrX	13460000	13465000	6	3.63765e-08	Nyx	H1R1_peak_7206	enhancer	chrX_13245000_13250000	chrX_13245000_13250000
chrX	73520000	73525000	chrX	73685000	73690000	3	0.045883	Atp2b3	H1R1_peak_7240	enhancer	chrX_73685000_73690000	chrX_73685000_73690000
chr1	43295000	43300000	chr1	43445000	43450000	7	0.0464528	Nck2	H1R1_peak_51	promoter	chr1_43295000_43300000	chr1_43445000_43450000
chr1	93640000	93645000	chr1	93650000	93655000	15	0.0271766	Stk25	H1R1_peak_216	promoter	chr1_93640000_93645000	chr1_93650000_93655000
chr1	97765000	97770000	chr1	97930000	97935000	3	0.0199014	Ppip5k2	H1R1_peak_222	promoter	chr1_97930000_97935000	chr1_97765000_97770000
chr1	131745000	131750000	chr1	133045000	133050000	3	7.37054e-05	Pik3c2b	H1R1_peak_289	promoter	chr1_131745000_131750000	chr1_133045000_133050000
chr1	132005000	132010000	chr1	132150000	132155000	8	0.0100632	Elk4	H1R1_peak_278	promoter	chr1_132150000_132155000	chr1_132005000_132010000
chr1	153895000	153900000	chr1	154115000	154120000	7	0.000594336	Glul	H1R1_peak_356	promoter	chr1_154115000_154120000	chr1_153895000_153900000
chr1	172150000	172155000	chr1	172310000	172315000	9	7.52211e-05	Igsf8	H1R1_peak_426	promoter	chr1_172150000_172155000	chr1_172310000_172315000
chr1	182560000	182565000	chr1	183225000	183230000	3	0.00533709	Capn8	H1R1_peak_459	promoter	chr1_183225000_183230000	chr1_182560000_182565000
chr10	17550000	17555000	chr10	18020000	18025000	3	0.00610603	Abracl	H1R1_peak_531	promoter	chr10_17550000_17555000	chr10_18020000_18025000
chr10	43575000	43580000	chr10	43720000	43725000	9	0.019717	Cd24a	H1R1_peak_607	promoter	chr10_43720000_43725000	chr10_43575000_43580000
chr10	79815000	79820000	chr10	81545000	81550000	3	8.44187e-13	Gna11	H1R1_peak_726	promoter	chr10_79815000_79820000	chr10_81545000_81550000
chr10	127700000	127705000	chr10	127975000	127980000	4	0.0118103	Myo1a	H1R1_peak_858	promoter	chr10_127975000_127980000	chr10_127700000_127705000
chr10	127735000	127740000	chr10	127870000	127875000	9	0.0292782	Zbtb39	H1R1_peak_859	promoter	chr10_127870000_127875000	chr10_127735000_127740000
chr11	4260000	4265000	chr11	4335000	4340000	7	0.0331464	Lif	H1R1_peak_883	promoter	chr11_4335000_4340000	chr11_4260000_4265000
chr11	8460000	8465000	chr11	9115000	9120000	4	0.000494848	Upp1	H1R1_peak_908	promoter	chr11_8460000_8465000	chr11_9115000_9120000
chr11	20265000	20270000	chr11	20330000	20335000	8	0.00797122	Slc1a4	H1R1_peak_920	promoter	chr11_20265000_20270000	chr11_20330000_20335000
chr11	48795000	48800000	chr11	49245000	49250000	4	0.00658183	Mgat1	H1R1_peak_977	promoter	chr11_48795000_48800000	chr11_49245000_49250000
chr11	58360000	58365000	chr11	58375000	58380000	20	0.0403094	Lypd8	H1R1_peak_1011	promoter	chr11_58360000_58365000	chr11_58375000_58380000
chr11	69635000	69640000	chr11	69845000	69850000	4	0.0478626	Plscr3	H1R1_peak_1069	promoter	chr11_69635000_69640000	chr11_69845000_69850000
chr11	76635000	76640000	chr11	77200000	77205000	3	0.0016687	Efcab5	H1R1_peak_1126	promoter	chr11_76635000_76640000	chr11_77200000_77205000
chr11	83850000	83855000	chr11	83885000	83890000	15	0.00477361	Hnf1b	H1R1_peak_1164	promoter	chr11_83885000_83890000	chr11_83850000_83855000
chr11	96925000	96930000	chr11	98895000	98900000	3	2.26776e-41	Prr15l	H1R1_peak_1231	promoter	chr11_98895000_98900000	chr11_96925000_96930000
chr11	99490000	99495000	chr11	100005000	100010000	4	0.0032658	Krt23	H1R1_peak_1269	promoter	chr11_100005000_100010000	chr11_99490000_99495000
chr11	115965000	115970000	chr11	116195000	116200000	5	0.025475	Ten1	H1R1_peak_1399	promoter	chr11_115965000_115970000	chr11_116195000_116200000
chr11	115965000	115970000	chr11	116195000	116200000	5	0.025475	Acox1	H1R1_peak_1399	promoter	chr11_115965000_115970000	chr11_116195000_116200000
chr12	7905000	7910000	chr12	7975000	7980000	7	0.00990053	Apob	H1R1_peak_1473	promoter	chr12_7905000_7910000	chr12_7975000_7980000
chr12	40835000	40840000	chr12	41020000	41025000	5	0.00349259	Immp2l	H1R1_peak_1540	promoter	chr12_40835000_40840000	chr12_41020000_41025000
chr12	57255000	57260000	chr12	57545000	57550000	3	0.0297366	Ttc6	H1R1_peak_1578	promoter	chr12_57255000_57260000	chr12_57545000_57550000
chr12	57255000	57260000	chr12	57545000	57550000	3	0.0297366	Foxa1	H1R1_peak_1578	promoter	chr12_57255000_57260000	chr12_57545000_57550000
chr12	74090000	74095000	chr12	74160000	74165000	10	0.00708204	Syt16	H1R1_peak_1597	promoter	chr12_74160000_74165000	chr12_74090000_74095000
chr12	80190000	80195000	chr12	80760000	80765000	3	0.0115883	Ccdc177	H1R1_peak_1628	promoter	chr12_80190000_80195000	chr12_80760000_80765000
chr12	108700000	108705000	chr12	108880000	108885000	4	0.033745	Degs2	H1R1_peak_1695	promoter	chr12_108880000_108885000	chr12_108700000_108705000
chr13	3705000	3710000	chr13	4045000	4050000	3	0.00197155	Akr1c14	H1R1_peak_1744	promoter	chr13_3705000_3710000	chr13_4045000_4050000
chr13	23795000	23800000	chr13	23915000	23920000	4	0.0417461	Slc17a4	H1R1_peak_1778	promoter	chr13_23795000_23800000	chr13_23915000_23920000
chr13	34650000	34655000	chr13	34790000	34795000	7	0.00717231	Pxdc1	H1R1_peak_1807	promoter	chr13_34790000_34795000	chr13_34650000_34655000
chr13	34725000	34730000	chr13	34735000	34740000	19	0.00470785	Fam50b	H1R1_peak_1811	promoter	chr13_34725000_34730000	chr13_34735000_34740000
chr13	37450000	37455000	chr13	37825000	37830000	5	0.00115703	Rreb1	H1R1_peak_1828	promoter	chr13_37450000_37455000	chr13_37825000_37830000
chr13	54100000	54105000	chr13	54565000	54570000	3	0.0190606	4833439L19Rik	H1R1_peak_1891	promoter	chr13_54100000_54105000	chr13_54565000_54570000
chr13	95775000	95780000	chr13	95890000	95895000	8	0.000593429	Iqgap2	H1R1_peak_1958	promoter	chr13_95775000_95780000	chr13_95890000_95895000
chr14	26480000	26485000	chr14	26635000	26640000	3	0.0287332	Arf4	H1R1_peak_2085	promoter	chr14_26480000_26485000	chr14_26635000_26640000
chr14	34270000	34275000	chr14	34585000	34590000	4	0.00247831	Ldb3	H1R1_peak_2119	promoter	chr14_34270000_34275000	chr14_34585000_34590000
chr14	51900000	51905000	chr14	52020000	52025000	6	0.0156847	Zfp219	H1R1_peak_2153	promoter	chr14_51900000_51905000	chr14_52020000_52025000
chr14	65825000	65830000	chr14	66110000	66115000	3	0.00450847	Ephx2	H1R1_peak_2211	promoter	chr14_65825000_65830000	chr14_66110000_66115000
chr14	66180000	66185000	chr14	66280000	66285000	8	0.00211127	Ptk2b	H1R1_peak_2216	promoter	chr14_66180000_66185000	chr14_66280000_66285000
chr15	100655000	100660000	chr15	101950000	101955000	3	0.000924285	Krt78	H1R1_peak_2593	promoter	chr15_100655000_100660000	chr15_101950000_101955000
chr15	101335000	101340000	chr15	102150000	102155000	3	0.049521	Soat2	H1R1_peak_2599	promoter	chr15_101335000_101340000	chr15_102150000_102155000
chr15	101370000	101375000	chr15	102040000	102045000	4	0.0124226	Krt80	H1R1_peak_2590	promoter	chr15_102040000_102045000	chr15_101370000_101375000
chr16	8490000	8495000	chr16	8670000	8675000	7	0.0109022	Carhsp1	H1R1_peak_2628	promoter	chr16_8490000_8495000	chr16_8670000_8675000
chr16	16435000	16440000	chr16	16595000	16600000	4	0.000336992	Fgd4	H1R1_peak_2650	promoter	chr16_16435000_16440000	chr16_16595000_16600000
chr16	20715000	20720000	chr16	21335000	21340000	3	0.0395492	Polr2h	H1R1_peak_2669	promoter	chr16_21335000_21340000	chr16_20715000_20720000
chr16	20715000	20720000	chr16	21335000	21340000	3	0.0395492	Clcn2	H1R1_peak_2669	promoter	chr16_21335000_21340000	chr16_20715000_20720000
chr16	31030000	31035000	chr16	31420000	31425000	3	0.0300467	Bdh1	H1R1_peak_2712	promoter	chr16_31030000_31035000	chr16_31420000_31425000
chr16	32705000	32710000	chr16	32810000	32815000	10	0.0202108	Smbd1	H1R1_peak_2726	promoter	chr16_32705000_32710000	chr16_32810000_32815000
chr16	33745000	33750000	chr16	33790000	33795000	28	1.0465e-05	Muc13	H1R1_peak_2733	promoter	chr16_33745000_33750000	chr16_33790000_33795000
chr16	38290000	38295000	chr16	38480000	38485000	4	0.00700621	Nr1i2	H1R1_peak_2749	promoter	chr16_38480000_38485000	chr16_38290000_38295000
chr16	45650000	45655000	chr16	45660000	45665000	15	0.0496585	BC016579	H1R1_peak_2755	promoter	chr16_45660000_45665000	chr16_45650000_45655000
chr17	26660000	26665000	chr17	26780000	26785000	5	0.0481863	Bnip1	H1R1_peak_2946	promoter	chr17_26660000_26665000	chr17_26780000_26785000
chr17	30005000	30010000	chr17	30015000	30020000	16	0.0440948	Zfand3	H1R1_peak_2979	promoter	chr17_30015000_30020000	chr17_30005000_30010000
chr17	34000000	34005000	chr17	35305000	35310000	3	5.39123e-06	H2-K1	H1R1_peak_3007	promoter	chr17_35305000_35310000	chr17_34000000_34005000
chr17	43880000	43885000	chr17	44130000	44135000	4	0.00114591	Clic5	H1R1_peak_3064	promoter	chr17_43880000_43885000	chr17_44130000_44135000
chr17	46995000	47000000	chr17	47365000	47370000	3	0.0252601	Mrps10	H1R1_peak_3081	promoter	chr17_46995000_47000000	chr17_47365000_47370000
chr17	70715000	70720000	chr17	70850000	70855000	5	0.0279835	Tgif1	H1R1_peak_3140	promoter	chr17_70715000_70720000	chr17_70850000_70855000
chr17	79600000	79605000	chr17	80125000	80130000	4	5.7879e-05	Galm	H1R1_peak_3169	promoter	chr17_79600000_79605000	chr17_80125000_80130000
chr18	20055000	20060000	chr18	20235000	20240000	3	0.0155773	Dsc2	H1R1_peak_3237	promoter	chr18_20235000_20240000	chr18_20055000_20060000
chr18	38015000	38020000	chr18	38205000	38210000	4	0.00391677	Pcdh1	H1R1_peak_3294	promoter	chr18_38015000_38020000	chr18_38205000_38210000
chr18	44355000	44360000	chr18	44825000	44830000	3	0.0100905	Ythdc2	H1R1_peak_3307	promoter	chr18_44355000_44360000	chr18_44825000_44830000
chr18	61210000	61215000	chr18	61275000	61280000	15	0.000111791	Slc26a2	H1R1_peak_3344	promoter	chr18_61275000_61280000	chr18_61210000_61215000
chr18	61215000	61220000	chr18	61235000	61240000	14	0.00511067	Pde6a	H1R1_peak_3345	promoter	chr18_61215000_61220000	chr18_61235000_61240000
chr18	69920000	69925000	chr18	69975000	69980000	8	0.000858835	Ccdc68	H1R1_peak_3390	promoter	chr18_69975000_69980000	chr18_69920000_69925000
chr19	4495000	4500000	chr19	4570000	4575000	14	0.0190877	2010003K11Rik	H1R1_peak_3461	promoter	chr19_4570000_4575000	chr19_4495000_4500000
chr19	41260000	41265000	chr19	41270000	41275000	33	0.0341679	Tm9sf3	H1R1_peak_3594	promoter	chr19_41270000_41275000	chr19_41260000_41265000
chr2	20345000	20350000	chr2	20515000	20520000	4	0.00373364	Etl4	H1R1_peak_3699	promoter	chr2_20345000_20350000	chr2_20515000_20520000
chr2	27245000	27250000	chr2	27435000	27440000	5	0.0310639	Sardh	H1R1_peak_3740	promoter	chr2_27435000_27440000	chr2_27245000_27250000
chr2	31685000	31690000	chr2	31785000	31790000	9	0.0205935	Abl1	H1R1_peak_3763	promoter	chr2_31785000_31790000	chr2_31685000_31690000
chr2	68945000	68950000	chr2	69055000	69060000	5	0.0310271	Cers6	H1R1_peak_3855	promoter	chr2_69055000_69060000	chr2_68945000_68950000
chr2	75610000	75615000	chr2	75630000	75635000	20	0.0189097	Gm50595	H1R1_peak_3874	promoter	chr2_75610000_75615000	chr2_75630000_75635000
chr2	77510000	77515000	chr2	77520000	77525000	10	0.0228565	Zfp385b	H1R1_peak_3883	promoter	chr2_77510000_77515000	chr2_77520000_77525000
chr2	152695000	152700000	chr2	152735000	152740000	19	0.0131552	Id1	H1R1_peak_4066	promoter	chr2_152695000_152700000	chr2_152735000_152740000
chr2	164415000	164420000	chr2	164455000	164460000	21	0.00331036	Sys1	H1R1_peak_4126	promoter	chr2_164415000_164420000	chr2_164455000_164460000
chr3	10090000	10095000	chr3	10330000	10335000	3	0.0328208	Impa1	H1R1_peak_4217	promoter	chr3_10090000_10095000	chr3_10330000_10335000
chr3	24695000	24700000	chr3	24780000	24785000	3	0.00437386	Naaladl2	H1R1_peak_4235	promoter	chr3_24695000_24700000	chr3_24780000_24785000
chr3	37635000	37640000	chr3	37725000	37730000	5	0.00522899	Spry1	H1R1_peak_4260	promoter	chr3_37725000_37730000	chr3_37635000_37640000
chr3	51660000	51665000	chr3	51905000	51910000	4	0.013738	Mgst2	H1R1_peak_4275	promoter	chr3_51905000_51910000	chr3_51660000_51665000
chr3	52265000	52270000	chr3	52615000	52620000	4	0.04898	Foxo1	H1R1_peak_4280	promoter	chr3_52615000_52620000	chr3_52265000_52270000
chr3	69755000	69760000	chr3	69860000	69865000	8	0.00302633	Sptssb	H1R1_peak_4318	promoter	chr3_69755000_69760000	chr3_69860000_69865000
chr3	102015000	102020000	chr3	102735000	102740000	3	0.00406287	Tspan2	H1R1_peak_4449	promoter	chr3_102015000_102020000	chr3_102735000_102740000
chr3	106485000	106490000	chr3	106515000	106520000	8	0.00242493	Dennd2d	H1R1_peak_4464	promoter	chr3_106515000_106520000	chr3_106485000_106490000
chr3	116195000	116200000	chr3	116710000	116715000	3	0.00263344	Slc35a3	H1R1_peak_4493	promoter	chr3_116195000_116200000	chr3_116710000_116715000
chr3	121535000	121540000	chr3	121810000	121815000	3	0.00945895	Abcd3	H1R1_peak_4506	promoter	chr3_121535000_121540000	chr3_121810000_121815000
chr3	122465000	122470000	chr3	122510000	122515000	14	0.0102848	Bcar3	H1R1_peak_4516	promoter	chr3_122465000_122470000	chr3_122510000_122515000
chr4	34955000	34960000	chr4	35155000	35160000	8	0.000114001	Mob3b	H1R1_peak_4612	promoter	chr4_34955000_34960000	chr4_35155000_35160000
chr4	40755000	40760000	chr4	40985000	40990000	4	0.00588921	Smu1	H1R1_peak_4616	promoter	chr4_40985000_40990000	chr4_40755000_40760000
chr4	49590000	49595000	chr4	49625000	49630000	14	0.00146494	Pgap4	H1R1_peak_4650	promoter	chr4_49625000_49630000	chr4_49590000_49595000
chr4	87815000	87820000	chr4	87880000	87885000	7	0.0127275	Mllt3	H1R1_peak_4713	promoter	chr4_87815000_87820000	chr4_87880000_87885000
chr4	99130000	99135000	chr4	99140000	99145000	18	0.00179156	Dock7	H1R1_peak_4737	promoter	chr4_99140000_99145000	chr4_99130000_99135000
chr4	132420000	132425000	chr4	132520000	132525000	7	0.0286729	Phactr4	H1R1_peak_4880	promoter	chr4_132520000_132525000	chr4_132420000_132425000
chr4	137860000	137865000	chr4	137925000	137930000	15	0.0106943	Ece1	H1R1_peak_4938	promoter	chr4_137925000_137930000	chr4_137860000_137865000
chr4	144900000	144905000	chr4	145190000	145195000	3	0.0481958	Vps13d	H1R1_peak_5005	promoter	chr4_144900000_144905000	chr4_145190000_145195000
chr4	156050000	156055000	chr4	156095000	156100000	16	0.0413953	Ttll10	H1R1_peak_5061	promoter	chr4_156095000_156100000	chr4_156050000_156055000
chr5	39475000	39480000	chr5	39645000	39650000	3	0.024687	Hs3st1	H1R1_peak_5151	promoter	chr5_39475000_39480000	chr5_39645000_39650000
chr5	64290000	64295000	chr5	64320000	64325000	12	0.0446778	Tbc1d1	H1R1_peak_5196	promoter	chr5_64320000_64325000	chr5_64290000_64295000
chr5	64960000	64965000	chr5	65070000	65075000	5	0.023094	Tlr6	H1R1_peak_5210	promoter	chr5_65070000_65075000	chr5_64960000_64965000
chr5	73435000	73440000	chr5	73630000	73635000	4	0.00520879	Lrrc66	H1R1_peak_5238	promoter	chr5_73435000_73440000	chr5_73630000_73635000
chr5	90655000	90660000	chr5	90900000	90905000	4	0.00454039	Cxcl2	H1R1_peak_5279	promoter	chr5_90655000_90660000	chr5_90900000_90905000
chr5	99250000	99255000	chr5	99325000	99330000	11	1.7112e-05	Rasgef1b	H1R1_peak_5301	promoter	chr5_99325000_99330000	chr5_99250000_99255000
chr5	100570000	100575000	chr5	100615000	100620000	11	0.0256936	Plac8	H1R1_peak_5311	promoter	chr5_100615000_100620000	chr5_100570000_100575000
chr5	117115000	117120000	chr5	117360000	117365000	5	0.0121144	Suds3	H1R1_peak_5354	promoter	chr5_117360000_117365000	chr5_117115000_117120000
chr5	117120000	117125000	chr5	117325000	117330000	5	0.039682	Taok3	H1R1_peak_5354	promoter	chr5_117325000_117330000	chr5_117120000_117125000
chr5	137920000	137925000	chr5	137930000	137935000	11	0.0409769	Cyp3a13	H1R1_peak_5441	promoter	chr5_137930000_137935000	chr5_137920000_137925000
chr5	138170000	138175000	chr5	139335000	139340000	3	1.39415e-07	Ap4m1	H1R1_peak_5445	promoter	chr5_139335000_139340000	chr5_138170000_138175000
chr5	138170000	138175000	chr5	139335000	139340000	3	1.39415e-07	Mcm7	H1R1_peak_5445	promoter	chr5_139335000_139340000	chr5_138170000_138175000
chr5	144050000	144055000	chr5	144150000	144155000	8	0.00166729	Ocm	H1R1_peak_5482	promoter	chr5_144150000_144155000	chr5_144050000_144055000
chr5	144255000	144260000	chr5	144915000	144920000	3	0.0472182	Bri3	H1R1_peak_5484	promoter	chr5_144915000_144920000	chr5_144255000_144260000
chr6	7735000	7740000	chr6	7845000	7850000	5	0.00274705	C1galt1	H1R1_peak_5532	promoter	chr6_7735000_7740000	chr6_7845000_7850000
chr6	43270000	43275000	chr6	43665000	43670000	4	0.00102875	Tpk1	H1R1_peak_5576	promoter	chr6_43270000_43275000	chr6_43665000_43670000
chr6	50350000	50355000	chr6	50455000	50460000	9	0.0119221	Osbpl3	H1R1_peak_5587	promoter	chr6_50350000_50355000	chr6_50455000_50460000
chr6	72400000	72405000	chr6	72520000	72525000	6	0.0396199	Sh2d6	H1R1_peak_5625	promoter	chr6_72400000_72405000	chr6_72520000_72525000
chr6	94085000	94090000	chr6	94280000	94285000	3	0.0444223	Magi1	H1R1_peak_5680	promoter	chr6_94085000_94090000	chr6_94280000_94285000
chr6	124670000	124675000	chr6	125380000	125385000	3	0.00569593	Plekhg6	H1R1_peak_5791	promoter	chr6_124670000_124675000	chr6_125380000_125385000
chr6	143095000	143100000	chr6	143165000	143170000	8	0.0173892	Etnk1	H1R1_peak_5848	promoter	chr6_143095000_143100000	chr6_143165000_143170000
chr7	4175000	4180000	chr7	4725000	4730000	3	0.00256323	Tmem150b	H1R1_peak_5873	promoter	chr7_4175000_4180000	chr7_4725000_4730000
chr7	67220000	67225000	chr7	67605000	67610000	3	0.00494406	Lysmd4	H1R1_peak_6037	promoter	chr7_67605000_67610000	chr7_67220000_67225000
chr7	70355000	70360000	chr7	70475000	70480000	6	0.0493364	Nr2f2	H1R1_peak_6046	promoter	chr7_70475000_70480000	chr7_70355000_70360000
chr7	80155000	80160000	chr7	80185000	80190000	14	0.0465989	Sema4b	H1R1_peak_6080	promoter	chr7_80155000_80160000	chr7_80185000_80190000
chr7	84100000	84105000	chr7	84150000	84155000	6	0.00729566	Abhd17c	H1R1_peak_6103	promoter	chr7_84100000_84105000	chr7_84150000_84155000
chr7	90005000	90010000	chr7	90130000	90135000	4	0.00958816	Picalm	H1R1_peak_6113	promoter	chr7_90005000_90010000	chr7_90130000_90135000
chr7	97735000	97740000	chr7	97850000	97855000	5	0.0206621	Aqp11	H1R1_peak_6121	promoter	chr7_97850000_97855000	chr7_97735000_97740000
chr7	98175000	98180000	chr7	99105000	99110000	3	1.35208e-06	Capn5	H1R1_peak_6129	promoter	chr7_99105000_99110000	chr7_98175000_98180000
chr7	101040000	101045000	chr7	101315000	101320000	5	0.0118803	Stard10	H1R1_peak_6152	promoter	chr7_101040000_101045000	chr7_101315000_101320000
chr7	110020000	110025000	chr7	110120000	110125000	3	0.0497992	Wee1	H1R1_peak_6161	promoter	chr7_110020000_110025000	chr7_110120000_110125000
chr7	125490000	125495000	chr7	125545000	125550000	9	0.0443934	Nsmce1	H1R1_peak_6227	promoter	chr7_125545000_125550000	chr7_125490000_125495000
chr7	142045000	142050000	chr7	142430000	142435000	3	0.0417326	Syt8	H1R1_peak_6314	promoter	chr7_142045000_142050000	chr7_142430000_142435000
chr7	143120000	143125000	chr7	143475000	143480000	4	0.0423021	Slc22a18	H1R1_peak_6320	promoter	chr7_143120000_143125000	chr7_143475000_143480000
chr8	35895000	35900000	chr8	36090000	36095000	5	0.0405135	Prag1	H1R1_peak_6428	promoter	chr8_35895000_35900000	chr8_36090000_36095000
chr8	40630000	40635000	chr8	40870000	40875000	3	0.0450988	Mtmr7	H1R1_peak_6434	promoter	chr8_40870000_40875000	chr8_40630000_40635000
chr8	40965000	40970000	chr8	41015000	41020000	7	0.0425952	Mtus1	H1R1_peak_6438	promoter	chr8_40965000_40970000	chr8_41015000_41020000
chr8	45435000	45440000	chr8	45655000	45660000	3	0.0424403	Sorbs2	H1R1_peak_6453	promoter	chr8_45435000_45440000	chr8_45655000_45660000
chr8	57650000	57655000	chr8	57770000	57775000	8	0.0398603	Galnt7	H1R1_peak_6474	promoter	chr8_57770000_57775000	chr8_57650000_57655000
chr8	79360000	79365000	chr8	79370000	79375000	24	0.0324234	Smad1	H1R1_peak_6541	promoter	chr8_79360000_79365000	chr8_79370000_79375000
chr8	84075000	84080000	chr8	84985000	84990000	3	0.00273538	Hook2	H1R1_peak_6562	promoter	chr8_84075000_84080000	chr8_84985000_84990000
chr8	90825000	90830000	chr8	90910000	90915000	7	0.0129438	Chd9	H1R1_peak_6571	promoter	chr8_90910000_90915000	chr8_90825000_90830000
chr8	93225000	93230000	chr8	93395000	93400000	4	0.0425259	Ces1e	H1R1_peak_6581	promoter	chr8_93395000_93400000	chr8_93225000_93230000
chr8	94330000	94335000	chr8	94385000	94390000	14	0.0461087	Herpud1	H1R1_peak_6589	promoter	chr8_94330000_94335000	chr8_94385000_94390000
chr8	104700000	104705000	chr8	104845000	104850000	4	0.0460663	Ces2c	H1R1_peak_6622	promoter	chr8_104700000_104705000	chr8_104845000_104850000
chr8	104720000	104725000	chr8	105045000	105050000	3	0.0472348	Ces3a	H1R1_peak_6627	promoter	chr8_104720000_104725000	chr8_105045000_105050000
chr8	126495000	126500000	chr8	126590000	126595000	19	0.0148807	Irf2bp2	H1R1_peak_6749	promoter	chr8_126495000_126500000	chr8_126590000_126595000
chr9	14510000	14515000	chr9	14740000	14745000	3	0.00410915	Piwil4	H1R1_peak_6799	promoter	chr9_14510000_14515000	chr9_14740000_14745000
chr9	31140000	31145000	chr9	31300000	31305000	4	0.0168341	Prdm10	H1R1_peak_6829	promoter	chr9_31140000_31145000	chr9_31300000_31305000
chr9	35105000	35110000	chr9	35160000	35165000	15	0.00693713	St3gal4	H1R1_peak_6839	promoter	chr9_35160000_35165000	chr9_35105000_35110000
chr9	37385000	37390000	chr9	37655000	37660000	3	0.0202128	Tbrg1	H1R1_peak_6845	promoter	chr9_37385000_37390000	chr9_37655000_37660000
chr9	67045000	67050000	chr9	67135000	67140000	10	0.00986181	Tpm1	H1R1_peak_6998	promoter	chr9_67135000_67140000	chr9_67045000_67050000
chr9	70020000	70025000	chr9	70035000	70040000	18	0.00212349	Gcnt3	H1R1_peak_7006	promoter	chr9_70020000_70025000	chr9_70035000_70040000
chr9	77425000	77430000	chr9	77545000	77550000	4	0.00760052	Lrrc1	H1R1_peak_7036	promoter	chr9_77425000_77430000	chr9_77545000_77550000
chr9	77790000	77795000	chr9	78115000	78120000	3	0.0341551	Cilk1	H1R1_peak_7046	promoter	chr9_77790000_77795000	chr9_78115000_78120000
chr9	95630000	95635000	chr9	95795000	95800000	3	0.0410108	Pls1	H1R1_peak_7076	promoter	chr9_95630000_95635000	chr9_95795000_95800000
chr9	98420000	98425000	chr9	98535000	98540000	7	0.000590794	Rbp1	H1R1_peak_7089	promoter	chr9_98535000_98540000	chr9_98420000_98425000
chr9	98445000	98450000	chr9	98490000	98495000	21	3.32524e-05	Rbp2	H1R1_peak_7091	promoter	chr9_98445000_98450000	chr9_98490000_98495000
chr9	109875000	109880000	chr9	109990000	109995000	4	0.0305081	Cdc25a	H1R1_peak_7131	promoter	chr9_109990000_109995000	chr9_109875000_109880000
chrX	139545000	139550000	chrX	139560000	139565000	6	0.0280694	Rnf128	H1R1_peak_7264	promoter	chrX_139545000_139550000	chrX_139560000_139565000
chr1	171355000	171360000	chr1	172480000	172485000	3	4.33389e-05	Igsf9	H1R1_peak_429	both	chr1_171355000_171360000	chr1_172480000_172485000
chr11	93970000	93975000	chr11	94565000	94570000	3	0.0158412	Chad	H1R1_peak_1220	both	chr11_93970000_93975000	chr11_94565000_94570000
chr11	99445000	99450000	chr11	100145000	100150000	3	0.00187809	Krt19	H1R1_peak_1275	both	chr11_99445000_99450000	chr11_100145000_100150000
chr14	25335000	25340000	chr14	25690000	25695000	4	0.0384574	Ppif	H1R1_peak_2074	both	chr14_25335000_25340000	chr14_25690000_25695000
chr14	60515000	60520000	chr14	60700000	60705000	4	0.0190086	Spata13	H1R1_peak_2188	both	chr14_60515000_60520000	chr14_60700000_60705000
chr16	24030000	24035000	chr16	24390000	24395000	3	0.0292576	Lpp	H1R1_peak_2685	both	chr16_24030000_24035000	chr16_24030000_24035000
chr17	79175000	79180000	chr17	79575000	79580000	4	0.000140538	Rmdn2	H1R1_peak_3164	both	chr17_79175000_79180000	chr17_79175000_79180000
chr2	118895000	118900000	chr2	119740000	119745000	3	0.00141241	Itpka	H1R1_peak_3952	both	chr2_118895000_118900000	chr2_118895000_118900000
chr3	121540000	121545000	chr3	121720000	121725000	7	0.00956239	F3	H1R1_peak_4505	both	chr3_121540000_121545000	chr3_121720000_121725000
chr5	90610000	90615000	chr5	90630000	90635000	14	0.00284557	Rassf6	H1R1_peak_5270	both	chr5_90610000_90615000	chr5_90610000_90615000
chr7	97765000	97770000	chr7	97830000	97835000	5	0.0323504	Pak1	H1R1_peak_6123	both	chr7_97765000_97770000	chr7_97830000_97835000
chr7	112080000	112085000	chr7	112370000	112375000	3	0.0158118	Micalcl	H1R1_peak_6182	both	chr7_112080000_112085000	chr7_112370000_112375000
chr8	46670000	46675000	chr8	46740000	46745000	6	0.0468	Irf2	H1R1_peak_6458	both	chr8_46670000_46675000	chr8_46740000_46745000
chr8	106270000	106275000	chr8	106285000	106290000	21	0.0485654	Smpd3	H1R1_peak_6640	both	chr8_106270000_106275000	chr8_106285000_106290000
chrX	56645000	56650000	chrX	56785000	56790000	3	0.0077339	Fhl1	H1R1_peak_7235	both	chrX_56645000_56650000	chrX_56785000_56790000

## Sheet: Intersect with DEGs invivo
Shared with Degs in vivo
Slc9a4
Fhl2
Elf3
Akap7
Marcks
Pirt
Krt20
Arhgap27
Egln3
Foxq1
Gadd45g
Adam28
Ly6d
Ppargc1b
Gsn
Lypd6b
Arhgap11a
Meis2
Fermt1
Bfsp1
Car2
Camk2d
Klf4
Plpp3
Serinc2
Tmem51
Shh
Pgm2
Cpvl
D6Ertd527e
Pparg
Styk1
Rdh13
Nt5e
Stk25
Glul
Myo1a
Slc1a4
Lypd8
Acox1
Apob
Syt16
Degs2
Akr1c14
Ephx2
Soat2
Krt80
Clcn2
Bdh1
Muc13
Nr1i2
BC016579
Clic5
Galm
Dsc2
Pcdh1
Ythdc2
Slc26a2
Ccdc68
Mgst2
Sptssb
Bcar3
Pgap4
Lrrc66
Plac8
Cyp3a13
Sh2d6
Tmem150b
Abhd17c
Stard10
Syt8
Slc22a18
Mtmr7
Mtus1
Galnt7
Ces2c
Piwil4
Gcnt3
Pls1
Igsf9
Krt19
Ppif
Rassf6
Pak1
Smpd3
Fhl1
