# Supplementary material for: HNF4α controls growth, identity, and KRAS inhibitor response in invasive mucinous adenocarcinoma of the lung
Source: J Clin Invest. 2026 May 12;136(13):e198282. doi: 10.1172/JCI198282 (PMC13318121; doi:10.1172/JCI198282)
Supplement: Supplemental table 4 [file jci-136-198282-s185.xlsx]

## Sheet: Invivo GEMM C8_UP
NAME	GS<br> follow link to MSigDB	GS DETAILS	SIZE	ES	NES	NOM p-val	FDR q-val	FWER p-val	RANK AT MAX	LEADING EDGE
DESCARTES_FETAL_STOMACH_CILIATED_EPITHELIAL_CELLS	DESCARTES_FETAL_STOMACH_CILIATED_EPITHELIAL_CELLS	Details ...	219	0.799094	2.65921	0	0	0	1278	tags=42%, list=9%, signal=46%
DESCARTES_MAIN_FETAL_CILIATED_EPITHELIAL_CELLS	DESCARTES_MAIN_FETAL_CILIATED_EPITHELIAL_CELLS	Details ...	421	0.716532	2.52227	0	0	0	1483	tags=38%, list=10%, signal=41%
DESCARTES_FETAL_LUNG_CILIATED_EPITHELIAL_CELLS	DESCARTES_FETAL_LUNG_CILIATED_EPITHELIAL_CELLS	Details ...	307	0.72725	2.50592	0	0	0	1278	tags=38%, list=9%, signal=41%
GAO_ESOPHAGUS_25W_C1_CILIATED_EPITHELIAL_CELLS	GAO_ESOPHAGUS_25W_C1_CILIATED_EPITHELIAL_CELLS	Details ...	342	0.626562	2.18691	0	0	0	1319	tags=32%, list=9%, signal=35%
DESCARTES_FETAL_CEREBRUM_ASTROCYTES	DESCARTES_FETAL_CEREBRUM_ASTROCYTES	Details ...	125	0.664318	2.06416	0	0.000198898	0.001	1274	tags=31%, list=9%, signal=34%
DESCARTES_FETAL_LIVER_STELLATE_CELLS	DESCARTES_FETAL_LIVER_STELLATE_CELLS	Details ...	92	0.663396	1.98422	0	0.00152296	0.009	1377	tags=24%, list=10%, signal=26%
DESCARTES_MAIN_FETAL_STELLATE_CELLS	DESCARTES_MAIN_FETAL_STELLATE_CELLS	Details ...	35	0.735269	1.84137	0	0.0226399	0.142	1663	tags=34%, list=12%, signal=39%
TRAVAGLINI_LUNG_CD4_MEMORY_EFFECTOR_T_CELL	TRAVAGLINI_LUNG_CD4_MEMORY_EFFECTOR_T_CELL	Details ...	64	0.652808	1.82706	0	0.0252674	0.175	2072	tags=41%, list=15%, signal=47%
DESCARTES_FETAL_PANCREAS_SMOOTH_MUSCLE_CELLS	DESCARTES_FETAL_PANCREAS_SMOOTH_MUSCLE_CELLS	Details ...	18	0.820192	1.81317	0	0.0273912	0.214	577	tags=22%, list=4%, signal=23%
LAKE_ADULT_KIDNEY_C13_THICK_ASCENDING_LIMB	LAKE_ADULT_KIDNEY_C13_THICK_ASCENDING_LIMB	Details ...	107	0.591706	1.80269	0	0.0295609	0.252	2027	tags=34%, list=14%, signal=39%
DESCARTES_FETAL_KIDNEY_MESANGIAL_CELLS	DESCARTES_FETAL_KIDNEY_MESANGIAL_CELLS	Details ...	21	0.757539	1.77836	0.0137795	0.0383035	0.341	1119	tags=29%, list=8%, signal=31%
MANNO_MIDBRAIN_NEUROTYPES_HRGL2A	MANNO_MIDBRAIN_NEUROTYPES_HRGL2A	Details ...	463	0.497737	1.7769	0	0.0359798	0.347	1299	tags=23%, list=9%, signal=24%
TRAVAGLINI_LUNG_CD8_NAIVE_T_CELL	TRAVAGLINI_LUNG_CD8_NAIVE_T_CELL	Details ...	112	0.574566	1.7577	0.00195312	0.0439733	0.434	1554	tags=29%, list=11%, signal=32%
HU_FETAL_RETINA_PHOTORECEPTOR	HU_FETAL_RETINA_PHOTORECEPTOR	Details ...	50	0.626967	1.70466	0.006	0.0790496	0.659	1412	tags=24%, list=10%, signal=27%
MANNO_MIDBRAIN_NEUROTYPES_HRGL1	MANNO_MIDBRAIN_NEUROTYPES_HRGL1	Details ...	288	0.480751	1.6605	0	0.126476	0.832	1427	tags=27%, list=10%, signal=30%
HE_LIM_SUN_FETAL_LUNG_C0_MYOFIBROBLAST_3_CELL	HE_LIM_SUN_FETAL_LUNG_C0_MYOFIBROBLAST_3_CELL	Details ...	21	0.711896	1.65989	0.0269231	0.119	0.832	1164	tags=38%, list=8%, signal=41%
TRAVAGLINI_LUNG_CD8_MEMORY_EFFECTOR_T_CELL	TRAVAGLINI_LUNG_CD8_MEMORY_EFFECTOR_T_CELL	Details ...	24	0.695973	1.658	0.0117647	0.114106	0.837	3368	tags=54%, list=24%, signal=71%
DURANTE_ADULT_OLFACTORY_NEUROEPITHELIUM_MATURE_NEURONS	DURANTE_ADULT_OLFACTORY_NEUROEPITHELIUM_MATURE_NEURONS	Details ...	139	0.531526	1.65457	0.00204918	0.111661	0.852	1589	tags=24%, list=11%, signal=26%
LAKE_ADULT_KIDNEY_C14_DISTAL_CONVOLUTED_TUBULE	LAKE_ADULT_KIDNEY_C14_DISTAL_CONVOLUTED_TUBULE	Details ...	172	0.507418	1.65104	0.00392927	0.11048	0.866	2290	tags=31%, list=16%, signal=36%
MANNO_MIDBRAIN_NEUROTYPES_HRGL3	MANNO_MIDBRAIN_NEUROTYPES_HRGL3	Details ...	466	0.45764	1.6288	0	0.132462	0.913	1377	tags=24%, list=10%, signal=26%
DESCARTES_FETAL_INTESTINE_LYMPHOID_CELLS	DESCARTES_FETAL_INTESTINE_LYMPHOID_CELLS		101	0.542956	1.62212	0.00559702	0.135573	0.925	1628	tags=26%, list=11%, signal=29%
AIZARANI_LIVER_C3_NK_NKT_CELLS_2	AIZARANI_LIVER_C3_NK_NKT_CELLS_2		145	0.521769	1.61759	0.00196464	0.135082	0.931	3579	tags=50%, list=25%, signal=66%
MURARO_PANCREAS_PANCREATIC_POLYPEPTIDE_CELL	MURARO_PANCREAS_PANCREATIC_POLYPEPTIDE_CELL		113	0.524046	1.61743	0	0.129434	0.931	1144	tags=26%, list=8%, signal=28%
LAKE_ADULT_KIDNEY_C16_COLLECTING_SYSTEM_PRINCIPAL_CELLS_CORTEX	LAKE_ADULT_KIDNEY_C16_COLLECTING_SYSTEM_PRINCIPAL_CELLS_CORTEX		119	0.522446	1.60177	0.0018797	0.144989	0.955	1638	tags=28%, list=11%, signal=31%
MANNO_MIDBRAIN_NEUROTYPES_HNBML5	MANNO_MIDBRAIN_NEUROTYPES_HNBML5		316	0.461916	1.60166	0	0.139397	0.955	1169	tags=14%, list=8%, signal=15%
HE_LIM_SUN_FETAL_LUNG_C0_MESENCHYMAL_3_CELL	HE_LIM_SUN_FETAL_LUNG_C0_MESENCHYMAL_3_CELL		131	0.519398	1.59699	0.00379507	0.139667	0.963	1002	tags=21%, list=7%, signal=22%
LAKE_ADULT_KIDNEY_C15_CONNECTING_TUBULE	LAKE_ADULT_KIDNEY_C15_CONNECTING_TUBULE		148	0.504668	1.59469	0	0.137508	0.966	1715	tags=27%, list=12%, signal=30%
HE_LIM_SUN_FETAL_LUNG_C1_MUC5AC_POS_ASCL1_POS_PROGENITOR_CELL	HE_LIM_SUN_FETAL_LUNG_C1_MUC5AC_POS_ASCL1_POS_PROGENITOR_CELL		38	0.621037	1.5866	0.0265849	0.14398	0.981	1073	tags=24%, list=8%, signal=26%
GAO_LARGE_INTESTINE_ADULT_CJ_IMMUNE_CELLS	GAO_LARGE_INTESTINE_ADULT_CJ_IMMUNE_CELLS		429	0.444545	1.58463	0	0.141593	0.983	1540	tags=25%, list=11%, signal=28%
DURANTE_ADULT_OLFACTORY_NEUROEPITHELIUM_VASCULAR_SMOOTH_MUSCLE_CELLS	DURANTE_ADULT_OLFACTORY_NEUROEPITHELIUM_VASCULAR_SMOOTH_MUSCLE_CELLS		78	0.539696	1.57953	0.00988142	0.143203	0.988	1269	tags=27%, list=9%, signal=29%
DESCARTES_FETAL_LIVER_LYMPHOID_CELLS	DESCARTES_FETAL_LIVER_LYMPHOID_CELLS		72	0.557795	1.56943	0.00738007	0.151764	0.993	1519	tags=24%, list=11%, signal=26%
DESCARTES_FETAL_PLACENTA_SMOOTH_MUSCLE_CELLS	DESCARTES_FETAL_PLACENTA_SMOOTH_MUSCLE_CELLS		44	0.583905	1.55246	0.017094	0.170348	0.995	561	tags=18%, list=4%, signal=19%
DESCARTES_FETAL_LIVER_MESOTHELIAL_CELLS	DESCARTES_FETAL_LIVER_MESOTHELIAL_CELLS		200	0.468206	1.54489	0.00580271	0.175496	0.997	782	tags=19%, list=5%, signal=19%
HE_LIM_SUN_FETAL_LUNG_C0_VASCULAR_SMC_1_CELL	HE_LIM_SUN_FETAL_LUNG_C0_VASCULAR_SMC_1_CELL		100	0.505324	1.54215	0.0116279	0.174247	0.997	1205	tags=20%, list=8%, signal=22%
LAKE_ADULT_KIDNEY_C3_PROXIMAL_TUBULE_EPITHELIAL_CELLS_S1_S2	LAKE_ADULT_KIDNEY_C3_PROXIMAL_TUBULE_EPITHELIAL_CELLS_S1_S2		186	0.473189	1.54122	0.0020202	0.170403	0.997	1478	tags=22%, list=10%, signal=24%
AIZARANI_LIVER_C1_NK_NKT_CELLS_1	AIZARANI_LIVER_C1_NK_NKT_CELLS_1		123	0.500785	1.53655	0.00568182	0.171973	0.999	1628	tags=27%, list=11%, signal=30%
DURANTE_ADULT_OLFACTORY_NEUROEPITHELIUM_BOWMANS_GLAND	DURANTE_ADULT_OLFACTORY_NEUROEPITHELIUM_BOWMANS_GLAND		18	0.690391	1.53593	0.0509804	0.168154	0.999	1380	tags=28%, list=10%, signal=31%
DESCARTES_FETAL_ADRENAL_SCHWANN_CELLS	DESCARTES_FETAL_ADRENAL_SCHWANN_CELLS		76	0.528144	1.53228	0.00954198	0.169462	0.999	202	tags=11%, list=1%, signal=11%
DESCARTES_FETAL_CEREBELLUM_ASTROCYTES	DESCARTES_FETAL_CEREBELLUM_ASTROCYTES		83	0.525696	1.52952	0.0189753	0.16929	0.999	1045	tags=17%, list=7%, signal=18%
AIZARANI_LIVER_C5_NK_NKT_CELLS_3	AIZARANI_LIVER_C5_NK_NKT_CELLS_3		100	0.507012	1.52862	0.0150376	0.166368	0.999	3555	tags=48%, list=25%, signal=64%
DURANTE_ADULT_OLFACTORY_NEUROEPITHELIUM_IMMATURE_NEURONS	DURANTE_ADULT_OLFACTORY_NEUROEPITHELIUM_IMMATURE_NEURONS		102	0.50889	1.52298	0.0117878	0.170202	0.999	1177	tags=15%, list=8%, signal=16%
DESCARTES_FETAL_LIVER_ERYTHROBLASTS	DESCARTES_FETAL_LIVER_ERYTHROBLASTS		42	0.577864	1.51947	0.0346154	0.171055	0.999	746	tags=12%, list=5%, signal=13%
DESCARTES_FETAL_KIDNEY_METANEPHRIC_CELLS	DESCARTES_FETAL_KIDNEY_METANEPHRIC_CELLS		49	0.566963	1.51757	0.0214844	0.169572	0.999	453	tags=14%, list=3%, signal=15%
DESCARTES_FETAL_INTESTINE_ENS_GLIA	DESCARTES_FETAL_INTESTINE_ENS_GLIA		28	0.627515	1.51615	0.0565302	0.167291	0.999	661	tags=18%, list=5%, signal=19%
DURANTE_ADULT_OLFACTORY_NEUROEPITHELIUM_RESPIRATORY_SECRETORY_CELLS	DURANTE_ADULT_OLFACTORY_NEUROEPITHELIUM_RESPIRATORY_SECRETORY_CELLS		17	0.682393	1.50934	0.0604288	0.172053	0.999	929	tags=24%, list=7%, signal=25%
DESCARTES_FETAL_LUNG_LYMPHOID_CELLS	DESCARTES_FETAL_LUNG_LYMPHOID_CELLS		89	0.511186	1.50342	0.0199601	0.176795	0.999	1628	tags=21%, list=11%, signal=24%
ZHONG_PFC_C3_ASTROCYTE	ZHONG_PFC_C3_ASTROCYTE		310	0.438733	1.50244	0	0.174551	0.999	1850	tags=22%, list=13%, signal=25%
TRAVAGLINI_LUNG_LIPOFIBROBLAST_CELL	TRAVAGLINI_LUNG_LIPOFIBROBLAST_CELL		130	0.476862	1.50122	0.00776699	0.172926	1	1379	tags=17%, list=10%, signal=19%
DESCARTES_FETAL_STOMACH_ENS_NEURONS	DESCARTES_FETAL_STOMACH_ENS_NEURONS		41	0.581331	1.50043	0.0301811	0.170108	1	711	tags=17%, list=5%, signal=18%
DURANTE_ADULT_OLFACTORY_NEUROEPITHELIUM_CD4_T_CELLS	DURANTE_ADULT_OLFACTORY_NEUROEPITHELIUM_CD4_T_CELLS		25	0.623068	1.49428	0.0657371	0.174714	1	1793	tags=36%, list=13%, signal=41%
AIZARANI_LIVER_C33_STELLATE_CELLS_2	AIZARANI_LIVER_C33_STELLATE_CELLS_2		120	0.491762	1.49114	0.0183673	0.175497	1	2124	tags=33%, list=15%, signal=38%
DESCARTES_FETAL_CEREBRUM_SKOR2_NPSR1_POSITIVE_CELLS	DESCARTES_FETAL_CEREBRUM_SKOR2_NPSR1_POSITIVE_CELLS		24	0.630114	1.49095	0.0658174	0.172435	1	837	tags=17%, list=6%, signal=18%
ZHONG_PFC_C3_MICROGLIA	ZHONG_PFC_C3_MICROGLIA		369	0.426593	1.48562	0	0.176882	1	1776	tags=23%, list=12%, signal=25%
DESCARTES_MAIN_FETAL_PDE11A_FAM19A2_POSITIVE_CELLS	DESCARTES_MAIN_FETAL_PDE11A_FAM19A2_POSITIVE_CELLS		30	0.5926	1.47746	0.0620155	0.184829	1	1746	tags=30%, list=12%, signal=34%
LAKE_ADULT_KIDNEY_C2_PODOCYTES	LAKE_ADULT_KIDNEY_C2_PODOCYTES		187	0.458543	1.47643	0.00746269	0.182669	1	2076	tags=25%, list=15%, signal=28%
GAO_LARGE_INTESTINE_ADULT_CA_ENTEROENDOCRINE_CELLS	GAO_LARGE_INTESTINE_ADULT_CA_ENTEROENDOCRINE_CELLS		208	0.447271	1.4745	0.00757576	0.181833	1	870	tags=21%, list=6%, signal=22%
DESCARTES_FETAL_SPLEEN_MESOTHELIAL_CELLS	DESCARTES_FETAL_SPLEEN_MESOTHELIAL_CELLS		149	0.457025	1.467	0.0132576	0.190081	1	1099	tags=18%, list=8%, signal=19%
MANNO_MIDBRAIN_NEUROTYPES_HRGL2B	MANNO_MIDBRAIN_NEUROTYPES_HRGL2B		338	0.42288	1.46517	0.00382409	0.189267	1	1427	tags=22%, list=10%, signal=24%
RUBENSTEIN_SKELETAL_MUSCLE_T_CELLS	RUBENSTEIN_SKELETAL_MUSCLE_T_CELLS		163	0.456869	1.46239	0.0214008	0.19033	1	3652	tags=46%, list=26%, signal=61%
HE_LIM_SUN_FETAL_LUNG_C0_MESENCHYMAL_1_CELL	HE_LIM_SUN_FETAL_LUNG_C0_MESENCHYMAL_1_CELL		232	0.438345	1.46043	0.00821355	0.190197	1	1677	tags=22%, list=12%, signal=25%
DESCARTES_FETAL_THYMUS_STROMAL_CELLS	DESCARTES_FETAL_THYMUS_STROMAL_CELLS		118	0.47397	1.45551	0.0114286	0.19431	1	957	tags=14%, list=7%, signal=15%
DESCARTES_FETAL_INTESTINE_SMOOTH_MUSCLE_CELLS	DESCARTES_FETAL_INTESTINE_SMOOTH_MUSCLE_CELLS		27	0.608296	1.45508	0.0572597	0.19169	1	879	tags=15%, list=6%, signal=16%
MANNO_MIDBRAIN_NEUROTYPES_HDA2	MANNO_MIDBRAIN_NEUROTYPES_HDA2		344	0.419074	1.45413	0	0.190072	1	1031	tags=14%, list=7%, signal=14%
DESCARTES_FETAL_MUSCLE_LYMPHOID_CELLS	DESCARTES_FETAL_MUSCLE_LYMPHOID_CELLS		89	0.489542	1.45282	0.0241449	0.189135	1	1641	tags=28%, list=12%, signal=32%
DESCARTES_FETAL_MUSCLE_SCHWANN_CELLS	DESCARTES_FETAL_MUSCLE_SCHWANN_CELLS		67	0.511086	1.44961	0.0378486	0.190755	1	290	tags=10%, list=2%, signal=11%
LAKE_ADULT_KIDNEY_C29_UNKNOWN_NOVEL_PT_CFH_POS_SUBPOPULATION_S2	LAKE_ADULT_KIDNEY_C29_UNKNOWN_NOVEL_PT_CFH_POS_SUBPOPULATION_S2		69	0.516897	1.44863	0.0403846	0.189055	1	2423	tags=45%, list=17%, signal=54%
HE_LIM_SUN_FETAL_LUNG_C0_MID_AIRWAY_SMC_2_CELL	HE_LIM_SUN_FETAL_LUNG_C0_MID_AIRWAY_SMC_2_CELL		157	0.454143	1.44697	0.0158416	0.188581	1	2521	tags=31%, list=18%, signal=38%
DESCARTES_FETAL_PANCREAS_LYMPHATIC_ENDOTHELIAL_CELLS	DESCARTES_FETAL_PANCREAS_LYMPHATIC_ENDOTHELIAL_CELLS		34	0.577469	1.44625	0.0554493	0.186884	1	962	tags=15%, list=7%, signal=16%
DESCARTES_FETAL_MUSCLE_SMOOTH_MUSCLE_CELLS	DESCARTES_FETAL_MUSCLE_SMOOTH_MUSCLE_CELLS		48	0.548076	1.44573	0.0555556	0.184799	1	627	tags=15%, list=4%, signal=15%
DURANTE_ADULT_OLFACTORY_NEUROEPITHELIUM_CD8_T_CELLS	DURANTE_ADULT_OLFACTORY_NEUROEPITHELIUM_CD8_T_CELLS		57	0.523331	1.44135	0.0469388	0.188512	1	3060	tags=42%, list=21%, signal=53%
MANNO_MIDBRAIN_NEUROTYPES_HNBM	MANNO_MIDBRAIN_NEUROTYPES_HNBM		201	0.447424	1.4396	0.00603622	0.188044	1	1756	tags=19%, list=12%, signal=21%
HE_LIM_SUN_FETAL_LUNG_C0_ASPN_POS_CHONDROCYTE	HE_LIM_SUN_FETAL_LUNG_C0_ASPN_POS_CHONDROCYTE		92	0.490233	1.43728	0.0307377	0.188594	1	428	tags=10%, list=3%, signal=10%
FAN_EMBRYONIC_CTX_BRAIN_ENDOTHELIAL_2	FAN_EMBRYONIC_CTX_BRAIN_ENDOTHELIAL_2		272	0.42111	1.43533	0.00378072	0.188497	1	2043	tags=25%, list=14%, signal=29%
DESCARTES_FETAL_THYMUS_THYMIC_EPITHELIAL_CELLS	DESCARTES_FETAL_THYMUS_THYMIC_EPITHELIAL_CELLS		158	0.443196	1.42606	0.00761905	0.198795	1	1025	tags=19%, list=7%, signal=20%
HE_LIM_SUN_FETAL_LUNG_C0_LATE_AIRWAY_SMC_CELL	HE_LIM_SUN_FETAL_LUNG_C0_LATE_AIRWAY_SMC_CELL		96	0.477242	1.42376	0.0305499	0.199714	1	1921	tags=29%, list=13%, signal=33%
DESCARTES_FETAL_STOMACH_LYMPHOID_CELLS	DESCARTES_FETAL_STOMACH_LYMPHOID_CELLS		68	0.499254	1.41834	0.0541586	0.20478	1	1793	tags=28%, list=13%, signal=32%
CUI_DEVELOPING_HEART_TRABECULAR_ATRIAL_CARDIOMYOCYTE	CUI_DEVELOPING_HEART_TRABECULAR_ATRIAL_CARDIOMYOCYTE		165	0.441257	1.40838	0.0259481	0.216161	1	1739	tags=18%, list=12%, signal=20%
CUI_DEVELOPING_HEART_RIGHT_ATRIAL_CARDIOMYOCYTE	CUI_DEVELOPING_HEART_RIGHT_ATRIAL_CARDIOMYOCYTE		28	0.582504	1.40759	0.0993915	0.21472	1	1087	tags=25%, list=8%, signal=27%
LAKE_ADULT_KIDNEY_C4_PROXIMAL_TUBULE_EPITHELIAL_CELLS_S2	LAKE_ADULT_KIDNEY_C4_PROXIMAL_TUBULE_EPITHELIAL_CELLS_S2		156	0.445425	1.40609	0.0161616	0.214391	1	2082	tags=31%, list=15%, signal=36%
HE_LIM_SUN_FETAL_LUNG_C0_EARLY_MESOTHELIAL_CELL	HE_LIM_SUN_FETAL_LUNG_C0_EARLY_MESOTHELIAL_CELL		488	0.39252	1.40597	0.00383142	0.211915	1	1740	tags=20%, list=12%, signal=22%
TRAVAGLINI_LUNG_NATURAL_KILLER_CELL	TRAVAGLINI_LUNG_NATURAL_KILLER_CELL		100	0.463266	1.40456	0.0406977	0.211448	1	1628	tags=26%, list=11%, signal=29%
DESCARTES_FETAL_LUNG_LYMPHATIC_ENDOTHELIAL_CELLS	DESCARTES_FETAL_LUNG_LYMPHATIC_ENDOTHELIAL_CELLS		33	0.548046	1.39359	0.0971074	0.225266	1	2004	tags=24%, list=14%, signal=28%
MANNO_MIDBRAIN_NEUROTYPES_HRGL2C	MANNO_MIDBRAIN_NEUROTYPES_HRGL2C		241	0.412502	1.39191	0.00984252	0.225248	1	1437	tags=20%, list=10%, signal=21%
DESCARTES_FETAL_ADRENAL_CSH1_CSH2_POSITIVE_CELLS	DESCARTES_FETAL_ADRENAL_CSH1_CSH2_POSITIVE_CELLS		112	0.446837	1.38948	0.0452675	0.226161	1	616	tags=11%, list=4%, signal=11%
HU_FETAL_RETINA_HORIZONTAL	HU_FETAL_RETINA_HORIZONTAL		25	0.572715	1.38868	0.11	0.224675	1	711	tags=12%, list=5%, signal=13%
TRAVAGLINI_LUNG_PERICYTE_CELL	TRAVAGLINI_LUNG_PERICYTE_CELL		99	0.462148	1.3876	0.0568421	0.223623	1	1164	tags=21%, list=8%, signal=23%
HE_LIM_SUN_FETAL_LUNG_C0_MID_AIRWAY_SMC_1_CELL	HE_LIM_SUN_FETAL_LUNG_C0_MID_AIRWAY_SMC_1_CELL		57	0.507721	1.38684	0.0648649	0.22192	1	1035	tags=14%, list=7%, signal=15%
DESCARTES_FETAL_HEART_LYMPHOID_CELLS	DESCARTES_FETAL_HEART_LYMPHOID_CELLS		68	0.488773	1.38572	0.0643275	0.221088	1	1519	tags=21%, list=11%, signal=23%
AIZARANI_LIVER_C28_NK_NKT_CELLS_6	AIZARANI_LIVER_C28_NK_NKT_CELLS_6		91	0.469852	1.38497	0.0693642	0.219643	1	3101	tags=38%, list=22%, signal=49%
HE_LIM_SUN_FETAL_LUNG_C0_ACTC_POS_SMC_CELL	HE_LIM_SUN_FETAL_LUNG_C0_ACTC_POS_SMC_CELL		493	0.385955	1.38459	0.00572519	0.217814	1	1692	tags=19%, list=12%, signal=20%
DURANTE_ADULT_OLFACTORY_NEUROEPITHELIUM_RESPIRATORY_CILIATED_CELLS	DURANTE_ADULT_OLFACTORY_NEUROEPITHELIUM_RESPIRATORY_CILIATED_CELLS		126	0.440994	1.38419	0.0329897	0.216033	1	1274	tags=24%, list=9%, signal=26%
AIZARANI_LIVER_C32_MVECS_3	AIZARANI_LIVER_C32_MVECS_3		109	0.444412	1.37984	0.0528376	0.219672	1	1545	tags=24%, list=11%, signal=27%
DESCARTES_FETAL_MUSCLE_SKELETAL_MUSCLE_CELLS	DESCARTES_FETAL_MUSCLE_SKELETAL_MUSCLE_CELLS		110	0.454489	1.37591	0.0407332	0.223027	1	675	tags=14%, list=5%, signal=14%
HE_LIM_SUN_FETAL_LUNG_C0_MYOFIBROBLAST_1_CELL	HE_LIM_SUN_FETAL_LUNG_C0_MYOFIBROBLAST_1_CELL		51	0.504886	1.36896	0.0924528	0.230843	1	2701	tags=35%, list=19%, signal=43%
TRAVAGLINI_LUNG_NATURAL_KILLER_T_CELL	TRAVAGLINI_LUNG_NATURAL_KILLER_T_CELL		19	0.603305	1.36759	0.130977	0.230626	1	1512	tags=32%, list=11%, signal=35%
JONES_OVARY_PERICYTE	JONES_OVARY_PERICYTE		151	0.434029	1.36755	0.0359848	0.228333	1	1652	tags=24%, list=12%, signal=27%
DESCARTES_FETAL_PANCREAS_LYMPHOID_CELLS	DESCARTES_FETAL_PANCREAS_LYMPHOID_CELLS		88	0.459328	1.36352	0.0601942	0.231535	1	1554	tags=22%, list=11%, signal=24%
HU_FETAL_RETINA_FIBROBLAST	HU_FETAL_RETINA_FIBROBLAST		335	0.393874	1.36037	0.00764818	0.23402	1	1510	tags=19%, list=11%, signal=20%
GAO_LARGE_INTESTINE_ADULT_CI_MESENCHYMAL_CELLS	GAO_LARGE_INTESTINE_ADULT_CI_MESENCHYMAL_CELLS		304	0.395012	1.3546	0.0138067	0.240457	1	1827	tags=22%, list=13%, signal=24%
DESCARTES_MAIN_FETAL_IGFBP1_DKK1_POSITIVE_CELLS	DESCARTES_MAIN_FETAL_IGFBP1_DKK1_POSITIVE_CELLS		101	0.4517	1.34362	0.0619137	0.25587	1	2166	tags=28%, list=15%, signal=32%
FAN_EMBRYONIC_CTX_EX_4_EXCITATORY_NEURON	FAN_EMBRYONIC_CTX_EX_4_EXCITATORY_NEURON		108	0.444099	1.34311	0.0598456	0.254275	1	1849	tags=27%, list=13%, signal=31%
AIZARANI_LIVER_C38_RESIDENT_B_CELLS_3	AIZARANI_LIVER_C38_RESIDENT_B_CELLS_3		19	0.595148	1.34295	0.124756	0.252079	1	655	tags=16%, list=5%, signal=17%
HU_FETAL_RETINA_AMACRINE	HU_FETAL_RETINA_AMACRINE		42	0.504581	1.34013	0.105263	0.254121	1	1288	tags=14%, list=9%, signal=16%
LAKE_ADULT_KIDNEY_C11_THIN_ASCENDING_LIMB	LAKE_ADULT_KIDNEY_C11_THIN_ASCENDING_LIMB		154	0.420806	1.33879	0.0421687	0.253815	1	2439	tags=29%, list=17%, signal=34%
DESCARTES_FETAL_PANCREAS_ENS_GLIA	DESCARTES_FETAL_PANCREAS_ENS_GLIA		33	0.538025	1.33603	0.115385	0.255766	1	661	tags=18%, list=5%, signal=19%
HAY_BONE_MARROW_CD8_T_CELL	HAY_BONE_MARROW_CD8_T_CELL		51	0.487922	1.32783	0.121514	0.266963	1	1739	tags=27%, list=12%, signal=31%
DESCARTES_FETAL_KIDNEY_LYMPHOID_CELLS	DESCARTES_FETAL_KIDNEY_LYMPHOID_CELLS		125	0.430645	1.32767	0.0531496	0.264762	1	1519	tags=18%, list=11%, signal=20%
HE_LIM_SUN_FETAL_LUNG_C7_COL20A1_POS_SCHWANN_CELL	HE_LIM_SUN_FETAL_LUNG_C7_COL20A1_POS_SCHWANN_CELL		57	0.480074	1.32518	0.108614	0.266661	1	1217	tags=19%, list=9%, signal=21%
TRAVAGLINI_LUNG_ALVEOLAR_FIBROBLAST_CELL	TRAVAGLINI_LUNG_ALVEOLAR_FIBROBLAST_CELL		138	0.42384	1.32494	0.0608519	0.264484	1	1404	tags=20%, list=10%, signal=22%
DESCARTES_FETAL_SPLEEN_STROMAL_CELLS	DESCARTES_FETAL_SPLEEN_STROMAL_CELLS		17	0.590329	1.32127	0.15458	0.268181	1	1327	tags=35%, list=9%, signal=39%
AIZARANI_LIVER_C21_STELLATE_CELLS_1	AIZARANI_LIVER_C21_STELLATE_CELLS_1		177	0.402711	1.31531	0.0608856	0.276576	1	1652	tags=20%, list=12%, signal=23%
AIZARANI_LIVER_C39_EPCAM_POS_BILE_DUCT_CELLS_4	AIZARANI_LIVER_C39_EPCAM_POS_BILE_DUCT_CELLS_4		169	0.404178	1.30803	0.0530612	0.287376	1	1069	tags=17%, list=8%, signal=18%
MANNO_MIDBRAIN_NEUROTYPES_HNBML1	MANNO_MIDBRAIN_NEUROTYPES_HNBML1		213	0.396442	1.30388	0.0421687	0.292365	1	1658	tags=17%, list=12%, signal=19%
TRAVAGLINI_LUNG_VEIN_CELL	TRAVAGLINI_LUNG_VEIN_CELL		35	0.516764	1.30237	0.140115	0.292956	1	957	tags=23%, list=7%, signal=24%
DURANTE_ADULT_OLFACTORY_NEUROEPITHELIUM_GLOBOSE_BASAL_CELLS	DURANTE_ADULT_OLFACTORY_NEUROEPITHELIUM_GLOBOSE_BASAL_CELLS		25	0.547566	1.30009	0.18254	0.294847	1	972	tags=24%, list=7%, signal=26%
LAKE_ADULT_KIDNEY_C26_MESANGIAL_CELLS	LAKE_ADULT_KIDNEY_C26_MESANGIAL_CELLS		160	0.403853	1.29965	0.0704225	0.293129	1	1572	tags=21%, list=11%, signal=23%
DESCARTES_MAIN_FETAL_BIPOLAR_CELLS	DESCARTES_MAIN_FETAL_BIPOLAR_CELLS		20	0.579778	1.29601	0.159763	0.297049	1	366	tags=15%, list=3%, signal=15%
LAKE_ADULT_KIDNEY_C27_VASCULAR_SMOOTH_MUSCLE_CELLS_AND_PERICYTES	LAKE_ADULT_KIDNEY_C27_VASCULAR_SMOOTH_MUSCLE_CELLS_AND_PERICYTES		141	0.412071	1.2954	0.0680934	0.295551	1	2350	tags=32%, list=16%, signal=38%
HE_LIM_SUN_FETAL_LUNG_C7_TM4SF4_POS_PENK_POS_NEURON_CELL	HE_LIM_SUN_FETAL_LUNG_C7_TM4SF4_POS_PENK_POS_NEURON_CELL		82	0.444141	1.29536	0.110236	0.293128	1	689	tags=15%, list=5%, signal=15%
JONES_OVARY_GRANULOSA	JONES_OVARY_GRANULOSA		64	0.4638	1.29341	0.10099	0.29405	1	713	tags=14%, list=5%, signal=15%
CUI_DEVELOPING_HEART_C9_B_T_CELL	CUI_DEVELOPING_HEART_C9_B_T_CELL		133	0.416585	1.29241	0.0809717	0.293288	1	1793	tags=20%, list=13%, signal=23%
GAUTAM_EYE_IRIS_CILIARY_BODY_MEG3_HIGH_FIBROBLASTS	GAUTAM_EYE_IRIS_CILIARY_BODY_MEG3_HIGH_FIBROBLASTS		92	0.424125	1.29015	0.0825147	0.294689	1	982	tags=11%, list=7%, signal=12%
HE_LIM_SUN_FETAL_LUNG_C1_SMG_BASAL_CELL	HE_LIM_SUN_FETAL_LUNG_C1_SMG_BASAL_CELL		315	0.373859	1.28728	0.0125261	0.297633	1	1174	tags=12%, list=8%, signal=13%
MANNO_MIDBRAIN_NEUROTYPES_HNBGABA	MANNO_MIDBRAIN_NEUROTYPES_HNBGABA		471	0.36144	1.28603	0.0197239	0.297541	1	833	tags=12%, list=6%, signal=12%
JONES_OVARY_NK_CELL	JONES_OVARY_NK_CELL		77	0.442326	1.28257	0.109312	0.301712	1	1377	tags=23%, list=10%, signal=26%
TRAVAGLINI_LUNG_CLUB_CELL	TRAVAGLINI_LUNG_CLUB_CELL		101	0.435667	1.28132	0.0945946	0.301501	1	3515	tags=47%, list=25%, signal=61%
BUSSLINGER_ESOPHAGEAL_QUIESCENT_BASAL_CELLS	BUSSLINGER_ESOPHAGEAL_QUIESCENT_BASAL_CELLS		70	0.4429	1.28103	0.110251	0.299605	1	3152	tags=41%, list=22%, signal=53%
MANNO_MIDBRAIN_NEUROTYPES_HDA	MANNO_MIDBRAIN_NEUROTYPES_HDA		341	0.369108	1.27634	0.0227273	0.305777	1	963	tags=11%, list=7%, signal=12%
MANNO_MIDBRAIN_NEUROTYPES_HRN	MANNO_MIDBRAIN_NEUROTYPES_HRN		224	0.383966	1.27488	0.0506073	0.30606	1	1798	tags=16%, list=13%, signal=18%
FAN_OVARY_CL17_PUTATIVE_APOPTOTIC_SMOOTH_MUSCLE_CELL	FAN_OVARY_CL17_PUTATIVE_APOPTOTIC_SMOOTH_MUSCLE_CELL		211	0.383016	1.27317	0.0547945	0.306865	1	1161	tags=12%, list=8%, signal=13%
MANNO_MIDBRAIN_NEUROTYPES_HDA1	MANNO_MIDBRAIN_NEUROTYPES_HDA1		413	0.360338	1.27242	0.0289331	0.306021	1	1757	tags=19%, list=12%, signal=21%
AIZARANI_LIVER_C7_EPCAM_POS_BILE_DUCT_CELLS_2	AIZARANI_LIVER_C7_EPCAM_POS_BILE_DUCT_CELLS_2		201	0.383535	1.26594	0.0626186	0.315177	1	1571	tags=23%, list=11%, signal=25%
CUI_DEVELOPING_HEART_C3_FIBROBLAST_LIKE_CELL	CUI_DEVELOPING_HEART_C3_FIBROBLAST_LIKE_CELL		99	0.419085	1.25598	0.112	0.332054	1	584	tags=13%, list=4%, signal=14%
DESCARTES_MAIN_FETAL_ACINAR_CELLS	DESCARTES_MAIN_FETAL_ACINAR_CELLS		29	0.521485	1.25562	0.186	0.330194	1	814	tags=10%, list=6%, signal=11%
HE_LIM_SUN_FETAL_LUNG_C1_GHRL_POS_NEUROENDOCRINE_CELL	HE_LIM_SUN_FETAL_LUNG_C1_GHRL_POS_NEUROENDOCRINE_CELL		108	0.413866	1.25503	0.107955	0.328972	1	1093	tags=19%, list=8%, signal=21%
FAN_EMBRYONIC_CTX_ASTROCYTE_2	FAN_EMBRYONIC_CTX_ASTROCYTE_2		119	0.407537	1.25039	0.111328	0.335731	1	2349	tags=31%, list=16%, signal=37%
TRAVAGLINI_LUNG_ALVEOLAR_EPITHELIAL_TYPE_1_CELL	TRAVAGLINI_LUNG_ALVEOLAR_EPITHELIAL_TYPE_1_CELL		351	0.358849	1.2478	0.0462777	0.338289	1	1523	tags=20%, list=11%, signal=22%
GAUTAM_EYE_CORNEA_FIBROBLASTS	GAUTAM_EYE_CORNEA_FIBROBLASTS		145	0.393342	1.24658	0.0676533	0.338244	1	1331	tags=20%, list=9%, signal=22%
DESCARTES_MAIN_FETAL_OLIGODENDROCYTES	DESCARTES_MAIN_FETAL_OLIGODENDROCYTES		23	0.543257	1.24388	0.21135	0.341195	1	477	tags=17%, list=3%, signal=18%
TRAVAGLINI_LUNG_IGSF21_DENDRITIC_CELL	TRAVAGLINI_LUNG_IGSF21_DENDRITIC_CELL		34	0.494578	1.23814	0.190099	0.350374	1	2492	tags=26%, list=17%, signal=32%
GAO_ESOPHAGUS_25W_C4_FGFR1HIGH_EPITHELIAL_CELLS	GAO_ESOPHAGUS_25W_C4_FGFR1HIGH_EPITHELIAL_CELLS		171	0.382366	1.2379	0.0767677	0.348404	1	1924	tags=18%, list=14%, signal=21%
ZHONG_PFC_C8_UNKNOWN_NEUROD2_POS_INTERNEURON	ZHONG_PFC_C8_UNKNOWN_NEUROD2_POS_INTERNEURON		60	0.450473	1.23718	0.147239	0.347479	1	1012	tags=17%, list=7%, signal=18%
BUSSLINGER_GASTRIC_NECK_CELLS	BUSSLINGER_GASTRIC_NECK_CELLS		32	0.486029	1.23399	0.207436	0.351252	1	929	tags=13%, list=7%, signal=13%
DESCARTES_MAIN_FETAL_RETINAL_PROGENITORS_AND_MULLER_GLIA	DESCARTES_MAIN_FETAL_RETINAL_PROGENITORS_AND_MULLER_GLIA		30	0.509352	1.2332	0.19112	0.35051	1	1775	tags=37%, list=12%, signal=42%
GAUTAM_EYE_IRIS_CILIARY_BODY_PIGMENTED_CILIARY_BODY_CELLS	GAUTAM_EYE_IRIS_CILIARY_BODY_PIGMENTED_CILIARY_BODY_CELLS		109	0.407843	1.23309	0.124764	0.348274	1	1725	tags=20%, list=12%, signal=23%
LAKE_ADULT_KIDNEY_C22_ENDOTHELIAL_CELLS_GLOMERULAR_CAPILLARIES	LAKE_ADULT_KIDNEY_C22_ENDOTHELIAL_CELLS_GLOMERULAR_CAPILLARIES		132	0.398463	1.23264	0.135827	0.346629	1	1494	tags=25%, list=10%, signal=28%
AIZARANI_LIVER_C29_MVECS_2	AIZARANI_LIVER_C29_MVECS_2		289	0.3565	1.23172	0.0659794	0.346073	1	1581	tags=18%, list=11%, signal=20%
DESCARTES_FETAL_LUNG_VISCERAL_NEURONS	DESCARTES_FETAL_LUNG_VISCERAL_NEURONS		99	0.41564	1.23164	0.138402	0.343914	1	917	tags=14%, list=6%, signal=15%
HE_LIM_SUN_FETAL_LUNG_C0_ADVENTITIAL_FIBROBLAST	HE_LIM_SUN_FETAL_LUNG_C0_ADVENTITIAL_FIBROBLAST		56	0.459785	1.22945	0.163386	0.345773	1	959	tags=16%, list=7%, signal=17%
HU_FETAL_RETINA_RGC	HU_FETAL_RETINA_RGC		339	0.354788	1.22842	0.0614203	0.345654	1	1590	tags=13%, list=11%, signal=14%
FAN_EMBRYONIC_CTX_BRAIN_NAIVE_LIKE_T_CELL	FAN_EMBRYONIC_CTX_BRAIN_NAIVE_LIKE_T_CELL		140	0.39236	1.2283	0.119093	0.343574	1	2072	tags=24%, list=15%, signal=28%
DESCARTES_FETAL_PLACENTA_LYMPHOID_CELLS	DESCARTES_FETAL_PLACENTA_LYMPHOID_CELLS		93	0.412843	1.2259	0.15275	0.346289	1	1721	tags=24%, list=12%, signal=27%
CUI_DEVELOPING_HEART_C5_VALVAR_CELL	CUI_DEVELOPING_HEART_C5_VALVAR_CELL		166	0.384293	1.22536	0.115888	0.345043	1	1217	tags=16%, list=9%, signal=17%
ZHONG_PFC_MAJOR_TYPES_ASTROCYTES	ZHONG_PFC_MAJOR_TYPES_ASTROCYTES		270	0.359337	1.2205	0.0935551	0.352206	1	1051	tags=13%, list=7%, signal=14%
GAO_LARGE_INTESTINE_ADULT_CG_GOBLET_CELL_SUBTYPE_2	GAO_LARGE_INTESTINE_ADULT_CG_GOBLET_CELL_SUBTYPE_2		26	0.511278	1.21911	0.217221	0.352594	1	402	tags=8%, list=3%, signal=8%
DESCARTES_FETAL_ADRENAL_LYMPHOID_CELLS	DESCARTES_FETAL_ADRENAL_LYMPHOID_CELLS		109	0.39809	1.21886	0.122881	0.350806	1	1721	tags=23%, list=12%, signal=26%
HE_LIM_SUN_FETAL_LUNG_C0_MYOFIBROBLAST_2_CELL	HE_LIM_SUN_FETAL_LUNG_C0_MYOFIBROBLAST_2_CELL		76	0.430444	1.21658	0.165992	0.352742	1	1164	tags=16%, list=8%, signal=17%
TRAVAGLINI_LUNG_CD4_NAIVE_T_CELL	TRAVAGLINI_LUNG_CD4_NAIVE_T_CELL		121	0.388635	1.21544	0.133588	0.352798	1	3581	tags=51%, list=25%, signal=68%
MANNO_MIDBRAIN_NEUROTYPES_HSERT	MANNO_MIDBRAIN_NEUROTYPES_HSERT		295	0.354355	1.21376	0.0793319	0.354083	1	1459	tags=15%, list=10%, signal=16%
HE_LIM_SUN_FETAL_LUNG_C0_INTERM_CHONDROCYTE	HE_LIM_SUN_FETAL_LUNG_C0_INTERM_CHONDROCYTE		51	0.440505	1.20885	0.231707	0.361967	1	910	tags=14%, list=6%, signal=15%
DESCARTES_FETAL_CEREBELLUM_PURKINJE_NEURONS	DESCARTES_FETAL_CEREBELLUM_PURKINJE_NEURONS		31	0.500535	1.2071	0.213307	0.363521	1	837	tags=19%, list=6%, signal=21%
DESCARTES_MAIN_FETAL_DUCTAL_CELLS	DESCARTES_MAIN_FETAL_DUCTAL_CELLS		45	0.456505	1.2071	0.197697	0.361277	1	764	tags=16%, list=5%, signal=16%
AIZARANI_LIVER_C9_LSECS_1	AIZARANI_LIVER_C9_LSECS_1		277	0.351901	1.20648	0.0970874	0.360213	1	1708	tags=20%, list=12%, signal=22%
DESCARTES_MAIN_FETAL_HORIZONTAL_CELLS	DESCARTES_MAIN_FETAL_HORIZONTAL_CELLS		17	0.542316	1.20587	0.254302	0.359271	1	1524	tags=24%, list=11%, signal=26%
DESCARTES_FETAL_PANCREAS_ENS_NEURONS	DESCARTES_FETAL_PANCREAS_ENS_NEURONS		77	0.420644	1.20363	0.174089	0.361493	1	836	tags=14%, list=6%, signal=15%
DESCARTES_MAIN_FETAL_SYNCYTIOTROPHOBLASTS_AND_VILLOUS_CYTOTROPHOBLASTS	DESCARTES_MAIN_FETAL_SYNCYTIOTROPHOBLASTS_AND_VILLOUS_CYTOTROPHOBLASTS		62	0.427514	1.19537	0.208589	0.376307	1	1601	tags=19%, list=11%, signal=22%
LAKE_ADULT_KIDNEY_C28_INTERSTITIUM	LAKE_ADULT_KIDNEY_C28_INTERSTITIUM		80	0.415542	1.19398	0.204678	0.376883	1	1494	tags=25%, list=10%, signal=28%
HE_LIM_SUN_FETAL_LUNG_C1_PULMONARY_NE_PRECURSOR_CELL	HE_LIM_SUN_FETAL_LUNG_C1_PULMONARY_NE_PRECURSOR_CELL		239	0.358449	1.19379	0.11753	0.375074	1	1082	tags=17%, list=8%, signal=18%
DESCARTES_MAIN_FETAL_THYMOCYTES	DESCARTES_MAIN_FETAL_THYMOCYTES		60	0.43113	1.19343	0.228175	0.373644	1	2421	tags=32%, list=17%, signal=38%
HE_LIM_SUN_FETAL_LUNG_C3_OMD_POS_ENDOTHELIAL_CELL	HE_LIM_SUN_FETAL_LUNG_C3_OMD_POS_ENDOTHELIAL_CELL		295	0.342801	1.19296	0.103922	0.372305	1	1336	tags=17%, list=9%, signal=18%
DESCARTES_MAIN_FETAL_LYMPHOID_CELLS	DESCARTES_MAIN_FETAL_LYMPHOID_CELLS		87	0.403386	1.18938	0.191956	0.377716	1	1793	tags=17%, list=13%, signal=20%
HAY_BONE_MARROW_NAIVE_T_CELL	HAY_BONE_MARROW_NAIVE_T_CELL		342	0.338123	1.18771	0.0907336	0.378931	1	3100	tags=35%, list=22%, signal=43%
LAKE_ADULT_KIDNEY_C1_EPITHELIAL_CELLS_UNASSIGNED	LAKE_ADULT_KIDNEY_C1_EPITHELIAL_CELLS_UNASSIGNED		25	0.49445	1.18719	0.23506	0.377783	1	702	tags=20%, list=5%, signal=21%
HE_LIM_SUN_FETAL_LUNG_C3_VENOUS_ENDOTHELIAL_CELL	HE_LIM_SUN_FETAL_LUNG_C3_VENOUS_ENDOTHELIAL_CELL		72	0.415338	1.18688	0.186475	0.3763	1	1004	tags=18%, list=7%, signal=19%
GAUTAM_EYE_IRIS_CILIARY_BODY_MGP_HIGH_FIBROBLASTS	GAUTAM_EYE_IRIS_CILIARY_BODY_MGP_HIGH_FIBROBLASTS		77	0.415096	1.18541	0.209256	0.37719	1	2417	tags=34%, list=17%, signal=40%
TRAVAGLINI_LUNG_LYMPHATIC_CELL	TRAVAGLINI_LUNG_LYMPHATIC_CELL		184	0.366901	1.18531	0.143434	0.375203	1	2043	tags=24%, list=14%, signal=28%
GAUTAM_EYE_IRIS_CILIARY_BODY_COL9A1_HIGH_CILIARY_BODY_CELLS	GAUTAM_EYE_IRIS_CILIARY_BODY_COL9A1_HIGH_CILIARY_BODY_CELLS		88	0.395822	1.18014	0.188755	0.383443	1	1950	tags=24%, list=14%, signal=27%
DURANTE_ADULT_OLFACTORY_NEUROEPITHELIUM_OLFACTORY_HORIZONTAL_BASAL_CELLS	DURANTE_ADULT_OLFACTORY_NEUROEPITHELIUM_OLFACTORY_HORIZONTAL_BASAL_CELLS		16	0.54376	1.17928	0.288032	0.383168	1	416	tags=13%, list=3%, signal=13%
HE_LIM_SUN_FETAL_LUNG_C1_PULMONARY_NEUROENDOCRINE_CELL	HE_LIM_SUN_FETAL_LUNG_C1_PULMONARY_NEUROENDOCRINE_CELL		168	0.36446	1.17741	0.148289	0.385034	1	1048	tags=15%, list=7%, signal=17%
LAKE_ADULT_KIDNEY_C12_THICK_ASCENDING_LIMB	LAKE_ADULT_KIDNEY_C12_THICK_ASCENDING_LIMB		333	0.337793	1.17382	0.120858	0.390901	1	2333	tags=24%, list=16%, signal=28%
DESCARTES_MAIN_FETAL_PHOTORECEPTOR_CELLS	DESCARTES_MAIN_FETAL_PHOTORECEPTOR_CELLS		41	0.461635	1.17311	0.243644	0.390183	1	1453	tags=22%, list=10%, signal=24%
TRAVAGLINI_LUNG_ARTERY_CELL	TRAVAGLINI_LUNG_ARTERY_CELL		121	0.380945	1.17176	0.183178	0.390935	1	1514	tags=18%, list=11%, signal=20%
HE_LIM_SUN_FETAL_LUNG_C0_VASCULAR_SMC_2_CELL	HE_LIM_SUN_FETAL_LUNG_C0_VASCULAR_SMC_2_CELL		140	0.371345	1.17167	0.174699	0.389	1	1198	tags=18%, list=8%, signal=19%
HE_LIM_SUN_FETAL_LUNG_C0_PERICYTE	HE_LIM_SUN_FETAL_LUNG_C0_PERICYTE		166	0.364692	1.16813	0.139442	0.393812	1	2105	tags=25%, list=15%, signal=29%
DESCARTES_FETAL_PANCREAS_DUCTAL_CELLS	DESCARTES_FETAL_PANCREAS_DUCTAL_CELLS		85	0.404359	1.16314	0.209677	0.402257	1	838	tags=16%, list=6%, signal=17%
DURANTE_ADULT_OLFACTORY_NEUROEPITHELIUM_B_CELLS	DURANTE_ADULT_OLFACTORY_NEUROEPITHELIUM_B_CELLS		28	0.480103	1.1617	0.273973	0.403268	1	3162	tags=32%, list=22%, signal=41%
MANNO_MIDBRAIN_NEUROTYPES_HOMTN	MANNO_MIDBRAIN_NEUROTYPES_HOMTN		246	0.346427	1.16058	0.143713	0.403557	1	1832	tags=20%, list=13%, signal=23%
DESCARTES_FETAL_EYE_LENS_FIBRE_CELLS	DESCARTES_FETAL_EYE_LENS_FIBRE_CELLS		34	0.466728	1.15944	0.261386	0.40381	1	437	tags=12%, list=3%, signal=12%
HE_LIM_SUN_FETAL_LUNG_C2_S100A12_HI_CLASSICAL_MONOCYTE	HE_LIM_SUN_FETAL_LUNG_C2_S100A12_HI_CLASSICAL_MONOCYTE		25	0.478715	1.1593	0.278926	0.402029	1	922	tags=16%, list=6%, signal=17%
DESCARTES_MAIN_FETAL_SATB2_LRRC7_POSITIVE_CELLS	DESCARTES_MAIN_FETAL_SATB2_LRRC7_POSITIVE_CELLS		52	0.424198	1.1589	0.230483	0.400738	1	3116	tags=38%, list=22%, signal=49%
AIZARANI_LIVER_C20_LSECS_3	AIZARANI_LIVER_C20_LSECS_3		271	0.338953	1.15817	0.127168	0.400295	1	2482	tags=27%, list=17%, signal=32%
AIZARANI_LIVER_C12_NK_NKT_CELLS_4	AIZARANI_LIVER_C12_NK_NKT_CELLS_4		33	0.475264	1.15797	0.249501	0.398602	1	3056	tags=48%, list=21%, signal=62%
HE_LIM_SUN_FETAL_LUNG_C3_LYMPHATIC_ENDOTHELIAL_CELL	HE_LIM_SUN_FETAL_LUNG_C3_LYMPHATIC_ENDOTHELIAL_CELL		316	0.332769	1.15669	0.123288	0.39917	1	1369	tags=16%, list=10%, signal=17%
GAO_STOMACH_24W_C1_PROCRPOS_MULTIPOTENT_PROGENITOR	GAO_STOMACH_24W_C1_PROCRPOS_MULTIPOTENT_PROGENITOR		36	0.461928	1.15578	0.265107	0.399138	1	2598	tags=33%, list=18%, signal=41%
TRAVAGLINI_LUNG_VASCULAR_SMOOTH_MUSCLE_CELL	TRAVAGLINI_LUNG_VASCULAR_SMOOTH_MUSCLE_CELL		54	0.422085	1.15496	0.258064	0.398671	1	719	tags=17%, list=5%, signal=17%
FAN_EMBRYONIC_CTX_BRAIN_EFFECTOR_T_CELL	FAN_EMBRYONIC_CTX_BRAIN_EFFECTOR_T_CELL		97	0.384174	1.15461	0.223735	0.397343	1	3305	tags=39%, list=23%, signal=51%
HE_LIM_SUN_FETAL_LUNG_C3_INTERMEDIATE_LYMPHATIC_ENDO_CELL	HE_LIM_SUN_FETAL_LUNG_C3_INTERMEDIATE_LYMPHATIC_ENDO_CELL		329	0.333722	1.1546	0.131579	0.395336	1	1293	tags=18%, list=9%, signal=19%
HE_LIM_SUN_FETAL_LUNG_C1_GHRL_POS_NE_PRECURSOR_CELL	HE_LIM_SUN_FETAL_LUNG_C1_GHRL_POS_NE_PRECURSOR_CELL		341	0.331712	1.15062	0.136531	0.401567	1	1382	tags=18%, list=10%, signal=19%
HE_LIM_SUN_FETAL_LUNG_C7_LATE_SCHWANN_CELL	HE_LIM_SUN_FETAL_LUNG_C7_LATE_SCHWANN_CELL		86	0.393075	1.14876	0.23301	0.403522	1	1019	tags=21%, list=7%, signal=22%
GAO_SMALL_INTESTINE_24W_C2_PROCRPOS_PROGENITOR	GAO_SMALL_INTESTINE_24W_C2_PROCRPOS_PROGENITOR		18	0.509922	1.14775	0.297349	0.403656	1	87	tags=6%, list=1%, signal=6%
HAY_BONE_MARROW_CD34_POS_PRE_PC	HAY_BONE_MARROW_CD34_POS_PRE_PC		87	0.388137	1.14593	0.241843	0.405741	1	2926	tags=29%, list=21%, signal=36%
GAUTAM_EYE_IRIS_CILIARY_BODY_CRYAA_HIGH_CILIARY_BODY_CELLS	GAUTAM_EYE_IRIS_CILIARY_BODY_CRYAA_HIGH_CILIARY_BODY_CELLS		72	0.405211	1.14592	0.229541	0.403763	1	2273	tags=28%, list=16%, signal=33%
JONES_OVARY_STROMAL	JONES_OVARY_STROMAL		135	0.362554	1.14489	0.214	0.403769	1	1325	tags=17%, list=9%, signal=19%
DESCARTES_FETAL_SPLEEN_LYMPHOID_CELLS	DESCARTES_FETAL_SPLEEN_LYMPHOID_CELLS		73	0.404596	1.14256	0.239085	0.406908	1	1593	tags=18%, list=11%, signal=20%
HE_LIM_SUN_FETAL_LUNG_C5_CD5_NEG_MATURE_B_CELL	HE_LIM_SUN_FETAL_LUNG_C5_CD5_NEG_MATURE_B_CELL		43	0.428368	1.13894	0.268443	0.412622	1	1130	tags=19%, list=8%, signal=20%
HU_FETAL_RETINA_MULLER	HU_FETAL_RETINA_MULLER		34	0.450005	1.13796	0.277328	0.412644	1	2171	tags=21%, list=15%, signal=24%
LAKE_ADULT_KIDNEY_C25_ENDOTHELIAL_CELLS_UNASSIGNED	LAKE_ADULT_KIDNEY_C25_ENDOTHELIAL_CELLS_UNASSIGNED		37	0.4572	1.13794	0.305882	0.41069	1	3432	tags=41%, list=24%, signal=53%
DESCARTES_FETAL_STOMACH_ENS_GLIA	DESCARTES_FETAL_STOMACH_ENS_GLIA		31	0.466751	1.13702	0.28023	0.410598	1	483	tags=16%, list=3%, signal=17%
LAKE_ADULT_KIDNEY_C8_DECENDING_THIN_LIMB	LAKE_ADULT_KIDNEY_C8_DECENDING_THIN_LIMB		256	0.336921	1.137	0.17603	0.408681	1	3436	tags=33%, list=24%, signal=42%
AIZARANI_LIVER_C31_KUPFFER_CELLS_5	AIZARANI_LIVER_C31_KUPFFER_CELLS_5		98	0.378964	1.13679	0.221557	0.407172	1	1359	tags=12%, list=10%, signal=13%
DESCARTES_MAIN_FETAL_VISCERAL_NEURONS	DESCARTES_MAIN_FETAL_VISCERAL_NEURONS		35	0.437074	1.13425	0.288889	0.410528	1	2003	tags=26%, list=14%, signal=30%
DESCARTES_FETAL_EYE_SKELETAL_MUSCLE_CELLS	DESCARTES_FETAL_EYE_SKELETAL_MUSCLE_CELLS		89	0.380393	1.13302	0.229703	0.411152	1	882	tags=11%, list=6%, signal=12%
LAKE_ADULT_KIDNEY_C24_ENDOTHELIAL_CELLS_AEA_AND_DVR	LAKE_ADULT_KIDNEY_C24_ENDOTHELIAL_CELLS_AEA_AND_DVR		136	0.360657	1.13239	0.227969	0.410577	1	1672	tags=21%, list=12%, signal=23%
HE_LIM_SUN_FETAL_LUNG_C1_PROXIMAL_BASAL_CELL	HE_LIM_SUN_FETAL_LUNG_C1_PROXIMAL_BASAL_CELL		160	0.355961	1.13201	0.216634	0.409528	1	1203	tags=14%, list=8%, signal=16%
HU_FETAL_RETINA_RPE	HU_FETAL_RETINA_RPE		226	0.337308	1.13109	0.187243	0.40958	1	1293	tags=17%, list=9%, signal=19%
DESCARTES_MAIN_FETAL_HEMATOPOIETIC_STEM_CELLS	DESCARTES_MAIN_FETAL_HEMATOPOIETIC_STEM_CELLS		26	0.473921	1.12772	0.296296	0.414378	1	1898	tags=19%, list=13%, signal=22%
AIZARANI_LIVER_C8_RESIDENT_B_CELLS_1	AIZARANI_LIVER_C8_RESIDENT_B_CELLS_1		31	0.452428	1.12077	0.317829	0.427461	1	1424	tags=16%, list=10%, signal=18%
HE_LIM_SUN_FETAL_LUNG_C2_HSC_ELP_CELL	HE_LIM_SUN_FETAL_LUNG_C2_HSC_ELP_CELL		344	0.322047	1.11946	0.16441	0.428338	1	2154	tags=23%, list=15%, signal=26%
DESCARTES_FETAL_LUNG_BRONCHIOLAR_AND_ALVEOLAR_EPITHELIAL_CELLS	DESCARTES_FETAL_LUNG_BRONCHIOLAR_AND_ALVEOLAR_EPITHELIAL_CELLS		42	0.429754	1.11779	0.309478	0.430242	1	694	tags=21%, list=5%, signal=22%
DESCARTES_FETAL_HEART_ELF3_AGBL2_POSITIVE_CELLS	DESCARTES_FETAL_HEART_ELF3_AGBL2_POSITIVE_CELLS		32	0.445444	1.11631	0.303719	0.431403	1	1274	tags=22%, list=9%, signal=24%
CUI_DEVELOPING_HEART_VALVAR_ENDOTHELIAL_CELL	CUI_DEVELOPING_HEART_VALVAR_ENDOTHELIAL_CELL		110	0.365848	1.11478	0.258912	0.432602	1	1161	tags=15%, list=8%, signal=17%
AIZARANI_LIVER_C10_MVECS_1	AIZARANI_LIVER_C10_MVECS_1		250	0.328625	1.11333	0.219512	0.433905	1	1545	tags=19%, list=11%, signal=21%
RUBENSTEIN_SKELETAL_MUSCLE_B_CELLS	RUBENSTEIN_SKELETAL_MUSCLE_B_CELLS		155	0.350214	1.10552	0.232108	0.448898	1	3646	tags=37%, list=26%, signal=50%
HAY_BONE_MARROW_CD34_POS_HSC	HAY_BONE_MARROW_CD34_POS_HSC		76	0.384961	1.10449	0.295688	0.449202	1	1746	tags=21%, list=12%, signal=24%
GAO_SMALL_INTESTINE_24W_C9_ENTEROENDOCRINE_CELL	GAO_SMALL_INTESTINE_24W_C9_ENTEROENDOCRINE_CELL		29	0.461577	1.10423	0.330629	0.447784	1	4328	tags=59%, list=30%, signal=84%
AIZARANI_LIVER_C13_LSECS_2	AIZARANI_LIVER_C13_LSECS_2		251	0.32676	1.10014	0.237288	0.455296	1	1708	tags=18%, list=12%, signal=20%
HE_LIM_SUN_FETAL_LUNG_C3_ARTERIAL_ENDOTHELIAL_CELL	HE_LIM_SUN_FETAL_LUNG_C3_ARTERIAL_ENDOTHELIAL_CELL		243	0.331055	1.10005	0.243137	0.453464	1	1589	tags=18%, list=11%, signal=20%
DESCARTES_FETAL_PLACENTA_PAEP_MECOM_POSITIVE_CELLS	DESCARTES_FETAL_PLACENTA_PAEP_MECOM_POSITIVE_CELLS		110	0.358021	1.09731	0.288845	0.457376	1	890	tags=16%, list=6%, signal=17%
HE_LIM_SUN_FETAL_LUNG_C7_MID_SCHWANN_CELL	HE_LIM_SUN_FETAL_LUNG_C7_MID_SCHWANN_CELL		228	0.330529	1.09651	0.243396	0.457119	1	1379	tags=18%, list=10%, signal=20%
FAN_OVARY_CL14_MATURE_SMOOTH_MUSCLE_CELL	FAN_OVARY_CL14_MATURE_SMOOTH_MUSCLE_CELL		280	0.31833	1.09484	0.232283	0.458771	1	1760	tags=15%, list=12%, signal=16%
GAUTAM_EYE_IRIS_CILIARY_BODY_FIBROBLASTS	GAUTAM_EYE_IRIS_CILIARY_BODY_FIBROBLASTS		91	0.367231	1.08952	0.317647	0.468858	1	1751	tags=27%, list=12%, signal=31%
DESCARTES_MAIN_FETAL_LYMPHATIC_ENDOTHELIAL_CELLS	DESCARTES_MAIN_FETAL_LYMPHATIC_ENDOTHELIAL_CELLS		57	0.391901	1.0893	0.329243	0.467305	1	2115	tags=23%, list=15%, signal=27%
GAO_LARGE_INTESTINE_ADULT_CE_OLFM4HIGH_STEM_CELL	GAO_LARGE_INTESTINE_ADULT_CE_OLFM4HIGH_STEM_CELL		246	0.326084	1.08859	0.258517	0.466891	1	2037	tags=23%, list=14%, signal=27%
MENON_FETAL_KIDNEY_4_PODOCYTES	MENON_FETAL_KIDNEY_4_PODOCYTES		186	0.334007	1.08796	0.287149	0.466239	1	2369	tags=24%, list=17%, signal=28%
DURANTE_ADULT_OLFACTORY_NEUROEPITHELIUM_MACROPHAGES	DURANTE_ADULT_OLFACTORY_NEUROEPITHELIUM_MACROPHAGES		64	0.383139	1.08611	0.323232	0.468522	1	5264	tags=47%, list=37%, signal=74%
RUBENSTEIN_SKELETAL_MUSCLE_SATELLITE_CELLS	RUBENSTEIN_SKELETAL_MUSCLE_SATELLITE_CELLS		279	0.320259	1.08569	0.249493	0.467483	1	3412	tags=35%, list=24%, signal=45%
RUBENSTEIN_SKELETAL_MUSCLE_SMOOTH_MUSCLE_CELLS	RUBENSTEIN_SKELETAL_MUSCLE_SMOOTH_MUSCLE_CELLS		389	0.308536	1.08336	0.228464	0.470603	1	2396	tags=20%, list=17%, signal=23%
ZHONG_PFC_C9_ORG_OTHER	ZHONG_PFC_C9_ORG_OTHER		69	0.376525	1.07886	0.329435	0.47878	1	2150	tags=25%, list=15%, signal=29%
DESCARTES_MAIN_FETAL_SKELETAL_MUSCLE_CELLS	DESCARTES_MAIN_FETAL_SKELETAL_MUSCLE_CELLS		91	0.364944	1.07669	0.311111	0.481888	1	1602	tags=19%, list=11%, signal=21%
FAN_EMBRYONIC_CTX_BIG_GROUPS_CAJAL_RETZIUS	FAN_EMBRYONIC_CTX_BIG_GROUPS_CAJAL_RETZIUS		387	0.306274	1.07607	0.249505	0.481354	1	857	tags=9%, list=6%, signal=9%
ZHENG_CORD_BLOOD_C5_SIMILAR_TO_HSC_C6_PUTATIVE_ALTERED_METABOLIC_STATE	ZHENG_CORD_BLOOD_C5_SIMILAR_TO_HSC_C6_PUTATIVE_ALTERED_METABOLIC_STATE		56	0.396292	1.07569	0.351852	0.48024	1	1760	tags=18%, list=12%, signal=20%
GAUTAM_EYE_IRIS_CILIARY_BODY_SCHWANN_CELLS	GAUTAM_EYE_IRIS_CILIARY_BODY_SCHWANN_CELLS		84	0.374679	1.07518	0.310476	0.479439	1	2902	tags=32%, list=20%, signal=40%
TRAVAGLINI_LUNG_BRONCHIAL_VESSEL_1_CELL	TRAVAGLINI_LUNG_BRONCHIAL_VESSEL_1_CELL		206	0.323164	1.07236	0.302187	0.483724	1	3368	tags=37%, list=24%, signal=48%
DESCARTES_FETAL_STOMACH_LYMPHATIC_ENDOTHELIAL_CELLS	DESCARTES_FETAL_STOMACH_LYMPHATIC_ENDOTHELIAL_CELLS		15	0.496607	1.07157	0.398773	0.483555	1	522	tags=13%, list=4%, signal=14%
AIZARANI_LIVER_C4_EPCAM_POS_BILE_DUCT_CELLS_1	AIZARANI_LIVER_C4_EPCAM_POS_BILE_DUCT_CELLS_1		169	0.331546	1.06578	0.301741	0.494823	1	1280	tags=21%, list=9%, signal=22%
LAKE_ADULT_KIDNEY_C7_PROXIMAL_TUBULE_EPITHELIAL_CELLS_S3	LAKE_ADULT_KIDNEY_C7_PROXIMAL_TUBULE_EPITHELIAL_CELLS_S3		117	0.349256	1.06299	0.315582	0.499403	1	2907	tags=40%, list=20%, signal=50%
HE_LIM_SUN_FETAL_LUNG_C1_PROXIMAL_SECRETORY_3_CELL	HE_LIM_SUN_FETAL_LUNG_C1_PROXIMAL_SECRETORY_3_CELL		189	0.329269	1.06265	0.316733	0.498231	1	765	tags=12%, list=5%, signal=12%
GAUTAM_EYE_IRIS_CILIARY_BODY_WIF1_HIGH_FIBROBLASTS	GAUTAM_EYE_IRIS_CILIARY_BODY_WIF1_HIGH_FIBROBLASTS		98	0.351581	1.06214	0.329293	0.497364	1	3672	tags=35%, list=26%, signal=46%
HE_LIM_SUN_FETAL_LUNG_C4_TREG_CELL	HE_LIM_SUN_FETAL_LUNG_C4_TREG_CELL		33	0.408663	1.05868	0.372233	0.503303	1	1995	tags=33%, list=14%, signal=39%
HU_FETAL_RETINA_BIPOLAR	HU_FETAL_RETINA_BIPOLAR		54	0.390084	1.05847	0.345756	0.501738	1	141	tags=4%, list=1%, signal=4%
HE_LIM_SUN_FETAL_LUNG_C0_RESTING_CHONDROCYTE	HE_LIM_SUN_FETAL_LUNG_C0_RESTING_CHONDROCYTE		85	0.368641	1.05799	0.360161	0.500879	1	910	tags=12%, list=6%, signal=12%
DESCARTES_FETAL_PLACENTA_SYNCYTIOTROPHOBLASTS_AND_VILLOUS_CYTOTROPHOBLASTS	DESCARTES_FETAL_PLACENTA_SYNCYTIOTROPHOBLASTS_AND_VILLOUS_CYTOTROPHOBLASTS		39	0.415679	1.05745	0.404537	0.500258	1	541	tags=15%, list=4%, signal=16%
VANGURP_PANCREATIC_GAMMA_CELL	VANGURP_PANCREATIC_GAMMA_CELL		33	0.417909	1.05532	0.40668	0.503264	1	887	tags=24%, list=6%, signal=26%
JONES_OVARY_T_CELL	JONES_OVARY_T_CELL		76	0.363389	1.05259	0.336032	0.507758	1	887	tags=13%, list=6%, signal=14%
FAN_OVARY_CL0_XBP1_SELK_HIGH_STROMAL_CELL	FAN_OVARY_CL0_XBP1_SELK_HIGH_STROMAL_CELL		129	0.335749	1.04739	0.348337	0.517896	1	3441	tags=37%, list=24%, signal=49%
MENON_FETAL_KIDNEY_2_NEPHRON_PROGENITOR_CELLS	MENON_FETAL_KIDNEY_2_NEPHRON_PROGENITOR_CELLS		32	0.419162	1.04697	0.388998	0.516862	1	3401	tags=44%, list=24%, signal=57%
CUI_DEVELOPING_HEART_C2_CARDIOMYOCYTE	CUI_DEVELOPING_HEART_C2_CARDIOMYOCYTE		59	0.377727	1.04533	0.389313	0.518599	1	887	tags=17%, list=6%, signal=18%
DESCARTES_FETAL_LUNG_CSH1_CSH2_POSITIVE_CELLS	DESCARTES_FETAL_LUNG_CSH1_CSH2_POSITIVE_CELLS		158	0.325318	1.04499	0.35503	0.517379	1	706	tags=6%, list=5%, signal=7%
HE_LIM_SUN_FETAL_LUNG_C1_LATE_TIP_CELL	HE_LIM_SUN_FETAL_LUNG_C1_LATE_TIP_CELL		25	0.43638	1.04376	0.410781	0.518419	1	638	tags=8%, list=4%, signal=8%
LAKE_ADULT_KIDNEY_C5_PROXIMAL_TUBULE_EPITHELIAL_CELLS_STRESS_INFLAM	LAKE_ADULT_KIDNEY_C5_PROXIMAL_TUBULE_EPITHELIAL_CELLS_STRESS_INFLAM		311	0.303545	1.04251	0.353183	0.519435	1	2103	tags=20%, list=15%, signal=23%
BUSSLINGER_GASTRIC_PREZYMOGENIC_CELLS	BUSSLINGER_GASTRIC_PREZYMOGENIC_CELLS		56	0.373806	1.04115	0.394059	0.520694	1	1308	tags=18%, list=9%, signal=20%
LAKE_ADULT_KIDNEY_C23_ENDOTHELIAL_CELLS_AVR	LAKE_ADULT_KIDNEY_C23_ENDOTHELIAL_CELLS_AVR		107	0.344696	1.04111	0.371648	0.518785	1	3004	tags=30%, list=21%, signal=38%
HE_LIM_SUN_FETAL_LUNG_C7_TM4SF4_POS_CHODL_POS_NEURON_CELL	HE_LIM_SUN_FETAL_LUNG_C7_TM4SF4_POS_CHODL_POS_NEURON_CELL		35	0.41755	1.04024	0.410546	0.5188	1	1411	tags=20%, list=10%, signal=22%
HE_LIM_SUN_FETAL_LUNG_C2_NEUTROPHIL_CELL	HE_LIM_SUN_FETAL_LUNG_C2_NEUTROPHIL_CELL		44	0.391997	1.0313	0.427711	0.537842	1	1639	tags=18%, list=12%, signal=20%
DESCARTES_MAIN_FETAL_LENS_FIBRE_CELLS	DESCARTES_MAIN_FETAL_LENS_FIBRE_CELLS		105	0.342285	1.02929	0.379845	0.540629	1	629	tags=8%, list=4%, signal=8%
DURANTE_ADULT_OLFACTORY_NEUROEPITHELIUM_MONOCYTES	DURANTE_ADULT_OLFACTORY_NEUROEPITHELIUM_MONOCYTES		26	0.425136	1.0245	0.423387	0.550366	1	5264	tags=58%, list=37%, signal=91%
HE_LIM_SUN_FETAL_LUNG_C0_MYL4_POS_SMC_CELL	HE_LIM_SUN_FETAL_LUNG_C0_MYL4_POS_SMC_CELL		100	0.340838	1.02387	0.39604	0.549901	1	1542	tags=15%, list=11%, signal=17%
CUI_DEVELOPING_HEART_TRABECULAR_VENTRICULAR_CARDIOMYOCYTE	CUI_DEVELOPING_HEART_TRABECULAR_VENTRICULAR_CARDIOMYOCYTE		99	0.3391	1.0198	0.424063	0.557639	1	931	tags=11%, list=7%, signal=12%
FAN_OVARY_CL6_PUTATIVE_EARLY_ATRETIC_FOLLICLE_THECAL_CELL_2	FAN_OVARY_CL6_PUTATIVE_EARLY_ATRETIC_FOLLICLE_THECAL_CELL_2		272	0.30026	1.0181	0.391481	0.559667	1	1839	tags=18%, list=13%, signal=21%
AIZARANI_LIVER_C22_RESIDENT_B_CELLS_2	AIZARANI_LIVER_C22_RESIDENT_B_CELLS_2		29	0.415022	1.01503	0.443798	0.564919	1	346	tags=7%, list=2%, signal=7%
FAN_OVARY_CL11_MURAL_GRANULOSA_CELL	FAN_OVARY_CL11_MURAL_GRANULOSA_CELL		396	0.288443	1.01485	0.426295	0.563291	1	2406	tags=21%, list=17%, signal=24%
TRAVAGLINI_LUNG_ADVENTITIAL_FIBROBLAST_CELL	TRAVAGLINI_LUNG_ADVENTITIAL_FIBROBLAST_CELL		253	0.302085	1.01161	0.422619	0.569004	1	1545	tags=19%, list=11%, signal=20%
MANNO_MIDBRAIN_NEUROTYPES_HOPC	MANNO_MIDBRAIN_NEUROTYPES_HOPC		255	0.296724	1.00881	0.444444	0.573929	1	1059	tags=11%, list=7%, signal=12%
CUI_DEVELOPING_HEART_RIGHT_VENTRICULAR_CARDIOMYOCYTE	CUI_DEVELOPING_HEART_RIGHT_VENTRICULAR_CARDIOMYOCYTE		20	0.445043	1.00739	0.460348	0.575347	1	1177	tags=15%, list=8%, signal=16%
GAO_SMALL_INTESTINE_24W_C7_SECRETORY_PROGENITOR	GAO_SMALL_INTESTINE_24W_C7_SECRETORY_PROGENITOR		31	0.403273	1.00701	0.44227	0.574234	1	1208	tags=26%, list=8%, signal=28%
ZHONG_PFC_C7_ORG_UNDERGOING_NEURONAL_DIFFERENTIATION	ZHONG_PFC_C7_ORG_UNDERGOING_NEURONAL_DIFFERENTIATION		48	0.374619	0.99952	0.448617	0.59067	1	782	tags=13%, list=5%, signal=13%
HE_LIM_SUN_FETAL_LUNG_C1_LATE_AIRWAY_PROGENITOR_CELL	HE_LIM_SUN_FETAL_LUNG_C1_LATE_AIRWAY_PROGENITOR_CELL		17	0.449578	0.999475	0.462926	0.588615	1	1252	tags=29%, list=9%, signal=32%
MURARO_PANCREAS_ALPHA_CELL	MURARO_PANCREAS_ALPHA_CELL		464	0.280575	0.997178	0.461538	0.592163	1	1485	tags=16%, list=10%, signal=17%
DESCARTES_FETAL_INTESTINE_STROMAL_CELLS	DESCARTES_FETAL_INTESTINE_STROMAL_CELLS		18	0.440879	0.996317	0.451143	0.592083	1	2303	tags=33%, list=16%, signal=40%
DESCARTES_MAIN_FETAL_ASTROCYTES	DESCARTES_MAIN_FETAL_ASTROCYTES		19	0.443232	0.994893	0.472	0.593365	1	1675	tags=26%, list=12%, signal=30%
TRAVAGLINI_LUNG_FIBROMYOCYTE_CELL	TRAVAGLINI_LUNG_FIBROMYOCYTE_CELL		20	0.428068	0.991018	0.452794	0.600717	1	2437	tags=30%, list=17%, signal=36%
DESCARTES_FETAL_PANCREAS_ACINAR_CELLS	DESCARTES_FETAL_PANCREAS_ACINAR_CELLS		28	0.410521	0.989236	0.44511	0.602969	1	814	tags=18%, list=6%, signal=19%
RUBENSTEIN_SKELETAL_MUSCLE_FBN1_FAP_CELLS	RUBENSTEIN_SKELETAL_MUSCLE_FBN1_FAP_CELLS		257	0.290859	0.985405	0.452107	0.610612	1	1657	tags=16%, list=12%, signal=17%
HE_LIM_SUN_FETAL_LUNG_C1_LATE_BASAL_CELL	HE_LIM_SUN_FETAL_LUNG_C1_LATE_BASAL_CELL		88	0.338851	0.985181	0.470825	0.609068	1	397	tags=8%, list=3%, signal=8%
HE_LIM_SUN_FETAL_LUNG_C3_AEROCYTE	HE_LIM_SUN_FETAL_LUNG_C3_AEROCYTE		75	0.342556	0.982365	0.472222	0.613711	1	1090	tags=15%, list=8%, signal=16%
FAN_OVARY_CL2_PUTATIVE_EARLY_ATRETIC_FOLLICLE_THECAL_CELL_1	FAN_OVARY_CL2_PUTATIVE_EARLY_ATRETIC_FOLLICLE_THECAL_CELL_1		88	0.330316	0.982159	0.471287	0.612072	1	3368	tags=40%, list=24%, signal=52%
LAKE_ADULT_KIDNEY_C17_COLLECTING_SYSTEM_PCS_STRESSED_DISSOC_SUBSET	LAKE_ADULT_KIDNEY_C17_COLLECTING_SYSTEM_PCS_STRESSED_DISSOC_SUBSET		219	0.29073	0.98198	0.5	0.610401	1	1680	tags=17%, list=12%, signal=19%
TRAVAGLINI_LUNG_AIRWAY_SMOOTH_MUSCLE_CELL	TRAVAGLINI_LUNG_AIRWAY_SMOOTH_MUSCLE_CELL		147	0.309025	0.981668	0.467803	0.60892	1	2047	tags=20%, list=14%, signal=24%
ZHENG_CORD_BLOOD_C7_PUTATIVE_LYMPHOID_PRIMED_MULTIPOTENT_PROGENITOR_1	ZHENG_CORD_BLOOD_C7_PUTATIVE_LYMPHOID_PRIMED_MULTIPOTENT_PROGENITOR_1		75	0.343333	0.980973	0.477695	0.608538	1	2144	tags=25%, list=15%, signal=30%
DESCARTES_FETAL_ADRENAL_STROMAL_CELLS	DESCARTES_FETAL_ADRENAL_STROMAL_CELLS		80	0.339243	0.977549	0.485944	0.615055	1	684	tags=9%, list=5%, signal=9%
MENON_FETAL_KIDNEY_3_STROMAL_CELLS	MENON_FETAL_KIDNEY_3_STROMAL_CELLS		71	0.34109	0.9764	0.490946	0.615816	1	702	tags=10%, list=5%, signal=10%
DESCARTES_MAIN_FETAL_MYELOID_CELLS	DESCARTES_MAIN_FETAL_MYELOID_CELLS		56	0.353228	0.975579	0.522901	0.61577	1	4662	tags=48%, list=33%, signal=71%
BUSSLINGER_DUODENAL_STEM_CELLS	BUSSLINGER_DUODENAL_STEM_CELLS		294	0.282682	0.975303	0.538752	0.614356	1	3432	tags=36%, list=24%, signal=47%
HE_LIM_SUN_FETAL_LUNG_C4_CD4_T_CELL	HE_LIM_SUN_FETAL_LUNG_C4_CD4_T_CELL		30	0.393108	0.973173	0.479208	0.61759	1	1667	tags=27%, list=12%, signal=30%
HE_LIM_SUN_FETAL_LUNG_C4_T_ALPHA_BETA_ENTRY_CELL	HE_LIM_SUN_FETAL_LUNG_C4_T_ALPHA_BETA_ENTRY_CELL		56	0.35557	0.972713	0.504744	0.616573	1	1989	tags=27%, list=14%, signal=31%
MENON_FETAL_KIDNEY_7_LOOPOF_HENLE_CELLS_DISTAL	MENON_FETAL_KIDNEY_7_LOOPOF_HENLE_CELLS_DISTAL		222	0.289887	0.969896	0.523422	0.621411	1	823	tags=7%, list=6%, signal=8%
AIZARANI_LIVER_C34_MHC_II_POS_B_CELLS	AIZARANI_LIVER_C34_MHC_II_POS_B_CELLS		115	0.312606	0.962793	0.542339	0.6368	1	3605	tags=35%, list=25%, signal=46%
DESCARTES_FETAL_PLACENTA_STROMAL_CELLS	DESCARTES_FETAL_PLACENTA_STROMAL_CELLS		33	0.380268	0.962597	0.500986	0.635154	1	358	tags=9%, list=3%, signal=9%
CUI_DEVELOPING_HEART_CARDIAC_FIBROBLASTS	CUI_DEVELOPING_HEART_CARDIAC_FIBROBLASTS		69	0.338464	0.962202	0.486373	0.634048	1	989	tags=14%, list=7%, signal=15%
DESCARTES_FETAL_MUSCLE_ERYTHROBLASTS	DESCARTES_FETAL_MUSCLE_ERYTHROBLASTS		84	0.329519	0.960635	0.533981	0.635657	1	1252	tags=8%, list=9%, signal=9%
LAKE_ADULT_KIDNEY_C10_THIN_ASCENDING_LIMB	LAKE_ADULT_KIDNEY_C10_THIN_ASCENDING_LIMB		325	0.275668	0.956505	0.559596	0.643967	1	2784	tags=22%, list=20%, signal=27%
FAN_OVARY_CL12_T_LYMPHOCYTE_NK_CELL_2	FAN_OVARY_CL12_T_LYMPHOCYTE_NK_CELL_2		142	0.305128	0.956307	0.548387	0.642347	1	3276	tags=29%, list=23%, signal=37%
DESCARTES_FETAL_KIDNEY_ERYTHROBLASTS	DESCARTES_FETAL_KIDNEY_ERYTHROBLASTS		113	0.315605	0.956137	0.547025	0.640594	1	1252	tags=13%, list=9%, signal=14%
FAN_OVARY_CL5_HEALTHY_SELECTABLE_FOLLICLE_THECAL_CELL	FAN_OVARY_CL5_HEALTHY_SELECTABLE_FOLLICLE_THECAL_CELL		287	0.277096	0.95448	0.57115	0.642853	1	2243	tags=20%, list=16%, signal=23%
TRAVAGLINI_LUNG_BASAL_CELL	TRAVAGLINI_LUNG_BASAL_CELL		168	0.293992	0.951276	0.548077	0.648701	1	2234	tags=21%, list=16%, signal=25%
FAN_OVARY_CL1_GPRC5A_TNFRS12A_HIGH_SELECTABLE_FOLLICLE_STROMAL_CELL	FAN_OVARY_CL1_GPRC5A_TNFRS12A_HIGH_SELECTABLE_FOLLICLE_STROMAL_CELL		357	0.270588	0.950044	0.61167	0.649783	1	3453	tags=28%, list=24%, signal=36%
DESCARTES_FETAL_STOMACH_MESOTHELIAL_CELLS	DESCARTES_FETAL_STOMACH_MESOTHELIAL_CELLS		18	0.417633	0.948007	0.512346	0.652456	1	1099	tags=22%, list=8%, signal=24%
HE_LIM_SUN_FETAL_LUNG_C1_CLUB_CELL	HE_LIM_SUN_FETAL_LUNG_C1_CLUB_CELL		56	0.350169	0.944532	0.544177	0.658816	1	1424	tags=16%, list=10%, signal=18%
MURARO_PANCREAS_ENDOTHELIAL_CELL	MURARO_PANCREAS_ENDOTHELIAL_CELL		335	0.270377	0.943701	0.622984	0.658813	1	1680	tags=16%, list=12%, signal=18%
HE_LIM_SUN_FETAL_LUNG_C2_BASOPHIL_CELL	HE_LIM_SUN_FETAL_LUNG_C2_BASOPHIL_CELL		87	0.322239	0.942896	0.542406	0.658766	1	2950	tags=37%, list=21%, signal=46%
GAO_STOMACH_24W_C5_PUTATIVE_PIT_CELL_PROGENITOR	GAO_STOMACH_24W_C5_PUTATIVE_PIT_CELL_PROGENITOR		40	0.363958	0.94197	0.527721	0.658909	1	1498	tags=13%, list=11%, signal=14%
JONES_OVARY_MACROPHAGE	JONES_OVARY_MACROPHAGE		211	0.283697	0.938308	0.605364	0.666033	1	2343	tags=26%, list=16%, signal=31%
ZHENG_CORD_BLOOD_C4_PUTATIVE_EARLY_ERYTHROID_COMMITMENT	ZHENG_CORD_BLOOD_C4_PUTATIVE_EARLY_ERYTHROID_COMMITMENT		92	0.313595	0.936541	0.568932	0.668007	1	1570	tags=21%, list=11%, signal=23%
LAKE_ADULT_KIDNEY_C21_COLLECTING_DUCT_INTERCALATED_CELLS_TYPE_B	LAKE_ADULT_KIDNEY_C21_COLLECTING_DUCT_INTERCALATED_CELLS_TYPE_B		98	0.311712	0.934792	0.584493	0.670148	1	1802	tags=23%, list=13%, signal=27%
DESCARTES_MAIN_FETAL_RETINAL_PIGMENT_CELLS	DESCARTES_MAIN_FETAL_RETINAL_PIGMENT_CELLS		72	0.328758	0.930755	0.600775	0.677607	1	1392	tags=17%, list=10%, signal=18%
DESCARTES_MAIN_FETAL_THYMIC_EPITHELIAL_CELLS	DESCARTES_MAIN_FETAL_THYMIC_EPITHELIAL_CELLS		108	0.306061	0.92971	0.593939	0.678027	1	1091	tags=12%, list=8%, signal=13%
ZHENG_CORD_BLOOD_C6_HSC_MULTIPOTENT_PROGENITOR	ZHENG_CORD_BLOOD_C6_HSC_MULTIPOTENT_PROGENITOR		79	0.313446	0.925183	0.574553	0.687069	1	1540	tags=19%, list=11%, signal=21%
JONES_OVARY_ENDOTHELIAL	JONES_OVARY_ENDOTHELIAL		145	0.29137	0.925133	0.612121	0.685021	1	1487	tags=20%, list=10%, signal=22%
DESCARTES_FETAL_CEREBELLUM_OLIGODENDROCYTES	DESCARTES_FETAL_CEREBELLUM_OLIGODENDROCYTES		33	0.363235	0.916136	0.573077	0.704585	1	1025	tags=15%, list=7%, signal=16%
DESCARTES_FETAL_KIDNEY_STROMAL_CELLS	DESCARTES_FETAL_KIDNEY_STROMAL_CELLS		90	0.3104	0.908334	0.63447	0.721305	1	705	tags=10%, list=5%, signal=10%
GAUTAM_EYE_CHOROID_SCLERA_FIBROBLASTS	GAUTAM_EYE_CHOROID_SCLERA_FIBROBLASTS		174	0.280258	0.902851	0.692759	0.731784	1	2357	tags=22%, list=17%, signal=27%
LAKE_ADULT_KIDNEY_C18_COLLECTING_DUCT_PRINCIPAL_CELLS_MEDULLA	LAKE_ADULT_KIDNEY_C18_COLLECTING_DUCT_PRINCIPAL_CELLS_MEDULLA		292	0.263269	0.902435	0.740891	0.730505	1	2397	tags=20%, list=17%, signal=24%
ZHONG_PFC_C4_UNKNOWN_INP	ZHONG_PFC_C4_UNKNOWN_INP		70	0.322097	0.901527	0.621514	0.730294	1	2752	tags=27%, list=19%, signal=33%
TRAVAGLINI_LUNG_NEUTROPHIL_CELL	TRAVAGLINI_LUNG_NEUTROPHIL_CELL		299	0.260935	0.894072	0.768116	0.745393	1	2033	tags=16%, list=14%, signal=19%
CUI_DEVELOPING_HEART_5TH_WEEK_VENTRICULAR_CARDIOMYOCYTE	CUI_DEVELOPING_HEART_5TH_WEEK_VENTRICULAR_CARDIOMYOCYTE		58	0.32436	0.890567	0.667293	0.751098	1	2181	tags=26%, list=15%, signal=30%
HAY_BONE_MARROW_NEUTROPHIL	HAY_BONE_MARROW_NEUTROPHIL		400	0.251854	0.886365	0.832311	0.758227	1	1531	tags=15%, list=11%, signal=16%
HAY_BONE_MARROW_NK_CELLS	HAY_BONE_MARROW_NK_CELLS		288	0.257363	0.885274	0.798465	0.758393	1	1955	tags=16%, list=14%, signal=18%
JONES_OVARY_MAST_CELL	JONES_OVARY_MAST_CELL		43	0.330815	0.880533	0.615385	0.76682	1	1198	tags=19%, list=8%, signal=20%
LAKE_ADULT_KIDNEY_C20_COLLECTING_DUCT_INTERCALATED_CELLS_TYPE_A_CORTEX	LAKE_ADULT_KIDNEY_C20_COLLECTING_DUCT_INTERCALATED_CELLS_TYPE_A_CORTEX		140	0.282801	0.880028	0.721248	0.765644	1	1802	tags=21%, list=13%, signal=23%
DURANTE_ADULT_OLFACTORY_NEUROEPITHELIUM_FIBROBLASTS_STROMAL_CELLS	DURANTE_ADULT_OLFACTORY_NEUROEPITHELIUM_FIBROBLASTS_STROMAL_CELLS		69	0.311857	0.877189	0.666667	0.769538	1	2043	tags=20%, list=14%, signal=24%
AIZARANI_LIVER_C25_KUPFFER_CELLS_4	AIZARANI_LIVER_C25_KUPFFER_CELLS_4		149	0.272247	0.874028	0.733871	0.774303	1	1614	tags=15%, list=11%, signal=16%
ZHENG_CORD_BLOOD_C8_PUTATIVE_LYMPHOID_PRIMED_MULTIPOTENT_PROGENITOR_2	ZHENG_CORD_BLOOD_C8_PUTATIVE_LYMPHOID_PRIMED_MULTIPOTENT_PROGENITOR_2		75	0.304649	0.870282	0.688	0.780106	1	1019	tags=12%, list=7%, signal=13%
DESCARTES_MAIN_FETAL_SMOOTH_MUSCLE_CELLS	DESCARTES_MAIN_FETAL_SMOOTH_MUSCLE_CELLS		24	0.380216	0.869896	0.627184	0.778561	1	1612	tags=13%, list=11%, signal=14%
BUSSLINGER_GASTRIC_X_CELLS	BUSSLINGER_GASTRIC_X_CELLS		154	0.27372	0.862139	0.754941	0.792951	1	1652	tags=19%, list=12%, signal=21%
DESCARTES_FETAL_SPLEEN_MEGAKARYOCYTES	DESCARTES_FETAL_SPLEEN_MEGAKARYOCYTES		80	0.299328	0.861068	0.683168	0.792932	1	580	tags=9%, list=4%, signal=9%
DESCARTES_FETAL_STOMACH_PARIETAL_AND_CHIEF_CELLS	DESCARTES_FETAL_STOMACH_PARIETAL_AND_CHIEF_CELLS		20	0.378722	0.859377	0.658	0.793993	1	863	tags=15%, list=6%, signal=16%
DURANTE_ADULT_OLFACTORY_NEUROEPITHELIUM_NK_CELLS	DURANTE_ADULT_OLFACTORY_NEUROEPITHELIUM_NK_CELLS		57	0.307937	0.85251	0.6875	0.805823	1	1793	tags=23%, list=13%, signal=26%
JONES_OVARY_THECA	JONES_OVARY_THECA		39	0.326736	0.851391	0.692161	0.805485	1	130	tags=5%, list=1%, signal=5%
GAUTAM_EYE_IRIS_CILIARY_BODY_ACTIVATED_T_CELLS	GAUTAM_EYE_IRIS_CILIARY_BODY_ACTIVATED_T_CELLS		114	0.277617	0.848792	0.75154	0.808432	1	3361	tags=35%, list=24%, signal=46%
DURANTE_ADULT_OLFACTORY_NEUROEPITHELIUM_PERICYTES	DURANTE_ADULT_OLFACTORY_NEUROEPITHELIUM_PERICYTES		73	0.297239	0.843518	0.729045	0.816278	1	1672	tags=18%, list=12%, signal=20%
ZHENG_CORD_BLOOD_C3_MEGAKARYOCYTE_ERYTHROID_PROGENITOR	ZHENG_CORD_BLOOD_C3_MEGAKARYOCYTE_ERYTHROID_PROGENITOR		94	0.28445	0.84276	0.740668	0.815226	1	2342	tags=26%, list=16%, signal=30%
HE_LIM_SUN_FETAL_LUNG_C2_PLATELET_CELL	HE_LIM_SUN_FETAL_LUNG_C2_PLATELET_CELL		328	0.239595	0.826116	0.918033	0.843714	1	1991	tags=16%, list=14%, signal=19%
TRAVAGLINI_LUNG_CAPILLARY_AEROCYTE_CELL	TRAVAGLINI_LUNG_CAPILLARY_AEROCYTE_CELL		39	0.318894	0.819156	0.723881	0.853251	1	616	tags=10%, list=4%, signal=11%
LAKE_ADULT_KIDNEY_C9_THIN_ASCENDING_LIMB	LAKE_ADULT_KIDNEY_C9_THIN_ASCENDING_LIMB		251	0.244336	0.818239	0.91423	0.852316	1	1355	tags=11%, list=10%, signal=12%
HE_LIM_SUN_FETAL_LUNG_C7_FGFBP2_POS_NEURAL_PROGENITOR_CELL	HE_LIM_SUN_FETAL_LUNG_C7_FGFBP2_POS_NEURAL_PROGENITOR_CELL		37	0.317097	0.816463	0.751012	0.852938	1	1217	tags=14%, list=9%, signal=15%
BUSSLINGER_GASTRIC_LYZ_POSITIVE_CELLS	BUSSLINGER_GASTRIC_LYZ_POSITIVE_CELLS		99	0.272189	0.816325	0.810976	0.850714	1	3412	tags=40%, list=24%, signal=53%
DESCARTES_MAIN_FETAL_AFP_ALB_POSITIVE_CELLS	DESCARTES_MAIN_FETAL_AFP_ALB_POSITIVE_CELLS		60	0.289382	0.810565	0.770961	0.857695	1	1267	tags=13%, list=9%, signal=15%
DESCARTES_FETAL_ADRENAL_SLC26A4_PAEP_POSITIVE_CELLS	DESCARTES_FETAL_ADRENAL_SLC26A4_PAEP_POSITIVE_CELLS		23	0.338797	0.810481	0.706365	0.855336	1	820	tags=13%, list=6%, signal=14%
FAN_EMBRYONIC_CTX_BIG_GROUPS_BRAIN_IMMUNE	FAN_EMBRYONIC_CTX_BIG_GROUPS_BRAIN_IMMUNE		128	0.263175	0.806574	0.859885	0.858864	1	3305	tags=34%, list=23%, signal=44%
ZHONG_PFC_C4_PTGDS_POS_OPC	ZHONG_PFC_C4_PTGDS_POS_OPC		123	0.259085	0.793748	0.87751	0.875443	1	1317	tags=13%, list=9%, signal=14%
DESCARTES_FETAL_THYMUS_THYMOCYTES	DESCARTES_FETAL_THYMUS_THYMOCYTES		17	0.356559	0.785815	0.732692	0.883821	1	2102	tags=29%, list=15%, signal=34%
GAUTAM_EYE_IRIS_CILIARY_BODY_SMOOTH_MUSCLE_CELLS	GAUTAM_EYE_IRIS_CILIARY_BODY_SMOOTH_MUSCLE_CELLS		239	0.22268	0.749655	0.984283	0.924192	1	2365	tags=17%, list=17%, signal=20%
RUBENSTEIN_SKELETAL_MUSCLE_PCV_ENDOTHELIAL_CELLS	RUBENSTEIN_SKELETAL_MUSCLE_PCV_ENDOTHELIAL_CELLS		190	0.224056	0.727652	0.984991	0.941981	1	2947	tags=29%, list=21%, signal=37%
GAUTAM_EYE_IRIS_CILIARY_BODY_CILIARY_BODY_ENDOTHELIAL_CELLS	GAUTAM_EYE_IRIS_CILIARY_BODY_CILIARY_BODY_ENDOTHELIAL_CELLS		327	0.201905	0.693199	0.998062	0.964218	1	2711	tags=18%, list=19%, signal=21%
HAY_BONE_MARROW_PLASMA_CELL	HAY_BONE_MARROW_PLASMA_CELL		81	0.234228	0.677599	0.957611	0.97045	1	1040	tags=6%, list=7%, signal=7%
ZHENG_CORD_BLOOD_C10_MULTILYMPHOID_PROGENITOR	ZHENG_CORD_BLOOD_C10_MULTILYMPHOID_PROGENITOR		84	0.227051	0.648445	0.980198	0.981393	1	1793	tags=14%, list=13%, signal=16%
HE_LIM_SUN_FETAL_LUNG_C4_ACTIVATED_NK_CELL	HE_LIM_SUN_FETAL_LUNG_C4_ACTIVATED_NK_CELL		44	0.245633	0.64798	0.934653	0.978805	1	4268	tags=36%, list=30%, signal=52%
HAY_BONE_MARROW_CD34_POS_GRAN	HAY_BONE_MARROW_CD34_POS_GRAN		15	0.260078	0.572037	0.933472	0.996402	1	1898	tags=13%, list=13%, signal=15%
GAUTAM_EYE_IRIS_CILIARY_BODY_CYTOTOXIC_T_CELLS	GAUTAM_EYE_IRIS_CILIARY_BODY_CYTOTOXIC_T_CELLS		71	0.198861	0.57103	0.997917	0.993812	1	3170	tags=27%, list=22%, signal=34%
RUBENSTEIN_SKELETAL_MUSCLE_NK_CELLS	RUBENSTEIN_SKELETAL_MUSCLE_NK_CELLS		188	0.173314	0.567989	1	0.991603	1	3469	tags=27%, list=24%, signal=35%
MANNO_MIDBRAIN_NEUROTYPES_BASAL	MANNO_MIDBRAIN_NEUROTYPES_BASAL		70	0.171608	0.49177	1	0.996452	1	3987	tags=30%, list=28%, signal=41%

## Sheet: Invivo GEMM C8_Down
NAME	GS<br> follow link to MSigDB	GS DETAILS	SIZE	ES	NES	NOM p-val	FDR q-val	FWER p-val	RANK AT MAX	LEADING EDGE
BUSSLINGER_GASTRIC_IMMATURE_PIT_CELLS	BUSSLINGER_GASTRIC_IMMATURE_PIT_CELLS	Details ...	150	-0.800979	-2.5837	0	0	0	1598	tags=53%, list=11%, signal=59%
BUSSLINGER_GASTRIC_MATURE_PIT_CELLS	BUSSLINGER_GASTRIC_MATURE_PIT_CELLS	Details ...	198	-0.775567	-2.57472	0	0	0	1700	tags=52%, list=12%, signal=58%
BUSSLINGER_GASTRIC_ISTHMUS_CELLS	BUSSLINGER_GASTRIC_ISTHMUS_CELLS	Details ...	431	-0.688727	-2.48248	0	0	0	1720	tags=37%, list=12%, signal=41%
FAN_EMBRYONIC_CTX_MICROGLIA_1	FAN_EMBRYONIC_CTX_MICROGLIA_1	Details ...	147	-0.753924	-2.37472	0	0	0	1577	tags=48%, list=11%, signal=54%
DESCARTES_FETAL_INTESTINE_INTESTINAL_EPITHELIAL_CELLS	DESCARTES_FETAL_INTESTINE_INTESTINAL_EPITHELIAL_CELLS	Details ...	160	-0.732707	-2.35446	0	0	0	1042	tags=34%, list=7%, signal=36%
DESCARTES_FETAL_STOMACH_MUC13_DMBT1_POSITIVE_CELLS	DESCARTES_FETAL_STOMACH_MUC13_DMBT1_POSITIVE_CELLS	Details ...	70	-0.815916	-2.32819	0	0	0	558	tags=41%, list=4%, signal=43%
FAN_EMBRYONIC_CTX_NSC_2	FAN_EMBRYONIC_CTX_NSC_2	Details ...	222	-0.684454	-2.30641	0	0	0	1460	tags=40%, list=10%, signal=44%
BUSSLINGER_DUODENAL_LATE_IMMATURE_ENTEROCYTES	BUSSLINGER_DUODENAL_LATE_IMMATURE_ENTEROCYTES	Details ...	151	-0.701545	-2.23836	0	0	0	986	tags=27%, list=7%, signal=29%
GAO_LARGE_INTESTINE_ADULT_CH_MKI67HIGH_CELLS	GAO_LARGE_INTESTINE_ADULT_CH_MKI67HIGH_CELLS	Details ...	89	-0.749979	-2.19765	0	0	0	1599	tags=55%, list=11%, signal=62%
DESCARTES_MAIN_FETAL_INTESTINAL_EPITHELIAL_CELLS	DESCARTES_MAIN_FETAL_INTESTINAL_EPITHELIAL_CELLS	Details ...	52	-0.7968	-2.17685	0	0	0	1501	tags=33%, list=11%, signal=36%
ZHONG_PFC_C1_OPC	ZHONG_PFC_C1_OPC	Details ...	219	-0.646546	-2.17375	0	0	0	1416	tags=38%, list=10%, signal=42%
BUSSLINGER_DUODENAL_MATURE_ENTEROCYTES	BUSSLINGER_DUODENAL_MATURE_ENTEROCYTES	Details ...	226	-0.636665	-2.14652	0	0	0	1405	tags=30%, list=10%, signal=33%
GAO_SMALL_INTESTINE_24W_C4_ENTEROCYTE_PROGENITOR_SUBTYPE_2	GAO_SMALL_INTESTINE_24W_C4_ENTEROCYTE_PROGENITOR_SUBTYPE_2	Details ...	81	-0.739459	-2.14278	0	0	0	1015	tags=26%, list=7%, signal=28%
BUSSLINGER_GASTRIC_METALLOTHIONEIN_CELLS	BUSSLINGER_GASTRIC_METALLOTHIONEIN_CELLS	Details ...	81	-0.735933	-2.12618	0	0	0	1612	tags=51%, list=11%, signal=57%
GAO_LARGE_INTESTINE_24W_C10_ENTEROCYTE	GAO_LARGE_INTESTINE_24W_C10_ENTEROCYTE	Details ...	46	-0.765321	-2.07442	0	6.45654e-05	0.001	1103	tags=37%, list=8%, signal=40%
DESCARTES_MAIN_FETAL_GOBLET_CELLS	DESCARTES_MAIN_FETAL_GOBLET_CELLS	Details ...	36	-0.800204	-2.06298	0	6.05301e-05	0.001	2107	tags=58%, list=15%, signal=68%
ZHONG_PFC_C8_ORG_PROLIFERATING	ZHONG_PFC_C8_ORG_PROLIFERATING	Details ...	55	-0.759461	-2.05655	0	5.69695e-05	0.001	1460	tags=49%, list=10%, signal=54%
ZHONG_PFC_C3_UNKNOWN_INP	ZHONG_PFC_C3_UNKNOWN_INP	Details ...	32	-0.825173	-2.05438	0	5.38045e-05	0.001	1293	tags=69%, list=9%, signal=75%
HE_LIM_SUN_FETAL_LUNG_C2_PROMONOCYTE_LIKE_CELL	HE_LIM_SUN_FETAL_LUNG_C2_PROMONOCYTE_LIKE_CELL	Details ...	252	-0.591646	-1.98599	0	0.000254911	0.005	1917	tags=38%, list=13%, signal=44%
ZHONG_PFC_C2_UNKNOWN_NPC	ZHONG_PFC_C2_UNKNOWN_NPC	Details ...	68	-0.696167	-1.97857	0	0.000287353	0.006	1402	tags=63%, list=10%, signal=70%
DESCARTES_FETAL_KIDNEY_URETERIC_BUD_CELLS	DESCARTES_FETAL_KIDNEY_URETERIC_BUD_CELLS		199	-0.597504	-1.96463	0	0.000364213	0.008	1434	tags=35%, list=10%, signal=39%
ZHONG_PFC_MAJOR_TYPES_NPCS	ZHONG_PFC_MAJOR_TYPES_NPCS		130	-0.620144	-1.9527	0	0.000436281	0.01	1390	tags=35%, list=10%, signal=38%
HE_LIM_SUN_FETAL_LUNG_C3_CYCLING_DEFINITIVE_ERYTHROBLAST	HE_LIM_SUN_FETAL_LUNG_C3_CYCLING_DEFINITIVE_ERYTHROBLAST		384	-0.535374	-1.90462	0	0.00195927	0.046	1919	tags=34%, list=13%, signal=38%
GAO_LARGE_INTESTINE_24W_C5_LGR5POS_STEM_CELL	GAO_LARGE_INTESTINE_24W_C5_LGR5POS_STEM_CELL		49	-0.690981	-1.86708	0	0.00358645	0.086	1101	tags=31%, list=8%, signal=33%
BUSSLINGER_DUODENAL_TUFT_CELLS	BUSSLINGER_DUODENAL_TUFT_CELLS		71	-0.644342	-1.85581	0	0.00410555	0.099	1327	tags=42%, list=9%, signal=46%
DESCARTES_FETAL_HEART_MEGAKARYOCYTES	DESCARTES_FETAL_HEART_MEGAKARYOCYTES		70	-0.641548	-1.8446	0	0.00474905	0.119	1067	tags=21%, list=7%, signal=23%
DESCARTES_FETAL_LIVER_HEPATOBLASTS	DESCARTES_FETAL_LIVER_HEPATOBLASTS		263	-0.532173	-1.81795	0	0.00712086	0.177	954	tags=21%, list=7%, signal=22%
TRAVAGLINI_LUNG_SIGNALING_ALVEOLAR_EPITHELIAL_TYPE_2_CELL	TRAVAGLINI_LUNG_SIGNALING_ALVEOLAR_EPITHELIAL_TYPE_2_CELL		54	-0.661236	-1.81714	0	0.00690268	0.178	1500	tags=41%, list=11%, signal=45%
HE_LIM_SUN_FETAL_LUNG_C1_EARLY_AIRWAY_PROGENITOR_CELL	HE_LIM_SUN_FETAL_LUNG_C1_EARLY_AIRWAY_PROGENITOR_CELL		27	-0.733987	-1.81054	0.0040568	0.00720469	0.19	2545	tags=59%, list=18%, signal=72%
BUSSLINGER_DUODENAL_EARLY_IMMATURE_ENTEROCYTES	BUSSLINGER_DUODENAL_EARLY_IMMATURE_ENTEROCYTES		101	-0.592392	-1.80101	0	0.00827377	0.222	2247	tags=39%, list=16%, signal=46%
DESCARTES_FETAL_LUNG_NEUROENDOCRINE_CELLS	DESCARTES_FETAL_LUNG_NEUROENDOCRINE_CELLS		49	-0.658021	-1.7889	0	0.00920709	0.253	292	tags=18%, list=2%, signal=19%
DESCARTES_FETAL_PLACENTA_AFP_ALB_POSITIVE_CELLS	DESCARTES_FETAL_PLACENTA_AFP_ALB_POSITIVE_CELLS		99	-0.581225	-1.77896	0	0.0106715	0.296	761	tags=18%, list=5%, signal=19%
BUSSLINGER_ESOPHAGEAL_LATE_SUPRABASAL_CELLS	BUSSLINGER_ESOPHAGEAL_LATE_SUPRABASAL_CELLS		116	-0.567789	-1.77257	0	0.0114166	0.322	2161	tags=33%, list=15%, signal=38%
ZHONG_PFC_C1_MICROGLIA	ZHONG_PFC_C1_MICROGLIA		239	-0.521109	-1.76101	0	0.0133009	0.375	1440	tags=23%, list=10%, signal=25%
VANGURP_PANCREATIC_DELTA_CELL	VANGURP_PANCREATIC_DELTA_CELL		57	-0.646086	-1.75785	0	0.0135642	0.389	1753	tags=35%, list=12%, signal=40%
GAO_SMALL_INTESTINE_24W_C6_GOBLET_CELLS	GAO_SMALL_INTESTINE_24W_C6_GOBLET_CELLS		33	-0.697701	-1.75393	0	0.0138941	0.403	947	tags=36%, list=7%, signal=39%
DESCARTES_MAIN_FETAL_PARIETAL_AND_CHIEF_CELLS	DESCARTES_MAIN_FETAL_PARIETAL_AND_CHIEF_CELLS		88	-0.596083	-1.7489	0	0.0145445	0.425	2115	tags=35%, list=15%, signal=41%
AIZARANI_LIVER_C11_HEPATOCYTES_1	AIZARANI_LIVER_C11_HEPATOCYTES_1		188	-0.527674	-1.74457	0	0.0150268	0.443	1046	tags=18%, list=7%, signal=19%
MANNO_MIDBRAIN_NEUROTYPES_HPROGFPM	MANNO_MIDBRAIN_NEUROTYPES_HPROGFPM		291	-0.503101	-1.74093	0	0.0154526	0.461	1348	tags=26%, list=9%, signal=28%
BUSSLINGER_GASTRIC_REG3A_POSITIVE_CELLS	BUSSLINGER_GASTRIC_REG3A_POSITIVE_CELLS		29	-0.718275	-1.73975	0.00377358	0.015262	0.463	1718	tags=41%, list=12%, signal=47%
TRAVAGLINI_LUNG_PROLIFERATING_NK_T_CELL	TRAVAGLINI_LUNG_PROLIFERATING_NK_T_CELL		119	-0.564973	-1.73211	0.00210084	0.0161326	0.489	2061	tags=34%, list=14%, signal=39%
HE_LIM_SUN_FETAL_LUNG_C0_MESENCHYMAL_2_CELL	HE_LIM_SUN_FETAL_LUNG_C0_MESENCHYMAL_2_CELL		251	-0.509142	-1.71212	0	0.0197141	0.566	1599	tags=35%, list=11%, signal=39%
HE_LIM_SUN_FETAL_LUNG_C7_SCHWANN_PRECURSOR_CELL	HE_LIM_SUN_FETAL_LUNG_C7_SCHWANN_PRECURSOR_CELL		208	-0.516737	-1.70378	0	0.0216845	0.613	1640	tags=34%, list=12%, signal=37%
DURANTE_ADULT_OLFACTORY_NEUROEPITHELIUM_RESPIRATORY_HORIZONTAL_BASAL_CELLS	DURANTE_ADULT_OLFACTORY_NEUROEPITHELIUM_RESPIRATORY_HORIZONTAL_BASAL_CELLS		28	-0.697936	-1.70089	0.008	0.021884	0.62	1231	tags=43%, list=9%, signal=47%
GAO_LARGE_INTESTINE_24W_C2_MKI67POS_PROGENITOR	GAO_LARGE_INTESTINE_24W_C2_MKI67POS_PROGENITOR		107	-0.552676	-1.67455	0.00205761	0.028242	0.724	1515	tags=36%, list=11%, signal=39%
DESCARTES_FETAL_EYE_CORNEAL_AND_CONJUNCTIVAL_EPITHELIAL_CELLS	DESCARTES_FETAL_EYE_CORNEAL_AND_CONJUNCTIVAL_EPITHELIAL_CELLS		206	-0.506306	-1.67037	0	0.0292145	0.746	1772	tags=32%, list=12%, signal=36%
DESCARTES_MAIN_FETAL_NEUROENDOCRINE_CELLS	DESCARTES_MAIN_FETAL_NEUROENDOCRINE_CELLS		19	-0.738153	-1.66963	0.0193424	0.0288376	0.748	111	tags=11%, list=1%, signal=11%
HE_LIM_SUN_FETAL_LUNG_C3_DEFINITIVE_ERYTHROCYTE	HE_LIM_SUN_FETAL_LUNG_C3_DEFINITIVE_ERYTHROCYTE		16	-0.741341	-1.66599	0.010142	0.0295087	0.761	761	tags=19%, list=5%, signal=20%
GAO_LARGE_INTESTINE_24W_C8_GOBLET_CELL	GAO_LARGE_INTESTINE_24W_C8_GOBLET_CELL		33	-0.656833	-1.66159	0.0181452	0.0304396	0.781	1776	tags=45%, list=12%, signal=52%
BUSSLINGER_DUODENAL_BCHE_CELLS	BUSSLINGER_DUODENAL_BCHE_CELLS		29	-0.667099	-1.65018	0.0060241	0.0340156	0.829	1696	tags=55%, list=12%, signal=62%
VANGURP_PANCREATIC_ALPHA_CELL	VANGURP_PANCREATIC_ALPHA_CELL		32	-0.659374	-1.64926	0.00604839	0.0338294	0.834	1307	tags=28%, list=9%, signal=31%
HE_LIM_SUN_FETAL_LUNG_C0_EARLY_FIBROBLAST	HE_LIM_SUN_FETAL_LUNG_C0_EARLY_FIBROBLAST		72	-0.574258	-1.64427	0.00204499	0.0351562	0.843	1901	tags=42%, list=13%, signal=48%
MANNO_MIDBRAIN_NEUROTYPES_HNPROG	MANNO_MIDBRAIN_NEUROTYPES_HNPROG		170	-0.503476	-1.6438	0	0.0346426	0.844	1237	tags=27%, list=9%, signal=29%
HE_LIM_SUN_FETAL_LUNG_C1_EARLY_TIP_CELL	HE_LIM_SUN_FETAL_LUNG_C1_EARLY_TIP_CELL		119	-0.527715	-1.63997	0.00201207	0.0350835	0.855	1728	tags=44%, list=12%, signal=49%
FAN_EMBRYONIC_CTX_OPC	FAN_EMBRYONIC_CTX_OPC		31	-0.644142	-1.59851	0.0117417	0.0536164	0.955	1049	tags=26%, list=7%, signal=28%
DESCARTES_FETAL_CEREBRUM_OLIGODENDROCYTES	DESCARTES_FETAL_CEREBRUM_OLIGODENDROCYTES		24	-0.66493	-1.59727	0.0138067	0.0534644	0.957	1283	tags=38%, list=9%, signal=41%
DURANTE_ADULT_OLFACTORY_NEUROEPITHELIUM_OLFACTORY_MICROVILLAR_CELLS	DURANTE_ADULT_OLFACTORY_NEUROEPITHELIUM_OLFACTORY_MICROVILLAR_CELLS		41	-0.613519	-1.59374	0.0191571	0.0544605	0.959	1192	tags=32%, list=8%, signal=35%
DESCARTES_FETAL_PANCREAS_ISLET_ENDOCRINE_CELLS	DESCARTES_FETAL_PANCREAS_ISLET_ENDOCRINE_CELLS		67	-0.549467	-1.59237	0.00626305	0.0542026	0.96	725	tags=25%, list=5%, signal=27%
HE_LIM_SUN_FETAL_LUNG_C6_DEUTEROSOMAL_CELL	HE_LIM_SUN_FETAL_LUNG_C6_DEUTEROSOMAL_CELL		182	-0.487401	-1.5843	0	0.0574773	0.971	1588	tags=32%, list=11%, signal=35%
DESCARTES_MAIN_FETAL_ISLET_ENDOCRINE_CELLS	DESCARTES_MAIN_FETAL_ISLET_ENDOCRINE_CELLS		29	-0.64322	-1.58418	0.0367347	0.0566021	0.971	1196	tags=28%, list=8%, signal=30%
BUSSLINGER_DUODENAL_EC_CELLS	BUSSLINGER_DUODENAL_EC_CELLS		17	-0.703928	-1.57347	0.0352941	0.0621709	0.979	564	tags=35%, list=4%, signal=37%
DESCARTES_FETAL_LUNG_MEGAKARYOCYTES	DESCARTES_FETAL_LUNG_MEGAKARYOCYTES		119	-0.50819	-1.56086	0.0037594	0.0682701	0.985	1228	tags=15%, list=9%, signal=16%
MANNO_MIDBRAIN_NEUROTYPES_HPROGFPL	MANNO_MIDBRAIN_NEUROTYPES_HPROGFPL		273	-0.454153	-1.55865	0	0.0684745	0.985	1261	tags=26%, list=9%, signal=28%
HE_LIM_SUN_FETAL_LUNG_C3_DEFINITIVE_ERYTHROBLAST	HE_LIM_SUN_FETAL_LUNG_C3_DEFINITIVE_ERYTHROBLAST		23	-0.662833	-1.55707	0.0357143	0.0682946	0.985	1457	tags=17%, list=10%, signal=19%
HE_LIM_SUN_FETAL_LUNG_C1_EARLY_STALK_CELL	HE_LIM_SUN_FETAL_LUNG_C1_EARLY_STALK_CELL		489	-0.431473	-1.55672	0	0.0674395	0.985	1729	tags=27%, list=12%, signal=30%
DESCARTES_MAIN_FETAL_MUC13_DMBT1_POSITIVE_CELLS	DESCARTES_MAIN_FETAL_MUC13_DMBT1_POSITIVE_CELLS		32	-0.624156	-1.55107	0.0406504	0.0701406	0.987	1099	tags=31%, list=8%, signal=34%
MURARO_PANCREAS_EPSILON_CELL	MURARO_PANCREAS_EPSILON_CELL		35	-0.613473	-1.54304	0.0449219	0.0742974	0.988	944	tags=23%, list=7%, signal=24%
HE_LIM_SUN_FETAL_LUNG_C5_PRO_B_CELL	HE_LIM_SUN_FETAL_LUNG_C5_PRO_B_CELL		419	-0.431284	-1.52832	0	0.0834288	0.993	1803	tags=26%, list=13%, signal=29%
HU_FETAL_RETINA_RPC	HU_FETAL_RETINA_RPC		85	-0.512488	-1.52518	0.0160321	0.0846185	0.995	1509	tags=22%, list=11%, signal=25%
DURANTE_ADULT_OLFACTORY_NEUROEPITHELIUM_RESPIRATORY_COLUMNAR_CELLS	DURANTE_ADULT_OLFACTORY_NEUROEPITHELIUM_RESPIRATORY_COLUMNAR_CELLS		21	-0.651841	-1.51445	0.054	0.0912731	0.998	1231	tags=48%, list=9%, signal=52%
AIZARANI_LIVER_C24_EPCAM_POS_BILE_DUCT_CELLS_3	AIZARANI_LIVER_C24_EPCAM_POS_BILE_DUCT_CELLS_3		171	-0.464332	-1.51354	0.0083682	0.0907525	0.998	1720	tags=30%, list=12%, signal=34%
DESCARTES_FETAL_MUSCLE_VASCULAR_ENDOTHELIAL_CELLS	DESCARTES_FETAL_MUSCLE_VASCULAR_ENDOTHELIAL_CELLS		48	-0.557907	-1.51284	0.036961	0.0901891	0.998	1112	tags=25%, list=8%, signal=27%
DESCARTES_FETAL_KIDNEY_VASCULAR_ENDOTHELIAL_CELLS	DESCARTES_FETAL_KIDNEY_VASCULAR_ENDOTHELIAL_CELLS		63	-0.532822	-1.50868	0.0298805	0.0922626	0.999	1661	tags=27%, list=12%, signal=30%
DESCARTES_FETAL_PLACENTA_MYELOID_CELLS	DESCARTES_FETAL_PLACENTA_MYELOID_CELLS		102	-0.491161	-1.4919	0.0127389	0.104714	1	1035	tags=14%, list=7%, signal=15%
DESCARTES_FETAL_SPLEEN_AFP_ALB_POSITIVE_CELLS	DESCARTES_FETAL_SPLEEN_AFP_ALB_POSITIVE_CELLS		117	-0.48112	-1.49176	0.00606061	0.103396	1	1804	tags=26%, list=13%, signal=30%
TRAVAGLINI_LUNG_ALVEOLAR_EPITHELIAL_TYPE_2_CELL	TRAVAGLINI_LUNG_ALVEOLAR_EPITHELIAL_TYPE_2_CELL		110	-0.48588	-1.49032	0.0149893	0.103523	1	1358	tags=29%, list=10%, signal=32%
TRAVAGLINI_LUNG_GOBLET_CELL	TRAVAGLINI_LUNG_GOBLET_CELL		124	-0.473889	-1.487	0.0200401	0.104771	1	2111	tags=35%, list=15%, signal=40%
HE_LIM_SUN_FETAL_LUNG_C7_PCP4_POS_NEURON_CELL	HE_LIM_SUN_FETAL_LUNG_C7_PCP4_POS_NEURON_CELL		40	-0.576171	-1.48307	0.0420842	0.106906	1	816	tags=18%, list=6%, signal=19%
DESCARTES_FETAL_CEREBELLUM_SLC24A4_PEX5L_POSITIVE_CELLS	DESCARTES_FETAL_CEREBELLUM_SLC24A4_PEX5L_POSITIVE_CELLS		18	-0.648347	-1.47668	0.0731225	0.110914	1	971	tags=22%, list=7%, signal=24%
HE_LIM_SUN_FETAL_LUNG_C2_PROMYELOCYTE_LIKE_CELL	HE_LIM_SUN_FETAL_LUNG_C2_PROMYELOCYTE_LIKE_CELL		36	-0.581058	-1.47134	0.0455487	0.114638	1	1901	tags=42%, list=13%, signal=48%
DESCARTES_FETAL_PANCREAS_ERYTHROBLASTS	DESCARTES_FETAL_PANCREAS_ERYTHROBLASTS		85	-0.49871	-1.47061	0.0218254	0.113838	1	1200	tags=18%, list=8%, signal=19%
DESCARTES_MAIN_FETAL_ENDOCARDIAL_CELLS	DESCARTES_MAIN_FETAL_ENDOCARDIAL_CELLS		65	-0.517366	-1.4614	0.0287356	0.12055	1	2053	tags=34%, list=14%, signal=39%
DESCARTES_FETAL_STOMACH_NEUROENDOCRINE_CELLS	DESCARTES_FETAL_STOMACH_NEUROENDOCRINE_CELLS		26	-0.601176	-1.45322	0.0614754	0.127079	1	1196	tags=35%, list=8%, signal=38%
MANNO_MIDBRAIN_NEUROTYPES_HPROGBP	MANNO_MIDBRAIN_NEUROTYPES_HPROGBP		250	-0.428816	-1.45099	0.00585938	0.127887	1	1261	tags=28%, list=9%, signal=30%
HE_LIM_SUN_FETAL_LUNG_C1_SQUAMOUS_CELL	HE_LIM_SUN_FETAL_LUNG_C1_SQUAMOUS_CELL		211	-0.437163	-1.44684	0.0075188	0.130474	1	1097	tags=21%, list=8%, signal=22%
HE_LIM_SUN_FETAL_LUNG_C2_CXCL9_POS_MACROPHAGE_CELL	HE_LIM_SUN_FETAL_LUNG_C2_CXCL9_POS_MACROPHAGE_CELL		100	-0.476542	-1.42948	0.028169	0.146258	1	2198	tags=31%, list=15%, signal=36%
AIZARANI_LIVER_C14_HEPATOCYTES_2	AIZARANI_LIVER_C14_HEPATOCYTES_2		131	-0.45631	-1.42317	0.0178218	0.152103	1	1274	tags=21%, list=9%, signal=22%
DESCARTES_FETAL_PANCREAS_MESOTHELIAL_CELLS	DESCARTES_FETAL_PANCREAS_MESOTHELIAL_CELLS		43	-0.536874	-1.41733	0.0835073	0.156409	1	949	tags=23%, list=7%, signal=25%
DURANTE_ADULT_OLFACTORY_NEUROEPITHELIUM_SUSTENTACULAR_CELLS	DURANTE_ADULT_OLFACTORY_NEUROEPITHELIUM_SUSTENTACULAR_CELLS		34	-0.559094	-1.41727	0.0627376	0.154717	1	1213	tags=44%, list=9%, signal=48%
TRAVAGLINI_LUNG_MUCOUS_CELL	TRAVAGLINI_LUNG_MUCOUS_CELL		97	-0.466575	-1.41315	0.0196464	0.157513	1	796	tags=14%, list=6%, signal=15%
ZHENG_CORD_BLOOD_C1_PUTATIVE_MEGAKARYOCYTE_PROGENITOR	ZHENG_CORD_BLOOD_C1_PUTATIVE_MEGAKARYOCYTE_PROGENITOR		88	-0.474744	-1.40783	0.037037	0.161579	1	2112	tags=33%, list=15%, signal=38%
HAY_BONE_MARROW_PLATELET	HAY_BONE_MARROW_PLATELET		199	-0.422243	-1.39788	0.0116505	0.171687	1	1656	tags=20%, list=12%, signal=22%
DESCARTES_FETAL_INTESTINE_CHROMAFFIN_CELLS	DESCARTES_FETAL_INTESTINE_CHROMAFFIN_CELLS		45	-0.526292	-1.39783	0.0634921	0.169925	1	707	tags=22%, list=5%, signal=23%
DESCARTES_FETAL_PLACENTA_EXTRAVILLOUS_TROPHOBLASTS	DESCARTES_FETAL_PLACENTA_EXTRAVILLOUS_TROPHOBLASTS		46	-0.527973	-1.38842	0.0761523	0.179692	1	1097	tags=20%, list=8%, signal=21%
DESCARTES_FETAL_HEART_EPICARDIAL_FAT_CELLS	DESCARTES_FETAL_HEART_EPICARDIAL_FAT_CELLS		57	-0.502514	-1.37751	0.0576541	0.191988	1	972	tags=16%, list=7%, signal=17%
DESCARTES_FETAL_LIVER_VASCULAR_ENDOTHELIAL_CELLS	DESCARTES_FETAL_LIVER_VASCULAR_ENDOTHELIAL_CELLS		93	-0.461427	-1.37542	0.0526316	0.19283	1	1515	tags=26%, list=11%, signal=29%
DESCARTES_FETAL_PANCREAS_CCL19_CCL21_POSITIVE_CELLS	DESCARTES_FETAL_PANCREAS_CCL19_CCL21_POSITIVE_CELLS		32	-0.547476	-1.37523	0.093361	0.191072	1	1886	tags=16%, list=13%, signal=18%
TRAVAGLINI_LUNG_DIFFERENTIATING_BASAL_CELL	TRAVAGLINI_LUNG_DIFFERENTIATING_BASAL_CELL		134	-0.433612	-1.37319	0.0547667	0.191757	1	1325	tags=28%, list=9%, signal=31%
DESCARTES_FETAL_LUNG_VASCULAR_ENDOTHELIAL_CELLS	DESCARTES_FETAL_LUNG_VASCULAR_ENDOTHELIAL_CELLS		31	-0.549053	-1.37171	0.107505	0.191875	1	1245	tags=23%, list=9%, signal=25%
HE_LIM_SUN_FETAL_LUNG_C1_PROXIMAL_SECRETORY_2_CELL	HE_LIM_SUN_FETAL_LUNG_C1_PROXIMAL_SECRETORY_2_CELL		251	-0.400203	-1.37112	0.0121704	0.190829	1	1466	tags=24%, list=10%, signal=26%
HE_LIM_SUN_FETAL_LUNG_C4_ILC2_CELL	HE_LIM_SUN_FETAL_LUNG_C4_ILC2_CELL		136	-0.432041	-1.36595	0.039604	0.196149	1	1682	tags=24%, list=12%, signal=27%
HAY_BONE_MARROW_PRO_B	HAY_BONE_MARROW_PRO_B		274	-0.397774	-1.35517	0.0146138	0.2088	1	1594	tags=20%, list=11%, signal=23%
DESCARTES_FETAL_ADRENAL_MYELOID_CELLS	DESCARTES_FETAL_ADRENAL_MYELOID_CELLS		114	-0.442155	-1.35444	0.0481172	0.207855	1	945	tags=9%, list=7%, signal=9%
HAY_BONE_MARROW_DENDRITIC_CELL	HAY_BONE_MARROW_DENDRITIC_CELL		157	-0.423172	-1.35256	0.0229645	0.208832	1	1493	tags=19%, list=10%, signal=21%
DESCARTES_FETAL_INTESTINE_VASCULAR_ENDOTHELIAL_CELLS	DESCARTES_FETAL_INTESTINE_VASCULAR_ENDOTHELIAL_CELLS		36	-0.514643	-1.35226	0.122661	0.207268	1	1598	tags=31%, list=11%, signal=34%
DESCARTES_FETAL_INTESTINE_MESOTHELIAL_CELLS	DESCARTES_FETAL_INTESTINE_MESOTHELIAL_CELLS		48	-0.49305	-1.3501	0.0927419	0.208461	1	949	tags=19%, list=7%, signal=20%
DESCARTES_MAIN_FETAL_SQUAMOUS_EPITHELIAL_CELLS	DESCARTES_MAIN_FETAL_SQUAMOUS_EPITHELIAL_CELLS		69	-0.478811	-1.34509	0.0844037	0.213533	1	1079	tags=30%, list=8%, signal=33%
DESCARTES_FETAL_HEART_VISCERAL_NEURONS	DESCARTES_FETAL_HEART_VISCERAL_NEURONS		41	-0.516407	-1.34246	0.0961538	0.215067	1	881	tags=20%, list=6%, signal=21%
BUSSLINGER_GASTRIC_PARIETAL_CELLS	BUSSLINGER_GASTRIC_PARIETAL_CELLS		223	-0.398686	-1.33974	0.0212314	0.216814	1	2609	tags=34%, list=18%, signal=41%
DESCARTES_MAIN_FETAL_ERYTHROBLASTS	DESCARTES_MAIN_FETAL_ERYTHROBLASTS		175	-0.411439	-1.33624	0.0345528	0.219838	1	1884	tags=21%, list=13%, signal=23%
DESCARTES_FETAL_LUNG_STROMAL_CELLS	DESCARTES_FETAL_LUNG_STROMAL_CELLS		23	-0.562436	-1.32544	0.14313	0.234288	1	2443	tags=35%, list=17%, signal=42%
AIZARANI_LIVER_C17_HEPATOCYTES_3	AIZARANI_LIVER_C17_HEPATOCYTES_3		62	-0.471193	-1.3224	0.108	0.237319	1	290	tags=10%, list=2%, signal=10%
BUSSLINGER_GASTRIC_G_CELLS	BUSSLINGER_GASTRIC_G_CELLS		78	-0.462697	-1.31416	0.0849802	0.248099	1	1487	tags=29%, list=10%, signal=33%
DESCARTES_MAIN_FETAL_MEGAKARYOCYTES	DESCARTES_MAIN_FETAL_MEGAKARYOCYTES		148	-0.412729	-1.31056	0.0445344	0.25199	1	1902	tags=19%, list=13%, signal=22%
CUI_DEVELOPING_HEART_C6_EPICARDIAL_CELL	CUI_DEVELOPING_HEART_C6_EPICARDIAL_CELL		166	-0.409319	-1.30529	0.0534979	0.258471	1	1337	tags=22%, list=9%, signal=24%
CUI_DEVELOPING_HEART_C7_MAST_CELL	CUI_DEVELOPING_HEART_C7_MAST_CELL		139	-0.412484	-1.30476	0.0581162	0.257148	1	1319	tags=15%, list=9%, signal=16%
BUSSLINGER_GASTRIC_OXYNTIC_ENTEROCHROMAFFIN_LIKE_CELLS	BUSSLINGER_GASTRIC_OXYNTIC_ENTEROCHROMAFFIN_LIKE_CELLS		59	-0.466057	-1.30435	0.106695	0.255563	1	1166	tags=25%, list=8%, signal=28%
DESCARTES_MAIN_FETAL_PDE1C_ACSM3_POSITIVE_CELLS	DESCARTES_MAIN_FETAL_PDE1C_ACSM3_POSITIVE_CELLS		216	-0.392517	-1.30376	0.0345489	0.254241	1	1557	tags=13%, list=11%, signal=14%
DESCARTES_FETAL_HEART_SATB2_LRRC7_POSITIVE_CELLS	DESCARTES_FETAL_HEART_SATB2_LRRC7_POSITIVE_CELLS		38	-0.5008	-1.30298	0.151064	0.253476	1	869	tags=16%, list=6%, signal=17%
DESCARTES_FETAL_LUNG_SQUAMOUS_EPITHELIAL_CELLS	DESCARTES_FETAL_LUNG_SQUAMOUS_EPITHELIAL_CELLS		142	-0.410365	-1.30075	0.0609244	0.254786	1	1117	tags=23%, list=8%, signal=25%
DESCARTES_FETAL_PANCREAS_VASCULAR_ENDOTHELIAL_CELLS	DESCARTES_FETAL_PANCREAS_VASCULAR_ENDOTHELIAL_CELLS		41	-0.501287	-1.29924	0.147228	0.255196	1	3009	tags=44%, list=21%, signal=55%
HE_LIM_SUN_FETAL_LUNG_C7_SST_POS_NEURON_CELL	HE_LIM_SUN_FETAL_LUNG_C7_SST_POS_NEURON_CELL		266	-0.376916	-1.29118	0.04	0.266019	1	1243	tags=14%, list=9%, signal=15%
HE_LIM_SUN_FETAL_LUNG_C3_PRIMITIVE_ERYTHROCYTE	HE_LIM_SUN_FETAL_LUNG_C3_PRIMITIVE_ERYTHROCYTE		78	-0.439837	-1.28617	0.121756	0.272614	1	1538	tags=27%, list=11%, signal=30%
DESCARTES_FETAL_LUNG_MYELOID_CELLS	DESCARTES_FETAL_LUNG_MYELOID_CELLS		103	-0.423979	-1.28613	0.0979592	0.270469	1	798	tags=8%, list=6%, signal=8%
DESCARTES_FETAL_CEREBRUM_VASCULAR_ENDOTHELIAL_CELLS	DESCARTES_FETAL_CEREBRUM_VASCULAR_ENDOTHELIAL_CELLS		400	-0.360839	-1.28233	0.0155642	0.275438	1	1811	tags=23%, list=13%, signal=25%
HE_LIM_SUN_FETAL_LUNG_C1_PROXIMAL_SECRETORY_1_CELL	HE_LIM_SUN_FETAL_LUNG_C1_PROXIMAL_SECRETORY_1_CELL		83	-0.427915	-1.27226	0.125265	0.291269	1	1776	tags=31%, list=12%, signal=36%
DESCARTES_FETAL_KIDNEY_MEGAKARYOCYTES	DESCARTES_FETAL_KIDNEY_MEGAKARYOCYTES		88	-0.421119	-1.26815	0.118474	0.296803	1	822	tags=14%, list=6%, signal=14%
DESCARTES_FETAL_SPLEEN_ERYTHROBLASTS	DESCARTES_FETAL_SPLEEN_ERYTHROBLASTS		39	-0.481036	-1.26217	0.148289	0.305413	1	2896	tags=33%, list=20%, signal=42%
GAO_LARGE_INTESTINE_24W_C7_GOBLET_PROGENITOR	GAO_LARGE_INTESTINE_24W_C7_GOBLET_PROGENITOR		15	-0.580625	-1.25108	0.220408	0.32369	1	1601	tags=33%, list=11%, signal=38%
GAO_ESOPHAGUS_25W_C2_KRT6BPOS_SECRETORY_PROGENITOR_CELLS	GAO_ESOPHAGUS_25W_C2_KRT6BPOS_SECRETORY_PROGENITOR_CELLS		63	-0.43671	-1.24683	0.139113	0.32962	1	1317	tags=22%, list=9%, signal=24%
DESCARTES_MAIN_FETAL_ANTIGEN_PRESENTING_CELLS	DESCARTES_MAIN_FETAL_ANTIGEN_PRESENTING_CELLS		82	-0.419509	-1.24682	0.116466	0.327104	1	903	tags=12%, list=6%, signal=13%
DESCARTES_MAIN_FETAL_HEPATOBLASTS	DESCARTES_MAIN_FETAL_HEPATOBLASTS		42	-0.467706	-1.24241	0.181223	0.333656	1	1567	tags=24%, list=11%, signal=27%
ZHONG_PFC_C1_ASTROCYTE	ZHONG_PFC_C1_ASTROCYTE		24	-0.522326	-1.24149	0.208589	0.332922	1	2078	tags=29%, list=15%, signal=34%
DESCARTES_FETAL_ADRENAL_MEGAKARYOCYTES	DESCARTES_FETAL_ADRENAL_MEGAKARYOCYTES		70	-0.439354	-1.23947	0.144578	0.334682	1	1940	tags=23%, list=14%, signal=26%
DESCARTES_FETAL_INTESTINE_ENS_NEURONS	DESCARTES_FETAL_INTESTINE_ENS_NEURONS		77	-0.429405	-1.23632	0.170168	0.338443	1	667	tags=16%, list=5%, signal=16%
DESCARTES_FETAL_CEREBELLUM_VASCULAR_ENDOTHELIAL_CELLS	DESCARTES_FETAL_CEREBELLUM_VASCULAR_ENDOTHELIAL_CELLS		449	-0.343477	-1.23339	0.0259481	0.341995	1	2098	tags=27%, list=15%, signal=30%
HE_LIM_SUN_FETAL_LUNG_C1_INTERM_NEUROENDOCRINE_CELL	HE_LIM_SUN_FETAL_LUNG_C1_INTERM_NEUROENDOCRINE_CELL		193	-0.373962	-1.2319	0.0874752	0.342516	1	1888	tags=28%, list=13%, signal=32%
DESCARTES_FETAL_STOMACH_ERYTHROBLASTS	DESCARTES_FETAL_STOMACH_ERYTHROBLASTS		72	-0.427307	-1.22726	0.165067	0.349501	1	1487	tags=25%, list=10%, signal=28%
DESCARTES_FETAL_STOMACH_MYELOID_CELLS	DESCARTES_FETAL_STOMACH_MYELOID_CELLS		62	-0.439877	-1.22512	0.147122	0.351021	1	465	tags=6%, list=3%, signal=7%
HE_LIM_SUN_FETAL_LUNG_C2_GMP_CELL	HE_LIM_SUN_FETAL_LUNG_C2_GMP_CELL		22	-0.523262	-1.21942	0.228033	0.360035	1	1684	tags=45%, list=12%, signal=51%
DESCARTES_FETAL_ADRENAL_VASCULAR_ENDOTHELIAL_CELLS	DESCARTES_FETAL_ADRENAL_VASCULAR_ENDOTHELIAL_CELLS		93	-0.405707	-1.21156	0.146186	0.374327	1	2234	tags=37%, list=16%, signal=43%
TRAVAGLINI_LUNG_SEROUS_CELL	TRAVAGLINI_LUNG_SEROUS_CELL		73	-0.421686	-1.21141	0.156504	0.37197	1	1738	tags=30%, list=12%, signal=34%
FAN_OVARY_CL13_MONOCYTE_MACROPHAGE	FAN_OVARY_CL13_MONOCYTE_MACROPHAGE		414	-0.339358	-1.20854	0.0548523	0.375554	1	3768	tags=35%, list=26%, signal=46%
TRAVAGLINI_LUNG_MYELOID_DENDRITIC_TYPE_1_CELL	TRAVAGLINI_LUNG_MYELOID_DENDRITIC_TYPE_1_CELL		16	-0.552971	-1.20844	0.259117	0.373199	1	1307	tags=25%, list=9%, signal=27%
DESCARTES_FETAL_THYMUS_ANTIGEN_PRESENTING_CELLS	DESCARTES_FETAL_THYMUS_ANTIGEN_PRESENTING_CELLS		150	-0.373815	-1.19805	0.148893	0.392849	1	1044	tags=12%, list=7%, signal=13%
DESCARTES_FETAL_EYE_RETINAL_PIGMENT_CELLS	DESCARTES_FETAL_EYE_RETINAL_PIGMENT_CELLS		34	-0.474513	-1.19698	0.232742	0.392659	1	2267	tags=41%, list=16%, signal=49%
HE_LIM_SUN_FETAL_LUNG_C2_APOE_POS_M2_MACROPHAGE_CELL	HE_LIM_SUN_FETAL_LUNG_C2_APOE_POS_M2_MACROPHAGE_CELL		415	-0.336253	-1.19614	0.0681818	0.391757	1	2839	tags=29%, list=20%, signal=35%
DESCARTES_FETAL_EYE_VASCULAR_ENDOTHELIAL_CELLS	DESCARTES_FETAL_EYE_VASCULAR_ENDOTHELIAL_CELLS		78	-0.408677	-1.19477	0.188797	0.392216	1	2632	tags=38%, list=18%, signal=47%
BUSSLINGER_GASTRIC_PPP1R1B_POSITIVE_CELLS	BUSSLINGER_GASTRIC_PPP1R1B_POSITIVE_CELLS		111	-0.386373	-1.19137	0.163043	0.396938	1	1307	tags=14%, list=9%, signal=16%
DESCARTES_FETAL_EYE_GANGLION_CELLS	DESCARTES_FETAL_EYE_GANGLION_CELLS		17	-0.535353	-1.18957	0.288538	0.398026	1	901	tags=18%, list=6%, signal=19%
DESCARTES_FETAL_INTESTINE_LYMPHATIC_ENDOTHELIAL_CELLS	DESCARTES_FETAL_INTESTINE_LYMPHATIC_ENDOTHELIAL_CELLS		23	-0.499503	-1.18912	0.260776	0.396439	1	25	tags=4%, list=0%, signal=4%
DESCARTES_FETAL_CEREBRUM_MEGAKARYOCYTES	DESCARTES_FETAL_CEREBRUM_MEGAKARYOCYTES		299	-0.340829	-1.18138	0.104126	0.410927	1	1702	tags=16%, list=12%, signal=18%
BUSSLINGER_ESOPHAGEAL_EARLY_SUPRABASAL_CELLS	BUSSLINGER_ESOPHAGEAL_EARLY_SUPRABASAL_CELLS		70	-0.410515	-1.17988	0.220126	0.411791	1	790	tags=13%, list=6%, signal=14%
FAN_EMBRYONIC_CTX_BRAIN_MYELOID	FAN_EMBRYONIC_CTX_BRAIN_MYELOID		110	-0.381892	-1.17645	0.177966	0.416911	1	1777	tags=18%, list=12%, signal=21%
DESCARTES_FETAL_STOMACH_PDE1C_ACSM3_POSITIVE_CELLS	DESCARTES_FETAL_STOMACH_PDE1C_ACSM3_POSITIVE_CELLS		17	-0.530448	-1.17629	0.287698	0.414568	1	1542	tags=24%, list=11%, signal=26%
MENON_FETAL_KIDNEY_6_COLLECTING_DUCT_CELLS	MENON_FETAL_KIDNEY_6_COLLECTING_DUCT_CELLS		83	-0.395131	-1.1736	0.193613	0.4179	1	2311	tags=33%, list=16%, signal=39%
TRAVAGLINI_LUNG_NEUROENDOCRINE_CELL	TRAVAGLINI_LUNG_NEUROENDOCRINE_CELL		85	-0.393095	-1.16911	0.209901	0.42517	1	1846	tags=31%, list=13%, signal=35%
BUSSLINGER_DUODENAL_TRANSIT_AMPLIFYING_CELLS	BUSSLINGER_DUODENAL_TRANSIT_AMPLIFYING_CELLS		175	-0.358691	-1.16582	0.148297	0.43045	1	2620	tags=29%, list=18%, signal=35%
HE_LIM_SUN_FETAL_LUNG_C2_ADC_1_CELL	HE_LIM_SUN_FETAL_LUNG_C2_ADC_1_CELL		144	-0.368522	-1.16213	0.192385	0.436696	1	1215	tags=17%, list=9%, signal=18%
FAN_OVARY_CL16_LYMPHATIC_ENDOTHELIAL_CELL	FAN_OVARY_CL16_LYMPHATIC_ENDOTHELIAL_CELL		207	-0.351315	-1.16169	0.151277	0.43499	1	2212	tags=24%, list=16%, signal=28%
DESCARTES_FETAL_INTESTINE_MYELOID_CELLS	DESCARTES_FETAL_INTESTINE_MYELOID_CELLS		150	-0.365491	-1.15783	0.183865	0.441617	1	945	tags=9%, list=7%, signal=9%
DESCARTES_FETAL_EYE_MICROGLIA	DESCARTES_FETAL_EYE_MICROGLIA		127	-0.370692	-1.157	0.198095	0.44088	1	711	tags=7%, list=5%, signal=7%
GAUTAM_EYE_CORNEA_CONJUNCTIVAL_CELLS	GAUTAM_EYE_CORNEA_CONJUNCTIVAL_CELLS		86	-0.392247	-1.15048	0.212598	0.453823	1	2248	tags=35%, list=16%, signal=41%
DESCARTES_MAIN_FETAL_ADRENOCORTICAL_CELLS	DESCARTES_MAIN_FETAL_ADRENOCORTICAL_CELLS		52	-0.418096	-1.14577	0.267894	0.462591	1	1455	tags=17%, list=10%, signal=19%
FAN_EMBRYONIC_CTX_BIG_GROUPS_GLIAL	FAN_EMBRYONIC_CTX_BIG_GROUPS_GLIAL		117	-0.368929	-1.13495	0.232877	0.486131	1	2212	tags=32%, list=16%, signal=38%
ZHONG_PFC_MAJOR_TYPES_OPC	ZHONG_PFC_MAJOR_TYPES_OPC		64	-0.395696	-1.13434	0.244094	0.484778	1	2135	tags=27%, list=15%, signal=31%
HU_FETAL_RETINA_BLOOD	HU_FETAL_RETINA_BLOOD		226	-0.341867	-1.13395	0.199161	0.482816	1	2758	tags=32%, list=19%, signal=39%
DESCARTES_FETAL_LIVER_MEGAKARYOCYTES	DESCARTES_FETAL_LIVER_MEGAKARYOCYTES		99	-0.372259	-1.13017	0.283401	0.489778	1	2039	tags=24%, list=14%, signal=28%
DURANTE_ADULT_OLFACTORY_NEUROEPITHELIUM_MAST_CELLS	DURANTE_ADULT_OLFACTORY_NEUROEPITHELIUM_MAST_CELLS		62	-0.397732	-1.12849	0.257874	0.491255	1	1319	tags=16%, list=9%, signal=18%
TRAVAGLINI_LUNG_BASOPHIL_MAST_1_CELL	TRAVAGLINI_LUNG_BASOPHIL_MAST_1_CELL		252	-0.333569	-1.12821	0.165957	0.489034	1	1334	tags=15%, list=9%, signal=16%
DESCARTES_FETAL_PLACENTA_VASCULAR_ENDOTHELIAL_CELLS	DESCARTES_FETAL_PLACENTA_VASCULAR_ENDOTHELIAL_CELLS		77	-0.38641	-1.12542	0.261538	0.493248	1	3079	tags=45%, list=22%, signal=58%
TRAVAGLINI_LUNG_MACROPHAGE_CELL	TRAVAGLINI_LUNG_MACROPHAGE_CELL		174	-0.34122	-1.11569	0.224839	0.515547	1	2091	tags=19%, list=15%, signal=22%
FAN_EMBRYONIC_CTX_BRAIN_ENDOTHELIAL_1	FAN_EMBRYONIC_CTX_BRAIN_ENDOTHELIAL_1		400	-0.312458	-1.11438	0.174797	0.515991	1	2098	tags=28%, list=15%, signal=31%
MANNO_MIDBRAIN_NEUROTYPES_HPROGM	MANNO_MIDBRAIN_NEUROTYPES_HPROGM		251	-0.323791	-1.11433	0.200855	0.513145	1	1406	tags=21%, list=10%, signal=23%
DESCARTES_FETAL_CEREBRUM_MICROGLIA	DESCARTES_FETAL_CEREBRUM_MICROGLIA		306	-0.317402	-1.1123	0.212724	0.515644	1	1524	tags=11%, list=11%, signal=12%
FAN_EMBRYONIC_CTX_ASTROCYTE_1	FAN_EMBRYONIC_CTX_ASTROCYTE_1		57	-0.406251	-1.11116	0.311508	0.515873	1	2160	tags=33%, list=15%, signal=39%
DESCARTES_FETAL_PLACENTA_MEGAKARYOCYTES	DESCARTES_FETAL_PLACENTA_MEGAKARYOCYTES		144	-0.350761	-1.10893	0.26626	0.518863	1	748	tags=12%, list=5%, signal=12%
MURARO_PANCREAS_DELTA_CELL	MURARO_PANCREAS_DELTA_CELL		185	-0.339149	-1.10318	0.256785	0.530867	1	1888	tags=24%, list=13%, signal=28%
DESCARTES_FETAL_MUSCLE_MEGAKARYOCYTES	DESCARTES_FETAL_MUSCLE_MEGAKARYOCYTES		196	-0.332567	-1.10007	0.2423	0.536149	1	2196	tags=23%, list=15%, signal=27%
DESCARTES_FETAL_PLACENTA_TROPHOBLAST_GIANT_CELLS	DESCARTES_FETAL_PLACENTA_TROPHOBLAST_GIANT_CELLS		35	-0.433167	-1.09899	0.3159	0.535987	1	1350	tags=26%, list=9%, signal=28%
DESCARTES_FETAL_PANCREAS_MYELOID_CELLS	DESCARTES_FETAL_PANCREAS_MYELOID_CELLS		142	-0.350794	-1.09774	0.249509	0.53617	1	798	tags=8%, list=6%, signal=9%
FAN_OVARY_CL10_PUTATIVE_EARLY_ATRESIA_GRANULOSA_CELL	FAN_OVARY_CL10_PUTATIVE_EARLY_ATRESIA_GRANULOSA_CELL		252	-0.326917	-1.09752	0.245436	0.533819	1	2975	tags=32%, list=21%, signal=39%
DESCARTES_MAIN_FETAL_MESOTHELIAL_CELLS	DESCARTES_MAIN_FETAL_MESOTHELIAL_CELLS		17	-0.480651	-1.09448	0.360558	0.538651	1	691	tags=24%, list=5%, signal=25%
DESCARTES_FETAL_MUSCLE_STROMAL_CELLS	DESCARTES_FETAL_MUSCLE_STROMAL_CELLS		47	-0.40383	-1.08253	0.338144	0.567731	1	993	tags=13%, list=7%, signal=14%
HE_LIM_SUN_FETAL_LUNG_C1_PROXIMAL_SECRETORY_PROGENITORS_CELL	HE_LIM_SUN_FETAL_LUNG_C1_PROXIMAL_SECRETORY_PROGENITORS_CELL		111	-0.355136	-1.08076	0.308943	0.569618	1	1776	tags=27%, list=12%, signal=31%
DESCARTES_MAIN_FETAL_EXTRAVILLOUS_TROPHOBLASTS	DESCARTES_MAIN_FETAL_EXTRAVILLOUS_TROPHOBLASTS		84	-0.370207	-1.0806	0.325726	0.56694	1	1571	tags=15%, list=11%, signal=17%
DURANTE_ADULT_OLFACTORY_NEUROEPITHELIUM_OLFACTORY_ENSHEATHING_GLIA	DURANTE_ADULT_OLFACTORY_NEUROEPITHELIUM_OLFACTORY_ENSHEATHING_GLIA		89	-0.368873	-1.0803	0.34104	0.564814	1	1806	tags=21%, list=13%, signal=24%
DESCARTES_FETAL_STOMACH_SQUAMOUS_EPITHELIAL_CELLS	DESCARTES_FETAL_STOMACH_SQUAMOUS_EPITHELIAL_CELLS		45	-0.409716	-1.07487	0.36214	0.576861	1	630	tags=20%, list=4%, signal=21%
ZHONG_PFC_C5_BCL11B_CALB2_POS_INP	ZHONG_PFC_C5_BCL11B_CALB2_POS_INP		17	-0.485504	-1.07242	0.376	0.580795	1	679	tags=18%, list=5%, signal=19%
DESCARTES_MAIN_FETAL_PAEP_MECOM_POSITIVE_CELLS	DESCARTES_MAIN_FETAL_PAEP_MECOM_POSITIVE_CELLS		89	-0.359396	-1.06586	0.334737	0.596649	1	2453	tags=22%, list=17%, signal=27%
CUI_DEVELOPING_HEART_VASCULAR_ENDOTHELIAL_CELL	CUI_DEVELOPING_HEART_VASCULAR_ENDOTHELIAL_CELL		162	-0.328119	-1.06263	0.305955	0.602892	1	1145	tags=15%, list=8%, signal=17%
DESCARTES_FETAL_STOMACH_VASCULAR_ENDOTHELIAL_CELLS	DESCARTES_FETAL_STOMACH_VASCULAR_ENDOTHELIAL_CELLS		24	-0.442353	-1.06201	0.386179	0.601622	1	3009	tags=58%, list=21%, signal=74%
DESCARTES_FETAL_THYMUS_VASCULAR_ENDOTHELIAL_CELLS	DESCARTES_FETAL_THYMUS_VASCULAR_ENDOTHELIAL_CELLS		115	-0.347218	-1.05984	0.331325	0.604446	1	2246	tags=30%, list=16%, signal=35%
HE_LIM_SUN_FETAL_LUNG_C7_KCNIP4_POS_NEURON_CELL	HE_LIM_SUN_FETAL_LUNG_C7_KCNIP4_POS_NEURON_CELL		75	-0.368829	-1.05799	0.37232	0.606538	1	1919	tags=21%, list=13%, signal=25%
LAKE_ADULT_KIDNEY_C6_PROXIMAL_TUBULE_EPITHELIAL_CELLS_FIBRINOGEN_POS_S3	LAKE_ADULT_KIDNEY_C6_PROXIMAL_TUBULE_EPITHELIAL_CELLS_FIBRINOGEN_POS_S3		157	-0.32908	-1.05724	0.341131	0.60567	1	1502	tags=18%, list=11%, signal=20%
DESCARTES_FETAL_ADRENAL_SYMPATHOBLASTS	DESCARTES_FETAL_ADRENAL_SYMPATHOBLASTS		48	-0.393986	-1.05263	0.382536	0.615389	1	810	tags=8%, list=6%, signal=9%
HE_LIM_SUN_FETAL_LUNG_C3_DEFINITIVE_RETICULOCYTE	HE_LIM_SUN_FETAL_LUNG_C3_DEFINITIVE_RETICULOCYTE		89	-0.357251	-1.05026	0.370833	0.61907	1	1538	tags=13%, list=11%, signal=15%
DESCARTES_FETAL_HEART_ENDOCARDIAL_CELLS	DESCARTES_FETAL_HEART_ENDOCARDIAL_CELLS		21	-0.454258	-1.0497	0.400818	0.617766	1	1722	tags=38%, list=12%, signal=43%
CUI_DEVELOPING_HEART_C4_ENDOTHELIAL_CELL	CUI_DEVELOPING_HEART_C4_ENDOTHELIAL_CELL		138	-0.335486	-1.04551	0.362288	0.626402	1	2098	tags=30%, list=15%, signal=35%
GAUTAM_EYE_CORNEA_ELF3_HIGH_EPITHELIAL_CELLS	GAUTAM_EYE_CORNEA_ELF3_HIGH_EPITHELIAL_CELLS		139	-0.331556	-1.04546	0.364807	0.623377	1	2633	tags=31%, list=18%, signal=38%
HE_LIM_SUN_FETAL_LUNG_C1_MID_BASAL_CELL	HE_LIM_SUN_FETAL_LUNG_C1_MID_BASAL_CELL		120	-0.339042	-1.04514	0.348936	0.621178	1	1314	tags=17%, list=9%, signal=18%
DESCARTES_MAIN_FETAL_VASCULAR_ENDOTHELIAL_CELLS	DESCARTES_MAIN_FETAL_VASCULAR_ENDOTHELIAL_CELLS		33	-0.415252	-1.04469	0.39479	0.619344	1	3079	tags=45%, list=22%, signal=58%
GAO_LARGE_INTESTINE_24W_C1_DCLK1POS_PROGENITOR	GAO_LARGE_INTESTINE_24W_C1_DCLK1POS_PROGENITOR		80	-0.353951	-1.04038	0.375258	0.628678	1	1688	tags=19%, list=12%, signal=21%
DESCARTES_FETAL_ADRENAL_CHROMAFFIN_CELLS	DESCARTES_FETAL_ADRENAL_CHROMAFFIN_CELLS		44	-0.396767	-1.03984	0.410853	0.627219	1	816	tags=11%, list=6%, signal=12%
FAN_EMBRYONIC_CTX_BIG_GROUPS_EXCITATORY_NEURON	FAN_EMBRYONIC_CTX_BIG_GROUPS_EXCITATORY_NEURON		27	-0.422438	-1.03968	0.40568	0.624651	1	869	tags=22%, list=6%, signal=24%
DURANTE_ADULT_OLFACTORY_NEUROEPITHELIUM_UNSPECIFIED	DURANTE_ADULT_OLFACTORY_NEUROEPITHELIUM_UNSPECIFIED		28	-0.421967	-1.038	0.428866	0.626744	1	385	tags=14%, list=3%, signal=15%
HE_LIM_SUN_FETAL_LUNG_C3_GRIA2_POS_ARTERIAL_ENDO_CELL	HE_LIM_SUN_FETAL_LUNG_C3_GRIA2_POS_ARTERIAL_ENDO_CELL		105	-0.343376	-1.03072	0.381226	0.644846	1	941	tags=14%, list=7%, signal=15%
DESCARTES_FETAL_ADRENAL_ERYTHROBLASTS	DESCARTES_FETAL_ADRENAL_ERYTHROBLASTS		60	-0.371127	-1.03001	0.396266	0.6438	1	1919	tags=23%, list=13%, signal=27%
HE_LIM_SUN_FETAL_LUNG_C4_ILCP_CELL	HE_LIM_SUN_FETAL_LUNG_C4_ILCP_CELL		166	-0.321017	-1.02963	0.386412	0.641783	1	1358	tags=17%, list=10%, signal=19%
AIZARANI_LIVER_C30_HEPATOCYTES_4	AIZARANI_LIVER_C30_HEPATOCYTES_4		327	-0.296464	-1.02764	0.366	0.644368	1	1110	tags=13%, list=8%, signal=14%
GAUTAM_EYE_CORNEA_MONOCYTES	GAUTAM_EYE_CORNEA_MONOCYTES		235	-0.302742	-1.02291	0.392857	0.65503	1	2291	tags=18%, list=16%, signal=21%
GAO_ESOPHAGUS_25W_C3_FGFR1LOW_EPITHELIAL_CELLS	GAO_ESOPHAGUS_25W_C3_FGFR1LOW_EPITHELIAL_CELLS		45	-0.391345	-1.02279	0.410569	0.652246	1	557	tags=11%, list=4%, signal=12%
DESCARTES_FETAL_LIVER_MYELOID_CELLS	DESCARTES_FETAL_LIVER_MYELOID_CELLS		135	-0.323909	-1.01952	0.428866	0.65907	1	903	tags=8%, list=6%, signal=9%
HE_LIM_SUN_FETAL_LUNG_C2_SPP1_POS_MACROPHAGE_CELL	HE_LIM_SUN_FETAL_LUNG_C2_SPP1_POS_MACROPHAGE_CELL		38	-0.400898	-1.01838	0.407867	0.659294	1	2435	tags=26%, list=17%, signal=32%
MENON_FETAL_KIDNEY_8_CONNECTING_TUBULE_CELLS	MENON_FETAL_KIDNEY_8_CONNECTING_TUBULE_CELLS		230	-0.303938	-1.01758	0.398785	0.658541	1	3194	tags=36%, list=22%, signal=46%
HE_LIM_SUN_FETAL_LUNG_C2_DC2_CELL	HE_LIM_SUN_FETAL_LUNG_C2_DC2_CELL		42	-0.386798	-1.01575	0.437008	0.660751	1	774	tags=12%, list=5%, signal=13%
FAN_EMBRYONIC_CTX_BIG_GROUPS_BRAIN_ENDOTHELIAL	FAN_EMBRYONIC_CTX_BIG_GROUPS_BRAIN_ENDOTHELIAL		333	-0.290099	-1.0149	0.395669	0.660136	1	2098	tags=26%, list=15%, signal=29%
LAKE_ADULT_KIDNEY_C19_COLLECTING_DUCT_INTERCALATED_CELLS_TYPE_A_MEDULLA	LAKE_ADULT_KIDNEY_C19_COLLECTING_DUCT_INTERCALATED_CELLS_TYPE_A_MEDULLA		293	-0.292047	-1.01168	0.405039	0.666384	1	2112	tags=18%, list=15%, signal=21%
DESCARTES_MAIN_FETAL_EPICARDIAL_FAT_CELLS	DESCARTES_MAIN_FETAL_EPICARDIAL_FAT_CELLS		22	-0.441657	-1.01067	0.472165	0.666288	1	466	tags=18%, list=3%, signal=19%
DESCARTES_FETAL_HEART_LYMPHATIC_ENDOTHELIAL_CELLS	DESCARTES_FETAL_HEART_LYMPHATIC_ENDOTHELIAL_CELLS		23	-0.428341	-1.00526	0.447853	0.678394	1	718	tags=9%, list=5%, signal=9%
HE_LIM_SUN_FETAL_LUNG_C0_AIRWAY_FIBROBLAST	HE_LIM_SUN_FETAL_LUNG_C0_AIRWAY_FIBROBLAST		21	-0.42148	-1.00513	0.465164	0.675683	1	1488	tags=19%, list=10%, signal=21%
DESCARTES_FETAL_LUNG_MESOTHELIAL_CELLS	DESCARTES_FETAL_LUNG_MESOTHELIAL_CELLS		54	-0.36991	-1.00459	0.45	0.674307	1	758	tags=13%, list=5%, signal=14%
FAN_EMBRYONIC_CTX_BIG_GROUPS_MICROGLIA	FAN_EMBRYONIC_CTX_BIG_GROUPS_MICROGLIA		337	-0.28813	-1.00357	0.440426	0.674249	1	2195	tags=16%, list=15%, signal=19%
HE_LIM_SUN_FETAL_LUNG_C2_ADC_2_CELL	HE_LIM_SUN_FETAL_LUNG_C2_ADC_2_CELL		82	-0.344592	-1.00259	0.451613	0.674236	1	2010	tags=20%, list=14%, signal=23%
VANGURP_PANCREATIC_BETA_CELL	VANGURP_PANCREATIC_BETA_CELL		95	-0.335469	-1.0016	0.414286	0.674261	1	1328	tags=18%, list=9%, signal=20%
HAY_BONE_MARROW_MONOCYTE	HAY_BONE_MARROW_MONOCYTE		185	-0.306602	-0.999253	0.445607	0.678082	1	3036	tags=32%, list=21%, signal=40%
DESCARTES_FETAL_CEREBELLUM_MICROGLIA	DESCARTES_FETAL_CEREBELLUM_MICROGLIA		433	-0.27875	-0.999116	0.438775	0.67546	1	1549	tags=11%, list=11%, signal=12%
CUI_DEVELOPING_HEART_C8_MACROPHAGE	CUI_DEVELOPING_HEART_C8_MACROPHAGE		245	-0.293073	-0.994859	0.472837	0.684691	1	3203	tags=24%, list=22%, signal=31%
RUBENSTEIN_SKELETAL_MUSCLE_FAP_CELLS	RUBENSTEIN_SKELETAL_MUSCLE_FAP_CELLS		162	-0.30471	-0.993993	0.448692	0.684109	1	1231	tags=13%, list=9%, signal=14%
FAN_OVARY_CL3_MATURE_CUMULUS_GRANULOSA_CELL_1	FAN_OVARY_CL3_MATURE_CUMULUS_GRANULOSA_CELL_1		220	-0.297834	-0.993943	0.462475	0.681315	1	1326	tags=15%, list=9%, signal=16%
ZHONG_PFC_MAJOR_TYPES_MICROGLIA	ZHONG_PFC_MAJOR_TYPES_MICROGLIA		394	-0.277092	-0.986375	0.482105	0.700281	1	2464	tags=18%, list=17%, signal=21%
CUI_DEVELOPING_HEART_CORONARY_VASCULAR_ENDOTHELIAL_CELL	CUI_DEVELOPING_HEART_CORONARY_VASCULAR_ENDOTHELIAL_CELL		34	-0.39721	-0.985214	0.473888	0.700733	1	1263	tags=26%, list=9%, signal=29%
HAY_BONE_MARROW_EARLY_ERYTHROBLAST	HAY_BONE_MARROW_EARLY_ERYTHROBLAST		83	-0.331532	-0.983841	0.47379	0.701784	1	3053	tags=28%, list=21%, signal=35%
DESCARTES_MAIN_FETAL_CLC_IL5RA_POSITIVE_CELLS	DESCARTES_MAIN_FETAL_CLC_IL5RA_POSITIVE_CELLS		137	-0.312922	-0.983595	0.496124	0.699446	1	3373	tags=28%, list=24%, signal=37%
HAY_BONE_MARROW_CD34_POS_MKP	HAY_BONE_MARROW_CD34_POS_MKP		50	-0.366055	-0.981872	0.456967	0.701383	1	2281	tags=34%, list=16%, signal=40%
DESCARTES_FETAL_EYE_SMOOTH_MUSCLE_CELLS	DESCARTES_FETAL_EYE_SMOOTH_MUSCLE_CELLS		52	-0.356025	-0.981376	0.491159	0.699808	1	749	tags=8%, list=5%, signal=8%
TRAVAGLINI_LUNG_B_CELL	TRAVAGLINI_LUNG_B_CELL		139	-0.304092	-0.977818	0.498969	0.706864	1	2202	tags=21%, list=15%, signal=24%
TRAVAGLINI_LUNG_NONCLASSICAL_MONOCYTE_CELL	TRAVAGLINI_LUNG_NONCLASSICAL_MONOCYTE_CELL		164	-0.301354	-0.976938	0.509804	0.706418	1	2929	tags=23%, list=21%, signal=29%
HE_LIM_SUN_FETAL_LUNG_C2_DC1_CELL	HE_LIM_SUN_FETAL_LUNG_C2_DC1_CELL		285	-0.286581	-0.976389	0.484314	0.704987	1	2372	tags=26%, list=17%, signal=31%
DESCARTES_MAIN_FETAL_CORNEAL_AND_CONJUNCTIVAL_EPITHELIAL_CELLS	DESCARTES_MAIN_FETAL_CORNEAL_AND_CONJUNCTIVAL_EPITHELIAL_CELLS		194	-0.295975	-0.975657	0.495885	0.704106	1	2230	tags=22%, list=16%, signal=25%
DESCARTES_FETAL_HEART_SCHWANN_CELLS	DESCARTES_FETAL_HEART_SCHWANN_CELLS		32	-0.39011	-0.974098	0.486598	0.705719	1	1506	tags=22%, list=11%, signal=24%
HE_LIM_SUN_FETAL_LUNG_C3_HMOX1_POS_PRIMITIVE_ERYTHROBLAST	HE_LIM_SUN_FETAL_LUNG_C3_HMOX1_POS_PRIMITIVE_ERYTHROBLAST		17	-0.437316	-0.970555	0.509881	0.713106	1	215	tags=12%, list=2%, signal=12%
GAO_SMALL_INTESTINE_24W_C3_ENTEROCYTE_PROGENITOR_SUBTYPE_1	GAO_SMALL_INTESTINE_24W_C3_ENTEROCYTE_PROGENITOR_SUBTYPE_1		34	-0.383178	-0.967562	0.495088	0.718809	1	3105	tags=44%, list=22%, signal=56%
BUSSLINGER_ESOPHAGEAL_PROLIFERATING_BASAL_CELLS	BUSSLINGER_ESOPHAGEAL_PROLIFERATING_BASAL_CELLS		63	-0.343658	-0.965944	0.506823	0.720528	1	1390	tags=16%, list=10%, signal=18%
DESCARTES_MAIN_FETAL_SCHWANN_CELLS	DESCARTES_MAIN_FETAL_SCHWANN_CELLS		28	-0.392897	-0.965723	0.507576	0.718267	1	971	tags=18%, list=7%, signal=19%
BUSSLINGER_ESOPHAGEAL_DENDRITIC_CELLS	BUSSLINGER_ESOPHAGEAL_DENDRITIC_CELLS		191	-0.291467	-0.95971	0.537109	0.732743	1	1718	tags=15%, list=12%, signal=16%
HE_LIM_SUN_FETAL_LUNG_C4_ILC3_CELL	HE_LIM_SUN_FETAL_LUNG_C4_ILC3_CELL		65	-0.337492	-0.955834	0.526946	0.741214	1	1253	tags=15%, list=9%, signal=17%
BUSSLINGER_GASTRIC_CHIEF_CELLS	BUSSLINGER_GASTRIC_CHIEF_CELLS		44	-0.360625	-0.952562	0.53937	0.747455	1	583	tags=9%, list=4%, signal=9%
TRAVAGLINI_LUNG_PLASMACYTOID_DENDRITIC_CELL	TRAVAGLINI_LUNG_PLASMACYTOID_DENDRITIC_CELL		101	-0.316696	-0.951538	0.542094	0.747649	1	1122	tags=15%, list=8%, signal=16%
HE_LIM_SUN_FETAL_LUNG_C4_CD8_T_CELL	HE_LIM_SUN_FETAL_LUNG_C4_CD8_T_CELL		39	-0.366178	-0.950472	0.556008	0.747963	1	1693	tags=28%, list=12%, signal=32%
GAO_LARGE_INTESTINE_24W_C6_SECRETORY_PROGENITOR	GAO_LARGE_INTESTINE_24W_C6_SECRETORY_PROGENITOR		15	-0.440391	-0.948604	0.520231	0.750236	1	1783	tags=27%, list=13%, signal=30%
DESCARTES_FETAL_PLACENTA_IGFBP1_DKK1_POSITIVE_CELLS	DESCARTES_FETAL_PLACENTA_IGFBP1_DKK1_POSITIVE_CELLS		74	-0.331134	-0.947515	0.526423	0.750675	1	1503	tags=19%, list=11%, signal=21%
GAUTAM_EYE_CORNEA_CYTOTOXIC_T_CELLS	GAUTAM_EYE_CORNEA_CYTOTOXIC_T_CELLS		124	-0.299007	-0.945348	0.565302	0.753765	1	1467	tags=14%, list=10%, signal=15%
HU_FETAL_RETINA_MICROGLIA	HU_FETAL_RETINA_MICROGLIA		335	-0.269264	-0.943991	0.621849	0.754668	1	3208	tags=24%, list=23%, signal=31%
DESCARTES_MAIN_FETAL_TROPHOBLAST_GIANT_CELLS	DESCARTES_MAIN_FETAL_TROPHOBLAST_GIANT_CELLS		97	-0.316361	-0.943195	0.566075	0.754042	1	1352	tags=15%, list=9%, signal=17%
HE_LIM_SUN_FETAL_LUNG_C1_AT1_CELL	HE_LIM_SUN_FETAL_LUNG_C1_AT1_CELL		36	-0.368639	-0.942502	0.512195	0.752982	1	709	tags=17%, list=5%, signal=17%
BUSSLINGER_DUODENAL_DIFFERENTIATING_STEM_CELLS	BUSSLINGER_DUODENAL_DIFFERENTIATING_STEM_CELLS		280	-0.272089	-0.941956	0.619048	0.751541	1	2673	tags=24%, list=19%, signal=28%
BUSSLINGER_GASTRIC_D_CELLS	BUSSLINGER_GASTRIC_D_CELLS		21	-0.405923	-0.939625	0.547521	0.755315	1	1196	tags=33%, list=8%, signal=36%
AIZARANI_LIVER_C6_KUPFFER_CELLS_2	AIZARANI_LIVER_C6_KUPFFER_CELLS_2		197	-0.285282	-0.937531	0.595618	0.758341	1	3403	tags=27%, list=24%, signal=35%
RUBENSTEIN_SKELETAL_MUSCLE_ENDOTHELIAL_CELLS	RUBENSTEIN_SKELETAL_MUSCLE_ENDOTHELIAL_CELLS		116	-0.306139	-0.933842	0.591797	0.766014	1	2225	tags=29%, list=16%, signal=34%
DESCARTES_FETAL_MUSCLE_SATELLITE_CELLS	DESCARTES_FETAL_MUSCLE_SATELLITE_CELLS		20	-0.405041	-0.932803	0.538922	0.766026	1	1210	tags=30%, list=8%, signal=33%
CUI_DEVELOPING_HEART_C1_5TH_WEEK_CARDIAC_CELLS	CUI_DEVELOPING_HEART_C1_5TH_WEEK_CARDIAC_CELLS		65	-0.330945	-0.929662	0.579365	0.771719	1	1955	tags=25%, list=14%, signal=28%
DESCARTES_MAIN_FETAL_BRONCHIOLAR_AND_ALVEOLAR_EPITHELIAL_CELLS	DESCARTES_MAIN_FETAL_BRONCHIOLAR_AND_ALVEOLAR_EPITHELIAL_CELLS		29	-0.373765	-0.927017	0.555336	0.77598	1	753	tags=24%, list=5%, signal=25%
GAUTAM_EYE_IRIS_CILIARY_BODY_PUTATIVE_STEM_CELLS	GAUTAM_EYE_IRIS_CILIARY_BODY_PUTATIVE_STEM_CELLS		260	-0.272504	-0.926927	0.65762	0.773267	1	2668	tags=26%, list=19%, signal=31%
DESCARTES_FETAL_MUSCLE_LYMPHATIC_ENDOTHELIAL_CELLS	DESCARTES_FETAL_MUSCLE_LYMPHATIC_ENDOTHELIAL_CELLS		44	-0.3499	-0.923356	0.577406	0.780147	1	918	tags=9%, list=6%, signal=10%
GAUTAM_EYE_CORNEA_TGFBI_HIGH_EPITHELIAL_CELLS	GAUTAM_EYE_CORNEA_TGFBI_HIGH_EPITHELIAL_CELLS		101	-0.303332	-0.921306	0.610039	0.783183	1	2595	tags=26%, list=18%, signal=31%
TRAVAGLINI_LUNG_MYOFIBROBLAST_CELL	TRAVAGLINI_LUNG_MYOFIBROBLAST_CELL		55	-0.334764	-0.920853	0.573386	0.781422	1	1488	tags=20%, list=10%, signal=22%
CUI_DEVELOPING_HEART_ENDOCARDIAL_CELL	CUI_DEVELOPING_HEART_ENDOCARDIAL_CELL		43	-0.341418	-0.915321	0.581081	0.793171	1	1722	tags=23%, list=12%, signal=26%
HE_LIM_SUN_FETAL_LUNG_C2_PDC_CELL	HE_LIM_SUN_FETAL_LUNG_C2_PDC_CELL		123	-0.296638	-0.914922	0.648871	0.791323	1	1738	tags=22%, list=12%, signal=25%
RUBENSTEIN_SKELETAL_MUSCLE_PERICYTES	RUBENSTEIN_SKELETAL_MUSCLE_PERICYTES		125	-0.295769	-0.913581	0.660569	0.792031	1	2490	tags=30%, list=17%, signal=36%
DESCARTES_MAIN_FETAL_SATELLITE_CELLS	DESCARTES_MAIN_FETAL_SATELLITE_CELLS		34	-0.362713	-0.913058	0.596273	0.790468	1	1483	tags=24%, list=10%, signal=26%
MENON_FETAL_KIDNEY_5_PROXIMAL_TUBULE_CELLS	MENON_FETAL_KIDNEY_5_PROXIMAL_TUBULE_CELLS		95	-0.301335	-0.910892	0.615866	0.793331	1	2484	tags=28%, list=17%, signal=34%
FAN_OVARY_CL18_B_LYMPHOCYTE	FAN_OVARY_CL18_B_LYMPHOCYTE		388	-0.257524	-0.909707	0.760825	0.793667	1	3539	tags=29%, list=25%, signal=38%
DESCARTES_FETAL_INTESTINE_ERYTHROBLASTS	DESCARTES_FETAL_INTESTINE_ERYTHROBLASTS		116	-0.294432	-0.908235	0.638075	0.794671	1	1862	tags=18%, list=13%, signal=21%
MENON_FETAL_KIDNEY_9_ENDOTHELIAL_CELLS	MENON_FETAL_KIDNEY_9_ENDOTHELIAL_CELLS		87	-0.306397	-0.903343	0.631579	0.804364	1	2234	tags=32%, list=16%, signal=38%
DESCARTES_FETAL_SPLEEN_VASCULAR_ENDOTHELIAL_CELLS	DESCARTES_FETAL_SPLEEN_VASCULAR_ENDOTHELIAL_CELLS		24	-0.384022	-0.898544	0.599147	0.813731	1	1084	tags=21%, list=8%, signal=23%
DESCARTES_FETAL_HEART_STROMAL_CELLS	DESCARTES_FETAL_HEART_STROMAL_CELLS		21	-0.3819	-0.897326	0.564315	0.813904	1	2981	tags=33%, list=21%, signal=42%
CUI_DEVELOPING_HEART_LEFT_VENTRICULAR_CARDIOMYOCYTE	CUI_DEVELOPING_HEART_LEFT_VENTRICULAR_CARDIOMYOCYTE		32	-0.359842	-0.892219	0.626692	0.823925	1	2035	tags=25%, list=14%, signal=29%
TRAVAGLINI_LUNG_BASOPHIL_MAST_2_CELL	TRAVAGLINI_LUNG_BASOPHIL_MAST_2_CELL		449	-0.247452	-0.888972	0.868421	0.829366	1	1334	tags=9%, list=9%, signal=10%
DESCARTES_FETAL_HEART_ERYTHROBLASTS	DESCARTES_FETAL_HEART_ERYTHROBLASTS		245	-0.262389	-0.885769	0.755601	0.834394	1	2894	tags=23%, list=20%, signal=28%
HAY_BONE_MARROW_CD34_POS_PRE_B	HAY_BONE_MARROW_CD34_POS_PRE_B		77	-0.303977	-0.882455	0.698444	0.839657	1	898	tags=9%, list=6%, signal=10%
HAY_BONE_MARROW_IMMATURE_NEUTROPHIL	HAY_BONE_MARROW_IMMATURE_NEUTROPHIL		176	-0.267051	-0.88164	0.756148	0.838661	1	1777	tags=14%, list=12%, signal=15%
AIZARANI_LIVER_C23_KUPFFER_CELLS_3	AIZARANI_LIVER_C23_KUPFFER_CELLS_3		193	-0.26827	-0.879959	0.750996	0.83978	1	2644	tags=19%, list=19%, signal=23%
GAUTAM_EYE_IRIS_CILIARY_BODY_CILIARY_BODY_CELLS	GAUTAM_EYE_IRIS_CILIARY_BODY_CILIARY_BODY_CELLS		88	-0.299383	-0.877104	0.694561	0.843736	1	1758	tags=17%, list=12%, signal=19%
ZHONG_PFC_C2_SOX5_BCL11B_POS_EXCITATORY_NEURON	ZHONG_PFC_C2_SOX5_BCL11B_POS_EXCITATORY_NEURON		15	-0.402148	-0.872738	0.632696	0.850929	1	956	tags=20%, list=7%, signal=21%
DESCARTES_FETAL_EYE_STROMAL_CELLS	DESCARTES_FETAL_EYE_STROMAL_CELLS		67	-0.311595	-0.871429	0.661479	0.850934	1	3387	tags=31%, list=24%, signal=41%
HAY_BONE_MARROW_FOLLICULAR_B_CELL	HAY_BONE_MARROW_FOLLICULAR_B_CELL		112	-0.280445	-0.868548	0.713992	0.854649	1	2202	tags=21%, list=15%, signal=24%
DESCARTES_FETAL_EYE_ASTROCYTES	DESCARTES_FETAL_EYE_ASTROCYTES		19	-0.385892	-0.867887	0.644172	0.853298	1	1488	tags=16%, list=10%, signal=18%
DESCARTES_FETAL_STOMACH_STROMAL_CELLS	DESCARTES_FETAL_STOMACH_STROMAL_CELLS		33	-0.349209	-0.86662	0.665971	0.853315	1	3700	tags=36%, list=26%, signal=49%
FAN_OVARY_CL7_ANGEIOGENIC_ENDOTHELIAL_CELL	FAN_OVARY_CL7_ANGEIOGENIC_ENDOTHELIAL_CELL		217	-0.256888	-0.866168	0.811861	0.851351	1	3048	tags=32%, list=21%, signal=40%
DESCARTES_FETAL_HEART_SMOOTH_MUSCLE_CELLS	DESCARTES_FETAL_HEART_SMOOTH_MUSCLE_CELLS		26	-0.359706	-0.865868	0.63113	0.849047	1	394	tags=8%, list=3%, signal=8%
GAUTAM_EYE_IRIS_CILIARY_BODY_MELANOCYTES	GAUTAM_EYE_IRIS_CILIARY_BODY_MELANOCYTES		220	-0.260568	-0.864647	0.807615	0.848873	1	3491	tags=37%, list=24%, signal=49%
TRAVAGLINI_LUNG_CAPILLARY_INTERMEDIATE_1_CELL	TRAVAGLINI_LUNG_CAPILLARY_INTERMEDIATE_1_CELL		148	-0.269163	-0.862566	0.756989	0.850777	1	2663	tags=30%, list=19%, signal=36%
HE_LIM_SUN_FETAL_LUNG_C6_MUC16_POS_CILIATED_CELL	HE_LIM_SUN_FETAL_LUNG_C6_MUC16_POS_CILIATED_CELL		44	-0.331693	-0.862424	0.665984	0.848176	1	1398	tags=27%, list=10%, signal=30%
HAY_BONE_MARROW_EOSINOPHIL	HAY_BONE_MARROW_EOSINOPHIL		43	-0.316943	-0.847273	0.719486	0.878431	1	2026	tags=33%, list=14%, signal=38%
HE_LIM_SUN_FETAL_LUNG_C3_MID_CAP_CELL	HE_LIM_SUN_FETAL_LUNG_C3_MID_CAP_CELL		48	-0.318419	-0.832502	0.735409	0.905273	1	2592	tags=27%, list=18%, signal=33%
FAN_EMBRYONIC_CTX_BRAIN_B_CELL	FAN_EMBRYONIC_CTX_BRAIN_B_CELL		81	-0.283017	-0.829307	0.783951	0.908327	1	1376	tags=16%, list=10%, signal=18%
FAN_EMBRYONIC_CTX_MICROGLIA_3	FAN_EMBRYONIC_CTX_MICROGLIA_3		18	-0.366972	-0.828881	0.693204	0.906116	1	1319	tags=11%, list=9%, signal=12%
DESCARTES_FETAL_MUSCLE_MYELOID_CELLS	DESCARTES_FETAL_MUSCLE_MYELOID_CELLS		93	-0.278061	-0.827886	0.805383	0.905067	1	1011	tags=12%, list=7%, signal=13%
CUI_DEVELOPING_HEART_5TH_WEEK_ATRIAL_CARDIOMYOCYTE	CUI_DEVELOPING_HEART_5TH_WEEK_ATRIAL_CARDIOMYOCYTE		30	-0.329875	-0.827108	0.731939	0.903402	1	3442	tags=37%, list=24%, signal=48%
TRAVAGLINI_LUNG_BRONCHIAL_VESSEL_2_CELL	TRAVAGLINI_LUNG_BRONCHIAL_VESSEL_2_CELL		242	-0.241354	-0.823673	0.90505	0.906596	1	2091	tags=19%, list=15%, signal=22%
HE_LIM_SUN_FETAL_LUNG_C5_CD5_POS_CCL22_NEG_MATURE_B_CELL	HE_LIM_SUN_FETAL_LUNG_C5_CD5_POS_CCL22_NEG_MATURE_B_CELL		134	-0.262644	-0.821813	0.84114	0.907006	1	1862	tags=18%, list=13%, signal=20%
ZHENG_CORD_BLOOD_C9_GRANULOCYTE_MACROPHAGE_PROGENITOR	ZHENG_CORD_BLOOD_C9_GRANULOCYTE_MACROPHAGE_PROGENITOR		89	-0.276004	-0.82129	0.8	0.904908	1	1718	tags=13%, list=12%, signal=15%
DESCARTES_MAIN_FETAL_SYMPATHOBLASTS	DESCARTES_MAIN_FETAL_SYMPATHOBLASTS		24	-0.344003	-0.811879	0.746063	0.918131	1	1442	tags=13%, list=10%, signal=14%
TRAVAGLINI_LUNG_CAPILLARY_INTERMEDIATE_2_CELL	TRAVAGLINI_LUNG_CAPILLARY_INTERMEDIATE_2_CELL		355	-0.231952	-0.810124	0.974257	0.917962	1	2571	tags=22%, list=18%, signal=26%
MENON_FETAL_KIDNEY_0_CAP_MESENCHYME_CELLS	MENON_FETAL_KIDNEY_0_CAP_MESENCHYME_CELLS		75	-0.277981	-0.807831	0.803089	0.918586	1	808	tags=8%, list=6%, signal=8%
TRAVAGLINI_LUNG_CLASSICAL_MONOCYTE_CELL	TRAVAGLINI_LUNG_CLASSICAL_MONOCYTE_CELL		242	-0.237598	-0.803557	0.944086	0.922472	1	2022	tags=15%, list=14%, signal=18%
DESCARTES_FETAL_SPLEEN_MYELOID_CELLS	DESCARTES_FETAL_SPLEEN_MYELOID_CELLS		89	-0.269559	-0.802654	0.843496	0.920942	1	798	tags=7%, list=6%, signal=7%
ZHENG_CORD_BLOOD_C2_PUTATIVE_BASOPHIL_EOSINOPHIL_MAST_CELL_PROGENITOR	ZHENG_CORD_BLOOD_C2_PUTATIVE_BASOPHIL_EOSINOPHIL_MAST_CELL_PROGENITOR		89	-0.266099	-0.799656	0.844358	0.922424	1	2521	tags=24%, list=18%, signal=28%
AIZARANI_LIVER_C2_KUPFFER_CELLS_1	AIZARANI_LIVER_C2_KUPFFER_CELLS_1		170	-0.243967	-0.794176	0.930131	0.927902	1	798	tags=6%, list=6%, signal=7%
HE_LIM_SUN_FETAL_LUNG_C5_LATE_PRO_B_CELL	HE_LIM_SUN_FETAL_LUNG_C5_LATE_PRO_B_CELL		21	-0.341853	-0.792476	0.736051	0.927695	1	3994	tags=52%, list=28%, signal=73%
GAUTAM_EYE_CHOROID_SCLERA_MELANOCYTES	GAUTAM_EYE_CHOROID_SCLERA_MELANOCYTES		136	-0.254659	-0.790922	0.882845	0.927049	1	3420	tags=31%, list=24%, signal=40%
GAUTAM_EYE_CHOROID_SCLERA_ACTIVATED_T_CELLS	GAUTAM_EYE_CHOROID_SCLERA_ACTIVATED_T_CELLS		101	-0.261217	-0.788193	0.873047	0.92789	1	1464	tags=11%, list=10%, signal=12%
FAN_OVARY_CL9_PUTATIVE_APOPTOTIC_ENDOTHELIAL_CELL	FAN_OVARY_CL9_PUTATIVE_APOPTOTIC_ENDOTHELIAL_CELL		328	-0.225438	-0.783728	0.981557	0.931233	1	2913	tags=25%, list=20%, signal=30%
CUI_DEVELOPING_HEART_SMOOTH_MUSCLE_CELL	CUI_DEVELOPING_HEART_SMOOTH_MUSCLE_CELL		40	-0.298522	-0.782032	0.780992	0.930695	1	1821	tags=18%, list=13%, signal=20%
GAO_LARGE_INTESTINE_24W_C11_PANETH_LIKE_CELL	GAO_LARGE_INTESTINE_24W_C11_PANETH_LIKE_CELL		274	-0.224211	-0.766065	0.989496	0.948337	1	1489	tags=10%, list=10%, signal=11%
DESCARTES_MAIN_FETAL_ENS_NEURONS	DESCARTES_MAIN_FETAL_ENS_NEURONS		18	-0.338841	-0.760896	0.754132	0.951246	1	1308	tags=17%, list=9%, signal=18%
CUI_DEVELOPING_HEART_COMPACT_VENTRICULAR_CARDIOMYOCYTE	CUI_DEVELOPING_HEART_COMPACT_VENTRICULAR_CARDIOMYOCYTE		47	-0.280542	-0.760064	0.838966	0.949202	1	966	tags=11%, list=7%, signal=11%
DESCARTES_MAIN_FETAL_CSH1_CSH2_POSITIVE_CELLS	DESCARTES_MAIN_FETAL_CSH1_CSH2_POSITIVE_CELLS		62	-0.266775	-0.758194	0.847599	0.94825	1	2352	tags=18%, list=17%, signal=21%
GAUTAM_EYE_CHOROID_SCLERA_MONOCYTES	GAUTAM_EYE_CHOROID_SCLERA_MONOCYTES		119	-0.236439	-0.738605	0.939963	0.965471	1	2794	tags=23%, list=20%, signal=28%
DESCARTES_MAIN_FETAL_CCL19_CCL21_POSITIVE_CELLS	DESCARTES_MAIN_FETAL_CCL19_CCL21_POSITIVE_CELLS		144	-0.229738	-0.731001	0.964143	0.969554	1	1688	tags=12%, list=12%, signal=13%
GAUTAM_EYE_CHOROID_SCLERA_CHOROID_ENDOTHELIAL_CELLS	GAUTAM_EYE_CHOROID_SCLERA_CHOROID_ENDOTHELIAL_CELLS		131	-0.23028	-0.72635	0.966732	0.970453	1	2207	tags=20%, list=15%, signal=23%
DESCARTES_FETAL_KIDNEY_MYELOID_CELLS	DESCARTES_FETAL_KIDNEY_MYELOID_CELLS		120	-0.230872	-0.725306	0.966597	0.968308	1	789	tags=6%, list=6%, signal=6%
GAUTAM_EYE_IRIS_CILIARY_BODY_MONOCYTES	GAUTAM_EYE_IRIS_CILIARY_BODY_MONOCYTES		110	-0.230434	-0.71174	0.96162	0.975928	1	2201	tags=17%, list=15%, signal=20%
JONES_OVARY_OOCYTE	JONES_OVARY_OOCYTE		50	-0.266486	-0.708849	0.919565	0.975009	1	2761	tags=28%, list=19%, signal=35%
MENON_FETAL_KIDNEY_1_EMBRYONIC_RED_BLOOD_CELLS	MENON_FETAL_KIDNEY_1_EMBRYONIC_RED_BLOOD_CELLS		86	-0.240217	-0.707832	0.945833	0.972616	1	1592	tags=9%, list=11%, signal=10%
RUBENSTEIN_SKELETAL_MUSCLE_MYELOID_CELLS	RUBENSTEIN_SKELETAL_MUSCLE_MYELOID_CELLS		311	-0.201959	-0.703788	1	0.972294	1	2259	tags=14%, list=16%, signal=16%
GAUTAM_EYE_CORNEA_MELANOCYTES	GAUTAM_EYE_CORNEA_MELANOCYTES		246	-0.206822	-0.695845	0.997831	0.97427	1	3345	tags=27%, list=23%, signal=34%
DURANTE_ADULT_OLFACTORY_NEUROEPITHELIUM_DENDRITIC_CELLS	DURANTE_ADULT_OLFACTORY_NEUROEPITHELIUM_DENDRITIC_CELLS		99	-0.230999	-0.695049	0.960552	0.971806	1	736	tags=4%, list=5%, signal=4%
AIZARANI_LIVER_C18_NK_NKT_CELLS_5	AIZARANI_LIVER_C18_NK_NKT_CELLS_5		100	-0.229576	-0.693844	0.980583	0.96964	1	1407	tags=9%, list=10%, signal=10%
DESCARTES_MAIN_FETAL_CARDIOMYOCYTES	DESCARTES_MAIN_FETAL_CARDIOMYOCYTES		18	-0.30957	-0.6872	0.831395	0.970606	1	1222	tags=17%, list=9%, signal=18%
HE_LIM_SUN_FETAL_LUNG_C4_TH17_CELL	HE_LIM_SUN_FETAL_LUNG_C4_TH17_CELL		16	-0.306636	-0.679294	0.858871	0.971999	1	1127	tags=13%, list=8%, signal=14%
DESCARTES_FETAL_HEART_MYELOID_CELLS	DESCARTES_FETAL_HEART_MYELOID_CELLS		88	-0.231208	-0.678135	0.958416	0.969666	1	798	tags=6%, list=6%, signal=6%
FAN_OVARY_CL4_T_LYMPHOCYTE_NK_CELL_1	FAN_OVARY_CL4_T_LYMPHOCYTE_NK_CELL_1		211	-0.200158	-0.668228	1	0.971903	1	2803	tags=23%, list=20%, signal=28%
DESCARTES_MAIN_FETAL_SLC26A4_PAEP_POSITIVE_CELLS	DESCARTES_MAIN_FETAL_SLC26A4_PAEP_POSITIVE_CELLS		192	-0.192969	-0.62948	0.997976	0.984281	1	3783	tags=30%, list=27%, signal=40%
DESCARTES_MAIN_FETAL_MICROGLIA	DESCARTES_MAIN_FETAL_MICROGLIA		116	-0.198769	-0.616109	0.996146	0.98516	1	2430	tags=15%, list=17%, signal=18%
DESCARTES_MAIN_FETAL_ELF3_AGBL2_POSITIVE_CELLS	DESCARTES_MAIN_FETAL_ELF3_AGBL2_POSITIVE_CELLS		119	-0.17892	-0.547881	1	0.994607	1	641	tags=3%, list=4%, signal=3%
MENON_FETAL_KIDNEY_10_IMMUNE_CELLS	MENON_FETAL_KIDNEY_10_IMMUNE_CELLS		67	-0.148936	-0.416012	1	0.99918	1	4566	tags=37%, list=32%, signal=55%
