# Supplementary material for: HNF4α controls growth, identity, and KRAS inhibitor response in invasive mucinous adenocarcinoma of the lung
Source: J Clin Invest. 2026 May 12;136(13):e198282. doi: 10.1172/JCI198282 (PMC13318121; doi:10.1172/JCI198282)
Supplement: Supplemental table 5 [file jci-136-198282-s186.xlsx]

## Sheet: summary
contrast	summary	count	percent
4OHT vs EtOH	up-regulated	272	1.53
4OHT vs EtOH	down-regulated	347	1.96
4OHT vs EtOH	outliers	0	0
4OHT vs EtOH	low counts < 6.3	2063	11.63

## Sheet: 4OHT_vs_EtOH
id	gene_name	biotype	chromosome	description	human_homolog	baseMean	MLE_log2FC	log2FoldChange	lfcSE	pvalue	padj
ENSMUSG00000079808		protein_coding	GL456212.1			3.498	0.197482	0.00484042	0.324056	0.925894
ENSMUSG00000095041		protein_coding	JH584304.1			6974.65	0.132637	0.0696608	0.247398	0.713825	0.9885
ENSMUSG00000095742		protein_coding	JH584295.1			497.908	-0.153643	-0.0618144	0.257546	0.700732	0.9885
ENSMUSG00000121295		lncRNA	3	novel transcript		4.8498	0.848683	0.030071	0.324203	0.620127
ENSMUSG00000121307		lncRNA	12	novel transcript		102.273	-1.53008	-0.904381	0.786254	0.00981826	0.160577
ENSMUSG00000121309		lncRNA	12	novel transcript		58.9254	-0.784882	-0.20011	0.353096	0.19581	0.797906
ENSMUSG00000121318		lncRNA	12	novel transcript		35.2932	-0.233534	-0.0374234	0.302773	0.754725	0.9885
ENSMUSG00000121319		lncRNA	12	novel transcript		86.0387	0.337917	0.0969742	0.292205	0.523504	0.969284
ENSMUSG00000121350		lncRNA	13	novel transcript		101.942	-0.473507	-0.143541	0.305799	0.360833	0.922574
ENSMUSG00000121374		lncRNA	7	novel transcript		11.3909	-0.113833	-0.00806482	0.315674	0.922113	0.993604
ENSMUSG00000121378		lncRNA	17	novel transcript		4.86844	-0.0785415	-0.00243068	0.322268	0.964096
ENSMUSG00000121382		lncRNA	11	novel transcript		598.57	1.7751	1.43076	0.593053	0.000761488	0.0237669
ENSMUSG00000121395		lncRNA	17	novel transcript		60.4455	0.120775	0.0293357	0.287548	0.836951	0.989642
ENSMUSG00000121399		lncRNA	11	novel transcript		246.467	-0.591032	-0.25099	0.328855	0.170517	0.764198
ENSMUSG00000121404		lncRNA	14	novel transcript		75.5763	-0.541735	-0.102353	0.314639	0.432716	0.947873
ENSMUSG00000121424		lncRNA	8	novel transcript		5.49205	-6.1567	-0.0997534	0.349941	0.00639926
ENSMUSG00000121430		lncRNA	10	novel transcript		8.78102	2.65244	0.10934	0.349654	0.0875989	0.583298
ENSMUSG00000121445		lncRNA	9	novel transcript		33.0831	-0.873123	-0.158279	0.345132	0.232152	0.833872
ENSMUSG00000121456		lncRNA	14	novel transcript		50.3598	-0.762856	-0.180623	0.344675	0.224106	0.826005
ENSMUSG00000121470		lncRNA	7	novel transcript		6.2858	-0.15695	-0.00703403	0.320238	0.915541
ENSMUSG00000121471		lncRNA	7	novel transcript		10.4795	-1.10224	-0.078644	0.329679	0.352003	0.919352
ENSMUSG00000121476		lncRNA	9	novel transcript		7.35389	-0.181243	-0.00920282	0.319255	0.895792	0.99125
ENSMUSG00000121477		lncRNA	3	novel transcript		287.776	0.343621	0.136241	0.279848	0.416571	0.946803
ENSMUSG00000121479		lncRNA	18	zinc finger and SCAN domain containing 30		9.99422	0.651265	0.0444936	0.320934	0.592781	0.983588
ENSMUSG00000121482		lncRNA	6	novel transcript		21.848	4.59156	3.92775	1.22831	0.000105639	0.00488246
ENSMUSG00000121485		lncRNA	13	novel transcript		444.01	-0.217714	-0.073819	0.273753	0.636012	0.9885
ENSMUSG00000121487		lncRNA	12	novel transcript		5.95833	-0.106755	-0.00415011	0.321052	0.946093
ENSMUSG00000121500		lncRNA	11	novel transcript		166.223	0.513962	0.197443	0.31137	0.255239	0.853063
ENSMUSG00000121502		lncRNA	7	zinc finger protein 939		14.4358	0.789111	0.0740823	0.323893	0.443828	0.947873
ENSMUSG00000121506		lncRNA	15	novel transcript		6.51822	-4.94275	-0.138234	0.370192	0.014054	0.203557
ENSMUSG00000121510		lncRNA	17	novel transcript		3.96398	0.322099	0.0103411	0.322934	0.859797
ENSMUSG00000121596		protein_coding	5	cDNA sequence AB010352		73.4622	0.610796	0.161601	0.325586	0.291063	0.878153
ENSMUSG00000007777	0610009B22Rik	protein_coding	11	RIKEN cDNA 0610009B22 gene	TRAPPC2,TRAPPC2B	788.318	-0.454602	-0.189179	0.296364	0.276628	0.871515
ENSMUSG00000086714	0610009E02Rik	lncRNA	2	RIKEN cDNA 0610009E02 gene		16.2825	0.178696	0.0176165	0.312379	0.859435	0.989642
ENSMUSG00000043644	0610009L18Rik	lncRNA	11	RIKEN cDNA 0610009L18 gene		35.3647	0.00430541	0.00113948	0.30298	0.995676	0.998736
ENSMUSG00000020831	0610010K14Rik	protein_coding	11	RIKEN cDNA 0610010K14 gene	C17orf49	74.8191	-0.311246	-0.077274	0.293994	0.588769	0.982541
ENSMUSG00000058706	0610030E20Rik	protein_coding	6	RIKEN cDNA 0610030E20 gene	C2orf68	695.457	-0.107297	-0.0443974	0.252132	0.781576	0.9885
ENSMUSG00000097882	0610038B21Rik	lncRNA	8	RIKEN cDNA 0610038B21 gene		14.5919	-0.32331	-0.0306156	0.313722	0.748453	0.9885
ENSMUSG00000089889	0610040B10Rik	lncRNA	5	RIKEN cDNA 0610040B10 gene		37.2555	0.0740561	0.0112367	0.303382	0.926028	0.994344
ENSMUSG00000087341	0610040F04Rik	lncRNA	6	RIKEN cDNA 0610040F04 gene		4.48299	-0.365068	-0.0119591	0.322692	0.836444
ENSMUSG00000060512	0610040J01Rik	protein_coding	5	RIKEN cDNA 0610040J01 gene	C4orf19	2686.32	-0.170215	-0.0795005	0.249533	0.639952	0.9885
ENSMUSG00000114511	0710001A04Rik	lncRNA	18	RIKEN cDNA 0710001A04 gene		80.6938	-0.137468	-0.0357648	0.28336	0.802392	0.9885
ENSMUSG00000090066	1110002E22Rik	protein_coding	3	RIKEN cDNA 1110002E22 gene	C4orf54	398.18	0.587897	0.184904	0.325467	0.259339	0.857813
ENSMUSG00000097134	1110002J07Rik	lncRNA	10	RIKEN cDNA 1110002J07 gene		16.7661	1.71557	0.160373	0.370173	0.105601	0.635391
ENSMUSG00000071456	1110002L01Rik	lncRNA	12	RIKEN cDNA 1110002L01 gene		482.057	0.843338	0.473218	0.419097	0.0409891	0.398645
ENSMUSG00000106291	1110003F10Rik	TEC	5	RIKEN cDNA 1110003F10 gene		2.98495	0.179374	0.00446223	0.323982	0.932122
ENSMUSG00000030663	1110004F10Rik	protein_coding	7	RIKEN cDNA 1110004F10 gene	C11orf58	2637.03	-0.199723	-0.0918599	0.249829	0.578121	0.981865
ENSMUSG00000107121	1110006O24Rik	lncRNA	5	RIKEN cDNA 1110006O24 gene		27.1829	0.2355	0.0333149	0.306341	0.773397	0.9885
ENSMUSG00000116164	1110013H19Rik	lncRNA	15	RIKEN cDNA 1110013H19 gene		20.5975	-0.681941	-0.077074	0.320971	0.460648	0.950162
ENSMUSG00000028441	1110017D15Rik	protein_coding	4	RIKEN cDNA 1110017D15 gene	C9orf24	2.85308	1.29811	0.0241776	0.326339	0.582865
ENSMUSG00000097616	1110019D14Rik	lncRNA	6	RIKEN cDNA 1110019D14 gene		151.966	-0.160342	-0.052778	0.271887	0.731518	0.9885
ENSMUSG00000097047	1110020A21Rik	lncRNA	17	RIKEN cDNA 1110020A21 gene		16.5603	-0.800675	-0.0797879	0.324542	0.419997	0.947873
ENSMUSG00000103520	1110025M09Rik	TEC	15	RIKEN cDNA 1110025M09 gene		22.2488	0.426694	0.0526838	0.312763	0.629192	0.9885
ENSMUSG00000099139	1110028F18Rik	lncRNA	8	RIKEN cDNA 1110028F18 gene		1.93734	-4.65336	-0.0384208	0.330778	0.132663
ENSMUSG00000099098	1110035H17Rik	lncRNA	7	RIKEN cDNA 1110035H17 gene		13.4602	-0.816856	-0.0713125	0.324138	0.442775	0.947873
ENSMUSG00000092203	1110038B12Rik	lncRNA	17	RIKEN cDNA 1110038B12 gene		2241.91	-0.350152	-0.138886	0.281105	0.40947	0.943487
ENSMUSG00000063236	1110038F14Rik	protein_coding	15	RIKEN cDNA 1110038F14 gene	C8orf33	573.41	-0.243991	-0.0991563	0.264963	0.545545	0.974127
ENSMUSG00000085457	1110046J04Rik	lncRNA	13	RIKEN cDNA 1110046J04 gene		40.9799	-1.2123	-0.197302	0.380547	0.127901	0.691017
ENSMUSG00000035171	1110059E24Rik	protein_coding	19	RIKEN cDNA 1110059E24 gene	C9orf85	586.8	-0.212862	-0.0925092	0.255827	0.572594	0.981731
ENSMUSG00000032551	1110059G10Rik	protein_coding	9	RIKEN cDNA 1110059G10 gene	KIAA1143	446.261	-0.387859	-0.15794	0.2846	0.351367	0.919221
ENSMUSG00000078570	1110065P20Rik	protein_coding	4	RIKEN cDNA 1110065P20 gene	C1orf122	426.04	-0.438641	-0.179983	0.293606	0.296214	0.881634
ENSMUSG00000111857	1190001M18Rik	lncRNA	11	RIKEN cDNA 1190001M18 gene		6.77955	-0.501246	-0.0243032	0.321087	0.728719	0.9885
ENSMUSG00000043687	1190005I06Rik	protein_coding	8	RIKEN cDNA 1190005I06 gene	C16orf74	10.113	-0.186671	-0.0124826	0.316733	0.877253	0.989642
ENSMUSG00000087684	1200007C13Rik	lncRNA	2	RIKEN cDNA 1200007C13 gene		7.42153	0.866733	0.0470663	0.323924	0.527992	0.970048
ENSMUSG00000097290	1300002E11Rik	lncRNA	16	RIKEN cDNA 1300002E11 gene		217.244	-0.368835	-0.130281	0.287748	0.421969	0.947873
ENSMUSG00000112545	1300014J16Rik	lncRNA	12	RIKEN cDNA 1300014J16 gene		32.339	0.133949	0.0162528	0.308555	0.881927	0.989642
ENSMUSG00000096221	1500002C15Rik	lncRNA	4	RIKEN cDNA 1500002C15 gene		9.67928	0.661509	0.0431638	0.321222	0.596698	0.983917
ENSMUSG00000087651	1500009L16Rik	protein_coding	10	RIKEN cDNA 1500009L16 gene	C12orf75	7.41497	0.484792	0.0246611	0.320921	0.734187	0.9885
ENSMUSG00000072694	1500011B03Rik	protein_coding	5	RIKEN cDNA 1500011B03 gene		569.326	-0.103786	-0.0424505	0.25297	0.790504	0.9885
ENSMUSG00000098702	1500015A07Rik	lncRNA	18	RIKEN cDNA 1500015A07 gene		107.078	0.096839	0.0201192	0.293651	0.882214	0.989642
ENSMUSG00000094732	1500015L24Rik	lncRNA	19	RIKEN cDNA 1500015L24 gene		6.38468	0.475932	0.0230047	0.32116	0.745246	0.9885
ENSMUSG00000097383	1500026H17Rik	lncRNA	10	RIKEN cDNA 1500026H17 gene		10.8714	-0.467716	-0.0332222	0.318308	0.691559	0.9885
ENSMUSG00000050088	1600012H06Rik	protein_coding	17	RIKEN cDNA 1600012H06 gene	C6orf120	1283.77	-0.242071	-0.110676	0.255731	0.508793	0.966978
ENSMUSG00000054676	1600014C10Rik	protein_coding	7	RIKEN cDNA 1600014C10 gene	C19orf12	400.221	0.430873	0.18288	0.29171	0.295054	0.880218
ENSMUSG00000094690	1600014C23Rik	protein_coding	17	RIKEN cDNA 1600014C23 gene		3.28995	-1.13292	-0.0289115	0.325717	0.571534
ENSMUSG00000097048	1600020E01Rik	lncRNA	6	RIKEN cDNA 1600020E01 gene		221.778	-0.0814817	-0.0245202	0.273165	0.867824	0.989642
ENSMUSG00000104986	1600023N17Rik	TEC	5	RIKEN cDNA 1600023N17 gene		7.65204	-0.834006	-0.0362933	0.323708	0.585275	0.982541
ENSMUSG00000047150	1700001C19Rik	protein_coding	17	RIKEN cDNA 1700001C19 gene		3.37062	-1.68531	-0.0419081	0.328126	0.402386
ENSMUSG00000085984	1700001G11Rik	lncRNA	14	RIKEN cDNA 1700001G11 gene		5.80113	0.280596	0.012465	0.321028	0.85562
ENSMUSG00000103746	1700001G17Rik	TEC	1	RIKEN cDNA 1700001G17 gene		11.4722	0.353523	0.0251562	0.317575	0.76787	0.9885
ENSMUSG00000075511	1700001L05Rik	lncRNA	15	RIKEN cDNA 1700001L05 gene		59.6345	-0.171976	-0.0386456	0.290676	0.776231	0.9885
ENSMUSG00000044320	1700001O22Rik	protein_coding	2	RIKEN cDNA 1700001O22 gene	C9orf50	29.0493	-0.0643721	-0.00884842	0.303316	0.935533	0.995405
ENSMUSG00000030030	1700003E16Rik	protein_coding	6	RIKEN cDNA 1700003E16 gene	C2orf81	18.1759	0.456467	0.0490955	0.314897	0.632365	0.9885
ENSMUSG00000038523	1700003F12Rik	protein_coding	2	RIKEN cDNA 1700003F12 gene	C20orf144	44.6977	0.527946	0.106206	0.313905	0.431832	0.947873
ENSMUSG00000085389	1700003M07Rik	lncRNA	4	RIKEN cDNA 1700003M07 gene		3.0503	1.25889	0.0285647	0.326178	0.556075
ENSMUSG00000034764	1700006J14Rik	lncRNA	10	RIKEN cDNA 1700006J14 gene		13.278	-0.755318	-0.0659356	0.322515	0.476852	0.955777
ENSMUSG00000086330	1700007J10Rik	lncRNA	11	RIKEN cDNA 1700007J10 gene		3.83158	-0.998765	-0.0227756	0.325412	0.636061
ENSMUSG00000097318	1700007L15Rik	lncRNA	16	RIKEN cDNA 1700007L15 gene		61.657	-0.52049	-0.108877	0.312879	0.424748	0.947873
ENSMUSG00000101225	1700008J07Rik	lncRNA	7	RIKEN cDNA 1700008J07 gene		88.4033	0.152328	0.0429196	0.281515	0.774132	0.9885
ENSMUSG00000008028	1700008O03Rik	protein_coding	7	RIKEN cDNA 1700008O03 gene	C19orf81	13.6603	0.51144	0.0451071	0.317565	0.630037	0.9885
ENSMUSG00000023873	1700010I14Rik	protein_coding	17	RIKEN cDNA 1700010I14 gene	C6orf118	123.523	0.436422	0.149215	0.29913	0.362189	0.922843
ENSMUSG00000085102	1700010K24Rik	lncRNA	3	RIKEN cDNA 1700010K24 gene		3.00507	0.638287	0.0157931	0.324446	0.757632
ENSMUSG00000085470	1700012C14Rik	lncRNA	6	RIKEN cDNA 1700012C14 gene		2.27609	2.69453	0.0356384	0.328959	0.324671
ENSMUSG00000015962	1700016C15Rik	protein_coding	1	RIKEN cDNA 1700016C15 gene	C1orf100	1304.29	-3.45762	-3.33958	0.450817	5.97634e-15	3.02056e-12
ENSMUSG00000100625	1700016G22Rik	lncRNA	13	RIKEN cDNA 1700016G22 gene		3.67525	-0.380426	-0.0109144	0.323334	0.84045
ENSMUSG00000053783	1700016K19Rik	protein_coding	11	RIKEN cDNA 1700016K19 gene	C17orf97	210.048	-0.104943	-0.0309197	0.275602	0.834025	0.989642
ENSMUSG00000101483	1700016L21Rik	lncRNA	1	RIKEN cDNA 1700016L21 gene		2.78494	1.90661	0.0382923	0.328225	0.398477
ENSMUSG00000085609	1700016P03Rik	lncRNA	11	RIKEN cDNA 1700016P03 gene		2.665	0.541971	0.0102609	0.325072	0.820349
ENSMUSG00000032300	1700017B05Rik	protein_coding	9	RIKEN cDNA 1700017B05 gene	C15orf39	1557.58	0.54209	0.275732	0.311391	0.149016	0.736567
ENSMUSG00000105651	1700017M07Rik	lncRNA	3	RIKEN cDNA 1700017M07 gene		43.0251	0.411223	0.0765713	0.306904	0.555216	0.978275
ENSMUSG00000038408	1700018A04Rik	lncRNA	13	RIKEN cDNA 1700018A04 gene		3.50315	-0.334139	-0.0085524	0.32373	0.867188
ENSMUSG00000100075	1700018L02Rik	lncRNA	19	RIKEN cDNA 1700018L02 gene		6.13964	-0.254028	-0.0107055	0.320969	0.869541
ENSMUSG00000043629	1700019D03Rik	protein_coding	1	RIKEN cDNA 1700019D03 gene	C2orf88	7.19898	0.769392	0.0387783	0.323007	0.590337	0.982541
ENSMUSG00000035085	1700020L24Rik	protein_coding	11	RIKEN cDNA 1700020L24 gene	C17orf50	8.90041	0.066481	0.00460543	0.317206	0.957681	0.998074
ENSMUSG00000059690	1700020N15Rik	protein_coding	X	RIKEN cDNA 1700020N15 gene		2.89927	1.13416	0.0251349	0.325809	0.60016
ENSMUSG00000028451	1700022I11Rik	protein_coding	4	RIKEN cDNA 1700022I11 gene	C9orf131	23.3789	0.061305	0.0082934	0.306399	0.942987	0.996209
ENSMUSG00000097523	1700022N22Rik	lncRNA	17	RIKEN cDNA 1700022N22 gene		7.32708	-0.610474	-0.0293233	0.321809	0.674158	0.9885
ENSMUSG00000032666	1700025G04Rik	protein_coding	1	RIKEN cDNA 1700025G04 gene	C1orf21	200.492	-1.13827	-0.341277	0.483877	0.064006	0.499443
ENSMUSG00000097321	1700028E10Rik	lncRNA	5	RIKEN cDNA 1700028E10 gene		10.5277	0.00206294	0.000611066	0.315523	0.998583	0.999476
ENSMUSG00000038782	1700028J19Rik	protein_coding	7	RIKEN cDNA 1700028J19 gene		15.7914	0.517787	0.0514722	0.316854	0.602777	0.984163
ENSMUSG00000071103	1700029J07Rik	protein_coding	8	RIKEN cDNA 1700029J07 gene	C4orf47	81.836	1.26819	0.655696	0.672603	0.0205779	0.258552
ENSMUSG00000120880	1700029K24Rik	lncRNA	11	RIKEN cDNA 1700029K24 gene		4.21438	-0.715515	-0.0232837	0.323753	0.687021
ENSMUSG00000031847	1700030J22Rik	protein_coding	8	RIKEN cDNA 1700030J22 gene	C16orf46	67.1884	0.588607	0.153017	0.322036	0.312218	0.893035
ENSMUSG00000052794	1700030K09Rik	protein_coding	8	RIKEN cDNA 1700030K09 gene	C19orf44	223.512	0.319254	0.120024	0.279188	0.465429	0.953106
ENSMUSG00000055833	1700034H15Rik	lncRNA	1	RIKEN cDNA 1700034H15 gene		11.2259	0.664404	0.0508598	0.320806	0.562837	0.979143
ENSMUSG00000097893	1700034P13Rik	lncRNA	1	RIKEN cDNA 1700034P13 gene		6.98052	-1.49223	-0.0730808	0.332128	0.297753	0.883521
ENSMUSG00000005983	1700037C18Rik	protein_coding	16	RIKEN cDNA 1700037C18 gene	C16orf90	117.017	-0.365911	-0.0879025	0.298518	0.534466	0.972402
ENSMUSG00000027327	1700037H04Rik	protein_coding	2	RIKEN cDNA 1700037H04 gene	ADISSP	1910.19	-0.39785	-0.175324	0.281947	0.310036	0.89222
ENSMUSG00000097515	1700040D17Rik	lncRNA	3	RIKEN cDNA 1700040D17 gene		2.68511	1.08384	0.0233073	0.325706	0.623676
ENSMUSG00000107406	1700040L08Rik	lncRNA	6	RIKEN cDNA 1700040L08 gene		12.6921	-1.12384	-0.0962174	0.333708	0.29785	0.883521
ENSMUSG00000054822	1700041G16Rik	lncRNA	8	RIKEN cDNA 1700041G16 gene		3.79975	-1.71198	-0.0459599	0.328619	0.373814
ENSMUSG00000099681	1700052K11Rik	lncRNA	11	RIKEN cDNA 1700052K11 gene		138.08	0.124822	0.0422833	0.270139	0.788264	0.9885
ENSMUSG00000099988	1700054A03Rik	lncRNA	19	RIKEN cDNA 1700054A03 gene		10.1379	0.545727	0.039142	0.319359	0.645858	0.9885
ENSMUSG00000070997	1700055D18Rik	lncRNA	4	RIKEN cDNA 1700055D18 gene		12.3211	0.25865	0.0217269	0.315078	0.813393	0.9885
ENSMUSG00000044854	1700056E22Rik	protein_coding	1	RIKEN cDNA 1700056E22 gene		87.2009	-0.877637	-0.173225	0.351114	0.209651	0.809664
ENSMUSG00000084792	1700056N10Rik	lncRNA	16	RIKEN cDNA 1700056N10 gene		11.4978	-0.48457	-0.0382369	0.317707	0.664126	0.9885
ENSMUSG00000078957	1700060C20Rik	lncRNA	2	RIKEN cDNA 1700060C20 gene		10.8686	-2.34657	-0.132616	0.360177	0.0775085	0.548759
ENSMUSG00000028009	1700061I17Rik	lncRNA	3	RIKEN cDNA 1700061I17 gene		41.7066	1.88335	0.519238	1.01834	0.0158721	0.218144
ENSMUSG00000120053	1700064N11Rik	lncRNA	5	RIKEN cDNA 1700064N11 gene		14.7274	-0.91426	-0.0833898	0.327489	0.380259	0.931671
ENSMUSG00000038323	1700066M21Rik	protein_coding	1	RIKEN cDNA 1700066M21 gene	C2orf69	271.91	0.00122699	0.00107607	0.257389	0.997644	0.999349
ENSMUSG00000046408	1700067K01Rik	protein_coding	8	RIKEN cDNA 1700067K01 gene	C19orf67	3.61971	0.157599	0.00448969	0.323435	0.936276
ENSMUSG00000120456	1700080G18Rik	lncRNA	6	RIKEN cDNA 1700080G18 gene		9.97306	-0.754352	-0.0487337	0.322337	0.543562	0.974022
ENSMUSG00000100747	1700084E18Rik	lncRNA	2	RIKEN cDNA 1700084E18 gene		15.5849	-1.30394	-0.110846	0.340809	0.230185	0.832693
ENSMUSG00000120183	1700085D22Rik	lncRNA	8	RIKEN cDNA 1700085D22 gene		74.6574	0.0410529	0.0102047	0.287153	0.944932	0.996444
ENSMUSG00000097080	1700086O06Rik	lncRNA	18	RIKEN cDNA 1700086O06 gene		143.906	0.630623	0.223726	0.337449	0.199243	0.802025
ENSMUSG00000085085	1700086P04Rik	lncRNA	4	RIKEN cDNA 1700086P04 gene		8.30095	-0.222932	-0.012136	0.318902	0.868913	0.989642
ENSMUSG00000115099	1700087I21Rik	lncRNA	14	RIKEN cDNA 1700087I21 gene		10.1207	-0.832453	-0.0488702	0.323466	0.525091	0.969284
ENSMUSG00000033029	1700088E04Rik	protein_coding	15	RIKEN cDNA 1700088E04 gene	C22orf23	176.282	0.170702	0.056082	0.274008	0.71983	0.9885
ENSMUSG00000092499	1700092C10Rik	lncRNA	14	RIKEN cDNA 1700092C10 gene		5.36409	-1.41804	-0.0551203	0.328609	0.377804
ENSMUSG00000101856	1700096K18Rik	lncRNA	5	RIKEN cDNA 1700096K18 gene		78.6014	-0.980052	-0.224973	0.382611	0.138124	0.711181
ENSMUSG00000097675	1700101I11Rik	lncRNA	6	RIKEN cDNA 1700101I11 gene		5.45185	0.350282	0.0146363	0.321554	0.824946
ENSMUSG00000116852	1700102H20Rik	lncRNA	17	RIKEN cDNA 1700102H20 gene		8.18962	-0.959689	-0.0548081	0.325138	0.468457	0.953662
ENSMUSG00000032611	1700102P08Rik	protein_coding	9	RIKEN cDNA 1700102P08 gene	C3orf62	10.4527	0.621798	0.0452881	0.320288	0.597519	0.983917
ENSMUSG00000099923	1700105P06Rik	lncRNA	19	RIKEN cDNA 1700105P06 gene		1.79752	2.28048	0.0211653	0.327612	0.48237
ENSMUSG00000101009	1700108F19Rik	lncRNA	14	RIKEN cDNA 1700108F19 gene		4.04405	-1.6351	-0.0456234	0.328386	0.389358
ENSMUSG00000008307	1700109H08Rik	protein_coding	5	RIKEN cDNA 1700109H08 gene		35.0588	-0.0696298	-0.00882915	0.305228	0.933321	0.994709
ENSMUSG00000099384	1700110C19Rik	lncRNA	17	RIKEN cDNA 1700110C19 gene		2.99476	2.15845	0.0372773	0.328631	0.371993
ENSMUSG00000087047	1700110K17Rik	lncRNA	9	RIKEN cDNA 1700110K17 gene		46.1261	-1.08795	-0.1825	0.366549	0.160657	0.751956
ENSMUSG00000091329	1700112D23Rik	lncRNA	3	RIKEN cDNA 1700112D23 gene		3.13553	-2.04944	-0.0453022	0.329374	0.333774
ENSMUSG00000096935	1700113A16Rik	lncRNA	3	RIKEN cDNA 1700113A16 gene		36.2518	-0.0280654	-0.00429764	0.298538	0.969002	0.998311
ENSMUSG00000112028	1700113B09Rik	lncRNA	10	RIKEN cDNA 1700113B09 gene		4.31037	-2.7019	-0.0663109	0.334759	0.173931
ENSMUSG00000100599	1700120C14Rik	lncRNA	15	RIKEN cDNA 1700120C14 gene		22.228	-0.271751	-0.0342251	0.30859	0.751717	0.9885
ENSMUSG00000087685	1700122E12Rik	lncRNA	8	RIKEN cDNA 1700122E12 gene		3.58251	2.45309	0.052331	0.331174	0.259659
ENSMUSG00000085614	1700123M08Rik	lncRNA	4	RIKEN cDNA 1700123M08 gene		35.325	-0.207951	-0.0369548	0.299404	0.766959	0.9885
ENSMUSG00000040822	1700123O20Rik	protein_coding	14	RIKEN cDNA 1700123O20 gene	C14orf119	1414.07	-0.194709	-0.0855647	0.254256	0.604615	0.984163
ENSMUSG00000099354	1700124L16Rik	lncRNA	6	RIKEN cDNA 1700124L16 gene		4.8081	-0.947146	-0.0347647	0.324636	0.569694
ENSMUSG00000100094	1810008I18Rik	lncRNA	7	RIKEN cDNA 1810008I18 gene		108.717	-1.0824	-0.528934	0.552611	0.0324159	0.346448
ENSMUSG00000071653	1810009A15Rik	protein_coding	19	RIKEN cDNA 1810009A15 gene	C11orf98	218.42	-0.0982326	-0.0366137	0.260316	0.815752	0.988876
ENSMUSG00000078607	1810010H24Rik	protein_coding	11	RIKEN cDNA 1810010H24 gene	C17orf58	56.6816	-0.345616	-0.0818078	0.297659	0.561304	0.979143
ENSMUSG00000099825	1810012K16Rik	lncRNA	8	RIKEN cDNA 1810012K16 gene		4.08752	-0.245159	-0.00728825	0.322935	0.894443
ENSMUSG00000121489	1810014B01Rik	lncRNA	10	RIKEN cDNA 1810014B01 gene		119.83	-0.0218508	-0.00633433	0.274434	0.965222	0.998311
ENSMUSG00000106838	1810017P11Rik	TEC	5	RIKEN cDNA 1810017P11 gene		29.4061	-1.92333	-0.25783	0.4616	0.036792	0.374323
ENSMUSG00000086390	1810019D21Rik	lncRNA	8	RIKEN cDNA 1810019D21 gene		688.921	-0.377685	-0.163645	0.279656	0.340293	0.910563
ENSMUSG00000097115	1810019N24Rik	lncRNA	7	RIKEN cDNA 1810019N24 gene		5.2765	-0.0466422	-0.00161208	0.321195	0.976713
ENSMUSG00000087331	1810021B22Rik	lncRNA	15	RIKEN cDNA 1810021B22 gene		57.9806	-0.119755	-0.0234989	0.294108	0.855107	0.989642
ENSMUSG00000044145	1810024B03Rik	protein_coding	2	RIKEN cDNA 1810024B03 gene		44.49	-0.23515	-0.0425438	0.299729	0.735639	0.9885
ENSMUSG00000044148	1810030O07Rik	protein_coding	X	RIKEN cDNA 1810030O07 gene	CXorf38	891.683	-0.167779	-0.0747792	0.249774	0.647554	0.9885
ENSMUSG00000097101	1810034E14Rik	lncRNA	13	RIKEN cDNA 1810034E14 gene		29.3007	-0.534717	-0.0853763	0.314509	0.482276	0.957855
ENSMUSG00000054091	1810037I17Rik	protein_coding	3	RIKEN cDNA 1810037I17 gene	C4orf3	4629.13	-1.21851	-0.594797	0.643563	0.0241931	0.288601
ENSMUSG00000102112	1810041H14Rik	lncRNA	14	RIKEN cDNA 1810041H14 gene		11.8258	0.165767	0.0138632	0.314669	0.880549	0.989642
ENSMUSG00000100680	1810044D09Rik	lncRNA	6	RIKEN cDNA 1810044D09 gene		56.7428	-0.712216	-0.134955	0.329502	0.309905	0.89222
ENSMUSG00000116846	1810044K17Rik	lncRNA	16	RIKEN cDNA 1810044K17 gene		3.16676	-5.35761	-0.0648976	0.336725	0.0363743
ENSMUSG00000035372	1810055G02Rik	protein_coding	19	RIKEN cDNA 1810055G02 gene	C11orf24	709.703	-0.11747	-0.0496009	0.251099	0.758127	0.9885
ENSMUSG00000117861	1810058N15Rik	lncRNA	19	RIKEN cDNA 1810058N15 gene		15.3782	0.238533	0.0224487	0.313427	0.817077	0.989409
ENSMUSG00000108207	1810059H22Rik	lncRNA	5	RIKEN cDNA 1810059H22 gene		18.58	-0.0497693	-0.0051061	0.309201	0.957316	0.998074
ENSMUSG00000027713	1810062G17Rik	protein_coding	3	RIKEN cDNA 1810062G17 gene		21.6085	-0.500939	-0.0590423	0.314926	0.576823	0.981865
ENSMUSG00000084925	1810062O18Rik	lncRNA	14	RIKEN cDNA 1810062O18 gene		10.8467	0.112927	0.00890232	0.315416	0.921675	0.993604
ENSMUSG00000090925	1810064F22Rik	lncRNA	9	RIKEN cDNA 1810064F22 gene		38.9145	0.841054	0.166521	0.346309	0.228786	0.83102
ENSMUSG00000087165	2010001A14Rik	lncRNA	11	RIKEN cDNA 2010001A14 gene		132.57	-0.275633	-0.0708256	0.290539	0.62311	0.986692
ENSMUSG00000051606	2010001K21Rik	lncRNA	13	RIKEN cDNA 2010001K21 gene		61.1573	-2.09662	-1.59719	0.770321	0.00137152	0.0378327
ENSMUSG00000120952	2010002M09Rik	lncRNA	3	RIKEN cDNA 2010002M09 gene		28.1802	-0.926292	-0.138609	0.341036	0.251601	0.848489
ENSMUSG00000042041	2010003K11Rik	protein_coding	19	RIKEN cDNA 2010003K11 gene	C11orf86	88.9857	-3.53106	-3.26954	0.68368	7.74471e-08	1.09319e-05
ENSMUSG00000120250	2010004M13Rik	lncRNA	7	RIKEN cDNA 2010004M13 gene		91.7478	-1.28316	-0.434877	0.603335	0.0386061	0.38552
ENSMUSG00000044694	2010007H06Rik	lncRNA	9	RIKEN cDNA 2010007H06 gene		307.889	0.656852	0.325975	0.350146	0.10438	0.632659
ENSMUSG00000107761	2010008C14Rik	TEC	6	RIKEN cDNA 2010008C14 gene		2.41591	-2.07516	-0.0303094	0.327923	0.421568
ENSMUSG00000091575	2010016I18Rik	lncRNA	3	RIKEN cDNA 2010016I18 gene		43.0368	-1.45564	-0.350073	0.54395	0.0428222	0.408361
ENSMUSG00000029384	2010109A12Rik	protein_coding	5	RIKEN cDNA 2010109A12 gene		6.25899	-0.658699	-0.0262631	0.322837	0.680556
ENSMUSG00000097755	2010110K18Rik	lncRNA	18	RIKEN cDNA 2010110K18 gene		19.2904	-0.977977	-0.117345	0.33626	0.280244	0.871515
ENSMUSG00000063018	2010204K13Rik	lncRNA	X	RIKEN cDNA 2010204K13 gene		191.867	-0.0743109	-0.0237743	0.269634	0.874442	0.989642
ENSMUSG00000074829	2010315B03Rik	protein_coding	9	RIKEN cDNA 2010315B03 gene		395.599	-0.0791889	-0.0309987	0.255379	0.844303	0.989642
ENSMUSG00000100691	2010320M18Rik	lncRNA	8	RIKEN cDNA 2010320M18 gene		301.302	-0.14544	-0.0508774	0.267271	0.74438	0.9885
ENSMUSG00000030587	2200002D01Rik	protein_coding	7	RIKEN cDNA 2200002D01 gene	C19orf33	5372.33	-1.74723	-1.47808	0.505069	0.000167883	0.00719126
ENSMUSG00000013083	2200002J24Rik	protein_coding	7	RIKEN cDNA 2200002J24 gene		14.466	-0.33642	-0.0309814	0.314236	0.742392	0.9885
ENSMUSG00000116929	2210009P08Rik	TEC	16	RIKEN cDNA 2210009P08 gene		339.215	-2.19985	-1.93873	0.549753	1.8679e-05	0.00118487
ENSMUSG00000021550	2210016F16Rik	protein_coding	13	RIKEN cDNA 2210016F16 gene	C9orf64	909.477	-0.572547	-0.269962	0.32237	0.152154	0.742894
ENSMUSG00000029559	2210016L21Rik	protein_coding	5	RIKEN cDNA 2210016L21 gene	C12orf43	1013.73	-0.165586	-0.0738425	0.24958	0.651711	0.9885
ENSMUSG00000113800	2210039B01Rik	lncRNA	12	RIKEN cDNA 2210039B01 gene		10.8506	-1.06625	-0.0577209	0.326522	0.43344	0.947873
ENSMUSG00000039563	2210406O10Rik	lncRNA	5	RIKEN cDNA 2210406O10 gene		3.21827	1.44404	0.035093	0.326905	0.483763
ENSMUSG00000087380	2210408F21Rik	lncRNA	6	RIKEN cDNA 2210408F21 gene		79.9999	-0.210601	-0.0530499	0.287807	0.709401	0.9885
ENSMUSG00000071252	2210408I21Rik	protein_coding	13	RIKEN cDNA 2210408I21 gene	KIAA0825	89.6465	0.188666	0.0506478	0.285339	0.731255	0.9885
ENSMUSG00000086494	2210417A02Rik	lncRNA	5	RIKEN cDNA 2210417A02 gene		6.90966	-0.431196	-0.0205651	0.320817	0.767309	0.9885
ENSMUSG00000032403	2300009A05Rik	protein_coding	9	RIKEN cDNA 2300009A05 gene	C15orf61	132.83	-0.0482621	-0.0147164	0.27132	0.920243	0.993604
ENSMUSG00000097354	2310001H17Rik	lncRNA	6	RIKEN cDNA 2310001H17 gene		88.1983	0.440639	0.112792	0.304515	0.444934	0.947873
ENSMUSG00000097178	2310002F09Rik	lncRNA	7	RIKEN cDNA 2310002F09 gene		12.0084	0.636999	0.0431389	0.320816	0.603774	0.984163
ENSMUSG00000110916	2310003N18Rik	lncRNA	9	RIKEN cDNA 2310003N18 gene		3.75953	-2.99335	-0.066475	0.335158	0.151802
ENSMUSG00000100335	2310008N11Rik	lncRNA	8	RIKEN cDNA 2310008N11 gene		7.17437	2.07526	0.0819579	0.337351	0.194277	0.797048
ENSMUSG00000079283	2310009B15Rik	protein_coding	1	RIKEN cDNA 2310009B15 gene	C1orf53	486.595	-1.05061	-0.459601	0.525562	0.042753	0.408198
ENSMUSG00000097162	2310010J17Rik	lncRNA	7	RIKEN cDNA 2310010J17 gene		46.2389	-0.643793	-0.0960226	0.320551	0.417549	0.94758
ENSMUSG00000020133	2310011J03Rik	protein_coding	10	RIKEN cDNA 2310011J03 gene	C19orf25	1372.99	-0.265897	-0.116713	0.261736	0.484727	0.958872
ENSMUSG00000085945	2310014F06Rik	lncRNA	7	RIKEN cDNA 2310014F06 gene		6.97338	0.368284	0.0182262	0.320552	0.799099	0.9885
ENSMUSG00000097729	2310015A10Rik	lncRNA	12	RIKEN cDNA 2310015A10 gene		174.445	0.597085	0.228375	0.330816	0.198966	0.801946
ENSMUSG00000070574	2310016G11Rik	lncRNA	7	RIKEN cDNA 2310016G11 gene		27.6603	-3.09068	-2.37167	1.11716	0.000977467	0.0290056
ENSMUSG00000049643	2310022A10Rik	protein_coding	7	RIKEN cDNA 2310022A10 gene	C19orf47	468.297	0.00738489	0.00370404	0.249368	0.984661	0.998311
ENSMUSG00000031983	2310022B05Rik	protein_coding	8	RIKEN cDNA 2310022B05 gene	C1orf198	1409.34	0.0793551	0.0366027	0.244123	0.82631	0.989642
ENSMUSG00000032062	2310030G06Rik	protein_coding	9	RIKEN cDNA 2310030G06 gene	C11orf52	979.216	-0.279435	-0.123296	0.262442	0.459938	0.9497
ENSMUSG00000020441	2310033P09Rik	protein_coding	11	RIKEN cDNA 2310033P09 gene	C1orf35	474.265	-0.598389	-0.249293	0.331303	0.172572	0.76683
ENSMUSG00000099655	2310034G01Rik	protein_coding	19	RIKEN cDNA 2310034G01 gene		30.4681	-0.102052	-0.0141986	0.30394	0.89911	0.991265
ENSMUSG00000062619	2310039H08Rik	protein_coding	17	RIKEN cDNA 2310039H08 gene	C6orf226	271.519	-0.846427	-0.361962	0.419923	0.0767003	0.545277
ENSMUSG00000101655	2310040G24Rik	lncRNA	6	RIKEN cDNA 2310040G24 gene		65.2308	-0.425266	-0.0972866	0.304233	0.487032	0.95961
ENSMUSG00000097768	2310043M15Rik	lncRNA	16	RIKEN cDNA 2310043M15 gene		292.43	1.35979	1.02514	0.517422	0.00279272	0.0652107
ENSMUSG00000108732	2310043P16Rik	TEC	7	RIKEN cDNA 2310043P16 gene		7.47885	0.126025	0.00723796	0.318896	0.92639	0.994344
ENSMUSG00000120507	2310047K21Rik	lncRNA	2	RIKEN cDNA 2310047K21 gene		45.3872	0.338342	0.0673613	0.301972	0.61264	0.985868
ENSMUSG00000040177	2310057M21Rik	protein_coding	7	RIKEN cDNA 2310057M21 gene	C10orf88,C10orf88B	313.102	0.0288978	0.0119277	0.256033	0.94371	0.996231
ENSMUSG00000085379	2310058D17Rik	lncRNA	11	RIKEN cDNA 2310058D17 gene		116.293	0.0677258	0.017485	0.284654	0.905518	0.991802
ENSMUSG00000050705	2310061I04Rik	protein_coding	17	RIKEN cDNA 2310061I04 gene	C6orf136	539.214	0.00284022	0.00198918	0.249012	0.994081	0.998593
ENSMUSG00000100084	2310068J16Rik	lncRNA	15	RIKEN cDNA 2310068J16 gene		6.44537	-0.129905	-0.0055548	0.320469	0.931256	0.994709
ENSMUSG00000100291	2310069B03Rik	lncRNA	6	RIKEN cDNA 2310069B03 gene		14.6491	0.508445	0.0370155	0.318874	0.667192	0.9885
ENSMUSG00000105858	2310074N15Rik	lncRNA	5	RIKEN cDNA 2310074N15 gene		3.84404	-0.505197	-0.0148933	0.323476	0.787007
ENSMUSG00000045411	2410002F23Rik	protein_coding	7	RIKEN cDNA 2410002F23 gene	C19orf48	1406.24	0.658086	0.338166	0.349386	0.0957339	0.606976
ENSMUSG00000036873	2410004B18Rik	protein_coding	3	RIKEN cDNA 2410004B18 gene	C1orf52	499.107	-0.357969	-0.142289	0.280978	0.394682	0.93777
ENSMUSG00000071398	2410004P03Rik	protein_coding	12	RIKEN cDNA 2410004P03 gene	C2orf50	2.9347	-0.0788139	-0.00133887	0.324721	0.973138
ENSMUSG00000086841	2410006H16Rik	lncRNA	11	RIKEN cDNA 2410006H16 gene		2683.7	-1.01083	-0.448192	0.505987	0.0464436	0.422333
ENSMUSG00000038311	2410017I17Rik	lncRNA	17	RIKEN cDNA 2410017I17 gene		9.50091	-0.540302	-0.0315508	0.320302	0.68061	0.9885
ENSMUSG00000100017	2410022M11Rik	lncRNA	14	RIKEN cDNA 2410022M11 gene		130.04	-0.613445	-0.180605	0.327996	0.25764	0.855655
ENSMUSG00000096917	2500002B13Rik	lncRNA	8	RIKEN cDNA 2500002B13 gene		138.965	-0.490951	-0.161187	0.307714	0.320585	0.897533
ENSMUSG00000073236	2500004C02Rik	lncRNA	2	RIKEN cDNA 2500004C02 gene		49.6159	0.32123	0.0711582	0.29849	0.607139	0.984163
ENSMUSG00000071632	2510002D24Rik	protein_coding	16	RIKEN cDNA 2510002D24 gene	C22orf39	563.499	-0.714876	-0.342084	0.370105	0.0905306	0.591202
ENSMUSG00000043391	2510009E07Rik	protein_coding	16	RIKEN cDNA 2510009E07 gene	C3orf70	10.5185	0.0692634	0.00521419	0.316235	0.953711	0.997743
ENSMUSG00000106825	2510016D11Rik	TEC	5	RIKEN cDNA 2510016D11 gene		16.4262	-0.917916	-0.0973266	0.329955	0.340501	0.910563
ENSMUSG00000104891	2510017J16Rik	lncRNA	5	RIKEN cDNA 2510017J16 gene		5.19185	-1.18007	-0.0420248	0.326196	0.484918
ENSMUSG00000044496	2510039O18Rik	protein_coding	4	RIKEN cDNA 2510039O18 gene	KIAA2013	2662.74	-0.228855	-0.104794	0.253645	0.529127	0.970611
ENSMUSG00000066175	2510046G10Rik	lncRNA	7	RIKEN cDNA 2510046G10 gene		19.8524	-0.25756	-0.029296	0.310116	0.777174	0.9885
ENSMUSG00000071793	2610005L07Rik	transcribed_unprocessed_pseudogene	8	RIKEN cDNA 2610005L07 gene		14.8785	0.626677	0.0614322	0.319456	0.532674	0.972153
ENSMUSG00000121345	2610005L07Rik	lncRNA	8	cadherin 11 pseudogene		65.2312	0.86244	0.165572	0.347519	0.224362	0.826005
ENSMUSG00000060301	2610008E11Rik	protein_coding	10	RIKEN cDNA 2610008E11 gene		363.061	0.767669	0.426816	0.387953	0.0539658	0.459345
ENSMUSG00000107909	2610017A05Rik	TEC	6	RIKEN cDNA 2610017A05 gene		13.9141	-0.225922	-0.0197471	0.313739	0.829677	0.989642
ENSMUSG00000097537	2610020C07Rik	lncRNA	16	RIKEN cDNA 2610020C07 gene		16.3139	-0.0948053	-0.00949308	0.310414	0.921295	0.993604
ENSMUSG00000091474	2610021A01Rik	protein_coding	7	RIKEN cDNA 2610021A01 gene		426.48	0.306388	0.11937	0.275671	0.470836	0.954731
ENSMUSG00000110997	2610028D06Rik	TEC	9	RIKEN cDNA 2610028D06 gene		1.9067	2.38668	0.0283041	0.328019	0.40953
ENSMUSG00000120681	2610029K11Rik	lncRNA	17	RIKEN cDNA 2610029K11 gene		116.913	-0.775449	-0.27039	0.375276	0.132319	0.699007
ENSMUSG00000087259	2610035D17Rik	lncRNA	11	RIKEN cDNA 2610035D17 gene		471.286	-0.497792	-0.173741	0.309173	0.298748	0.884479
ENSMUSG00000097536	2610037D02Rik	lncRNA	15	RIKEN cDNA 2610037D02 gene		32.6834	-0.498769	-0.0569201	0.315138	0.586055	0.982541
ENSMUSG00000071302	2610044O15Rik8	protein_coding	8	RIKEN cDNA 2610044O15 gene		285.759	0.105591	0.0422143	0.257498	0.795819	0.9885
ENSMUSG00000079671	2610203C22Rik	lncRNA	1	RIKEN cDNA 2610203C22 gene		12.1317	1.70837	0.0931679	0.339017	0.206512	0.806589
ENSMUSG00000085236	2610206C17Rik	lncRNA	7	RIKEN cDNA 2610206C17 gene		7.16404	-0.000790589	0.000274239	0.319081	0.999545	0.999737
ENSMUSG00000100164	2610306M01Rik	lncRNA	6	RIKEN cDNA 2610306M01 gene		138.476	-0.196121	-0.0525833	0.284384	0.716949	0.9885
ENSMUSG00000085936	2610307P16Rik	lncRNA	13	RIKEN cDNA 2610307P16 gene		12.0916	0.735152	0.0578353	0.322084	0.516013	0.967528
ENSMUSG00000114532	2610318M16Rik	lncRNA	14	RIKEN cDNA 2610318M16 gene		8.46457	-0.0620327	-0.00226946	0.320905	0.968497	0.998311
ENSMUSG00000049916	2610318N02Rik	protein_coding	16	RIKEN cDNA 2610318N02 gene		26.0768	-0.818546	-0.112042	0.329991	0.328952	0.904691
ENSMUSG00000085882	2610507I01Rik	lncRNA	11	RIKEN cDNA 2610507I01 gene		239.098	0.159261	0.0578678	0.268082	0.720777	0.9885
ENSMUSG00000103968	2610509F24Rik	TEC	9	RIKEN cDNA 2610509F24 gene		7.10026	3.47362	0.134097	0.364593	0.0385436	0.385141
ENSMUSG00000028536	2610528J11Rik	protein_coding	4	RIKEN cDNA 2610528J11 gene	C1orf210	706.161	-1.29617	-0.998909	0.472998	0.00218514	0.0541721
ENSMUSG00000120907	2700016F22Rik	lncRNA	4	RIKEN cDNA 2700016F22 gene		4.45271	-0.0407117	-0.00116166	0.32221	0.981412
ENSMUSG00000097180	2700038G22Rik	lncRNA	5	RIKEN cDNA 2700038G22 gene		69.6797	0.188911	0.0488013	0.286818	0.737071	0.9885
ENSMUSG00000034601	2700049A03Rik	protein_coding	12	RIKEN cDNA 2700049A03 gene	KIAA0586	429.876	0.403548	0.15054	0.291868	0.368662	0.924512
ENSMUSG00000117042	2700054A10Rik	lncRNA	17	RIKEN cDNA 2700054A10 gene		36.2561	-0.717704	-0.136511	0.330138	0.306296	0.888545
ENSMUSG00000024273	2700062C07Rik	protein_coding	18	RIKEN cDNA 2700062C07 gene	C18orf21	382.443	-0.09448	-0.037931	0.254076	0.811489	0.9885
ENSMUSG00000062198	2700097O09Rik	protein_coding	12	RIKEN cDNA 2700097O09 gene		485.091	-0.610983	-0.235921	0.33361	0.185003	0.783986
ENSMUSG00000121491	2700099C18Rik	lncRNA	17	NDC80 homolog, kinetochore complex component pseudogene		59.2689	0.368539	0.0849117	0.300476	0.546337	0.974279
ENSMUSG00000120224	2810001A02Rik	lncRNA	15	RIKEN cDNA 2810001A02 gene		265.835	-0.752208	-0.221317	0.356347	0.178186	0.774496
ENSMUSG00000087497	2810001G20Rik	lncRNA	11	RIKEN cDNA 2810001G20 gene		108.71	-0.602155	-0.180978	0.326422	0.259811	0.857813
ENSMUSG00000045464	2810002D19Rik	lncRNA	2	RIKEN cDNA 2810002D19 gene		96.6489	0.185504	0.0560348	0.27936	0.713693	0.9885
ENSMUSG00000031984	2810004N23Rik	protein_coding	8	RIKEN cDNA 2810004N23 gene	C1orf131	1220.17	0.188655	0.0841056	0.253251	0.613564	0.985868
ENSMUSG00000099881	2810013P06Rik	lncRNA	8	RIKEN cDNA 2810013P06 gene		234.325	-0.141981	-0.0482187	0.268922	0.755271	0.9885
ENSMUSG00000020491	2810021J22Rik	protein_coding	11	RIKEN cDNA 2810021J22 gene		143.591	0.157416	0.0517893	0.270613	0.732961	0.9885
ENSMUSG00000049881	2810025M15Rik	transcribed_processed_pseudogene	1	RIKEN cDNA 2810025M15 gene		460.501	-0.0929141	-0.031268	0.267446	0.838677	0.989642
ENSMUSG00000096995	2810029C07Rik	lncRNA	12	RIKEN cDNA 2810029C07 gene		39.2566	0.168126	0.0327303	0.296725	0.803327	0.9885
ENSMUSG00000099338	2810030D12Rik	lncRNA	8	RIKEN cDNA 2810030D12 gene		29.2874	-1.54208	-0.209453	0.401338	0.0822199	0.565258
ENSMUSG00000120148	2810036E18Rik	lncRNA	2	RIKEN cDNA 2810036E18 gene		3.13038	-1.23485	-0.0240988	0.326171	0.590152
ENSMUSG00000099034	2810039B14Rik	transcribed_unitary_pseudogene	15	RIKEN cDNA 2810039B14 gene		9.39299	0.789095	0.0518829	0.322964	0.525991	0.969329
ENSMUSG00000099966	2810402E24Rik	lncRNA	14	RIKEN cDNA 2810402E24 gene		275.48	-0.352277	-0.131654	0.283021	0.422604	0.947873
ENSMUSG00000086629	2810403D21Rik	lncRNA	X	RIKEN cDNA 2810403D21 gene		64.2237	-0.388627	-0.0971128	0.299629	0.501202	0.965972
ENSMUSG00000101493	2810405F17Rik	lncRNA	4	RIKEN cDNA 2810405F17 gene		29.7792	-0.578108	-0.0616172	0.317679	0.543102	0.974022
ENSMUSG00000018570	2810408A11Rik	protein_coding	11	RIKEN cDNA 2810408A11 gene		305.028	-0.118727	-0.0354499	0.275466	0.811504	0.9885
ENSMUSG00000087213	2810408I11Rik	lncRNA	1	RIKEN cDNA 2810408I11 gene		94.082	-0.631644	-0.192455	0.332237	0.236246	0.837444
ENSMUSG00000100594	2810414N06Rik	lncRNA	1	RIKEN cDNA 2810414N06 gene		61.2039	-0.330892	-0.0725838	0.298618	0.595184	0.983917
ENSMUSG00000105981	2810428J06Rik	TEC	3	RIKEN cDNA 2810428J06 gene		1.9067	2.38668	0.0283041	0.328019	0.40953
ENSMUSG00000097709	2810429I04Rik	lncRNA	13	RIKEN cDNA 2810429I04 gene		50.4135	0.474909	0.103989	0.309217	0.454697	0.949027
ENSMUSG00000120362	2810449D17Rik	lncRNA	19	RIKEN cDNA 2810449D17 gene		18.897	-0.595349	-0.0623524	0.318227	0.535866	0.972766
ENSMUSG00000100876	2810454H06Rik	lncRNA	6	RIKEN cDNA 2810454H06 gene		10.3757	0.0417024	0.00315717	0.316326	0.972329	0.998311
ENSMUSG00000085030	2810455O05Rik	lncRNA	8	RIKEN cDNA 2810455O05 gene		6.12027	0.320768	0.0147467	0.320895	0.831512
ENSMUSG00000115410	2810457G06Rik	lncRNA	14	RIKEN cDNA 2810457G06 gene		20.4821	-1.27306	-0.137326	0.350469	0.188061	0.788825
ENSMUSG00000026227	2810459M11Rik	protein_coding	1	RIKEN cDNA 2810459M11 gene	C2orf72	2944.68	-0.384895	-0.18566	0.274001	0.290269	0.878153
ENSMUSG00000043833	2900005J15Rik	lncRNA	5	RIKEN cDNA 2900005J15 gene		5.89675	0.553862	0.0231494	0.32228	0.725989
ENSMUSG00000102014	2900009J06Rik	lncRNA	1	RIKEN cDNA 2900009J06 gene		26.8671	-1.97935	-0.353477	0.610129	0.0208554	0.260577
ENSMUSG00000051339	2900026A02Rik	protein_coding	5	RIKEN cDNA 2900026A02 gene	KIAA1671	2902.88	0.488834	0.177792	0.306521	0.291713	0.878339
ENSMUSG00000043993	2900052L18Rik	lncRNA	11	RIKEN cDNA 2900052L18 gene		92.4307	0.309373	0.0743946	0.295594	0.602222	0.984163
ENSMUSG00000107722	2900060B14Rik	lncRNA	1	RIKEN cDNA 2900060B14 gene		4.73163	-0.547931	-0.019144	0.322897	0.748601
ENSMUSG00000113621	2900060N12Rik	lncRNA	12	RIKEN cDNA 2900060N12 gene		6.54795	2.19653	0.0916952	0.340756	0.159827	0.751956
ENSMUSG00000097277	2900076A07Rik	lncRNA	7	RIKEN cDNA 2900076A07 gene		109.402	0.337812	0.0915703	0.294454	0.541691	0.973285
ENSMUSG00000087484	2900089D17Rik	lncRNA	5	RIKEN cDNA 2900089D17 gene		20.9854	1.02573	0.114654	0.336918	0.278902	0.871515
ENSMUSG00000099632	2900093K20Rik	lncRNA	2	RIKEN cDNA 2900093K20 gene		27.6931	-0.34832	-0.039864	0.311595	0.702197	0.9885
ENSMUSG00000070282	3000002C10Rik	transcribed_processed_pseudogene	9	RIKEN cDNA 3000002C10 gene		77.107	0.302814	0.0821953	0.291267	0.580589	0.981865
ENSMUSG00000085355	3010003L21Rik	lncRNA	6	RIKEN cDNA 3010003L21 gene		47.0428	0.149647	0.0323111	0.292801	0.813043	0.9885
ENSMUSG00000026388	3110009E18Rik	protein_coding	1	RIKEN cDNA 3110009E18 gene	C2orf76	77.5839	-0.494679	-0.106018	0.310582	0.440198	0.947873
ENSMUSG00000113331	3110009F21Rik	lncRNA	12	RIKEN cDNA 3110009F21 gene		2.27094	4.40197	0.0422152	0.33128	0.134473
ENSMUSG00000104861	3110039M20Rik	lncRNA	12	RIKEN cDNA 3110039M20 gene		2.81138	-1.98568	-0.0354431	0.32822	0.400259
ENSMUSG00000025102	3110040N11Rik	protein_coding	7	RIKEN cDNA 3110040N11 gene	C15orf40	602.433	-0.637961	-0.25841	0.342229	0.158751	0.751577
ENSMUSG00000097503	3110045C21Rik	lncRNA	1	RIKEN cDNA 3110045C21 gene		71.5202	-0.602827	-0.163139	0.324335	0.288484	0.877347
ENSMUSG00000085642	3110053B16Rik	transcribed_unprocessed_pseudogene	12	RIKEN cDNA 3110053B16 gene		7.90223	-0.457597	-0.0258579	0.319866	0.731155	0.9885
ENSMUSG00000085622	3110056K07Rik	lncRNA	12	RIKEN cDNA 3110056K07 gene		122.907	0.105675	0.0287698	0.282168	0.846453	0.989642
ENSMUSG00000081187	3110067C02Rik	processed_pseudogene	X	RIKEN cDNA 3110067C02 gene		5.33751	0.656369	0.0245254	0.323177	0.694884
ENSMUSG00000074635	3110070M22Rik	lncRNA	13	RIKEN cDNA 3110070M22 gene		16.4036	-1.10748	-0.10468	0.335698	0.280724	0.871714
ENSMUSG00000053553	3110082I17Rik	protein_coding	5	RIKEN cDNA 3110082I17 gene	C7orf50	526.162	0.326879	0.147682	0.269126	0.38928	0.934891
ENSMUSG00000097303	3110083C13Rik	lncRNA	14	RIKEN cDNA 3110083C13 gene		9.26061	2.51367	0.119009	0.353696	0.0862262	0.578831
ENSMUSG00000073590	3222401L13Rik	lncRNA	18	RIKEN cDNA 3222401L13 gene		13.2611	1.10478	0.0940563	0.332951	0.309788	0.89207
ENSMUSG00000063364	3300002I08Rik	protein_coding	2	RIKEN cDNA 3300002I08 gene		17.4793	1.15136	0.121622	0.341801	0.238694	0.838058
ENSMUSG00000120873	3300002P09Rik	lncRNA	10	RIKEN cDNA 3300002P09 gene		66.9846	0.124705	0.0312579	0.286269	0.828365	0.989642
ENSMUSG00000096965	3300005D01Rik	lncRNA	17	RIKEN cDNA 3300005D01 gene		9.89593	-1.33258	-0.0865789	0.333977	0.284239	0.874255
ENSMUSG00000033111	3830406C13Rik	protein_coding	14	RIKEN cDNA 3830406C13 gene	C3orf14	638.116	-0.135091	-0.0549421	0.255279	0.732016	0.9885
ENSMUSG00000071181	3830408C21Rik	lncRNA	13	RIKEN cDNA 3830408C21 gene		17.3893	1.37806	0.143329	0.355138	0.165347	0.758611
ENSMUSG00000101731	3830432H09Rik	lncRNA	1	RIKEN cDNA 3830432H09 gene		2.11652	2.69343	0.0278941	0.328366	0.381793
ENSMUSG00000038917	3930402G23Rik	lncRNA	8	RIKEN cDNA 3930402G23 gene		3.46529	-0.410443	-0.00906848	0.324361	0.849577
ENSMUSG00000120104	4122401K19Rik	lncRNA	19	RIKEN cDNA 4122401K19 gene		69.2444	-1.20396	-0.446737	0.583146	0.0405361	0.395891
ENSMUSG00000075027	4631405J19Rik	lncRNA	2	RIKEN cDNA 4631405J19 gene		9.19997	0.0110739	0.000419929	0.327012	0.998074	0.999349
ENSMUSG00000042579	4632404H12Rik	lncRNA	3	RIKEN cDNA 4632404H12 gene		176.339	0.52698	0.181445	0.314614	0.278892	0.871515
ENSMUSG00000097561	4632411P08Rik	lncRNA	5	RIKEN cDNA 4632411P08 gene		75.2298	-0.525823	-0.148048	0.313437	0.336645	0.909538
ENSMUSG00000074024	4632427E13Rik	lncRNA	7	RIKEN cDNA 4632427E13 gene		57.6197	-0.189524	-0.0406968	0.292929	0.761618	0.9885
ENSMUSG00000097184	4632428C04Rik	lncRNA	16	RIKEN cDNA 4632428C04 gene		19.1198	-0.927086	-0.0912441	0.329095	0.354867	0.921421
ENSMUSG00000097004	4731419I09Rik	lncRNA	3	RIKEN cDNA 4731419I09 gene		12.1283	0.912683	0.0665645	0.325563	0.439157	0.947873
ENSMUSG00000107402	4732416N19Rik	TEC	6	RIKEN cDNA 4732416N19 gene		19.0336	-0.107589	-0.0115828	0.309291	0.907414	0.991802
ENSMUSG00000090031	4732440D04Rik	lncRNA	1	RIKEN cDNA 4732440D04 gene		48.1606	0.11966	0.0172327	0.304771	0.883642	0.989642
ENSMUSG00000053714	4732471J01Rik	lncRNA	7	RIKEN cDNA 4732471J01 gene		31.5638	-0.782084	-0.121597	0.330498	0.319094	0.89659
ENSMUSG00000085421	4732490B19Rik	lncRNA	11	RIKEN cDNA 4732490B19 gene		35.2663	0.896405	0.17483	0.352761	0.206173	0.806024
ENSMUSG00000097350	4732491K20Rik	lncRNA	17	RIKEN cDNA 4732491K20 gene		27.2188	-0.207308	-0.0295293	0.30492	0.795253	0.9885
ENSMUSG00000108456	4732496C06Rik	lncRNA	7	RIKEN cDNA 4732496C06 gene		34.4373	0.311266	0.0497533	0.305599	0.682876	0.9885
ENSMUSG00000097779	4833407H14Rik	lncRNA	19	RIKEN cDNA 4833407H14 gene		59.1111	-0.856313	-0.173718	0.349752	0.213402	0.81351
ENSMUSG00000118132	4833408A19Rik	lncRNA	19	RIKEN cDNA 4833408A19 gene		34.3158	-0.368768	-0.0590049	0.306942	0.624683	0.987123
ENSMUSG00000104950	4833413G10Rik	lncRNA	5	RIKEN cDNA 4833413G10 gene		33.1801	0.757571	0.137229	0.332883	0.296514	0.881634
ENSMUSG00000086015	4833417C18Rik	lncRNA	11	RIKEN cDNA 4833417C18 gene		8.88641	-0.53915	-0.0340111	0.319841	0.667863	0.9885
ENSMUSG00000085287	4833418N02Rik	lncRNA	17	RIKEN cDNA 4833418N02 gene		72.7446	0.153617	0.0390313	0.286303	0.787001	0.9885
ENSMUSG00000062822	4833420G17Rik	protein_coding	13	RIKEN cDNA 4833420G17 gene	C5orf34	1081.62	0.0506334	0.0224739	0.246127	0.89144	0.990067
ENSMUSG00000097074	4833428L15Rik	lncRNA	9	RIKEN cDNA 4833428L15 gene		5.58615	0.460875	0.0198113	0.321754	0.767615
ENSMUSG00000118087	4833438C02Rik	lncRNA	19	RIKEN cDNA 4833438C02 gene		250.011	-0.102034	-0.0384471	0.259636	0.807219	0.9885
ENSMUSG00000025871	4833439L19Rik	protein_coding	13	RIKEN cDNA 4833439L19 gene	KIAA1191	3069.64	-0.316744	-0.155582	0.260112	0.366532	0.922843
ENSMUSG00000103103	4833445I07Rik	lncRNA	9	RIKEN cDNA 4833445I07 gene		51.915	-0.0939663	-0.0200625	0.290612	0.87986	0.989642
ENSMUSG00000120764	4833447P13Rik	lncRNA	6	RIKEN cDNA 4833447P13 gene		28.075	-0.106029	-0.0147374	0.303917	0.895065	0.991178
ENSMUSG00000029828	4921507P07Rik	protein_coding	6	RIKEN cDNA 4921507P07 gene	C7orf31	63.6831	-0.194761	-0.0463867	0.289316	0.739289	0.9885
ENSMUSG00000115829	4921515G04Rik	lncRNA	15	RIKEN cDNA 4921515G04 gene		3.78849	0.00842695	0.000415554	0.324055	0.996864
ENSMUSG00000112652	4921516A02Rik	lncRNA	10	RIKEN cDNA 4921516A02 gene		2.4893	4.52652	0.0496882	0.332684	0.100917
ENSMUSG00000036934	4921524J17Rik	protein_coding	8	RIKEN cDNA 4921524J17 gene	C16orf87	371.308	-0.278126	-0.113314	0.26858	0.492553	0.962596
ENSMUSG00000085704	4921531C22Rik	lncRNA	2	RIKEN cDNA 4921531C22 gene		62.6902	-0.0635079	-0.0144561	0.28695	0.91441	0.992436
ENSMUSG00000110910	4921534A09Rik	TEC	9	RIKEN cDNA 4921534A09 gene		3.72374	0.731221	0.0203105	0.324342	0.707998
ENSMUSG00000020434	4921536K21Rik	protein_coding	11	RIKEN cDNA 4921536K21 gene	C5orf52	65.1586	0.330603	0.0801837	0.296661	0.575526	0.981865
ENSMUSG00000087354	4930404I05Rik	lncRNA	16	RIKEN cDNA 4930404I05 gene		2.41591	-2.07516	-0.0303094	0.327923	0.421568
ENSMUSG00000086638	4930405A21Rik	lncRNA	2	RIKEN cDNA 4930405A21 gene		8.55939	0.26388	0.0150514	0.319099	0.845388	0.989642
ENSMUSG00000085558	4930412C18Rik	lncRNA	4	RIKEN cDNA 4930412C18 gene		11.2536	0.965513	0.074102	0.327147	0.399929	0.941547
ENSMUSG00000110289	4930412F12Rik	TEC	8	RIKEN cDNA 4930412F12 gene		1.80172	2.42191	0.0273866	0.328075	0.418534
ENSMUSG00000051008	4930412M03Rik	lncRNA	11	RIKEN cDNA 4930412M03 gene		6.5799	-1.13254	-0.0527965	0.326585	0.441676	0.947873
ENSMUSG00000087017	4930417H01Rik	lncRNA	2	RIKEN cDNA 4930417H01 gene		6.1898	-3.66336	-0.0871639	0.342807	0.0620739
ENSMUSG00000113303	4930423D22Rik	lncRNA	12	RIKEN cDNA 4930423D22 gene		41.6927	0.468446	0.0957549	0.309315	0.479296	0.956797
ENSMUSG00000121083	4930423K06Rik	lncRNA	15	RIKEN cDNA 4930423K06 gene		67.7194	0.0485116	0.0120159	0.286699	0.934437	0.994868
ENSMUSG00000097323	4930426I24Rik	lncRNA	12	RIKEN cDNA 4930426I24 gene		4.61789	1.0754	0.0358618	0.325465	0.541743
ENSMUSG00000026736	4930426L09Rik	lncRNA	2	RIKEN cDNA 4930426L09 gene		3.91358	0.355258	0.0111951	0.323066	0.847002
ENSMUSG00000046567	4930430F08Rik	protein_coding	10	RIKEN cDNA 4930430F08 gene	C12orf29	232.098	0.283734	0.108107	0.274372	0.51018	0.96714
ENSMUSG00000109147	4930431P19Rik	transcribed_processed_pseudogene	7	RIKEN cDNA 4930431P19 gene		36.4377	-0.462896	-0.0698556	0.311629	0.555718	0.978275
ENSMUSG00000046958	4930432E11Rik	transcribed_unitary_pseudogene	7	RIKEN cDNA 4930432E11 gene		13.0032	-2.37318	-0.136322	0.362546	0.0700188	0.525409
ENSMUSG00000120343	4930434J08Rik	lncRNA	11	RIKEN cDNA 4930434J08 gene		41.9101	-0.0438304	-0.00802585	0.294277	0.947585	0.99655
ENSMUSG00000101905	4930439D14Rik	lncRNA	1	RIKEN cDNA 4930439D14 gene		3.75821	0.394387	0.00969071	0.324143	0.850972
ENSMUSG00000067795	4930444P10Rik	protein_coding	1	RIKEN cDNA 4930444P10 gene	C8orf89	5.52559	1.0412	0.0419493	0.325352	0.514659
ENSMUSG00000102224	4930447F24Rik	lncRNA	9	RIKEN cDNA 4930447F24 gene		51.1824	-1.85663	-0.251911	0.453282	0.0403007	0.394805
ENSMUSG00000113591	4930447K03Rik	lncRNA	13	RIKEN cDNA 4930447K03 gene		2.88477	3.09071	0.0482085	0.331115	0.221396
ENSMUSG00000086824	4930448D08Rik	lncRNA	18	RIKEN cDNA 4930448D08 gene		3.2848	-0.518009	-0.0124806	0.324231	0.8029
ENSMUSG00000105459	4930449I04Rik	TEC	5	RIKEN cDNA 4930449I04 gene		2.31093	-2.17268	-0.0297453	0.328024	0.415845
ENSMUSG00000069223	4930451E10Rik	lncRNA	13	RIKEN cDNA 4930451E10 gene		4.71151	-0.84688	-0.027498	0.324298	0.633194
ENSMUSG00000059920	4930453N24Rik	protein_coding	16	RIKEN cDNA 4930453N24 gene	C3orf38	1102.45	-0.0923716	-0.0408297	0.245718	0.80065	0.9885
ENSMUSG00000085761	4930455G09Rik	lncRNA	4	RIKEN cDNA 4930455G09 gene		11.9796	-2.19361	-0.1206	0.35313	0.100802	0.623026
ENSMUSG00000087611	4930458D05Rik	lncRNA	5	RIKEN cDNA 4930458D05 gene		28.1473	-0.88703	-0.107428	0.331323	0.323176	0.899865
ENSMUSG00000112762	4930459C07Rik	lncRNA	10	RIKEN cDNA 4930459C07 gene		10.8027	-0.912217	-0.0644541	0.325237	0.442773	0.947873
ENSMUSG00000097651	4930461G14Rik	lncRNA	9	RIKEN cDNA 4930461G14 gene		1551.97	-0.671199	-0.387992	0.343311	0.0644712	0.501059
ENSMUSG00000112332	4930466K18Rik	TEC	10	RIKEN cDNA 4930466K18 gene		27.8847	0.565583	0.0749989	0.316835	0.506374	0.966493
ENSMUSG00000085788	4930470G03Rik	lncRNA	13	RIKEN cDNA 4930470G03 gene		5.23091	1.20689	0.0371449	0.326171	0.507691
ENSMUSG00000112716	4930471E19Rik	lncRNA	10	RIKEN cDNA 4930471E19 gene		14.3387	1.53874	0.127631	0.350476	0.167299	0.760934
ENSMUSG00000060029	4930473A02Rik	lncRNA	2	RIKEN cDNA 4930473A02 gene		8.17983	0.491392	0.0285545	0.32015	0.712083	0.9885
ENSMUSG00000086938	4930481A15Rik	lncRNA	19	RIKEN cDNA 4930481A15 gene		15.413	-0.346975	-0.0296487	0.315202	0.74489	0.9885
ENSMUSG00000085956	4930481B07Rik	lncRNA	3	RIKEN cDNA 4930481B07 gene		26.5993	-0.354344	-0.0466701	0.309636	0.673595	0.9885
ENSMUSG00000050345	4930486L24Rik	protein_coding	13	RIKEN cDNA 4930486L24 gene		3.67334	0.773572	0.0183006	0.324861	0.715189
ENSMUSG00000097592	4930500F10Rik	lncRNA	9	RIKEN cDNA 4930500F10 gene		6.51419	-0.359314	-0.0166997	0.320668	0.80742	0.9885
ENSMUSG00000116976	4930500H12Rik	lncRNA	16	RIKEN cDNA 4930500H12 gene		34.7486	-0.848714	-0.105721	0.329815	0.334895	0.908124
ENSMUSG00000044906	4930503L19Rik	protein_coding	18	RIKEN cDNA 4930503L19 gene	C18orf54	101.443	1.07977	0.459363	0.539892	0.0432923	0.411093
ENSMUSG00000040919	4930505A04Rik	protein_coding	11	RIKEN cDNA 4930505A04 gene	C2orf73	2.59509	3.01909	0.0437947	0.330415	0.251684
ENSMUSG00000097690	4930505N22Rik	lncRNA	19	RIKEN cDNA 4930505N22 gene		3.83888	-0.0232108	-0.000409695	0.32337	0.990597
ENSMUSG00000097129	4930507D05Rik	lncRNA	10	RIKEN cDNA 4930507D05 gene		7.79174	0.795901	0.042809	0.323168	0.565073	0.979485
ENSMUSG00000096959	4930509G22Rik	lncRNA	16	RIKEN cDNA 4930509G22 gene		11.7556	-0.614298	-0.047324	0.319775	0.587513	0.982541
ENSMUSG00000106741	4930513D17Rik	lncRNA	5	RIKEN cDNA 4930513D17 gene		4.72743	-0.604828	-0.0219263	0.322953	0.718626
ENSMUSG00000074136	4930513N10Rik	lncRNA	8	RIKEN cDNA 4930513N10 gene		29.8391	0.157531	0.0245252	0.302978	0.838567	0.989642
ENSMUSG00000092183	4930515G01Rik	lncRNA	5	RIKEN cDNA 4930515G01 gene		23.0189	-0.319032	-0.0427396	0.3085	0.701267	0.9885
ENSMUSG00000111246	4930517E14Rik	lncRNA	9	Riken cDNA 4930517E14 gene		7.24567	-0.522107	-0.0262866	0.320995	0.711429	0.9885
ENSMUSG00000074629	4930518I15Rik	TEC	2	RIKEN cDNA 4930518I15 gene		24.9474	0.475278	0.0588537	0.314135	0.590851	0.982541
ENSMUSG00000097602	4930519P11Rik	lncRNA	2	RIKEN cDNA 4930519P11 gene		7.36067	-0.773995	-0.038318	0.322981	0.588528	0.982541
ENSMUSG00000074039	4930520O04Rik	lncRNA	9	RIKEN cDNA 4930520O04 gene		5.42944	-0.745919	-0.0278843	0.323483	0.650984
ENSMUSG00000072762	4930522L14Rik	protein_coding	5	RIKEN cDNA 4930522L14 gene		95.0866	0.30986	0.0944135	0.2876	0.541546	0.973285
ENSMUSG00000090394	4930523C07Rik	protein_coding	1	RIKEN cDNA 4930523C07 gene	KIAA0040	1269.08	-0.447662	-0.197954	0.292597	0.261993	0.860747
ENSMUSG00000090207	4930524O07Rik	lncRNA	9	RIKEN cDNA 4930524O07 gene		14.6716	-0.284729	-0.0267872	0.313335	0.778236	0.9885
ENSMUSG00000097276	4930525G20Rik	lncRNA	13	RIKEN cDNA 4930525G20 gene		8.75174	0.286635	0.017624	0.318524	0.824673	0.989642
ENSMUSG00000085521	4930526A20Rik	transcribed_processed_pseudogene	17	RIKEN cDNA 4930526A20 gene		18.2504	-0.328618	-0.0365459	0.311624	0.721756	0.9885
ENSMUSG00000097032	4930539J05Rik	lncRNA	3	RIKEN cDNA 4930539J05 gene		10.3933	0.0243351	0.00219496	0.316034	0.983675	0.998311
ENSMUSG00000097890	4930547M16Rik	lncRNA	10	RIKEN cDNA 4930547M16 gene		8.4452	0.349676	0.0213877	0.318867	0.787694	0.9885
ENSMUSG00000034493	4930556J24Rik	protein_coding	11	RIKEN cDNA 4930556J24 gene		5.27135	0.307458	0.0128348	0.321476	0.846531
ENSMUSG00000096971	4930556M19Rik	lncRNA	15	RIKEN cDNA 4930556M19 gene		68.6132	0.747089	0.206392	0.351351	0.197944	0.801793
ENSMUSG00000097519	4930558J18Rik	lncRNA	1	RIKEN cDNA 4930558J18 gene		17.1027	-0.488758	-0.0495294	0.315809	0.615904	0.986141
ENSMUSG00000120382	4930558N01Rik	lncRNA	7	RIKEN cDNA 4930558N01 gene		55.3034	-0.140643	-0.0221643	0.30114	0.851033	0.989642
ENSMUSG00000053574	4930563E22Rik	protein_coding	11	RIKEN cDNA 4930563E22 gene	C17orf100	9.82677	1.48799	0.0967896	0.338274	0.235989	0.837206
ENSMUSG00000087440	4930577N17Rik	TEC	3	RIKEN cDNA 4930577N17 gene		53.4976	-0.735968	-0.175813	0.340864	0.236734	0.837856
ENSMUSG00000027811	4930579G24Rik	protein_coding	3	RIKEN cDNA 4930579G24 gene	C4orf46	201.528	-0.109358	-0.0358111	0.269739	0.81435	0.9885
ENSMUSG00000051074	4930579K19Rik	lncRNA	9	RIKEN cDNA 4930579K19 gene		21.0984	-0.314967	-0.0330536	0.312194	0.741068	0.9885
ENSMUSG00000070315	4930581F22Rik	lncRNA	9	RIKEN cDNA 4930581F22 gene		138.273	0.447116	0.129825	0.30352	0.402139	0.94318
ENSMUSG00000107195	4930589O11Rik	TEC	5	RIKEN cDNA 4930589O11 gene		10.2786	-0.682639	-0.0439561	0.32138	0.583636	0.982541
ENSMUSG00000034063	4930590J08Rik	protein_coding	6	RIKEN cDNA 4930590J08 gene	C3orf20	5.5317	0.279857	0.0107435	0.321955	0.866108
ENSMUSG00000075463	4930594M22Rik	lncRNA	14	RIKEN cDNA 4930594M22 gene		10.1311	1.01376	0.0646106	0.326663	0.420675	0.947873
ENSMUSG00000031938	4931406C07Rik	protein_coding	9	RIKEN cDNA 4931406C07 gene	C11orf54	1438.15	-0.463704	-0.237363	0.287927	0.195449	0.797452
ENSMUSG00000120174	4931408D14Rik	lncRNA	19	RIKEN cDNA 4931408D14 gene		12.733	0.92725	0.0787559	0.32715	0.394258	0.93777
ENSMUSG00000022179	4931414P19Rik	protein_coding	14	RIKEN cDNA 4931414P19 gene	C14orf93	287.981	-0.00988131	-0.00333214	0.255154	0.980598	0.998311
ENSMUSG00000054910	4931415C17Rik	lncRNA	8	RIKEN cDNA 4931415C17 gene		2.46079	2.82705	0.0391799	0.329504	0.290092
ENSMUSG00000086727	4931428L18Rik	protein_coding	1	RIKEN cDNA 4931428L18 gene	ALYREF	7.51943	-0.57587	-0.0307043	0.321068	0.67438	0.9885
ENSMUSG00000074580	4931440P22Rik	transcribed_processed_pseudogene	3	RIKEN cDNA 4931440P22 gene		6.39809	0.398983	0.0174153	0.321469	0.7974	0.9885
ENSMUSG00000105881	4932422M17Rik	lncRNA	5	RIKEN cDNA 4932422M17 gene		19.7753	-0.455373	-0.0467665	0.315018	0.638433	0.9885
ENSMUSG00000039851	4932438H23Rik	protein_coding	16	RIKEN cDNA 4932438H23 gene	C21orf62	7.29644	0.675692	0.03455	0.322183	0.63468	0.9885
ENSMUSG00000103321	4933403L11Rik	TEC	2	RIKEN cDNA 4933403L11 gene		2.49526	1.82958	0.0297886	0.327514	0.466077
ENSMUSG00000097908	4933404O12Rik	lncRNA	5	RIKEN cDNA 4933404O12 gene		52.194	0.3147	0.0569682	0.303066	0.655412	0.9885
ENSMUSG00000097852	4933405D12Rik	lncRNA	3	RIKEN cDNA 4933405D12 gene		6.72916	-0.485705	-0.0227879	0.321188	0.741132	0.9885
ENSMUSG00000086209	4933405E24Rik	lncRNA	11	RIKEN cDNA 4933405E24 gene		3.07881	2.08274	0.0451978	0.329332	0.33679
ENSMUSG00000097494	4933406C10Rik	lncRNA	12	RIKEN cDNA 4933406C10 gene		12.9227	0.871278	0.0709134	0.325276	0.433855	0.947873
ENSMUSG00000069713	4933406P04Rik	lncRNA	10	RIKEN cDNA 4933406P04 gene		10.7427	-0.0841702	-0.00607202	0.315364	0.941653	0.996207
ENSMUSG00000087396	4933407K13Rik	lncRNA	X	RIKEN cDNA 4933407K13 gene		79.1146	0.762205	0.237888	0.363359	0.162949	0.753626
ENSMUSG00000090369	4933411K16Rik	protein_coding	19	RIKEN cDNA 4933411K16 gene	C10orf62	4.85622	1.71539	0.0561008	0.330029	0.332199
ENSMUSG00000112627	4933412E12Rik	lncRNA	10	RIKEN cDNA 4933412E12 gene		86.3257	0.491342	0.147463	0.308918	0.350126	0.918197
ENSMUSG00000103006	4933417C20Rik	TEC	1	RIKEN cDNA 4933417C20 gene		4.71748	-1.60057	-0.0467625	0.328431	0.387969
ENSMUSG00000086443	4933421A08Rik	lncRNA	4	RIKEN cDNA 4933421A08 gene		22.7227	-0.563652	-0.0760318	0.316396	0.500245	0.965634
ENSMUSG00000085037	4933421O10Rik	lncRNA	4	RIKEN cDNA 4933421O10 gene		54.6133	0.386521	0.0839872	0.302912	0.543064	0.974022
ENSMUSG00000117450	4933424G05Rik	lncRNA	18	RIKEN cDNA 4933424G05 gene		25.0992	0.0733776	0.0110054	0.303698	0.927132	0.994344
ENSMUSG00000107164	4933425D22Rik	lncRNA	5	RIKEN cDNA 4933425D22 gene		13.3039	-0.646357	-0.0507267	0.320257	0.565036	0.979485
ENSMUSG00000106508	4933425M03Rik	TEC	3	RIKEN cDNA 4933425M03 gene		2.87673	-0.646265	-0.0125864	0.325039	0.779679
ENSMUSG00000020807	4933427D14Rik	protein_coding	11	RIKEN cDNA 4933427D14 gene	KIAA0753	21.3019	0.371347	0.0363022	0.314416	0.711537	0.9885
ENSMUSG00000107877	4933427D14Rik	protein_coding	11	RIKEN cDNA 4933427D14 gene	KIAA0753	20.0436	2.04287	0.246086	0.450087	0.0363749	0.372742
ENSMUSG00000044276	4933427E11Rik	lncRNA	15	RIKEN cDNA 4933427E11 gene		7.03909	-0.327096	-0.0156325	0.320346	0.820862	0.989642
ENSMUSG00000058046	4933430I17Rik	protein_coding	4	RIKEN cDNA 4933430I17 gene	C9orf43	10.5887	-1.06387	-0.0752812	0.328621	0.370307	0.925207
ENSMUSG00000086968	4933431E20Rik	lncRNA	3	RIKEN cDNA 4933431E20 gene		180.54	0.814123	0.395935	0.413048	0.0659635	0.506378
ENSMUSG00000103715	4933431K14Rik	TEC	9	RIKEN cDNA 4933431K14 gene		42.1277	-0.669226	-0.115439	0.323756	0.363275	0.922843
ENSMUSG00000097021	4933433G15Rik	lncRNA	9	RIKEN cDNA 4933433G15 gene		2.51022	4.54492	0.0481617	0.3324	0.104253
ENSMUSG00000117571	4933433H22Rik	lncRNA	17	RIKEN cDNA 4933433H22 gene		2.61041	0.497705	0.00896679	0.325165	0.839192
ENSMUSG00000027942	4933434E20Rik	protein_coding	3	RIKEN cDNA 4933434E20 gene	C1orf43	882.941	-0.405924	-0.168283	0.286949	0.325299	0.901476
ENSMUSG00000104719	4933437G19Rik	TEC	5	RIKEN cDNA 4933437G19 gene		14.1975	-0.878815	-0.0710067	0.325316	0.428159	0.947873
ENSMUSG00000072893	4933439C10Rik	lncRNA	11	RIKEN cDNA 4933439C10 gene		186.742	0.236736	0.0724961	0.281823	0.638072	0.9885
ENSMUSG00000085184	4933439K11Rik	lncRNA	1	RIKEN cDNA 4933439K11 gene		36.4852	0.270273	0.0440762	0.304018	0.719524	0.9885
ENSMUSG00000042087	4933440N22Rik	TEC	6	RIKEN cDNA 4933440N22 gene		39.2463	0.262658	0.0509682	0.299601	0.698616	0.9885
ENSMUSG00000097282	5031415H12Rik	lncRNA	17	RIKEN cDNA 5031415H12 gene		27.7677	1.29453	0.201717	0.386556	0.115762	0.66426
ENSMUSG00000073147	5031425E22Rik	lncRNA	5	RIKEN cDNA 5031425E22 gene		403.216	0.0888241	0.0322054	0.264453	0.840624	0.989642
ENSMUSG00000097885	5031434O11Rik	lncRNA	3	RIKEN cDNA 5031434O11 gene		18.2339	-0.781853	-0.087845	0.324906	0.401197	0.94226
ENSMUSG00000036046	5031439G07Rik	protein_coding	15	RIKEN cDNA 5031439G07 gene	KIAA0930	2856.35	0.319721	0.147848	0.266496	0.390585	0.934891
ENSMUSG00000096932	5033403F01Rik	lncRNA	13	RIKEN cDNA 5033403F01 gene		10.4023	0.63591	0.0461854	0.320503	0.589955	0.982541
ENSMUSG00000106352	5033403H07Rik	lncRNA	5	RIKEN cDNA 5033403H07 gene		11.9529	0.813627	0.0428081	0.32345	0.560798	0.979095
ENSMUSG00000113769	5033406O09Rik	lncRNA	12	RIKEN cDNA 5033406O09 gene		47.3666	-0.730557	-0.131058	0.329838	0.313153	0.893823
ENSMUSG00000097251	5033417F24Rik	lncRNA	1	RIKEN cDNA 5033417F24 gene		11.2762	-0.764446	-0.0562053	0.322471	0.511078	0.96714
ENSMUSG00000111468	5033425B01Rik	TEC	9	RIKEN cDNA 5033425B01 gene		2.93072	-3.754	-0.0533572	0.332894	0.146123
ENSMUSG00000120877	5033425G24Rik	lncRNA	12	RIKEN cDNA 5033425G24 gene		7.64808	0.943971	0.0478094	0.324762	0.507528	0.966698
ENSMUSG00000038152	5033430I15Rik	lncRNA	13	RIKEN cDNA 5033430I15 gene		85.839	0.740269	0.183419	0.343839	0.227357	0.830466
ENSMUSG00000087455	5330411J11Rik	lncRNA	2	RIKEN cDNA 5330411J11 gene		7.55007	-2.13421	-0.0807855	0.337294	0.181219	0.780461
ENSMUSG00000111212	5330432J10Rik	TEC	9	RIKEN cDNA 5330432J10 gene		8.74826	-1.74088	-0.0948086	0.339623	0.19741	0.800678
ENSMUSG00000052291	5330438D12Rik	lncRNA	10	RIKEN cDNA 5330438D12 gene		77.0738	0.086912	0.0204191	0.288907	0.885906	0.989642
ENSMUSG00000097699	5430400D12Rik	lncRNA	7	RIKEN cDNA 5430400D12 gene		4.34787	-0.255387	-0.00836506	0.32247	0.884168
ENSMUSG00000085776	5430402O13Rik	lncRNA	6	RIKEN cDNA 5430402O13 gene		4.84126	0.918486	0.0318305	0.324603	0.596829
ENSMUSG00000072763	5430403G16Rik	protein_coding	5	RIKEN cDNA 5430403G16 gene		28.4078	1.15208	0.164925	0.360092	0.171597	0.766467
ENSMUSG00000109761	5430403N17Rik	lncRNA	8	RIKEN cDNA 5430403N17 gene		19.0652	0.440905	0.0407845	0.316053	0.669653	0.9885
ENSMUSG00000085741	5430405H02Rik	lncRNA	2	RIKEN cDNA 5430405H02 gene		119.601	0.158769	0.0357734	0.29139	0.796594	0.9885
ENSMUSG00000114419	5430414B19Rik	lncRNA	14	RIKEN cDNA 5430414B19 gene		8.08611	-0.229005	-0.0127355	0.318752	0.863531	0.989642
ENSMUSG00000097772	5430416N02Rik	lncRNA	5	RIKEN cDNA 5430416N02 gene		360.722	-0.0966669	-0.0379791	0.256044	0.810795	0.9885
ENSMUSG00000110140	5430421F17Rik	lncRNA	8	RIKEN cDNA 5430421F17 gene		16.6379	1.23206	0.102501	0.337196	0.262462	0.861387
ENSMUSG00000114554	5430425K12Rik	lncRNA	13	RIKEN cDNA 5430425K12 gene		32.2606	-0.601261	-0.0796249	0.318057	0.477618	0.955777
ENSMUSG00000119988	5430427G11Rik	lncRNA	10	RIKEN cDNA 5430427G11 gene		26.3587	-0.00501553	-0.000162599	0.305918	0.995304	0.998593
ENSMUSG00000104684	5430427N15Rik	lncRNA	5	RIKEN cDNA 5430427N15 gene		18.3406	1.13705	0.116841	0.339967	0.250749	0.847256
ENSMUSG00000109953	5430430B14Rik	TEC	8	RIKEN cDNA 5430430B14 gene		18.4729	0.491522	0.0504791	0.31605	0.615388	0.986141
ENSMUSG00000106002	5430434I15Rik	lncRNA	3	RIKEN cDNA 5430434I15 gene		5.95015	-1.45661	-0.0519008	0.328464	0.38585
ENSMUSG00000115548	5430440P10Rik	lncRNA	14	RIKEN cDNA 5430440P10 gene		33.5565	-0.0302082	-0.00448011	0.299703	0.96739	0.998311
ENSMUSG00000087174	5530601H04Rik	lncRNA	X	RIKEN cDNA 5530601H04 gene		373.861	0.22706	0.0952121	0.261959	0.566349	0.980289
ENSMUSG00000087424	5730405O15Rik	lncRNA	X	RIKEN cDNA 5730405O15 gene		12.0532	0.223574	0.0164999	0.316414	0.849681	0.989642
ENSMUSG00000116506	5730414N17Rik	lncRNA	15	RIKEN cDNA 5730414N17 gene		17.811	-0.0908832	-0.009521	0.309584	0.922688	0.993604
ENSMUSG00000099364	5730419F03Rik	lncRNA	1	RIKEN cDNA 5730419F03 gene		8.73855	-0.467389	-0.0285667	0.319402	0.714438	0.9885
ENSMUSG00000097766	5730420D15Rik	lncRNA	10	RIKEN cDNA 5730420D15 gene		2.25634	-2.31722	-0.0269298	0.328024	0.421778
ENSMUSG00000121082	5730424H11Rik	lncRNA	15	RIKEN cDNA 5730424H11 gene		42.1606	0.278469	0.0517105	0.301166	0.689037	0.9885
ENSMUSG00000057181	5730455P16Rik	protein_coding	11	RIKEN cDNA 5730455P16 gene	C17orf75	429.508	0.308488	0.1285	0.27306	0.448868	0.949027
ENSMUSG00000087179	5730471H19Rik	lncRNA	2	RIKEN cDNA 5730471H19 gene		12.4896	0.792915	0.0618071	0.323257	0.484568	0.958872
ENSMUSG00000029089	5730480H06Rik	protein_coding	5	RIKEN cDNA 5730480H06 gene		328.446	0.0803497	0.0330837	0.254468	0.840407	0.989642
ENSMUSG00000116145	5730521K06Rik	TEC	15	RIKEN cDNA 5730521K06 gene		2.54985	1.86486	0.0313694	0.327656	0.449919
ENSMUSG00000110148	5830408C22Rik	lncRNA	8	RIKEN cDNA 5830408C22 gene		121.284	-0.654677	-0.159929	0.32964	0.280423	0.871515
ENSMUSG00000078684	5830417I10Rik	unprocessed_pseudogene	3	RIKEN cDNA 5830417I10 gene		510.49	0.387991	0.120828	0.295064	0.442808	0.947873
ENSMUSG00000113035	5830428M24Rik	lncRNA	12	RIKEN cDNA 5830428M24 gene		27.5945	-0.344118	-0.0492104	0.308036	0.667586	0.9885
ENSMUSG00000084803	5830444B04Rik	lncRNA	4	RIKEN cDNA 5830444B04 gene		27.8016	-0.51044	-0.046156	0.317112	0.622948	0.986692
ENSMUSG00000115007	5830448L01Rik	lncRNA	14	RIKEN cDNA 5830448L01 gene		85.0922	-0.068884	-0.0180986	0.280542	0.898251	0.991265
ENSMUSG00000052658	5830454E08Rik	lncRNA	9	RIKEN cDNA 5830454E08 gene		18.5654	-0.530669	-0.0441149	0.318011	0.624859	0.987123
ENSMUSG00000104830	5830487J09Rik	lncRNA	5	RIKEN cDNA 5830487J09 gene		3.00087	0.551636	0.0130313	0.324447	0.794691
ENSMUSG00000046463	5930403N24Rik	lncRNA	10	RIKEN cDNA 5930403N24 gene		18.5713	-0.490427	-0.0553847	0.314968	0.593483	0.983765
ENSMUSG00000107201	5930420M18Rik	TEC	5	RIKEN cDNA 5930420M18 gene		36.6146	0.461137	0.0854053	0.309772	0.510661	0.96714
ENSMUSG00000106951	5930430L01Rik	lncRNA	5	RIKEN cDNA 5930430L01 gene		84.4535	-0.514638	-0.14563	0.311934	0.344997	0.914622
ENSMUSG00000113056	6030440G07Rik	lncRNA	12	RIKEN cDNA 6030440G07 gene		6.23468	-0.931817	-0.0350332	0.324551	0.57164
ENSMUSG00000097207	6030443J06Rik	lncRNA	5	RIKEN cDNA 6030443J06 gene		24.0779	0.314461	0.0427757	0.308647	0.706337	0.9885
ENSMUSG00000066178	6030445D17Rik	lncRNA	4	RIKEN cDNA 6030445D17 gene		9.57502	-1.00921	-0.0597133	0.326082	0.439044	0.947873
ENSMUSG00000022195	6030458C11Rik	protein_coding	15	RIKEN cDNA 6030458C11 gene	C5orf22	835.317	0.0938944	0.0390231	0.254352	0.812982	0.9885
ENSMUSG00000097577	6230400D17Rik	lncRNA	14	RIKEN cDNA 6230400D17 gene		26.0688	0.239721	0.0337399	0.306509	0.769963	0.9885
ENSMUSG00000120051	6230426M11Rik	lncRNA	12	RIKEN cDNA 6230426M11 gene		21.4526	-0.0854072	-0.00971769	0.307914	0.923811	0.993604
ENSMUSG00000075585	6330403L08Rik	lncRNA	5	RIKEN cDNA 6330403L08 gene		140.167	0.940268	0.384608	0.459411	0.0658744	0.506189
ENSMUSG00000116733	6330408M09Rik	lncRNA	16	RIKEN cDNA 6330408M09 gene		14.6713	0.251456	0.024478	0.313043	0.803419	0.9885
ENSMUSG00000117322	6330415G19Rik	lncRNA	17	RIKEN cDNA 6330415G19 gene		12.0904	-0.324263	-0.0235359	0.316762	0.780849	0.9885
ENSMUSG00000085227	6330418K02Rik	lncRNA	5	RIKEN cDNA 6330418K02 gene		60.4751	-0.338507	-0.0809188	0.296809	0.56635	0.980289
ENSMUSG00000045327	6330549D23Rik	transcribed_processed_pseudogene	3	RIKEN cDNA 6330549D23 gene		25.9702	0.019098	0.00309954	0.304577	0.981464	0.998311
ENSMUSG00000093424	6330562C20Rik	lncRNA	3	RIKEN cDNA 6330562C20 gene		46.6864	-1.01129	-0.23745	0.392173	0.12501	0.684364
ENSMUSG00000102555	6430511E19Rik	TEC	7	RIKEN cDNA 6430511E19 gene		21.5557	0.673084	0.0601673	0.320801	0.523932	0.969284
ENSMUSG00000031824	6430548M08Rik	protein_coding	8	RIKEN cDNA 6430548M08 gene	KIAA0513	184.907	-1.20248	-0.747606	0.572008	0.0127279	0.191273
ENSMUSG00000074646	6430550D23Rik	protein_coding	2	RIKEN cDNA 6430550D23 gene	C20orf173	19.9388	-0.141608	-0.0167506	0.307898	0.872645	0.989642
ENSMUSG00000097828	6430562O15Rik	lncRNA	13	RIKEN cDNA 6430562O15 gene		5.85299	1.30734	0.0528393	0.32777	0.412575
ENSMUSG00000037977	6430571L13Rik	protein_coding	9	RIKEN cDNA 6430571L13 gene	C3orf18	4.11324	1.3274	0.039697	0.326758	0.475021
ENSMUSG00000102545	6430573P05Rik	lncRNA	3	RIKEN cDNA 6430573P05 gene		5.06057	0.561172	0.021953	0.322595	0.731165
ENSMUSG00000097583	6430590A07Rik	lncRNA	3	RIKEN cDNA 6430590A07 gene		8.87491	-1.52252	-0.0768534	0.333246	0.278907	0.871515
ENSMUSG00000085427	6430710C18Rik	lncRNA	2	RIKEN cDNA 6430710C18 gene		5.41642	1.00214	0.0391787	0.325043	0.537267
ENSMUSG00000079499	6530402F18Rik	lncRNA	2	RIKEN cDNA 6530402F18 gene		9.97988	4.00419	0.202665	0.422177	0.00986203	0.160957
ENSMUSG00000121226	6720407P12Rik	lncRNA	11	RIKEN cDNA 6720407P12 gene		5.49016	1.81863	0.0659434	0.332188	0.2767
ENSMUSG00000097375	6720427I07Rik	lncRNA	13	RIKEN cDNA 6720427I07 gene		125.094	-0.1684	-0.031746	0.296548	0.802936	0.9885
ENSMUSG00000097934	6720483E21Rik	lncRNA	1	RIKEN cDNA 6720483E21 gene		7.1079	-0.535016	-0.0264869	0.321173	0.708075	0.9885
ENSMUSG00000072066	6720489N17Rik	protein_coding	13	RIKEN cDNA 6720489N17 gene		34.0744	-0.40274	-0.0659123	0.30793	0.587976	0.982541
ENSMUSG00000103706	6820402A03Rik	TEC	1	RIKEN cDNA 6820402A03 gene		1.53215	3.83357	0.0298101	0.329404	0.253886
ENSMUSG00000071796	6820431F20Rik	transcribed_unprocessed_pseudogene	8	RIKEN cDNA 6820431F20 gene		3.13937	0.826471	0.0205783	0.324842	0.688171
ENSMUSG00000121492	6820431F20Rik	lncRNA	8	cadherin 11 pseudogene		65.8047	0.61193	0.15526	0.324853	0.301719	0.886174
ENSMUSG00000120289	6820445E23Rik	lncRNA	11	RIKEN cDNA 6820445E23 gene		43.5941	-0.742341	-0.13411	0.331132	0.303974	0.886758
ENSMUSG00000102674	8030442B05Rik	lncRNA	2	RIKEN cDNA 8030442B05 gene		9.26465	0.380842	0.0249884	0.318468	0.760614	0.9885
ENSMUSG00000073821	8030451A03Rik	lncRNA	4	RIKEN cDNA 8030451A03 gene		2.44583	0.885774	0.0176659	0.325398	0.700557
ENSMUSG00000110507	8030455M16Rik	lncRNA	8	RIKEN cDNA 8030455M16 gene		2.87401	1.32293	0.0259426	0.326386	0.566173
ENSMUSG00000117768	8030456M14Rik	lncRNA	19	RIKEN cDNA 8030456M14 gene		9.27002	-0.57044	-0.0320027	0.320775	0.670447	0.9885
ENSMUSG00000047466	8030462N17Rik	protein_coding	18	RIKEN cDNA 8030462N17 gene	C18orf25	641.913	0.179496	0.0782011	0.254533	0.637398	0.9885
ENSMUSG00000113432	8430406P12Rik	TEC	13	RIKEN cDNA 8430406P12 gene		5.58054	-0.406293	-0.0167151	0.3216	0.79546
ENSMUSG00000105095	8430422M14Rik	TEC	3	RIKEN cDNA 8430422M14 gene		14.5057	0.458233	0.0438953	0.315991	0.652267	0.9885
ENSMUSG00000034587	8430429K09Rik	lncRNA	11	RIKEN cDNA 8430429K09 gene		122.647	0.542201	0.192839	0.31758	0.257131	0.854992
ENSMUSG00000117431	8430430B14Rik	lncRNA	17	RIKEN cDNA 8430430B14 gene		17.0018	-0.349191	-0.0363518	0.312875	0.715358	0.9885
ENSMUSG00000041878	8430432A02Rik	lncRNA	1	RIKEN cDNA 8430432A02 gene		5.68023	0.0914182	0.00372854	0.321622	0.95606
ENSMUSG00000116953	9030025P20Rik	protein_coding	17	RIKEN cDNA 9030025P20 gene	ERMARD	17.1609	0.175011	0.0192093	0.310536	0.853465	0.989642
ENSMUSG00000116660	9030404E10Rik	lncRNA	16	RIKEN cDNA 9030404E10 gene		19.3395	-0.637123	-0.0648844	0.319484	0.514598	0.967528
ENSMUSG00000097343	9030407P20Rik	lncRNA	7	RIKEN cDNA 9030407P20 gene		78.627	-0.00218632	-4.7006e-05	0.280676	0.99679	0.999149
ENSMUSG00000097691	9030616G12Rik	lncRNA	10	RIKEN cDNA 9030616G12 gene		8.39309	-2.30806	-0.116435	0.351551	0.10091	0.623446
ENSMUSG00000086141	9030622O22Rik	lncRNA	2	RIKEN cDNA 9030622O22 gene	LINC00261	11.9432	-1.14638	-0.0888096	0.332303	0.311785	0.893035
ENSMUSG00000118384	9030625G05Rik	lncRNA	18	RIKEN cDNA 9030625G05 gene		4.03352	1.2135	0.0354875	0.326112	0.518238
ENSMUSG00000120169	9130004C02Rik	lncRNA	9	RIKEN cDNA 9130004C02 gene		65.4893	-0.6468	-0.124442	0.323517	0.349697	0.918197
ENSMUSG00000054951	9130008F23Rik	protein_coding	17	RIKEN cDNA 9130008F23 gene	C6orf141	831.143	-0.776216	-0.426462	0.389401	0.0521876	0.45051
ENSMUSG00000055134	9130017K11Rik	lncRNA	11	RIKEN cDNA 9130017K11 gene		24.8649	0.00812489	0.00160042	0.304225	0.992065	0.998593
ENSMUSG00000030823	9130019O22Rik	protein_coding	7	RIKEN cDNA 9130019O22 gene	ZNF764	140.784	-0.0197744	-0.0059915	0.268231	0.966166	0.998311
ENSMUSG00000062944	9130023H24Rik	protein_coding	7	RIKEN cDNA 9130023H24 gene		288.026	0.143323	0.0575003	0.258913	0.724795	0.9885
ENSMUSG00000087022	9130024F11Rik	lncRNA	1	RIKEN cDNA 9130024F11 gene		6.55523	-0.131921	-0.00585309	0.320208	0.929298	0.994709
ENSMUSG00000086474	9130204K15Rik	lncRNA	11	RIKEN cDNA 9130204K15 gene		4.71939	-3.35507	-0.0913263	0.343663	0.0781922
ENSMUSG00000097386	9130213A22Rik	lncRNA	11	RIKEN cDNA 9130213A22 gene		5.41501	0.124908	0.00537247	0.321171	0.937381
ENSMUSG00000109237	9130214F15Rik	TEC	8	RIKEN cDNA 9130214F15 gene		4.63872	-2.61724	-0.0759225	0.337085	0.153213
ENSMUSG00000090330	9130221H12Rik	lncRNA	7	RIKEN cDNA 9130221H12 gene		163.501	0.00847594	0.00343873	0.266471	0.985218	0.998311
ENSMUSG00000054598	9130230L23Rik	lncRNA	5	RIKEN cDNA 9130230L23 gene		169.962	-1.22509	-0.601488	0.647332	0.0238816	0.286479
ENSMUSG00000092626	9130230N09Rik	lncRNA	11	RIKEN cDNA 9130230N09 gene		33.7672	-0.721384	-0.120311	0.32731	0.337806	0.910069
ENSMUSG00000101892	9130401M01Rik	protein_coding	15	RIKEN cDNA 9130401M01 gene	C8orf76,ZHX1-C8orf76	481.266	-0.0171061	-0.00622291	0.254091	0.966058	0.998311
ENSMUSG00000105851	9130604C24Rik	lncRNA	5	RIKEN cDNA 9130604C24 gene		17.482	-0.39952	-0.0414051	0.313808	0.678175	0.9885
ENSMUSG00000051237	9230109A22Rik	lncRNA	15	RIKEN cDNA 9230109A22 gene		1.47756	3.78259	0.0237395	0.328818	0.310482
ENSMUSG00000087624	9230111E07Rik	lncRNA	2	RIKEN cDNA 9230111E07 gene		33.3263	-0.774263	-0.118568	0.329561	0.327597	0.903819
ENSMUSG00000070461	9230112E08Rik	lncRNA	2	RIKEN cDNA 9230112E08 gene		89.1523	0.612712	0.187298	0.329219	0.24995	0.846565
ENSMUSG00000111761	9230112J17Rik	lncRNA	9	RIKEN cDNA 9230112J17 gene		112.633	0.288149	0.0863603	0.286312	0.573304	0.981841
ENSMUSG00000097145	9230114K14Rik	lncRNA	5	RIKEN cDNA 9230114K14 gene		116.636	0.322598	0.0977577	0.288722	0.52579	0.969284
ENSMUSG00000112489	9230116L04Rik	lncRNA	12	RIKEN cDNA 9230116L04 gene		32.0311	-0.221812	-0.0335119	0.303865	0.773799	0.9885
ENSMUSG00000097403	9230116N13Rik	lncRNA	1	RIKEN cDNA 9230116N13 gene		13.8137	-0.793011	-0.0677765	0.323416	0.461109	0.950677
ENSMUSG00000091050	9330020H09Rik	lncRNA	15	RIKEN cDNA 9330020H09 gene		69.7789	0.0770402	0.0184023	0.287958	0.897526	0.991265
ENSMUSG00000107879	9330102E08Rik	translated_unprocessed_pseudogene	6	RIKEN cDNA 9330102E08 gene		8.9923	0.985407	0.0528555	0.325407	0.474984	0.955777
ENSMUSG00000097842	9330104G04Rik	lncRNA	7	RIKEN cDNA 9330104G04 gene		45.32	-0.134354	-0.0230758	0.298679	0.850391	0.989642
ENSMUSG00000103502	9330121J05Rik	lncRNA	3	RIKEN cDNA 9330121J05 gene		9.75301	-0.696804	-0.0460679	0.321491	0.570147	0.981468
ENSMUSG00000121107	9330133O14Rik	lncRNA	8	RIKEN cDNA 9330133O14 gene		243.288	-0.63065	-0.278002	0.340967	0.141225	0.718002
ENSMUSG00000097781	9330136K24Rik	lncRNA	17	RIKEN cDNA 9330136K24 gene		3.83292	0.789388	0.0232597	0.324359	0.676259
ENSMUSG00000097061	9330151L19Rik	lncRNA	12	RIKEN cDNA 9330151L19 gene		248.004	0.332968	0.11917	0.283248	0.464081	0.952228
ENSMUSG00000056031	9330154J02Rik	lncRNA	9	RIKEN cDNA 9330154J02 gene		7.96302	0.92174	0.0476771	0.324535	0.511851	0.96714
ENSMUSG00000097177	9330159M07Rik	lncRNA	9	RIKEN cDNA 9330159M07 gene		3.66413	1.0071	0.0277686	0.325225	0.603944
ENSMUSG00000072809	9330160F10Rik	lncRNA	11	RIKEN cDNA 9330160F10 gene		23.5885	-0.746531	-0.0980169	0.32502	0.383269	0.934045
ENSMUSG00000055271	9330161L09Rik	TEC	12	RIKEN cDNA 9330161L09 gene		6.24942	0.727846	0.0341527	0.32283	0.623701
ENSMUSG00000086448	9330162012Rik	lncRNA	13	cDNA RIKEN 9330162012 gene		54.9252	0.286555	0.067058	0.295033	0.634102	0.9885
ENSMUSG00000109536	9330162G02Rik	TEC	7	RIKEN cDNA 9330162G02 gene		12.2992	0.423015	0.0357873	0.316592	0.697332	0.9885
ENSMUSG00000115149	9330188P03Rik	lncRNA	14	RIKEN cDNA 9330188P03 gene		41.1904	0.00840598	0.00208431	0.295563	0.99019	0.998593
ENSMUSG00000062704	9430002A10Rik	lncRNA	8	RIKEN cDNA 9430002A10 gene		5.83751	-0.663866	-0.0289753	0.322538	0.663355
ENSMUSG00000059939	9430015G10Rik	protein_coding	4	RIKEN cDNA 9430015G10 gene	C1orf159	417.652	0.269469	0.110823	0.267916	0.505731	0.966493
ENSMUSG00000107709	9430018G01Rik	lncRNA	6	RIKEN cDNA 9430018G01 gene		18.9948	0.881349	0.0919476	0.328294	0.367032	0.923354
ENSMUSG00000120625	9430024F10Rik	lncRNA	12	RIKEN cDNA 9430024F10 gene		6.95394	0.12026	0.00553161	0.320741	0.938008	0.995476
ENSMUSG00000102964	9430034N14Rik	TEC	1	RIKEN cDNA 9430034N14 gene		3.08397	1.26544	0.0295591	0.326194	0.547404
ENSMUSG00000097073	9430037G07Rik	lncRNA	9	RIKEN cDNA 9430037G07 gene		3.22004	0.298233	0.00793262	0.323739	0.88228
ENSMUSG00000102246	9430037O13Rik	TEC	1	RIKEN cDNA 9430037O13 gene		2.8186	1.91381	0.0380932	0.328219	0.397818
ENSMUSG00000040139	9430038I01Rik	protein_coding	7	RIKEN cDNA 9430038I01 gene	C10orf143	146.752	-0.690517	-0.227155	0.348377	0.183078	0.782319
ENSMUSG00000100632	9430060I03Rik	lncRNA	1	RIKEN cDNA 9430060I03 gene		6.50484	-0.114278	-0.00486221	0.320388	0.939609	0.995795
ENSMUSG00000104263	9430062P05Rik	TEC	9	RIKEN cDNA 9430062P05 gene		3.46736	5.00612	0.0688646	0.337623	0.0429431
ENSMUSG00000097360	9430065F17Rik	lncRNA	13	RIKEN cDNA 9430065F17 gene		13.7308	-1.0343	-0.0938259	0.331655	0.323418	0.900145
ENSMUSG00000111088	9430081H08Rik	TEC	9	RIKEN cDNA 9430081H08 gene		31.0722	-0.986933	-0.135972	0.342446	0.242892	0.841365
ENSMUSG00000106164	9430085M18Rik	lncRNA	5	RIKEN cDNA 9430085M18 gene		2.54904	2.87156	0.0409573	0.329771	0.275649
ENSMUSG00000084808	9430091E24Rik	lncRNA	8	RIKEN cDNA 9430091E24 gene		13.0188	0.298095	0.0264128	0.314708	0.778982	0.9885
ENSMUSG00000112150	9530018F02Rik	lncRNA	12	RIKEN cDNA 9530018F02 gene		68.3142	-1.32621	-0.331888	0.504972	0.053497	0.457029
ENSMUSG00000097462	9530026P05Rik	lncRNA	6	RIKEN cDNA 9530026P05 gene		20.2407	-0.709138	-0.0750177	0.321769	0.459578	0.9497
ENSMUSG00000086554	9530034E10Rik	lncRNA	4	RIKEN cDNA 9530034E10 gene		36.3608	-1.41205	-0.143792	0.35651	0.155756	0.748758
ENSMUSG00000097726	9530036O11Rik	lncRNA	5	RIKEN cDNA 9530036O11Rik		17.7223	-1.55042	-0.17834	0.378474	0.103839	0.63109
ENSMUSG00000097858	9530052C20Rik	lncRNA	3	RIKEN cDNA 9530052C20 gene		4.96216	1.1645	0.040155	0.32604	0.500013
ENSMUSG00000078776	9530053A07Rik	protein_coding	7	RIKEN cDNA 9530053A07 gene	FCGBP	342.661	-0.339254	-0.12179	0.2831	0.45184	0.949027
ENSMUSG00000045345	9530056K15Rik	lncRNA	5	RIKEN cDNA 9530056K15 gene		10.6357	-1.22333	-0.0855083	0.332555	0.307643	0.889743
ENSMUSG00000108030	9530062K07Rik	lncRNA	6	RIKEN cDNA 9530062K07 gene		8.02446	0.513255	0.0262296	0.321099	0.719457	0.9885
ENSMUSG00000036275	9530068E07Rik	protein_coding	11	RIKEN cDNA 9530068E07 gene	C5orf15	5560.87	0.255594	0.125322	0.251107	0.459357	0.9497
ENSMUSG00000036411	9530077C05Rik	protein_coding	9	RIKEN cDNA 9530077C05 gene	MATCAP2	19.7613	0.317703	0.0387744	0.310493	0.720424	0.9885
ENSMUSG00000120262	9530077C14Rik	lncRNA	4	RIKEN cDNA 9530077C14 gene		14.6801	-0.662727	-0.0441183	0.321035	0.588422	0.982541
ENSMUSG00000097006	9530082P21Rik	lncRNA	17	RIKEN cDNA 9530082P21 gene		85.6775	-0.869431	-0.314187	0.411031	0.0966569	0.609792
ENSMUSG00000107742	9530085L11Rik	TEC	8	RIKEN cDNA 9530085L11 gene		27.6458	-0.615267	-0.0882198	0.318784	0.448138	0.949027
ENSMUSG00000059027	9630013D21Rik	lncRNA	4	RIKEN cDNA 9630013D21 gene		2.9244	1.2581	0.0287917	0.32617	0.555412
ENSMUSG00000118257	9630014M24Rik	lncRNA	18	RIKEN cDNA 9630014M24 gene		23.3908	1.28702	0.168803	0.366252	0.148006	0.735319
ENSMUSG00000104763	9830132P13Rik	lncRNA	3	RIKEN cDNA 9830132P13 gene		18.2707	-1.7333	-0.183148	0.38563	0.0814754	0.562608
ENSMUSG00000087528	9830144P21Rik	lncRNA	2	RIKEN cDNA 9830144P21 gene		5.18133	0.956735	0.0371295	0.324724	0.558089
ENSMUSG00000096052	9930004E17Rik	lncRNA	14	RIKEN cDNA 9930004E17 gene		10.0766	-1.3983	-0.0966105	0.337316	0.245849	0.844448
ENSMUSG00000044551	9930012K11Rik	protein_coding	14	RIKEN cDNA 9930012K11 gene	C8orf58	386.814	-0.265975	-0.106089	0.268525	0.517386	0.967845
ENSMUSG00000097493	9930014A18Rik	lncRNA	15	RIKEN cDNA 9930014A18 gene		101.679	0.586839	0.193967	0.325907	0.246147	0.844637
ENSMUSG00000115276	9930017N22Rik	TEC	15	RIKEN cDNA 9930017N22 gene		27.7246	-1.2107	-0.196079	0.379368	0.129303	0.693807
ENSMUSG00000046138	9930021J03Rik	protein_coding	19	RIKEN cDNA 9930021J03 gene	KIAA2026	880.993	0.0539078	0.0240558	0.247312	0.885638	0.989642
ENSMUSG00000042976	9930038B18Rik	lncRNA	12	RIKEN cDNA 9930038B18 gene		192.986	-0.304222	-0.107901	0.279542	0.500845	0.965814
ENSMUSG00000044730	9930104L06Rik	protein_coding	4	RIKEN cDNA 9930104L06 gene	C1orf109	294.277	0.176294	0.0674911	0.264475	0.677458	0.9885
ENSMUSG00000069893	9930111J21Rik1	protein_coding	11	RIKEN cDNA 9930111J21 gene 1		40.113	1.1327	0.133829	0.346192	0.218267	0.821427
ENSMUSG00000069892	9930111J21Rik2	protein_coding	11	RIKEN cDNA 9930111J21 gene 2		208.678	-0.122912	-0.0292028	0.286695	0.832059	0.989642
ENSMUSG00000110357	A030001D20Rik	lncRNA	7	RIKEN cDNA A030001D20 gene		40.0587	-0.475757	-0.085358	0.310482	0.502352	0.966432
ENSMUSG00000113880	A030005L19Rik	protein_coding	1	RIKEN cDNA A030005L19 gene		6.02066	-1.2006	-0.0502968	0.326861	0.439872
ENSMUSG00000069136	A130006I12Rik	pseudogene	2	RIKEN cDNA A130006I12 gene		5.96991	0.179584	0.00793438	0.320955	0.908382
ENSMUSG00000079144	A130010J15Rik	protein_coding	1	RIKEN cDNA A130010J15 gene	C1orf74	299.543	-0.306843	-0.127465	0.271055	0.44504	0.947873
ENSMUSG00000097944	A130014A01Rik	lncRNA	8	RIKEN cDNA A130014A01 gene		32.5259	-0.218743	-0.0264512	0.308423	0.80322	0.9885
ENSMUSG00000097643	A130051J06Rik	lncRNA	15	RIKEN cDNA A130051J0 gene		28.6374	0.182851	0.029181	0.302647	0.810176	0.9885
ENSMUSG00000087178	A230056P14Rik	lncRNA	7	RIKEN cDNA A230056P14 gene		28.9273	-0.624558	-0.100853	0.319836	0.411041	0.9437
ENSMUSG00000109394	A230057D06Rik	lncRNA	7	RIKEN cDNA A230057D06 gene		6.7106	-0.144857	-0.00680412	0.319799	0.920028	0.993604
ENSMUSG00000097692	A230060F14Rik	lncRNA	10	RIKEN cDNA A230060F14 gene		3.50876	1.07065	0.0285479	0.325494	0.588926
ENSMUSG00000086877	A230072C01Rik	lncRNA	X	RIKEN cDNA A230072C01 gene		44.6192	-0.312447	-0.0463218	0.306458	0.690561	0.9885
ENSMUSG00000084771	A230072E10Rik	lncRNA	X	RIKEN cDNA A230072E10 gene		29.4963	0.122947	0.01964	0.301959	0.872215	0.989642
ENSMUSG00000087026	A230103J11Rik	lncRNA	8	RIKEN cDNA A230103J11 gene		34.6322	1.10219	0.215472	0.385812	0.130072	0.694832
ENSMUSG00000097292	A230107N01Rik	lncRNA	13	RIKEN cDNA A230107N01 gene		13.3423	0.987755	0.0705314	0.327099	0.407471	0.943487
ENSMUSG00000097915	A330009N23Rik	lncRNA	15	RIKEN cDNA A330009N23 gene		14.7231	0.638995	0.0613342	0.319811	0.529711	0.970611
ENSMUSG00000104093	A330015K06Rik	lncRNA	3	RIKEN cDNA A330015K06 gene		7.3259	0.641994	0.0340567	0.32177	0.64494	0.9885
ENSMUSG00000096929	A330023F24Rik	lncRNA	1	RIKEN cDNA A330023F24 gene		96.1504	-0.373728	-0.0668606	0.305196	0.596483	0.983917
ENSMUSG00000085615	A330035P11Rik	lncRNA	14	RIKEN cDNA A330035P11 gene		67.491	-0.228568	-0.0532536	0.291625	0.701084	0.9885
ENSMUSG00000086213	A330040F15Rik	lncRNA	19	RIKEN cDNA A330040F15 gene		6.09212	-1.37911	-0.061093	0.329221	0.359661
ENSMUSG00000087466	A330041J22Rik	lncRNA	9	RIKEN cDNA A330041J22 gene		9.64626	-0.348391	-0.0229947	0.317867	0.775626	0.9885
ENSMUSG00000120340	A330069E16Rik	lncRNA	2	RIKEN cDNA A330069E16 gene		25.9753	-0.250826	-0.0328858	0.307478	0.765377	0.9885
ENSMUSG00000097960	A330074K22Rik	lncRNA	8	RIKEN cDNA A330074K22 gene		12.281	1.40806	0.103739	0.339734	0.231941	0.833866
ENSMUSG00000109321	A330076H08Rik	lncRNA	7	RIKEN cDNA A330076H08 gene		10.6171	-0.982089	-0.0685427	0.326633	0.412155	0.944763
ENSMUSG00000114210	A330084C13Rik	lncRNA	18	RIKEN cDNA A330084C13 gene		7.8486	-0.761676	-0.0434418	0.322584	0.565926	0.980156
ENSMUSG00000028794	A3galt2	protein_coding	4	alpha 1,3-galactosyltransferase 2 (isoglobotriaosylceramide synthase)	A3GALT2	5.32079	0.68867	0.0282236	0.323	0.6656
ENSMUSG00000047613	A430005L14Rik	protein_coding	4	RIKEN cDNA A430005L14 gene	C1orf174	659.544	-0.469469	-0.202132	0.29834	0.251764	0.848674
ENSMUSG00000085315	A430018G15Rik	lncRNA	2	RIKEN cDNA A430018G15 gene		13.4997	0.730953	0.0615698	0.322048	0.503327	0.966432
ENSMUSG00000056014	A430033K04Rik	protein_coding	5	RIKEN cDNA A430033K04 gene		237.421	-0.131103	-0.0483275	0.262807	0.758964	0.9885
ENSMUSG00000087305	A430035B10Rik	lncRNA	6	RIKEN cDNA A430035B10 gene		17.8581	-0.231099	-0.0254519	0.310296	0.802691	0.9885
ENSMUSG00000119994	A430046D13Rik	lncRNA	10	Riken cDNA A430046D13 gene		39.0585	0.0645002	0.0119331	0.29768	0.927401	0.994344
ENSMUSG00000090564	A430057M04Rik	lncRNA	14	RIKEN cDNA A430057M04 gene		24.2038	-0.627369	-0.0805657	0.319144	0.466787	0.953624
ENSMUSG00000105471	A430073D23Rik	lncRNA	5	RIKEN cDNA A430073D23 gene		3.34838	1.526	0.03831	0.327337	0.451642
ENSMUSG00000112096	A430103D13Rik	TEC	12	RIKEN cDNA A430103D13 gene		41.1454	-0.582212	-0.113938	0.317914	0.392588	0.936713
ENSMUSG00000097784	A430105J06Rik	lncRNA	1	RIKEN cDNA A430105J06 gene		12.5792	0.72703	0.0482449	0.322106	0.557688	0.978275
ENSMUSG00000086851	A430108G06Rik	lncRNA	11	RIKEN cDNA A430108G06 gene		7.4275	0.428037	0.023493	0.320116	0.755275	0.9885
ENSMUSG00000054135	A430110L20Rik	lncRNA	1	RIKEN cDNA A430110L20 gene		3.95321	-0.424833	-0.0130034	0.32314	0.81633
ENSMUSG00000043122	A530016L24Rik	protein_coding	12	RIKEN cDNA A530016L24 gene	C14orf180	866.285	-0.475798	-0.23743	0.29279	0.195555	0.797452
ENSMUSG00000072847	A530017D24Rik	lncRNA	11	RIKEN cDNA A530017D24 gene		130.348	-0.0381364	-0.0114267	0.270488	0.936362	0.995476
ENSMUSG00000097124	A530020G20Rik	lncRNA	3	RIKEN cDNA A530020G20 gene		44.5351	0.761561	0.164755	0.340251	0.249295	0.846415
ENSMUSG00000104973	A530041M06Rik	lncRNA	3	RIKEN cDNA A530041M06 gene		9.20849	-2.15606	-0.131853	0.358191	0.0940627	0.602471
ENSMUSG00000113338	A530046M15Rik	lncRNA	13	RIKEN cDNA A530046M15 gene		3.94947	1.24863	0.0283551	0.326197	0.558708
ENSMUSG00000100247	A530053M12Rik	lncRNA	1	RIKEN cDNA A530053M12 gene		4.29056	1.02375	0.031651	0.325215	0.576691
ENSMUSG00000104273	A530064N14Rik	TEC	9	RIKEN cDNA A530064N14 gene		7.29563	0.861215	0.045137	0.323863	0.53823	0.973285
ENSMUSG00000085112	A530072M11Rik	lncRNA	4	RIKEN cDNA gene A530072M11		42.9482	-0.0984362	-0.0160778	0.299437	0.892631	0.990584
ENSMUSG00000052760	A630001G21Rik	protein_coding	1	RIKEN cDNA A630001G21 gene		12.5938	0.897686	0.0572546	0.324691	0.475184	0.955777
ENSMUSG00000110498	A630001O12Rik	lncRNA	8	RIKEN cDNA A630001O12 gene		4.1324	2.59873	0.0665219	0.334377	0.192005
ENSMUSG00000095493	A630023A22Rik	protein_coding	14	RIKEN cDNA A630023A22 gene		34.5433	-0.194545	-0.0332433	0.300163	0.786398	0.9885
ENSMUSG00000086725	A630052C17Rik	lncRNA	11	RIKEN cDNA A630052C17 gene		46.1483	0.647223	0.143353	0.326477	0.31458	0.893928
ENSMUSG00000120335	A630066F11Rik	lncRNA	10	RIKEN cDNA A630066F11 gene		36.5086	-0.0470453	-0.00757157	0.298405	0.947885	0.99655
ENSMUSG00000101013	A630072M18Rik	lncRNA	5	RIKEN cDNA A630072M18 gene		76.6635	-0.0188416	-0.0041492	0.285426	0.974106	0.998311
ENSMUSG00000094613	A630076J17Rik	lncRNA	3	RIKEN cDNA A630076J17 gene		9.0287	2.79365	0.131605	0.361398	0.0587612	0.480446
ENSMUSG00000116673	A630089N07Rik	protein_coding	16	RIKEN cDNA A630089N07 gene	ZNF788P	165.996	0.481874	0.134526	0.308214	0.379845	0.931671
ENSMUSG00000096094	A630095N17Rik	protein_coding	1	RIKEN cDNA A630095N17 gene		1.88239	1.15208	0.0147821	0.326374	0.687223
ENSMUSG00000084846	A730011C13Rik	lncRNA	3	RIKEN cDNA A730011C13 gene		18.7506	-0.254941	-0.0261934	0.311701	0.791267	0.9885
ENSMUSG00000085566	A730017L22Rik	lncRNA	2	RIKEN cDNA A730017L22 gene		100.016	0.709681	0.211781	0.348143	0.198607	0.801946
ENSMUSG00000097924	A730020E08Rik	lncRNA	6	RIKEN cDNA A730020E08 gene		7.00543	-0.326866	-0.0165422	0.319937	0.816133	0.988947
ENSMUSG00000044522	A730020M07Rik	lncRNA	3	RIKEN cDNA A730020M07 gene		91.04	-0.832735	-0.231413	0.370413	0.155953	0.748842
ENSMUSG00000053588	A730061H03Rik	lncRNA	14	RIKEN cDNA A730061H03 gene		2.17626	1.43927	0.0244778	0.326612	0.560251
ENSMUSG00000112639	A730063M14Rik	lncRNA	10	RIKEN cDNA A730063M14 gene		69.938	-0.169868	-0.0334045	0.295344	0.796472	0.9885
ENSMUSG00000086693	A730081D07Rik	lncRNA	13	RIKEN cDNA A730081D07 gene		5.29743	-0.0209412	-0.000580786	0.32113	0.989518
ENSMUSG00000113965	A730091E23Rik	TEC	13	RIKEN cDNA A730091E23 gene		12.7817	0.674809	0.0431287	0.321504	0.593841	0.983765
ENSMUSG00000053181	A830005F24Rik	lncRNA	13	RIKEN cDNA A830005F24 gene		9.49029	-0.981102	-0.0638169	0.326099	0.428712	0.947873
ENSMUSG00000111329	A830035O19Rik	lncRNA	9	RIKEN cDNA A830035O19 gene		9.64303	1.18999	0.0786962	0.330754	0.337468	0.910069
ENSMUSG00000097413	A830052D11Rik	lncRNA	18	RIKEN cDNA A830052D11 gene		2.41075	-1.03005	-0.0165619	0.325954	0.684683
ENSMUSG00000091890	A830073O21Rik	TEC	7	RIKEN cDNA A830073O21 gene		11.9114	-0.0494692	-0.00356531	0.314525	0.964604	0.998311
ENSMUSG00000112280	A830082N09Rik	lncRNA	10	RIKEN cDNA A830082N09 gene		18.729	0.580521	0.064831	0.317842	0.535187	0.972402
ENSMUSG00000098008	A930001A20Rik	lncRNA	3	RIKEN cDNA A930001A20 gene		9.58723	-2.1396	-0.124647	0.354458	0.102388	0.628132
ENSMUSG00000087132	A930001C03Rik	lncRNA	19	RIKEN cDNA A930001C03 gene		236.68	0.600845	0.254519	0.33268	0.168416	0.760934
ENSMUSG00000054057	A930004D18Rik	lncRNA	2	RIKEN cDNA A930004D18 gene		345.298	0.0972442	0.0393945	0.256205	0.809762	0.9885
ENSMUSG00000102602	A930004J17Rik	TEC	4	RIKEN cDNA A930004J17 gene		46.8399	-0.00711572	-0.000944256	0.292364	0.991211	0.998593
ENSMUSG00000054426	A930005H10Rik	lncRNA	3	RIKEN cDNA A930005H10 gene		62.6049	-0.513876	-0.125523	0.311953	0.38785	0.934839
ENSMUSG00000120403	A930006A01Rik	lncRNA	1	RIKEN cDNA A930006A01 gene		2.91025	-0.317995	-0.00499196	0.325266	0.901314
ENSMUSG00000118559	A930007A09Rik	protein_coding	16	RIKEN cDNA A930007A09 gene		129.716	0.222717	0.0726947	0.277511	0.642271	0.9885
ENSMUSG00000097855	A930007I19Rik	lncRNA	19	RIKEN cDNA A930007I19 gene		35.677	0.53079	0.0828679	0.314758	0.494427	0.963758
ENSMUSG00000097610	A930012L18Rik	lncRNA	18	RIKEN cDNA A930012L18 gene		10.5479	0.130379	0.00993121	0.315836	0.910946	0.991802
ENSMUSG00000054181	A930012O16Rik	lncRNA	2	RIKEN cDNA A930012O16 gene		10.0858	-1.47121	-0.0997974	0.339059	0.227284	0.830466
ENSMUSG00000092368	A930015D03Rik	lncRNA	17	RIKEN cDNA A930015D03 gene		98.3824	-0.368741	-0.110114	0.293303	0.473607	0.955474
ENSMUSG00000040705	A930016O22Rik	lncRNA	7	RIKEN cDNA A930016O22 gene		4.89599	0.76159	0.027476	0.323739	0.65321
ENSMUSG00000056735	A930024E05Rik	lncRNA	5	RIKEN cDNA A930024E05 gene		49.0756	0.392792	0.0827376	0.303874	0.544271	0.974127
ENSMUSG00000113688	A930027P06Rik	TEC	13	RIKEN cDNA A930027P06 gene		2.4062	2.79026	0.0365687	0.329169	0.308381
ENSMUSG00000096988	A930029G22Rik	lncRNA	17	RIKEN cDNA A930029G22 gene		6.87341	0.224912	0.0118481	0.319664	0.873482	0.989642
ENSMUSG00000090622	A930033H14Rik	lncRNA	10	RIKEN cDNA A930033H14 gene		26.9526	1.05089	0.139338	0.345828	0.227667	0.830466
ENSMUSG00000052241	A930035D04Rik	pseudogene	6	RIKEN cDNA A930035D04 gene		15.0118	0.814524	0.0783187	0.32483	0.423579	0.947873
ENSMUSG00000109408	A930037H05Rik	lncRNA	11	RIKEN cDNA A930037H05 gene		24.0248	-0.398593	-0.054295	0.310375	0.629786	0.9885
ENSMUSG00000097310	A930038B10Rik	lncRNA	14	RIKEN cDNA A930038B10 gene		34.2866	0.557305	0.0750002	0.316507	0.509598	0.967058
ENSMUSG00000074357	AA386476	lncRNA	8	expressed sequence AA386476		6.58551	-0.353009	-0.015584	0.320977	0.815754	0.988876
ENSMUSG00000118084	AA388235	lncRNA	17	expressed sequence AA388235		2.0368	2.50498	0.0298544	0.328253	0.384213
ENSMUSG00000083307	AA414768	processed_pseudogene	X	expressed sequence AA414768		14.4783	-1.39706	-0.127312	0.348304	0.184728	0.783986
ENSMUSG00000093483	AA465934	lncRNA	11	expressed sequence AA465934		32.6155	-0.295396	-0.0472792	0.304469	0.693847	0.9885
ENSMUSG00000033213	AA467197	protein_coding	2	expressed sequence AA467197	C15orf48	2108.75	-6.00184	-0.153011	0.384256	4.88709e-05	0.00260446
ENSMUSG00000073867	AA474408	TEC	7	expressed sequence AA474408		3.04551	-0.789173	-0.0153511	0.325257	0.732877
ENSMUSG00000103149	AA914427	TEC	16	EST AA914427		10.802	0.00529817	0.000595402	0.321245	0.997381	0.999349
ENSMUSG00000042510	AA986860	protein_coding	1	expressed sequence AA986860	C1orf116	2651.57	-0.337079	-0.157323	0.267632	0.360314	0.922367
ENSMUSG00000036678	Aaas	protein_coding	15	achalasia, adrenocortical insufficiency, alacrimia	AAAS	1306.76	0.479798	0.1991	0.30269	0.258214	0.856757
ENSMUSG00000029482	Aacs	protein_coding	5	acetoacetyl-CoA synthetase	AACS	2902.15	-0.451618	-0.236047	0.283185	0.196941	0.800225
ENSMUSG00000037257	Aagab	protein_coding	9	alpha- and gamma-adaptin binding protein	AAGAB	1599	-0.0284981	-0.0120646	0.244213	0.937876	0.995476
ENSMUSG00000057230	Aak1	protein_coding	6	AP2 associated kinase 1	AAK1	1305.81	0.0220246	0.00837726	0.266654	0.961645	0.998215
ENSMUSG00000035642	Aamdc	protein_coding	7	adipogenesis associated Mth938 domain containing	AAMDC	168.113	-0.199945	-0.0565623	0.282065	0.701553	0.9885
ENSMUSG00000006299	Aamp	protein_coding	1	angio-associated migratory protein	AAMP	6916.39	-0.515347	-0.213965	0.311648	0.232363	0.834173
ENSMUSG00000027628	Aar2	protein_coding	2	AAR2 splicing factor homolog	AAR2	938.339	0.0522601	0.0288773	0.247781	0.889088	0.990067
ENSMUSG00000031960	Aars	protein_coding	8	alanyl-tRNA synthetase	AARS1	5657.34	0.0522211	0.0253098	0.241141	0.882749	0.989642
ENSMUSG00000023938	Aars2	protein_coding	17	alanyl-tRNA synthetase 2, mitochondrial	AARS2	413.03	0.229857	0.090211	0.267083	0.582455	0.982495
ENSMUSG00000075528	Aarsd1	protein_coding	11	alanyl-tRNA synthetase domain containing 1	AARSD1,PTGES3L-AARSD1	82.0642	0.148463	0.0387926	0.284905	0.790106	0.9885
ENSMUSG00000055923	Aasdh	protein_coding	5	aminoadipate-semialdehyde dehydrogenase	AASDH	213.48	0.201569	0.0757768	0.267757	0.640546	0.9885
ENSMUSG00000025894	Aasdhppt	protein_coding	9	aminoadipate-semialdehyde dehydrogenase-phosphopantetheinyl transferase	AASDHPPT	770.068	0.00293754	0.00191537	0.244677	0.993625	0.998593
ENSMUSG00000029695	Aass	protein_coding	6	aminoadipate-semialdehyde synthase	AASS	43.868	-2.57922	-2.15677	0.761045	0.000177149	0.00748134
ENSMUSG00000018697	Aatf	protein_coding	11	apoptosis antagonizing transcription factor	AATF	887.67	0.270337	0.127011	0.257959	0.456218	0.949027
ENSMUSG00000057191	AB124611	protein_coding	9	cDNA sequence AB124611	C19orf38	7.95167	-0.200972	-0.0110803	0.318707	0.880706	0.989642
ENSMUSG00000057880	Abat	protein_coding	16	4-aminobutyrate aminotransferase	ABAT	41.517	-2.70611	-1.88177	1.18777	0.00258581	0.0619675
ENSMUSG00000015243	Abca1	protein_coding	4	ATP-binding cassette, sub-family A (ABC1), member 1	ABCA1	43.4783	5.61454	5.1356	1.14579	9.14219e-07	9.87861e-05
ENSMUSG00000050296	Abca12	protein_coding	1	ATP-binding cassette, sub-family A (ABC1), member 12	ABCA12	10.6576	0.71515	0.0452685	0.321991	0.571605	0.981468
ENSMUSG00000026944	Abca2	protein_coding	2	ATP-binding cassette, sub-family A (ABC1), member 2	ABCA2	1210.59	0.520283	0.162834	0.312399	0.30776	0.889743
ENSMUSG00000024130	Abca3	protein_coding	17	ATP-binding cassette, sub-family A (ABC1), member 3	ABCA3	5342.44	0.0661836	0.0261298	0.25883	0.874351	0.989642
ENSMUSG00000028125	Abca4	protein_coding	3	ATP-binding cassette, sub-family A (ABC1), member 4	ABCA4	39.0522	1.39145	0.358551	0.543732	0.0459411	0.4211
ENSMUSG00000018800	Abca5	protein_coding	11	ATP-binding cassette, sub-family A (ABC1), member 5	ABCA5	441.958	0.546011	0.215606	0.318552	0.222816	0.825493
ENSMUSG00000035722	Abca7	protein_coding	10	ATP-binding cassette, sub-family A (ABC1), member 7	ABCA7	2047.22	0.128172	0.0584057	0.247715	0.72693	0.9885
ENSMUSG00000041828	Abca8a	protein_coding	11	ATP-binding cassette, sub-family A (ABC1), member 8a	ABCA8	1.71685	3.99803	0.0329892	0.329816	0.215531
ENSMUSG00000020620	Abca8b	protein_coding	11	ATP-binding cassette, sub-family A (ABC1), member 8b	ABCA8	11.0702	5.22373	3.38925	2.38831	0.00618704	0.116793
ENSMUSG00000031974	Abcb10	protein_coding	8	ATP-binding cassette, sub-family B (MDR/TAP), member 10	ABCB10	752.565	-0.128287	-0.0528475	0.253479	0.741429	0.9885
ENSMUSG00000040584	Abcb1a	protein_coding	5	ATP-binding cassette, sub-family B (MDR/TAP), member 1A	ABCB1	557.424	-0.630757	-0.232333	0.337885	0.186589	0.786091
ENSMUSG00000028970	Abcb1b	protein_coding	5	ATP-binding cassette, sub-family B (MDR/TAP), member 1B	ABCB1	895.235	0.702226	0.201965	0.345089	0.212031	0.81171
ENSMUSG00000042476	Abcb4	protein_coding	5	ATP-binding cassette, sub-family B (MDR/TAP), member 4	ABCB4	4.43222	-3.24384	-0.0803165	0.339592	0.101431
ENSMUSG00000026198	Abcb6	protein_coding	1	ATP-binding cassette, sub-family B (MDR/TAP), member 6	ABCB6	128.735	-0.759443	-0.293573	0.378392	0.118236	0.670053
ENSMUSG00000031333	Abcb7	protein_coding	X	ATP-binding cassette, sub-family B (MDR/TAP), member 7	ABCB7	1863.99	-0.0969094	-0.039062	0.254638	0.807607	0.9885
ENSMUSG00000028973	Abcb8	protein_coding	5	ATP-binding cassette, sub-family B (MDR/TAP), member 8	ABCB8	1567.1	-0.0803114	-0.0347756	0.246507	0.828124	0.989642
ENSMUSG00000029408	Abcb9	protein_coding	5	ATP-binding cassette, sub-family B (MDR/TAP), member 9	ABCB9	73.306	-1.47185	-0.823063	0.785306	0.0125059	0.19005
ENSMUSG00000023088	Abcc1	protein_coding	16	ATP-binding cassette, sub-family C (CFTR/MRP), member 1	ABCC1	2041.67	0.231723	0.085131	0.27163	0.598968	0.983917
ENSMUSG00000032842	Abcc10	protein_coding	17	ATP-binding cassette, sub-family C (CFTR/MRP), member 10	ABCC10	210.984	0.040001	0.0137035	0.26881	0.931924	0.994709
ENSMUSG00000020865	Abcc3	protein_coding	11	ATP-binding cassette, sub-family C (CFTR/MRP), member 3	ABCC3	8982.22	-1.3213	-1.11374	0.387766	0.000252743	0.00997475
ENSMUSG00000032849	Abcc4	protein_coding	14	ATP-binding cassette, sub-family C (CFTR/MRP), member 4	ABCC4	8679.58	0.311529	0.100624	0.285093	0.521223	0.968703
ENSMUSG00000022822	Abcc5	protein_coding	16	ATP-binding cassette, sub-family C (CFTR/MRP), member 5	ABCC5	3145.44	-1.18249	-0.691869	0.584632	0.0162121	0.221457
ENSMUSG00000040136	Abcc8	protein_coding	7	ATP-binding cassette, sub-family C (CFTR/MRP), member 8	ABCC8	89.6167	-0.583539	-0.170849	0.322626	0.27974	0.871515
ENSMUSG00000031378	Abcd1	protein_coding	X	ATP-binding cassette, sub-family D (ALD), member 1	ABCD1	192.263	-0.404442	-0.139904	0.293323	0.388137	0.934891
ENSMUSG00000028127	Abcd3	protein_coding	3	ATP-binding cassette, sub-family D (ALD), member 3	ABCD3	5353.78	-0.64745	-0.37972	0.330095	0.0648778	0.502723
ENSMUSG00000021240	Abcd4	protein_coding	12	ATP-binding cassette, sub-family D (ALD), member 4	ABCD4	818.588	-0.560081	-0.268437	0.317218	0.152509	0.744242
ENSMUSG00000058355	Abce1	protein_coding	8	ATP-binding cassette, sub-family E (OABP), member 1	ABCE1	5019.95	0.120632	0.0523733	0.256412	0.762933	0.9885
ENSMUSG00000038762	Abcf1	protein_coding	17	ATP-binding cassette, sub-family F (GCN20), member 1	ABCF1	4702.04	-0.0373614	-0.017789	0.239347	0.914829	0.992559
ENSMUSG00000028953	Abcf2	protein_coding	5	ATP-binding cassette, sub-family F (GCN20), member 2	ABCF2,ABCF2-H2BK1	2742.65	0.353917	0.14373	0.279461	0.392669	0.936713
ENSMUSG00000003234	Abcf3	protein_coding	16	ATP-binding cassette, sub-family F (GCN20), member 3	ABCF3	1397.84	-0.0552555	-0.0247978	0.241738	0.876686	0.989642
ENSMUSG00000024030	Abcg1	protein_coding	17	ATP binding cassette subfamily G member 1	ABCG1	1128.19	1.50797	1.17424	0.539955	0.00156257	0.0417787
ENSMUSG00000029802	Abcg2	protein_coding	6	ATP binding cassette subfamily G member 2 (Junior blood group)	ABCG2	111.61	-0.469977	-0.155228	0.304317	0.338044	0.910069
ENSMUSG00000032131	Abcg4	protein_coding	9	ATP binding cassette subfamily G member 4	ABCG4	2.78589	0.958916	0.0181719	0.325626	0.683018
ENSMUSG00000006638	Abhd1	protein_coding	5	abhydrolase domain containing 1	ABHD1	32.4619	0.237029	0.0408829	0.301769	0.744184	0.9885
ENSMUSG00000033157	Abhd10	protein_coding	16	abhydrolase domain containing 10	ABHD10	196.151	0.118325	0.044359	0.263023	0.783282	0.9885
ENSMUSG00000040532	Abhd11	protein_coding	5	abhydrolase domain containing 11	ABHD11	684.584	0.134501	0.0551949	0.256694	0.736495	0.9885
ENSMUSG00000085042	Abhd11os	transcribed_unitary_pseudogene	5	abhydrolase domain containing 11, opposite strand		40.6032	-3.0715	-2.42632	1.04558	0.000608386	0.0199418
ENSMUSG00000032046	Abhd12	protein_coding	2	abhydrolase domain containing 12	ABHD12	2700.72	-0.677844	-0.416384	0.339021	0.0520407	0.449737
ENSMUSG00000040396	Abhd13	protein_coding	8	abhydrolase domain containing 13	ABHD13	1755.99	-0.0730424	-0.0324022	0.243789	0.839837	0.989642
ENSMUSG00000042210	Abhd14a	protein_coding	9	abhydrolase domain containing 14A	ABHD14A	145.362	0.592284	0.213609	0.32867	0.217834	0.821221
ENSMUSG00000042073	Abhd14b	protein_coding	9	abhydrolase domain containing 14b	ABHD14B	936.657	-0.698689	-0.409006	0.352319	0.056261	0.468195
ENSMUSG00000007036	Abhd16a	protein_coding	17	abhydrolase domain containing 16A	ABHD16A	1170.23	-0.0923285	-0.0388823	0.249753	0.808088	0.9885
ENSMUSG00000003346	Abhd17a	protein_coding	10	abhydrolase domain containing 17A	ABHD17A	2390.49	-0.293452	-0.117411	0.271212	0.474993	0.955777
ENSMUSG00000047368	Abhd17b	protein_coding	19	abhydrolase domain containing 17B	ABHD17B	1046.59	-0.188228	-0.0839198	0.251735	0.609863	0.984893
ENSMUSG00000038459	Abhd17c	protein_coding	7	abhydrolase domain containing 17C	ABHD17C	2173.6	-1.21508	-0.885245	0.490061	0.00485535	0.0984856
ENSMUSG00000037818	Abhd18	protein_coding	3	abhydrolase domain containing 18	ABHD18	68.9344	-1.02707	-0.360139	0.471232	0.0669644	0.511056
ENSMUSG00000039202	Abhd2	protein_coding	7	abhydrolase domain containing 2	ABHD2	11706.2	-0.806997	-0.468865	0.397468	0.0401867	0.394267
ENSMUSG00000002475	Abhd3	protein_coding	18	abhydrolase domain containing 3	ABHD3	108.718	-1.04086	-0.361185	0.476006	0.0654412	0.504602
ENSMUSG00000040997	Abhd4	protein_coding	14	abhydrolase domain containing 4	ABHD4	3535.38	0.145474	0.0644659	0.250717	0.697694	0.9885
ENSMUSG00000032540	Abhd5	protein_coding	9	abhydrolase domain containing 5	ABHD5	1064.53	0.0310301	0.0146475	0.243099	0.931637	0.994709
ENSMUSG00000025277	Abhd6	protein_coding	14	abhydrolase domain containing 6	ABHD6	928.11	-0.44451	-0.203618	0.290071	0.251698	0.848634
ENSMUSG00000007950	Abhd8	protein_coding	8	abhydrolase domain containing 8	ABHD8	566.64	0.248039	0.109602	0.259673	0.512755	0.96714
ENSMUSG00000058835	Abi1	protein_coding	2	abl interactor 1	ABI1	3120.62	-0.219479	-0.104791	0.248768	0.530265	0.970851
ENSMUSG00000026782	Abi2	protein_coding	1	abl interactor 2	ABI2	274.196	0.245928	0.0918528	0.271716	0.571903	0.981468
ENSMUSG00000018381	Abi3	protein_coding	11	ABI family member 3	ABI3	199.449	-2.49911	-2.33482	0.459376	1.83105e-08	3.18765e-06
ENSMUSG00000038827	Abitram	protein_coding	4	actin binding transcription modulator	ABITRAM	414.255	0.425508	0.140354	0.29839	0.384523	0.934539
ENSMUSG00000026842	Abl1	protein_coding	2	c-abl oncogene 1, non-receptor tyrosine kinase	ABL1	1947.07	0.695601	0.301367	0.363887	0.120584	0.676033
ENSMUSG00000026596	Abl2	protein_coding	1	v-abl Abelson murine leukemia viral oncogene 2 (arg, Abelson-related gene)	ABL2	1370.5	0.327357	0.12239	0.281101	0.459175	0.9497
ENSMUSG00000025085	Ablim1	protein_coding	19	actin-binding LIM protein 1	ABLIM1	4131.26	-0.464215	-0.219917	0.293893	0.22533	0.826873
ENSMUSG00000029095	Ablim2	protein_coding	5	actin-binding LIM protein 2	ABLIM2	74.499	-0.0821673	-0.0175784	0.289961	0.894106	0.990732
ENSMUSG00000032735	Ablim3	protein_coding	18	actin binding LIM protein family, member 3	ABLIM3	3.70422	2.31197	0.0471091	0.330087	0.294548
ENSMUSG00000015787	Abo	protein_coding	2	ABO blood group (transferase A, alpha 1-3-N-acetylgalactosaminyltransferase, transferase B, alpha 1-3-galactosyltransferase)	ABO	12.1541	1.50649	0.110287	0.343065	0.202837	0.805146
ENSMUSG00000017631	Abr	protein_coding	11	active BCR-related gene	ABR	1100.45	0.58615	0.269989	0.328183	0.153792	0.74578
ENSMUSG00000078453	Abracl	protein_coding	10	ABRA C-terminal like	ABRACL	1676.03	-0.0209752	-0.00791068	0.252286	0.957633	0.998074
ENSMUSG00000035234	Abraxas1	protein_coding	5	BRCA1 A complex subunit	ABRAXAS1	293.402	0.181635	0.0714005	0.262895	0.661624	0.9885
ENSMUSG00000030965	Abraxas2	protein_coding	7	BRISC complex subunit	ABRAXAS2	911.763	-0.108604	-0.0481851	0.245668	0.765216	0.9885
ENSMUSG00000036376	Abt1	protein_coding	13	activator of basal transcription 1	ABT1	666.652	-0.135568	-0.0542473	0.25699	0.735455	0.9885
ENSMUSG00000030083	Abtb1	protein_coding	6	ankyrin repeat and BTB (POZ) domain containing 1	ABTB1	453.906	0.0787988	0.0332428	0.252407	0.840381	0.989642
ENSMUSG00000032724	Abtb2	protein_coding	2	ankyrin repeat and BTB (POZ) domain containing 2	ABTB2	311.584	2.14704	1.91198	0.52006	1.1577e-05	0.000820763
ENSMUSG00000020042	Abtb3	protein_coding	10	ankyrin repeat and BTB domain containing 3	ABTB3	329.6	0.935254	0.497658	0.469981	0.0378512	0.38065
ENSMUSG00000036138	Acaa1a	protein_coding	9	acetyl-Coenzyme A acyltransferase 1A	ACAA1	2641.9	-0.539225	-0.259536	0.311721	0.164553	0.75739
ENSMUSG00000010651	Acaa1b	protein_coding	9	acetyl-Coenzyme A acyltransferase 1B	ACAA1	36.0092	-0.693819	-0.110926	0.32449	0.366068	0.922843
ENSMUSG00000036880	Acaa2	protein_coding	18	acetyl-Coenzyme A acyltransferase 2 (mitochondrial 3-oxoacyl-Coenzyme A thiolase)	ACAA2	1767.25	-0.78514	-0.449452	0.390675	0.0455957	0.420231
ENSMUSG00000020532	Acaca	protein_coding	11	acetyl-Coenzyme A carboxylase alpha	ACACA	1348.83	0.244926	0.0639094	0.289367	0.663142	0.9885
ENSMUSG00000042010	Acacb	protein_coding	5	acetyl-Coenzyme A carboxylase beta	ACACB	52.8934	1.52293	0.761791	0.881119	0.0152998	0.214813
ENSMUSG00000029456	Acad10	protein_coding	5	acyl-Coenzyme A dehydrogenase family, member 10	ACAD10	163.432	0.515978	0.194667	0.31199	0.259431	0.857813
ENSMUSG00000090150	Acad11	protein_coding	9	acyl-Coenzyme A dehydrogenase family, member 11	ACAD11	1183.66	-0.198039	-0.0870659	0.253759	0.596108	0.983917
ENSMUSG00000042647	Acad12	protein_coding	5	acyl-Coenzyme A dehydrogenase family, member 12	ACAD10	97.1291	0.173008	0.0520734	0.278972	0.732854	0.9885
ENSMUSG00000031969	Acad8	protein_coding	9	acyl-Coenzyme A dehydrogenase family, member 8	ACAD8	765.312	-0.0706136	-0.0302414	0.247107	0.849811	0.989642
ENSMUSG00000027710	Acad9	protein_coding	3	acyl-Coenzyme A dehydrogenase family, member 9	ACAD9	1576.75	-0.395989	-0.191299	0.276409	0.278641	0.871515
ENSMUSG00000026003	Acadl	protein_coding	1	acyl-Coenzyme A dehydrogenase, long-chain	ACADL	3630.51	-0.608179	-0.305145	0.331382	0.118059	0.670053
ENSMUSG00000062908	Acadm	protein_coding	3	acyl-Coenzyme A dehydrogenase, medium chain	ACADM	2172.18	-0.866731	-0.510337	0.42266	0.0325115	0.346996
ENSMUSG00000029545	Acads	protein_coding	5	acyl-Coenzyme A dehydrogenase, short chain	ACADS	2190.72	-0.237896	-0.11286	0.251585	0.500776	0.965799
ENSMUSG00000030861	Acadsb	protein_coding	7	acyl-Coenzyme A dehydrogenase, short/branched chain	ACADSB	970.045	0.380415	0.182614	0.274302	0.299829	0.885005
ENSMUSG00000018574	Acadvl	protein_coding	11	acyl-Coenzyme A dehydrogenase, very long chain	ACADVL	1957.16	-0.203241	-0.09277	0.250616	0.573446	0.981841
ENSMUSG00000030607	Acan	protein_coding	7	aggrecan	ACAN	14.2791	1.63226	0.146876	0.36102	0.129398	0.693845
ENSMUSG00000001588	Acap1	protein_coding	11	ArfGAP with coiled-coil, ankyrin repeat and PH domains 1	ACAP1	29.8404	-2.21743	-0.155122	0.373571	0.0615548	0.491133
ENSMUSG00000049076	Acap2	protein_coding	16	ArfGAP with coiled-coil, ankyrin repeat and PH domains 2	ACAP2	1096.53	0.371977	0.164836	0.278616	0.342749	0.912212
ENSMUSG00000029033	Acap3	protein_coding	4	ArfGAP with coiled-coil, ankyrin repeat and PH domains 3	ACAP3	501.451	-0.150321	-0.0483788	0.272314	0.750166	0.9885
ENSMUSG00000032047	Acat1	protein_coding	9	acetyl-Coenzyme A acetyltransferase 1	ACAT1	1612.27	-0.18559	-0.0820092	0.252335	0.617566	0.986416
ENSMUSG00000023832	Acat2	protein_coding	17	acetyl-Coenzyme A acetyltransferase 2	ACAT2	1897.1	-0.708407	-0.387926	0.362252	0.0661987	0.507437
ENSMUSG00000062480	Acat3	protein_coding	17	acetyl-Coenzyme A acetyltransferase 3	ACAT2	23.7066	-0.19941	-0.0258529	0.306831	0.812745	0.9885
ENSMUSG00000026499	Acbd3	protein_coding	1	acyl-Coenzyme A binding domain containing 3	ACBD3	2167.24	-0.344693	-0.164704	0.26694	0.340474	0.910563
ENSMUSG00000056938	Acbd4	protein_coding	11	acyl-Coenzyme A binding domain containing 4	ACBD4	578.178	-0.966157	-0.543757	0.477854	0.0292082	0.324563
ENSMUSG00000026781	Acbd5	protein_coding	2	acyl-Coenzyme A binding domain containing 5	ACBD5	2527.71	-0.327028	-0.158311	0.262719	0.357435	0.922161
ENSMUSG00000033701	Acbd6	protein_coding	1	acyl-Coenzyme A binding domain containing 6	ACBD6	1188.2	-0.232837	-0.0902424	0.266725	0.576409	0.981865
ENSMUSG00000040272	Accs	protein_coding	2	1-aminocyclopropane-1-carboxylate synthase (non-functional)	ACCS	147.015	0.76194	0.32639	0.386668	0.0998131	0.619639
ENSMUSG00000038000	Acd	protein_coding	8	adrenocortical dysplasia	ACD	448.823	-0.0606072	-0.0249513	0.250175	0.87485	0.989642
ENSMUSG00000020681	Ace	protein_coding	11	angiotensin I converting enzyme (peptidyl-dipeptidase A) 1	ACE	73.6865	0.767908	0.163088	0.340462	0.249373	0.846415
ENSMUSG00000015405	Ace2	protein_coding	X	angiotensin I converting enzyme (peptidyl-dipeptidase A) 2	ACE2	111.717	1.57939	0.393736	0.631789	0.0305286	0.332862
ENSMUSG00000038007	Acer2	protein_coding	4	alkaline ceramidase 2	ACER2	829.629	0.170893	0.0763923	0.251556	0.645887	0.9885
ENSMUSG00000030760	Acer3	protein_coding	7	alkaline ceramidase 3	ACER3	1130.47	-0.24529	-0.11122	0.256417	0.505129	0.966463
ENSMUSG00000023328	Ache	protein_coding	5	acetylcholinesterase	ACHE	33.496	-0.159769	-0.0250878	0.301671	0.831956	0.989642
ENSMUSG00000022185	Acin1	protein_coding	14	apoptotic chromatin condensation inducer 1	ACIN1	6974.59	0.0192318	0.0101132	0.238531	0.955852	0.998074
ENSMUSG00000044337	Ackr3	protein_coding	1	atypical chemokine receptor 3	ACKR3	1869.54	-1.43609	-1.1139	0.514193	0.00164673	0.0436565
ENSMUSG00000020917	Acly	protein_coding	11	ATP citrate lyase	ACLY	8132.33	0.191911	0.0748741	0.25934	0.630108	0.9885
ENSMUSG00000026348	Acmsd	protein_coding	1	amino carboxymuconate semialdehyde decarboxylase	ACMSD	10.1248	-0.195906	-0.013184	0.316716	0.870498	0.989642
ENSMUSG00000070985	Acnat1	protein_coding	4	acyl-coenzyme A amino acid N-acyltransferase 1		399.605	-1.17804	-0.79701	0.517936	0.00864482	0.145763
ENSMUSG00000060317	Acnat2	protein_coding	4	acyl-coenzyme A amino acid N-acyltransferase 2		85.711	-2.2867	-1.97247	0.616826	5.81984e-05	0.00305991
ENSMUSG00000028405	Aco1	protein_coding	4	aconitase 1	ACO1	2308.11	-0.0196941	-0.00544289	0.260184	0.963263	0.998311
ENSMUSG00000022477	Aco2	protein_coding	15	aconitase 2, mitochondrial	ACO2	6402.56	0.0142785	0.0089887	0.246567	0.969546	0.998311
ENSMUSG00000072949	Acot1	protein_coding	12	acyl-CoA thioesterase 1	ACOT1,ACOT2	63.9534	2.10016	1.50918	0.863524	0.00258048	0.0619675
ENSMUSG00000047565	Acot10	protein_coding	15	acyl-CoA thioesterase 10	ACOT9	8.14424	-1.06862	-0.0616697	0.326869	0.4184	0.947873
ENSMUSG00000034853	Acot11	protein_coding	4	acyl-CoA thioesterase 11	ACOT11	170.118	-0.658532	-0.211355	0.339752	0.205969	0.805966
ENSMUSG00000006717	Acot13	protein_coding	13	acyl-CoA thioesterase 13	ACOT13	666.593	-0.337477	-0.126564	0.280849	0.439673	0.947873
ENSMUSG00000021226	Acot2	protein_coding	12	acyl-CoA thioesterase 2	ACOT1,ACOT2	62.0918	0.504461	0.118749	0.311534	0.409299	0.943487
ENSMUSG00000043487	Acot6	protein_coding	12	acyl-CoA thioesterase 6	ACOT6	7.35905	-0.440289	-0.0217374	0.320643	0.757035	0.9885
ENSMUSG00000028937	Acot7	protein_coding	4	acyl-CoA thioesterase 7	ACOT7	1756.5	-0.0804677	-0.0369538	0.242473	0.8213	0.989642
ENSMUSG00000017307	Acot8	protein_coding	2	acyl-CoA thioesterase 8	ACOT8	519.345	-0.484174	-0.216417	0.300116	0.226433	0.828722
ENSMUSG00000025287	Acot9	protein_coding	X	acyl-CoA thioesterase 9	ACOT9	1981.46	-0.369744	-0.180043	0.270028	0.302482	0.886631
ENSMUSG00000020777	Acox1	protein_coding	11	acyl-Coenzyme A oxidase 1, palmitoyl	ACOX1	3738.42	-0.632371	-0.354017	0.33365	0.0833687	0.567731
ENSMUSG00000021751	Acox2	protein_coding	14	acyl-Coenzyme A oxidase 2, branched chain	ACOX2	962.803	0.4633	0.174905	0.301672	0.304001	0.886758
ENSMUSG00000029098	Acox3	protein_coding	5	acyl-Coenzyme A oxidase 3, pristanoyl	ACOX3	915.145	0.667649	0.33935	0.353446	0.095195	0.605814
ENSMUSG00000044573	Acp1	protein_coding	12	acid phosphatase 1, soluble	ACP1	1766.99	-0.102867	-0.0460414	0.244561	0.775488	0.9885
ENSMUSG00000002103	Acp2	protein_coding	2	acid phosphatase 2, lysosomal	ACP2	1151.07	-0.153184	-0.0698243	0.246214	0.668699	0.9885
ENSMUSG00000001348	Acp5	protein_coding	9	acid phosphatase 5, tartrate resistant	ACP5	678.517	-1.47235	-1.25814	0.418384	0.000157094	0.00681813
ENSMUSG00000028093	Acp6	protein_coding	3	acid phosphatase 6, lysophosphatidic	ACP6	835.786	0.0850467	0.0383731	0.245894	0.816766	0.989221
ENSMUSG00000072770	Acrbp	protein_coding	6	proacrosin binding protein	ACRBP	82.2223	-0.23691	-0.0564067	0.291169	0.686702	0.9885
ENSMUSG00000032281	Acsbg1	protein_coding	9	acyl-CoA synthetase bubblegum family member 1	ACSBG1	1031.65	0.273885	0.0839575	0.284539	0.587279	0.982541
ENSMUSG00000024209	Acsbg3	protein_coding	17	acyl-CoA synthetase bubblegum family member 3		26.8551	-0.790238	-0.119358	0.330347	0.320785	0.897647
ENSMUSG00000076435	Acsf2	protein_coding	11	acyl-CoA synthetase family member 2	ACSF2	160.124	-0.220514	-0.0495506	0.292398	0.716254	0.9885
ENSMUSG00000015016	Acsf3	protein_coding	8	acyl-CoA synthetase family member 3	ACSF3	586.674	-0.107705	-0.0462438	0.248514	0.773167	0.9885
ENSMUSG00000018796	Acsl1	protein_coding	8	acyl-CoA synthetase long-chain family member 1	ACSL1	1326.33	-0.923951	-0.53726	0.451256	0.0290037	0.323438
ENSMUSG00000032883	Acsl3	protein_coding	1	acyl-CoA synthetase long-chain family member 3	ACSL3	3358.62	-0.0833473	-0.039541	0.240209	0.81103	0.9885
ENSMUSG00000031278	Acsl4	protein_coding	X	acyl-CoA synthetase long-chain family member 4	ACSL4	2581.96	0.431672	0.225404	0.279299	0.216187	0.818257
ENSMUSG00000024981	Acsl5	protein_coding	19	acyl-CoA synthetase long-chain family member 5	ACSL5	12040.8	-0.834525	-0.578071	0.364971	0.0158355	0.218024
ENSMUSG00000033533	Acsm1	protein_coding	7	acyl-CoA synthetase medium-chain family member 1	ACSM1	27.7126	2.75828	2.05841	1.05284	0.00155792	0.0417256
ENSMUSG00000030935	Acsm3	protein_coding	7	acyl-CoA synthetase medium-chain family member 3	ACSM3	379.558	-1.44765	-0.894574	0.70784	0.0091631	0.152731
ENSMUSG00000027452	Acss1	protein_coding	2	acyl-CoA synthetase short-chain family member 1	ACSS1	1173.44	-1.70538	-1.47905	0.457169	6.361e-05	0.00327532
ENSMUSG00000027605	Acss2	protein_coding	2	acyl-CoA synthetase short-chain family member 2	ACSS2	788.857	-0.528882	-0.256756	0.308571	0.168571	0.760937
ENSMUSG00000031972	Acta1	protein_coding	8	actin alpha 1, skeletal muscle	ACTA1	13.4477	0.370571	0.0279194	0.317168	0.749924	0.9885
ENSMUSG00000029580	Actb	protein_coding	5	actin, beta	ACTB	80691.8	-0.447647	-0.231711	0.282395	0.202386	0.805146
ENSMUSG00000074978	Actg-ps1	processed_pseudogene	8	actin, gamma, pseudogene 1		67.6452	-0.0442973	-0.0107378	0.283328	0.937159	0.995476
ENSMUSG00000062825	Actg1	protein_coding	11	actin, gamma, cytoplasmic 1	ACTG1	43114.5	-0.121105	-0.050708	0.245922	0.739225	0.9885
ENSMUSG00000027671	Actl6a	protein_coding	3	actin-like 6A	ACTL6A	2077.2	0.219598	0.105987	0.253888	0.545703	0.974127
ENSMUSG00000015143	Actn1	protein_coding	12	actinin, alpha 1	ACTN1	15420.5	0.777461	0.407165	0.397126	0.0622863	0.493891
ENSMUSG00000054808	Actn4	protein_coding	7	actinin alpha 4	ACTN4	15870.3	-0.354401	-0.180521	0.264164	0.303995	0.886758
ENSMUSG00000021076	Actr10	protein_coding	12	ARP10 actin-related protein 10	ACTR10	3228.99	-0.207188	-0.0937094	0.254879	0.57902	0.981865
ENSMUSG00000025228	Actr1a	protein_coding	19	ARP1 actin-related protein 1A, centractin alpha	ACTR1A	3887.7	0.119826	0.0546833	0.24646	0.742158	0.9885
ENSMUSG00000037351	Actr1b	protein_coding	1	ARP1 actin-related protein 1B, centractin beta	ACTR1B	3964.98	0.0693018	0.0329927	0.239009	0.841356	0.989642
ENSMUSG00000020152	Actr2	protein_coding	11	ARP2 actin-related protein 2	ACTR2	10493.6	-0.140908	-0.065466	0.241922	0.68443	0.9885
ENSMUSG00000026341	Actr3	protein_coding	1	ARP3 actin-related protein 3	ACTR3	17822	-0.574855	-0.302611	0.319114	0.121651	0.678313
ENSMUSG00000082319	Actr3-ps	processed_pseudogene	X	actin related protein 3, pseudogene		98.7827	-0.933323	-0.348784	0.440906	0.0764391	0.544385
ENSMUSG00000056367	Actr3b	protein_coding	5	ARP3 actin-related protein 3B	ACTR3B	5.34701	0.186502	0.0070136	0.322004	0.912063
ENSMUSG00000037761	Actr5	protein_coding	2	ARP5 actin-related protein 5	ACTR5	299.883	0.0714861	0.029117	0.255268	0.859277	0.989642
ENSMUSG00000019948	Actr6	protein_coding	10	ARP6 actin-related protein 6	ACTR6	384.443	0.0902436	0.0362376	0.256807	0.824652	0.989642
ENSMUSG00000015971	Actr8	protein_coding	14	ARP8 actin-related protein 8	ACTR8	1082.32	-0.126624	-0.0568696	0.246592	0.727835	0.9885
ENSMUSG00000026836	Acvr1	protein_coding	2	activin A receptor, type 1	ACVR1	753.992	0.64136	0.318285	0.344619	0.109688	0.645702
ENSMUSG00000000532	Acvr1b	protein_coding	15	activin A receptor, type 1B	ACVR1B	1472.19	-0.153582	-0.069092	0.247823	0.672407	0.9885
ENSMUSG00000026834	Acvr1c	protein_coding	2	activin A receptor, type IC	ACVR1C	5.24394	-0.647105	-0.0178869	0.324045	0.7355
ENSMUSG00000052155	Acvr2a	protein_coding	2	activin receptor IIA	ACVR2A	802.924	-0.217073	-0.0981467	0.253443	0.553861	0.97814
ENSMUSG00000061393	Acvr2b	protein_coding	9	activin receptor IIB	ACVR2B	127.073	-0.084651	-0.0258798	0.272898	0.862149	0.989642
ENSMUSG00000000530	Acvrl1	protein_coding	15	activin A receptor, type II-like 1	ACVRL1	9.4282	1.24165	0.0679501	0.329385	0.360776	0.922574
ENSMUSG00000023262	Acy1	protein_coding	9	aminoacylase 1	ACY1	294.071	0.133138	0.0539958	0.257569	0.741442	0.9885
ENSMUSG00000024866	Acy3	protein_coding	19	aspartoacylase (aminoacylase) 3	ACY3	284.068	-0.45541	-0.186228	0.297051	0.281806	0.871749
ENSMUSG00000008822	Acyp1	protein_coding	12	acylphosphatase 1, erythrocyte (common) type	ACYP1	439.801	-0.46226	-0.158828	0.301767	0.32959	0.905193
ENSMUSG00000060923	Acyp2	protein_coding	11	acylphosphatase 2, muscle type	ACYP2	27.0978	-0.699139	-0.101012	0.323493	0.387853	0.934839
ENSMUSG00000017697	Ada	protein_coding	2	adenosine deaminase	ADA	119.16	0.203578	0.054284	0.286157	0.711782	0.9885
ENSMUSG00000027259	Adal	protein_coding	2	adenosine deaminase-like	ADAL	389.932	0.260958	0.10233	0.270363	0.535113	0.972402
ENSMUSG00000054693	Adam10	protein_coding	9	a disintegrin and metallopeptidase domain 10	ADAM10	6349.26	-0.190326	-0.0897035	0.245241	0.583223	0.982495
ENSMUSG00000020926	Adam11	protein_coding	11	a disintegrin and metallopeptidase domain 11	ADAM11	33.0906	1.01557	0.159644	0.352642	0.20246	0.805146
ENSMUSG00000054555	Adam12	protein_coding	7	a disintegrin and metallopeptidase domain 12 (meltrin alpha)	ADAM12	732.464	1.54384	0.814391	0.889405	0.0131981	0.194948
ENSMUSG00000028041	Adam15	protein_coding	3	a disintegrin and metallopeptidase domain 15 (metargidin)	ADAM15	1125.02	-0.430133	-0.190057	0.288594	0.277563	0.871515
ENSMUSG00000052593	Adam17	protein_coding	12	a disintegrin and metallopeptidase domain 17	ADAM17	2886.68	0.116508	0.0504563	0.251331	0.760385	0.9885
ENSMUSG00000031552	Adam18	protein_coding	8	a disintegrin and metallopeptidase domain 18	ADAM18	21.0689	-0.0180686	-0.00173414	0.307078	0.983564	0.998311
ENSMUSG00000072647	Adam1a	protein_coding	5	a disintegrin and metallopeptidase domain 1a	ADAM1A	23.0562	0.0221054	0.00329934	0.306234	0.979444	0.998311
ENSMUSG00000008438	Adam21	protein_coding	12	a disintegrin and metallopeptidase domain 21	ADAM21	3.90939	0.290234	0.0090156	0.323062	0.87599
ENSMUSG00000014725	Adam28	protein_coding	14	a disintegrin and metallopeptidase domain 28	ADAM28	1964.88	-1.32773	-1.08121	0.432297	0.000787994	0.0244481
ENSMUSG00000031553	Adam3	protein_coding	8	a disintegrin and metallopeptidase domain 3 (cyritestin)	ADAM3A	3.21489	0.888751	0.0209131	0.325118	0.674966
ENSMUSG00000037437	Adam32	protein_coding	8	a disintegrin and metallopeptidase domain 32	ADAM32	9.66711	-0.115418	-0.00684915	0.317566	0.927727	0.994344
ENSMUSG00000027318	Adam33	protein_coding	2	a disintegrin and metallopeptidase domain 33	ADAM33	3.66869	-1.17845	-0.0306832	0.32589	0.550202
ENSMUSG00000072972	Adam4	protein_coding	12	a disintegrin and metallopeptidase domain 4		25.722	-0.489975	-0.066064	0.313523	0.55701	0.978275
ENSMUSG00000031554	Adam5	protein_coding	8	a disintegrin and metallopeptidase domain 5	ADAM5	3.36849	2.13457	0.0435388	0.329252	0.335082
ENSMUSG00000025473	Adam8	protein_coding	7	a disintegrin and metallopeptidase domain 8	ADAM8	667.258	2.69682	2.54787	0.461317	1.74119e-09	3.58959e-07
ENSMUSG00000031555	Adam9	protein_coding	8	a disintegrin and metallopeptidase domain 9 (meltrin gamma)	ADAM9	7224.5	-0.174525	-0.0833949	0.244007	0.613968	0.986062
ENSMUSG00000022057	Adamdec1	protein_coding	14	ADAM-like, decysin 1	ADAMDEC1	299.135	-1.43357	-1.08595	0.536552	0.00229437	0.0566714
ENSMUSG00000022893	Adamts1	protein_coding	16	a disintegrin-like and metallopeptidase (reprolysin type) with thrombospondin type 1 motif, 1	ADAMTS1	133.711	3.208	3.03521	0.534459	6.63927e-10	1.42499e-07
ENSMUSG00000024299	Adamts10	protein_coding	17	a disintegrin-like and metallopeptidase (reprolysin type) with thrombospondin type 1 motif, 10	ADAMTS10	50.0939	1.76908	1.06064	0.926268	0.00793825	0.137585
ENSMUSG00000033453	Adamts15	protein_coding	9	a disintegrin-like and metallopeptidase (reprolysin type) with thrombospondin type 1 motif, 15	ADAMTS15	266.093	1.38799	1.06971	0.506497	0.00202007	0.0508034
ENSMUSG00000058145	Adamts17	protein_coding	7	a disintegrin-like and metallopeptidase (reprolysin type) with thrombospondin type 1 motif, 17	ADAMTS17	11.4548	2.0069	0.143184	0.363145	0.0972853	0.611927
ENSMUSG00000006403	Adamts4	protein_coding	1	a disintegrin-like and metallopeptidase (reprolysin type) with thrombospondin type 1 motif, 4	ADAMTS4	16.836	1.35815	0.122102	0.345755	0.20281	0.805146
ENSMUSG00000046169	Adamts6	protein_coding	13	a disintegrin-like and metallopeptidase (reprolysin type) with thrombospondin type 1 motif, 6	ADAMTS6	2.28029	2.80607	0.0384445	0.329461	0.301392
ENSMUSG00000032363	Adamts7	protein_coding	9	a disintegrin-like and metallopeptidase (reprolysin type) with thrombospondin type 1 motif, 7	ADAMTS7	136.384	2.55023	2.309	0.569706	2.31541e-06	0.000208493
ENSMUSG00000030022	Adamts9	protein_coding	6	a disintegrin-like and metallopeptidase (reprolysin type) with thrombospondin type 1 motif, 9	ADAMTS9	82.221	1.11575	0.306635	0.452523	0.0778923	0.550233
ENSMUSG00000015850	Adamtsl4	protein_coding	3	ADAMTS-like 4	ADAMTSL4	763.244	1.47204	1.25415	0.425469	0.00019508	0.00798381
ENSMUSG00000043822	Adamtsl5	protein_coding	10	ADAMTS-like 5	ADAMTSL5	757.291	-1.04237	-0.783206	0.403555	0.00470869	0.0963129
ENSMUSG00000056413	Adap1	protein_coding	5	ArfGAP with dual PH domains 1	ADAP1	1792.43	-1.32557	-1.13652	0.375789	0.000167986	0.00719126
ENSMUSG00000020709	Adap2	protein_coding	11	ArfGAP with dual PH domains 2	ADAP2	9.38154	-2.53703	-0.140902	0.365855	0.0602384	0.486699
ENSMUSG00000027951	Adar	protein_coding	3	adenosine deaminase, RNA-specific	ADAR	1334.12	0.16044	0.0690803	0.254191	0.676261	0.9885
ENSMUSG00000020262	Adarb1	protein_coding	10	adenosine deaminase, RNA-specific, B1	ADARB1	21.0985	2.59031	0.290051	0.526819	0.0130872	0.194371
ENSMUSG00000031949	Adat1	protein_coding	8	adenosine deaminase, tRNA-specific 1	ADAT1	171.824	0.274448	0.0943101	0.278917	0.554136	0.97814
ENSMUSG00000019808	Adat2	protein_coding	10	adenosine deaminase, tRNA-specific 2	ADAT2	350.023	-0.24041	-0.0900039	0.269871	0.575474	0.981865
ENSMUSG00000113640	Adat3	protein_coding	10	adenosine deaminase, tRNA-specific 3	ADAT3	14.0139	0.345611	0.028028	0.316191	0.755902	0.9885
ENSMUSG00000021044	Adck1	protein_coding	12	aarF domain containing kinase 1	ADCK1	293.517	0.348325	0.137794	0.280761	0.41185	0.944506
ENSMUSG00000046947	Adck2	protein_coding	6	aarF domain containing kinase 2	ADCK2	338.803	-0.0457942	-0.0180916	0.252692	0.907779	0.991802
ENSMUSG00000022550	Adck5	protein_coding	15	aarF domain containing kinase 5	ADCK5	569.526	0.310377	0.141188	0.266072	0.409013	0.943487
ENSMUSG00000022994	Adcy6	protein_coding	15	adenylate cyclase 6	ADCY6	3368.43	-0.155169	-0.0539856	0.253536	0.689363	0.9885
ENSMUSG00000031659	Adcy7	protein_coding	8	adenylate cyclase 7	ADCY7	2.14598	2.59016	0.0335667	0.328639	0.349249
ENSMUSG00000005580	Adcy9	protein_coding	16	adenylate cyclase 9	ADCY9	71.8207	-1.0602	-0.195408	0.372064	0.150608	0.739725
ENSMUSG00000029778	Adcyap1r1	protein_coding	6	adenylate cyclase activating polypeptide 1 receptor 1	ADCYAP1R1	11.2124	-0.612148	-0.043738	0.320044	0.60234	0.984163
ENSMUSG00000029106	Add1	protein_coding	5	adducin 1 (alpha)	ADD1	4795.88	0.224747	0.101049	0.257101	0.550338	0.976842
ENSMUSG00000030000	Add2	protein_coding	6	adducin 2 (beta)	ADD2	2.40104	4.48248	0.0365055	0.330433	0.153446
ENSMUSG00000025026	Add3	protein_coding	19	adducin 3 (gamma)	ADD3	2272.35	-0.240045	-0.102748	0.259148	0.529603	0.970611
ENSMUSG00000025475	Adgra1	protein_coding	7	adhesion G protein-coupled receptor A1	ADGRA1	1.95614	4.1841	0.0384041	0.330602	0.168424
ENSMUSG00000031486	Adgra2	protein_coding	8	adhesion G protein-coupled receptor A2	ADGRA2	253.958	1.50293	1.173	0.533698	0.00146287	0.0395859
ENSMUSG00000029090	Adgra3	protein_coding	5	adhesion G protein-coupled receptor A3	ADGRA3	1208.76	0.435029	0.156279	0.297797	0.34726	0.916126
ENSMUSG00000028782	Adgrb2	protein_coding	4	adhesion G protein-coupled receptor B2	ADGRB2	7.41719	0.948346	0.0465232	0.324772	0.513066	0.967207
ENSMUSG00000083722	Adgrd2-ps	transcribed_unitary_pseudogene	2	adhesion G protein-coupled receptor D2, pseudogene		2.42151	0.207306	0.00360653	0.325155	0.934712
ENSMUSG00000002885	Adgre5	protein_coding	8	adhesion G protein-coupled receptor E5	ADGRE2,ADGRE5	7647.65	-0.169982	-0.0817011	0.256559	0.660332	0.9885
ENSMUSG00000041293	Adgrf1	protein_coding	17	adhesion G protein-coupled receptor F1	ADGRF1	3.13517	0.74354	0.0184988	0.324646	0.718138
ENSMUSG00000023918	Adgrf4	protein_coding	17	adhesion G protein-coupled receptor F4	ADGRF4	2.31057	1.6875	0.0262411	0.327135	0.51263
ENSMUSG00000056492	Adgrf5	protein_coding	17	adhesion G protein-coupled receptor F5	ADGRF5	36.8163	-0.00101389	0.000353009	0.301342	0.998941	0.999643
ENSMUSG00000031785	Adgrg1	protein_coding	8	adhesion G protein-coupled receptor G1	ADGRG1	4809.88	0.339181	0.158186	0.27044	0.366105	0.922843
ENSMUSG00000060470	Adgrg3	protein_coding	8	adhesion G protein-coupled receptor G3	ADGRG3	7.87271	3.63321	0.153924	0.378036	0.025687	0.299432
ENSMUSG00000039116	Adgrg6	protein_coding	10	adhesion G protein-coupled receptor G6	ADGRG6	2140.11	1.02744	0.640443	0.488616	0.0184134	0.240735
ENSMUSG00000022755	Adgrg7	protein_coding	16	adhesion G protein-coupled receptor G7	ADGRG7	41.5276	0.0774884	0.0111387	0.304823	0.925168	0.994222
ENSMUSG00000013033	Adgrl1	protein_coding	8	adhesion G protein-coupled receptor L1	ADGRL1	715.113	1.6008	1.38084	0.438972	9.09945e-05	0.00435994
ENSMUSG00000028184	Adgrl2	protein_coding	3	adhesion G protein-coupled receptor L2	ADGRL2	1135.33	0.798282	0.456027	0.397323	0.0442846	0.41596
ENSMUSG00000037605	Adgrl3	protein_coding	5	adhesion G protein-coupled receptor L3	ADGRL3	33.6908	1.4198	0.281167	0.460288	0.0623113	0.493891
ENSMUSG00000069170	Adgrv1	protein_coding	13	adhesion G protein-coupled receptor V1	ADGRV1	33.7255	-1.46338	-0.226336	0.412166	0.079284	0.554654
ENSMUSG00000074207	Adh1	protein_coding	3	alcohol dehydrogenase 1 (class I)	ADH1A,ADH1B,ADH1C	56.4184	0.989913	0.134783	0.342538	0.246325	0.844696
ENSMUSG00000028138	Adh5	protein_coding	3	alcohol dehydrogenase 5 (class III), chi polypeptide	ADH5	4028.86	0.0561326	0.0242055	0.244422	0.877792	0.989642
ENSMUSG00000055301	Adh7	protein_coding	3	alcohol dehydrogenase 7 (class IV), mu or sigma polypeptide	ADH7	6363.52	-0.831256	-0.552405	0.37414	0.0195377	0.248256
ENSMUSG00000025911	Adhfe1	protein_coding	1	alcohol dehydrogenase, iron containing, 1	ADHFE1	22.0956	1.04603	0.111274	0.336478	0.281811	0.871749
ENSMUSG00000020629	Adi1	protein_coding	12	acireductone dioxygenase 1	ADI1	1755.82	-0.208388	-0.0970839	0.249818	0.558886	0.978496
ENSMUSG00000026457	Adipor1	protein_coding	1	adiponectin receptor 1	ADIPOR1	5926.39	-0.461547	-0.217385	0.293087	0.228272	0.830466
ENSMUSG00000030168	Adipor2	protein_coding	6	adiponectin receptor 2	ADIPOR2	3377.58	-0.39141	-0.183538	0.276569	0.292332	0.878447
ENSMUSG00000039197	Adk	protein_coding	14	adenosine kinase	ADK	1140.97	0.256289	0.120177	0.256363	0.479622	0.956923
ENSMUSG00000030790	Adm	protein_coding	7	adrenomedullin	ADM	49.7831	-2.19055	-0.312125	0.553476	0.0173531	0.231591
ENSMUSG00000054136	Adm2	protein_coding	15	adrenomedullin 2	ADM2	223.192	-1.97289	-1.29795	0.930024	0.00457035	0.0940976
ENSMUSG00000051149	Adnp	protein_coding	2	activity-dependent neuroprotective protein	ADNP	98.8419	0.445106	0.0681738	0.311138	0.569396	0.981468
ENSMUSG00000053950	Adnp2	protein_coding	18	ADNP homeobox 2	ADNP2	1034.18	0.271354	0.119903	0.26318	0.47824	0.955777
ENSMUSG00000057134	Ado	protein_coding	10	2-aminoethanethiol (cysteamine) dioxygenase	ADO	1275.73	0.210578	0.0983038	0.251414	0.559256	0.978496
ENSMUSG00000042429	Adora1	protein_coding	1	adenosine A1 receptor	ADORA1	965.435	-0.372365	-0.12332	0.290212	0.436899	0.947873
ENSMUSG00000020178	Adora2a	protein_coding	10	adenosine A2a receptor	ADORA2A	19.0908	0.596533	0.0632547	0.318493	0.536053	0.972777
ENSMUSG00000018500	Adora2b	protein_coding	11	adenosine A2b receptor	ADORA2B	26.5134	1.18544	0.177887	0.367925	0.152906	0.744541
ENSMUSG00000025236	Adpgk	protein_coding	9	ADP-dependent glucokinase	ADPGK	923.411	0.324715	0.133199	0.275611	0.430116	0.947873
ENSMUSG00000002844	Adprh	protein_coding	16	ADP-ribosylarginine hydrolase	ADPRH	825.82	-0.534219	-0.235454	0.313484	0.195648	0.797452
ENSMUSG00000020910	Adprm	protein_coding	11	ADP-ribose/CDP-alcohol diphosphatase, manganese dependent	ADPRM	382.415	-0.134612	-0.0514527	0.260333	0.745997	0.9885
ENSMUSG00000042558	Adprs	protein_coding	4	ADP-ribosylserine hydrolase	ADPRS	928.195	-0.0228492	-0.00905806	0.248672	0.952222	0.997743
ENSMUSG00000027335	Adra1d	protein_coding	2	adrenergic receptor, alpha 1d	ADRA1D	9.68664	1.76153	0.0836106	0.336416	0.224319	0.826005
ENSMUSG00000033717	Adra2a	protein_coding	19	adrenergic receptor, alpha 2a	ADRA2A	1.88659	1.30125	0.0172249	0.326515	0.644156
ENSMUSG00000045730	Adrb2	protein_coding	18	adrenergic receptor, beta 2	ADRB2	25.1383	0.299839	0.042638	0.307517	0.712782	0.9885
ENSMUSG00000039041	Adrm1	protein_coding	2	adhesion regulating molecule 1 26S proteasome ubiquitin receptor	ADRM1	2562.28	0.0766382	0.0365778	0.240562	0.826849	0.989642
ENSMUSG00000042165	Adrm1b	protein_coding	3	adhesion regulating molecule 1B	ADRM1	27.0802	-0.209251	-0.0293387	0.305298	0.79532	0.9885
ENSMUSG00000022407	Adsl	protein_coding	15	adenylosuccinate lyase	ADSL	1649.29	0.0982494	0.0443469	0.24677	0.789685	0.9885
ENSMUSG00000015961	Adss	protein_coding	1	adenylosuccinate synthetase, non muscle	ADSS2	6189.34	-0.314999	-0.148531	0.261608	0.380123	0.931671
ENSMUSG00000011148	Adssl1	protein_coding	12	adenylosuccinate synthetase like 1	ADSS1	479.829	0.63995	0.174471	0.33117	0.262886	0.861785
ENSMUSG00000058022	Adtrp	protein_coding	13	androgen dependent TFPI regulating protein	ADTRP	158.725	-0.512878	-0.177852	0.311325	0.285597	0.876538
ENSMUSG00000030232	Aebp2	protein_coding	6	AE binding protein 2	AEBP2	2197.33	0.22032	0.104125	0.252505	0.541262	0.973285
ENSMUSG00000030609	Aen	protein_coding	7	apoptosis enhancing nuclease	AEN	1977.67	0.834229	0.36666	0.417347	0.0757085	0.541892
ENSMUSG00000077711	AF357399	snoRNA	7	snoRNA AF357399		16.0237	-0.628694	-0.0634549	0.319209	0.521239	0.968703
ENSMUSG00000029094	Afap1	protein_coding	5	actin filament associated protein 1	AFAP1	920.435	0.872753	0.52351	0.423507	0.0303644	0.331533
ENSMUSG00000033032	Afap1l1	protein_coding	18	actin filament associated protein 1-like 1	AFAP1L1	1372.59	-1.02172	-0.584372	0.504446	0.0244553	0.289618
ENSMUSG00000025083	Afap1l2	protein_coding	19	actin filament associated protein 1-like 2	AFAP1L2	32.246	1.29241	0.172526	0.368732	0.141344	0.718087
ENSMUSG00000068036	Afdn	protein_coding	17	afadin, adherens junction formation factor	AFDN	5412.85	-0.0856023	-0.038194	0.243724	0.811931	0.9885
ENSMUSG00000029313	Aff1	protein_coding	5	AF4/FMR2 family, member 1	AFF1	2902.56	0.0154871	0.00585843	0.270336	0.974139	0.998311
ENSMUSG00000031189	Aff2	protein_coding	X	AF4/FMR2 family, member 2	AFF2	5.93779	0.805326	0.0274363	0.324112	0.644965
ENSMUSG00000049470	Aff4	protein_coding	11	AF4/FMR2 family, member 4	AFF4	6385.32	0.0680316	0.0310376	0.247816	0.856123	0.989642
ENSMUSG00000038302	Afg1l	protein_coding	10	AFG1 like ATPase	AFG1L	528.183	0.381561	0.175473	0.277709	0.3163	0.893928
ENSMUSG00000031967	Afg3l1	protein_coding	8	AFG3-like AAA ATPase 1	AFG3L1P	2167.12	-0.029622	-0.0136626	0.240513	0.933219	0.994709
ENSMUSG00000024527	Afg3l2	protein_coding	18	AFG3-like AAA ATPase 2	AFG3L2	1910.05	0.0649213	0.0276924	0.25005	0.865685	0.989642
ENSMUSG00000029369	Afm	protein_coding	5	afamin	AFM	5.74785	-1.61995	-0.0661515	0.331433	0.30169
ENSMUSG00000017718	Afmid	protein_coding	11	arylformamidase	AFMID	127.503	-0.560984	-0.202888	0.320995	0.236307	0.837472
ENSMUSG00000054932	Afp	protein_coding	5	alpha fetoprotein	AFP	42.12	0.181696	0.0347194	0.297597	0.790061	0.9885
ENSMUSG00000049659	Aftph	protein_coding	11	aftiphilin	AFTPH	2400.71	-0.161449	-0.0754715	0.244739	0.645817	0.9885
ENSMUSG00000031521	Aga	protein_coding	8	aspartylglucosaminidase	AGA	1264.88	0.395778	0.197829	0.274847	0.268299	0.866055
ENSMUSG00000055013	Agap1	protein_coding	1	ArfGAP with GTPase domain, ankyrin repeat and PH domain 1	AGAP1,AGAP11,AGAP5,AGAP7P,AGAP9	1622.4	0.574633	0.293439	0.32102	0.13066	0.695728
ENSMUSG00000025422	Agap2	protein_coding	10	ArfGAP with GTPase domain, ankyrin repeat and PH domain 2	AGAP2	6.76171	-3.81144	-0.119496	0.3575	0.0313064	0.338048
ENSMUSG00000023353	Agap3	protein_coding	5	ArfGAP with GTPase domain, ankyrin repeat and PH domain 3	AGAP3	2059.3	0.13955	0.0642255	0.245802	0.697316	0.9885
ENSMUSG00000038836	Agbl3	protein_coding	6	ATP/GTP binding protein-like 3	AGBL3	70.0501	0.430304	0.114379	0.302918	0.444625	0.947873
ENSMUSG00000029165	Agbl5	protein_coding	5	ATP/GTP binding protein-like 5	AGBL5	463.294	0.728669	0.349711	0.376953	0.0875927	0.583298
ENSMUSG00000015452	Ager	protein_coding	17	advanced glycosylation end product-specific receptor	AGER	34.5294	0.0707791	0.012879	0.298092	0.920876	0.993604
ENSMUSG00000026159	Agfg1	protein_coding	1	ArfGAP with FG repeats 1	AGFG1	2258.82	0.0923402	0.0438812	0.241728	0.793268	0.9885
ENSMUSG00000029722	Agfg2	protein_coding	5	ArfGAP with FG repeats 2	AGFG2	793.386	-0.393899	-0.178715	0.280234	0.305738	0.888545
ENSMUSG00000021681	Aggf1	protein_coding	13	angiogenic factor with G patch and FHA domains 1	AGGF1	1880.87	0.00250151	0.00199298	0.240606	0.994367	0.998593
ENSMUSG00000029916	Agk	protein_coding	6	acylglycerol kinase	AGK	69.5446	0.254192	0.0584732	0.294087	0.676018	0.9885
ENSMUSG00000033400	Agl	protein_coding	3	amylo-1,6-glucosidase, 4-alpha-glucanotransferase	AGL	832.248	0.220722	0.0817691	0.268858	0.609207	0.984704
ENSMUSG00000050103	Agmo	protein_coding	12	alkylglycerol monooxygenase	AGMO	136.597	-1.15597	-0.663488	0.575892	0.0183713	0.240735
ENSMUSG00000041530	Ago1	protein_coding	4	argonaute RISC catalytic subunit 1	AGO1	1535.02	0.528903	0.176526	0.315233	0.287346	0.877347
ENSMUSG00000036698	Ago2	protein_coding	15	argonaute RISC catalytic subunit 2	AGO2	1565.38	0.01628	0.00688892	0.262749	0.970429	0.998311
ENSMUSG00000028842	Ago3	protein_coding	4	argonaute RISC catalytic subunit 3	AGO3	205.505	-0.0925492	-0.027222	0.275317	0.853393	0.989642
ENSMUSG00000042500	Ago4	protein_coding	4	argonaute RISC catalytic subunit 4	AGO4	52.2371	0.490451	0.110385	0.31031	0.432991	0.947873
ENSMUSG00000034254	Agpat1	protein_coding	17	1-acylglycerol-3-phosphate O-acyltransferase 1 (lysophosphatidic acid acyltransferase, alpha)	AGPAT1	2059.62	-0.0803307	-0.0367569	0.241108	0.819486	0.989642
ENSMUSG00000026922	Agpat2	protein_coding	2	1-acylglycerol-3-phosphate O-acyltransferase 2 (lysophosphatidic acid acyltransferase, beta)	AGPAT2	1822.32	-0.899532	-0.634674	0.384077	0.011878	0.183316
ENSMUSG00000001211	Agpat3	protein_coding	10	1-acylglycerol-3-phosphate O-acyltransferase 3	AGPAT3	2370.36	0.507137	0.275511	0.297268	0.149744	0.738613
ENSMUSG00000023827	Agpat4	protein_coding	17	1-acylglycerol-3-phosphate O-acyltransferase 4 (lysophosphatidic acid acyltransferase, delta)	AGPAT4	919.062	-0.380251	-0.161461	0.281515	0.345774	0.914911
ENSMUSG00000031467	Agpat5	protein_coding	8	1-acylglycerol-3-phosphate O-acyltransferase 5 (lysophosphatidic acid acyltransferase, epsilon)	AGPAT5	1632.7	0.0105285	0.0052342	0.243457	0.976895	0.998311
ENSMUSG00000042410	Agps	protein_coding	2	alkylglycerone phosphate synthase	AGPS	3081.61	0.188001	0.0766223	0.260862	0.641708	0.9885
ENSMUSG00000020581	Agr2	protein_coding	12	anterior gradient 2	AGR2	1694.02	-0.0469372	-0.0133869	0.274	0.924861	0.994081
ENSMUSG00000041936	Agrn	protein_coding	4	agrin	AGRN	18468.4	0.335393	0.129642	0.279661	0.435732	0.947873
ENSMUSG00000005705	Agrp	protein_coding	8	agouti related neuropeptide	AGRP	2.86597	-1.8866	-0.039537	0.328366	0.387939
ENSMUSG00000021557	Agtpbp1	protein_coding	13	ATP/GTP binding protein 1	AGTPBP1	322.761	0.94644	0.515611	0.473835	0.0345092	0.359734
ENSMUSG00000029007	Agtrap	protein_coding	4	angiotensin II, type I receptor-associated protein	AGTRAP	1020.03	0.268278	0.126714	0.257298	0.457618	0.949197
ENSMUSG00000026491	Ahctf1	protein_coding	1	AT hook containing transcription factor 1	AHCTF1	2675.83	-0.0300767	-0.0114124	0.252935	0.939626	0.995795
ENSMUSG00000027597	Ahcy	protein_coding	2	S-adenosylhomocysteine hydrolase	AHCY	2747.36	0.317314	0.137326	0.271197	0.420505	0.947873
ENSMUSG00000048087	Ahcyl	protein_coding	16	adenosylhomocysteinase like	AHCY	18.193	-0.100948	-0.0108972	0.309166	0.912909	0.992403
ENSMUSG00000027893	Ahcyl1	protein_coding	3	S-adenosylhomocysteine hydrolase-like 1	AHCYL1	4471.41	0.0783498	0.0353378	0.2473	0.833405	0.989642
ENSMUSG00000029772	Ahcyl2	protein_coding	6	S-adenosylhomocysteine hydrolase-like 2	AHCYL2	2503.69	-0.329679	-0.157853	0.26386	0.357679	0.922186
ENSMUSG00000037692	Ahdc1	protein_coding	4	AT hook, DNA binding motif, containing 1	AHDC1	1258.63	0.03744	0.0170592	0.246003	0.91967	0.993604
ENSMUSG00000019986	Ahi1	protein_coding	10	Abelson helper integration site 1	AHI1	224.242	0.688104	0.250523	0.353499	0.161574	0.751956
ENSMUSG00000069833	Ahnak	protein_coding	19	AHNAK nucleoprotein (desmoyokin)	AHNAK	11960.4	-0.132287	-0.0653934	0.267299	0.763396	0.9885
ENSMUSG00000118667	Ahnak2	protein_coding	12	AHNAK nucleoprotein 2	AHNAK2	772.789	0.299469	0.110988	0.277811	0.497693	0.964737
ENSMUSG00000019256	Ahr	protein_coding	12	aryl-hydrocarbon receptor	AHR	1894.26	0.546002	0.300319	0.306974	0.122898	0.679598
ENSMUSG00000021575	Ahrr	protein_coding	13	aryl-hydrocarbon receptor repressor	AHRR	14.8556	0.190992	0.0117444	0.318329	0.883565	0.989642
ENSMUSG00000021037	Ahsa1	protein_coding	12	AHA1, activator of heat shock protein ATPase 1	AHSA1	4802.07	0.172511	0.0765072	0.253026	0.646832	0.9885
ENSMUSG00000020288	Ahsa2	protein_coding	11	AHA1, activator of heat shock protein ATPase 2	AHSA2P	1386.23	-0.00603915	-0.00202731	0.244022	0.986814	0.998311
ENSMUSG00000035875	AI182371	protein_coding	2	expressed sequence AI182371		11.571	0.594899	0.0453467	0.319718	0.605362	0.984163
ENSMUSG00000114780	AI197445	lncRNA	13	expressed sequence AI197445		3.12825	3.30923	0.0563592	0.332989	0.176637
ENSMUSG00000074384	AI429214	protein_coding	8	expressed sequence AI429214	C8orf48	191.029	0.475547	0.188459	0.302811	0.277076	0.871515
ENSMUSG00000112388	AI463170	lncRNA	12	expressed sequence AI463170		25.4861	0.0603959	0.00871111	0.304839	0.941749	0.996209
ENSMUSG00000114828	AI463229	lncRNA	13	expressed sequence AI463229		34.6371	-0.198981	-0.0286157	0.304534	0.802302	0.9885
ENSMUSG00000045165	AI467606	protein_coding	7	expressed sequence AI467606	C16orf54	1458.97	-0.231056	-0.10714	0.252551	0.520031	0.968681
ENSMUSG00000090086	AI480526	lncRNA	5	expressed sequence AI480526	LINC01089	184.552	0.0883941	0.0270941	0.275533	0.86032	0.989642
ENSMUSG00000105987	AI506816	lncRNA	5	expressed sequence AI506816		4289.01	0.067118	0.0202556	0.27753	0.896853	0.991265
ENSMUSG00000010290	AI597479	protein_coding	1	expressed sequence AI597479	C2orf49	761.286	0.115669	0.0512508	0.24899	0.756909	0.9885
ENSMUSG00000034382	AI661453	protein_coding	17	expressed sequence AI661453	C6orf132	4879.27	-0.395098	-0.187604	0.277445	0.28646	0.877298
ENSMUSG00000087107	AI662270	lncRNA	11	expressed sequence AI662270		1692.42	-0.675289	-0.366707	0.349637	0.0753871	0.541322
ENSMUSG00000047423	AI837181	protein_coding	19	expressed sequence AI837181	C11orf68	987.076	0.0866944	0.0382218	0.24804	0.816865	0.989229
ENSMUSG00000107355	AI839979	lncRNA	5	expressed sequence AI839979		10.155	-0.249354	-0.0172456	0.316738	0.834246	0.989642
ENSMUSG00000056383	AI987944	protein_coding	7	expressed sequence AI987944		573.571	-0.0372981	-0.0155136	0.248271	0.921682	0.993604
ENSMUSG00000042901	Aida	protein_coding	1	axin interactor, dorsalization associated	AIDA	1851.48	-0.248317	-0.112764	0.256656	0.499652	0.965227
ENSMUSG00000024397	Aif1	protein_coding	17	allograft inflammatory factor 1	AIF1	38.2463	0.900883	0.18025	0.355299	0.198652	0.801946
ENSMUSG00000001864	Aif1l	protein_coding	2	allograft inflammatory factor 1-like	AIF1L	210.448	2.08747	1.84355	0.522524	1.9994e-05	0.00124734
ENSMUSG00000036932	Aifm1	protein_coding	X	apoptosis-inducing factor, mitochondrion-associated 1	AIFM1	2244.09	-0.189795	-0.0853963	0.251004	0.603914	0.984163
ENSMUSG00000020085	Aifm2	protein_coding	10	apoptosis-inducing factor, mitochondrion-associated 2	AIFM2	343.427	0.513281	0.236802	0.307426	0.1976	0.801136
ENSMUSG00000022763	Aifm3	protein_coding	16	apoptosis-inducing factor, mitochondrion-associated 3	AIFM3	22.7226	0.540374	0.0710185	0.315863	0.52709	0.96987
ENSMUSG00000019806	Aig1	protein_coding	10	androgen-induced 1	AIG1	727.564	0.0915875	0.0353466	0.261174	0.829706	0.989642
ENSMUSG00000037860	Aim2	protein_coding	1	absent in melanoma 2	AIM2	2748.31	-0.0451948	-0.020897	0.242767	0.900059	0.991348
ENSMUSG00000028029	Aimp1	protein_coding	3	aminoacyl tRNA synthetase complex-interacting multifunctional protein 1	AIMP1	2837.34	-0.500252	-0.210546	0.306344	0.235074	0.835936
ENSMUSG00000029610	Aimp2	protein_coding	5	aminoacyl tRNA synthetase complex-interacting multifunctional protein 2	AIMP2	1280.88	-0.121904	-0.0543867	0.245954	0.73677	0.9885
ENSMUSG00000024847	Aip	protein_coding	19	aryl-hydrocarbon receptor-interacting protein	AIP	1600.24	-0.223833	-0.0975612	0.257393	0.55514	0.978275
ENSMUSG00000040554	Aipl1	protein_coding	11	aryl hydrocarbon receptor-interacting protein-like 1	AIPL1	6.16586	-0.696897	-0.0319874	0.322562	0.638488
ENSMUSG00000078247	Airn	lncRNA	17	antisense Igf2r RNA	AIRN	122.628	-0.270229	-0.0819711	0.283614	0.590508	0.982541
ENSMUSG00000022178	Ajuba	protein_coding	14	ajuba LIM protein	AJUBA	7405.49	0.0856295	0.0345377	0.254192	0.829535	0.989642
ENSMUSG00000026817	Ak1	protein_coding	2	adenylate kinase 1	AK1	935.835	1.78991	1.57657	0.453521	2.60163e-05	0.00155229
ENSMUSG00000078139	AK157302	protein_coding	13	cDNA sequence AK157302	ISCA1	9.96466	-0.811534	-0.0558264	0.323236	0.499978	0.96545
ENSMUSG00000028792	Ak2	protein_coding	4	adenylate kinase 2	AK2	1873.47	-0.649814	-0.365546	0.338658	0.0762088	0.542992
ENSMUSG00000024782	Ak3	protein_coding	19	adenylate kinase 3	AK3	6960.01	-0.503797	-0.267456	0.296051	0.155209	0.748694
ENSMUSG00000028527	Ak4	protein_coding	4	adenylate kinase 4	AK4	1057.19	-0.760198	-0.337324	0.386723	0.0920606	0.595298
ENSMUSG00000039058	Ak5	protein_coding	3	adenylate kinase 5	AK5	15.6693	1.07711	0.105126	0.335271	0.288363	0.877347
ENSMUSG00000078941	Ak6	protein_coding	13	adenylate kinase 6	AK6	1278.38	-0.112246	-0.0494714	0.246479	0.759019	0.9885
ENSMUSG00000026807	Ak8	protein_coding	2	adenylate kinase 8	AK8	7.32731	1.33882	0.0679294	0.330075	0.34522	0.91475
ENSMUSG00000091415	Ak9	protein_coding	10	adenylate kinase 9	AK9	25.6061	1.9275	0.370316	0.635302	0.0224108	0.272132
ENSMUSG00000018428	Akap1	protein_coding	11	A kinase (PRKA) anchor protein 1	AKAP1	1359.31	0.309599	0.108579	0.282077	0.502811	0.966432
ENSMUSG00000047804	Akap10	protein_coding	11	A kinase (PRKA) anchor protein 10	AKAP10	616.346	0.146349	0.0521259	0.26887	0.7465	0.9885
ENSMUSG00000022016	Akap11	protein_coding	14	A kinase (PRKA) anchor protein 11	AKAP11	1397.78	0.199695	0.062347	0.278649	0.686957	0.9885
ENSMUSG00000038587	Akap12	protein_coding	10	A kinase (PRKA) anchor protein (gravin) 12	AKAP12	411.398	2.12359	1.83601	0.575121	6.3812e-05	0.00327532
ENSMUSG00000066406	Akap13	protein_coding	7	A kinase (PRKA) anchor protein 13	AKAP13	1761.18	-0.0684761	-0.0244841	0.261297	0.873351	0.989642
ENSMUSG00000059708	Akap17b	protein_coding	X	A kinase (PRKA) anchor protein 17B	AKAP17A,AKAP17BP	41.671	0.79822	0.135015	0.334656	0.28991	0.878153
ENSMUSG00000050089	Akap4	protein_coding	X	A kinase (PRKA) anchor protein 4	AKAP4	3.25836	3.37584	0.058418	0.333519	0.164773
ENSMUSG00000021057	Akap5	protein_coding	12	A kinase (PRKA) anchor protein 5	AKAP5	4.22242	1.37502	0.0431738	0.327169	0.447812
ENSMUSG00000039166	Akap7	protein_coding	10	A kinase (PRKA) anchor protein 7	AKAP7	369.907	-0.15027	-0.0591999	0.259002	0.711672	0.9885
ENSMUSG00000024045	Akap8	protein_coding	17	A kinase (PRKA) anchor protein 8	AKAP8	1989.32	0.400864	0.16398	0.287427	0.338155	0.910069
ENSMUSG00000002625	Akap8l	protein_coding	17	A kinase (PRKA) anchor protein 8-like	AKAP8L	526.087	0.288192	0.126737	0.265561	0.454264	0.949027
ENSMUSG00000040407	Akap9	protein_coding	5	A kinase (PRKA) anchor protein (yotiao) 9	AKAP9	2141.09	0.0512426	0.0185343	0.265774	0.909726	0.991802
ENSMUSG00000031023	Akip1	protein_coding	7	A kinase (PRKA) interacting protein 1	AKIP1	495.782	-0.388104	-0.163155	0.283125	0.339725	0.910504
ENSMUSG00000023075	Akirin1	protein_coding	4	akirin 1	AKIRIN1	2364.65	-0.176601	-0.0814353	0.247508	0.620885	0.986416
ENSMUSG00000028291	Akirin2	protein_coding	4	akirin 2	AKIRIN2	1477.57	-0.211585	-0.0904283	0.257613	0.581938	0.982495
ENSMUSG00000039158	Akna	protein_coding	4	AT-hook transcription factor	AKNA	111.75	1.30192	0.59851	0.707348	0.023971	0.28692
ENSMUSG00000028692	Akr1a1	protein_coding	4	aldo-keto reductase family 1, member A1 (aldehyde reductase)	AKR1A1	19561.2	-0.477338	-0.240966	0.293441	0.192639	0.7947
ENSMUSG00000061758	Akr1b10	protein_coding	6	aldo-keto reductase family 1, member B10 (aldose reductase)	AKR1B10,AKR1B15	1301.58	0.137059	0.0591192	0.252502	0.720502	0.9885
ENSMUSG00000001642	Akr1b3	protein_coding	6	aldo-keto reductase family 1, member B3 (aldose reductase)	AKR1B1	7211.47	0.296268	0.118429	0.269479	0.463452	0.952042
ENSMUSG00000052131	Akr1b7	protein_coding	6	aldo-keto reductase family 1, member B7	AKR1B10,AKR1B15	593.495	-0.121557	-0.0393879	0.270225	0.794467	0.9885
ENSMUSG00000029762	Akr1b8	protein_coding	6	aldo-keto reductase family 1, member B8	AKR1B10,AKR1B15	7545.04	-0.982657	-0.732241	0.387308	0.00587934	0.112751
ENSMUSG00000021211	Akr1c12	protein_coding	13	aldo-keto reductase family 1, member C12	AKR1C1,AKR1C2,AKR1C3,AKR1C4	2166.52	-2.44159	-2.26117	0.475665	9.46269e-08	1.32376e-05
ENSMUSG00000021213	Akr1c13	protein_coding	13	aldo-keto reductase family 1, member C13	AKR1C1,AKR1C2,AKR1C3,AKR1C4	4631.93	-1.53044	-1.28037	0.463948	0.000330001	0.0121658
ENSMUSG00000033715	Akr1c14	protein_coding	13	aldo-keto reductase family 1, member C14	AKR1C1,AKR1C2,AKR1C3,AKR1C4	3026.1	-1.46657	-1.00675	0.635658	0.00527525	0.104228
ENSMUSG00000071551	Akr1c19	protein_coding	13	aldo-keto reductase family 1, member C19	AKR1C1,AKR1C2,AKR1C3,AKR1C4	752.819	-1.54237	-1.35353	0.398996	4.07303e-05	0.00227104
ENSMUSG00000045410	Akr1e1	protein_coding	13	aldo-keto reductase family 1, member E1	AKR1E2	597.245	-0.248091	-0.103991	0.262218	0.525577	0.969284
ENSMUSG00000028743	Akr7a5	protein_coding	4	aldo-keto reductase family 7, member A5 (aflatoxin aldehyde reductase)	AKR7A2,AKR7A3,AKR7L	2054.47	-0.638809	-0.297666	0.34349	0.123701	0.680608
ENSMUSG00000001729	Akt1	protein_coding	12	thymoma viral proto-oncogene 1	AKT1	10269.9	0.0134586	0.00880569	0.243544	0.970482	0.998311
ENSMUSG00000011096	Akt1s1	protein_coding	7	AKT1 substrate 1 (proline-rich)	AKT1S1	1704.24	0.151615	0.071743	0.244911	0.667786	0.9885
ENSMUSG00000004056	Akt2	protein_coding	7	thymoma viral proto-oncogene 2	AKT2	1708.15	0.300288	0.137271	0.264614	0.422776	0.947873
ENSMUSG00000084347	Akt2-ps	processed_pseudogene	11	thymoma viral proto-oncogene 2, pseudogene		8.75322	0.975981	0.0597744	0.325748	0.448795	0.949027
ENSMUSG00000019699	Akt3	protein_coding	1	thymoma viral proto-oncogene 3	AKT3	842.366	0.0378452	0.0164442	0.250733	0.922331	0.993604
ENSMUSG00000031667	Aktip	protein_coding	8	AKT interacting protein	AKTIP	1491.85	-0.290524	-0.132447	0.261895	0.4327	0.947873
ENSMUSG00000028393	Alad	protein_coding	4	aminolevulinate, delta-, dehydratase	ALAD	1759.93	-0.846638	-0.471867	0.42074	0.041115	0.399373
ENSMUSG00000032786	Alas1	protein_coding	9	aminolevulinic acid synthase 1	ALAS1	1306.66	0.152926	0.0709259	0.247055	0.671075	0.9885
ENSMUSG00000029368	Alb	protein_coding	5	albumin	ALB	15.7466	0.436634	0.0386229	0.316396	0.68157	0.9885
ENSMUSG00000022636	Alcam	protein_coding	16	activated leukocyte cell adhesion molecule	ALCAM	5882.62	0.279501	0.137504	0.255377	0.424367	0.947873
ENSMUSG00000007833	Aldh16a1	protein_coding	7	aldehyde dehydrogenase 16 family, member A1	ALDH16A1	1344.58	-0.154996	-0.0705992	0.246154	0.664575	0.9885
ENSMUSG00000025007	Aldh18a1	protein_coding	19	aldehyde dehydrogenase 18 family, member A1	ALDH18A1	1904	-0.0498697	-0.0209495	0.247138	0.894112	0.990732
ENSMUSG00000053279	Aldh1a1	protein_coding	19	aldehyde dehydrogenase family 1, subfamily A1	ALDH1A1	4283.86	-3.71145	-3.56214	0.524262	4.85202e-13	1.81003e-10
ENSMUSG00000013584	Aldh1a2	protein_coding	9	aldehyde dehydrogenase family 1, subfamily A2	ALDH1A2	11.6662	0.15422	0.0126992	0.314835	0.889902	0.990067
ENSMUSG00000015134	Aldh1a3	protein_coding	7	aldehyde dehydrogenase family 1, subfamily A3	ALDH1A3	238.38	1.696	0.900198	1.01903	0.0111681	0.176392
ENSMUSG00000024747	Aldh1a7	protein_coding	19	aldehyde dehydrogenase family 1, subfamily A7	ALDH1A1	120.556	-2.11172	-1.87084	0.518128	1.45743e-05	0.000992829
ENSMUSG00000035561	Aldh1b1	protein_coding	4	aldehyde dehydrogenase 1 family, member B1	ALDH1B1	9.16269	1.53334	0.09584	0.338311	0.230495	0.832693
ENSMUSG00000030088	Aldh1l1	protein_coding	6	aldehyde dehydrogenase 1 family, member L1	ALDH1L1	76.16	-0.467554	-0.087617	0.309618	0.497865	0.964737
ENSMUSG00000020256	Aldh1l2	protein_coding	10	aldehyde dehydrogenase 1 family, member L2	ALDH1L2	32.5511	0.0169397	0.00308794	0.301773	0.982519	0.998311
ENSMUSG00000029455	Aldh2	protein_coding	5	aldehyde dehydrogenase 2, mitochondrial	ALDH2	7678.01	-0.568288	-0.321806	0.309208	0.101225	0.624526
ENSMUSG00000019102	Aldh3a1	protein_coding	11	aldehyde dehydrogenase family 3, subfamily A1	ALDH3A1	4471.58	-1.87571	-1.66944	0.453226	1.16645e-05	0.000823242
ENSMUSG00000010025	Aldh3a2	protein_coding	11	aldehyde dehydrogenase family 3, subfamily A2	ALDH3A2	2759.88	-1.00677	-0.77394	0.377219	0.00386481	0.0838695
ENSMUSG00000024885	Aldh3b1	protein_coding	19	aldehyde dehydrogenase 3 family, member B1	ALDH3B1	712.609	-0.126274	-0.0531979	0.251855	0.741537	0.9885
ENSMUSG00000075296	Aldh3b2	protein_coding	19	aldehyde dehydrogenase 3 family, member B2	ALDH3B2	21.1152	-0.261323	-0.0230964	0.313884	0.802388	0.9885
ENSMUSG00000028737	Aldh4a1	protein_coding	4	aldehyde dehydrogenase 4 family, member A1	ALDH4A1	848.145	0.438518	0.211438	0.287764	0.243918	0.842156
ENSMUSG00000035936	Aldh5a1	protein_coding	13	aldhehyde dehydrogenase family 5, subfamily A1	ALDH5A1	518.235	0.231225	0.0980312	0.261516	0.555808	0.978275
ENSMUSG00000021238	Aldh6a1	protein_coding	12	aldehyde dehydrogenase family 6, subfamily A1	ALDH6A1	737.675	-0.664207	-0.371648	0.342867	0.0719273	0.532495
ENSMUSG00000053644	Aldh7a1	protein_coding	18	aldehyde dehydrogenase family 7, member A1	ALDH7A1	924.572	0.112354	0.050329	0.248062	0.761923	0.9885
ENSMUSG00000026687	Aldh9a1	protein_coding	1	aldehyde dehydrogenase 9, subfamily A1	ALDH9A1	2017.66	-0.495295	-0.263062	0.292666	0.158343	0.750712
ENSMUSG00000030695	Aldoa	protein_coding	7	aldolase A, fructose-bisphosphate	ALDOA	47761	-0.821506	-0.399342	0.410854	0.0599856	0.486219
ENSMUSG00000114515	Aldoa	protein_coding	7	aldolase A, fructose-bisphosphate	ALDOA	11.1385	1.27115	0.0948042	0.335396	0.275929	0.871515
ENSMUSG00000111336	Aldoa-ps4	processed_pseudogene	9	aldolase A, pseudogene 4		6.06413	-0.302617	-0.0128508	0.321066	0.844414
ENSMUSG00000059343	Aldoart1	protein_coding	4	aldolase 1 A, retrogene 1		27.9996	-0.90488	-0.125778	0.33641	0.280025	0.871515
ENSMUSG00000028307	Aldob	protein_coding	4	aldolase B, fructose-bisphosphate	ALDOB	19.9684	-3.33943	-0.388228	0.824336	0.00235708	0.0577043
ENSMUSG00000017390	Aldoc	protein_coding	11	aldolase C, fructose-bisphosphate	ALDOC	872.043	-1.2662	-0.651713	0.672274	0.0199453	0.252629
ENSMUSG00000039427	Alg1	protein_coding	16	asparagine-linked glycosylation 1 (beta-1,4-mannosyltransferase)	ALG1,ALG1L1P,ALG1L2	573.654	0.287126	0.129581	0.263178	0.445049	0.947873
ENSMUSG00000075470	Alg10b	protein_coding	15	asparagine-linked glycosylation 10B (alpha-1,2-glucosyltransferase)	ALG10,ALG10B	2863.22	0.209118	0.0924306	0.256048	0.580161	0.981865
ENSMUSG00000063362	Alg11	protein_coding	8	asparagine-linked glycosylation 11 (alpha-1,2-mannosyltransferase)	ALG11	1067.07	0.0897677	0.0395147	0.250048	0.813678	0.9885
ENSMUSG00000035845	Alg12	protein_coding	15	asparagine-linked glycosylation 12 (alpha-1,6-mannosyltransferase)	ALG12	309.219	-0.0721271	-0.0236647	0.266447	0.873698	0.989642
ENSMUSG00000041718	Alg13	protein_coding	X	asparagine-linked glycosylation 13	ALG13	180.319	-0.0644732	-0.0227347	0.262765	0.8826	0.989642
ENSMUSG00000039887	Alg14	protein_coding	3	asparagine-linked glycosylation 14	ALG14	538.44	-0.0956428	-0.0398018	0.251149	0.803703	0.9885
ENSMUSG00000039740	Alg2	protein_coding	4	asparagine-linked glycosylation 2 (alpha-1,3-mannosyltransferase)	ALG2	1188.6	-0.170784	-0.0724328	0.254432	0.655979	0.9885
ENSMUSG00000033809	Alg3	protein_coding	16	asparagine-linked glycosylation 3 (alpha-1,3-mannosyltransferase)	ALG3	408.434	-0.148334	-0.0566405	0.261268	0.721883	0.9885
ENSMUSG00000036632	Alg5	protein_coding	3	asparagine-linked glycosylation 5 (dolichyl-phosphate beta-glucosyltransferase)	ALG5	1652.98	-0.205253	-0.0943908	0.250607	0.568767	0.981468
ENSMUSG00000073792	Alg6	protein_coding	4	asparagine-linked glycosylation 6 (alpha-1,3,-glucosyltransferase)	ALG6	405.681	0.0252149	0.00937129	0.265617	0.955566	0.998074
ENSMUSG00000035704	Alg8	protein_coding	7	asparagine-linked glycosylation 8 (alpha-1,3-glucosyltransferase)	ALG8	730.442	-0.0980402	-0.0393453	0.254269	0.804655	0.9885
ENSMUSG00000032059	Alg9	protein_coding	9	asparagine-linked glycosylation 9 (alpha 1,2 mannosyltransferase)	ALG9	1097.75	-0.280393	-0.124845	0.261985	0.455449	0.949027
ENSMUSG00000079036	Alkbh1	protein_coding	12	alkB homolog 1, histone H2A dioxygenase	ALKBH1	677.424	0.133405	0.0575795	0.252252	0.727264	0.9885
ENSMUSG00000044339	Alkbh2	protein_coding	5	alkB homolog 2, alpha-ketoglutarate-dependent dioxygenase	ALKBH2	241.419	-0.397967	-0.131875	0.293545	0.408418	0.943487
ENSMUSG00000040174	Alkbh3	protein_coding	2	alkB homolog 3, alpha-ketoglutarate-dependent dioxygenase	ALKBH3	469.776	-0.132724	-0.0557043	0.251741	0.727918	0.9885
ENSMUSG00000039754	Alkbh4	protein_coding	5	alkB homolog 4, lysine demethylase	ALKBH4	161.496	0.0451811	0.0157839	0.267356	0.921853	0.993604
ENSMUSG00000042650	Alkbh5	protein_coding	11	alkB homolog 5, RNA demethylase	ALKBH5	3786.9	-0.235572	-0.113221	0.249513	0.49789	0.964737
ENSMUSG00000042831	Alkbh6	protein_coding	7	alkB homolog 6	ALKBH6	663.329	-0.401766	-0.160144	0.287972	0.343842	0.913619
ENSMUSG00000002661	Alkbh7	protein_coding	17	alkB homolog 7	ALKBH7	319.177	-0.509019	-0.178069	0.310403	0.285431	0.876375
ENSMUSG00000025899	Alkbh8	protein_coding	9	alkB homolog 8, tRNA methyltransferase	ALKBH8	628.535	0.371949	0.153027	0.282349	0.369049	0.924512
ENSMUSG00000063810	Alms1	protein_coding	6	ALMS1, centrosome and basal body associated	ALMS1	218.833	0.303547	0.0732196	0.295178	0.60779	0.984163
ENSMUSG00000018924	Alox15	protein_coding	11	arachidonate 15-lipoxygenase	ALOX15	6.32898	2.6491	0.0929758	0.342744	0.118365
ENSMUSG00000025701	Alox5	protein_coding	6	arachidonate 5-lipoxygenase	ALOX5	5.78051	1.70318	0.0401829	0.328147	0.409795
ENSMUSG00000060063	Alox5ap	protein_coding	5	arachidonate 5-lipoxygenase activating protein	ALOX5AP	10.2737	1.2145	0.0792174	0.331159	0.3312	0.905304
ENSMUSG00000020892	Aloxe3	protein_coding	11	arachidonate lipoxygenase 3	ALOXE3	4.77555	2.25812	0.0617082	0.332692	0.239547
ENSMUSG00000028028	Alpk1	protein_coding	3	alpha-kinase 1	ALPK1	281.686	0.500601	0.179247	0.30937	0.287848	0.877347
ENSMUSG00000028766	Alpl	protein_coding	4	alkaline phosphatase, liver/bone/kidney	ALPL	25.0455	1.7291	0.304227	0.508893	0.0385416	0.385141
ENSMUSG00000026024	Als2	protein_coding	1	alsin Rho guanine nucleotide exchange factor	ALS2	681.607	0.281803	0.0930021	0.281846	0.556573	0.978275
ENSMUSG00000044037	Als2cl	protein_coding	9	ALS2 C-terminal like	ALS2CL	3433.14	0.163501	0.0606366	0.266263	0.707438	0.9885
ENSMUSG00000025134	Alyref	protein_coding	11	Aly/REF export factor	ALYREF	2378.71	-0.0600008	-0.0263856	0.245309	0.870304	0.989642
ENSMUSG00000060244	Alyref2	protein_coding	1	Aly/REF export factor 2	ALYREF	113.921	-0.578628	-0.164098	0.321425	0.293029	0.878493
ENSMUSG00000022244	Amacr	protein_coding	15	alpha-methylacyl-CoA racemase	AMACR	250.302	-0.422946	-0.176239	0.290049	0.306579	0.888545
ENSMUSG00000028356	Ambp	protein_coding	4	alpha 1 microglobulin/bikunin precursor	AMBP	1226.36	-1.99397	-1.77976	0.475238	8.86171e-06	0.000645792
ENSMUSG00000040506	Ambra1	protein_coding	2	autophagy/beclin 1 regulator 1	AMBRA1	1101.33	0.272008	0.108207	0.270667	0.51415	0.967528
ENSMUSG00000060096	Amd-ps3	processed_pseudogene	18	S-adenosylmethionine decarboxylase, pseudogene 3		5.86182	-0.379979	-0.0164232	0.321219	0.803468
ENSMUSG00000019836	Amd-ps4	processed_pseudogene	4	S-adenosylmethionine decarboxylase, pseudogene 4		7.89302	-0.371478	-0.0208708	0.319361	0.78015	0.9885
ENSMUSG00000117642	Amd-ps7	processed_pseudogene	17	S-adenosylmethionine decarboxylase, pseudogene 7		4.47378	-0.212828	-0.00721928	0.322192	0.901454
ENSMUSG00000075232	Amd1	protein_coding	10	S-adenosylmethionine decarboxylase 1	AMD1	4031.36	0.0339015	0.015028	0.242121	0.924642	0.99405
ENSMUSG00000063953	Amd2	protein_coding	10	S-adenosylmethionine decarboxylase 2	AMD1	35.2454	-0.188637	-0.0317806	0.300407	0.794212	0.9885
ENSMUSG00000015890	Amdhd1	protein_coding	10	amidohydrolase domain containing 1	AMDHD1	412.886	-0.0785804	-0.0287907	0.260452	0.853195	0.989642
ENSMUSG00000036820	Amdhd2	protein_coding	17	amidohydrolase domain containing 2	AMDHD2	1042.19	-0.533622	-0.238013	0.313426	0.193275	0.795875
ENSMUSG00000050332	Amer1	protein_coding	X	APC membrane recruitment 1	AMER1	304.703	0.63423	0.25021	0.341137	0.168654	0.760937
ENSMUSG00000021986	Amer2	protein_coding	14	APC membrane recruitment 2	AMER2	89.9192	0.314075	0.0817904	0.293439	0.57754	0.981865
ENSMUSG00000031751	Amfr	protein_coding	8	autocrine motility factor receptor	AMFR	4185.63	-0.0989045	-0.0462598	0.23985	0.775006	0.9885
ENSMUSG00000035262	Amh	protein_coding	10	anti-Mullerian hormone	AMH	7.3301	0.678613	0.0344301	0.322236	0.634244	0.9885
ENSMUSG00000023047	Amhr2	protein_coding	15	anti-Mullerian hormone type 2 receptor	AMHR2	2.36132	-2.20918	-0.0362002	0.328575	0.367969
ENSMUSG00000050947	Amigo1	protein_coding	3	adhesion molecule with Ig like domain 1	AMIGO1	243.192	0.374013	0.133119	0.288916	0.416289	0.946803
ENSMUSG00000032593	Amigo3	protein_coding	9	adhesion molecule with Ig like domain 3	AMIGO3	56.1425	0.046399	0.0110265	0.288542	0.938942	0.995795
ENSMUSG00000042225	Ammecr1	protein_coding	X	AMMECR nuclear protein 1	AMMECR1	608.865	0.501923	0.24224	0.302641	0.190842	0.792503
ENSMUSG00000041915	Ammecr1l	protein_coding	18	AMME chromosomal region gene 1-like	AMMECR1L	1117.68	0.489009	0.160761	0.307393	0.322003	0.898991
ENSMUSG00000021278	Amn	protein_coding	12	amnionless	AMN	8.81459	0.459046	0.0288256	0.319391	0.719574	0.9885
ENSMUSG00000068250	Amn1	protein_coding	6	antagonist of mitotic exit network 1	AMN1	456.037	-0.107769	-0.0403528	0.260276	0.797555	0.9885
ENSMUSG00000041688	Amot	protein_coding	X	angiomotin	AMOT	806.215	0.84026	0.440715	0.423926	0.0506142	0.441633
ENSMUSG00000013076	Amotl1	protein_coding	9	angiomotin-like 1	AMOTL1	1138.39	0.0302029	0.0132937	0.249417	0.937264	0.995476
ENSMUSG00000032531	Amotl2	protein_coding	9	angiomotin-like 2	AMOTL2	2865.61	0.241949	0.0894689	0.272231	0.581901	0.982495
ENSMUSG00000027889	Ampd2	protein_coding	3	adenosine monophosphate deaminase 2	AMPD2	1343.69	0.0375004	0.0149777	0.268193	0.935716	0.995405
ENSMUSG00000005686	Ampd3	protein_coding	7	adenosine monophosphate deaminase 3	AMPD3	138.042	-0.202619	-0.0568777	0.282648	0.69941	0.9885
ENSMUSG00000032607	Amt	protein_coding	9	aminomethyltransferase	AMT	140.066	-0.797756	-0.345547	0.400331	0.0865155	0.579846
ENSMUSG00000074264	Amy1	protein_coding	3	amylase 1, salivary	AMY1A,AMY1B,AMY1C,AMY2A,AMY2B	7.36002	1.7054	0.0855945	0.33649	0.232271	0.83411
ENSMUSG00000050022	Amz1	protein_coding	5	archaelysin family metallopeptidase 1	AMZ1	25.0677	0.286203	0.0361495	0.309392	0.743064	0.9885
ENSMUSG00000020610	Amz2	protein_coding	11	archaelysin family metallopeptidase 2	AMZ2	1277.57	-0.124331	-0.0556333	0.245864	0.731237	0.9885
ENSMUSG00000014355	Anapc1	protein_coding	2	anaphase promoting complex subunit 1	ANAPC1	3084.15	0.0942344	0.0315846	0.2708	0.842254	0.989642
ENSMUSG00000036977	Anapc10	protein_coding	8	anaphase promoting complex subunit 10	ANAPC10	357.203	-0.0946951	-0.0377006	0.254885	0.812533	0.9885
ENSMUSG00000025135	Anapc11	protein_coding	11	anaphase promoting complex subunit 11	ANAPC11	2024.31	-0.528228	-0.240971	0.310668	0.188165	0.788825
ENSMUSG00000035048	Anapc13	protein_coding	9	anaphase promoting complex subunit 13	ANAPC13	1267.98	-0.516355	-0.194128	0.311452	0.257488	0.855453
ENSMUSG00000030649	Anapc15	protein_coding	7	anaphase promoting complex C subunit 15	ANAPC15	630.25	-0.0970026	-0.0397437	0.252502	0.803451	0.9885
ENSMUSG00000020107	Anapc16	protein_coding	10	anaphase promoting complex subunit 16	ANAPC16	1496.65	-0.174122	-0.0734983	0.255108	0.65124	0.9885
ENSMUSG00000026965	Anapc2	protein_coding	2	anaphase promoting complex subunit 2	ANAPC2	3202.77	0.00368271	0.00266409	0.238802	0.991571	0.998593
ENSMUSG00000029176	Anapc4	protein_coding	5	anaphase promoting complex subunit 4	ANAPC4	2116.15	0.139584	0.0661445	0.244018	0.692225	0.9885
ENSMUSG00000029472	Anapc5	protein_coding	5	anaphase-promoting complex subunit 5	ANAPC5	5059.22	0.0804543	0.0350079	0.249791	0.832944	0.989642
ENSMUSG00000029466	Anapc7	protein_coding	5	anaphase promoting complex subunit 7	ANAPC7	1699.69	0.0943774	0.0451893	0.242523	0.790084	0.9885
ENSMUSG00000072115	Ang	protein_coding	14	angiogenin, ribonuclease, RNase A family, 5	ANG	451.619	-0.572928	-0.263935	0.323186	0.158777	0.751577
ENSMUSG00000021257	Angel1	protein_coding	12	angel homolog 1	ANGEL1	331.078	0.601753	0.288903	0.332118	0.134936	0.704346
ENSMUSG00000026634	Angel2	protein_coding	1	angel homolog 2	ANGEL2	1316.41	0.0398903	0.0183226	0.245344	0.913887	0.992403
ENSMUSG00000031465	Angpt2	protein_coding	8	angiopoietin 2	ANGPT2	4.73688	2.73628	0.0675441	0.334958	0.171722
ENSMUSG00000002289	Angptl4	protein_coding	17	angiopoietin-like 4	ANGPTL4	18.3096	-0.00683428	-0.000228831	0.310167	0.994309	0.998593
ENSMUSG00000038742	Angptl6	protein_coding	9	angiopoietin-like 6	ANGPTL6	42.6223	-1.25211	-0.169735	0.366064	0.148443	0.735319
ENSMUSG00000047822	Angptl8	protein_coding	9	angiopoietin-like 8	ANGPTL8	26.9946	-2.07826	-0.374398	0.66544	0.0170755	0.228861
ENSMUSG00000022265	Ank	protein_coding	15	progressive ankylosis	ANKH	48.7524	1.82776	0.476565	0.871443	0.0184168	0.240735
ENSMUSG00000031543	Ank1	protein_coding	8	ankyrin 1, erythroid	ANK1	27.2218	-0.672021	-0.095758	0.321799	0.410413	0.943487
ENSMUSG00000069601	Ank3	protein_coding	10	ankyrin 3, epithelial	ANK3	1009.64	0.355802	0.148623	0.27923	0.38389	0.934348
ENSMUSG00000047117	Ankdd1b	protein_coding	13	ankyrin repeat and death domain containing 1B	ANKDD1B	178.535	-1.30893	-0.910054	0.557126	0.00592645	0.113377
ENSMUSG00000074771	Ankef1	protein_coding	2	ankyrin repeat and EF-hand domain containing 1	ANKEF1	3.53307	1.63013	0.0424106	0.327977	0.412427
ENSMUSG00000020790	Ankfy1	protein_coding	11	ankyrin repeat and FYVE domain containing 1	ANKFY1	2118.19	0.176033	0.0702957	0.261536	0.667934	0.9885
ENSMUSG00000024483	Ankhd1	protein_coding	18	ankyrin repeat and KH domain containing 1	ANKHD1,ANKHD1-EIF4EBP3	1372.43	-0.256274	-0.112147	0.260608	0.500208	0.965634
ENSMUSG00000040351	Ankib1	protein_coding	5	ankyrin repeat and IBR domain containing 1	ANKIB1	1261.6	0.0785702	0.0327738	0.25485	0.844509	0.989642
ENSMUSG00000046295	Ankle1	protein_coding	8	ankyrin repeat and LEM domain containing 1	ANKLE1	155.27	-0.461915	-0.151872	0.303068	0.346404	0.915309
ENSMUSG00000029501	Ankle2	protein_coding	5	ankyrin repeat and LEM domain containing 2	ANKLE2	1337.77	0.375534	0.171792	0.27714	0.325948	0.902129
ENSMUSG00000034212	Ankmy1	protein_coding	1	ankyrin repeat and MYND domain containing 1	ANKMY1	4.28121	1.46541	0.0455951	0.327745	0.420629
ENSMUSG00000036188	Ankmy2	protein_coding	12	ankyrin repeat and MYND domain containing 2	ANKMY2	1357.31	-0.205784	-0.0943024	0.251184	0.569663	0.981468
ENSMUSG00000021661	Ankra2	protein_coding	13	ankyrin repeat, family A (RFXANK-like), 2	ANKRA2	710.627	-0.222498	-0.0882644	0.264263	0.586474	0.982541
ENSMUSG00000024803	Ankrd1	protein_coding	19	ankyrin repeat domain 1 (cardiac muscle)	ANKRD1	9674.89	1.1319	0.83981	0.462191	0.00609901	0.115618
ENSMUSG00000031508	Ankrd10	protein_coding	8	ankyrin repeat domain 10	ANKRD10	1091.26	0.511186	0.250906	0.30446	0.179292	0.776982
ENSMUSG00000035569	Ankrd11	protein_coding	8	ankyrin repeat domain 11	ANKRD11	4673.42	-0.392026	-0.190142	0.27296	0.274501	0.871515
ENSMUSG00000034647	Ankrd12	protein_coding	17	ankyrin repeat domain 12	ANKRD12	911.734	-0.303107	-0.111287	0.277429	0.490655	0.961669
ENSMUSG00000041870	Ankrd13a	protein_coding	5	ankyrin repeat domain 13a	ANKRD13A	2576.67	-0.0610856	-0.0287025	0.248204	0.871323	0.989642
ENSMUSG00000037907	Ankrd13b	protein_coding	11	ankyrin repeat domain 13b	ANKRD13B	1270.57	0.513132	0.22925	0.309288	0.21002	0.809893
ENSMUSG00000039988	Ankrd13c	protein_coding	3	ankyrin repeat domain 13c	ANKRD13C	1906.64	-0.0414724	-0.0186487	0.240044	0.906078	0.991802
ENSMUSG00000005986	Ankrd13d	protein_coding	19	ankyrin repeat domain 13 family, member D	ANKRD13D	163.075	0.685958	0.291802	0.359285	0.127697	0.690631
ENSMUSG00000047909	Ankrd16	protein_coding	2	ankyrin repeat domain 16	ANKRD16	579.068	0.351108	0.146677	0.278224	0.388785	0.934891
ENSMUSG00000055204	Ankrd17	protein_coding	5	ankyrin repeat domain 17	ANKRD17	4618.06	-0.00626971	-0.00176412	0.248896	0.986921	0.998311
ENSMUSG00000024774	Ankrd22	protein_coding	19	ankyrin repeat domain 22	ANKRD22	172.041	-0.509618	-0.179917	0.310551	0.282706	0.873291
ENSMUSG00000067653	Ankrd23	protein_coding	1	ankyrin repeat domain 23	ANKRD23	31.029	-0.129488	-0.0182879	0.303825	0.870962	0.989642
ENSMUSG00000054708	Ankrd24	protein_coding	10	ankyrin repeat domain 24	ANKRD24	118.435	0.30277	0.0983116	0.284312	0.532577	0.97209
ENSMUSG00000007827	Ankrd26	protein_coding	6	ankyrin repeat domain 26	ANKRD26	308.548	0.377842	0.136464	0.28885	0.406874	0.943487
ENSMUSG00000034867	Ankrd27	protein_coding	7	ankyrin repeat domain 27 (VPS9 domain)	ANKRD27	1185.02	-0.0893612	-0.0388537	0.246633	0.808829	0.9885
ENSMUSG00000014496	Ankrd28	protein_coding	14	ankyrin repeat domain 28	ANKRD28	2201.47	0.316539	0.132023	0.273583	0.435585	0.947873
ENSMUSG00000057766	Ankrd29	protein_coding	18	ankyrin repeat domain 29	ANKRD29	7.14665	-0.985403	-0.0496598	0.325138	0.486247	0.959515
ENSMUSG00000022237	Ankrd33b	protein_coding	15	ankyrin repeat domain 33B	ANKRD33B	18.3028	1.19568	0.136354	0.348287	0.205725	0.80552
ENSMUSG00000038354	Ankrd35	protein_coding	3	ankyrin repeat domain 35	ANKRD35	11.3786	-3.26742	-0.230039	0.450171	0.00969293	0.159359
ENSMUSG00000050914	Ankrd37	protein_coding	8	ankyrin repeat domain 37	ANKRD37	1618.45	-1.78716	-1.11151	0.897599	0.00635699	0.119091
ENSMUSG00000079610	Ankrd39	protein_coding	1	ankyrin repeat domain 39	ANKRD39	204.273	-0.0172155	-0.00559707	0.26359	0.969022	0.998311
ENSMUSG00000020864	Ankrd40	protein_coding	11	ankyrin repeat domain 40	ANKRD40	1785.82	-0.206323	-0.0958831	0.249843	0.563533	0.979402
ENSMUSG00000041343	Ankrd42	protein_coding	7	ankyrin repeat domain 42	ANKRD42	177.865	0.747504	0.335304	0.3832	0.0954898	0.606951
ENSMUSG00000052331	Ankrd44	protein_coding	1	ankyrin repeat domain 44	ANKRD44	260.936	-0.0692738	-0.0234625	0.265752	0.877848	0.989642
ENSMUSG00000048307	Ankrd46	protein_coding	15	ankyrin repeat domain 46	ANKRD46	738.828	0.210337	0.093901	0.255192	0.574316	0.981865
ENSMUSG00000031931	Ankrd49	protein_coding	9	ankyrin repeat domain 49	ANKRD49	512.157	0.0776948	0.0338413	0.248854	0.83724	0.989642
ENSMUSG00000044864	Ankrd50	protein_coding	3	ankyrin repeat domain 50	ANKRD50	4557.09	0.372333	0.179463	0.27368	0.311228	0.893035
ENSMUSG00000014498	Ankrd52	protein_coding	10	ankyrin repeat domain 52	ANKRD52	1608.53	0.494707	0.126832	0.310541	0.394389	0.93777
ENSMUSG00000033055	Ankrd54	protein_coding	15	ankyrin repeat domain 54	ANKRD54	832.9	-0.199962	-0.087044	0.254857	0.596043	0.983917
ENSMUSG00000040183	Ankrd6	protein_coding	4	ankyrin repeat domain 6	ANKRD6	74.647	1.61971	1.11219	0.706997	0.00486697	0.0984856
ENSMUSG00000029607	Ankrd61	protein_coding	5	ankyrin repeat domain 61	ANKRD61	4.17541	1.93075	0.0546858	0.330435	0.308447
ENSMUSG00000078487	Ankrd65	protein_coding	4	ankyrin repeat domain 65	ANKRD65	3.00087	0.551636	0.0130313	0.324447	0.794691
ENSMUSG00000037904	Ankrd9	protein_coding	12	ankyrin repeat domain 9	ANKRD9	334.692	-0.320356	-0.136719	0.271645	0.418405	0.947873
ENSMUSG00000024219	Anks1	protein_coding	17	ankyrin repeat and SAM domain containing 1	ANKS1A	1208.96	0.145452	0.0652326	0.249307	0.693861	0.9885
ENSMUSG00000058589	Anks1b	protein_coding	10	ankyrin repeat and sterile alpha motif domain containing 1B	ANKS1B	2.56997	2.89541	0.042492	0.330005	0.266104
ENSMUSG00000022515	Anks3	protein_coding	16	ankyrin repeat and sterile alpha motif domain containing 3	ANKS3	951.023	0.0640695	0.0293971	0.244218	0.860055	0.989642
ENSMUSG00000030909	Anks4b	protein_coding	7	ankyrin repeat and sterile alpha motif domain containing 4B	ANKS4B	1527.2	-1.90519	-1.7571	0.385541	2.80767e-07	3.54763e-05
ENSMUSG00000066191	Anks6	protein_coding	4	ankyrin repeat and sterile alpha motif domain containing 6	ANKS6	17.9023	0.32703	0.0332191	0.313314	0.739371	0.9885
ENSMUSG00000026199	Ankzf1	protein_coding	1	ankyrin repeat and zinc finger domain containing 1	ANKZF1	566.25	-0.0543632	-0.0196164	0.25922	0.897413	0.991265
ENSMUSG00000036777	Anln	protein_coding	9	anillin, actin binding protein	ANLN	1841.78	-0.0939033	-0.028252	0.273493	0.847974	0.989642
ENSMUSG00000031075	Ano1	protein_coding	7	anoctamin 1, calcium activated chloride channel	ANO1	7757.84	-0.459717	-0.18981	0.298608	0.277567	0.871515
ENSMUSG00000037949	Ano10	protein_coding	9	anoctamin 10	ANO10	748.86	0.207838	0.0943352	0.253344	0.572749	0.981731
ENSMUSG00000074968	Ano3	protein_coding	2	anoctamin 3	ANO3	467.331	0.804371	0.24523	0.373035	0.14997	0.738613
ENSMUSG00000064210	Ano6	protein_coding	15	anoctamin 6	ANO6	1983.92	0.273738	0.106795	0.272493	0.519461	0.968681
ENSMUSG00000034107	Ano7	protein_coding	1	anoctamin 7	ANO7	1233.03	-1.82229	-1.65288	0.404245	2.33629e-06	0.000209172
ENSMUSG00000034863	Ano8	protein_coding	8	anoctamin 8	ANO8	966.497	0.281664	0.124762	0.259451	0.444405	0.947873
ENSMUSG00000054662	Ano9	protein_coding	7	anoctamin 9	ANO9	489.409	-0.164574	-0.0670353	0.257364	0.678064	0.9885
ENSMUSG00000069913	Anp32-ps	processed_pseudogene	11	acidic (leucine-rich) nuclear phosphoprotein 32 family, pseudogene	ANP32D	3.33519	-0.548711	-0.0139396	0.324108	0.785795
ENSMUSG00000032249	Anp32a	protein_coding	9	acidic (leucine-rich) nuclear phosphoprotein 32 family, member A	ANP32A,ANP32C	9308.11	-0.572092	-0.244917	0.324915	0.182197	0.780796
ENSMUSG00000028333	Anp32b	protein_coding	4	acidic (leucine-rich) nuclear phosphoprotein 32 family, member B	ANP32B	11365.5	-0.580272	-0.257302	0.324188	0.161659	0.751956
ENSMUSG00000081792	Anp32b-ps1	processed_pseudogene	4	Bacidic (leucine-rich) nuclear phosphoprotein 32 family, member B, pseudogene 1		9.43629	-0.357577	-0.023792	0.317864	0.769295	0.9885
ENSMUSG00000015749	Anp32e	protein_coding	3	acidic (leucine-rich) nuclear phosphoprotein 32 family, member E	ANP32E	3921.52	-0.221413	-0.10106	0.25338	0.544025	0.974127
ENSMUSG00000039062	Anpep	protein_coding	7	alanyl (membrane) aminopeptidase	ANPEP	12.5215	3.30773	0.248142	0.473269	0.00954671	0.157783
ENSMUSG00000057411	Antkmt	protein_coding	17	adenine nucleotide translocase lysine methyltransferase	ANTKMT	1187.28	-0.630331	-0.279874	0.340275	0.137915	0.710573
ENSMUSG00000033420	Antxr1	protein_coding	6	anthrax toxin receptor 1	ANTXR1	73.3507	1.43823	0.692427	0.819596	0.0181528	0.239611
ENSMUSG00000029338	Antxr2	protein_coding	5	anthrax toxin receptor 2	ANTXR2	2367.24	1.04269	0.776212	0.410079	0.0052591	0.10404
ENSMUSG00000024659	Anxa1	protein_coding	19	annexin A1	ANXA1	23809.9	0.240128	0.113244	0.254049	0.50485	0.966463
ENSMUSG00000031635	Anxa10	protein_coding	8	annexin A10	ANXA10	12404.8	-1.8238	-1.64285	0.419361	4.72386e-06	0.000379556
ENSMUSG00000021866	Anxa11	protein_coding	14	annexin A11	ANXA11	10291.2	-0.463048	-0.24381	0.283904	0.182059	0.780796
ENSMUSG00000055114	Anxa13	protein_coding	15	annexin A13	ANXA13	861.618	-1.68421	-0.0451205	0.328735	0.369811	0.925199
ENSMUSG00000032231	Anxa2	protein_coding	9	annexin A2	ANXA2,ANXA2P2	77151.4	-1.36622	-1.0075	0.533633	0.00327262	0.0738912
ENSMUSG00000029484	Anxa3	protein_coding	5	annexin A3	ANXA3	30741.5	-0.409865	-0.210369	0.275388	0.242251	0.841365
ENSMUSG00000029994	Anxa4	protein_coding	6	annexin A4	ANXA4	15479.7	-0.494642	-0.267092	0.292183	0.155256	0.748694
ENSMUSG00000027712	Anxa5	protein_coding	3	annexin A5	ANXA5	10083.9	-0.123539	-0.0584063	0.240204	0.719249	0.9885
ENSMUSG00000018340	Anxa6	protein_coding	11	annexin A6	ANXA6	1567.21	1.72107	1.51892	0.440306	3.2518e-05	0.00188701
ENSMUSG00000021814	Anxa7	protein_coding	14	annexin A7	ANXA7	6646.03	-0.722624	-0.442352	0.355575	0.0442926	0.41596
ENSMUSG00000021950	Anxa8	protein_coding	14	annexin A8	ANXA8,ANXA8L1	10159	-0.935489	-0.668728	0.392159	0.00978736	0.160341
ENSMUSG00000015702	Anxa9	protein_coding	3	annexin A9	ANXA9	127.611	-0.712956	-0.268443	0.361748	0.141631	0.718658
ENSMUSG00000078651	Aoc2	protein_coding	11	amine oxidase, copper containing 2 (retina-specific)	AOC2	107.376	0.642483	0.219076	0.338909	0.202573	0.805146
ENSMUSG00000021458	Aopep	protein_coding	13	aminopeptidase O	AOPEP	720.995	-0.0551203	-0.0233104	0.245971	0.881673	0.989642
ENSMUSG00000063558	Aox1	protein_coding	1	aldehyde oxidase 1	AOX1	307.468	0.0378657	0.011936	0.27394	0.939302	0.995795
ENSMUSG00000079554	Aox2	protein_coding	1	aldehyde oxidase 2	AOX2P	4.99184	-0.350177	-0.0126926	0.322135	0.83461
ENSMUSG00000074238	Ap1ar	protein_coding	3	adaptor-related protein complex 1 associated regulatory protein	AP1AR	1784.79	-0.130296	-0.0580457	0.247135	0.721262	0.9885
ENSMUSG00000009090	Ap1b1	protein_coding	11	adaptor protein complex AP-1, beta 1 subunit	AP1B1	2841.76	-0.14547	-0.0641678	0.251	0.698312	0.9885
ENSMUSG00000031731	Ap1g1	protein_coding	8	adaptor protein complex AP-1, gamma 1 subunit	AP1G1	3642.56	0.00922463	0.00440554	0.255577	0.981965	0.998311
ENSMUSG00000040701	Ap1g2	protein_coding	14	adaptor protein complex AP-1, gamma 2 subunit	AP1G2	1085.45	-0.460261	-0.206349	0.294593	0.245394	0.844102
ENSMUSG00000003033	Ap1m1	protein_coding	8	adaptor-related protein complex AP-1, mu subunit 1	AP1M1	617.247	0.514108	0.201657	0.311331	0.248624	0.846415
ENSMUSG00000003309	Ap1m2	protein_coding	9	adaptor protein complex AP-1, mu 2 subunit	AP1M2	3671.5	-0.175437	-0.0817539	0.246447	0.619955	0.986416
ENSMUSG00000004849	Ap1s1	protein_coding	5	adaptor protein complex AP-1, sigma 1	AP1S1	5228.14	-0.486393	-0.234158	0.295362	0.194983	0.797452
ENSMUSG00000031367	Ap1s2	protein_coding	X	adaptor-related protein complex 1, sigma 2 subunit	AP1S2	476.1	0.408219	0.172498	0.287441	0.319241	0.89659
ENSMUSG00000054702	Ap1s3	protein_coding	1	adaptor-related protein complex AP-1, sigma 3	AP1S3	502.84	-0.13581	-0.0579534	0.251964	0.721753	0.9885
ENSMUSG00000060279	Ap2a1	protein_coding	7	adaptor-related protein complex 2, alpha 1 subunit	AP2A1	2434.44	0.128405	0.0550248	0.25276	0.738976	0.9885
ENSMUSG00000002957	Ap2a2	protein_coding	7	adaptor-related protein complex 2, alpha 2 subunit	AP2A2	3018.97	-0.0779593	-0.0352803	0.243974	0.829219	0.989642
ENSMUSG00000035152	Ap2b1	protein_coding	11	adaptor-related protein complex 2, beta 1 subunit	AP2B1	5919.32	0.270565	0.117928	0.264222	0.485051	0.958872
ENSMUSG00000022841	Ap2m1	protein_coding	16	adaptor-related protein complex 2, mu 1 subunit	AP2M1	12667.1	-0.295913	-0.140792	0.258202	0.404553	0.943407
ENSMUSG00000081272	Ap2m1-ps	processed_pseudogene	2	adaptor-related protein complex 2, mu 1 subunit, pseudogene		121.214	-0.131549	-0.0406189	0.274114	0.786931	0.9885
ENSMUSG00000008036	Ap2s1	protein_coding	7	adaptor-related protein complex 2, sigma 1 subunit	AP2S1	3267.28	-0.785195	-0.369859	0.400261	0.0768681	0.545654
ENSMUSG00000021686	Ap3b1	protein_coding	13	adaptor-related protein complex 3, beta 1 subunit	AP3B1	2887.13	0.29698	0.130749	0.266982	0.442084	0.947873
ENSMUSG00000062444	Ap3b2	protein_coding	7	adaptor-related protein complex 3, beta 2 subunit	AP3B2	4.35718	5.34146	0.0774539	0.340545	0.0258879
ENSMUSG00000020198	Ap3d1	protein_coding	10	adaptor-related protein complex 3, delta 1 subunit	AP3D1	3433.65	0.295348	0.137438	0.262499	0.422975	0.947873
ENSMUSG00000021824	Ap3m1	protein_coding	14	adaptor-related protein complex 3, mu 1 subunit	AP3M1	2031.77	-0.185326	-0.0740507	0.26033	0.646047	0.9885
ENSMUSG00000094683	Ap3m1-ps	processed_pseudogene	10	adaptor-related protein complex 3, mu 1 subunit, pseudogene		8.12906	-0.578646	-0.0317739	0.320944	0.667924	0.9885
ENSMUSG00000031539	Ap3m2	protein_coding	8	adaptor-related protein complex 3, mu 2 subunit	AP3M2	216.242	0.967285	0.534627	0.482258	0.0314044	0.33864
ENSMUSG00000024480	Ap3s1	protein_coding	18	adaptor-related protein complex 3, sigma 1 subunit	AP3S1	1981.71	-0.729367	-0.400715	0.371332	0.0617851	0.492646
ENSMUSG00000085611	Ap3s1-ps1	processed_pseudogene	X	adaptor-related protein complex 3, sigma 1 subunit, pseudogene 1		9.02167	-0.700868	-0.04444	0.321644	0.576206	0.981865
ENSMUSG00000094257	Ap3s1-ps2	processed_pseudogene	8	adaptor-related protein complex 3, sigma 1 subunit, pseudogene 2		3.52923	-0.839807	-0.023112	0.324609	0.663689
ENSMUSG00000063801	Ap3s2	protein_coding	7	adaptor-related protein complex 3, sigma 2 subunit	AP3S2	1350.96	0.0586045	0.0275679	0.241907	0.869321	0.989642
ENSMUSG00000032952	Ap4b1	protein_coding	3	adaptor-related protein complex AP-4, beta 1	AP4B1	145.979	-0.236598	-0.0798738	0.27565	0.609782	0.984893
ENSMUSG00000001998	Ap4e1	protein_coding	2	adaptor-related protein complex AP-4, epsilon 1	AP4E1	343.272	0.168727	0.0605871	0.268402	0.704636	0.9885
ENSMUSG00000019518	Ap4m1	protein_coding	5	adaptor-related protein complex AP-4, mu 1	AP4M1	859.291	0.26554	0.115892	0.263324	0.491537	0.962223
ENSMUSG00000020955	Ap4s1	protein_coding	12	adaptor-related protein complex AP-4, sigma 1	AP4S1	253.113	-0.732095	-0.31727	0.374847	0.104857	0.634043
ENSMUSG00000049562	Ap5b1	protein_coding	19	adaptor-related protein complex 5, beta 1 subunit	AP5B1	408.251	0.145239	0.0574516	0.260021	0.724145	0.9885
ENSMUSG00000036291	Ap5m1	protein_coding	14	adaptor-related protein complex 5, mu 1 subunit	AP5M1	826.072	-0.0665503	-0.0245647	0.257663	0.8722	0.989642
ENSMUSG00000068264	Ap5s1	protein_coding	2	adaptor-related protein 5 complex, sigma 1 subunit	AP5S1	351.503	-0.4059	-0.155507	0.290151	0.352914	0.9198
ENSMUSG00000039623	Ap5z1	protein_coding	5	adaptor-related protein complex 5, zeta 1 subunit	AP5Z1	458.299	0.219609	0.0922334	0.261285	0.578922	0.981865
ENSMUSG00000019979	Apaf1	protein_coding	10	apoptotic peptidase activating factor 1	APAF1	1477.28	0.577379	0.25701	0.326065	0.168099	0.760934
ENSMUSG00000024897	Apba1	protein_coding	19	amyloid beta (A4) precursor protein binding, family A, member 1	APBA1	56.3644	0.967263	0.187586	0.362916	0.177473	0.773349
ENSMUSG00000004931	Apba3	protein_coding	10	amyloid beta (A4) precursor protein-binding, family A, member 3	APBA3	720.896	0.149798	0.0672713	0.249326	0.684599	0.9885
ENSMUSG00000037032	Apbb1	protein_coding	7	amyloid beta (A4) precursor protein-binding, family B, member 1	APBB1	183.334	-0.0746302	-0.0250752	0.266252	0.869015	0.989642
ENSMUSG00000029207	Apbb2	protein_coding	5	amyloid beta (A4) precursor protein-binding, family B, member 2	APBB2	408.699	0.363618	0.140254	0.28408	0.401489	0.94226
ENSMUSG00000117679	Apbb3	protein_coding	18	amyloid beta (A4) precursor protein-binding, family B, member 3	APBB3	831.806	0.569382	0.287577	0.320034	0.136555	0.707989
ENSMUSG00000005871	Apc	protein_coding	18	APC, WNT signaling pathway regulator	APC	2314.94	0.0407495	0.0147175	0.266794	0.929075	0.994709
ENSMUSG00000083152	Apc-ps1	transcribed_processed_pseudogene	5	adenomatosis polyposis coli, pseudogene 1		3.60475	-0.732239	-0.0196746	0.324357	0.708984
ENSMUSG00000020135	Apc2	protein_coding	10	APC regulator of WNT signaling pathway 2	APC2	2.12587	1.52957	0.0225642	0.326808	0.564517
ENSMUSG00000071847	Apcdd1	protein_coding	18	adenomatosis polyposis coli down-regulated 1	APCDD1	18.2355	2.38506	0.186652	0.397921	0.0398573	0.392757
ENSMUSG00000032590	Apeh	protein_coding	9	acylpeptide hydrolase	APEH	2257.67	-0.0650581	-0.0295016	0.241054	0.853854	0.989642
ENSMUSG00000035960	Apex1	protein_coding	14	apurinic/apyrimidinic endonuclease 1	APEX1	3755.4	-0.0695232	-0.0319374	0.248842	0.854375	0.989642
ENSMUSG00000025269	Apex2	protein_coding	X	apurinic/apyrimidinic endonuclease 2	APEX2	323.691	0.2995	0.110966	0.277752	0.49729	0.964737
ENSMUSG00000015750	Aph1a	protein_coding	3	aph1 homolog A, gamma secretase subunit	APH1A	2021.99	-0.142391	-0.0653216	0.244553	0.688023	0.9885
ENSMUSG00000032375	Aph1b	protein_coding	9	aph1 homolog B, gamma secretase subunit	APH1B	178.429	0.332627	0.119359	0.283245	0.464015	0.952228
ENSMUSG00000053040	Aph1c	protein_coding	9	aph1 homolog C, gamma secretase subunit	APH1B	12.9419	-0.0711484	-0.00548769	0.314088	0.948058	0.99655
ENSMUSG00000027193	Api5	protein_coding	2	apoptosis inhibitor 5	API5	4349.5	-0.0643812	-0.0296654	0.241161	0.855516	0.989642
ENSMUSG00000010911	Apip	protein_coding	2	APAF1 interacting protein	APIP	409.215	-0.183212	-0.0668699	0.266746	0.672729	0.9885
ENSMUSG00000030051	Aplf	protein_coding	6	aprataxin and PNKP like factor	APLF	440.117	-0.281433	-0.1207	0.265421	0.469495	0.953869
ENSMUSG00000037010	Apln	protein_coding	X	apelin	APLN	22.3707	-0.542029	-0.061579	0.31637	0.555459	0.978275
ENSMUSG00000044338	Aplnr	protein_coding	2	apelin receptor	APLNR	4.48637	-0.0395949	-0.00108641	0.322319	0.982046
ENSMUSG00000006651	Aplp1	protein_coding	7	amyloid beta (A4) precursor-like protein 1	APLP1	166.462	0.480477	0.165712	0.306185	0.317882	0.895464
ENSMUSG00000031996	Aplp2	protein_coding	9	amyloid beta (A4) precursor-like protein 2	APLP2	13700.4	0.207785	0.103373	0.246089	0.544733	0.974127
ENSMUSG00000033096	Apmap	protein_coding	2	adipocyte plasma membrane associated protein	APMAP	963.924	-0.182979	-0.0788002	0.254277	0.629815	0.9885
ENSMUSG00000032083	Apoa1	protein_coding	9	apolipoprotein A-I	APOA1	329.661	-5.21975	-5.06271	0.635931	5.64393e-17	3.84475e-14
ENSMUSG00000005681	Apoa2	protein_coding	1	apolipoprotein A-II	APOA2	24.4474	-0.53051	-0.0746967	0.314832	0.515507	0.967528
ENSMUSG00000020609	Apob	protein_coding	12	apolipoprotein B	APOB	2676.15	-2.9948	-2.74122	0.621343	4.27386e-07	5.15098e-05
ENSMUSG00000040613	Apobec1	protein_coding	6	apolipoprotein B mRNA editing enzyme, catalytic polypeptide 1	APOBEC1	348.762	-1.17669	-0.867007	0.46455	0.00447881	0.0929456
ENSMUSG00000009585	Apobec3	protein_coding	15	apolipoprotein B mRNA editing enzyme, catalytic polypeptide 3	APOBEC3B,APOBEC3C,APOBEC3D,APOBEC3F,APOBEC3G	4004.84	0.374154	0.176573	0.27418	0.313013	0.893637
ENSMUSG00000042759	Apobr	protein_coding	7	apolipoprotein B receptor	APOBR	74.1665	2.76214	2.21052	0.921241	0.000554286	0.0186364
ENSMUSG00000002985	Apoe	protein_coding	7	apolipoprotein E	APOE	59.8952	0.230939	0.0553534	0.291582	0.696429	0.9885
ENSMUSG00000000049	Apoh	protein_coding	11	apolipoprotein H	APOH	3.42425	-0.863495	-0.0220535	0.32484	0.667391
ENSMUSG00000010601	Apol7a	protein_coding	15	apolipoprotein L 7a	APOL1,APOL2,APOL3,APOL4	254.375	-1.77496	-1.43717	0.576318	0.000574924	0.0190845
ENSMUSG00000073652	Apol7d	lncRNA	1	apolipoprotein L 7d		16.9034	-0.066514	-0.00567134	0.312509	0.948633	0.996675
ENSMUSG00000056656	Apol8	protein_coding	15	apolipoprotein L 8	APOL1,APOL2,APOL3,APOL4	2.17449	4.32731	0.0431532	0.3314	0.136282
ENSMUSG00000057346	Apol9a	protein_coding	15	apolipoprotein L 9a	APOL1,APOL2,APOL3,APOL4	20.1764	2.39628	0.390184	0.735325	0.0115366	0.179856
ENSMUSG00000068246	Apol9b	protein_coding	15	apolipoprotein L 9b	APOL1,APOL2,APOL3,APOL4	9.24064	2.11914	0.126843	0.355191	0.107699	0.643699
ENSMUSG00000024391	Apom	protein_coding	17	apolipoprotein M	APOM	7.37246	-0.496938	-0.0256924	0.320688	0.721359	0.9885
ENSMUSG00000051716	Apon	protein_coding	10	apolipoprotein N	APONP	5.74897	0.9095	0.0387424	0.324353	0.559568
ENSMUSG00000079508	Apoo	protein_coding	X	apolipoprotein O	APOO	492.275	-0.103596	-0.042882	0.252123	0.789112	0.9885
ENSMUSG00000049233	Apoo-ps	processed_pseudogene	13	apolipoprotein O, pseudogene		4.3772	-0.103157	-0.00327909	0.322253	0.952922
ENSMUSG00000025525	Apool	protein_coding	X	apolipoprotein O-like	APOOL	676.433	-0.329631	-0.141232	0.272325	0.402881	0.943407
ENSMUSG00000022892	App	protein_coding	16	amyloid beta (A4) precursor protein	APP	14746.8	0.138582	0.0639397	0.247263	0.703017	0.9885
ENSMUSG00000018481	Appbp2	protein_coding	11	amyloid beta precursor protein (cytoplasmic tail) binding protein 2	APPBP2	1926.8	0.162848	0.0687017	0.256175	0.677325	0.9885
ENSMUSG00000085628	Appbp2os	lncRNA	11	amyloid beta precursor protein (cytoplasmic tail) binding protein 2, opposite strand		28.0251	-0.415834	-0.0618974	0.309749	0.597094	0.983917
ENSMUSG00000040760	Appl1	protein_coding	14	adaptor protein, phosphotyrosine interaction, PH domain and leucine zipper containing 1	APPL1	1011.83	0.0972703	0.0425483	0.249709	0.797382	0.9885
ENSMUSG00000020263	Appl2	protein_coding	10	adaptor protein, phosphotyrosine interaction, PH domain and leucine zipper containing 2	APPL2	3073.88	-0.250177	-0.116491	0.255209	0.488828	0.961228
ENSMUSG00000006589	Aprt	protein_coding	8	adenine phosphoribosyl transferase	APRT	5708.44	-0.946692	-0.626126	0.427682	0.0157847	0.217873
ENSMUSG00000028411	Aptx	protein_coding	4	aprataxin	APTX	411.524	0.232365	0.0837434	0.272625	0.602579	0.984163
ENSMUSG00000004655	Aqp1	protein_coding	6	aquaporin 1	AQP1	2.95048	0.59979	0.0144012	0.324469	0.775548
ENSMUSG00000042797	Aqp11	protein_coding	7	aquaporin 11	AQP11	94.612	-1.3785	-0.8606	0.661207	0.00971774	0.159491
ENSMUSG00000023013	Aqp2	protein_coding	15	aquaporin 2	AQP2	6.06604	-1.05109	-0.0456875	0.325506	0.489792
ENSMUSG00000028435	Aqp3	protein_coding	4	aquaporin 3	AQP3	75.019	-0.353435	-0.0842404	0.297933	0.550877	0.977161
ENSMUSG00000024411	Aqp4	protein_coding	18	aquaporin 4	AQP4	64.7773	0.281128	0.0603185	0.297454	0.658745	0.9885
ENSMUSG00000044217	Aqp5	protein_coding	15	aquaporin 5	AQP5	32526	-1.18015	-0.761593	0.54252	0.0109924	0.17432
ENSMUSG00000030762	Aqp8	protein_coding	7	aquaporin 8	AQP8	4.93341	-2.45948	-0.0659504	0.334246	0.195869
ENSMUSG00000040383	Aqr	protein_coding	2	aquarius	AQR	1739.07	0.410003	0.135269	0.296437	0.401574	0.942318
ENSMUSG00000046532	Ar	protein_coding	X	androgen receptor	AR	24.9916	0.631714	0.0736069	0.319503	0.490557	0.961636
ENSMUSG00000001127	Araf	protein_coding	X	Araf proto-oncogene, serine/threonine kinase	ARAF	1803.98	-0.196416	-0.0918746	0.248193	0.579341	0.981865
ENSMUSG00000032812	Arap1	protein_coding	7	ArfGAP with RhoGAP domain, ankyrin repeat and PH domain 1	ARAP1	1573.15	0.160458	0.0739505	0.248211	0.657965	0.9885
ENSMUSG00000037999	Arap2	protein_coding	5	ArfGAP with RhoGAP domain, ankyrin repeat and PH domain 2	ARAP2	1806.42	0.222388	0.0948613	0.260831	0.570785	0.981468
ENSMUSG00000024451	Arap3	protein_coding	18	ArfGAP with RhoGAP domain, ankyrin repeat and PH domain 3	ARAP3	48.8171	2.51235	1.95229	0.890964	0.000968822	0.0288036
ENSMUSG00000022602	Arc	protein_coding	15	activity regulated cytoskeletal-associated protein	ARC	58.4948	-0.159838	-0.0363602	0.289834	0.790056	0.9885
ENSMUSG00000032096	Arcn1	protein_coding	9	archain 1	ARCN1	6793.75	-0.234975	-0.103365	0.257141	0.530923	0.971203
ENSMUSG00000029378	Areg	protein_coding	5	amphiregulin	AREG	7565.15	-0.313021	-0.110935	0.282711	0.497811	0.964737
ENSMUSG00000042350	Arel1	protein_coding	12	apoptosis resistant E3 ubiquitin protein ligase 1	AREL1	1481.62	0.423813	0.160547	0.294431	0.341042	0.910733
ENSMUSG00000048076	Arf1	protein_coding	11	ADP-ribosylation factor 1	ARF1	14695.8	-0.280452	-0.139697	0.254161	0.416116	0.946767
ENSMUSG00000062421	Arf2	protein_coding	11	ADP-ribosylation factor 2	ARF2P	794.844	-0.544673	-0.268583	0.312484	0.15461	0.747934
ENSMUSG00000051853	Arf3	protein_coding	15	ADP-ribosylation factor 3	ARF3	6795.94	0.336185	0.159766	0.267307	0.358271	0.922367
ENSMUSG00000021877	Arf4	protein_coding	14	ADP-ribosylation factor 4	ARF4	12402	-0.63035	-0.360465	0.329455	0.0775047	0.548759
ENSMUSG00000020440	Arf5	protein_coding	6	ADP-ribosylation factor 5	ARF5	5042.07	-0.484706	-0.204658	0.302341	0.245471	0.844102
ENSMUSG00000044147	Arf6	protein_coding	12	ADP-ribosylation factor 6	ARF6	6090.98	-0.547491	-0.289446	0.309158	0.131813	0.697509
ENSMUSG00000027575	Arfgap1	protein_coding	2	ADP-ribosylation factor GTPase activating protein 1	ARFGAP1	1352.11	-0.00574084	-0.00184606	0.243378	0.987393	0.998472
ENSMUSG00000027255	Arfgap2	protein_coding	2	ADP-ribosylation factor GTPase activating protein 2	ARFGAP2	2541.21	0.104027	0.0446078	0.251959	0.787601	0.9885
ENSMUSG00000054277	Arfgap3	protein_coding	15	ADP-ribosylation factor GTPase activating protein 3	ARFGAP3	1616.34	-0.834294	-0.563678	0.374895	0.019049	0.245444
ENSMUSG00000067851	Arfgef1	protein_coding	1	ADP-ribosylation factor guanine nucleotide-exchange factor 1(brefeldin A-inhibited)	ARFGEF1	5962.84	0.13168	0.0588945	0.249791	0.724521	0.9885
ENSMUSG00000074582	Arfgef2	protein_coding	2	ADP-ribosylation factor guanine nucleotide-exchange factor 2 (brefeldin A-inhibited)	ARFGEF2	1796.13	-0.123073	-0.0441525	0.263666	0.776283	0.9885
ENSMUSG00000019852	Arfgef3	protein_coding	10	ARFGEF family member 3	ARFGEF3	727.485	-0.695748	-0.347657	0.362401	0.0876668	0.583442
ENSMUSG00000074513	Arfip1	protein_coding	3	ADP-ribosylation factor interacting protein 1	ARFIP1	1221.27	-0.950448	-0.567825	0.458906	0.0247371	0.291925
ENSMUSG00000030881	Arfip2	protein_coding	7	ADP-ribosylation factor interacting protein 2	ARFIP2	2456.7	0.226516	0.10195	0.256884	0.545856	0.974127
ENSMUSG00000038671	Arfrp1	protein_coding	2	ADP-ribosylation factor related protein 1	ARFRP1	859.227	-0.202248	-0.0878352	0.25513	0.592301	0.983173
ENSMUSG00000019987	Arg1	protein_coding	10	arginase, liver	ARG1	5.4503	-0.317419	-0.0116209	0.321993	0.848931
ENSMUSG00000021125	Arg2	protein_coding	12	arginase type II	ARG2	26.8589	0.509083	0.0710124	0.31436	0.5374	0.97278
ENSMUSG00000040459	Arglu1	protein_coding	8	arginine and glutamate rich 1	ARGLU1	2672.29	0.0934567	0.0443004	0.241692	0.790693	0.9885
ENSMUSG00000027247	Arhgap1	protein_coding	2	Rho GTPase activating protein 1	ARHGAP1	3279.96	-0.0312863	-0.0138176	0.243155	0.931081	0.994709
ENSMUSG00000037148	Arhgap10	protein_coding	8	Rho GTPase activating protein 10	ARHGAP10	859.987	0.148851	0.0655442	0.251653	0.693066	0.9885
ENSMUSG00000041219	Arhgap11a	protein_coding	2	Rho GTPase activating protein 11A	ARHGAP11A,ARHGAP11B	1745.3	-0.212046	-0.0786064	0.268492	0.623907	0.986713
ENSMUSG00000041225	Arhgap12	protein_coding	18	Rho GTPase activating protein 12	ARHGAP12	2358.6	-0.77128	-0.480979	0.371227	0.0347986	0.36036
ENSMUSG00000030766	Arhgap17	protein_coding	7	Rho GTPase activating protein 17	ARHGAP17	695.854	0.00258993	0.00170389	0.252376	0.994774	0.998593
ENSMUSG00000039031	Arhgap18	protein_coding	10	Rho GTPase activating protein 18	ARHGAP18	1459.78	-0.653575	-0.354375	0.342844	0.0830193	0.567462
ENSMUSG00000025154	Arhgap19	protein_coding	19	Rho GTPase activating protein 19	ARHGAP19	510.297	-0.00751873	-0.00225115	0.261063	0.9861	0.998311
ENSMUSG00000036591	Arhgap21	protein_coding	2	Rho GTPase activating protein 21	ARHGAP21	1982.07	0.0891871	0.0333558	0.262942	0.837288	0.989642
ENSMUSG00000063506	Arhgap22	protein_coding	14	Rho GTPase activating protein 22	ARHGAP22	891.938	-0.861554	-0.579145	0.38786	0.0182969	0.240702
ENSMUSG00000049807	Arhgap23	protein_coding	11	Rho GTPase activating protein 23	ARHGAP23	721.555	0.104843	0.0416075	0.256533	0.795452	0.9885
ENSMUSG00000036452	Arhgap26	protein_coding	18	Rho GTPase activating protein 26	ARHGAP26	175.334	0.373452	0.134683	0.288297	0.412659	0.944763
ENSMUSG00000034255	Arhgap27	protein_coding	11	Rho GTPase activating protein 27	ARHGAP27	3344.57	-0.18734	-0.0830512	0.251353	0.610818	0.984893
ENSMUSG00000085733	Arhgap27os1	lncRNA	11	Rho GTPase activating protein 27, opposite strand 1		94.2862	-0.714556	-0.195977	0.344101	0.214453	0.815619
ENSMUSG00000085360	Arhgap27os2	lncRNA	11	Rho GTPase activating protein 27, opposite strand 2		140.684	-1.10866	-0.464397	0.553813	0.0408486	0.397773
ENSMUSG00000039831	Arhgap29	protein_coding	3	Rho GTPase activating protein 29	ARHGAP29	675.074	0.924666	0.517062	0.460635	0.0340866	0.35676
ENSMUSG00000022799	Arhgap31	protein_coding	16	Rho GTPase activating protein 31	ARHGAP31	6.43455	-0.794303	-0.0297012	0.323745	0.629793	0.9885
ENSMUSG00000041444	Arhgap32	protein_coding	9	Rho GTPase activating protein 32	ARHGAP32	862.629	-0.980501	-0.64374	0.444931	0.0151507	0.214062
ENSMUSG00000036882	Arhgap33	protein_coding	7	Rho GTPase activating protein 33	ARHGAP33	26.1433	-0.15461	-0.0188959	0.307288	0.85799	0.989642
ENSMUSG00000058230	Arhgap35	protein_coding	7	Rho GTPase activating protein 35	ARHGAP35	2997.39	0.407451	0.130701	0.296766	0.412767	0.944763
ENSMUSG00000033697	Arhgap39	protein_coding	15	Rho GTPase activating protein 39	ARHGAP39	398.601	0.673905	0.263033	0.35276	0.152525	0.744242
ENSMUSG00000031389	Arhgap4	protein_coding	X	Rho GTPase activating protein 4	ARHGAP4	7.43745	1.03453	0.0522598	0.325786	0.466531	0.953624
ENSMUSG00000074625	Arhgap40	protein_coding	2	Rho GTPase activating protein 40	ARHGAP40	1478.27	-0.629502	-0.288179	0.34119	0.133086	0.700232
ENSMUSG00000050730	Arhgap42	protein_coding	9	Rho GTPase activating protein 42	ARHGAP42	1001.53	-0.613732	-0.292754	0.335735	0.130098	0.694832
ENSMUSG00000033389	Arhgap44	protein_coding	11	Rho GTPase activating protein 44	ARHGAP44	338.956	0.552838	0.137767	0.317161	0.352079	0.919396
ENSMUSG00000035697	Arhgap45	protein_coding	10	Rho GTPase activating protein 45	ARHGAP45	853.856	-0.372255	-0.172168	0.274672	0.321653	0.898657
ENSMUSG00000035133	Arhgap5	protein_coding	12	Rho GTPase activating protein 5	ARHGAP5	3826.75	-0.0529524	-0.0225105	0.247754	0.888099	0.990067
ENSMUSG00000031355	Arhgap6	protein_coding	X	Rho GTPase activating protein 6	ARHGAP6	23.5476	1.05254	0.125304	0.340856	0.250101	0.846565
ENSMUSG00000078954	Arhgap8	protein_coding	15	Rho GTPase activating protein 8	ARHGAP8,PRR5-ARHGAP8	16.6349	-0.20318	-0.0188367	0.312696	0.841086	0.989642
ENSMUSG00000040345	Arhgap9	protein_coding	10	Rho GTPase activating protein 9	ARHGAP9	2.12587	1.52957	0.0225642	0.326808	0.564517
ENSMUSG00000025132	Arhgdia	protein_coding	11	Rho GDP dissociation inhibitor (GDI) alpha	ARHGDIA	12087.7	-0.138282	-0.062136	0.242168	0.69152	0.9885
ENSMUSG00000030220	Arhgdib	protein_coding	6	Rho, GDP dissociation inhibitor (GDI) beta	ARHGDIB	3.57831	2.35192	0.0555059	0.331506	0.257126
ENSMUSG00000073433	Arhgdig	protein_coding	17	Rho GDP dissociation inhibitor (GDI) gamma	ARHGDIG	322.679	-0.17916	-0.060536	0.271198	0.695926	0.9885
ENSMUSG00000040940	Arhgef1	protein_coding	7	Rho guanine nucleotide exchange factor (GEF) 1	ARHGEF1	3255.1	-0.0950016	-0.0374662	0.246234	0.796324	0.9885
ENSMUSG00000071176	Arhgef10	protein_coding	8	Rho guanine nucleotide exchange factor (GEF) 10	ARHGEF10	882.596	-0.194318	-0.0855689	0.252647	0.600328	0.984163
ENSMUSG00000040964	Arhgef10l	protein_coding	4	Rho guanine nucleotide exchange factor (GEF) 10-like	ARHGEF10L	1280.78	0.317674	0.147675	0.265761	0.391009	0.935032
ENSMUSG00000041977	Arhgef11	protein_coding	3	Rho guanine nucleotide exchange factor (GEF) 11	ARHGEF11	956.542	0.445433	0.174687	0.297154	0.307673	0.889743
ENSMUSG00000059495	Arhgef12	protein_coding	9	Rho guanine nucleotide exchange factor (GEF) 12	ARHGEF12	3147.87	0.437789	0.168297	0.296531	0.322673	0.899741
ENSMUSG00000029032	Arhgef16	protein_coding	4	Rho guanine nucleotide exchange factor (GEF) 16	ARHGEF16	2672.2	-0.448317	-0.233435	0.28265	0.200978	0.803841
ENSMUSG00000032875	Arhgef17	protein_coding	7	Rho guanine nucleotide exchange factor (GEF) 17	ARHGEF17	3119.88	0.551343	0.182014	0.319402	0.273061	0.87082
ENSMUSG00000004568	Arhgef18	protein_coding	8	rho/rac guanine nucleotide exchange factor (GEF) 18	ARHGEF18	1536.39	0.153646	0.0650695	0.255384	0.693956	0.9885
ENSMUSG00000028919	Arhgef19	protein_coding	4	Rho guanine nucleotide exchange factor (GEF) 19	ARHGEF19	543.967	0.40488	0.164919	0.28843	0.335758	0.908844
ENSMUSG00000028059	Arhgef2	protein_coding	3	rho/rac guanine nucleotide exchange factor (GEF) 2	ARHGEF2	2916.96	0.301256	0.130011	0.269217	0.444252	0.947873
ENSMUSG00000019467	Arhgef25	protein_coding	10	Rho guanine nucleotide exchange factor (GEF) 25	ARHGEF25	185.26	1.64792	1.34575	0.529379	0.000561354	0.0187533
ENSMUSG00000036885	Arhgef26	protein_coding	3	Rho guanine nucleotide exchange factor (GEF) 26	ARHGEF26	215.9	0.410168	0.124804	0.298111	0.425	0.947873
ENSMUSG00000021662	Arhgef28	protein_coding	13	Rho guanine nucleotide exchange factor (GEF) 28	ARHGEF28	2168.65	0.289057	0.130052	0.264021	0.444545	0.947873
ENSMUSG00000021895	Arhgef3	protein_coding	14	Rho guanine nucleotide exchange factor (GEF) 3	ARHGEF3	1030.29	0.141537	0.0648317	0.247344	0.696907	0.9885
ENSMUSG00000054901	Arhgef33	protein_coding	17	Rho guanine nucleotide exchange factor (GEF) 33	ARHGEF33	3.78909	1.68876	0.0430519	0.328227	0.398619
ENSMUSG00000045094	Arhgef37	protein_coding	18	Rho guanine nucleotide exchange factor (GEF) 37	ARHGEF37	39.7874	0.0589489	0.011016	0.297447	0.933297	0.994709
ENSMUSG00000040969	Arhgef38	protein_coding	3	Rho guanine nucleotide exchange factor (GEF) 38	ARHGEF38	232.909	0.769848	0.386912	0.393801	0.0698636	0.524496
ENSMUSG00000051517	Arhgef39	protein_coding	4	Rho guanine nucleotide exchange factor (GEF) 39	ARHGEF39	243.341	-0.856631	-0.475902	0.42587	0.0405797	0.395892
ENSMUSG00000037509	Arhgef4	protein_coding	1	Rho guanine nucleotide exchange factor (GEF) 4	ARHGEF4	366.934	0.691672	0.304344	0.362331	0.117904	0.670053
ENSMUSG00000004562	Arhgef40	protein_coding	14	Rho guanine nucleotide exchange factor (GEF) 40	ARHGEF40	2731.92	-0.115614	-0.0493587	0.249913	0.759385	0.9885
ENSMUSG00000033542	Arhgef5	protein_coding	6	Rho guanine nucleotide exchange factor (GEF) 5	ARHGEF5	4659.7	0.231005	0.0981569	0.261598	0.556492	0.978275
ENSMUSG00000031511	Arhgef7	protein_coding	8	Rho guanine nucleotide exchange factor (GEF7)	ARHGEF7	1409.04	0.646713	0.330057	0.345542	0.101183	0.624526
ENSMUSG00000025656	Arhgef9	protein_coding	X	CDC42 guanine nucleotide exchange factor (GEF) 9	ARHGEF9	49.8132	0.976299	0.230774	0.38552	0.136491	0.707989
ENSMUSG00000007880	Arid1a	protein_coding	4	AT rich interactive domain 1A (SWI-like)	ARID1A	2855.83	0.0535489	0.0213693	0.258812	0.898432	0.991265
ENSMUSG00000069729	Arid1b	protein_coding	17	AT rich interactive domain 1B (SWI-like)	ARID1B	1312.17	0.569454	0.260614	0.322551	0.163069	0.753626
ENSMUSG00000033237	Arid2	protein_coding	15	AT rich interactive domain 2 (ARID, RFX-like)	ARID2	1464.68	0.165359	0.0862228	0.252962	0.655937	0.9885
ENSMUSG00000019564	Arid3a	protein_coding	10	AT rich interactive domain 3A (BRIGHT-like)	ARID3A	132.948	-0.96966	-0.441367	0.484504	0.0489651	0.433598
ENSMUSG00000004661	Arid3b	protein_coding	9	AT rich interactive domain 3B (BRIGHT-like)	ARID3B	92.6639	0.0712101	0.0201597	0.279629	0.893491	0.990606
ENSMUSG00000048118	Arid4a	protein_coding	12	AT rich interactive domain 4A (RBP1-like)	ARID4A	1370.73	-0.352737	-0.163536	0.270927	0.343696	0.913619
ENSMUSG00000039219	Arid4b	protein_coding	13	AT rich interactive domain 4B (RBP1-like)	ARID4B	1728.25	0.119743	0.0568851	0.243326	0.734948	0.9885
ENSMUSG00000037447	Arid5a	protein_coding	1	AT rich interactive domain 5A (MRF1-like)	ARID5A	386.023	0.774106	0.413796	0.391472	0.0576233	0.47543
ENSMUSG00000019947	Arid5b	protein_coding	10	AT rich interactive domain 5B (MRF1-like)	ARID5B	924.513	0.815958	0.424744	0.412421	0.0549174	0.463353
ENSMUSG00000025234	Arih1	protein_coding	9	ariadne RBR E3 ubiquitin protein ligase 1	ARIH1	3354.25	0.284444	0.12897	0.262553	0.447749	0.949027
ENSMUSG00000064145	Arih2	protein_coding	9	ariadne RBR E3 ubiquitin protein ligase 2	ARIH2	1446.06	-0.104526	-0.0474885	0.243434	0.769506	0.9885
ENSMUSG00000060904	Arl1	protein_coding	10	ADP-ribosylation factor-like 1	ARL1	4020.06	-0.212912	-0.096304	0.253272	0.562101	0.979143
ENSMUSG00000025870	Arl10	protein_coding	13	ADP-ribosylation factor-like 10	ARL10	233.863	0.337938	0.0961329	0.29263	0.526304	0.969588
ENSMUSG00000043157	Arl11	protein_coding	14	ADP-ribosylation factor-like 11	ARL11	3.63805	1.59977	0.0422764	0.327868	0.416267
ENSMUSG00000022911	Arl13b	protein_coding	16	ADP-ribosylation factor-like 13B	ARL13B	360.121	0.042564	0.0178548	0.253111	0.914613	0.992436
ENSMUSG00000098207	Arl14	protein_coding	3	ADP-ribosylation factor-like 14	ARL14	1163.57	-2.19949	-1.97705	0.505137	4.196e-06	0.000346015
ENSMUSG00000027122	Arl14ep	protein_coding	2	ADP-ribosylation factor-like 14 effector protein	ARL14EP	867.312	0.149194	0.0661872	0.250889	0.690241	0.9885
ENSMUSG00000042348	Arl15	protein_coding	13	ADP-ribosylation factor-like 15	ARL15	875.026	0.242882	0.104546	0.262324	0.534368	0.972402
ENSMUSG00000057594	Arl16	protein_coding	11	ADP-ribosylation factor-like 16	ARL16	249.297	-0.0581941	-0.0211999	0.259964	0.890968	0.990067
ENSMUSG00000024944	Arl2	protein_coding	19	ADP-ribosylation factor-like 2	ARL2	956.704	-0.153794	-0.0602162	0.259442	0.7061	0.9885
ENSMUSG00000031776	Arl2bp	protein_coding	8	ADP-ribosylation factor-like 2 binding protein	ARL2BP	2739.84	-0.32186	-0.15512	0.26228	0.366377	0.922843
ENSMUSG00000025035	Arl3	protein_coding	19	ADP-ribosylation factor-like 3	ARL3	834.219	0.00569062	0.00274654	0.258348	0.989184	0.998593
ENSMUSG00000047446	Arl4a	protein_coding	12	ADP-ribosylation factor-like 4A	ARL4A	612.939	0.48197	0.240967	0.298636	0.200551	0.803435
ENSMUSG00000049866	Arl4c	protein_coding	1	ADP-ribosylation factor-like 4C	ARL4C	3658.89	0.972971	0.715197	0.394134	0.00724717	0.130967
ENSMUSG00000034936	Arl4d	protein_coding	11	ADP-ribosylation factor-like 4D	ARL4D	8.65118	-0.490098	-0.0281679	0.319991	0.710936	0.9885
ENSMUSG00000036093	Arl5a	protein_coding	2	ADP-ribosylation factor-like 5A	ARL5A	1117.66	0.257096	0.115817	0.260022	0.49412	0.963394
ENSMUSG00000017418	Arl5b	protein_coding	2	ADP-ribosylation factor-like 5B	ARL5B	456.747	0.532531	0.213107	0.315169	0.228303	0.830466
ENSMUSG00000038352	Arl5c	protein_coding	11	ADP-ribosylation factor-like 5C	ARL5C	5.30177	-0.14424	-0.0048122	0.322083	0.932684
ENSMUSG00000022722	Arl6	protein_coding	16	ADP-ribosylation factor-like 6	ARL6	545.448	0.674979	0.362746	0.353487	0.081032	0.560632
ENSMUSG00000030654	Arl6ip1	protein_coding	7	ADP-ribosylation factor-like 6 interacting protein 1	ARL6IP1	5743.67	-0.161309	-0.0737795	0.245309	0.648342	0.9885
ENSMUSG00000029404	Arl6ip4	protein_coding	5	ADP-ribosylation factor-like 6 interacting protein 4	ARL6IP4	1461.4	-0.324998	-0.152158	0.265649	0.375754	0.929078
ENSMUSG00000035199	Arl6ip5	protein_coding	6	ADP-ribosylation factor-like 6 interacting protein 5	ARL6IP5	3044.65	-0.408547	-0.190177	0.281009	0.278797	0.871515
ENSMUSG00000026960	Arl6ip6	protein_coding	2	ADP-ribosylation factor-like 6 interacting protein 6	ARL6IP6	803.369	-0.0349525	-0.014292	0.248838	0.927004	0.994344
ENSMUSG00000026426	Arl8a	protein_coding	1	ADP-ribosylation factor-like 8A	ARL8A	2121.86	0.396787	0.159099	0.284683	0.338928	0.910472
ENSMUSG00000030105	Arl8b	protein_coding	6	ADP-ribosylation factor-like 8B	ARL8B	2243.08	-0.056926	-0.0255936	0.241255	0.872413	0.989642
ENSMUSG00000063820	Arl9	protein_coding	5	ADP-ribosylation factor-like 9	ARL9	9.0152	0.637537	0.0408691	0.320987	0.613019	0.985868
ENSMUSG00000027599	Armc1	protein_coding	3	armadillo repeat containing 1	ARMC1	1155.41	0.0275956	0.0130325	0.243536	0.939449	0.995795
ENSMUSG00000038525	Armc10	protein_coding	5	armadillo repeat containing 10	ARMC10	2159.48	0.134949	0.0635579	0.244287	0.703339	0.9885
ENSMUSG00000071324	Armc2	protein_coding	10	armadillo repeat containing 2	ARMC2	39.0341	2.02565	1.33758	0.94554	0.00472701	0.0965617
ENSMUSG00000042178	Armc5	protein_coding	7	armadillo repeat containing 5	ARMC5	699.052	0.147905	0.0633474	0.253915	0.70151	0.9885
ENSMUSG00000002343	Armc6	protein_coding	8	armadillo repeat containing 6	ARMC6	241.182	-0.213971	-0.0827842	0.265177	0.607231	0.984163
ENSMUSG00000057219	Armc7	protein_coding	11	armadillo repeat containing 7	ARMC7	197.718	0.199165	0.0670217	0.274255	0.670722	0.9885
ENSMUSG00000032468	Armc8	protein_coding	9	armadillo repeat containing 8	ARMC8	1051.37	-0.14438	-0.0647524	0.247092	0.690553	0.9885
ENSMUSG00000062590	Armc9	protein_coding	1	armadillo repeat containing 9	ARMC9	451.733	0.724438	0.384156	0.37332	0.0706998	0.527804
ENSMUSG00000033460	Armcx1	protein_coding	X	armadillo repeat containing, X-linked 1	ARMCX1	10.5337	2.241	0.13487	0.360275	0.0862049	0.578831
ENSMUSG00000049047	Armcx3	protein_coding	X	armadillo repeat containing, X-linked 3	ARMCX3	2.38012	4.46585	0.0469111	0.332126	0.113241
ENSMUSG00000072969	Armcx5	protein_coding	X	armadillo repeat containing, X-linked 5	ARMCX5	135.355	0.14196	0.0463462	0.273073	0.766312	0.9885
ENSMUSG00000060268	Armh1	protein_coding	4	armadillo-like helical domain containing 1	ARMH1	3.08574	0.0986509	0.00265257	0.323751	0.96159
ENSMUSG00000039901	Armh3	protein_coding	19	armadillo-like helical domain containing 3	ARMH3	481.444	0.140264	0.0525212	0.263377	0.74293	0.9885
ENSMUSG00000061759	Armt1	protein_coding	10	acidic residue methyltransferase 1	ARMT1	737.784	-0.245785	-0.111499	0.25648	0.504328	0.966432
ENSMUSG00000015522	Arnt	protein_coding	3	aryl hydrocarbon receptor nuclear translocator	ARNT	1161.91	-0.00431504	-0.00114715	0.247986	0.99092	0.998593
ENSMUSG00000015709	Arnt2	protein_coding	7	aryl hydrocarbon receptor nuclear translocator 2	ARNT2	9.76076	0.356475	0.0200441	0.319603	0.793386	0.9885
ENSMUSG00000055116	Arntl	protein_coding	7	aryl hydrocarbon receptor nuclear translocator-like	BMAL1	504.399	-0.0894126	-0.0405562	0.252266	0.818076	0.989642
ENSMUSG00000040187	Arntl2	protein_coding	6	aryl hydrocarbon receptor nuclear translocator-like 2	BMAL2	416.98	0.394128	0.175107	0.282219	0.315864	0.893928
ENSMUSG00000029621	Arpc1a	protein_coding	5	actin related protein 2/3 complex, subunit 1A	ARPC1A	4314.27	-0.357614	-0.161756	0.272044	0.342747	0.912212
ENSMUSG00000029622	Arpc1b	protein_coding	5	actin related protein 2/3 complex, subunit 1B	ARPC1B	11483.9	-0.396346	-0.187686	0.280969	0.296107	0.881634
ENSMUSG00000006304	Arpc2	protein_coding	1	actin related protein 2/3 complex, subunit 2	ARPC2	19782.3	-0.965314	-0.571034	0.470289	0.0252922	0.296838
ENSMUSG00000029465	Arpc3	protein_coding	5	actin related protein 2/3 complex, subunit 3	ARPC3	7010.8	-0.595568	-0.29914	0.327789	0.124149	0.682276
ENSMUSG00000079426	Arpc4	protein_coding	6	actin related protein 2/3 complex, subunit 4	ARPC4	5845.04	-0.541409	-0.245891	0.314568	0.181374	0.780461
ENSMUSG00000008475	Arpc5	protein_coding	1	actin related protein 2/3 complex, subunit 5	ARPC5	13110.1	-0.689304	-0.326225	0.364007	0.104956	0.634191
ENSMUSG00000026755	Arpc5l	protein_coding	2	actin related protein 2/3 complex, subunit 5-like	ARPC5L	3308.29	-0.693182	-0.31597	0.361258	0.106264	0.638398
ENSMUSG00000039043	Arpin	protein_coding	7	actin-related protein 2/3 complex inhibitor	ARPIN,ARPIN-AP3S2	1298.19	-0.188317	-0.0844852	0.25088	0.606796	0.984163
ENSMUSG00000007656	Arpp19	protein_coding	9	cAMP-regulated phosphoprotein 19	ARPP19	3714.6	-0.312745	-0.129938	0.271654	0.436081	0.947873
ENSMUSG00000018909	Arrb1	protein_coding	7	arrestin, beta 1	ARRB1	1224.99	-0.75777	-0.462095	0.369937	0.0397862	0.39265
ENSMUSG00000060216	Arrb2	protein_coding	11	arrestin, beta 2	ARRB2	536.617	0.111827	0.0428777	0.260977	0.791053	0.9885
ENSMUSG00000026972	Arrdc1	protein_coding	2	arrestin domain containing 1	ARRDC1	3157.84	-0.515896	-0.251449	0.304677	0.175276	0.769606
ENSMUSG00000002910	Arrdc2	protein_coding	8	arrestin domain containing 2	ARRDC2	393.086	-0.428153	-0.173448	0.292079	0.311036	0.892876
ENSMUSG00000074794	Arrdc3	protein_coding	13	arrestin domain containing 3	ARRDC3	1207.67	-0.852888	-0.329463	0.413117	0.0902352	0.591055
ENSMUSG00000042659	Arrdc4	protein_coding	7	arrestin domain containing 4	ARRDC4	826.08	-0.886749	-0.563366	0.41421	0.0224074	0.272132
ENSMUSG00000022620	Arsa	protein_coding	15	arylsulfatase A	ARSA	462.204	-0.0996034	-0.0407396	0.252746	0.798609	0.9885
ENSMUSG00000042082	Arsb	protein_coding	13	arylsulfatase B	ARSB	503.453	0.677978	0.305331	0.357993	0.117977	0.670053
ENSMUSG00000020604	Arsg	protein_coding	11	arylsulfatase G	ARSG	93.0726	0.308355	0.0757295	0.294869	0.598368	0.983917
ENSMUSG00000021592	Arsk	protein_coding	13	arylsulfatase K	ARSK	250.567	0.269665	0.0995257	0.27471	0.540321	0.973285
ENSMUSG00000070424	Art5	protein_coding	7	ADP-ribosyltransferase 5	ART5	4.00265	0.0794902	0.00264235	0.322851	0.965836
ENSMUSG00000028539	Artn	protein_coding	4	artemin	ARTN	42.7784	0.676185	0.117551	0.324747	0.358851	0.922367
ENSMUSG00000031982	Arv1	protein_coding	8	ARV1 homolog, fatty acid homeostasis modulator	ARV1	138.221	0.0695617	0.0234519	0.268163	0.880459	0.989642
ENSMUSG00000118669	Arvcf	protein_coding	16	armadillo repeat gene deleted in velocardiofacial syndrome	ARVCF	391.746	1.13707	0.844972	0.446933	0.00459305	0.0943171
ENSMUSG00000003559	As3mt	protein_coding	19	arsenite methyltransferase	AS3MT	37.5639	-0.393034	-0.0689962	0.306426	0.581988	0.982495
ENSMUSG00000031591	Asah1	protein_coding	8	N-acylsphingosine amidohydrolase 1	ASAH1	5156.65	-0.413206	-0.212512	0.273936	0.232773	0.834573
ENSMUSG00000024887	Asah2	protein_coding	19	N-acylsphingosine amidohydrolase 2	ASAH2,ASAH2B	808.408	0.0303657	0.0133476	0.254632	0.940012	0.995795
ENSMUSG00000022377	Asap1	protein_coding	15	ArfGAP with SH3 domain, ankyrin repeat and PH domain1	ASAP1	1244.32	0.356684	0.144109	0.281113	0.394787	0.93777
ENSMUSG00000052632	Asap2	protein_coding	12	ArfGAP with SH3 domain, ankyrin repeat and PH domain 2	ASAP2	2338.07	-0.862514	-0.560001	0.398825	0.0218983	0.267839
ENSMUSG00000036995	Asap3	protein_coding	4	ArfGAP with SH3 domain, ankyrin repeat and PH domain 3	ASAP3	43.3973	1.5792	0.616873	0.942303	0.019524	0.248256
ENSMUSG00000026311	Asb1	protein_coding	1	ankyrin repeat and SOCS box-containing 1	ASB1	293.027	-0.334934	-0.133324	0.277437	0.422498	0.947873
ENSMUSG00000031382	Asb11	protein_coding	X	ankyrin repeat and SOCS box-containing 11	ASB11	29.3377	0.616987	0.0880878	0.319158	0.451421	0.949027
ENSMUSG00000033781	Asb13	protein_coding	13	ankyrin repeat and SOCS box-containing 13	ASB13	1035.09	-1.04579	-0.78268	0.407136	0.00487148	0.0984856
ENSMUSG00000021200	Asb2	protein_coding	12	ankyrin repeat and SOCS box-containing 2	ASB2	4.83205	1.10529	0.0378125	0.325651	0.52397
ENSMUSG00000020305	Asb3	protein_coding	11	ankyrin repeat and SOCS box-containing 3	ASB3,GPR75-ASB3	541.023	-0.0165228	-0.00653979	0.248558	0.965418	0.998311
ENSMUSG00000042607	Asb4	protein_coding	6	ankyrin repeat and SOCS box-containing 4	ASB4	1.61702	2.23699	0.0237532	0.327713	0.47066
ENSMUSG00000031519	Asb5	protein_coding	8	ankyrin repeat and SOCs box-containing 5	ASB5	3.93981	-0.317873	-0.00885122	0.323351	0.867533
ENSMUSG00000039483	Asb6	protein_coding	2	ankyrin repeat and SOCS box-containing 6	ASB6	969.936	0.0665753	0.0303895	0.244852	0.855394	0.989642
ENSMUSG00000030509	Asb7	protein_coding	7	ankyrin repeat and SOCS box-containing 7	ASB7	471.267	0.260874	0.11307	0.262755	0.499418	0.964963
ENSMUSG00000048175	Asb8	protein_coding	15	ankyrin repeat and SOCS box-containing 8	ASB8	1074.46	-0.656059	-0.362897	0.342473	0.0782418	0.55121
ENSMUSG00000044475	Ascc1	protein_coding	10	activating signal cointegrator 1 complex subunit 1	ASCC1	1056.95	-0.00270262	-0.00494932	0.248441	0.994336	0.998593
ENSMUSG00000020412	Ascc2	protein_coding	11	activating signal cointegrator 1 complex subunit 2	ASCC2	1479.38	0.217568	0.0946983	0.25863	0.572094	0.981663
ENSMUSG00000038774	Ascc3	protein_coding	10	activating signal cointegrator 1 complex subunit 3	ASCC3	2350.89	-0.00361483	-0.000262324	0.269219	0.993888	0.998593
ENSMUSG00000009248	Ascl2	protein_coding	7	achaete-scute family bHLH transcription factor 2	ASCL2	10.7362	1.05845	0.0766857	0.328849	0.371371	0.92589
ENSMUSG00000085111	Ascl4	protein_coding	10	achaete-scute family bHLH transcription factor 4	ASCL4	5.04702	0.844214	0.0316524	0.324074	0.611713
ENSMUSG00000019857	Asf1a	protein_coding	10	anti-silencing function 1A histone chaperone	ASF1A	852.883	0.022746	0.00998202	0.251847	0.953851	0.997743
ENSMUSG00000005470	Asf1b	protein_coding	8	anti-silencing function 1B histone chaperone	ASF1B	722.11	-0.151273	-0.0513538	0.269225	0.739447	0.9885
ENSMUSG00000028053	Ash1l	protein_coding	3	ASH1 like histone lysine methyltransferase	ASH1L	1472.36	0.321763	0.104973	0.286125	0.5072	0.966698
ENSMUSG00000031575	Ash2l	protein_coding	8	ASH2 like histone lysine methyltransferase complex subunit	ASH2L	2398.23	0.157572	0.0756604	0.245678	0.656303	0.9885
ENSMUSG00000023017	Asic1	protein_coding	15	acid-sensing (proton-gated) ion channel 1	ASIC1	22.7245	1.4706	0.190717	0.384861	0.103578	0.630212
ENSMUSG00000038276	Asic3	protein_coding	5	acid-sensing (proton-gated) ion channel 3	ASIC3	3.67349	0.537015	0.0156869	0.323702	0.777259
ENSMUSG00000025533	Asl	protein_coding	5	argininosuccinate lyase	ASL	1611.09	-0.158541	-0.0725211	0.246627	0.658008	0.9885
ENSMUSG00000029752	Asns	protein_coding	6	asparagine synthetase	ASNS	3472.3	-0.898134	-0.395989	0.445637	0.0620594	0.493586
ENSMUSG00000026095	Asnsd1	protein_coding	1	asparagine synthetase domain containing 1	ASNSD1	628.877	-0.916358	-0.420367	0.458907	0.0555569	0.466561
ENSMUSG00000020774	Aspa	protein_coding	11	aspartoacylase	ASPA	130.161	0.556062	0.12964	0.317019	0.36781	0.924512
ENSMUSG00000037686	Aspg	protein_coding	12	asparaginase	ASPG	4.05245	-1.47032	-0.0338825	0.326991	0.480773
ENSMUSG00000028207	Asph	protein_coding	4	aspartate-beta-hydroxylase	ASPH	2417.67	-0.136971	-0.0573708	0.252884	0.721891	0.9885
ENSMUSG00000033952	Aspm	protein_coding	1	abnormal spindle microtubule assembly	ASPM	708.049	0.120122	0.033665	0.281007	0.821972	0.989642
ENSMUSG00000033508	Asprv1	protein_coding	6	aspartic peptidase, retroviral-like 1	ASPRV1	19.6803	-0.246322	-0.0261128	0.311104	0.794457	0.9885
ENSMUSG00000025142	Aspscr1	protein_coding	11	alveolar soft part sarcoma chromosome region, candidate 1 (human)	ASPSCR1	1336.95	-0.0398373	-0.0172957	0.243397	0.912478	0.992207
ENSMUSG00000024654	Asrgl1	protein_coding	19	asparaginase like 1	ASRGL1	27.4153	0.372809	0.0566135	0.308477	0.63514	0.9885
ENSMUSG00000076441	Ass1	protein_coding	2	argininosuccinate synthetase 1	ASS1	4447	0.531383	0.20852	0.315708	0.236501	0.837856
ENSMUSG00000032567	Aste1	protein_coding	9	asteroid homolog 1	ASTE1	236.996	0.257181	0.0950146	0.273429	0.558372	0.978479
ENSMUSG00000042548	Asxl1	protein_coding	2	ASXL transcriptional regulator 1	ASXL1	1369.47	0.428339	0.15942	0.295752	0.342428	0.911978
ENSMUSG00000037486	Asxl2	protein_coding	12	ASXL transcriptional regulator 2	ASXL2	1440	0.206013	0.0832592	0.263062	0.613571	0.985868
ENSMUSG00000010796	Asz1	protein_coding	6	ankyrin repeat, SAM and basic leucine zipper domain containing 1	ASZ1	4.59217	-0.298821	-0.0103006	0.322287	0.861841
ENSMUSG00000013662	Atad1	protein_coding	19	ATPase family, AAA domain containing 1	ATAD1	3204.57	0.0626643	0.0321244	0.239633	0.857372	0.989642
ENSMUSG00000022360	Atad2	protein_coding	15	ATPase family, AAA domain containing 2	ATAD2	1396.02	-0.104424	-0.0327288	0.269409	0.822555	0.989642
ENSMUSG00000052812	Atad2b	protein_coding	12	ATPase family, AAA domain containing 2B	ATAD2B	1295.63	0.0817604	0.0301572	0.264186	0.852934	0.989642
ENSMUSG00000029036	Atad3a	protein_coding	4	ATPase family, AAA domain containing 3A	ATAD3A,ATAD3B,ATAD3C	1485.09	0.0662496	0.0270558	0.255829	0.870346	0.989642
ENSMUSG00000054514	Atad3aos	lncRNA	4	ATPase family, AAA domain containing 3A, opposite strand		8.4452	0.349676	0.0213877	0.318867	0.787694	0.9885
ENSMUSG00000017550	Atad5	protein_coding	11	ATPase family, AAA domain containing 5	ATAD5	287.925	0.175404	0.0482258	0.28371	0.745521	0.9885
ENSMUSG00000024426	Atat1	protein_coding	17	alpha tubulin acetyltransferase 1	ATAT1	283.398	0.607933	0.258969	0.335082	0.163498	0.754546
ENSMUSG00000030850	Ate1	protein_coding	7	arginyltransferase 1	ATE1	949.267	-0.128583	-0.0563689	0.248421	0.728184	0.9885
ENSMUSG00000023027	Atf1	protein_coding	15	activating transcription factor 1	ATF1	1107.79	-0.0909638	-0.04082	0.2437	0.800133	0.9885
ENSMUSG00000027104	Atf2	protein_coding	2	activating transcription factor 2	ATF2	1743.62	0.128112	0.0578151	0.24871	0.729516	0.9885
ENSMUSG00000026628	Atf3	protein_coding	1	activating transcription factor 3	ATF3	390.318	0.0608362	0.013796	0.291022	0.922989	0.993604
ENSMUSG00000042406	Atf4	protein_coding	15	activating transcription factor 4	ATF4	8451.21	-0.615496	-0.26599	0.336278	0.153308	0.744828
ENSMUSG00000038539	Atf5	protein_coding	7	activating transcription factor 5	ATF5	904.16	-0.375863	-0.0992037	0.297164	0.49924	0.964737
ENSMUSG00000026663	Atf6	protein_coding	1	activating transcription factor 6	ATF6	2092.41	-0.0869515	-0.0350783	0.252683	0.824348	0.989642
ENSMUSG00000015461	Atf6b	protein_coding	17	activating transcription factor 6 beta	ATF6B	2172.48	-0.116987	-0.0524144	0.245822	0.747106	0.9885
ENSMUSG00000099083	Atf7	protein_coding	15	activating transcription factor 7	ATF7	683.203	0.374649	0.137972	0.287766	0.404583	0.943407
ENSMUSG00000030213	Atf7ip	protein_coding	6	activating transcription factor 7 interacting protein	ATF7IP	1108.43	0.527092	0.196153	0.314714	0.255513	0.853063
ENSMUSG00000039200	Atf7ip2	protein_coding	16	activating transcription factor 7 interacting protein 2	ATF7IP2	23.6965	-0.170372	-0.0195224	0.308691	0.849117	0.989642
ENSMUSG00000021619	Atg10	protein_coding	13	autophagy related 10	ATG10	135.017	-0.329126	-0.0863965	0.293646	0.554496	0.97814
ENSMUSG00000037204	Atg101	protein_coding	15	autophagy related 101	ATG101	1773.97	-0.176203	-0.0766992	0.253587	0.64149	0.9885
ENSMUSG00000032905	Atg12	protein_coding	18	autophagy related 12	ATG12	1496.1	-0.286578	-0.114826	0.270336	0.484652	0.958872
ENSMUSG00000027244	Atg13	protein_coding	2	autophagy related 13	ATG13	1298.9	-0.199765	-0.0895444	0.252175	0.58664	0.982541
ENSMUSG00000037526	Atg14	protein_coding	14	autophagy related 14	ATG14	464.762	0.464139	0.210921	0.295949	0.2405	0.839231
ENSMUSG00000026289	Atg16l1	protein_coding	1	autophagy related 16-like 1 (S. cerevisiae)	ATG16L1	1195.19	-0.147003	-0.0639736	0.250677	0.694718	0.9885
ENSMUSG00000047767	Atg16l2	protein_coding	7	autophagy related 16-like 2 (S. cerevisiae)	ATG16L2	175.007	0.758467	0.351726	0.388571	0.0865253	0.579846
ENSMUSG00000024773	Atg2a	protein_coding	19	autophagy related 2A	ATG2A	1739	-0.285513	-0.120409	0.266254	0.466486	0.953624
ENSMUSG00000041341	Atg2b	protein_coding	12	autophagy related 2B	ATG2B	1274.93	0.214185	0.0712082	0.27617	0.651414	0.9885
ENSMUSG00000022663	Atg3	protein_coding	16	autophagy related 3	ATG3	1318.19	-0.401847	-0.196612	0.277284	0.269252	0.867109
ENSMUSG00000079418	Atg4a	protein_coding	X	autophagy related 4A, cysteine peptidase	ATG4A	513.141	0.146732	0.0627167	0.253266	0.702308	0.9885
ENSMUSG00000087119	Atg4a-ps	protein_coding	3	autophagy related 4A, pseudogene	ATG4A	5.27975	0.404885	0.0161951	0.321962	0.802757
ENSMUSG00000026280	Atg4b	protein_coding	1	autophagy related 4B, cysteine peptidase	ATG4B	1587.21	-0.0566717	-0.025062	0.24301	0.874965	0.989642
ENSMUSG00000028550	Atg4c	protein_coding	4	autophagy related 4C, cysteine peptidase	ATG4C	335.777	-0.32054	-0.136419	0.271648	0.41841	0.947873
ENSMUSG00000002820	Atg4d	protein_coding	9	autophagy related 4D, cysteine peptidase	ATG4D	1262.13	-0.474862	-0.23895	0.292072	0.19327	0.795875
ENSMUSG00000038160	Atg5	protein_coding	10	autophagy related 5	ATG5	1498.92	-0.210053	-0.0951605	0.252305	0.564837	0.979485
ENSMUSG00000030314	Atg7	protein_coding	6	autophagy related 7	ATG7	578.098	0.273463	0.119686	0.264017	0.478127	0.955777
ENSMUSG00000033124	Atg9a	protein_coding	1	autophagy related 9A	ATG9A	498.812	0.119551	0.0373365	0.275187	0.809116	0.9885
ENSMUSG00000038295	Atg9b	protein_coding	5	autophagy related 9B	ATG9B	3908.9	0.654068	0.332266	0.347932	0.0988526	0.617004
ENSMUSG00000026192	Atic	protein_coding	1	5-aminoimidazole-4-carboxamide ribonucleotide formyltransferase/IMP cyclohydrolase	ATIC	4099.86	0.233864	0.102073	0.259645	0.542264	0.973553
ENSMUSG00000021066	Atl1	protein_coding	12	atlastin GTPase 1	ATL1	64.217	0.862013	0.250176	0.38254	0.137837	0.710406
ENSMUSG00000059811	Atl2	protein_coding	17	atlastin GTPase 2	ATL2	2255.55	-0.288942	-0.137134	0.258403	0.419227	0.947873
ENSMUSG00000024759	Atl3	protein_coding	19	atlastin GTPase 3	ATL3	3245.81	0.093808	0.0375704	0.257721	0.819281	0.989642
ENSMUSG00000034218	Atm	protein_coding	9	ataxia telangiectasia mutated	ATM	680.866	0.365639	0.0766373	0.302572	0.573453	0.981841
ENSMUSG00000047388	Atmin	protein_coding	8	ATM interactor	ATMIN	956.699	0.0695965	0.0322304	0.253344	0.860049	0.989642
ENSMUSG00000004263	Atn1	protein_coding	6	atrophin 1	ATN1	314.763	-0.380174	-0.156394	0.282905	0.356774	0.921889
ENSMUSG00000037621	Atoh8	protein_coding	6	atonal bHLH transcription factor 8	ATOH8	277.546	-0.612489	-0.282729	0.334638	0.13717	0.708597
ENSMUSG00000034858	Atosa	protein_coding	9	atos homolog A	ATOSA	343.647	0.475298	0.207272	0.300201	0.245566	0.844102
ENSMUSG00000036002	Atosb	protein_coding	4	atos homolog B	ATOSB	926.424	-0.0524165	-0.0196437	0.251801	0.893605	0.990606
ENSMUSG00000018585	Atox1	protein_coding	11	antioxidant 1 copper chaperone	ATOX1	2687.77	-0.541257	-0.237216	0.315989	0.193965	0.796602
ENSMUSG00000025324	Atp10a	protein_coding	7	ATPase, class V, type 10A	ATP10A	264.126	0.953089	0.45368	0.480603	0.0472524	0.425734
ENSMUSG00000055415	Atp10b	protein_coding	11	ATPase, class V, type 10B	ATP10B	1667.25	0.257746	0.0967266	0.273055	0.554686	0.978176
ENSMUSG00000046808	Atp10d	protein_coding	5	ATPase, class V, type 10D	ATP10D	160.657	0.563303	0.115356	0.317016	0.397124	0.938681
ENSMUSG00000031441	Atp11a	protein_coding	8	ATPase, class VI, type 11A	ATP11A	1414.78	1.83567	1.55864	0.529995	0.000160442	0.00690608
ENSMUSG00000037400	Atp11b	protein_coding	3	ATPase, class VI, type 11B	ATP11B	2607.35	0.0463427	0.0204608	0.246428	0.900908	0.991348
ENSMUSG00000062949	Atp11c	protein_coding	X	ATPase, class VI, type 11C	ATP11C	536.752	0.395732	0.162287	0.285568	0.339929	0.910504
ENSMUSG00000022229	Atp12a	protein_coding	14	ATPase, H+/K+ transporting, nongastric, alpha polypeptide	ATP12A	7.56032	0.744747	0.0277453	0.323621	0.654561	0.9885
ENSMUSG00000031862	Atp13a1	protein_coding	8	ATPase type 13A1	ATP13A1	2137.58	0.120655	0.0492062	0.257204	0.765285	0.9885
ENSMUSG00000036622	Atp13a2	protein_coding	4	ATPase type 13A2	ATP13A2	1027.53	0.327849	0.139214	0.273774	0.412736	0.944763
ENSMUSG00000022533	Atp13a3	protein_coding	16	ATPase type 13A3	ATP13A3	6136.03	-0.0050914	-0.00118351	0.249073	0.989398	0.998593
ENSMUSG00000038094	Atp13a4	protein_coding	16	ATPase type 13A4	ATP13A4	488.959	0.689462	0.253814	0.354453	0.158168	0.750712
ENSMUSG00000033161	Atp1a1	protein_coding	3	ATPase, Na+/K+ transporting, alpha 1 polypeptide	ATP1A1	40129.3	0.115224	0.0437607	0.246901	0.753766	0.9885
ENSMUSG00000007097	Atp1a2	protein_coding	1	ATPase, Na+/K+ transporting, alpha 2 polypeptide	ATP1A2	17.3783	-0.0914731	-0.00710394	0.314166	0.933574	0.994709
ENSMUSG00000026576	Atp1b1	protein_coding	1	ATPase, Na+/K+ transporting, beta 1 polypeptide	ATP1B1	17740.9	-0.493525	-0.267784	0.291601	0.154585	0.747934
ENSMUSG00000032412	Atp1b3	protein_coding	9	ATPase, Na+/K+ transporting, beta 3 polypeptide	ATP1B3	3763.57	-0.196334	-0.0900864	0.250512	0.587627	0.982541
ENSMUSG00000025436	Atp23	protein_coding	10	ATP23 metallopeptidase and ATP synthase assembly factor homolog	ATP23	123.389	0.45311	0.155485	0.301609	0.344403	0.914273
ENSMUSG00000030730	Atp2a1	protein_coding	7	ATPase, Ca++ transporting, cardiac muscle, fast twitch 1	ATP2A1	9.34112	0.17913	0.0118467	0.317487	0.886505	0.989793
ENSMUSG00000029467	Atp2a2	protein_coding	5	ATPase, Ca++ transporting, cardiac muscle, slow twitch 2	ATP2A2	14617.4	-0.197611	-0.0738058	0.272199	0.661446	0.9885
ENSMUSG00000020788	Atp2a3	protein_coding	11	ATPase, Ca++ transporting, ubiquitous	ATP2A3	581.071	-3.05855	-2.93147	0.442899	1.68346e-12	5.71199e-10
ENSMUSG00000019943	Atp2b1	protein_coding	10	ATPase, Ca++ transporting, plasma membrane 1	ATP2B1	5350.78	-0.0331306	-0.0128312	0.246371	0.929227	0.994709
ENSMUSG00000026463	Atp2b4	protein_coding	1	ATPase, Ca++ transporting, plasma membrane 4	ATP2B4	42.6242	1.12545	0.262391	0.419346	0.0974397	0.612143
ENSMUSG00000032570	Atp2c1	protein_coding	9	ATPase, Ca++-sequestering	ATP2C1	2470.93	-0.0490092	-0.0219028	0.243966	0.892809	0.990606
ENSMUSG00000034112	Atp2c2	protein_coding	8	ATPase, Ca++ transporting, type 2C, member 2	ATP2C2	2541.91	-0.249492	-0.119496	0.252869	0.480142	0.957218
ENSMUSG00000005553	Atp4a	protein_coding	7	ATPase, H+/K+ exchanging, gastric, alpha polypeptide	ATP4A	38.3009	1.62216	0.499284	0.819872	0.0231841	0.279853
ENSMUSG00000025428	Atp5a1	protein_coding	18	ATP synthase, H+ transporting, mitochondrial F1 complex, alpha subunit 1	ATP5F1A	23422.9	-0.268738	-0.129317	0.254083	0.443865	0.947873
ENSMUSG00000025393	Atp5b	protein_coding	10	ATP synthase, H+ transporting mitochondrial F1 complex, beta subunit	ATP5F1B	36997.1	-0.125031	-0.0581851	0.243065	0.722772	0.9885
ENSMUSG00000025781	Atp5c1	protein_coding	2	ATP synthase, H+ transporting, mitochondrial F1 complex, gamma polypeptide 1	ATP5F1C	6497.59	-0.44447	-0.210658	0.288453	0.240028	0.839231
ENSMUSG00000003072	Atp5d	protein_coding	10	ATP synthase, H+ transporting, mitochondrial F1 complex, delta subunit	ATP5F1D	7269.89	-0.729766	-0.341807	0.375728	0.090094	0.590845
ENSMUSG00000016252	Atp5e	protein_coding	2	ATP synthase, H+ transporting, mitochondrial F1 complex, epsilon subunit	ATP5F1E,ATP5F1EP2	4704.85	-1.22612	-0.709797	0.617898	0.0160976	0.220085
ENSMUSG00000006057	Atp5g1	protein_coding	11	ATP synthase, H+ transporting, mitochondrial F0 complex, subunit C1 (subunit 9)	ATP5MC1	2305.06	-0.492375	-0.229787	0.300799	0.206681	0.806589
ENSMUSG00000062683	Atp5g2	protein_coding	15	ATP synthase, H+ transporting, mitochondrial F0 complex, subunit C2 (subunit 9)	ATP5MC2	3598.98	-0.291068	-0.130564	0.261153	0.431091	0.947873
ENSMUSG00000018770	Atp5g3	protein_coding	2	ATP synthase, H+ transporting, mitochondrial F0 complex, subunit C3 (subunit 9)	ATP5MC3	7820.29	-0.500667	-0.243267	0.296495	0.176576	0.772576
ENSMUSG00000034566	Atp5h	protein_coding	11	ATP synthase, H+ transporting, mitochondrial F0 complex, subunit D	ATP5PD	6222.44	-0.896032	-0.392207	0.444879	0.0638908	0.499443
ENSMUSG00000022890	Atp5j	protein_coding	16	ATP synthase, H+ transporting, mitochondrial F0 complex, subunit F	ATP5PF	4307.08	-0.615753	-0.306233	0.333874	0.116671	0.66691
ENSMUSG00000038690	Atp5j2	protein_coding	5	ATP synthase, H+ transporting, mitochondrial F0 complex, subunit F2	ATP5MF	5563.15	-0.80998	-0.371215	0.407896	0.0736315	0.536336
ENSMUSG00000050856	Atp5k	protein_coding	5	ATP synthase, H+ transporting, mitochondrial F1F0 complex, subunit E	ATP5ME	1978.68	-0.996881	-0.56562	0.493286	0.0266276	0.304526
ENSMUSG00000038717	Atp5l	protein_coding	9	ATP synthase, H+ transporting, mitochondrial F0 complex, subunit G	ATP5MG,ATP5MGL	4270.72	-0.801012	-0.338458	0.4002	0.0892055	0.587504
ENSMUSG00000072460	Atp5l-ps1	processed_pseudogene	7	ATP synthase, H+ transporting, mitochondrial F0 complex, subunit G, pseudogene 1		12.6087	-0.524849	-0.042294	0.318135	0.634379	0.9885
ENSMUSG00000084168	Atp5l2-ps	processed_pseudogene	11	ATP synthase, H+ transporting, mitochondrial FO complex, subunit G2, pseudogene		14.8578	-1.49592	-0.134656	0.353071	0.159298	0.75164
ENSMUSG00000071528	Atp5md	protein_coding	19	ATP synthase membrane subunit DAPIT	ATP5MK	3177.8	-0.87747	-0.385561	0.436549	0.0668259	0.510247
ENSMUSG00000021290	Atp5mpl	protein_coding	12	ATP synthase membrane subunit 6.8PL	ATP5MJ	3450.36	-0.888402	-0.415992	0.446907	0.057684	0.475516
ENSMUSG00000022956	Atp5o	protein_coding	16	ATP synthase, H+ transporting, mitochondrial F1 complex, O subunit	ATP5PO	4127.95	-0.721474	-0.362422	0.372886	0.0801736	0.556315
ENSMUSG00000000563	Atp5pb	protein_coding	3	ATP synthase peripheral stalk-membrane subunit b	ATP5PB	8179.2	-0.62136	-0.313866	0.33983	0.117246	0.669323
ENSMUSG00000044751	Atp5pb-ps	processed_pseudogene	11	ATP synthase peripheral stalk-membrane subunit b, pseudogene		36.1185	-0.748085	-0.136486	0.331936	0.297864	0.883521
ENSMUSG00000019087	Atp6ap1	protein_coding	X	ATPase, H+ transporting, lysosomal accessory protein 1	ATP6AP1	5912.49	-0.0592281	-0.0264583	0.241749	0.867747	0.989642
ENSMUSG00000031007	Atp6ap2	protein_coding	X	ATPase, H+ transporting, lysosomal accessory protein 2	ATP6AP2	2349	-0.0848956	-0.0357554	0.248293	0.821315	0.989642
ENSMUSG00000019302	Atp6v0a1	protein_coding	11	ATPase, H+ transporting, lysosomal V0 subunit A1	ATP6V0A1	3854.95	-0.542091	-0.285236	0.308818	0.137667	0.709762
ENSMUSG00000038023	Atp6v0a2	protein_coding	5	ATPase, H+ transporting, lysosomal V0 subunit A2	ATP6V0A2	1721.61	0.252746	0.100736	0.26864	0.543224	0.974022
ENSMUSG00000038600	Atp6v0a4	protein_coding	6	ATPase, H+ transporting, lysosomal V0 subunit A4	ATP6V0A4	9.90243	1.4101	0.0915735	0.335991	0.259733	0.857813
ENSMUSG00000033379	Atp6v0b	protein_coding	4	ATPase, H+ transporting, lysosomal V0 subunit B	ATP6V0B	3356.37	-0.650436	-0.293778	0.346617	0.124774	0.684364
ENSMUSG00000024121	Atp6v0c	protein_coding	17	ATPase, H+ transporting, lysosomal V0 subunit C	ATP6V0C	1333.83	-0.158575	-0.0695597	0.250838	0.670525	0.9885
ENSMUSG00000080242	Atp6v0c-ps2	processed_pseudogene	6	ATPase, H+ transporting, lysosomal V0 subunit C, pseudogene 2		997.164	0.0198474	0.00917847	0.247989	0.958225	0.998074
ENSMUSG00000013160	Atp6v0d1	protein_coding	8	ATPase, H+ transporting, lysosomal V0 subunit D1	ATP6V0D1	2362.07	-0.276516	-0.114568	0.267145	0.488725	0.961228
ENSMUSG00000015575	Atp6v0e	protein_coding	17	ATPase, H+ transporting, lysosomal V0 subunit E	ATP6V0E1	3011.28	-0.222222	-0.0853434	0.261367	0.578687	0.981865
ENSMUSG00000039347	Atp6v0e2	protein_coding	6	ATPase, H+ transporting, lysosomal V0 subunit E2	ATP6V0E2	16.8687	0.294915	0.029875	0.312934	0.764623	0.9885
ENSMUSG00000052459	Atp6v1a	protein_coding	16	ATPase, H+ transporting, lysosomal V1 subunit A	ATP6V1A	3569.99	0.0790142	0.0369705	0.242759	0.82492	0.989642
ENSMUSG00000006269	Atp6v1b1	protein_coding	6	ATPase, H+ transporting, lysosomal V1 subunit B1	ATP6V1B1	8.93726	6.36659	5.06503	3.02513	0.00104145	0.0305571
ENSMUSG00000006273	Atp6v1b2	protein_coding	8	ATPase, H+ transporting, lysosomal V1 subunit B2	ATP6V1B2	3153.85	-0.337206	-0.165583	0.263744	0.339743	0.910504
ENSMUSG00000022295	Atp6v1c1	protein_coding	15	ATPase, H+ transporting, lysosomal V1 subunit C1	ATP6V1C1	1748.98	0.128209	0.0587808	0.246544	0.724006	0.9885
ENSMUSG00000020566	Atp6v1c2	protein_coding	12	ATPase, H+ transporting, lysosomal V1 subunit C2	ATP6V1C2	6.27793	1.05253	0.0485612	0.325701	0.480544
ENSMUSG00000021114	Atp6v1d	protein_coding	12	ATPase, H+ transporting, lysosomal V1 subunit D	ATP6V1D	3788.59	-0.205036	-0.082813	0.261467	0.610347	0.984893
ENSMUSG00000019210	Atp6v1e1	protein_coding	6	ATPase, H+ transporting, lysosomal V1 subunit E1	ATP6V1E1	4737.67	-0.0586518	-0.0237519	0.248827	0.87741	0.989642
ENSMUSG00000004285	Atp6v1f	protein_coding	6	ATPase, H+ transporting, lysosomal V1 subunit F	ATP6V1F	3117.61	-0.174779	-0.0720642	0.257128	0.656501	0.9885
ENSMUSG00000039105	Atp6v1g1	protein_coding	4	ATPase, H+ transporting, lysosomal V1 subunit G1	ATP6V1G1	3823.46	-0.346072	-0.142579	0.278283	0.400055	0.941547
ENSMUSG00000024403	Atp6v1g2	protein_coding	17	ATPase, H+ transporting, lysosomal V1 subunit G2	ATP6V1G2	77.9367	0.678691	0.192793	0.339334	0.228383	0.830466
ENSMUSG00000033793	Atp6v1h	protein_coding	1	ATPase, H+ transporting, lysosomal V1 subunit H	ATP6V1H	3488.83	0.0406467	0.0199273	0.241048	0.908757	0.991802
ENSMUSG00000033792	Atp7a	protein_coding	X	ATPase, Cu++ transporting, alpha polypeptide	ATP7A	627.293	0.592523	0.142342	0.321937	0.3329	0.9072
ENSMUSG00000006567	Atp7b	protein_coding	8	ATPase, Cu++ transporting, beta polypeptide	ATP7B	459.421	0.325824	0.118302	0.281938	0.469086	0.953793
ENSMUSG00000037685	Atp8a1	protein_coding	5	ATPase, aminophospholipid transporter (APLT), class I, type 8A, member 1	ATP8A1	2044.31	-0.438872	-0.206635	0.288596	0.250514	0.847121
ENSMUSG00000021983	Atp8a2	protein_coding	14	ATPase, aminophospholipid transporter-like, class I, type 8A, member 2	ATP8A2	271.359	-3.11091	-2.94877	0.505224	2.37044e-10	5.46178e-08
ENSMUSG00000039529	Atp8b1	protein_coding	18	ATPase, class I, type 8B, member 1	ATP8B1	2426.92	-0.684618	-0.378931	0.353399	0.0707358	0.527804
ENSMUSG00000060671	Atp8b2	protein_coding	3	ATPase, class I, type 8B, member 2	ATP8B2	105.298	1.38324	0.831748	0.690464	0.0114089	0.178735
ENSMUSG00000028457	Atp8b5	protein_coding	4	ATPase, class I, type 8B, member 5	ATP8B5P	6.79658	1.88131	0.0866462	0.337732	0.206709	0.806589
ENSMUSG00000027546	Atp9a	protein_coding	2	ATPase, class II, type 9A	ATP9A	3972.08	0.171722	0.0782687	0.2467	0.629657	0.9885
ENSMUSG00000024566	Atp9b	protein_coding	18	ATPase, class II, type 9B	ATP9B	1078.81	0.287273	0.124848	0.266491	0.460616	0.950162
ENSMUSG00000028710	Atpaf1	protein_coding	4	ATP synthase mitochondrial F1 complex assembly factor 1	ATPAF1	263.15	-0.198772	-0.0694929	0.270928	0.658802	0.9885
ENSMUSG00000042709	Atpaf2	protein_coding	11	ATP synthase mitochondrial F1 complex assembly factor 2	ATPAF2	681.357	-0.306454	-0.1355	0.264142	0.413167	0.944989
ENSMUSG00000054428	Atpif1	protein_coding	4	ATPase inhibitory factor 1	ATP5IF1	5185.88	-0.791753	-0.380787	0.402381	0.0711776	0.52954
ENSMUSG00000039065	Atpsckmt	protein_coding	15	ATP synthase C subunit lysine N-methyltransferase	ATPSCKMT	436.776	-0.139758	-0.0569503	0.255393	0.722781	0.9885
ENSMUSG00000032409	Atr	protein_coding	9	ataxia telangiectasia and Rad3 related	ATR	901.285	0.331183	0.129077	0.27912	0.438711	0.947873
ENSMUSG00000013622	Atraid	protein_coding	5	all-trans retinoic acid induced differentiation factor	ATRAID	994.128	-0.6227	-0.245637	0.337358	0.17334	0.76683
ENSMUSG00000025646	Atrip	protein_coding	9	ATR interacting protein	ATRIP	322.552	0.269862	0.10661	0.270629	0.518621	0.968101
ENSMUSG00000027312	Atrn	protein_coding	2	attractin	ATRN	1041.32	0.523222	0.196133	0.313845	0.256183	0.853654
ENSMUSG00000054843	Atrnl1	protein_coding	19	attractin like 1	ATRNL1	1420.48	-0.210887	-0.084454	0.261225	0.598377	0.983917
ENSMUSG00000031229	Atrx	protein_coding	X	ATRX, chromatin remodeler	ATRX	4049.39	0.173643	0.0712723	0.25938	0.665501	0.9885
ENSMUSG00000046876	Atxn1	protein_coding	13	ataxin 1	ATXN1	519.018	0.752633	0.329586	0.384789	0.0987783	0.617004
ENSMUSG00000016541	Atxn10	protein_coding	15	ataxin 10	ATXN10	4154.57	0.186015	0.0911906	0.245868	0.592927	0.983588
ENSMUSG00000069895	Atxn1l	protein_coding	8	ataxin 1-like	ATXN1L	1106.72	0.434426	0.179229	0.293489	0.301379	0.88611
ENSMUSG00000042605	Atxn2	protein_coding	5	ataxin 2	ATXN2	1214.62	0.239447	0.0994472	0.264406	0.550885	0.977161
ENSMUSG00000032637	Atxn2l	protein_coding	7	ataxin 2-like	ATXN2L	2878.62	0.191804	0.074976	0.264341	0.646638	0.9885
ENSMUSG00000021189	Atxn3	protein_coding	12	ataxin 3	ATXN3	1535.34	-0.0672297	-0.0305111	0.241342	0.849339	0.989642
ENSMUSG00000021738	Atxn7	protein_coding	14	ataxin 7	ATXN7	662.429	0.120304	0.046963	0.260167	0.772918	0.9885
ENSMUSG00000020564	Atxn7l1	protein_coding	12	ataxin 7-like 1	ATXN7L1	593.555	-0.0172447	-0.00660385	0.249269	0.964148	0.998311
ENSMUSG00000048997	Atxn7l2	protein_coding	3	ataxin 7-like 2	ATXN7L2	134.885	0.775759	0.30305	0.385736	0.112297	0.653258
ENSMUSG00000059995	Atxn7l3	protein_coding	11	ataxin 7-like 3	ATXN7L3	2214.88	0.324275	0.155226	0.264886	0.371486	0.92589
ENSMUSG00000074748	Atxn7l3b	protein_coding	10	ataxin 7-like 3B	ATXN7L3B	5679.78	-0.0338279	-0.0150546	0.239936	0.923373	0.993604
ENSMUSG00000097415	AU020206	lncRNA	7	expressed sequence AU020206		126.159	0.386799	0.101021	0.299178	0.494179	0.963394
ENSMUSG00000051669	AU021092	protein_coding	16	expressed sequence AU021092	C16orf89	902.406	0.397005	0.134949	0.293569	0.405101	0.943487
ENSMUSG00000078584	AU022252	protein_coding	4	expressed sequence AU022252	C1orf50	598.061	0.11494	0.0506126	0.249155	0.758886	0.9885
ENSMUSG00000097209	AU022754	lncRNA	15	expressed sequence AU022754		55.2147	0.176668	0.0380904	0.293371	0.779964	0.9885
ENSMUSG00000028830	AU040320	protein_coding	4	expressed sequence AU040320	KIAA0319L	1927.99	-0.278164	-0.12557	0.259533	0.44981	0.949027
ENSMUSG00000091523	AU040972	lncRNA	11	expressed sequence AU040972		2.9991	1.91903	0.0360161	0.328071	0.407182
ENSMUSG00000078435	AU041133	protein_coding	10	expressed sequence AU041133		108.025	0.509177	0.153592	0.311593	0.333354	0.9072
ENSMUSG00000021460	Auh	protein_coding	13	AU RNA binding protein/enoyl-coenzyme A hydratase	AUH	459.738	-0.311039	-0.1299	0.271273	0.437294	0.947873
ENSMUSG00000078521	Aunip	protein_coding	4	aurora kinase A and ninein interacting protein	AUNIP	123.263	-0.351226	-0.10673	0.290639	0.486863	0.959518
ENSMUSG00000068328	Aup1	protein_coding	6	ancient ubiquitous protein 1	AUP1	3399.36	-0.265841	-0.128672	0.253715	0.447993	0.949027
ENSMUSG00000027496	Aurka	protein_coding	2	aurora kinase A	AURKA	1100.37	-0.286337	-0.107918	0.274163	0.505651	0.966493
ENSMUSG00000065990	Aurkaip1	protein_coding	4	aurora kinase A interacting protein 1	AURKAIP1	2108.52	-0.568319	-0.254836	0.32228	0.168846	0.761508
ENSMUSG00000020897	Aurkb	protein_coding	11	aurora kinase B	AURKB	799.642	-0.129414	-0.0454382	0.265766	0.769625	0.9885
ENSMUSG00000087519	AV039307	lncRNA	2	expressed sequence AV039307		9.29949	-0.599826	-0.0367777	0.320606	0.638944	0.9885
ENSMUSG00000087377	AV099323	lncRNA	2	expressed sequence AV099323		25.2363	-0.152644	-0.0214107	0.304351	0.84905	0.989642
ENSMUSG00000108461	AV356131	lncRNA	7	expressed sequence AV356131		59.5389	-0.811621	-0.15275	0.339993	0.253942	0.851802
ENSMUSG00000003604	Aven	protein_coding	2	apoptosis, caspase activation inhibitor	AVEN	673.136	-0.331224	-0.149939	0.268898	0.379949	0.931671
ENSMUSG00000025432	Avil	protein_coding	10	advillin	AVIL	3812.9	-1.53232	-1.35421	0.386158	2.71366e-05	0.00159841
ENSMUSG00000029787	Avl9	protein_coding	6	AVL9 cell migration associated	AVL9	1619.73	0.22941	0.0967509	0.262435	0.562876	0.979143
ENSMUSG00000018821	Avpi1	protein_coding	19	arginine vasopressin-induced 1	AVPI1	2266.55	-0.818441	-0.393438	0.413604	0.0654424	0.504602
ENSMUSG00000078349	AW011738	lncRNA	4	expressed sequence AW011738		22.9777	0.560367	0.0735434	0.316645	0.512253	0.96714
ENSMUSG00000110419	AW046200	lncRNA	8	expressed sequence AW046200		32.5661	-0.424574	-0.0731947	0.308193	0.557339	0.978275
ENSMUSG00000075010	AW112010	lncRNA	19	expressed sequence AW112010		2370.19	-0.660271	-0.28864	0.351043	0.130852	0.696394
ENSMUSG00000074166	AW146154	protein_coding	7	expressed sequence AW146154		335.369	0.10794	0.0444423	0.255178	0.786335	0.9885
ENSMUSG00000039182	AW209491	protein_coding	13	expressed sequence AW209491	C7orf25	659.714	0.199148	0.0880264	0.254846	0.596955	0.983917
ENSMUSG00000033632	AW554918	protein_coding	18	expressed sequence AW554918	KIAA1328	207.185	0.428046	0.137408	0.299318	0.390385	0.934891
ENSMUSG00000031220	Awat2	protein_coding	X	acyl-CoA wax alcohol acyltransferase 2	AWAT2	19.5254	0.364553	0.0428148	0.311966	0.687648	0.9885
ENSMUSG00000026601	Axdnd1	protein_coding	1	axonemal dynein light chain domain containing 1	AXDND1	21.6086	0.175249	0.0229791	0.307125	0.837655	0.989642
ENSMUSG00000024182	Axin1	protein_coding	17	axin 1	AXIN1	1718.63	0.137103	0.0559434	0.257426	0.733114	0.9885
ENSMUSG00000000142	Axin2	protein_coding	11	axin 2	AXIN2	116.994	1.81379	1.26067	0.785989	0.00388475	0.0841857
ENSMUSG00000002602	Axl	protein_coding	7	AXL receptor tyrosine kinase	AXL	7.00139	2.25791	0.0977424	0.343158	0.140429	0.716962
ENSMUSG00000118642	AY036118	pseudogene	17	cDNA sequence AY036118		6.85366	-1.17236	-0.0541825	0.327016	0.427203	0.947873
ENSMUSG00000044820	AY074887	protein_coding	9	cDNA sequence AY074887		2.44583	0.885774	0.0176659	0.325398	0.700557
ENSMUSG00000066158	AY512931	lncRNA	8	cDNA sequence AY512931		7.54861	-0.354855	-0.0177258	0.320126	0.802494	0.9885
ENSMUSG00000037053	Azgp1	protein_coding	5	alpha-2-glycoprotein 1, zinc	AZGP1	8.17387	0.891878	0.0512399	0.324301	0.503786	0.966432
ENSMUSG00000039285	Azi2	protein_coding	9	5-azacytidine induced gene 2	AZI2	1777.54	-0.232487	-0.110028	0.250757	0.509614	0.967058
ENSMUSG00000037458	Azin1	protein_coding	15	antizyme inhibitor 1	AZIN1	2267.49	-0.133004	-0.0606379	0.244955	0.709799	0.9885
ENSMUSG00000028789	Azin2	protein_coding	4	antizyme inhibitor 2	AZIN2	29.9387	0.896121	0.136443	0.339367	0.265234	0.864034
ENSMUSG00000108042	B130021K23Rik	TEC	6	RIKEN cDNA B130021K23 gene		2.34085	0.907922	0.0146686	0.325808	0.723633
ENSMUSG00000100005	B130024G19Rik	lncRNA	7	RIKEN cDNA B130024G19 gene		20.6348	-1.08401	-0.136304	0.345397	0.223541	0.826005
ENSMUSG00000093606	B130034C11Rik	lncRNA	16	RIKEN cDNA B130034C11 gene		33.2553	0.816679	0.141771	0.33727	0.274277	0.87147
ENSMUSG00000097414	B130046B21Rik	lncRNA	15	RIKEN cDNA B130046B21 gene		4.72661	-0.345399	-0.011004	0.32278	0.84622
ENSMUSG00000086502	B130055M24Rik	lncRNA	7	RIKEN cDNA B130055M24 gene		66.5268	1.02629	0.310225	0.440629	0.0853269	0.574024
ENSMUSG00000086844	B230206H07Rik	lncRNA	7	RIKEN cDNA B230206H07 gene		6.87437	-0.0821832	-0.0039506	0.319311	0.95333	0.997743
ENSMUSG00000086003	B230206L02Rik	lncRNA	11	RIKEN cDNA B230206L02 gene		31.9733	0.365291	0.0548527	0.308378	0.643559	0.9885
ENSMUSG00000097378	B230208H11Rik	lncRNA	10	RIKEN cDNA B230208H11 gene		82.1127	0.177133	0.0494576	0.28291	0.740238	0.9885
ENSMUSG00000089706	B230216N24Rik	lncRNA	1	RIKEN cDNA B230216N24 gene		23.7094	-0.695231	-0.0954496	0.322749	0.404531	0.943407
ENSMUSG00000050538	B230217C12Rik	protein_coding	11	RIKEN cDNA B230217C12 gene		3.60069	-1.12167	-0.0284377	0.325678	0.57418
ENSMUSG00000097785	B230217O12Rik	lncRNA	19	RIKEN cDNA B230217O12 gene		18.1169	0.414795	0.0416495	0.314798	0.675884	0.9885
ENSMUSG00000045767	B230219D22Rik	protein_coding	13	RIKEN cDNA B230219D22 gene	C5orf24	3459.41	0.242416	0.111007	0.256853	0.511835	0.96714
ENSMUSG00000113701	B230303A05Rik	transcribed_processed_pseudogene	13	RIKEN cDNA B230303A05 gene		12.858	-0.133439	-0.01061	0.314298	0.902814	0.991659
ENSMUSG00000106547	B230303O12Rik	lncRNA	5	RIKEN cDNA B230303O12 gene		4.47378	-0.212828	-0.00721928	0.322192	0.901454
ENSMUSG00000080717	B230307C23Rik	protein_coding	16	RIKEN cDNA B230307C23 gene	ZNF788P	303.155	0.308329	0.123875	0.273831	0.456605	0.949027
ENSMUSG00000045746	B230317F23Rik	lncRNA	8	RIKEN cDNA B230317F23 gene		8.67499	0.707507	0.0346613	0.322604	0.626911	0.987992
ENSMUSG00000097509	B230322F03Rik	lncRNA	7	RIKEN cDNA B230322F03 gene		15.3271	-1.20565	-0.109686	0.338874	0.250906	0.847486
ENSMUSG00000097119	B230354K17Rik	lncRNA	17	RIKEN cDNA B230354K17 gene		443.19	0.486626	0.22008	0.301482	0.223909	0.826005
ENSMUSG00000086350	B230369F24Rik	lncRNA	1	RIKEN cDNA B230369F24 gene		12.4696	-1.21444	-0.0959594	0.335016	0.281296	0.871714
ENSMUSG00000104195	B230377A18Rik	TEC	5	RIKEN cDNA B230377A18 gene		27.1822	0.204131	0.0310484	0.304179	0.794358	0.9885
ENSMUSG00000087660	B230398E01Rik	lncRNA	3	RIKEN cDNA B230398E01 gene		4.01892	-1.82159	-0.0499777	0.32946	0.337744
ENSMUSG00000060802	B2m	protein_coding	2	beta-2 microglobulin	B2M	6175.68	-0.306678	-0.139667	0.264653	0.41073	0.943487
ENSMUSG00000048406	B330016D10Rik	pseudogene	4	RIKEN cDNA B330016D10 gene		68.1957	-0.584388	-0.121636	0.318563	0.374184	0.928817
ENSMUSG00000039242	B3galnt2	protein_coding	13	UDP-GalNAc:betaGlcNAc beta 1,3-galactosaminyltransferase, polypeptide 2	B3GALNT2	1502.44	0.177017	0.077444	0.255663	0.645738	0.9885
ENSMUSG00000034780	B3galt1	protein_coding	2	UDP-Gal:betaGlcNAc beta 1,3-galactosyltransferase, polypeptide 1	B3GALT1	4.32724	-3.33869	-0.0749849	0.338132	0.107252
ENSMUSG00000067370	B3galt4	protein_coding	17	UDP-Gal:betaGlcNAc beta 1,3-galactosyltransferase, polypeptide 4	B3GALT4	191.234	-1.25198	-0.913273	0.499861	0.00437462	0.091567
ENSMUSG00000050796	B3galt6	protein_coding	4	UDP-Gal:betaGal beta 1,3-galactosyltransferase, polypeptide 6	B3GALT6	408.388	-0.0727138	-0.0290204	0.253377	0.854248	0.989642
ENSMUSG00000026156	B3gat2	protein_coding	1	beta-1,3-glucuronyltransferase 2 (glucuronosyltransferase S)	B3GAT2	8.29593	-0.109694	-0.00624069	0.317977	0.932742	0.994709
ENSMUSG00000071649	B3gat3	protein_coding	19	beta-1,3-glucuronyltransferase 3 (glucuronosyltransferase I)	B3GAT3	1617.93	-0.298642	-0.125375	0.268679	0.450651	0.949027
ENSMUSG00000051950	B3glct	protein_coding	5	beta-3-glucosyltransferase	B3GLCT	514.193	0.134533	0.0501542	0.265006	0.757577	0.9885
ENSMUSG00000051650	B3gnt2	protein_coding	11	UDP-GlcNAc:betaGal beta-1,3-N-acetylglucosaminyltransferase 2	B3GNT2	85.448	0.339314	0.0898343	0.294806	0.543462	0.974022
ENSMUSG00000031803	B3gnt3	protein_coding	8	UDP-GlcNAc:betaGal beta-1,3-N-acetylglucosaminyltransferase 3	B3GNT3	5125.74	-0.689855	-0.425394	0.340235	0.0472092	0.425734
ENSMUSG00000029431	B3gnt4	protein_coding	5	UDP-GlcNAc:betaGal beta-1,3-N-acetylglucosaminyltransferase 4	B3GNT4	2.80682	0.979615	0.0148349	0.326006	0.709867
ENSMUSG00000079445	B3gnt7	protein_coding	1	UDP-GlcNAc:betaGal beta-1,3-N-acetylglucosaminyltransferase 7	B3GNT7	775.807	0.113698	0.0513729	0.246623	0.755934	0.9885
ENSMUSG00000069920	B3gnt9	protein_coding	8	UDP-GlcNAc:betaGal beta-1,3-N-acetylglucosaminyltransferase 9	B3GNT9	14.5655	0.337543	0.0327961	0.313999	0.737911	0.9885
ENSMUSG00000046605	B3gntl1	protein_coding	11	UDP-GlcNAc:betaGal beta-1,3-N-acetylglucosaminyltransferase-like 1	B3GNTL1	146.022	0.132313	0.0448034	0.270528	0.776138	0.9885
ENSMUSG00000119961	B430105G09Rik	lncRNA	1	RIKEN cDNA B430105G09 gene		20.1014	0.0297871	0.00386058	0.30854	0.973981	0.998311
ENSMUSG00000097411	B430218F22Rik	lncRNA	13	RIKEN cDNA B430218F22 gene		2.62455	2.92792	0.0436668	0.330206	0.257119
ENSMUSG00000103622	B430319G15Rik	TEC	9	RIKEN cDNA B430319G15 gene		6.87878	-1.09267	-0.0478957	0.325963	0.472291	0.955474
ENSMUSG00000006731	B4galnt1	protein_coding	10	beta-1,4-N-acetyl-galactosaminyl transferase 1	B4GALNT1	4848.58	-0.941185	-0.693395	0.378995	0.00734092	0.131549
ENSMUSG00000041372	B4galnt3	protein_coding	6	beta-1,4-N-acetyl-galactosaminyl transferase 3	B4GALNT3	387.411	-1.20003	-0.401957	0.550788	0.047389	0.426229
ENSMUSG00000055629	B4galnt4	protein_coding	7	beta-1,4-N-acetyl-galactosaminyl transferase 4	B4GALNT4	275.404	0.91703	0.426956	0.460542	0.0540536	0.459778
ENSMUSG00000028413	B4galt1	protein_coding	4	UDP-Gal:betaGlcNAc beta 1,4- galactosyltransferase, polypeptide 1	B4GALT1	2078.96	-0.210832	-0.0998142	0.248452	0.548377	0.975473
ENSMUSG00000028541	B4galt2	protein_coding	4	UDP-Gal:betaGlcNAc beta 1,4- galactosyltransferase, polypeptide 2	B4GALT2	3.21827	1.44404	0.035093	0.326905	0.483763
ENSMUSG00000052423	B4galt3	protein_coding	1	UDP-Gal:betaGlcNAc beta 1,4-galactosyltransferase, polypeptide 3	B4GALT3	1733.84	-0.0117903	-0.00111144	0.253618	0.9765	0.998311
ENSMUSG00000022793	B4galt4	protein_coding	16	UDP-Gal:betaGlcNAc beta 1,4-galactosyltransferase, polypeptide 4	B4GALT4	96.489	0.544668	0.117921	0.31551	0.397994	0.939404
ENSMUSG00000017929	B4galt5	protein_coding	2	UDP-Gal:betaGlcNAc beta 1,4-galactosyltransferase, polypeptide 5	B4GALT5	1046.82	0.724974	0.336872	0.376609	0.0966236	0.609792
ENSMUSG00000056124	B4galt6	protein_coding	18	UDP-Gal:betaGlcNAc beta 1,4-galactosyltransferase, polypeptide 6	B4GALT6	3816.25	-0.474468	-0.243152	0.289816	0.185188	0.783986
ENSMUSG00000021504	B4galt7	protein_coding	13	xylosylprotein beta1,4-galactosyltransferase, polypeptide 7 (galactosyltransferase I)	B4GALT7	590.125	0.102779	0.0429036	0.253625	0.793672	0.9885
ENSMUSG00000047379	B4gat1	protein_coding	19	beta-1,4-glucuronyltransferase 1	B4GAT1	44.6013	-0.443442	-0.0924443	0.306865	0.493868	0.963208
ENSMUSG00000052364	B630019K06Rik	protein_coding	X	RIKEN cDNA B630019K06 gene		62.5281	0.698123	0.180501	0.338648	0.240313	0.839231
ENSMUSG00000109819	B930018H19Rik	lncRNA	8	RIKEN cDNA B930018H19 gene		3.89347	0.0120208	0.000572471	0.323094	0.994976
ENSMUSG00000091993	B930036N10Rik	lncRNA	1	RIKEN cDNA B930036N10 gene		9.52455	-0.341114	-0.0214915	0.318235	0.785239	0.9885
ENSMUSG00000120844	B930046K06Rik	lncRNA	4	RIKEN cDNA B930046K06 gene		33.2723	-0.719967	-0.0798323	0.322412	0.441461	0.947873
ENSMUSG00000113361	B930059L03Rik	lncRNA	12	RIKEN cDNA B930059L03 gene		14.3575	-0.376914	-0.0294791	0.316497	0.736806	0.9885
ENSMUSG00000092124	B930094E09Rik	lncRNA	18	RIKEN cDNA B930094E09 gene		10.8966	0.929647	0.0665778	0.325781	0.434815	0.947873
ENSMUSG00000085133	B930095G15Rik	lncRNA	14	RIKEN cDNA B930095G15 gene		177.026	0.941141	0.454188	0.474417	0.0472313	0.425734
ENSMUSG00000001039	B9d1	protein_coding	11	B9 protein domain 1	B9D1	847.108	0.115018	0.0488765	0.256921	0.775312	0.9885
ENSMUSG00000063439	B9d2	protein_coding	7	B9 protein domain 2	B9D2	182.981	0.44566	0.1689	0.298004	0.318597	0.89619
ENSMUSG00000031820	Babam1	protein_coding	8	BRISC and BRCA1 A complex member 1	BABAM1	2174.69	-0.330697	-0.16039	0.263617	0.353244	0.9198
ENSMUSG00000052139	Babam2	protein_coding	5	BRISC and BRCA1 A complex member 2	BABAM2	1009.86	0.0291765	0.0131387	0.248434	0.938832	0.995795
ENSMUSG00000032086	Bace1	protein_coding	9	beta-site APP cleaving enzyme 1	BACE1	1695.16	0.248661	0.0976912	0.269027	0.55348	0.977934
ENSMUSG00000040605	Bace2	protein_coding	16	beta-site APP-cleaving enzyme 2	BACE2	2670.61	-1.39957	-1.17066	0.424092	0.000354191	0.012846
ENSMUSG00000025612	Bach1	protein_coding	16	BTB and CNC homology 1, basic leucine zipper transcription factor 1	BACH1	678.384	0.534149	0.234623	0.314427	0.19893	0.801946
ENSMUSG00000040270	Bach2	protein_coding	4	BTB and CNC homology, basic leucine zipper transcription factor 2	BACH2	19.2437	1.75932	0.222188	0.417725	0.0610576	0.489336
ENSMUSG00000024959	Bad	protein_coding	19	BCL2-associated agonist of cell death	BAD	1815.56	-0.470367	-0.232496	0.2919	0.20275	0.805146
ENSMUSG00000028416	Bag1	protein_coding	4	BCL2-associated athanogene 1	BAG1	9793.49	-0.409689	-0.187787	0.284262	0.289995	0.878153
ENSMUSG00000042215	Bag2	protein_coding	1	BCL2-associated athanogene 2	BAG2	744.559	-0.135023	-0.0593754	0.248655	0.714924	0.9885
ENSMUSG00000030847	Bag3	protein_coding	7	BCL2-associated athanogene 3	BAG3	1735.9	-0.0892754	-0.0408238	0.24171	0.800339	0.9885
ENSMUSG00000037316	Bag4	protein_coding	8	BCL2-associated athanogene 4	BAG4	742.719	0.102859	0.0449239	0.249843	0.785878	0.9885
ENSMUSG00000049792	Bag5	protein_coding	12	BCL2-associated athanogene 5	BAG5	1119.65	0.0141255	0.0068444	0.245317	0.96952	0.998311
ENSMUSG00000024392	Bag6	protein_coding	17	BCL2-associated athanogene 6	BAG6	4624.62	0.22024	0.0953636	0.259028	0.568293	0.981468
ENSMUSG00000039741	Bahcc1	protein_coding	11	BAH domain and coiled-coil containing 1	BAHCC1	375.979	0.335792	0.100202	0.290868	0.515696	0.967528
ENSMUSG00000040007	Bahd1	protein_coding	2	bromo adjacent homology domain containing 1	BAHD1	1311.16	-0.186049	-0.0857248	0.247983	0.601833	0.984163
ENSMUSG00000025372	Baiap2	protein_coding	11	brain-specific angiogenesis inhibitor 1-associated protein 2	BAIAP2	1498.57	0.16649	0.0765961	0.248809	0.646643	0.9885
ENSMUSG00000038859	Baiap2l1	protein_coding	5	BAI1-associated protein 2-like 1	BAIAP2L1	2027.09	-0.544297	-0.271293	0.311912	0.151665	0.742124
ENSMUSG00000018126	Baiap2l2	protein_coding	15	BAI1-associated protein 2-like 2	BAIAP2L2	192.18	-2.88683	-2.74304	0.459299	1.15286e-10	2.82234e-08
ENSMUSG00000057789	Bak1	protein_coding	17	BCL2-antagonist/killer 1	BAK1	2876	-0.0275324	-0.0109974	0.239867	0.937617	0.995476
ENSMUSG00000024232	Bambi	protein_coding	18	BMP and activin membrane-bound inhibitor	BAMBI	9.98649	1.39201	0.0863615	0.334467	0.275755	0.871515
ENSMUSG00000024844	Banf1	protein_coding	19	BAF nuclear assembly factor 1	BANF1	2643.63	-0.259383	-0.120632	0.25599	0.472688	0.955474
ENSMUSG00000037307	Banf2	protein_coding	2	BANF family member 2	BANF2	2.15651	-4.80928	-0.0345587	0.330261	0.138589
ENSMUSG00000025316	Banp	protein_coding	8	BTG3 associated nuclear protein	BANP	659.507	0.16735	0.0749436	0.250731	0.651022	0.9885
ENSMUSG00000021901	Bap1	protein_coding	14	Brca1 associated protein 1	BAP1	1530.26	0.227054	0.0840456	0.270569	0.603441	0.984163
ENSMUSG00000026196	Bard1	protein_coding	1	BRCA1 associated RING domain 1	BARD1	231.37	0.130067	0.042991	0.272064	0.783858	0.9885
ENSMUSG00000032033	Barx2	protein_coding	9	BarH-like homeobox 2	BARX2	11.4094	-0.311262	-0.0195742	0.318047	0.804303	0.9885
ENSMUSG00000045763	Basp1	protein_coding	15	brain abundant, membrane attached signal protein 1	BASP1	8665.58	0.0474089	0.0200964	0.253753	0.905467	0.991802
ENSMUSG00000039699	Batf2	protein_coding	19	basic leucine zipper transcription factor, ATF-like 2	BATF2	12.0543	-2.27385	-0.178108	0.389363	0.0498937	0.438684
ENSMUSG00000026630	Batf3	protein_coding	1	basic leucine zipper transcription factor, ATF-like 3	BATF3	5.38039	0.515349	0.0195469	0.322589	0.757513
ENSMUSG00000003873	Bax	protein_coding	7	BCL2-associated X protein	BAX	6850.84	-0.093503	-0.0401685	0.248578	0.803427	0.9885
ENSMUSG00000035021	Baz1a	protein_coding	12	bromodomain adjacent to zinc finger domain 1A	BAZ1A	4437.88	-0.0805603	-0.0374545	0.239382	0.816186	0.988947
ENSMUSG00000002748	Baz1b	protein_coding	5	bromodomain adjacent to zinc finger domain, 1B	BAZ1B	3634.13	0.263587	0.0944287	0.273617	0.549558	0.976072
ENSMUSG00000040054	Baz2a	protein_coding	10	bromodomain adjacent to zinc finger domain, 2A	BAZ2A	2928.47	0.130431	0.0568662	0.251315	0.731145	0.9885
ENSMUSG00000026987	Baz2b	protein_coding	2	bromodomain adjacent to zinc finger domain, 2B	BAZ2B	1088.05	0.170255	0.0782704	0.249432	0.640337	0.9885
ENSMUSG00000002083	Bbc3	protein_coding	7	BCL2 binding component 3	BBC3	593.333	0.648577	0.339176	0.344887	0.09476	0.604766
ENSMUSG00000084957	Bbip1	protein_coding	19	BBSome interacting protein 1	BBIP1	865.17	-0.361464	-0.146226	0.280644	0.384329	0.934539
ENSMUSG00000039195	Bbln	protein_coding	2	bublin coiled coil protein	BBLN	918.179	0.297138	0.126658	0.268699	0.451796	0.949027
ENSMUSG00000057265	Bbof1	protein_coding	12	basal body orientation factor 1	BBOF1	21.8774	0.193577	0.0253862	0.307313	0.820682	0.989642
ENSMUSG00000006464	Bbs1	protein_coding	19	Bardet-Biedl syndrome 1 (human)	BBS1	122.482	1.02621	0.503955	0.521068	0.0369145	0.375325
ENSMUSG00000035759	Bbs10	protein_coding	10	Bardet-Biedl syndrome 10 (human)	BBS10	130.212	0.217781	0.0697689	0.27814	0.653856	0.9885
ENSMUSG00000051444	Bbs12	protein_coding	3	Bardet-Biedl syndrome 12 (human)	BBS12	91.2056	0.946511	0.362519	0.451857	0.072392	0.532978
ENSMUSG00000031755	Bbs2	protein_coding	8	Bardet-Biedl syndrome 2 (human)	BBS2	302.668	0.511649	0.232457	0.30749	0.203573	0.805146
ENSMUSG00000025235	Bbs4	protein_coding	9	Bardet-Biedl syndrome 4 (human)	BBS4	242.585	0.294937	0.110667	0.276523	0.499713	0.965227
ENSMUSG00000063145	Bbs5	protein_coding	2	Bardet-Biedl syndrome 5 (human)	BBS5	259.476	-0.0722219	-0.0255055	0.2629	0.868612	0.989642
ENSMUSG00000037325	Bbs7	protein_coding	3	Bardet-Biedl syndrome 7 (human)	BBS7	189.346	0.367589	0.122014	0.290566	0.446002	0.947873
ENSMUSG00000035919	Bbs9	protein_coding	9	Bardet-Biedl syndrome 9 (human)	BBS9	224.096	0.641265	0.271666	0.344914	0.147998	0.735319
ENSMUSG00000022641	Bbx	protein_coding	16	bobby sox HMG box containing	BBX	1138.83	-0.100641	-0.0448106	0.245246	0.781724	0.9885
ENSMUSG00000097022	BC001981	lncRNA	13	cDNA sequence BC001981		4.9052	0.596104	0.0214588	0.323078	0.727221
ENSMUSG00000060149	BC002059	lncRNA	17	cDNA sequence BC002059		192.743	0.0083809	0.00350605	0.264259	0.985028	0.998311
ENSMUSG00000052712	BC004004	protein_coding	17	cDNA sequence BC004004	C6orf89	1548.09	-0.458096	-0.201189	0.295459	0.255944	0.853583
ENSMUSG00000019132	BC005537	protein_coding	13	cDNA sequence BC005537	C6orf62	4288.65	-0.196033	-0.0935506	0.247639	0.577418	0.981865
ENSMUSG00000026851	BC005624	protein_coding	2	cDNA sequence BC005624	C9orf78	1657.31	-0.114861	-0.0492907	0.250321	0.761743	0.9885
ENSMUSG00000033187	BC016579	protein_coding	16	cDNA sequence, BC016579	C3orf52	221.435	-1.62786	-1.26418	0.578833	0.00135974	0.0376985
ENSMUSG00000085006	BC021767	transcribed_unprocessed_pseudogene	3	cDNA sequence BC021767		27.9837	0.556356	0.0852343	0.316055	0.477994	0.955777
ENSMUSG00000081137	BC022960	transcribed_processed_pseudogene	X	cDNA sequence BC022960		11.4536	0.452495	0.0330565	0.318197	0.700505	0.9885
ENSMUSG00000092365	BC023719	lncRNA	17	cDNA sequence BC023719		345.573	-0.0865739	-0.0271975	0.271041	0.855867	0.989642
ENSMUSG00000112160	BC024063	protein_coding	10	cDNA sequence BC024063		74.8405	0.793093	0.24429	0.370284	0.152589	0.744322
ENSMUSG00000078786	BC024978	protein_coding	7	cDNA sequence BC024978	ACTMAP	238.018	0.173653	0.0632008	0.268254	0.694817	0.9885
ENSMUSG00000074862	BC025920	protein_coding	10	cDNA sequence BC025920		57.5965	0.375262	0.0878691	0.300595	0.535771	0.97273
ENSMUSG00000118004	BC026513	lncRNA	18	cDNA sequence BC026513		3.48541	-0.0234399	-0.00041775	0.323463	0.990585
ENSMUSG00000107271	BC028471	lncRNA	5	cDNA sequence BC028471		4.82115	0.624376	0.0184039	0.323903	0.742306
ENSMUSG00000074649	BC029722	protein_coding	2	cDNA sequence BC029722	MMP24OS	837.457	-0.0613731	-0.0257916	0.248673	0.871476	0.989642
ENSMUSG00000105345	BC030343	lncRNA	5	cDNA sequence BC030343		22.2873	1.15459	0.09667	0.334616	0.292932	0.878493
ENSMUSG00000036299	BC031181	protein_coding	18	cDNA sequence BC031181	C18orf32	3993.7	-0.70786	-0.31951	0.367175	0.10448	0.632777
ENSMUSG00000090164	BC035044	protein_coding	6	cDNA sequence BC035044		3.50972	0.437532	0.0124517	0.323622	0.82085
ENSMUSG00000087221	BC037032	lncRNA	15	cDNA Sequence BC037032	OXCT1-AS1	2.68511	1.08384	0.0233073	0.325706	0.623676
ENSMUSG00000103309	BC037039	lncRNA	18	cDNA sequence BC037039		15.2994	-1.06721	-0.104661	0.334872	0.288453	0.877347
ENSMUSG00000117698	BC037704	lncRNA	19	cDNA sequence BC037704		17.5082	0.327866	0.0319958	0.313852	0.745199	0.9885
ENSMUSG00000086272	BC039966	lncRNA	4	cDNA sequence BC039966		3.90555	-2.05577	-0.0487434	0.329944	0.313947
ENSMUSG00000047515	BC049715	protein_coding	6	cDNA sequence BC049715	C12orf60	10.4391	0.756251	0.0514421	0.322461	0.535464	0.972591
ENSMUSG00000110755	BC049987	lncRNA	9	cDNA sequence BC049987		11.0537	-3.59333	-0.198708	0.417667	0.00944055	0.156523
ENSMUSG00000092564	BC051226	lncRNA	17	cDNA sequence BC051226		82.329	-0.438589	-0.101723	0.305128	0.470649	0.954731
ENSMUSG00000103973	BC055308	TEC	1	cDNA sequence BC055308		3.13458	-1.13874	-0.0220646	0.325945	0.620826
ENSMUSG00000041406	BC055324	protein_coding	1	cDNA sequence BC055324	C1orf112	337.477	0.022201	0.00873796	0.263777	0.960095	0.998074
ENSMUSG00000108737	BC060293	TEC	7	cDNA sequence BC060293		3.19396	0.860481	0.0218511	0.324889	0.672665
ENSMUSG00000087368	BC065397	lncRNA	X	cDNA sequence BC065397		23.4851	1.03944	0.142748	0.346607	0.223914	0.826005
ENSMUSG00000102478	BC085271	transcribed_processed_pseudogene	1	cDNA sequence BC085271		22.109	-0.619821	-0.0799929	0.318814	0.469974	0.954221
ENSMUSG00000115783	Bc1	lncRNA	7	brain cytoplasmic RNA 1		16.8865	-1.44354	-0.116402	0.344772	0.195641	0.797452
ENSMUSG00000045231	BC106179	lncRNA	16	cDNA sequence BC106179		12.8719	1.6154	0.128933	0.351942	0.156018	0.748924
ENSMUSG00000002980	Bcam	protein_coding	7	basal cell adhesion molecule	BCAM	16974.2	0.0290168	0.0174143	0.245563	0.937459	0.995476
ENSMUSG00000020650	Bcap29	protein_coding	12	B cell receptor associated protein 29	BCAP29	862.337	0.118784	0.0520787	0.250525	0.753794	0.9885
ENSMUSG00000002015	Bcap31	protein_coding	X	B cell receptor associated protein 31	BCAP31	5948.92	-0.515139	-0.256676	0.302641	0.16727	0.760934
ENSMUSG00000031955	Bcar1	protein_coding	8	breast cancer anti-estrogen resistance 1	BCAR1	2748.5	-0.103775	-0.0477712	0.241984	0.768218	0.9885
ENSMUSG00000028121	Bcar3	protein_coding	3	breast cancer anti-estrogen resistance 3	BCAR3	2349.95	-0.717919	-0.452095	0.348312	0.0399821	0.393245
ENSMUSG00000013523	Bcas1	protein_coding	2	brain enriched myelin associated protein 1	BCAS1	4954.62	-3.57446	-3.4741	0.422078	8.82296e-18	6.9119e-15
ENSMUSG00000005687	Bcas2	protein_coding	3	BCAS2 pre-mRNA processing factor	BCAS2	2830.06	-0.286029	-0.120285	0.266995	0.468423	0.953662
ENSMUSG00000059439	Bcas3	protein_coding	11	BCAS3 microtubule associated cell migration factor	BCAS3	532.576	0.668574	0.332103	0.353688	0.0990404	0.617004
ENSMUSG00000030268	Bcat1	protein_coding	6	branched chain aminotransferase 1, cytosolic	BCAT1	8.19594	-3.05874	-0.143766	0.369834	0.0365037	0.372794
ENSMUSG00000030826	Bcat2	protein_coding	7	branched chain aminotransferase 2, mitochondrial	BCAT2	2252.3	-0.656398	-0.354915	0.343357	0.0821157	0.565258
ENSMUSG00000030983	Bccip	protein_coding	7	BRCA2 and CDKN1A interacting protein	BCCIP	1882.71	-0.249981	-0.114443	0.256122	0.493755	0.963208
ENSMUSG00000037525	Bcdin3d	protein_coding	15	BCDIN3 domain containing	BCDIN3D	301.018	-0.513111	-0.194578	0.310484	0.256901	0.854992
ENSMUSG00000027792	Bche	protein_coding	3	butyrylcholinesterase	BCHE	811.521	-0.868768	-0.493219	0.428614	0.0363012	0.37223
ENSMUSG00000060376	Bckdha	protein_coding	7	branched chain ketoacid dehydrogenase E1, alpha polypeptide	BCKDHA	1032.31	0.155789	0.0702604	0.249865	0.67311	0.9885
ENSMUSG00000032263	Bckdhb	protein_coding	9	branched chain ketoacid dehydrogenase E1, beta polypeptide	BCKDHB	208.231	0.344339	0.130235	0.282258	0.431705	0.947873
ENSMUSG00000030802	Bckdk	protein_coding	7	branched chain ketoacid dehydrogenase kinase	BCKDK	1655.28	-0.243815	-0.115369	0.252727	0.492386	0.962413
ENSMUSG00000028191	Bcl10	protein_coding	3	B cell leukemia/lymphoma 10	BCL10	1463.88	-0.254998	-0.108156	0.262489	0.512223	0.96714
ENSMUSG00000048251	Bcl11b	protein_coding	12	B cell leukemia/lymphoma 11B	BCL11B	10.4251	-1.97581	-0.106429	0.345551	0.146179	0.730815
ENSMUSG00000057329	Bcl2	protein_coding	1	B cell leukemia/lymphoma 2	BCL2	554.471	1.39764	1.17145	0.424115	0.000361868	0.0130385
ENSMUSG00000007659	Bcl2l1	protein_coding	2	BCL2-like 1	BCL2L1	5823.23	0.0133043	0.0177881	0.237926	0.9692	0.998311
ENSMUSG00000027381	Bcl2l11	protein_coding	2	BCL2-like 11 (apoptosis facilitator)	BCL2L11	1121.04	0.391399	0.167575	0.283928	0.33343	0.9072
ENSMUSG00000003190	Bcl2l12	protein_coding	7	BCL2-like 12 (proline rich)	BCL2L12	354.743	0.151733	0.0625466	0.257251	0.703284	0.9885
ENSMUSG00000009112	Bcl2l13	protein_coding	6	BCL2-like 13 (apoptosis facilitator)	BCL2L13	1373.96	0.0478846	0.0199417	0.254074	0.904805	0.991802
ENSMUSG00000030200	Bcl2l14	protein_coding	6	BCL2-like 14 (apoptosis facilitator)	BCL2L14	442.32	-0.0430948	-0.0154861	0.261129	0.920311	0.993604
ENSMUSG00000044165	Bcl2l15	protein_coding	3	BCLl2-like 15	BCL2L15	61.283	0.699213	0.13628	0.329287	0.314103	0.893928
ENSMUSG00000089682	Bcl2l2	protein_coding	14	BCL2-like 2	BCL2L2,BCL2L2-PABPN1	1622.57	0.199007	0.091116	0.251145	0.584202	0.982541
ENSMUSG00000053175	Bcl3	protein_coding	7	B cell leukemia/lymphoma 3	BCL3	1741.41	-0.47062	-0.241766	0.289187	0.188356	0.788825
ENSMUSG00000022508	Bcl6	protein_coding	16	B cell leukemia/lymphoma 6	BCL6	796.599	0.254963	0.10853	0.261524	0.508519	0.966926
ENSMUSG00000029438	Bcl7a	protein_coding	5	B cell CLL/lymphoma 7A	BCL7A	715.486	0.683396	0.318263	0.360693	0.109097	0.644786
ENSMUSG00000029681	Bcl7b	protein_coding	5	B cell CLL/lymphoma 7B	BCL7B	713.842	-0.320032	-0.148101	0.265473	0.386181	0.934839
ENSMUSG00000030814	Bcl7c	protein_coding	7	B cell CLL/lymphoma 7C	BCL7C	531.222	0.261006	0.112591	0.264038	0.504178	0.966432
ENSMUSG00000038256	Bcl9	protein_coding	3	B cell CLL/lymphoma 9	BCL9	691.535	0.516202	0.232059	0.309308	0.204351	0.805146
ENSMUSG00000063382	Bcl9l	protein_coding	9	B cell CLL/lymphoma 9-like	BCL9L	1765.7	0.252297	0.111866	0.260867	0.507992	0.966926
ENSMUSG00000037608	Bclaf1	protein_coding	10	BCL2-associated transcription factor 1	BCLAF1	5004	0.437902	0.206405	0.289197	0.25346	0.850806
ENSMUSG00000044150	Bclaf3	protein_coding	X	Bclaf1 and Thrap3 family member 3	BCLAF3	369.855	0.2856	0.104735	0.276767	0.519755	0.968681
ENSMUSG00000031845	Bco1	protein_coding	8	beta-carotene oxygenase 1	BCO1	15.2117	-0.522036	-0.0513589	0.316721	0.598574	0.983917
ENSMUSG00000032066	Bco2	protein_coding	9	beta-carotene oxygenase 2	BCO2	84.2105	0.556374	0.0899916	0.316172	0.465418	0.953106
ENSMUSG00000040363	Bcor	protein_coding	X	BCL6 interacting corepressor	BCOR,BCORP1	585.788	0.120385	0.0478029	0.259324	0.770696	0.9885
ENSMUSG00000036959	Bcorl1	protein_coding	X	BCL6 co-repressor-like 1	BCORL1	342.277	0.855481	0.475823	0.428047	0.0419158	0.402859
ENSMUSG00000009681	Bcr	protein_coding	10	BCR activator of RhoGEF and GTPase	BCR	2519.37	0.453171	0.190395	0.295695	0.274029	0.87142
ENSMUSG00000026172	Bcs1l	protein_coding	1	BCS1-like (yeast)	BCS1L	403.745	-0.270762	-0.114899	0.264825	0.489282	0.961261
ENSMUSG00000046598	Bdh1	protein_coding	16	3-hydroxybutyrate dehydrogenase, type 1	BDH1	1038.65	-1.03778	-0.775986	0.404894	0.00500792	0.100466
ENSMUSG00000028167	Bdh2	protein_coding	3	3-hydroxybutyrate dehydrogenase, type 2	BDH2	10.4029	-0.808223	-0.0489823	0.323142	0.53024	0.970851
ENSMUSG00000021070	Bdkrb2	protein_coding	12	bradykinin receptor, beta 2	BDKRB2	57.1323	0.849169	0.187184	0.354584	0.200334	0.803147
ENSMUSG00000048482	Bdnf	protein_coding	2	brain derived neurotrophic factor	BDNF	65.5394	1.2161	0.334706	0.491547	0.0618727	0.492843
ENSMUSG00000049658	Bdp1	protein_coding	13	B double prime 1, subunit of RNA polymerase III transcription initiation factor IIIB	BDP1	1045.49	0.19689	0.0720728	0.269114	0.654709	0.9885
ENSMUSG00000031872	Bean1	protein_coding	8	brain expressed, associated with Nedd4, 1	BEAN1	5.71435	1.32169	0.0429905	0.327023	0.457822
ENSMUSG00000035086	Becn1	protein_coding	11	beclin 1, autophagy related	BECN1	4158.93	-0.278886	-0.141691	0.258184	0.430626	0.947873
ENSMUSG00000038214	Bend3	protein_coding	10	BEN domain containing 3	BEND3	730.907	0.448785	0.200814	0.29327	0.259629	0.857813
ENSMUSG00000092060	Bend4	protein_coding	5	BEN domain containing 4	BEND4	15.1943	1.64022	0.132496	0.353959	0.144736	0.728468
ENSMUSG00000048186	Bend7	protein_coding	2	BEN domain containing 7	BEND7	410.757	1.08741	0.777483	0.451751	0.00714174	0.129946
ENSMUSG00000032757	Bet1	protein_coding	6	Bet1 golgi vesicular membrane trafficking protein	BET1	975.982	-0.611689	-0.312367	0.331928	0.112323	0.653258
ENSMUSG00000025484	Bet1l	protein_coding	7	Bet1 golgi vesicular membrane trafficking protein like	BET1L	620.391	-0.147101	-0.0530787	0.265052	0.735079	0.9885
ENSMUSG00000042750	Bex2	protein_coding	X	brain expressed X-linked 2	BEX1,BEX2	2.12167	1.39378	0.0225511	0.326536	0.582706
ENSMUSG00000046432	Bex3	protein_coding	X	brain expressed X-linked 3	BEX3	1657.17	0.295756	0.133474	0.264965	0.434393	0.947873
ENSMUSG00000022684	Bfar	protein_coding	16	bifunctional apoptosis regulator	BFAR	935.996	-0.223246	-0.10086	0.25419	0.543544	0.974022
ENSMUSG00000079737	Bfar	transcribed_processed_pseudogene	16	bifunctional apoptosis regulator	BFAR	118.29	-0.420652	-0.139549	0.296895	0.385233	0.934827
ENSMUSG00000027420	Bfsp1	protein_coding	2	beaded filament structural protein 1, in lens-CP94	BFSP1	85.4674	-0.167456	-0.0451069	0.282919	0.755769	0.9885
ENSMUSG00000074489	Bglap3	protein_coding	3	bone gamma-carboxyglutamate protein 3	BGLAP	3.6099	-1.32075	-0.0366098	0.326568	0.490221
ENSMUSG00000031375	Bgn	protein_coding	X	biglycan	BGN	5.35829	2.93542	0.082092	0.339525	0.120609
ENSMUSG00000052271	Bhlha15	protein_coding	5	basic helix-loop-helix family, member a15	BHLHA15	112.358	-1.91615	-1.36854	0.790269	0.00278464	0.0651191
ENSMUSG00000030103	Bhlhe40	protein_coding	6	basic helix-loop-helix family, member e40	BHLHE40	4290.75	-0.373649	-0.128793	0.289761	0.426052	0.947873
ENSMUSG00000030256	Bhlhe41	protein_coding	6	basic helix-loop-helix family, member e41	BHLHE41	115.037	0.492989	0.0888132	0.312051	0.490252	0.961261
ENSMUSG00000014329	Bicc1	protein_coding	10	BicC family RNA binding protein 1	BICC1	4473.71	0.674191	0.370368	0.353351	0.0783856	0.551728
ENSMUSG00000003452	Bicd1	protein_coding	6	BICD cargo adaptor 1	BICD1	217.644	-0.356594	-0.123437	0.28695	0.442647	0.947873
ENSMUSG00000037933	Bicd2	protein_coding	13	BICD cargo adaptor 2	BICD2	1573.08	0.343179	0.133457	0.281167	0.425272	0.947873
ENSMUSG00000041609	Bicdl1	protein_coding	5	BICD family like cargo adaptor 1	BICDL1	361.987	-0.135807	-0.0545656	0.256507	0.73374	0.9885
ENSMUSG00000043782	Bicdl2	protein_coding	17	BICD family like cargo adaptor 2	BICDL2	945.684	-1.0301	-0.70206	0.450617	0.0109045	0.173453
ENSMUSG00000070808	Bicra	protein_coding	7	BRD4 interacting chromatin remodeling complex associated protein	BICRA	333.567	0.0361276	0.0139837	0.260182	0.932521	0.994709
ENSMUSG00000036568	Bicral	protein_coding	17	BRD4 interacting chromatin remodeling complex associated protein like	BICRAL	513.234	0.23462	0.084903	0.272636	0.598171	0.983917
ENSMUSG00000004446	Bid	protein_coding	6	BH3 interacting domain death agonist	BID	1415.03	0.520347	0.254649	0.306502	0.172961	0.76683
ENSMUSG00000016758	Bik	protein_coding	15	BCL2-interacting killer	BIK	57.5374	0.389443	0.0902345	0.301836	0.523203	0.969284
ENSMUSG00000024381	Bin1	protein_coding	18	bridging integrator 1	BIN1	1150.44	0.00326479	0.00210339	0.245968	0.993	0.998593
ENSMUSG00000098112	Bin2	protein_coding	15	bridging integrator 2	BIN2	2.9154	-0.980002	-0.0214633	0.325416	0.651953
ENSMUSG00000022089	Bin3	protein_coding	14	bridging integrator 3	BIN3	1451.58	-0.106903	-0.0477062	0.245527	0.768577	0.9885
ENSMUSG00000057367	Birc2	protein_coding	9	baculoviral IAP repeat-containing 2	BIRC2	885.256	0.0533288	0.0243537	0.244353	0.883736	0.989642
ENSMUSG00000032000	Birc3	protein_coding	9	baculoviral IAP repeat-containing 3	BIRC3	556.943	0.111096	0.0459222	0.252734	0.774976	0.9885
[truncated: 15,732 more rows]

## Sheet: raw_counts
id	gene_name	biotype	24130X1	24130X2	24130X3	24130X4
ENSMUSG00000000001	Gnai3	protein_coding	4275	5073	4362	6734
ENSMUSG00000000028	Cdc45	protein_coding	505	516	325	509
ENSMUSG00000000031	H19	lncRNA	35	482	1	24
ENSMUSG00000000049	Apoh	protein_coding	1	2	7	4
ENSMUSG00000000056	Narf	protein_coding	1263	1535	1087	1854
ENSMUSG00000000058	Cav2	protein_coding	7171	6761	5803	6667
ENSMUSG00000000078	Klf6	protein_coding	3679	5049	8807	7388
ENSMUSG00000000085	Scmh1	protein_coding	1679	2413	1689	2863
ENSMUSG00000000088	Cox5a	protein_coding	4826	5493	14178	5406
ENSMUSG00000000093	Tbx2	protein_coding	10	22	2	25
ENSMUSG00000000120	Ngfr	protein_coding	9	48	5	19
ENSMUSG00000000126	Wnt9a	protein_coding	14	101	29	272
ENSMUSG00000000127	Fer	protein_coding	457	558	465	829
ENSMUSG00000000131	Xpo6	protein_coding	1487	1686	927	2696
ENSMUSG00000000134	Tfe3	protein_coding	894	1191	836	1693
ENSMUSG00000000142	Axin2	protein_coding	62	120	23	337
ENSMUSG00000000148	Brat1	protein_coding	346	485	242	690
ENSMUSG00000000149	Gna12	protein_coding	937	1556	1048	2143
ENSMUSG00000000154	Slc22a18	protein_coding	1161	1060	2910	1376
ENSMUSG00000000159	Igsf5	protein_coding	900	1001	1748	1008
ENSMUSG00000000167	Pih1d2	protein_coding	111	254	199	282
ENSMUSG00000000168	Dlat	protein_coding	1921	2360	1650	2857
ENSMUSG00000000171	Sdhd	protein_coding	3277	3914	6107	4146
ENSMUSG00000000184	Ccnd2	protein_coding	30307	26262	23778	30340
ENSMUSG00000000194	Gpr107	protein_coding	1336	1745	1546	2452
ENSMUSG00000000202	Btbd17	protein_coding	24	163	33	249
ENSMUSG00000000204	Slfn4	protein_coding	3	7	9	14
ENSMUSG00000000223	Drp2	protein_coding	4	9	2	19
ENSMUSG00000000244	Tspan32	protein_coding	3	8	1	13
ENSMUSG00000000247	Lhx2	protein_coding	3	5	5	12
ENSMUSG00000000253	Gmpr	protein_coding	120	282	291	320
ENSMUSG00000000266	Mid2	protein_coding	525	579	494	819
ENSMUSG00000000275	Trim25	protein_coding	1735	1840	2581	2601
ENSMUSG00000000276	Dgke	protein_coding	295	349	237	561
ENSMUSG00000000278	Scpep1	protein_coding	1395	1793	1530	2546
ENSMUSG00000000282	Mnt	protein_coding	641	820	702	1527
ENSMUSG00000000290	Itgb2	protein_coding	6	50	9	31
ENSMUSG00000000295	Hddc2	protein_coding	453	1010	1052	888
ENSMUSG00000000296	Tpd52l1	protein_coding	555	890	1005	1165
ENSMUSG00000000301	Pemt	protein_coding	74	112	144	103
ENSMUSG00000000303	Cdh1	protein_coding	28371	31996	30342	41335
ENSMUSG00000000308	Ckmt1	protein_coding	4862	3505	11559	4076
ENSMUSG00000000326	Comt	protein_coding	1521	2051	1664	2360
ENSMUSG00000000339	Rtca	protein_coding	937	1356	1163	1558
ENSMUSG00000000340	Dbt	protein_coding	668	779	651	812
ENSMUSG00000000346	Dazap2	protein_coding	5057	6764	9329	9322
ENSMUSG00000000355	Mcts1	protein_coding	716	970	1393	955
ENSMUSG00000000374	Trappc10	protein_coding	1523	1886	1060	2586
ENSMUSG00000000378	Ccm2	protein_coding	918	1395	1191	1740
ENSMUSG00000000384	Tbrg4	protein_coding	1330	1579	1030	2055
ENSMUSG00000000385	Tmprss2	protein_coding	9175	7556	13104	9677
ENSMUSG00000000386	Mx1	protein_coding	54	134	31	183
ENSMUSG00000000399	Ndufa9	protein_coding	2281	3158	3697	2979
ENSMUSG00000000402	Egfl6	protein_coding	136	67	162	51
ENSMUSG00000000409	Lck	protein_coding	15	15	6	20
ENSMUSG00000000416	Cttnbp2	protein_coding	18	17	0	15
ENSMUSG00000000420	Galnt1	protein_coding	2663	3762	2216	5368
ENSMUSG00000000439	Mkrn2	protein_coding	394	524	534	688
ENSMUSG00000000440	Pparg	protein_coding	1006	768	2812	1039
ENSMUSG00000000441	Raf1	protein_coding	1992	2318	2087	2947
ENSMUSG00000000486	Septin1	protein_coding	16	27	43	87
ENSMUSG00000000489	Pdgfb	protein_coding	928	1334	1003	2679
ENSMUSG00000000530	Acvrl1	protein_coding	8	16	1	15
ENSMUSG00000000531	Tamalin	protein_coding	535	1065	705	1782
ENSMUSG00000000532	Acvr1b	protein_coding	1290	1320	1345	2063
ENSMUSG00000000538	Tom1l2	protein_coding	1096	1122	979	1639
ENSMUSG00000000544	Gpa33	protein_coding	2224	2505	5472	7026
ENSMUSG00000000552	Zfp385a	protein_coding	284	489	161	657
ENSMUSG00000000555	Itga5	protein_coding	28	68	13	178
ENSMUSG00000000561	Wdr77	protein_coding	1080	1690	1523	2114
ENSMUSG00000000563	Atp5pb	protein_coding	5693	7552	11631	7663
ENSMUSG00000000567	Sox9	protein_coding	241	528	291	933
ENSMUSG00000000568	Hnrnpd	protein_coding	3346	4784	4279	5820
ENSMUSG00000000579	Dynlt1c	protein_coding	43	120	113	123
ENSMUSG00000000581	C1d	protein_coding	1014	1368	1871	1281
ENSMUSG00000000594	Gm2a	protein_coding	544	710	653	1419
ENSMUSG00000000600	Krit1	protein_coding	921	1083	760	1545
ENSMUSG00000000605	Clcn4	protein_coding	1820	2054	1693	2527
ENSMUSG00000000627	Sema4f	protein_coding	3	16	6	78
ENSMUSG00000000628	Hk2	protein_coding	2080	3369	4255	5324
ENSMUSG00000000631	Myo18a	protein_coding	8124	9208	4949	12702
ENSMUSG00000000693	Loxl3	protein_coding	3	10	5	12
ENSMUSG00000000706	Btn1a1	protein_coding	32	84	83	169
ENSMUSG00000000708	Kat2b	protein_coding	992	1146	1008	1509
ENSMUSG00000000711	Rab5b	protein_coding	1901	2842	2495	4113
ENSMUSG00000000732	Icosl	protein_coding	129	141	252	152
ENSMUSG00000000738	Spg7	protein_coding	1925	2296	1923	2831
ENSMUSG00000000740	Rpl13	protein_coding	18216	28253	48393	25536
ENSMUSG00000000743	Chmp1a	protein_coding	3568	4767	5621	6041
ENSMUSG00000000751	Rpa1	protein_coding	2338	2653	1671	2872
ENSMUSG00000000759	Tubgcp3	protein_coding	898	1144	635	1552
ENSMUSG00000000776	Polr3d	protein_coding	744	1057	607	1149
ENSMUSG00000000782	Tcf7	protein_coding	88	194	59	334
ENSMUSG00000000787	Ddx3x	protein_coding	13506	13486	8801	17240
ENSMUSG00000000791	Il12rb1	protein_coding	18	15	22	10
ENSMUSG00000000792	Slc5a5	protein_coding	7	2	5	12
ENSMUSG00000000804	Usp32	protein_coding	1084	1155	841	2022
ENSMUSG00000000811	Txnrd3	protein_coding	210	255	319	444
ENSMUSG00000000823	Zfp512b	protein_coding	544	689	274	981
ENSMUSG00000000826	Dnajc5	protein_coding	4108	4933	3471	7926
ENSMUSG00000000827	Tpd52l2	protein_coding	1261	2275	2652	2863
ENSMUSG00000000838	Fmr1	protein_coding	2541	2615	2277	3420
ENSMUSG00000000876	Pxmp4	protein_coding	393	241	704	245
ENSMUSG00000000881	Dlg3	protein_coding	841	1091	963	1168
ENSMUSG00000000884	Gnb1l	protein_coding	134	221	120	295
ENSMUSG00000000901	Mmp11	protein_coding	138	472	102	551
ENSMUSG00000000902	Smarcb1	protein_coding	1455	2572	1700	3094
ENSMUSG00000000903	Vpreb3	protein_coding	2	11	5	4
ENSMUSG00000000915	Hip1r	protein_coding	2152	2158	2420	2830
ENSMUSG00000000916	Nsun5	protein_coding	286	334	231	395
ENSMUSG00000000934	Top1mt	protein_coding	209	261	194	378
ENSMUSG00000000957	Mmp14	protein_coding	13	7	6	12
ENSMUSG00000000958	Slc7a7	protein_coding	1603	1030	1443	1357
ENSMUSG00000000959	Oxa1l	protein_coding	1455	1621	1145	1885
ENSMUSG00000000976	Heatr6	protein_coding	661	777	419	1092
ENSMUSG00000000983	Wfdc18	protein_coding	0	9	3	50
ENSMUSG00000001014	Icam4	protein_coding	10	18	13	17
ENSMUSG00000001016	Ilf2	protein_coding	2081	2836	1884	3059
ENSMUSG00000001017	Chtop	protein_coding	3421	4744	4377	5364
ENSMUSG00000001018	Snapin	protein_coding	745	1004	973	1522
ENSMUSG00000001020	S100a4	protein_coding	318	152	302	121
ENSMUSG00000001021	S100a3	protein_coding	116	93	152	113
ENSMUSG00000001023	S100a5	protein_coding	10	4	22	4
ENSMUSG00000001025	S100a6	protein_coding	88851	63882	251609	62382
ENSMUSG00000001034	Mapk7	protein_coding	517	708	520	1122
ENSMUSG00000001036	Epn2	protein_coding	1505	1848	1178	2453
ENSMUSG00000001039	B9d1	protein_coding	520	1087	891	977
ENSMUSG00000001052	Sec24b	protein_coding	1391	1691	875	2523
ENSMUSG00000001053	N4bp3	protein_coding	508	725	714	834
ENSMUSG00000001054	Rmnd5b	protein_coding	382	581	560	861
ENSMUSG00000001056	Nhp2	protein_coding	2101	3334	3696	3305
ENSMUSG00000001062	Vps9d1	protein_coding	237	233	204	339
ENSMUSG00000001065	Zfp276	protein_coding	401	498	483	841
ENSMUSG00000001082	Mfsd10	protein_coding	479	651	407	808
ENSMUSG00000001089	Luzp1	protein_coding	2809	2636	1888	4445
ENSMUSG00000001095	Slc13a2	protein_coding	6	6	7	6
ENSMUSG00000001098	Kctd10	protein_coding	6082	4791	5601	6739
ENSMUSG00000001100	Poldip2	protein_coding	1414	1962	1274	2727
ENSMUSG00000001105	Ift20	protein_coding	959	1284	1991	1238
ENSMUSG00000001119	Col6a1	protein_coding	92	182	132	767
ENSMUSG00000001120	Pcbp3	protein_coding	3	0	1	9
ENSMUSG00000001123	Lgals9	protein_coding	4445	4463	7278	5153
ENSMUSG00000001127	Araf	protein_coding	1592	1775	1684	2252
ENSMUSG00000001128	Cfp	protein_coding	14	43	25	73
ENSMUSG00000001131	Timp1	protein_coding	84	140	199	255
ENSMUSG00000001134	Uxt	protein_coding	221	351	402	371
ENSMUSG00000001138	Cnnm3	protein_coding	515	724	358	998
ENSMUSG00000001143	Lman2l	protein_coding	799	1087	1109	1457
ENSMUSG00000001150	Mcm3ap	protein_coding	1302	1886	839	2297
ENSMUSG00000001151	Pcnt	protein_coding	1464	1605	521	1641
ENSMUSG00000001156	Mxd1	protein_coding	1327	909	6574	2032
ENSMUSG00000001157	Gmcl1	protein_coding	1125	1385	1575	1951
ENSMUSG00000001158	Snrnp27	protein_coding	768	1320	2268	1212
ENSMUSG00000001166	Oas1c	protein_coding	120	165	177	135
ENSMUSG00000001173	Ocrl	protein_coding	764	774	585	1085
ENSMUSG00000001175	Calm1	protein_coding	25549	24824	48730	31064
ENSMUSG00000001211	Agpat3	protein_coding	1615	2839	1715	3855
ENSMUSG00000001227	Sema6b	protein_coding	150	51	141	38
ENSMUSG00000001228	Uhrf1	protein_coding	1802	1864	538	1806
ENSMUSG00000001229	Dpp9	protein_coding	1239	1339	692	1801
ENSMUSG00000001247	Lsr	protein_coding	8504	9526	13951	10018
ENSMUSG00000001248	Gramd1a	protein_coding	409	790	299	1289
ENSMUSG00000001249	Hpn	protein_coding	1623	2983	2448	3060
ENSMUSG00000001270	Ckb	protein_coding	659	2774	1559	3362
ENSMUSG00000001280	Sp1	protein_coding	1866	2162	1176	2929
ENSMUSG00000001281	Itgb7	protein_coding	71	95	112	112
ENSMUSG00000001285	Myg1	protein_coding	783	1068	1195	1223
ENSMUSG00000001288	Rarg	protein_coding	1372	2065	1194	2606
ENSMUSG00000001289	Pfdn5	protein_coding	2015	3623	6073	3465
ENSMUSG00000001300	Efnb2	protein_coding	2706	3462	2742	5633
ENSMUSG00000001305	Rrp15	protein_coding	623	1158	1100	1265
ENSMUSG00000001313	Rnd2	protein_coding	192	514	462	547
ENSMUSG00000001323	Srr	protein_coding	262	280	327	403
ENSMUSG00000001333	Sync	protein_coding	0	9	3	10
ENSMUSG00000001348	Acp5	protein_coding	679	422	1044	427
ENSMUSG00000001366	Fbxo9	protein_coding	911	904	1074	1114
ENSMUSG00000001376	Vps50	protein_coding	1175	1466	1331	2047
ENSMUSG00000001380	Hars	protein_coding	2300	2726	2403	2868
ENSMUSG00000001383	Zmat2	protein_coding	1990	3183	3829	3222
ENSMUSG00000001403	Ube2c	protein_coding	2243	2346	2340	2013
ENSMUSG00000001415	Smg5	protein_coding	1989	2373	1397	3323
ENSMUSG00000001416	Cct3	protein_coding	8215	10730	7787	11691
ENSMUSG00000001418	Glmp	protein_coding	2138	3193	3350	5315
ENSMUSG00000001419	Mef2d	protein_coding	1756	1372	1536	2169
ENSMUSG00000001420	Tmem79	protein_coding	879	865	805	1055
ENSMUSG00000001424	Snd1	protein_coding	7350	7654	5313	7896
ENSMUSG00000001435	Col18a1	protein_coding	5230	8520	3229	13248
ENSMUSG00000001436	Slc19a1	protein_coding	409	632	327	596
ENSMUSG00000001440	Kpnb1	protein_coding	11253	13902	7455	19028
ENSMUSG00000001441	Npepps	protein_coding	4071	5180	7629	6827
ENSMUSG00000001445	Mrpl10	protein_coding	1406	1770	1934	2166
ENSMUSG00000001467	Cyp51	protein_coding	9774	9302	16537	8042
ENSMUSG00000001472	Tcf25	protein_coding	4763	5790	6203	8284
ENSMUSG00000001473	Tubb6	protein_coding	1168	2284	1147	3666
ENSMUSG00000001482	Def8	protein_coding	635	1028	442	1326
ENSMUSG00000001494	Sost	protein_coding	1	9	0	2
ENSMUSG00000001496	Nkx2-1	protein_coding	675	735	456	804
ENSMUSG00000001497	Pax9	protein_coding	619	715	1212	858
ENSMUSG00000001504	Irx2	protein_coding	1476	2195	1752	2553
ENSMUSG00000001506	Col1a1	protein_coding	20	49	15	69
ENSMUSG00000001507	Itga3	protein_coding	23106	24514	10842	35454
ENSMUSG00000001510	Dlx3	protein_coding	5	19	31	41
ENSMUSG00000001517	Foxm1	protein_coding	976	839	295	913
ENSMUSG00000001518	Itfg2	protein_coding	480	559	393	670
ENSMUSG00000001521	Tulp3	protein_coding	336	644	199	885
ENSMUSG00000001524	Gtf2h4	protein_coding	413	562	546	627
ENSMUSG00000001525	Tubb5	protein_coding	21204	27537	24125	34359
ENSMUSG00000001542	Ell2	protein_coding	1772	1723	1298	2090
ENSMUSG00000001552	Jup	protein_coding	10934	10978	8254	16533
ENSMUSG00000001566	Mnx1	protein_coding	0	6	0	8
ENSMUSG00000001569	Nom1	protein_coding	1184	1560	969	2019
ENSMUSG00000001576	Ergic1	protein_coding	3734	4863	3363	7637
ENSMUSG00000001583	Tnk1	protein_coding	814	1093	1032	1508
ENSMUSG00000001588	Acap1	protein_coding	1	5	90	22
ENSMUSG00000001604	Tcea3	protein_coding	85	100	519	128
ENSMUSG00000001622	Csn3	protein_coding	15	23	13	64
ENSMUSG00000001627	Ifrd1	protein_coding	942	1591	2928	2363
ENSMUSG00000001630	Stk38l	protein_coding	776	1043	1034	1609
ENSMUSG00000001632	Brpf1	protein_coding	988	1109	851	1771
ENSMUSG00000001642	Akr1b3	protein_coding	6633	8467	4135	10550
ENSMUSG00000001663	Gstt1	protein_coding	219	532	469	390
ENSMUSG00000001665	Gstt3	protein_coding	1343	2514	2148	2621
ENSMUSG00000001666	Ddt	protein_coding	620	1399	1198	1281
ENSMUSG00000001672	Marveld3	protein_coding	946	1206	957	1463
ENSMUSG00000001674	Ddx18	protein_coding	1672	2732	2677	3448
ENSMUSG00000001687	Ubl3	protein_coding	2534	2543	3971	3493
ENSMUSG00000001700	Gramd3	protein_coding	408	493	421	524
ENSMUSG00000001707	Eef1e1	protein_coding	1042	1741	1446	1650
ENSMUSG00000001729	Akt1	protein_coding	9359	10771	7852	13977
ENSMUSG00000001750	Tcirg1	protein_coding	811	1170	762	2043
ENSMUSG00000001751	Naglu	protein_coding	1023	1342	746	1619
ENSMUSG00000001755	Coasy	protein_coding	854	1192	926	1499
ENSMUSG00000001761	Smo	protein_coding	500	1327	175	1430
ENSMUSG00000001763	Tspan33	protein_coding	249	346	398	461
ENSMUSG00000001767	Crnkl1	protein_coding	1293	1999	1751	2454
ENSMUSG00000001768	Rin2	protein_coding	635	931	807	1356
ENSMUSG00000001774	Chordc1	protein_coding	2559	3171	2117	3399
ENSMUSG00000001783	Rtcb	protein_coding	4282	7454	5444	8058
ENSMUSG00000001785	Pwp1	protein_coding	1150	1666	978	1786
ENSMUSG00000001786	Fbxo7	protein_coding	396	547	440	617
ENSMUSG00000001794	Capns1	protein_coding	8226	11560	12847	14473
ENSMUSG00000001802	Lrp3	protein_coding	0	5	0	9
ENSMUSG00000001829	Clpb	protein_coding	999	1049	786	1073
ENSMUSG00000001833	Septin7	protein_coding	4026	5224	5958	6253
ENSMUSG00000001844	Zdhhc4	protein_coding	460	637	641	905
ENSMUSG00000001847	Rac1	protein_coding	8805	9575	16069	11940
ENSMUSG00000001855	Nup214	protein_coding	1129	1153	347	1583
ENSMUSG00000001864	Aif1l	protein_coding	81	280	53	559
ENSMUSG00000001870	Ltbp1	protein_coding	1755	3114	1360	3918
ENSMUSG00000001891	Ugp2	protein_coding	4033	3503	5585	3402
ENSMUSG00000001909	Trmt1	protein_coding	1133	1494	1202	1789
ENSMUSG00000001910	Nacc1	protein_coding	3488	4383	2901	5847
ENSMUSG00000001911	Nfix	protein_coding	634	789	464	1082
ENSMUSG00000001918	Slc1a5	protein_coding	2105	2320	1888	2451
ENSMUSG00000001924	Uba1	protein_coding	11780	13233	7311	17798
ENSMUSG00000001930	Vwf	protein_coding	16	40	7	52
ENSMUSG00000001942	Siae	protein_coding	437	572	372	743
ENSMUSG00000001943	Vsig2	protein_coding	62	134	160	23
ENSMUSG00000001946	Esam	protein_coding	1	10	9	4
ENSMUSG00000001948	Spa17	protein_coding	108	302	227	289
ENSMUSG00000001962	Fam50a	protein_coding	942	1292	1585	1893
ENSMUSG00000001964	Emd	protein_coding	1079	1310	1142	1567
ENSMUSG00000001983	Taco1	protein_coding	299	347	292	401
ENSMUSG00000001986	Gria3	protein_coding	3	14	1	13
ENSMUSG00000001995	Sipa1l2	protein_coding	218	303	133	685
ENSMUSG00000001998	Ap4e1	protein_coding	331	369	207	505
ENSMUSG00000001999	Blvra	protein_coding	734	789	1164	759
ENSMUSG00000002006	Pdzd4	protein_coding	66	230	82	296
ENSMUSG00000002010	Idh3g	protein_coding	2250	2814	2464	3038
ENSMUSG00000002014	Ssr4	protein_coding	3487	4110	5581	3359
ENSMUSG00000002015	Bcap31	protein_coding	4602	5793	7521	5755
ENSMUSG00000002017	Fam98a	protein_coding	1842	1909	913	1944
ENSMUSG00000002020	Ltbp2	protein_coding	3	7	3	22
ENSMUSG00000002028	Kmt2a	protein_coding	975	1140	849	1849
ENSMUSG00000002031	Ift46	protein_coding	901	1191	1434	1568
ENSMUSG00000002032	Tmem25	protein_coding	28	17	39	36
ENSMUSG00000002043	Trappc6a	protein_coding	762	1499	3146	1720
ENSMUSG00000002052	Supt6	protein_coding	3605	3618	1862	5209
ENSMUSG00000002055	Spag5	protein_coding	939	978	381	875
ENSMUSG00000002057	Foxn1	protein_coding	17	108	12	168
ENSMUSG00000002058	Unc119	protein_coding	162	357	362	465
ENSMUSG00000002059	Rab34	protein_coding	121	341	214	485
ENSMUSG00000002064	Sdf2	protein_coding	1956	2710	4907	2569
ENSMUSG00000002068	Ccne1	protein_coding	579	629	321	622
ENSMUSG00000002076	Hsf2bp	protein_coding	62	44	86	48
ENSMUSG00000002083	Bbc3	protein_coding	305	750	495	990
ENSMUSG00000002102	Psmc3	protein_coding	4995	6788	7389	6910
ENSMUSG00000002103	Acp2	protein_coding	954	1126	1116	1492
ENSMUSG00000002105	Slc39a13	protein_coding	275	349	229	603
ENSMUSG00000002107	Celf2	protein_coding	990	1399	1353	1988
ENSMUSG00000002108	Nr1h3	protein_coding	117	43	150	40
ENSMUSG00000002109	Ddb2	protein_coding	250	332	269	415
ENSMUSG00000002111	Spi1	protein_coding	6	9	2	8
ENSMUSG00000002129	Sf3a1	protein_coding	1980	2368	1117	3121
ENSMUSG00000002147	Stat6	protein_coding	2910	3579	3293	4198
ENSMUSG00000002204	Napsa	protein_coding	1	14	22	48
ENSMUSG00000002205	Vrk3	protein_coding	919	1195	1203	1458
ENSMUSG00000002210	Smg9	protein_coding	640	715	793	1098
ENSMUSG00000002221	Paxip1	protein_coding	920	1121	551	1409
ENSMUSG00000002222	Rmnd5a	protein_coding	2312	2438	2056	2996
ENSMUSG00000002227	Mov10	protein_coding	516	616	449	1175
ENSMUSG00000002228	Ppm1j	protein_coding	123	208	251	464
ENSMUSG00000002233	Rhoc	protein_coding	1323	2936	5276	5986
ENSMUSG00000002249	Tead3	protein_coding	521	714	481	974
ENSMUSG00000002250	Ppard	protein_coding	2984	3002	2751	5321
ENSMUSG00000002257	Def6	protein_coding	416	694	240	387
ENSMUSG00000002274	Metrn	protein_coding	403	597	468	481
ENSMUSG00000002279	Lmf1	protein_coding	558	760	655	785
ENSMUSG00000002280	Ciao3	protein_coding	588	656	708	738
ENSMUSG00000002289	Angptl4	protein_coding	17	11	14	35
ENSMUSG00000002297	Dbf4	protein_coding	1414	1618	998	1512
ENSMUSG00000002307	Daxx	protein_coding	580	741	669	1002
ENSMUSG00000002308	Cd320	protein_coding	383	880	482	708
ENSMUSG00000002319	Ipo4	protein_coding	1053	1332	774	1610
ENSMUSG00000002320	Tm9sf1	protein_coding	3006	3153	1603	3194
ENSMUSG00000002325	Irf9	protein_coding	348	535	415	640
ENSMUSG00000002326	Gmpr2	protein_coding	867	1045	946	1013
ENSMUSG00000002329	Mdp1	protein_coding	1036	1238	1939	1320
ENSMUSG00000002332	Dhrs1	protein_coding	2772	3336	3919	5693
ENSMUSG00000002342	Tmem161a	protein_coding	711	966	954	1181
ENSMUSG00000002343	Armc6	protein_coding	200	246	243	286
ENSMUSG00000002345	Borcs8	protein_coding	554	811	969	973
ENSMUSG00000002346	Slc25a42	protein_coding	104	115	79	185
ENSMUSG00000002365	Snx9	protein_coding	3764	3041	3506	4092
ENSMUSG00000002372	Ranbp3	protein_coding	1548	2121	1524	2593
ENSMUSG00000002379	Ndufa11	protein_coding	923	1364	2397	1487
ENSMUSG00000002384	Bmp8b	protein_coding	606	206	386	217
ENSMUSG00000002393	Nr2f6	protein_coding	2500	3632	3448	4031
ENSMUSG00000002395	Use1	protein_coding	1155	1924	3369	1942
ENSMUSG00000002396	Ocel1	protein_coding	160	181	321	278
ENSMUSG00000002409	Dyrk1b	protein_coding	506	660	614	957
ENSMUSG00000002413	Braf	protein_coding	396	468	168	678
ENSMUSG00000002416	Ndufb2	protein_coding	546	865	1391	860
ENSMUSG00000002428	Hltf	protein_coding	1094	1458	790	1788
ENSMUSG00000002455	Prpf6	protein_coding	2069	2878	2260	3721
ENSMUSG00000002458	Rgs19	protein_coding	344	494	206	653
ENSMUSG00000002459	Rgs20	protein_coding	48	86	86	388
ENSMUSG00000002475	Abhd3	protein_coding	75	95	182	70
ENSMUSG00000002477	Snrpd1	protein_coding	1762	2691	2769	2498
ENSMUSG00000002486	Tchp	protein_coding	200	280	205	469
ENSMUSG00000002489	Tiam1	protein_coding	433	670	108	725
ENSMUSG00000002496	Tsc2	protein_coding	1359	1244	610	1990
ENSMUSG00000002504	Nherf2	protein_coding	1522	1489	1666	1786
ENSMUSG00000002524	Puf60	protein_coding	2804	4266	3399	5032
ENSMUSG00000002546	Golga2	protein_coding	1970	2084	1622	2913
ENSMUSG00000002550	Uck1	protein_coding	633	822	646	1226
ENSMUSG00000002565	Scin	protein_coding	71	64	53	139
ENSMUSG00000002578	Ikzf4	protein_coding	10	1	10	2
ENSMUSG00000002580	Mien1	protein_coding	843	1336	4131	1765
ENSMUSG00000002602	Axl	protein_coding	3	11	1	17
ENSMUSG00000002603	Tgfb1	protein_coding	361	760	770	1254
ENSMUSG00000002608	Ccdc97	protein_coding	961	1172	903	1769
ENSMUSG00000002617	Zfp40	protein_coding	101	115	64	173
ENSMUSG00000002625	Akap8l	protein_coding	379	537	429	870
ENSMUSG00000002633	Shh	protein_coding	114	26	152	45
ENSMUSG00000002635	Pdcd2l	protein_coding	280	440	596	562
ENSMUSG00000002658	Gtf2f1	protein_coding	1870	2439	2140	2919
ENSMUSG00000002660	Clpp	protein_coding	837	1290	1334	1448
ENSMUSG00000002661	Alkbh7	protein_coding	177	283	485	347
ENSMUSG00000002679	Med6	protein_coding	744	1205	1529	1172
ENSMUSG00000002688	Prkd1	protein_coding	184	402	85	354
ENSMUSG00000002718	Cse1l	protein_coding	2741	3797	1591	4236
ENSMUSG00000002728	Naa20	protein_coding	983	1503	1052	1506
ENSMUSG00000002731	Prkra	protein_coding	706	1122	1170	1352
ENSMUSG00000002732	Fkbp7	protein_coding	33	53	48	52
ENSMUSG00000002733	Plekha3	protein_coding	640	1009	750	1363
ENSMUSG00000002741	Ykt6	protein_coding	3236	4360	5031	5706
ENSMUSG00000002748	Baz1b	protein_coding	3633	4137	1815	5374
ENSMUSG00000002763	Pex6	protein_coding	1330	1758	2210	2103
ENSMUSG00000002767	Mrpl2	protein_coding	797	1085	1515	1283
ENSMUSG00000002768	Mea1	protein_coding	1547	2515	3922	3209
ENSMUSG00000002769	Gnmt	protein_coding	31	29	30	20
ENSMUSG00000002771	Grin2d	protein_coding	22	34	17	56
ENSMUSG00000002778	Kdelr1	protein_coding	3517	4041	5720	4526
ENSMUSG00000002781	Tmem143	protein_coding	243	278	278	444
ENSMUSG00000002797	Ggct	protein_coding	172	302	230	406
ENSMUSG00000002799	Jag2	protein_coding	2154	1924	1750	2467
ENSMUSG00000002803	Btbd6	protein_coding	380	435	459	536
ENSMUSG00000002804	Nudt14	protein_coding	785	1256	1818	1216
ENSMUSG00000002808	Epdr1	protein_coding	345	417	181	499
ENSMUSG00000002812	Flii	protein_coding	3711	3548	2674	5604
ENSMUSG00000002814	Top3a	protein_coding	277	384	232	588
ENSMUSG00000002820	Atg4d	protein_coding	1052	1187	1474	1322
ENSMUSG00000002825	Qtrt1	protein_coding	360	578	686	733
ENSMUSG00000002831	Plin4	protein_coding	6	2	16	52
ENSMUSG00000002833	Hdgfl2	protein_coding	1187	1747	1355	2105
ENSMUSG00000002835	Chaf1a	protein_coding	1508	1659	881	1655
ENSMUSG00000002844	Adprh	protein_coding	545	720	1165	894
ENSMUSG00000002845	Tmem39a	protein_coding	765	867	724	972
ENSMUSG00000002846	Timmdc1	protein_coding	513	900	918	1096
ENSMUSG00000002847	Pla1a	protein_coding	130	41	218	102
ENSMUSG00000002870	Mcm2	protein_coding	2103	2587	935	2984
ENSMUSG00000002871	Tpra1	protein_coding	790	1027	1008	1523
ENSMUSG00000002881	Nab1	protein_coding	1695	2266	1657	3023
ENSMUSG00000002885	Adgre5	protein_coding	7956	7537	5577	9720
ENSMUSG00000002897	Il17ra	protein_coding	477	513	364	680
ENSMUSG00000002900	Lamb1	protein_coding	1663	3357	1131	3527
ENSMUSG00000002908	Kcnn1	protein_coding	7	19	13	30
ENSMUSG00000002910	Arrdc2	protein_coding	281	299	503	520
ENSMUSG00000002944	Cd36	protein_coding	32	33	19	18
ENSMUSG00000002948	Map2k7	protein_coding	758	1016	823	1447
ENSMUSG00000002949	Timm44	protein_coding	1126	1454	1404	1757
ENSMUSG00000002957	Ap2a2	protein_coding	2751	2956	2486	4122
ENSMUSG00000002963	Pnkp	protein_coding	817	1006	1314	1330
ENSMUSG00000002968	Med25	protein_coding	2262	2303	1904	2913
ENSMUSG00000002980	Bcam	protein_coding	14298	21136	14197	19031
ENSMUSG00000002981	Clptm1	protein_coding	4316	5183	4245	5831
ENSMUSG00000002983	Relb	protein_coding	469	895	798	1195
ENSMUSG00000002984	Tomm40	protein_coding	2391	3024	2505	3384
ENSMUSG00000002985	Apoe	protein_coding	50	64	43	92
ENSMUSG00000002996	Hbp1	protein_coding	2520	4012	3457	4826
ENSMUSG00000002997	Prkar2b	protein_coding	1671	1896	1989	1938
ENSMUSG00000003031	Cdkn1b	protein_coding	1176	1489	1770	1582
ENSMUSG00000003032	Klf4	protein_coding	8792	3444	15397	4154
ENSMUSG00000003033	Ap1m1	protein_coding	543	717	299	1036
ENSMUSG00000003037	Rab8a	protein_coding	2430	2902	3473	3284
ENSMUSG00000003038	Hmgn2	protein_coding	796	1262	657	1195
ENSMUSG00000003039	Fam32a	protein_coding	3719	5103	5863	5797
ENSMUSG00000003051	Elf3	protein_coding	6869	8217	21446	12304
ENSMUSG00000003062	Stard3nl	protein_coding	676	1091	1296	1300
ENSMUSG00000003068	Stk11	protein_coding	1969	2996	2667	3757
ENSMUSG00000003070	Efna2	protein_coding	5	11	7	8
ENSMUSG00000003072	Atp5d	protein_coding	4433	6304	11562	6640
ENSMUSG00000003099	Ppp5c	protein_coding	2115	2468	1997	2846
ENSMUSG00000003119	Cdk12	protein_coding	886	911	370	1533
ENSMUSG00000003123	Lipe	protein_coding	253	329	487	350
ENSMUSG00000003131	Pafah1b2	protein_coding	2587	3361	2747	4179
ENSMUSG00000003134	Tbc1d8	protein_coding	174	349	108	546
ENSMUSG00000003135	Cnot11	protein_coding	886	1286	1477	1610
ENSMUSG00000003154	Foxj2	protein_coding	460	503	435	817
ENSMUSG00000003161	Sri	protein_coding	4777	4443	6893	4170
ENSMUSG00000003166	Dgcr2	protein_coding	1581	2086	1554	2594
ENSMUSG00000003184	Irf3	protein_coding	1314	1670	1939	2032
ENSMUSG00000003190	Bcl2l12	protein_coding	237	389	342	507
ENSMUSG00000003198	Zfp959	protein_coding	157	252	192	341
ENSMUSG00000003199	Mpnd	protein_coding	1647	2459	2844	2572
ENSMUSG00000003200	Sh3gl1	protein_coding	1390	1764	1526	2033
ENSMUSG00000003206	Ebi3	protein_coding	3	1	10	7
ENSMUSG00000003208	Yju2	protein_coding	290	392	307	524
ENSMUSG00000003226	Ranbp2	protein_coding	5523	6177	2526	7938
ENSMUSG00000003228	Grk5	protein_coding	248	243	245	302
ENSMUSG00000003233	Dvl3	protein_coding	891	951	549	1531
ENSMUSG00000003234	Abcf3	protein_coding	1072	1410	1370	1885
ENSMUSG00000003235	Eif2b5	protein_coding	2892	3726	3377	4208
ENSMUSG00000003269	Cyth2	protein_coding	2024	3261	3718	4467
ENSMUSG00000003271	Sult2b1	protein_coding	428	240	729	325
ENSMUSG00000003273	Car11	protein_coding	5	4	3	8
ENSMUSG00000003279	Dlgap1	protein_coding	59	60	96	74
ENSMUSG00000003282	Plag1	protein_coding	3	2	2	14
ENSMUSG00000003283	Hck	protein_coding	1	5	3	40
ENSMUSG00000003299	Mrpl4	protein_coding	786	1005	783	1090
ENSMUSG00000003308	Keap1	protein_coding	1188	1530	1463	2034
ENSMUSG00000003309	Ap1m2	protein_coding	2752	3715	3957	4523
ENSMUSG00000003316	Glg1	protein_coding	3801	4980	4082	6769
ENSMUSG00000003344	Btbd2	protein_coding	787	1313	914	1678
ENSMUSG00000003345	Csnk1g2	protein_coding	3811	5860	5923	7045
ENSMUSG00000003346	Abhd17a	protein_coding	1407	2345	3213	2778
ENSMUSG00000003348	Mob3a	protein_coding	516	622	501	822
ENSMUSG00000003352	Cacnb3	protein_coding	1199	1649	1352	2619
ENSMUSG00000003354	Ccdc65	protein_coding	23	96	38	145
ENSMUSG00000003355	Fkbp11	protein_coding	209	144	164	72
ENSMUSG00000003360	Ddx23	protein_coding	2573	3257	2076	4113
ENSMUSG00000003363	Pld3	protein_coding	1953	1719	1809	1551
ENSMUSG00000003378	Grik5	protein_coding	18	49	75	121
ENSMUSG00000003380	Rabac1	protein_coding	1614	2682	3813	2712
ENSMUSG00000003382	Etv3	protein_coding	2215	2026	2471	3120
ENSMUSG00000003402	Prkcsh	protein_coding	4738	5911	6141	7190
ENSMUSG00000003411	Rab3b	protein_coding	23	14	7	14
ENSMUSG00000003418	St8sia6	protein_coding	1754	4915	874	3236
ENSMUSG00000003420	Fcgrt	protein_coding	23	52	71	53
ENSMUSG00000003421	Nosip	protein_coding	897	1149	1249	1477
ENSMUSG00000003423	Pih1d1	protein_coding	718	1239	1395	1294
ENSMUSG00000003429	Rps11	protein_coding	15386	20858	24727	20940
ENSMUSG00000003435	Supt5	protein_coding	3807	4302	2448	6083
ENSMUSG00000003437	Paf1	protein_coding	1370	1929	1754	2516
ENSMUSG00000003438	Timm50	protein_coding	1104	1539	1519	1632
ENSMUSG00000003444	Med29	protein_coding	284	475	516	448
ENSMUSG00000003452	Bicd1	protein_coding	243	222	165	229
ENSMUSG00000003458	Ncstn	protein_coding	4184	5206	6171	8475
ENSMUSG00000003464	Pex19	protein_coding	1495	2017	2327	3179
ENSMUSG00000003500	Impdh1	protein_coding	1363	1463	1096	1806
ENSMUSG00000003518	Dusp3	protein_coding	490	604	555	1219
ENSMUSG00000003526	Prodh	protein_coding	472	522	226	542
ENSMUSG00000003527	Ess2	protein_coding	533	700	531	934
ENSMUSG00000003528	Slc25a1	protein_coding	4340	3896	6907	4330
ENSMUSG00000003531	Dgcr6	protein_coding	419	639	906	718
ENSMUSG00000003534	Ddr1	protein_coding	2009	2640	3023	4643
ENSMUSG00000003541	Ier3	protein_coding	1967	4762	6723	6105
ENSMUSG00000003545	Fosb	protein_coding	7	24	6	59
ENSMUSG00000003546	Klc4	protein_coding	2046	1309	2654	1754
ENSMUSG00000003549	Ercc1	protein_coding	598	809	751	1356
ENSMUSG00000003559	As3mt	protein_coding	44	33	27	45
ENSMUSG00000003573	Homer3	protein_coding	782	1543	670	2162
ENSMUSG00000003575	Crtc1	protein_coding	273	312	200	506
ENSMUSG00000003581	Rnf215	protein_coding	345	437	385	633
ENSMUSG00000003585	Sec14l2	protein_coding	189	177	124	265
ENSMUSG00000003604	Aven	protein_coding	627	677	647	737
ENSMUSG00000003617	Cp	protein_coding	2568	10987	1126	8780
ENSMUSG00000003623	Crot	protein_coding	1834	1505	1517	1886
ENSMUSG00000003644	Rps6ka1	protein_coding	3739	3733	2596	4466
ENSMUSG00000003660	Snrnp200	protein_coding	3519	4182	1774	5540
ENSMUSG00000003662	Ciao1	protein_coding	964	1261	1306	1510
ENSMUSG00000003680	Taf6l	protein_coding	289	474	292	638
ENSMUSG00000003721	Insig2	protein_coding	1057	1168	2742	1635
ENSMUSG00000003731	Kpna6	protein_coding	1463	1768	1112	2653
ENSMUSG00000003746	Man1a	protein_coding	1587	1658	1352	1935
ENSMUSG00000003752	Itpkc	protein_coding	340	410	372	543
ENSMUSG00000003762	Coq8b	protein_coding	682	844	1049	967
ENSMUSG00000003778	Brd8	protein_coding	1553	1878	1131	2455
ENSMUSG00000003779	Kif20a	protein_coding	1969	2183	897	2075
ENSMUSG00000003808	Farsa	protein_coding	1598	2348	1620	2493
ENSMUSG00000003809	Gcdh	protein_coding	483	612	408	705
ENSMUSG00000003810	Mast2	protein_coding	2812	2792	1261	4078
ENSMUSG00000003812	Dnase2a	protein_coding	771	1020	1301	1317
ENSMUSG00000003813	Rad23a	protein_coding	1692	2000	2090	2373
ENSMUSG00000003814	Calr	protein_coding	28792	32457	34543	36913
ENSMUSG00000003824	Syce2	protein_coding	5	8	2	2
ENSMUSG00000003847	Nfat5	protein_coding	2383	1571	1137	2683
ENSMUSG00000003848	Nob1	protein_coding	1006	1437	1383	1423
ENSMUSG00000003849	Nqo1	protein_coding	3584	1637	2496	838
ENSMUSG00000003863	Ppfia3	protein_coding	63	107	221	158
ENSMUSG00000003865	Gys1	protein_coding	1302	1661	1677	2470
ENSMUSG00000003868	Ruvbl2	protein_coding	1809	2963	2081	3288
ENSMUSG00000003872	Lin7b	protein_coding	0	2	6	8
ENSMUSG00000003873	Bax	protein_coding	4694	8019	7547	7557
ENSMUSG00000003923	Tfam	protein_coding	1460	2291	2367	2260
ENSMUSG00000003929	Zfp81	protein_coding	184	338	162	456
ENSMUSG00000003934	Efnb3	protein_coding	19	28	23	47
ENSMUSG00000003948	Mmd	protein_coding	92	143	114	249
ENSMUSG00000003955	Fam162a	protein_coding	1157	2686	6056	2564
ENSMUSG00000003970	Rpl8	protein_coding	21567	30843	44752	29697
ENSMUSG00000003992	Ssbp2	protein_coding	130	271	141	197
ENSMUSG00000004018	Fancl	protein_coding	335	443	554	435
ENSMUSG00000004032	Gstm5	protein_coding	253	530	661	578
ENSMUSG00000004035	Gstm7	protein_coding	41	67	70	62
ENSMUSG00000004038	Gstm3	protein_coding	563	350	311	209
ENSMUSG00000004040	Stat3	protein_coding	2019	2387	1715	3459
ENSMUSG00000004043	Stat5a	protein_coding	246	267	228	264
ENSMUSG00000004044	Cavin1	protein_coding	8194	10529	10737	12757
ENSMUSG00000004054	Map3k11	protein_coding	1557	1878	1486	2525
ENSMUSG00000004056	Akt2	protein_coding	1407	2062	1170	2432
ENSMUSG00000004069	Dnaja3	protein_coding	1474	1766	1311	2213
ENSMUSG00000004070	Hmox2	protein_coding	1044	1614	2112	1735
ENSMUSG00000004071	Cdip1	protein_coding	694	736	683	1049
ENSMUSG00000004085	Map3k20	protein_coding	1047	1953	627	3524
ENSMUSG00000004096	Cwc15	protein_coding	2115	3144	4655	3351
ENSMUSG00000004099	Dnmt1	protein_coding	2974	2814	973	3310
ENSMUSG00000004100	Ppan	protein_coding	1096	1613	881	1864
ENSMUSG00000004113	Cacna1b	protein_coding	90	43	49	27
ENSMUSG00000004127	Trmt10a	protein_coding	437	624	453	811
ENSMUSG00000004151	Etv1	protein_coding	52	91	81	158
ENSMUSG00000004187	Kifc2	protein_coding	89	96	101	175
ENSMUSG00000004207	Psap	protein_coding	8330	16169	11035	24355
ENSMUSG00000004221	Ikbkg	protein_coding	2524	2402	2703	3226
ENSMUSG00000004231	Pax2	protein_coding	2106	2099	1453	2906
ENSMUSG00000004233	Wars2	protein_coding	289	367	221	572
ENSMUSG00000004263	Atn1	protein_coding	236	297	380	356
ENSMUSG00000004264	Phb2	protein_coding	4599	6178	6327	6409
ENSMUSG00000004266	Ptpn6	protein_coding	512	729	583	933
ENSMUSG00000004267	Eno2	protein_coding	5	6	0	7
ENSMUSG00000004268	Emg1	protein_coding	1595	2392	3197	2507
ENSMUSG00000004270	Lpcat3	protein_coding	2627	2991	2918	3253
ENSMUSG00000004285	Atp6v1f	protein_coding	1900	3183	3877	3806
ENSMUSG00000004317	Clcn5	protein_coding	1921	1445	875	2603
ENSMUSG00000004319	Clcn3	protein_coding	2833	2942	2375	3811
ENSMUSG00000004328	Hif3a	protein_coding	23	22	120	45
ENSMUSG00000004356	Utp20	protein_coding	1370	2332	480	3024
ENSMUSG00000004364	Cul3	protein_coding	2974	3745	3654	5904
ENSMUSG00000004371	Il11	protein_coding	4	19	17	34
ENSMUSG00000004383	Large1	protein_coding	565	742	545	1332
ENSMUSG00000004393	Ddx56	protein_coding	1227	1632	1479	1799
ENSMUSG00000004394	Tmed4	protein_coding	3129	3248	3473	3440
ENSMUSG00000004446	Bid	protein_coding	1090	1670	863	2350
ENSMUSG00000004451	Ralb	protein_coding	1823	2051	2710	3387
ENSMUSG00000004455	Ppp1cc	protein_coding	2552	3274	2791	3611
ENSMUSG00000004460	Dnajb11	protein_coding	3208	3454	3484	4017
ENSMUSG00000004462	Tbccd1	protein_coding	294	393	249	431
ENSMUSG00000004473	Clec11a	protein_coding	19	35	37	36
ENSMUSG00000004500	Zfp324	protein_coding	331	335	196	314
ENSMUSG00000004508	Gab2	protein_coding	219	411	195	777
ENSMUSG00000004530	Coro1c	protein_coding	2646	2788	2581	3765
ENSMUSG00000004535	Tax1bp1	protein_coding	4397	6174	5346	8203
ENSMUSG00000004540	Psg17	protein_coding	5	4	8	16
ENSMUSG00000004552	Ctse	protein_coding	9364	10915	19258	21975
ENSMUSG00000004558	Ndrg2	protein_coding	56	86	117	99
ENSMUSG00000004561	Mettl17	protein_coding	425	604	392	595
ENSMUSG00000004562	Arhgef40	protein_coding	2491	2270	2314	4158
ENSMUSG00000004565	Pnpla6	protein_coding	1842	1866	1079	2659
ENSMUSG00000004567	Mcoln1	protein_coding	642	894	598	1475
ENSMUSG00000004568	Arhgef18	protein_coding	1378	1495	1063	2443
ENSMUSG00000004591	Pkn2	protein_coding	1693	1952	1307	2908
ENSMUSG00000004610	Etfb	protein_coding	593	807	2601	791
ENSMUSG00000004626	Stxbp2	protein_coding	4533	5352	7796	6773
ENSMUSG00000004631	Sgce	protein_coding	36	88	123	223
ENSMUSG00000004633	Chn2	protein_coding	1284	1135	1853	1430
ENSMUSG00000004637	Wwox	protein_coding	295	377	320	506
ENSMUSG00000004642	Slbp	protein_coding	1312	1587	1328	1541
ENSMUSG00000004655	Aqp1	protein_coding	2	2	2	7
ENSMUSG00000004661	Arid3b	protein_coding	74	77	80	157
ENSMUSG00000004665	Cnn2	protein_coding	5080	8499	10720	12162
ENSMUSG00000004667	Polr2e	protein_coding	2926	3557	5181	4065
ENSMUSG00000004677	Myo9b	protein_coding	1733	1967	1115	3395
ENSMUSG00000004748	Mtfp1	protein_coding	137	53	201	52
ENSMUSG00000004768	Rab23	protein_coding	294	407	202	625
ENSMUSG00000004771	Rab11a	protein_coding	3812	5293	10036	6422
ENSMUSG00000004788	Eif2b2	protein_coding	2242	3054	3642	3335
ENSMUSG00000004789	Dlst	protein_coding	7144	6069	7069	7014
ENSMUSG00000004791	Pgf	protein_coding	35	82	1100	417
ENSMUSG00000004798	Ulk2	protein_coding	662	888	554	1236
ENSMUSG00000004815	Dgkq	protein_coding	458	480	240	750
ENSMUSG00000004837	Grap	protein_coding	8	4	5	8
ENSMUSG00000004843	Chmp2b	protein_coding	4864	5078	9000	5809
ENSMUSG00000004846	Plod3	protein_coding	1478	2088	1326	2360
ENSMUSG00000004849	Ap1s1	protein_coding	3774	4748	6837	5639
ENSMUSG00000004864	Mapk13	protein_coding	1389	2097	2646	2644
ENSMUSG00000004865	Srpk1	protein_coding	2540	3090	2087	3964
ENSMUSG00000004880	Lbr	protein_coding	1860	1947	1828	2265
ENSMUSG00000004885	Crabp2	protein_coding	1	15	4	30
ENSMUSG00000004891	Nes	protein_coding	783	2366	664	3731
ENSMUSG00000004895	Prcc	protein_coding	1215	1861	1793	2017
ENSMUSG00000004896	Rrnad1	protein_coding	285	435	473	670
ENSMUSG00000004897	Hdgf	protein_coding	14354	17723	19366	19913
ENSMUSG00000004929	Thop1	protein_coding	2785	3095	2640	3283
ENSMUSG00000004931	Apba3	protein_coding	512	805	660	1010
ENSMUSG00000004933	Matk	protein_coding	1	1	13	20
ENSMUSG00000004934	Pias4	protein_coding	555	1123	1487	1483
ENSMUSG00000004936	Map2k1	protein_coding	3454	3526	4958	4618
ENSMUSG00000004937	Sgta	protein_coding	2205	2929	2183	3641
ENSMUSG00000004945	Tmem242	protein_coding	869	1243	1406	1236
ENSMUSG00000004947	Dtx2	protein_coding	351	436	302	493
ENSMUSG00000004951	Hspb1	protein_coding	258	390	705	485
ENSMUSG00000004952	Rasa4	protein_coding	271	159	884	174
ENSMUSG00000004961	Syt5	protein_coding	9	109	38	27
ENSMUSG00000004980	Hnrnpa2b1	protein_coding	24625	30095	22537	33459
ENSMUSG00000004994	Ccdc130	protein_coding	166	259	265	329
ENSMUSG00000004996	Mri1	protein_coding	464	713	764	801
ENSMUSG00000005034	Prkacb	protein_coding	978	1343	735	1725
ENSMUSG00000005043	Sgsh	protein_coding	227	307	234	504
ENSMUSG00000005045	Chd5	protein_coding	2	13	22	77
ENSMUSG00000005054	Cstb	protein_coding	2630	5102	6256	6048
ENSMUSG00000005057	Sh2b2	protein_coding	10	12	5	26
ENSMUSG00000005069	Pex5	protein_coding	792	1110	810	1304
ENSMUSG00000005078	Jkamp	protein_coding	878	1498	1537	1575
ENSMUSG00000005087	Cd44	protein_coding	854	2827	1542	6671
ENSMUSG00000005089	Slc1a2	protein_coding	0	5	3	17
ENSMUSG00000005102	Eif2ak4	protein_coding	476	518	258	827
ENSMUSG00000005103	Wdr1	protein_coding	7867	8621	9796	12614
ENSMUSG00000005107	Slc2a9	protein_coding	188	178	90	219
ENSMUSG00000005125	Ndrg1	protein_coding	718	1797	12930	4264
ENSMUSG00000005142	Man2b1	protein_coding	1809	1931	1020	2818
ENSMUSG00000005148	Klf5	protein_coding	3758	5628	5677	6379
ENSMUSG00000005150	Wdr83	protein_coding	700	830	1067	874
ENSMUSG00000005161	Prdx2	protein_coding	6693	13399	17038	16208
ENSMUSG00000005198	Polr2a	protein_coding	4150	4606	1499	6552
ENSMUSG00000005204	Senp3	protein_coding	1892	2520	1357	3224
ENSMUSG00000005225	Plekha8	protein_coding	548	509	678	735
ENSMUSG00000005233	Spc25	protein_coding	635	753	483	612
ENSMUSG00000005237	Dnah2	protein_coding	18	35	19	60
ENSMUSG00000005251	Ripk4	protein_coding	2523	3833	3059	4677
ENSMUSG00000005262	Ufd1	protein_coding	1166	1721	2030	2096
ENSMUSG00000005267	Zfp287	protein_coding	36	57	10	65
ENSMUSG00000005299	Letm1	protein_coding	2367	2413	2065	2913
ENSMUSG00000005312	Ubqln1	protein_coding	4233	5246	4237	7062
ENSMUSG00000005354	Txn2	protein_coding	2319	2874	3311	3432
ENSMUSG00000005355	Casp14	protein_coding	0	1	0	12
ENSMUSG00000005362	Crbn	protein_coding	756	1130	876	1240
ENSMUSG00000005364	Il5ra	protein_coding	202	77	75	74
ENSMUSG00000005370	Msh6	protein_coding	1969	2916	1526	3468
ENSMUSG00000005371	Fbxo11	protein_coding	1593	1958	1554	2785
ENSMUSG00000005373	Mlxipl	protein_coding	62	24	34	43
ENSMUSG00000005374	Tbl2	protein_coding	855	785	579	837
ENSMUSG00000005378	Bud23	protein_coding	799	1053	1084	1121
ENSMUSG00000005397	Nid1	protein_coding	52	49	30	57
ENSMUSG00000005410	Mcm5	protein_coding	2570	3129	1258	2625
ENSMUSG00000005413	Hmox1	protein_coding	479	728	2303	1680
ENSMUSG00000005417	Mprip	protein_coding	8134	8121	6462	12298
ENSMUSG00000005442	Cic	protein_coding	1696	2224	1265	3645
ENSMUSG00000005447	Pafah1b3	protein_coding	2182	2976	6367	3280
ENSMUSG00000005469	Prkaca	protein_coding	1407	1815	1751	2317
ENSMUSG00000005470	Asf1b	protein_coding	795	881	466	711
ENSMUSG00000005481	Ddx39a	protein_coding	2446	2910	2750	3539
ENSMUSG00000005483	Dnajb1	protein_coding	1092	1468	1411	1886
ENSMUSG00000005501	Usp40	protein_coding	751	792	632	1167
ENSMUSG00000005505	Kbtbd4	protein_coding	451	639	325	694
ENSMUSG00000005506	Celf1	protein_coding	3507	4091	3345	6239
ENSMUSG00000005510	Ndufs3	protein_coding	1381	2130	3082	2215
ENSMUSG00000005514	Por	protein_coding	5232	6613	7815	8043
ENSMUSG00000005533	Igf1r	protein_coding	363	864	410	1566
ENSMUSG00000005534	Insr	protein_coding	820	919	572	1364
ENSMUSG00000005540	Fcer2a	protein_coding	1	1	2	7
ENSMUSG00000005553	Atp4a	protein_coding	15	73	17	62
ENSMUSG00000005566	Trim28	protein_coding	7861	11851	5630	13130
ENSMUSG00000005575	Ube2m	protein_coding	3543	4576	5730	4961
ENSMUSG00000005580	Adcy9	protein_coding	130	43	26	70
ENSMUSG00000005609	Ctr9	protein_coding	1442	1946	1229	2456
ENSMUSG00000005610	Eif4g2	protein_coding	24062	29392	19056	39469
ENSMUSG00000005611	Irag1	protein_coding	7	0	4	3
ENSMUSG00000005615	Pcyt1a	protein_coding	1693	1256	1095	1753
ENSMUSG00000005621	Zfp592	protein_coding	621	733	390	1009
ENSMUSG00000005625	Psmd4	protein_coding	2916	4675	5751	5455
ENSMUSG00000005628	Tmod4	protein_coding	7	13	15	14
ENSMUSG00000005656	Snx6	protein_coding	4131	5658	4809	6244
ENSMUSG00000005667	Mthfd2	protein_coding	1078	1101	2409	1920
ENSMUSG00000005674	Tomm40l	protein_coding	838	1081	1663	1387
ENSMUSG00000005677	Nr1i3	protein_coding	5	1	10	1
ENSMUSG00000005681	Apoa2	protein_coding	19	21	31	27
ENSMUSG00000005682	Pan2	protein_coding	626	852	545	1138
ENSMUSG00000005683	Cs	protein_coding	6722	8268	6176	10018
ENSMUSG00000005686	Ampd3	protein_coding	157	115	88	198
ENSMUSG00000005687	Bcas2	protein_coding	1790	2842	3643	3223
ENSMUSG00000005698	Ctcf	protein_coding	2214	2686	1477	3328
ENSMUSG00000005699	Pard6a	protein_coding	106	172	182	155
ENSMUSG00000005705	Agrp	protein_coding	2	1	6	2
ENSMUSG00000005718	Tfap4	protein_coding	195	267	141	349
ENSMUSG00000005732	Ranbp1	protein_coding	3568	5844	5209	5741
ENSMUSG00000005774	Rfx5	protein_coding	567	719	246	965
ENSMUSG00000005779	Psmb4	protein_coding	4279	6968	10329	6498
ENSMUSG00000005802	Slc30a4	protein_coding	1424	1323	1557	1817
ENSMUSG00000005803	Sqor	protein_coding	3216	1946	6104	2022
ENSMUSG00000005804	Bloc1s6	protein_coding	1055	1373	1514	1878
ENSMUSG00000005813	Metap1	protein_coding	1762	2070	1842	2615
ENSMUSG00000005823	Gpr108	protein_coding	1168	1712	1876	2241
ENSMUSG00000005836	Gata6	protein_coding	1835	1991	1776	2172
ENSMUSG00000005846	Rsl1d1	protein_coding	3736	5461	4353	5891
ENSMUSG00000005871	Apc	protein_coding	2561	2198	1194	3507
ENSMUSG00000005873	Reep5	protein_coding	2233	2735	4705	3369
ENSMUSG00000005881	Ergic3	protein_coding	2472	3892	4074	4693
ENSMUSG00000005882	Uqcc1	protein_coding	858	1122	1062	1216
ENSMUSG00000005883	Spo11	protein_coding	13	8	13	14
ENSMUSG00000005886	Ncoa2	protein_coding	903	984	648	1671
ENSMUSG00000005893	Nr2c2	protein_coding	960	1023	552	1733
ENSMUSG00000005897	Nr2c1	protein_coding	728	1016	533	1411
ENSMUSG00000005899	Smpd4	protein_coding	766	918	420	1167
ENSMUSG00000005907	Pex1	protein_coding	441	406	347	650
ENSMUSG00000005917	Otx1	protein_coding	6	16	7	20
ENSMUSG00000005936	Kctd20	protein_coding	967	1393	860	2088
ENSMUSG00000005949	Ctns	protein_coding	197	222	171	481
ENSMUSG00000005951	Shpk	protein_coding	86	80	123	131
ENSMUSG00000005958	Ephb3	protein_coding	973	1720	1124	2603
ENSMUSG00000005968	Tuft1	protein_coding	1907	3044	2830	3841
ENSMUSG00000005980	Dnase1	protein_coding	9	2	3	4
ENSMUSG00000005981	Trap1	protein_coding	2238	3008	2078	3450
ENSMUSG00000005982	Naa60	protein_coding	848	932	714	1291
ENSMUSG00000005983	1700037C18Rik	protein_coding	49	109	186	136
ENSMUSG00000005986	Ankrd13d	protein_coding	90	205	125	279
ENSMUSG00000006005	Tpr	protein_coding	5448	6306	4169	9405
ENSMUSG00000006010	Odr4	protein_coding	881	975	1315	1343
ENSMUSG00000006014	Prg4	protein_coding	0	1	7	2
ENSMUSG00000006019	Dhx34	protein_coding	346	540	358	824
ENSMUSG00000006021	Kptn	protein_coding	312	413	389	481
ENSMUSG00000006024	Napa	protein_coding	2127	2868	3428	4338
ENSMUSG00000006050	Sra1	protein_coding	1503	1913	3952	2200
ENSMUSG00000006057	Atp5g1	protein_coding	1662	2281	3025	2231
ENSMUSG00000006058	Snf8	protein_coding	968	1340	2189	1587
ENSMUSG00000006095	Tbcb	protein_coding	1172	1779	3043	2044
ENSMUSG00000006127	Inpp5k	protein_coding	522	715	778	1087
ENSMUSG00000006134	Crkl	protein_coding	1154	1353	866	1924
ENSMUSG00000006143	Upk3bl	protein_coding	101	145	333	233
ENSMUSG00000006154	Eps8l1	protein_coding	835	915	669	1457
ENSMUSG00000006169	Clint1	protein_coding	5149	5896	5372	6892
ENSMUSG00000006179	Prss16	protein_coding	111	144	96	125
ENSMUSG00000006191	Cdkal1	protein_coding	310	427	221	508
ENSMUSG00000006205	Htra1	protein_coding	32	238	98	605
ENSMUSG00000006215	Zbtb17	protein_coding	635	989	739	1131
ENSMUSG00000006218	Fam131c	protein_coding	46	74	99	54
ENSMUSG00000006219	Fblim1	protein_coding	860	1112	1063	2764
ENSMUSG00000006235	Epor	protein_coding	164	324	144	127
ENSMUSG00000006241	Ccdc159	protein_coding	67	67	106	87
ENSMUSG00000006262	Mob1b	protein_coding	2021	2453	2528	3095
ENSMUSG00000006269	Atp6v1b1	protein_coding	0	25	0	16
ENSMUSG00000006273	Atp6v1b2	protein_coding	2678	2661	3352	4097
ENSMUSG00000006276	Eps15l1	protein_coding	1134	1449	800	1982
ENSMUSG00000006281	Tep1	protein_coding	1075	1078	579	1694
ENSMUSG00000006288	Ttc5	protein_coding	1338	2039	1821	2222
ENSMUSG00000006289	Osgep	protein_coding	626	984	886	950
ENSMUSG00000006299	Aamp	protein_coding	3893	6128	10475	7476
ENSMUSG00000006301	Tmbim1	protein_coding	8721	6316	12826	8032
ENSMUSG00000006304	Arpc2	protein_coding	12510	13105	33682	19299
ENSMUSG00000006307	Kmt2b	protein_coding	1425	1522	809	2538
ENSMUSG00000006310	Zbtb32	protein_coding	168	147	197	103
ENSMUSG00000006313	Upk1a	protein_coding	12	16	18	11
ENSMUSG00000006315	Tmem147	protein_coding	2098	3122	3031	3110
ENSMUSG00000006333	Rps9	protein_coding	24777	40688	67473	38066
ENSMUSG00000006335	Tfpt	protein_coding	292	417	517	485
ENSMUSG00000006342	Susd2	protein_coding	3	15	1	17
ENSMUSG00000006345	Ggt1	protein_coding	0	5	1	6
ENSMUSG00000006356	Crip2	protein_coding	12205	17338	16093	18904
ENSMUSG00000006360	Crip1	protein_coding	6780	3492	30589	3032
ENSMUSG00000006362	Cbfa2t3	protein_coding	55	52	101	137
ENSMUSG00000006369	Fbln1	protein_coding	64	46	8	25
ENSMUSG00000006373	Pgrmc1	protein_coding	2731	3206	3700	3360
ENSMUSG00000006378	Gcat	protein_coding	193	182	225	142
ENSMUSG00000006390	Elovl1	protein_coding	2149	2083	2497	2411
ENSMUSG00000006392	Med8	protein_coding	1019	1342	1911	1584
ENSMUSG00000006395	Hyi	protein_coding	97	182	316	276
ENSMUSG00000006398	Cdc20	protein_coding	2274	2354	1504	1851
ENSMUSG00000006403	Adamts4	protein_coding	2	23	15	36
ENSMUSG00000006411	Nectin4	protein_coding	621	1038	882	1617
ENSMUSG00000006412	Pfdn2	protein_coding	1864	3035	4032	3731
ENSMUSG00000006418	Rnf114	protein_coding	1489	2333	2443	2747
ENSMUSG00000006423	Steep1	protein_coding	1045	1278	860	1839
ENSMUSG00000006435	Neurl1a	protein_coding	97	292	195	712
ENSMUSG00000006442	Srm	protein_coding	1247	1428	784	1462
ENSMUSG00000006445	Epha2	protein_coding	12137	9634	8251	13479
ENSMUSG00000006456	Rbm14	protein_coding	1046	1312	881	1478
ENSMUSG00000006463	Zdhhc24	protein_coding	220	311	344	509
ENSMUSG00000006464	Bbs1	protein_coding	74	164	62	232
ENSMUSG00000006471	Ndor1	protein_coding	197	274	107	493
ENSMUSG00000006476	Nsmf	protein_coding	815	1285	1276	2003
ENSMUSG00000006494	Pdk1	protein_coding	1905	2621	4160	2845
ENSMUSG00000006498	Ptbp1	protein_coding	10175	13376	8156	17132
ENSMUSG00000006517	Mvd	protein_coding	1382	1223	2716	1039
ENSMUSG00000006526	Stimate	protein_coding	553	790	734	836
ENSMUSG00000006527	Sfmbt1	protein_coding	732	820	368	893
ENSMUSG00000006529	Itih1	protein_coding	0	6	0	1
ENSMUSG00000006538	Ihh	protein_coding	431	125	363	106
ENSMUSG00000006567	Atp7b	protein_coding	420	627	258	571
ENSMUSG00000006574	Slc4a1	protein_coding	0	1	0	7
ENSMUSG00000006575	Rundc3a	protein_coding	15	38	27	63
ENSMUSG00000006576	Slc4a3	protein_coding	132	238	91	601
ENSMUSG00000006585	Cdt1	protein_coding	752	776	657	819
ENSMUSG00000006587	Snai3	protein_coding	103	83	108	66
ENSMUSG00000006589	Aprt	protein_coding	4330	4379	8803	4885
ENSMUSG00000006599	Gtf2h1	protein_coding	1678	2022	2274	2554
ENSMUSG00000006611	Hfe	protein_coding	3	6	10	9
ENSMUSG00000006638	Abhd1	protein_coding	23	34	28	51
ENSMUSG00000006641	Slc5a6	protein_coding	176	198	88	313
ENSMUSG00000006642	Tcf23	protein_coding	108	1	205	6
ENSMUSG00000006651	Aplp1	protein_coding	78	194	165	274
ENSMUSG00000006673	Qrich1	protein_coding	1882	2418	1743	3167
ENSMUSG00000006675	P4htm	protein_coding	3	16	0	10
ENSMUSG00000006676	Usp19	protein_coding	3068	4003	1825	5312
ENSMUSG00000006678	Pola1	protein_coding	936	1116	361	1140
ENSMUSG00000006699	Cdc42	protein_coding	9693	12408	14946	14864
ENSMUSG00000006705	Pknox1	protein_coding	350	427	273	519
ENSMUSG00000006711	D130043K22Rik	protein_coding	0	1	2	6
ENSMUSG00000006715	Gmnn	protein_coding	769	1011	1135	846
ENSMUSG00000006717	Acot13	protein_coding	380	636	929	771
ENSMUSG00000006720	Zfp184	protein_coding	112	165	42	195
ENSMUSG00000006724	Cyp27b1	protein_coding	2	3	0	6
ENSMUSG00000006728	Cdk4	protein_coding	6155	12553	7857	13563
ENSMUSG00000006731	B4galnt1	protein_coding	5350	3644	5477	4269
ENSMUSG00000006732	Mettl1	protein_coding	487	868	690	783
ENSMUSG00000006736	Tspan31	protein_coding	2881	4046	3626	3966
ENSMUSG00000006740	Kif5b	protein_coding	7557	8812	8596	12325
ENSMUSG00000006763	Saal1	protein_coding	381	601	517	582
ENSMUSG00000006764	Tph2	protein_coding	28	39	14	35
ENSMUSG00000006777	Krt23	protein_coding	3740	3266	6907	5010
ENSMUSG00000006782	Cnp	protein_coding	1177	1721	1331	1899
ENSMUSG00000006784	Odad4	protein_coding	61	204	77	234
ENSMUSG00000006800	Sulf2	protein_coding	4818	5357	1785	5995
ENSMUSG00000006818	Sod2	protein_coding	1277	1467	2191	1677
ENSMUSG00000006850	Tmco6	protein_coding	388	519	508	601
ENSMUSG00000006906	Stambp	protein_coding	579	710	768	888
ENSMUSG00000006920	Ezh1	protein_coding	587	678	695	1263
ENSMUSG00000006930	Hap1	protein_coding	386	836	166	952
ENSMUSG00000006931	P3h4	protein_coding	534	804	848	900
ENSMUSG00000006932	Ctnnb1	protein_coding	48464	57243	68250	80191
ENSMUSG00000006941	Eif1b	protein_coding	611	833	1242	912
ENSMUSG00000006998	Psmd2	protein_coding	8868	10797	7647	13629
ENSMUSG00000007021	Syngr3	protein_coding	2	2	2	7
ENSMUSG00000007029	Vars	protein_coding	4264	5211	2484	6113
ENSMUSG00000007030	Vwa7	protein_coding	132	136	294	343
ENSMUSG00000007034	Slc44a4	protein_coding	4550	4234	7314	4459
ENSMUSG00000007035	Msh5	protein_coding	159	150	305	231
ENSMUSG00000007036	Abhd16a	protein_coding	769	1208	1327	1502
ENSMUSG00000007038	Neu1	protein_coding	2613	3033	3550	4223
ENSMUSG00000007039	Ddah2	protein_coding	49	72	158	137
ENSMUSG00000007041	Clic1	protein_coding	11842	18869	30812	23230
ENSMUSG00000007050	Lsm2	protein_coding	883	1169	1261	1322
ENSMUSG00000007080	Pole	protein_coding	736	812	208	1036
ENSMUSG00000007097	Atp1a2	protein_coding	7	5	25	39
ENSMUSG00000007122	Casq1	protein_coding	0	2	3	11
ENSMUSG00000007207	Stx1a	protein_coding	26	92	64	197
ENSMUSG00000007216	Zfp775	protein_coding	1	6	1	4
ENSMUSG00000007338	Mrpl49	protein_coding	1049	1334	1420	1679
ENSMUSG00000007379	Dennd2c	protein_coding	201	275	139	426
ENSMUSG00000007411	Mark3	protein_coding	3555	4280	4038	5158
ENSMUSG00000007415	Gatad1	protein_coding	2286	2945	3354	3731
ENSMUSG00000007458	M6pr	protein_coding	5751	8130	6943	9458
ENSMUSG00000007476	Lrrc8a	protein_coding	408	595	482	718
ENSMUSG00000007564	Ppp2r1a	protein_coding	4697	6260	5343	8313
ENSMUSG00000007570	Fance	protein_coding	390	602	437	696
ENSMUSG00000007589	Tinf2	protein_coding	800	852	753	1083
ENSMUSG00000007591	Tssk4	protein_coding	19	24	32	58
ENSMUSG00000007594	Hapln4	protein_coding	20	15	5	17
ENSMUSG00000007603	Dus3l	protein_coding	619	863	541	1059
ENSMUSG00000007610	Gtpbp3	protein_coding	453	593	526	749
ENSMUSG00000007613	Tgfbr1	protein_coding	1100	1517	619	2133
ENSMUSG00000007617	Homer1	protein_coding	497	635	487	875
ENSMUSG00000007646	Rad51c	protein_coding	127	121	105	84
ENSMUSG00000007655	Cav1	protein_coding	1629	2607	865	2560
ENSMUSG00000007656	Arpp19	protein_coding	2271	3640	4938	4255
ENSMUSG00000007659	Bcl2l1	protein_coding	4501	6114	5409	7916
ENSMUSG00000007670	Khsrp	protein_coding	2116	2565	1346	2972
ENSMUSG00000007721	Ccdc124	protein_coding	1512	2067	2850	2371
ENSMUSG00000007739	Cct4	protein_coding	6674	10014	9784	10936
ENSMUSG00000007777	0610009B22Rik	protein_coding	515	779	1079	792
ENSMUSG00000007783	Cpt1c	protein_coding	0	2	6	3
ENSMUSG00000007812	Zfp655	protein_coding	485	752	730	1282
ENSMUSG00000007815	Rhoa	protein_coding	10219	12000	19035	16637
ENSMUSG00000007817	Zmiz1	protein_coding	2494	2436	1139	3824
ENSMUSG00000007827	Ankrd26	protein_coding	279	357	167	481
ENSMUSG00000007833	Aldh16a1	protein_coding	1106	1400	1315	1631
ENSMUSG00000007836	Hnrnpa0	protein_coding	5840	9804	9177	10782
ENSMUSG00000007837	Prrg2	protein_coding	552	706	981	869
ENSMUSG00000007850	Hnrnph1	protein_coding	8688	10644	8472	12018
ENSMUSG00000007867	Ift43	protein_coding	770	1407	1606	1519
ENSMUSG00000007872	Id3	protein_coding	851	471	3438	583
ENSMUSG00000007880	Arid1a	protein_coding	2949	2947	1699	4056
ENSMUSG00000007888	Crlf1	protein_coding	73	196	163	386
ENSMUSG00000007891	Ctsd	protein_coding	12921	23761	30900	34879
ENSMUSG00000007892	Rplp1	protein_coding	24658	38170	64563	37708
ENSMUSG00000007908	Hmgcll1	protein_coding	567	749	528	974
ENSMUSG00000007950	Abhd8	protein_coding	400	696	486	764
ENSMUSG00000007987	Ift22	protein_coding	580	1106	1038	1303
ENSMUSG00000007989	Fzd3	protein_coding	597	1014	354	958
ENSMUSG00000008028	1700008O03Rik	protein_coding	10	22	9	15
ENSMUSG00000008035	Mid1ip1	protein_coding	4906	6320	6630	9190
ENSMUSG00000008036	Ap2s1	protein_coding	1918	2735	5393	2953
ENSMUSG00000008090	Fgfrl1	protein_coding	145	333	112	451
ENSMUSG00000008129	Brme1	protein_coding	3	15	12	25
ENSMUSG00000008136	Fhl2	protein_coding	2007	2495	4883	3796
ENSMUSG00000008140	Emc10	protein_coding	1636	2675	2166	3077
ENSMUSG00000008153	Clstn3	protein_coding	2	13	5	7
ENSMUSG00000008167	Fbxw9	protein_coding	1966	3388	2992	4075
ENSMUSG00000008193	Spib	protein_coding	16	56	35	73
ENSMUSG00000008200	Fnbp4	protein_coding	1701	2019	1162	2441
ENSMUSG00000008226	Scrn3	protein_coding	320	425	360	550
ENSMUSG00000008301	Phax	protein_coding	1059	1811	1810	1851
ENSMUSG00000008305	Tle1	protein_coding	540	601	354	842
ENSMUSG00000008307	1700109H08Rik	protein_coding	47	35	11	47
ENSMUSG00000008318	Relt	protein_coding	18	49	13	56
ENSMUSG00000008333	Snrpb2	protein_coding	1289	1849	2973	1853
ENSMUSG00000008348	Ubc	protein_coding	2932	4064	7031	4393
ENSMUSG00000008373	Prpf31	protein_coding	1528	2071	1197	2307
ENSMUSG00000008384	Sertad1	protein_coding	837	1204	3050	1233
ENSMUSG00000008393	Carhsp1	protein_coding	2739	4011	4017	5348
ENSMUSG00000008398	Elk3	protein_coding	1821	2533	1924	3518
ENSMUSG00000008429	Herpud2	protein_coding	624	872	848	1276
ENSMUSG00000008435	Rdh13	protein_coding	559	539	411	717
ENSMUSG00000008438	Adam21	protein_coding	3	2	3	9
ENSMUSG00000008450	Nutf2	protein_coding	927	1275	933	1440
ENSMUSG00000008461	Fut1	protein_coding	4	11	29	37
ENSMUSG00000008475	Arpc5	protein_coding	7929	10101	20607	14084
ENSMUSG00000008482	Rnf151	protein_coding	2	11	7	17
ENSMUSG00000008496	Pou2f2	protein_coding	7	12	16	35
ENSMUSG00000008540	Mgst1	protein_coding	397	2818	759	2414
ENSMUSG00000008575	Nfib	protein_coding	2070	4170	3365	5031
ENSMUSG00000008601	Rab25	protein_coding	4376	4774	6928	5697
ENSMUSG00000008604	Ubqln4	protein_coding	2861	3009	2340	4077
ENSMUSG00000008668	Rps18	protein_coding	15428	26957	43977	22553
ENSMUSG00000008682	Rpl10	protein_coding	25540	33233	47024	31126
ENSMUSG00000008683	Rps15a	protein_coding	8564	14419	28140	12066
ENSMUSG00000008690	Ncaph2	protein_coding	2728	3474	2937	4036
ENSMUSG00000008730	Hipk1	protein_coding	2367	2375	1669	3513
ENSMUSG00000008734	Gprc5b	protein_coding	86	252	55	408
ENSMUSG00000008763	Man1a2	protein_coding	2785	2905	1818	3616
ENSMUSG00000008822	Acyp1	protein_coding	235	430	666	445
ENSMUSG00000008855	Hdac5	protein_coding	486	714	917	1413
ENSMUSG00000008859	Rala	protein_coding	2282	3194	5231	3788
ENSMUSG00000008892	Vdac3	protein_coding	3342	4465	4823	4555
ENSMUSG00000008958	Vps72	protein_coding	1426	2081	1685	2374
ENSMUSG00000008976	Gabpa	protein_coding	1423	1508	1550	2106
ENSMUSG00000008999	Bmp7	protein_coding	1118	1330	561	694
ENSMUSG00000009013	Dynll1	protein_coding	5261	7318	12338	7981
ENSMUSG00000009030	Pdcl	protein_coding	1405	1732	1513	1964
ENSMUSG00000009035	Tmem184b	protein_coding	1147	2019	1543	3498
ENSMUSG00000009073	Nf2	protein_coding	2408	2586	1204	3811
ENSMUSG00000009076	Zmat5	protein_coding	296	437	740	436
ENSMUSG00000009079	Ewsr1	protein_coding	5642	7762	6255	9967
ENSMUSG00000009090	Ap1b1	protein_coding	2802	2863	2211	3596
ENSMUSG00000009092	Derl3	protein_coding	1	2	14	19
ENSMUSG00000009108	Gnat2	protein_coding	18	33	23	32
ENSMUSG00000009112	Bcl2l13	protein_coding	1340	1505	916	1831
ENSMUSG00000009145	Dqx1	protein_coding	671	438	787	619
ENSMUSG00000009207	Lnpk	protein_coding	454	478	424	526
ENSMUSG00000009210	Prr29	protein_coding	5	20	36	12
ENSMUSG00000009246	Trpm5	protein_coding	2	9	12	98
ENSMUSG00000009248	Ascl2	protein_coding	5	11	7	25
ENSMUSG00000009291	Pttg1ip	protein_coding	7457	6689	12775	8737
ENSMUSG00000009293	Ube2g2	protein_coding	1437	1799	1376	1974
ENSMUSG00000009376	Met	protein_coding	2552	2444	1513	3359
ENSMUSG00000009378	Slc16a12	protein_coding	630	756	542	883
ENSMUSG00000009406	Elk1	protein_coding	253	353	194	579
ENSMUSG00000009418	Nav1	protein_coding	587	730	295	1413
ENSMUSG00000009470	Tnpo1	protein_coding	4649	5635	2832	8043
ENSMUSG00000009535	Rnmt	protein_coding	1117	1780	1669	2301
ENSMUSG00000009545	Kcnq1	protein_coding	1378	1469	1154	2124
ENSMUSG00000009549	Srp14	protein_coding	1499	2544	4416	2801
ENSMUSG00000009555	Cdk9	protein_coding	1837	2812	2686	3353
ENSMUSG00000009563	Tor2a	protein_coding	906	995	1166	1139
ENSMUSG00000009566	Fpgs	protein_coding	510	695	360	835
ENSMUSG00000009569	Mrtfb	protein_coding	745	894	362	1361
ENSMUSG00000009575	Cbx5	protein_coding	4720	4875	2770	6432
ENSMUSG00000009585	Apobec3	protein_coding	3246	4748	2618	6088
ENSMUSG00000009614	Sardh	protein_coding	524	759	578	862
ENSMUSG00000009621	Vav2	protein_coding	1156	1392	970	2444
ENSMUSG00000009628	Tex15	protein_coding	7	8	0	6
ENSMUSG00000009630	Ppp2cb	protein_coding	3798	5452	6346	6651
ENSMUSG00000009640	Dmap1	protein_coding	367	480	445	595
ENSMUSG00000009647	Mcu	protein_coding	4666	3717	5967	4424
ENSMUSG00000009654	Oit3	protein_coding	12	18	37	44
ENSMUSG00000009681	Bcr	protein_coding	2207	2910	1326	4112
ENSMUSG00000009687	Fxyd5	protein_coding	160	314	391	580
ENSMUSG00000009731	Kcnd1	protein_coding	21	49	60	119
ENSMUSG00000009733	Tfcp2	protein_coding	394	629	380	793
ENSMUSG00000009739	Pou6f1	protein_coding	57	180	81	426
ENSMUSG00000009741	Ubp1	protein_coding	1525	1822	1337	3076
ENSMUSG00000009772	Nuak2	protein_coding	591	876	525	1300
ENSMUSG00000009828	Cilk1	protein_coding	2607	1506	1821	1837
ENSMUSG00000009863	Sdhb	protein_coding	2363	3173	5392	2960
ENSMUSG00000009894	Snap47	protein_coding	737	1404	1208	1704
ENSMUSG00000009905	Kdsr	protein_coding	1115	1617	1098	2364
ENSMUSG00000009907	Vps4b	protein_coding	3750	4360	5906	6468
ENSMUSG00000009927	Rps25	protein_coding	11245	16600	21396	14920
ENSMUSG00000009995	Tafazzin	protein_coding	802	1133	1737	1430
ENSMUSG00000010021	Kif19a	protein_coding	8	46	38	105
ENSMUSG00000010025	Aldh3a2	protein_coding	2922	1923	3368	2474
ENSMUSG00000010044	Zmynd10	protein_coding	4	7	1	5
ENSMUSG00000010045	Tmem115	protein_coding	941	1077	876	1369
ENSMUSG00000010047	Hyal2	protein_coding	1075	1647	1409	1908
ENSMUSG00000010048	Ifrd2	protein_coding	1250	1133	1224	1237
ENSMUSG00000010051	Hyal1	protein_coding	79	148	125	324
ENSMUSG00000010054	Tusc2	protein_coding	812	975	1666	1294
ENSMUSG00000010057	Nprl2	protein_coding	334	439	557	492
ENSMUSG00000010064	Slc38a3	protein_coding	9	4	5	8
ENSMUSG00000010067	Rassf1	protein_coding	603	989	1657	1995
ENSMUSG00000010080	Epn3	protein_coding	3730	3467	7036	5021
ENSMUSG00000010095	Slc3a2	protein_coding	2571	2993	5044	4664
ENSMUSG00000010097	Nxf1	protein_coding	2241	2699	2074	4090
ENSMUSG00000010110	Stx5a	protein_coding	1363	1699	1408	2125
ENSMUSG00000010136	Pifo	protein_coding	45	97	26	64
ENSMUSG00000010154	Spire2	protein_coding	1921	1281	2873	1473
ENSMUSG00000010175	Prox1	protein_coding	35	39	37	174
ENSMUSG00000010277	Bltp2	protein_coding	8845	9117	6184	12405
ENSMUSG00000010290	AI597479	protein_coding	619	772	621	1143
ENSMUSG00000010307	Tmem86a	protein_coding	180	260	192	315
ENSMUSG00000010358	Ifi35	protein_coding	278	624	618	690
ENSMUSG00000010362	Rdm1	protein_coding	232	253	679	306
ENSMUSG00000010376	Nedd8	protein_coding	4083	6268	7121	5415
ENSMUSG00000010392	Gosr1	protein_coding	1024	1248	1142	1860
ENSMUSG00000010406	Mrpl52	protein_coding	1699	2245	4398	1867
ENSMUSG00000010435	Spaca7	protein_coding	28	54	30	60
ENSMUSG00000010453	Kansl3	protein_coding	928	1215	1021	2828
ENSMUSG00000010517	Faf1	protein_coding	1627	2038	2293	2463
ENSMUSG00000010538	Tsacc	protein_coding	24	61	45	79
ENSMUSG00000010554	Mettl16	protein_coding	917	1251	697	1484
ENSMUSG00000010601	Apol7a	protein_coding	167	110	532	169
ENSMUSG00000010607	Pigyl	protein_coding	392	597	955	574
ENSMUSG00000010608	Rbm25	protein_coding	5882	9165	13998	9973
ENSMUSG00000010609	Psen2	protein_coding	560	551	720	719
ENSMUSG00000010651	Acaa1b	protein_coding	18	33	61	32
ENSMUSG00000010660	Plcd1	protein_coding	307	81	281	66
ENSMUSG00000010663	Fads1	protein_coding	2002	2295	1155	2150
ENSMUSG00000010721	Lmbr1	protein_coding	606	658	644	780
ENSMUSG00000010751	Tnfrsf22	protein_coding	543	1103	690	2335
ENSMUSG00000010755	Cars	protein_coding	2138	2778	4759	4836
ENSMUSG00000010760	Phlda2	protein_coding	282	211	593	298
ENSMUSG00000010796	Asz1	protein_coding	2	4	7	6
ENSMUSG00000010830	Kdelr3	protein_coding	150	307	403	374
ENSMUSG00000010911	Apip	protein_coding	240	406	522	512
ENSMUSG00000010914	Pdhx	protein_coding	632	822	938	959
ENSMUSG00000010936	Vac14	protein_coding	1011	1060	656	1674
ENSMUSG00000011096	Akt1s1	protein_coding	1242	1823	1521	2494
ENSMUSG00000011114	Tbrg1	protein_coding	3598	4313	6086	5413
ENSMUSG00000011148	Adssl1	protein_coding	115	436	559	1018
ENSMUSG00000011158	Brf1	protein_coding	1060	1310	990	1793
ENSMUSG00000011179	Odc1	protein_coding	8458	11351	8130	14178
ENSMUSG00000011254	Thg1l	protein_coding	291	479	315	482
ENSMUSG00000011257	Pabpc4	protein_coding	4438	5694	5459	8773
ENSMUSG00000011267	Zfp296	protein_coding	21	62	32	72
ENSMUSG00000011306	Sugp1	protein_coding	823	1262	989	1633
ENSMUSG00000011427	Zfp790	protein_coding	306	388	246	528
ENSMUSG00000011632	Pinlyp	protein_coding	24	64	43	40
ENSMUSG00000011658	Fuz	protein_coding	265	404	356	407
ENSMUSG00000011751	Sptbn4	protein_coding	4	20	9	16
ENSMUSG00000011752	Pgam1	protein_coding	4016	4873	5841	7426
ENSMUSG00000011831	Evi5	protein_coding	1356	1837	1209	2502
ENSMUSG00000011832	Evi5l	protein_coding	187	191	175	226
ENSMUSG00000011837	Snapc2	protein_coding	324	601	601	647
ENSMUSG00000011877	Git1	protein_coding	1555	1944	1281	3311
ENSMUSG00000011884	Gltp	protein_coding	1975	1688	2343	2012
ENSMUSG00000011958	Bnip2	protein_coding	1147	1745	1279	2515
ENSMUSG00000011960	Ccnt1	protein_coding	1183	1648	1202	2174
ENSMUSG00000012017	Scarf2	protein_coding	37	203	13	79
ENSMUSG00000012076	Brms1l	protein_coding	596	803	401	974
ENSMUSG00000012114	Med15	protein_coding	1373	1494	838	2246
ENSMUSG00000012117	Dhdds	protein_coding	1026	1236	1303	1453
ENSMUSG00000012123	Crybg2	protein_coding	52	110	58	86
ENSMUSG00000012126	Ubxn11	protein_coding	46	152	43	157
ENSMUSG00000012187	Mogat1	protein_coding	34	9	9	8
ENSMUSG00000012296	Tjap1	protein_coding	563	707	496	947
ENSMUSG00000012350	Ehf	protein_coding	3559	5548	2445	6217
ENSMUSG00000012405	Rpl15	protein_coding	13414	18365	16904	16090
ENSMUSG00000012422	Tmem167	protein_coding	1604	2091	2308	2251
ENSMUSG00000012428	Steap4	protein_coding	2	23	0	19
ENSMUSG00000012429	Mplkip	protein_coding	513	793	1055	1017
ENSMUSG00000012443	Kif11	protein_coding	1724	1538	868	1360
ENSMUSG00000012483	Rpa3	protein_coding	450	798	810	735
ENSMUSG00000012519	Mlkl	protein_coding	564	575	731	694
ENSMUSG00000012535	Tnpo3	protein_coding	2832	3418	2673	4135
ENSMUSG00000012609	Ttll5	protein_coding	720	843	318	1031
ENSMUSG00000012640	Zfp715	protein_coding	432	583	318	742
ENSMUSG00000012819	Cdh23	protein_coding	0	1	1	11
ENSMUSG00000012848	Rps5	protein_coding	21185	35648	57059	31039
ENSMUSG00000013033	Adgrl1	protein_coding	349	1073	244	1521
ENSMUSG00000013076	Amotl1	protein_coding	892	963	1031	1866
ENSMUSG00000013083	2200002J24Rik	protein_coding	10	16	18	14
ENSMUSG00000013089	Etv5	protein_coding	148	324	71	435
ENSMUSG00000013150	Gfod2	protein_coding	529	855	535	973
ENSMUSG00000013155	Enkd1	protein_coding	212	392	278	516
ENSMUSG00000013160	Atp6v0d1	protein_coding	1502	1958	3017	3247
ENSMUSG00000013236	Ptprs	protein_coding	3092	6365	1397	9850
ENSMUSG00000013275	Slc41a1	protein_coding	670	942	465	1550
ENSMUSG00000013338	Fer1l4	protein_coding	2934	1625	2231	2162
ENSMUSG00000013415	Igf2bp1	protein_coding	786	540	449	768
ENSMUSG00000013419	Zfp651	protein_coding	28	100	48	358
ENSMUSG00000013465	Nelfb	protein_coding	1884	2396	2260	2906
ENSMUSG00000013483	Card14	protein_coding	41	78	42	191
ENSMUSG00000013495	Tmem175	protein_coding	180	231	187	347
ENSMUSG00000013523	Bcas1	protein_coding	6553	1071	9178	691
ENSMUSG00000013539	Tango2	protein_coding	462	415	538	529
ENSMUSG00000013584	Aldh1a2	protein_coding	8	11	11	19
ENSMUSG00000013593	Ndufs2	protein_coding	5014	6925	10156	7969
ENSMUSG00000013622	Atraid	protein_coding	543	835	1591	1038
ENSMUSG00000013629	Cad	protein_coding	2213	2858	533	3184
ENSMUSG00000013643	Lypd8	protein_coding	415	163	2130	159
ENSMUSG00000013646	Sh3bp5l	protein_coding	759	921	716	1223
ENSMUSG00000013662	Atad1	protein_coding	2557	3436	2780	4412
ENSMUSG00000013663	Pten	protein_coding	2239	3022	1973	4761
ENSMUSG00000013698	Pea15a	protein_coding	1815	4345	6148	10814
ENSMUSG00000013701	Timm23	protein_coding	1846	2310	2023	2253
ENSMUSG00000013736	Trnt1	protein_coding	1696	2005	1547	2171
ENSMUSG00000013766	Ly6g6e	protein_coding	82	49	252	64
ENSMUSG00000013787	Ehmt2	protein_coding	4748	5664	3633	7329
ENSMUSG00000013822	Elof1	protein_coding	1223	1908	2195	1988
ENSMUSG00000013833	Med16	protein_coding	783	1107	614	1341
ENSMUSG00000013846	St3gal1	protein_coding	1151	1088	496	1396
ENSMUSG00000013858	Tmem259	protein_coding	2409	3218	3383	4027
ENSMUSG00000013878	Rnf170	protein_coding	441	548	514	746
ENSMUSG00000013973	Dedd	protein_coding	737	994	1274	1433
ENSMUSG00000013997	Nit1	protein_coding	1518	1629	3484	2242
ENSMUSG00000014039	Prdm15	protein_coding	387	495	191	633
ENSMUSG00000014074	Rnf168	protein_coding	977	1329	1250	1470
ENSMUSG00000014075	Dynlt2b	protein_coding	142	300	296	321
ENSMUSG00000014077	Chp1	protein_coding	4487	3862	5050	4453
ENSMUSG00000014158	Trpv4	protein_coding	178	566	102	356
ENSMUSG00000014164	Klhl3	protein_coding	1	4	14	5
ENSMUSG00000014177	Tvp23b	protein_coding	1164	1565	2241	1602
ENSMUSG00000014195	Dnajc7	protein_coding	2993	4582	4465	5772
ENSMUSG00000014226	Cacybp	protein_coding	2236	3716	3150	3562
ENSMUSG00000014232	Cluap1	protein_coding	302	624	504	637
ENSMUSG00000014243	Zswim7	protein_coding	65	114	172	125
ENSMUSG00000014245	Pigl	protein_coding	218	244	142	272
ENSMUSG00000014294	Ndufa2	protein_coding	1407	2416	5771	2066
ENSMUSG00000014301	Pam16	protein_coding	291	470	676	441
ENSMUSG00000014303	Glis2	protein_coding	1206	1136	731	2105
ENSMUSG00000014313	Cox6c	protein_coding	2652	3965	5715	3739
ENSMUSG00000014329	Bicc1	protein_coding	3155	6717	2649	6188
ENSMUSG00000014349	Ube2z	protein_coding	3166	4185	3001	5425
ENSMUSG00000014353	Tmem87b	protein_coding	965	1076	905	1544
ENSMUSG00000014355	Anapc1	protein_coding	3463	3164	1424	4522
ENSMUSG00000014361	Mertk	protein_coding	1	1	0	7
ENSMUSG00000014402	Tsg101	protein_coding	2618	3659	5253	4575
ENSMUSG00000014418	Hps5	protein_coding	499	534	427	826
ENSMUSG00000014426	Map3k4	protein_coding	690	775	430	1029
ENSMUSG00000014444	Piezo1	protein_coding	1875	2471	867	4288
ENSMUSG00000014453	Blk	protein_coding	9	60	42	482
ENSMUSG00000014470	Rnf166	protein_coding	410	524	782	680
ENSMUSG00000014496	Ankrd28	protein_coding	1983	2359	1284	3554
ENSMUSG00000014498	Ankrd52	protein_coding	1768	1831	379	2721
ENSMUSG00000014504	Srp19	protein_coding	1037	1506	1781	1349
ENSMUSG00000014547	Wdfy2	protein_coding	513	540	283	724
ENSMUSG00000014550	Rbsn	protein_coding	544	587	391	862
ENSMUSG00000014551	Mrps25	protein_coding	882	1218	1185	1254
ENSMUSG00000014554	Dguok	protein_coding	245	398	597	565
ENSMUSG00000014592	Camta1	protein_coding	69	112	161	128
ENSMUSG00000014599	Csf1	protein_coding	154	544	112	1154
ENSMUSG00000014601	Strip1	protein_coding	1269	1512	1605	2167
ENSMUSG00000014602	Kif1a	protein_coding	15	44	9	143
ENSMUSG00000014606	Slc25a11	protein_coding	1965	2594	3823	3074
ENSMUSG00000014633	Cmc2	protein_coding	289	317	490	220
ENSMUSG00000014668	Chfr	protein_coding	1473	1838	1655	2157
ENSMUSG00000014725	Adam28	protein_coding	2354	1470	2418	1127
ENSMUSG00000014748	Tex261	protein_coding	2159	2790	3089	3501
ENSMUSG00000014763	Fam120b	protein_coding	1612	1874	1386	2322
ENSMUSG00000014767	Tbp	protein_coding	386	544	440	694
ENSMUSG00000014769	Psmb1	protein_coding	4110	6294	10454	6297
ENSMUSG00000014771	Pdcd2	protein_coding	663	1028	1321	1271
ENSMUSG00000014773	Dll1	protein_coding	83	104	142	239
ENSMUSG00000014776	Nol3	protein_coding	24	43	47	28
ENSMUSG00000014778	Fhod1	protein_coding	406	490	313	883
ENSMUSG00000014782	Plekhg4	protein_coding	2	1	0	7
ENSMUSG00000014786	Slc9a5	protein_coding	32	62	19	111
ENSMUSG00000014791	Elmo3	protein_coding	1149	1500	2116	1875
ENSMUSG00000014813	Stc1	protein_coding	324	512	485	1291
ENSMUSG00000014837	Matcap1	protein_coding	157	273	202	405
ENSMUSG00000014846	Tppp3	protein_coding	3	23	8	20
ENSMUSG00000014850	Msh3	protein_coding	415	563	308	662
ENSMUSG00000014856	Tmem208	protein_coding	605	1000	1315	1059
ENSMUSG00000014859	E2f4	protein_coding	1402	1599	1425	2248
ENSMUSG00000014867	Surf4	protein_coding	7657	7652	7027	8246
ENSMUSG00000014873	Surf2	protein_coding	351	570	418	781
ENSMUSG00000014905	Dnajb9	protein_coding	2129	2071	3271	2008
ENSMUSG00000014907	Naf1	protein_coding	468	584	336	816
ENSMUSG00000014932	Yes1	protein_coding	1081	1206	1080	1621
ENSMUSG00000014956	Ppp1cb	protein_coding	5507	8388	9561	10889
ENSMUSG00000014959	Gorasp2	protein_coding	3548	4040	3296	4645
ENSMUSG00000014980	Tsen15	protein_coding	235	403	396	452
ENSMUSG00000015002	Efr3a	protein_coding	2205	2419	1840	3264
ENSMUSG00000015013	Trappc2l	protein_coding	497	807	1411	977
ENSMUSG00000015016	Acsf3	protein_coding	464	599	578	753
ENSMUSG00000015023	Ddx19a	protein_coding	1388	1946	1518	2745
ENSMUSG00000015027	Galns	protein_coding	910	748	1079	1070
ENSMUSG00000015053	Gata2	protein_coding	0	4	0	12
ENSMUSG00000015083	C8g	protein_coding	20	33	20	31
ENSMUSG00000015085	Entpd2	protein_coding	364	421	583	563
ENSMUSG00000015087	Rabl6	protein_coding	2016	2627	2443	2890
ENSMUSG00000015090	Ptgds	protein_coding	289	26	78	15
ENSMUSG00000015092	Edf1	protein_coding	3504	4564	9836	4878
ENSMUSG00000015093	Clic3	protein_coding	1083	452	1806	382
ENSMUSG00000015094	Npdc1	protein_coding	1803	2821	3073	3429
ENSMUSG00000015095	Fbxw5	protein_coding	1054	1281	971	1624
ENSMUSG00000015112	Slc25a13	protein_coding	1128	1256	978	1516
ENSMUSG00000015120	Ube2i	protein_coding	4234	5292	3859	6899
ENSMUSG00000015126	Tsr3	protein_coding	415	656	755	778
ENSMUSG00000015127	Unkl	protein_coding	106	128	57	205
ENSMUSG00000015133	Lrrk1	protein_coding	3829	3515	1883	5559
ENSMUSG00000015134	Aldh1a3	protein_coding	28	192	175	738
ENSMUSG00000015143	Actn1	protein_coding	11660	16875	7238	30866
ENSMUSG00000015149	Sirt2	protein_coding	940	1188	1152	1690
ENSMUSG00000015165	Hnrnpl	protein_coding	8586	10941	9245	13216
ENSMUSG00000015176	Nolc1	protein_coding	2661	3125	1548	4052
ENSMUSG00000015189	Casd1	protein_coding	154	296	235	505
ENSMUSG00000015202	Cnksr3	protein_coding	136	265	173	271
ENSMUSG00000015214	Mtmr1	protein_coding	567	558	303	643
ENSMUSG00000015217	Hmgb3	protein_coding	1599	2455	1645	3224
ENSMUSG00000015222	Map2	protein_coding	95	128	70	220
ENSMUSG00000015224	Cyp2j9	protein_coding	7	5	5	7
ENSMUSG00000015243	Abca1	protein_coding	1	33	2	188
ENSMUSG00000015247	Nipsnap3b	protein_coding	711	867	1106	1080
ENSMUSG00000015289	Lage3	protein_coding	539	901	853	912
ENSMUSG00000015290	Ubl4a	protein_coding	751	978	1049	917
ENSMUSG00000015291	Gdi1	protein_coding	1959	2653	3299	3924
ENSMUSG00000015305	Sash1	protein_coding	705	973	531	1206
ENSMUSG00000015312	Gadd45b	protein_coding	539	1549	1960	3106
ENSMUSG00000015335	Zdhhc12	protein_coding	616	882	1018	1023
ENSMUSG00000015337	Endog	protein_coding	203	267	441	252
ENSMUSG00000015341	Golga7	protein_coding	1831	2257	2739	2719
ENSMUSG00000015342	Xk	protein_coding	277	210	208	312
ENSMUSG00000015354	Pcolce2	protein_coding	10	16	8	33
ENSMUSG00000015357	Clpx	protein_coding	861	1220	1239	1416
ENSMUSG00000015363	Trabd	protein_coding	2812	2666	4360	2509
ENSMUSG00000015377	Dennd6b	protein_coding	144	185	140	273
ENSMUSG00000015405	Ace2	protein_coding	76	253	14	125
ENSMUSG00000015451	C4a	lncRNA	9	15	10	18
ENSMUSG00000015452	Ager	protein_coding	24	33	34	53
ENSMUSG00000015461	Atf6b	protein_coding	2001	2232	1818	2751
ENSMUSG00000015467	Egfl8	protein_coding	37	25	45	47
ENSMUSG00000015468	Notch4	protein_coding	115	81	162	165
ENSMUSG00000015474	Ppt2	protein_coding	661	507	547	553
ENSMUSG00000015478	Rnf5	protein_coding	1505	1788	2260	1928
ENSMUSG00000015484	Fam163a	protein_coding	94	159	93	301
ENSMUSG00000015488	Cacfd1	protein_coding	1510	2135	1924	2884
ENSMUSG00000015501	Hivep2	protein_coding	429	702	395	1294
ENSMUSG00000015522	Arnt	protein_coding	1063	1131	897	1675
ENSMUSG00000015533	Itga2	protein_coding	6399	7172	4430	11962
ENSMUSG00000015536	Mocs2	protein_coding	814	1061	1421	1014
ENSMUSG00000015542	Nat9	protein_coding	257	343	727	353
ENSMUSG00000015575	Atp6v0e	protein_coding	1805	3028	3872	3603
ENSMUSG00000015597	Zfp318	protein_coding	376	472	220	680
ENSMUSG00000015599	Ttbk1	protein_coding	6	4	3	10
ENSMUSG00000015605	Srf	protein_coding	855	1210	810	1605
ENSMUSG00000015619	Gata3	protein_coding	10	25	93	124
ENSMUSG00000015627	Gata5	protein_coding	1167	264	399	122
ENSMUSG00000015647	Lama5	protein_coding	13504	12750	6214	18326
ENSMUSG00000015652	Steap1	protein_coding	721	1116	1285	1082
ENSMUSG00000015653	Steap2	protein_coding	3033	3115	2947	4671
ENSMUSG00000015656	Hspa8	protein_coding	57577	80319	44436	91471
ENSMUSG00000015659	Serac1	protein_coding	53	52	28	123
ENSMUSG00000015668	Pdzd11	protein_coding	945	1131	1436	1225
ENSMUSG00000015671	Psma2	protein_coding	4136	6863	9524	6550
ENSMUSG00000015672	Mrpl32	protein_coding	756	1202	1307	1088
ENSMUSG00000015697	Setdb1	protein_coding	1241	1563	648	2113
ENSMUSG00000015702	Anxa9	protein_coding	106	112	168	117
ENSMUSG00000015709	Arnt2	protein_coding	5	2	10	27
ENSMUSG00000015711	Prune1	protein_coding	1037	1029	1477	1302
ENSMUSG00000015714	Cers2	protein_coding	5281	5514	4418	7006
ENSMUSG00000015733	Capza2	protein_coding	4460	5786	6387	6940
ENSMUSG00000015745	Plekho1	protein_coding	76	272	67	275
ENSMUSG00000015747	Vps45	protein_coding	535	741	827	767
ENSMUSG00000015748	Prpf3	protein_coding	843	1086	702	1279
ENSMUSG00000015749	Anp32e	protein_coding	3540	4342	3629	4178
ENSMUSG00000015750	Aph1a	protein_coding	1537	1993	2111	2622
ENSMUSG00000015755	Tab2	protein_coding	2302	3054	2629	3921
ENSMUSG00000015757	Ppil4	protein_coding	960	1403	861	1585
ENSMUSG00000015759	Cnih1	protein_coding	3202	3866	5196	3855
ENSMUSG00000015766	Eps8	protein_coding	1643	1737	2051	2716
ENSMUSG00000015776	Med22	protein_coding	1513	1836	1170	2519
ENSMUSG00000015787	Abo	protein_coding	4	9	7	37
ENSMUSG00000015790	Surf1	protein_coding	726	914	1806	1110
ENSMUSG00000015804	Med28	protein_coding	1013	1814	2738	1906
ENSMUSG00000015806	Qdpr	protein_coding	915	1180	1533	1420
ENSMUSG00000015812	Gnrh1	protein_coding	22	23	18	16
ENSMUSG00000015837	Sqstm1	protein_coding	5919	8684	12514	16150
ENSMUSG00000015839	Nfe2l2	protein_coding	15534	19658	15412	18015
ENSMUSG00000015846	Rxra	protein_coding	1285	1577	1000	2198
ENSMUSG00000015850	Adamtsl4	protein_coding	367	1008	315	1731
ENSMUSG00000015869	Prpsap1	protein_coding	1508	1966	1436	2237
ENSMUSG00000015880	Ncapg	protein_coding	1268	1321	619	1131
ENSMUSG00000015882	Lcorl	protein_coding	947	1125	1436	1519
ENSMUSG00000015889	Lta4h	protein_coding	2802	3454	2813	3487
ENSMUSG00000015890	Amdhd1	protein_coding	285	514	448	422
ENSMUSG00000015932	Dstn	protein_coding	19967	22986	29595	30395
ENSMUSG00000015937	Macroh2a1	protein_coding	4522	6802	6546	7765
ENSMUSG00000015942	Gtf2ird2	protein_coding	369	492	328	547
ENSMUSG00000015943	Bola1	protein_coding	353	592	915	593
ENSMUSG00000015944	Castor2	protein_coding	455	585	466	1007
ENSMUSG00000015957	Wnt11	protein_coding	7	3	29	5
ENSMUSG00000015961	Adss	protein_coding	4624	5995	7240	7167
ENSMUSG00000015962	1700016C15Rik	protein_coding	1291	284	2902	222
ENSMUSG00000015966	Il17rb	protein_coding	0	0	9	7
ENSMUSG00000015970	Chdh	protein_coding	180	71	170	138
ENSMUSG00000015971	Actr8	protein_coding	885	1173	1045	1282
ENSMUSG00000015980	Lrrc27	protein_coding	72	115	86	182
ENSMUSG00000015981	Stk32c	protein_coding	1	9	9	18
ENSMUSG00000015994	Fnta	protein_coding	1796	2422	2447	2503
ENSMUSG00000016018	Mtrex	protein_coding	2038	2989	1503	3377
ENSMUSG00000016024	Lbp	protein_coding	6749	10301	8049	10013
ENSMUSG00000016028	Celsr1	protein_coding	2235	2628	804	3747
ENSMUSG00000016128	Stard13	protein_coding	189	173	97	210
ENSMUSG00000016150	Tenm1	protein_coding	112	109	49	64
ENSMUSG00000016181	Utp25	protein_coding	327	397	197	580
ENSMUSG00000016194	Hsd11b1	protein_coding	0	4	2	25
ENSMUSG00000016206	H2-M3	protein_coding	80	102	134	106
ENSMUSG00000016239	Lonrf3	protein_coding	137	75	146	128
ENSMUSG00000016252	Atp5e	protein_coding	2367	3576	9417	2996
ENSMUSG00000016253	Nelfcd	protein_coding	1084	1383	959	1509
ENSMUSG00000016256	Ctsz	protein_coding	2318	2321	3763	3758
ENSMUSG00000016257	Prelid3b	protein_coding	1701	1807	2368	2024
ENSMUSG00000016262	Sertad4	protein_coding	7	38	29	45
ENSMUSG00000016308	Ube2a	protein_coding	721	1002	1510	1179
ENSMUSG00000016319	Slc25a5	protein_coding	15036	16161	21926	16128
ENSMUSG00000016344	Ppdpf	protein_coding	1493	2103	4459	2481
ENSMUSG00000016346	Kcnq2	protein_coding	0	0	0	6
ENSMUSG00000016356	Col20a1	protein_coding	5	25	34	100
ENSMUSG00000016382	Pls3	protein_coding	5014	7097	4853	10251
ENSMUSG00000016409	Nkap	protein_coding	438	622	773	667
ENSMUSG00000016427	Ndufa1	protein_coding	728	1086	1476	901
ENSMUSG00000016477	E2f3	protein_coding	650	903	517	1229
ENSMUSG00000016481	Cr1l	protein_coding	1541	1821	2351	2431
ENSMUSG00000016487	Ppfibp1	protein_coding	1809	2124	1145	3631
ENSMUSG00000016493	Cd46	protein_coding	21	15	26	37
ENSMUSG00000016494	Cd34	protein_coding	9	2	7	2
ENSMUSG00000016495	Plgrkt	protein_coding	720	628	1257	937
ENSMUSG00000016496	Cd274	protein_coding	14	39	11	115
ENSMUSG00000016503	Gtf3a	protein_coding	1244	1649	1336	2099
ENSMUSG00000016510	Mtif3	protein_coding	559	727	1055	867
ENSMUSG00000016520	Lnx2	protein_coding	364	474	261	718
ENSMUSG00000016524	Il19	protein_coding	0	6	2	6
ENSMUSG00000016526	Dyrk3	protein_coding	718	1380	625	1967
ENSMUSG00000016528	Mapkapk2	protein_coding	3160	4372	4985	6332
ENSMUSG00000016534	Lamp2	protein_coding	3593	6198	5046	10055
ENSMUSG00000016541	Atxn10	protein_coding	2883	4548	3788	6079
ENSMUSG00000016552	Foxred2	protein_coding	29	72	22	64
ENSMUSG00000016554	Eif3d	protein_coding	4585	5977	5379	6549
ENSMUSG00000016559	H3f3b	protein_coding	15820	25552	26241	28950
ENSMUSG00000016619	Nup50	protein_coding	2273	2597	1982	3179
ENSMUSG00000016624	Phf21b	protein_coding	79	73	56	153
ENSMUSG00000016637	Ift27	protein_coding	405	544	565	548
ENSMUSG00000016664	Pacsin2	protein_coding	5154	3922	3834	4960
ENSMUSG00000016757	Ttll12	protein_coding	2064	1882	1598	2458
ENSMUSG00000016758	Bik	protein_coding	39	84	46	68
ENSMUSG00000016831	Tox4	protein_coding	2269	2696	2304	3124
ENSMUSG00000016833	Mrps18c	protein_coding	762	1070	1948	936
ENSMUSG00000016918	Sulf1	protein_coding	0	6	0	3
ENSMUSG00000016921	Srsf6	protein_coding	5930	8454	6096	9940
ENSMUSG00000016933	Plcg1	protein_coding	704	1254	420	2073
ENSMUSG00000016940	Kctd2	protein_coding	559	735	1195	1161
ENSMUSG00000016942	Tmprss6	protein_coding	5	51	15	163
ENSMUSG00000016946	Kctd5	protein_coding	1568	2297	2132	3212
ENSMUSG00000016984	Etaa1	protein_coding	445	607	310	751
ENSMUSG00000016995	Matn4	protein_coding	3	15	1	1
ENSMUSG00000017002	Slpi	protein_coding	6	9	9	19
ENSMUSG00000017009	Sdc4	protein_coding	6660	11655	11572	12500
ENSMUSG00000017057	Il13ra1	protein_coding	763	1627	1334	2402
ENSMUSG00000017119	Nbr1	protein_coding	4067	4575	3335	6451
ENSMUSG00000017132	Cyth1	protein_coding	617	769	572	1023
ENSMUSG00000017144	Rnd3	protein_coding	1191	1217	1371	1401
ENSMUSG00000017146	Brca1	protein_coding	1189	1102	425	1148
ENSMUSG00000017167	Cntnap1	protein_coding	15	16	9	30
ENSMUSG00000017176	Nt5c3b	protein_coding	563	825	401	821
ENSMUSG00000017188	Coa3	protein_coding	1840	2437	3616	2550
ENSMUSG00000017195	Zpbp2	protein_coding	1	3	2	6
ENSMUSG00000017204	Gsdma	protein_coding	0	14	2	17
ENSMUSG00000017210	Med24	protein_coding	1775	3588	1342	3709
ENSMUSG00000017211	Gsdma2	protein_coding	29	0	1	0
ENSMUSG00000017221	Psmd3	protein_coding	3611	5303	3893	6267
ENSMUSG00000017264	Exosc10	protein_coding	1411	1863	1106	2208
ENSMUSG00000017286	Glod4	protein_coding	1330	2300	2285	2412
ENSMUSG00000017288	Vps53	protein_coding	1586	1791	1735	2245
ENSMUSG00000017291	Taok1	protein_coding	1725	1765	1117	2959
ENSMUSG00000017299	Dnttip1	protein_coding	986	1326	1412	1489
ENSMUSG00000017307	Acot8	protein_coding	381	462	671	574
ENSMUSG00000017314	Mpp2	protein_coding	122	246	103	338
ENSMUSG00000017376	Nlk	protein_coding	563	691	482	1128
ENSMUSG00000017386	Traf4	protein_coding	3881	5137	4682	6058
ENSMUSG00000017390	Aldoc	protein_coding	378	599	1836	611
ENSMUSG00000017404	Rpl19	protein_coding	24550	40684	68362	35859
ENSMUSG00000017405	Nek8	protein_coding	422	530	729	868
ENSMUSG00000017418	Arl5b	protein_coding	310	381	325	968
ENSMUSG00000017421	Zfp207	protein_coding	3778	5178	4091	6326
ENSMUSG00000017428	Psmd11	protein_coding	2433	3058	3122	3706
ENSMUSG00000017446	C1qtnf1	protein_coding	1	7	1	10
ENSMUSG00000017453	Pipox	protein_coding	7	1	8	4
ENSMUSG00000017466	Timp2	protein_coding	7654	9939	8744	16705
ENSMUSG00000017478	Zc3h18	protein_coding	2002	2251	1078	2971
ENSMUSG00000017485	Top2b	protein_coding	4619	5456	3109	5678
ENSMUSG00000017491	Rarb	protein_coding	1	7	3	25
ENSMUSG00000017493	Igfbp4	protein_coding	12032	17161	16485	18592
ENSMUSG00000017499	Cdc6	protein_coding	761	838	540	896
ENSMUSG00000017548	Suz12	protein_coding	2371	2865	1808	3120
ENSMUSG00000017550	Atad5	protein_coding	326	353	115	369
ENSMUSG00000017561	Crlf3	protein_coding	405	483	310	521
ENSMUSG00000017607	Tns4	protein_coding	5757	7902	2585	10010
ENSMUSG00000017615	Tnfaip1	protein_coding	3123	3205	3444	4276
ENSMUSG00000017631	Abr	protein_coding	854	1138	619	2101
ENSMUSG00000017639	Rab11fip4	protein_coding	352	350	220	482
ENSMUSG00000017652	Cd40	protein_coding	2	7	6	27
ENSMUSG00000017664	Slc35c2	protein_coding	751	1056	976	1466
ENSMUSG00000017667	Zfp334	protein_coding	100	252	54	279
ENSMUSG00000017670	Elmo2	protein_coding	705	1040	479	1388
ENSMUSG00000017677	Wsb1	protein_coding	1193	2463	3136	4087
ENSMUSG00000017679	Ttpal	protein_coding	527	775	506	1065
ENSMUSG00000017686	Rhot1	protein_coding	1209	1379	1119	1883
ENSMUSG00000017688	Hnf4g	protein_coding	244	285	376	439
ENSMUSG00000017692	Rhbdl3	protein_coding	1	14	1	12
ENSMUSG00000017697	Ada	protein_coding	115	170	69	125
ENSMUSG00000017707	Serinc3	protein_coding	3965	5989	5901	9092
ENSMUSG00000017713	Tha1	protein_coding	121	232	202	267
ENSMUSG00000017715	Pgs1	protein_coding	878	1309	1018	1948
ENSMUSG00000017716	Birc5	protein_coding	1354	1373	1536	1059
ENSMUSG00000017718	Afmid	protein_coding	112	101	149	148
ENSMUSG00000017721	Pigt	protein_coding	3903	4608	4139	4708
ENSMUSG00000017723	Wfdc2	protein_coding	19831	34830	39513	35415
ENSMUSG00000017724	Etv4	protein_coding	1143	1975	842	2144
ENSMUSG00000017734	Dbndd2	protein_coding	261	306	426	354
ENSMUSG00000017737	Mmp9	protein_coding	0	1	0	8
ENSMUSG00000017740	Slc12a5	protein_coding	4	18	14	26
ENSMUSG00000017747	Ghdc	protein_coding	286	340	545	424
ENSMUSG00000017754	Pltp	protein_coding	3	57	10	52
ENSMUSG00000017756	Slc12a7	protein_coding	1914	2033	1235	2693
ENSMUSG00000017760	Ctsa	protein_coding	2840	4266	3539	6128
ENSMUSG00000017764	Zswim1	protein_coding	257	364	238	403
ENSMUSG00000017765	Slc12a4	protein_coding	403	403	195	564
ENSMUSG00000017774	Myo1c	protein_coding	8315	7442	6601	11190
ENSMUSG00000017776	Crk	protein_coding	4983	5668	6610	7694
ENSMUSG00000017778	Cox7c	protein_coding	2781	4839	9904	4517
ENSMUSG00000017781	Pitpna	protein_coding	6860	6453	12132	7859
ENSMUSG00000017801	Mlx	protein_coding	1094	781	1494	1012
ENSMUSG00000017802	Retreg3	protein_coding	1310	2387	1505	2994
ENSMUSG00000017830	Dhx58	protein_coding	9	28	18	50
ENSMUSG00000017831	Rab5a	protein_coding	1628	2079	1901	2971
ENSMUSG00000017837	Nkiras2	protein_coding	1078	1229	1836	1749
ENSMUSG00000017843	Ppp2r5c	protein_coding	3972	5201	7285	6077
ENSMUSG00000017858	Ift52	protein_coding	968	1387	1457	1814
ENSMUSG00000017861	Mybl2	protein_coding	554	676	214	608
ENSMUSG00000017868	Sgk2	protein_coding	41	12	33	46
ENSMUSG00000017897	Eya2	protein_coding	3680	4162	3991	4749
ENSMUSG00000017929	B4galt5	protein_coding	810	1081	503	2130
ENSMUSG00000017950	Hnf4a	protein_coding	9424	2335	4894	2464
ENSMUSG00000017978	Cadps2	protein_coding	894	1406	676	1233
ENSMUSG00000017999	Ddx27	protein_coding	1554	2274	1406	2953
ENSMUSG00000018001	Cyth3	protein_coding	488	662	472	969
ENSMUSG00000018008	Cyth4	protein_coding	1	23	7	48
ENSMUSG00000018012	Rac3	protein_coding	257	421	637	494
ENSMUSG00000018040	Rrp7a	protein_coding	1994	2718	2033	3390
ENSMUSG00000018042	Cyb5r3	protein_coding	4400	5805	7194	7852
ENSMUSG00000018068	Ints2	protein_coding	988	1121	581	1531
ENSMUSG00000018076	Med13l	protein_coding	481	746	295	1338
ENSMUSG00000018102	H2bc4	protein_coding	352	460	1632	1038
ENSMUSG00000018126	Baiap2l2	protein_coding	257	47	323	63
ENSMUSG00000018143	Mafk	protein_coding	938	1406	1096	2365
ENSMUSG00000018160	Med1	protein_coding	1384	1481	851	2023
ENSMUSG00000018166	Erbb3	protein_coding	3330	3153	2797	3804
ENSMUSG00000018167	Stard3	protein_coding	1037	1582	1214	2174
ENSMUSG00000018171	Vmp1	protein_coding	4059	6236	9636	11082
ENSMUSG00000018189	Uchl5	protein_coding	1087	1461	1604	1881
ENSMUSG00000018196	Glrx2	protein_coding	643	743	1407	1090
ENSMUSG00000018199	Ro60	protein_coding	1112	1550	1327	2098
ENSMUSG00000018209	Stk4	protein_coding	1827	2292	1393	3296
ENSMUSG00000018211	Wfdc15b	protein_coding	3	9	0	3
ENSMUSG00000018217	Pmp22	protein_coding	27	22	138	43
ENSMUSG00000018239	Zcchc10	protein_coding	272	392	514	415
ENSMUSG00000018286	Psmb6	protein_coding	2990	4573	6590	4011
ENSMUSG00000018287	Spag7	protein_coding	1312	1940	2468	2047
ENSMUSG00000018293	Pfn1	protein_coding	17875	21275	30494	25481
ENSMUSG00000018322	Tomm34	protein_coding	664	926	844	1332
ENSMUSG00000018326	Ywhab	protein_coding	7302	8778	8578	11138
ENSMUSG00000018334	Ksr1	protein_coding	515	419	491	964
ENSMUSG00000018339	Gpx3	protein_coding	3	9	0	6
ENSMUSG00000018340	Anxa6	protein_coding	388	2471	892	3310
ENSMUSG00000018347	Zkscan6	protein_coding	234	352	340	419
ENSMUSG00000018362	Kpna2	protein_coding	7260	8609	6685	7260
ENSMUSG00000018363	Smurf2	protein_coding	1340	1722	1201	2454
ENSMUSG00000018372	Cep95	protein_coding	275	403	427	571
ENSMUSG00000018377	Vezf1	protein_coding	1087	1554	822	2316
ENSMUSG00000018378	Cuedc1	protein_coding	301	783	461	1314
ENSMUSG00000018379	Srsf1	protein_coding	7547	9634	7319	11045
ENSMUSG00000018381	Abi3	protein_coding	239	62	345	82
ENSMUSG00000018387	Shroom1	protein_coding	199	244	254	272
ENSMUSG00000018395	Kif3a	protein_coding	922	1593	1781	1953
ENSMUSG00000018398	Septin8	protein_coding	2145	2253	2114	4084
ENSMUSG00000018401	Mtmr4	protein_coding	1267	1348	850	1788
ENSMUSG00000018405	Mrm1	protein_coding	148	251	257	410
ENSMUSG00000018411	Mapt	protein_coding	138	126	327	212
ENSMUSG00000018412	Kansl1	protein_coding	1548	1862	869	2818
ENSMUSG00000018415	Gid4	protein_coding	537	794	654	1189
ENSMUSG00000018417	Myo1b	protein_coding	1829	2850	2196	5092
ENSMUSG00000018425	Dhx40	protein_coding	1480	2452	1513	2628
ENSMUSG00000018427	Ypel2	protein_coding	481	590	655	1159
ENSMUSG00000018428	Akap1	protein_coding	1371	1514	625	2111
ENSMUSG00000018433	Nol11	protein_coding	950	1221	650	1541
ENSMUSG00000018442	Derl2	protein_coding	1502	1742	2499	1874
ENSMUSG00000018446	C1qbp	protein_coding	2913	4294	3661	4874
ENSMUSG00000018449	Rpain	protein_coding	153	272	269	319
ENSMUSG00000018470	Kcnab3	protein_coding	11	28	18	43
ENSMUSG00000018474	Chd3	protein_coding	5445	7293	3323	8986
ENSMUSG00000018476	Kdm6b	protein_coding	928	1105	652	1960
ENSMUSG00000018479	Chct1	protein_coding	1	4	8	9
ENSMUSG00000018481	Appbp2	protein_coding	1775	2056	1266	2846
ENSMUSG00000018500	Adora2b	protein_coding	11	26	17	66
ENSMUSG00000018501	Ncor1	protein_coding	3572	3626	3359	4946
ENSMUSG00000018507	Trpv2	protein_coding	7	5	4	6
ENSMUSG00000018509	Cenpv	protein_coding	442	636	751	589
ENSMUSG00000018537	Pcgf2	protein_coding	662	908	724	1294
ENSMUSG00000018541	Cwc25	protein_coding	427	708	671	958
ENSMUSG00000018547	Pip4k2b	protein_coding	797	1078	320	1598
ENSMUSG00000018548	Trim37	protein_coding	1099	1688	624	2242
ENSMUSG00000018554	Ybx2	protein_coding	5	33	16	28
ENSMUSG00000018559	Ctdnep1	protein_coding	1715	2125	2334	2785
ENSMUSG00000018565	Elp5	protein_coding	912	1189	1518	1348
ENSMUSG00000018566	Slc2a4	protein_coding	28	65	38	123
ENSMUSG00000018567	Gabarap	protein_coding	5327	7257	13201	9707
ENSMUSG00000018569	Cldn7	protein_coding	5501	8101	13723	10463
ENSMUSG00000018570	2810408A11Rik	protein_coding	138	278	425	432
ENSMUSG00000018572	Phf23	protein_coding	1438	2336	2320	2706
ENSMUSG00000018574	Acadvl	protein_coding	1526	2088	2074	2221
ENSMUSG00000018581	Dnah11	protein_coding	8	23	1	12
ENSMUSG00000018583	G3bp1	protein_coding	7021	8474	5840	9982
ENSMUSG00000018585	Atox1	protein_coding	1671	2479	3926	2716
ENSMUSG00000018593	Sparc	protein_coding	12	11	10	18
ENSMUSG00000018599	Mief2	protein_coding	339	473	659	650
ENSMUSG00000018623	Mmp7	protein_coding	1	6	21	50
ENSMUSG00000018648	Dusp14	protein_coding	224	279	337	351
ENSMUSG00000018651	Tada2a	protein_coding	303	446	238	568
ENSMUSG00000018659	Pnpo	protein_coding	602	687	799	875
ENSMUSG00000018661	Cog1	protein_coding	1220	1332	974	1740
ENSMUSG00000018666	Cbx1	protein_coding	2390	3669	3421	3996
ENSMUSG00000018669	Cdk5rap3	protein_coding	2112	2943	3579	3088
ENSMUSG00000018672	Copz2	protein_coding	3	12	5	8
ENSMUSG00000018677	Slc25a39	protein_coding	3192	3968	5747	5466
ENSMUSG00000018678	Sp2	protein_coding	336	386	227	544
ENSMUSG00000018697	Aatf	protein_coding	635	1010	739	1319
ENSMUSG00000018707	Dync1h1	protein_coding	8231	8842	3415	11552
ENSMUSG00000018733	Pex12	protein_coding	205	284	242	353
ENSMUSG00000018736	Ndel1	protein_coding	862	1247	973	2042
ENSMUSG00000018740	Slc25a35	protein_coding	589	658	394	632
ENSMUSG00000018750	Zbtb4	protein_coding	418	743	651	1428
ENSMUSG00000018752	Tnfsfm13	protein_coding	61	87	154	89
ENSMUSG00000018761	Mpdu1	protein_coding	1122	1566	1957	1684
ENSMUSG00000018765	Fxr2	protein_coding	2038	3123	2002	4075
ENSMUSG00000018770	Atp5g3	protein_coding	6104	7671	9752	7596
ENSMUSG00000018774	Cd68	protein_coding	75	124	286	258
ENSMUSG00000018796	Acsl1	protein_coding	1760	1122	1133	1025
ENSMUSG00000018800	Abca5	protein_coding	379	557	217	698
ENSMUSG00000018809	Smyd4	protein_coding	138	183	156	272
ENSMUSG00000018819	Lsp1	protein_coding	0	7	2	11
ENSMUSG00000018820	Zfyve27	protein_coding	849	1063	798	1864
ENSMUSG00000018821	Avpi1	protein_coding	1344	1838	3770	2060
ENSMUSG00000018841	Rad51d	protein_coding	549	647	437	875
ENSMUSG00000018846	Pank3	protein_coding	2424	2522	1931	3413
ENSMUSG00000018848	Rars	protein_coding	2842	4022	3765	5514
ENSMUSG00000018849	Wwc1	protein_coding	7993	6576	6928	8372
ENSMUSG00000018858	Mrpl58	protein_coding	889	1352	1722	1272
ENSMUSG00000018861	Fdxr	protein_coding	317	376	330	417
ENSMUSG00000018862	Otop3	protein_coding	2	11	31	20
ENSMUSG00000018865	Sult4a1	protein_coding	4	7	5	14
ENSMUSG00000018882	Mrpl45	protein_coding	1470	1835	2742	1946
ENSMUSG00000018893	Mb	protein_coding	7	16	26	6
ENSMUSG00000018899	Irf1	protein_coding	815	1715	1538	3098
ENSMUSG00000018900	Slc22a5	protein_coding	370	524	437	663
ENSMUSG00000018906	P4ha2	protein_coding	586	1182	1770	2065
ENSMUSG00000018909	Arrb1	protein_coding	1267	837	1352	1380
ENSMUSG00000018916	Csf2	protein_coding	181	598	413	980
ENSMUSG00000018919	Tm4sf5	protein_coding	91	7	431	6
ENSMUSG00000018920	Cxcl16	protein_coding	2587	5876	4877	8459
ENSMUSG00000018921	Pelp1	protein_coding	1193	1666	1232	1841
ENSMUSG00000018923	Med11	protein_coding	502	680	1194	632
ENSMUSG00000018924	Alox15	protein_coding	1	19	2	5
ENSMUSG00000018927	Ccl6	protein_coding	1	0	6	2
ENSMUSG00000018931	Natd1	protein_coding	370	585	330	1025
ENSMUSG00000018932	Map2k3	protein_coding	2316	2364	2668	3098
ENSMUSG00000018965	Ywhah	protein_coding	4170	5329	5526	7478
ENSMUSG00000018974	Sart3	protein_coding	1613	1965	1421	2392
ENSMUSG00000018983	E2f2	protein_coding	495	166	435	138
ENSMUSG00000018995	Nars2	protein_coding	329	311	414	417
ENSMUSG00000018999	Slc35b4	protein_coding	880	977	422	1565
ENSMUSG00000019039	Dalrd3	protein_coding	1330	1965	1507	2674
ENSMUSG00000019054	Fis1	protein_coding	1789	3233	5107	3312
ENSMUSG00000019055	Plod1	protein_coding	355	491	250	579
ENSMUSG00000019066	Rab3d	protein_coding	4995	2031	4780	1933
ENSMUSG00000019080	Mfsd3	protein_coding	179	206	257	273
ENSMUSG00000019082	Slc25a22	protein_coding	380	383	302	543
ENSMUSG00000019087	Atp6ap1	protein_coding	4252	5581	6145	8447
ENSMUSG00000019088	Dnase1l1	protein_coding	321	319	909	480
ENSMUSG00000019102	Aldh3a1	protein_coding	6454	2677	5375	1717
ENSMUSG00000019122	Ccl9	protein_coding	145	219	107	86
ENSMUSG00000019132	BC005537	protein_coding	3265	4062	4619	5560
ENSMUSG00000019139	Isyna1	protein_coding	1869	2929	1253	3541
ENSMUSG00000019143	Hars2	protein_coding	715	923	713	1198
ENSMUSG00000019158	Tmem160	protein_coding	485	754	1644	824
ENSMUSG00000019173	Rab5c	protein_coding	3602	4672	5580	6393
ENSMUSG00000019178	Styxl1	protein_coding	2	8	7	8
ENSMUSG00000019179	Mdh2	protein_coding	6646	8425	8252	9959
ENSMUSG00000019188	H13	protein_coding	5542	6574	8103	7274
ENSMUSG00000019189	Rnf145	protein_coding	1717	3432	1500	6329
ENSMUSG00000019194	Scn1b	protein_coding	137	445	229	571
ENSMUSG00000019210	Atp6v1e1	protein_coding	2910	4792	5512	6357
ENSMUSG00000019214	Chtf18	protein_coding	449	494	246	515
ENSMUSG00000019230	Lhx9	protein_coding	12	13	14	19
ENSMUSG00000019254	Ppp1r12c	protein_coding	889	1166	1215	1424
ENSMUSG00000019256	Ahr	protein_coding	1223	2219	1405	3212
ENSMUSG00000019261	Map1s	protein_coding	651	911	400	1226
ENSMUSG00000019295	Tmem129	protein_coding	501	588	501	844
ENSMUSG00000019297	Nop9	protein_coding	1449	1790	1086	2050
ENSMUSG00000019301	Hsd17b1	protein_coding	5	26	10	28
ENSMUSG00000019302	Atp6v0a1	protein_coding	4020	2925	3707	4708
ENSMUSG00000019303	Psmc3ip	protein_coding	145	266	172	211
ENSMUSG00000019312	Grb7	protein_coding	2327	2825	3579	3549
ENSMUSG00000019320	Noxo1	protein_coding	161	230	551	372
ENSMUSG00000019338	Zfp687	protein_coding	1170	1581	813	2067
ENSMUSG00000019362	D8Ertd738e	protein_coding	1774	2600	3048	2659
ENSMUSG00000019370	Calm3	protein_coding	7470	8434	15109	10664
ENSMUSG00000019373	Cops3	protein_coding	1773	2572	2735	2602
ENSMUSG00000019428	Fkbp8	protein_coding	4674	6584	9179	7605
ENSMUSG00000019432	Ddx39b	protein_coding	4847	7047	4897	8987
ENSMUSG00000019433	Gipc1	protein_coding	2281	3575	4165	4914
ENSMUSG00000019437	Tlcd1	protein_coding	357	567	994	701
ENSMUSG00000019461	Plscr3	protein_coding	2088	2897	2898	3917
ENSMUSG00000019464	Ptger1	protein_coding	18	16	19	59
ENSMUSG00000019467	Arhgef25	protein_coding	89	260	61	423
ENSMUSG00000019470	Xab2	protein_coding	1143	1532	1191	1906
ENSMUSG00000019471	Cdc37	protein_coding	6583	10218	11169	11444
ENSMUSG00000019478	Rab4a	protein_coding	35	73	145	170
ENSMUSG00000019487	Trip10	protein_coding	1533	2343	2111	3557
ENSMUSG00000019494	Cops6	protein_coding	2240	3199	3459	3429
ENSMUSG00000019505	Ubb	protein_coding	12207	19745	21255	21228
ENSMUSG00000019518	Ap4m1	protein_coding	721	1030	592	1205
ENSMUSG00000019528	Gyg	protein_coding	397	573	309	668
ENSMUSG00000019558	Slc6a8	protein_coding	713	951	1099	1917
ENSMUSG00000019564	Arid3a	protein_coding	154	74	144	147
ENSMUSG00000019578	Ubxn6	protein_coding	834	1450	2014	1806
ENSMUSG00000019579	Mydgf	protein_coding	2204	2586	3335	2296
ENSMUSG00000019590	Cyb561	protein_coding	3113	4413	4363	5267
ENSMUSG00000019647	Sema6a	protein_coding	50	48	34	169
ENSMUSG00000019659	Ccdc12	protein_coding	1336	1918	3266	2405
ENSMUSG00000019689	Fmc1	protein_coding	169	232	409	171
ENSMUSG00000019699	Akt3	protein_coding	777	876	620	1175
ENSMUSG00000019710	Mrpl24	protein_coding	1814	2567	5062	2989
ENSMUSG00000019715	Gle1	protein_coding	1363	1275	765	1405
ENSMUSG00000019718	L3hypdh	protein_coding	55	97	45	98
ENSMUSG00000019726	Lyst	protein_coding	630	462	195	680
ENSMUSG00000019731	Slc35e1	protein_coding	1867	1752	1254	2114
ENSMUSG00000019732	Calr3	protein_coding	85	94	61	101
ENSMUSG00000019734	Tmc4	protein_coding	6073	7061	7284	10025
ENSMUSG00000019737	Syne4	protein_coding	17	126	17	99
ENSMUSG00000019738	Polr2i	protein_coding	322	539	826	526
ENSMUSG00000019761	Krt10	protein_coding	54	100	222	99
ENSMUSG00000019762	Iyd	protein_coding	169	19	159	4
ENSMUSG00000019763	Rmnd1	protein_coding	335	549	392	749
ENSMUSG00000019768	Esr1	protein_coding	116	176	103	167
ENSMUSG00000019773	Fbxo5	protein_coding	611	817	468	620
ENSMUSG00000019774	Mtrf1l	protein_coding	252	343	372	383
ENSMUSG00000019775	Rgs17	protein_coding	69	119	187	234
ENSMUSG00000019777	Hdac2	protein_coding	3232	6090	3453	5804
ENSMUSG00000019779	Frk	protein_coding	2325	3157	3307	3232
ENSMUSG00000019782	Rwdd1	protein_coding	1217	2100	2200	1886
ENSMUSG00000019790	Stxbp5	protein_coding	772	981	517	1216
ENSMUSG00000019791	Hint3	protein_coding	271	332	768	338
ENSMUSG00000019792	Trmt11	protein_coding	282	445	307	460
ENSMUSG00000019794	Katna1	protein_coding	1207	1976	2875	2084
ENSMUSG00000019795	Pcmt1	protein_coding	1164	1904	1731	2145
ENSMUSG00000019796	Lrp11	protein_coding	134	234	112	586
ENSMUSG00000019797	Mtres1	protein_coding	345	558	990	576
ENSMUSG00000019802	Sec63	protein_coding	3981	4781	3519	5702
ENSMUSG00000019804	Snx3	protein_coding	2584	4188	6203	5215
ENSMUSG00000019806	Aig1	protein_coding	376	828	860	960
ENSMUSG00000019808	Adat2	protein_coding	224	363	437	399
ENSMUSG00000019809	Pex3	protein_coding	470	654	542	761
ENSMUSG00000019810	Fuca2	protein_coding	2167	2919	3204	4153
ENSMUSG00000019813	Cep57l1	protein_coding	104	206	102	188
ENSMUSG00000019814	Ltv1	protein_coding	1205	1901	1037	2076
ENSMUSG00000019817	Plagl1	protein_coding	421	874	454	959
ENSMUSG00000019818	Cd164	protein_coding	7026	10502	9355	13077
ENSMUSG00000019820	Utrn	protein_coding	2344	2939	1372	4632
ENSMUSG00000019822	Smpd2	protein_coding	510	1056	647	1251
ENSMUSG00000019823	Mical1	protein_coding	1	2	0	7
ENSMUSG00000019826	Zbtb24	protein_coding	421	709	410	898
ENSMUSG00000019831	Wasf1	protein_coding	193	423	197	466
ENSMUSG00000019832	Rab32	protein_coding	406	558	399	585
ENSMUSG00000019836	Amd-ps4	processed_pseudogene	8	9	7	7
ENSMUSG00000019837	Gtf3c6	protein_coding	1365	2019	1341	1978
ENSMUSG00000019838	Slc16a10	protein_coding	6	31	2	43
ENSMUSG00000019841	Rev3l	protein_coding	866	1389	520	1669
ENSMUSG00000019842	Traf3ip2	protein_coding	507	739	642	1045
ENSMUSG00000019843	Fyn	protein_coding	8	31	29	152
ENSMUSG00000019845	Tube1	protein_coding	75	137	74	138
ENSMUSG00000019846	Lama4	protein_coding	2	5	3	10
ENSMUSG00000019849	Prep	protein_coding	2859	3986	1675	5112
ENSMUSG00000019850	Tnfaip3	protein_coding	2369	4567	2105	6648
ENSMUSG00000019851	Perp	protein_coding	10727	12691	20122	15067
ENSMUSG00000019852	Arfgef3	protein_coding	870	641	636	673
ENSMUSG00000019853	Hebp2	protein_coding	70	308	158	319
ENSMUSG00000019854	Reps1	protein_coding	716	1142	506	1395
ENSMUSG00000019857	Asf1a	protein_coding	589	1068	870	944
ENSMUSG00000019861	Gopc	protein_coding	1393	1919	1264	1953
ENSMUSG00000019863	Qrsl1	protein_coding	312	482	326	545
ENSMUSG00000019864	Rtn4ip1	protein_coding	348	451	373	529
ENSMUSG00000019866	Crybg1	protein_coding	4857	3804	2241	4871
ENSMUSG00000019868	Vta1	protein_coding	1664	2559	2493	2521
ENSMUSG00000019872	Smpdl3a	protein_coding	178	152	346	240
ENSMUSG00000019873	Reep3	protein_coding	1871	2945	1928	4062
ENSMUSG00000019874	Fabp7	protein_coding	0	10	6	78
ENSMUSG00000019877	Serinc1	protein_coding	3877	5675	3664	7131
ENSMUSG00000019878	Hsf2	protein_coding	583	641	501	797
ENSMUSG00000019883	Echdc1	protein_coding	1586	2033	1572	2082
ENSMUSG00000019888	Mgat4c	protein_coding	43	1	3	0
ENSMUSG00000019889	Ptprk	protein_coding	4427	6491	3215	7535
ENSMUSG00000019891	Dcbld1	protein_coding	1685	1736	1322	1446
ENSMUSG00000019892	Lrriq1	protein_coding	9	26	21	54
ENSMUSG00000019893	Ros1	protein_coding	32	156	18	120
ENSMUSG00000019897	Ccdc59	protein_coding	729	1266	1447	1396
ENSMUSG00000019907	Ppp1r12a	protein_coding	2495	3841	3671	4399
ENSMUSG00000019916	P4ha1	protein_coding	955	1633	2317	1790
ENSMUSG00000019917	Septin10	protein_coding	350	369	439	587
ENSMUSG00000019920	Lims1	protein_coding	2633	3784	2192	4197
ENSMUSG00000019923	Zwint	protein_coding	1878	3399	2970	4393
ENSMUSG00000019927	Ube2d1	protein_coding	896	1696	1755	2156
ENSMUSG00000019935	Slc17a8	protein_coding	35	25	28	50
ENSMUSG00000019942	Cdk1	protein_coding	2327	3304	2327	2489
ENSMUSG00000019943	Atp2b1	protein_coding	3368	5442	6041	7269
ENSMUSG00000019944	Rhobtb1	protein_coding	138	280	176	451
ENSMUSG00000019947	Arid5b	protein_coding	695	1159	418	1690
ENSMUSG00000019948	Actr6	protein_coding	254	466	389	470
ENSMUSG00000019951	Uhrf1bp1l	protein_coding	1680	2375	1337	2999
ENSMUSG00000019952	Poc1b	protein_coding	537	685	516	751
ENSMUSG00000019960	Dusp6	protein_coding	2823	3917	4273	4761
ENSMUSG00000019961	Tmpo	protein_coding	6660	9387	5520	9439
ENSMUSG00000019966	Kitl	protein_coding	1667	1985	1705	2685
ENSMUSG00000019969	Psen1	protein_coding	3251	2765	2352	3441
ENSMUSG00000019970	Sgk1	protein_coding	2039	972	876	892
ENSMUSG00000019971	Cep290	protein_coding	1567	1635	1036	1704
ENSMUSG00000019975	Ikbip	protein_coding	191	439	322	379
ENSMUSG00000019977	Hbs1l	protein_coding	1686	2364	2292	2959
ENSMUSG00000019978	Epb41l2	protein_coding	6524	7177	4382	8727
ENSMUSG00000019979	Apaf1	protein_coding	1233	1801	736	2455
ENSMUSG00000019982	Myb	protein_coding	32	60	9	60
ENSMUSG00000019984	Med23	protein_coding	925	1265	610	1574
ENSMUSG00000019986	Ahi1	protein_coding	187	293	97	369
ENSMUSG00000019987	Arg1	protein_coding	1	4	10	8
ENSMUSG00000019988	Nedd1	protein_coding	978	1264	812	1507
ENSMUSG00000019989	Enpp3	protein_coding	70	6	25	6
ENSMUSG00000019992	Mtfr2	protein_coding	166	212	87	189
ENSMUSG00000019996	Map7	protein_coding	1346	1971	1408	2549
ENSMUSG00000019997	Ccn2	protein_coding	11883	30606	19673	31092
ENSMUSG00000019998	Stx7	protein_coding	4677	5172	8301	6219
ENSMUSG00000020000	Moxd1	protein_coding	8	38	4	43
ENSMUSG00000020003	Pex7	protein_coding	770	1239	1486	1204
ENSMUSG00000020009	Ifngr1	protein_coding	3257	4435	4325	5079
ENSMUSG00000020010	Vnn3	protein_coding	269	938	360	980
ENSMUSG00000020014	Cfap54	protein_coding	5	20	7	45
ENSMUSG00000020015	Cdk17	protein_coding	603	1063	787	1502
ENSMUSG00000020017	Hal	protein_coding	246	396	130	266
ENSMUSG00000020018	Snrpf	protein_coding	1143	1876	1942	1686
ENSMUSG00000020019	Ntn4	protein_coding	630	1290	814	1780
ENSMUSG00000020020	Usp44	protein_coding	5	9	3	19
ENSMUSG00000020021	Fgd6	protein_coding	833	944	559	1765
ENSMUSG00000020022	Ndufa12	protein_coding	1544	2701	2894	2251
ENSMUSG00000020023	Tmcc3	protein_coding	539	1241	1397	2593
ENSMUSG00000020024	Cep83	protein_coding	779	1221	946	1386
ENSMUSG00000020027	Socs2	protein_coding	273	867	1104	920
ENSMUSG00000020029	Nudt4	protein_coding	2230	3195	4051	3942
ENSMUSG00000020032	Nuak1	protein_coding	238	366	117	515
ENSMUSG00000020034	Tcp11l2	protein_coding	287	462	443	600
ENSMUSG00000020038	Cry1	protein_coding	399	556	389	620
ENSMUSG00000020042	Abtb3	protein_coding	221	359	158	706
ENSMUSG00000020044	Timp3	protein_coding	119	181	78	125
ENSMUSG00000020048	Hsp90b1	protein_coding	31822	40389	42623	36898
ENSMUSG00000020056	Washc3	protein_coding	513	1029	1182	1015
ENSMUSG00000020057	Dram1	protein_coding	1	9	3	5
ENSMUSG00000020059	Sycp3	protein_coding	3	1	11	4
ENSMUSG00000020061	Mybpc1	protein_coding	13	2	12	2
ENSMUSG00000020062	Slc5a8	protein_coding	0	10	1	23
ENSMUSG00000020063	Sirt1	protein_coding	386	672	341	839
ENSMUSG00000020064	Herc4	protein_coding	1246	1843	1530	2404
ENSMUSG00000020069	Hnrnph3	protein_coding	741	971	1036	1036
ENSMUSG00000020070	Rufy2	protein_coding	301	381	226	592
ENSMUSG00000020072	Pbld2	protein_coding	16	44	28	58
ENSMUSG00000020074	Ccar1	protein_coding	3267	4844	5081	5968
ENSMUSG00000020075	Ddx21	protein_coding	4930	6892	3005	8222
ENSMUSG00000020076	Ddx50	protein_coding	1785	2433	2498	2650
ENSMUSG00000020078	Vps26a	protein_coding	1637	2384	1983	3635
ENSMUSG00000020079	Supv3l1	protein_coding	624	879	518	1047
ENSMUSG00000020080	Hkdc1	protein_coding	4	17	11	10
ENSMUSG00000020083	Fam241b	protein_coding	266	397	626	550
ENSMUSG00000020085	Aifm2	protein_coding	219	390	265	588
ENSMUSG00000020086	Macroh2a2	protein_coding	2	36	1	10
ENSMUSG00000020087	Tysnd1	protein_coding	708	1072	587	1115
ENSMUSG00000020088	Sar1a	protein_coding	3161	4614	4305	5260
ENSMUSG00000020089	Ppa1	protein_coding	2622	4016	2795	3656
ENSMUSG00000020091	Eif4ebp2	protein_coding	6161	7096	3894	8271
ENSMUSG00000020092	Pald1	protein_coding	328	677	309	693
ENSMUSG00000020097	Sgpl1	protein_coding	2339	3864	2181	6002
ENSMUSG00000020098	Pcbd1	protein_coding	1346	1880	2738	1930
ENSMUSG00000020099	Unc5b	protein_coding	4360	3480	5582	5890
ENSMUSG00000020100	Slc29a3	protein_coding	566	726	258	1020
ENSMUSG00000020101	Vsir	protein_coding	1	3	6	5
ENSMUSG00000020105	Lrig3	protein_coding	1963	2374	1134	2333
ENSMUSG00000020107	Anapc16	protein_coding	995	1614	1762	1717
ENSMUSG00000020108	Ddit4	protein_coding	3846	7908	6909	10264
ENSMUSG00000020109	Dnajb12	protein_coding	1108	1751	1307	2287
ENSMUSG00000020111	Micu1	protein_coding	3406	3345	5053	3880
ENSMUSG00000020114	Cand1	protein_coding	3470	4930	2743	5905
ENSMUSG00000020115	Tbk1	protein_coding	1094	1491	1150	1922
ENSMUSG00000020116	Pno1	protein_coding	1572	2297	1672	2591
ENSMUSG00000020121	Srgap1	protein_coding	736	738	534	1446
ENSMUSG00000020122	Egfr	protein_coding	1358	2862	1200	4615
ENSMUSG00000020124	Usp15	protein_coding	2345	3170	2197	3718
ENSMUSG00000020128	Vps54	protein_coding	1292	1315	1194	1819
ENSMUSG00000020130	Tbc1d15	protein_coding	1785	1914	1757	2260
ENSMUSG00000020131	Pcsk4	protein_coding	80	110	122	163
ENSMUSG00000020132	Rab21	protein_coding	2442	3270	3593	3960
ENSMUSG00000020133	2310011J03Rik	protein_coding	949	1373	1654	1597
ENSMUSG00000020134	Peli1	protein_coding	1825	2063	2364	2239
ENSMUSG00000020135	Apc2	protein_coding	0	2	2	6
ENSMUSG00000020137	Thap2	protein_coding	538	680	525	837
ENSMUSG00000020140	Lgr5	protein_coding	118	293	34	363
ENSMUSG00000020142	Slc1a4	protein_coding	1148	1058	1141	1381
ENSMUSG00000020143	Dock2	protein_coding	143	25	121	14
ENSMUSG00000020149	Rab1a	protein_coding	7225	7839	10323	9833
ENSMUSG00000020150	Gamt	protein_coding	15	16	13	7
ENSMUSG00000020151	Ptprr	protein_coding	1510	510	1926	731
ENSMUSG00000020152	Actr2	protein_coding	8516	9705	10306	14448
ENSMUSG00000020153	Ndufs7	protein_coding	854	1435	2391	1575
ENSMUSG00000020154	Ptprb	protein_coding	30	8	14	11
ENSMUSG00000020156	Pwwp3a	protein_coding	1116	1899	1266	2496
ENSMUSG00000020159	Gabrp	protein_coding	14463	39428	7410	43230
ENSMUSG00000020163	Uqcr11	protein_coding	1851	3057	4224	2708
ENSMUSG00000020166	Cnot2	protein_coding	1897	2843	1380	3484
ENSMUSG00000020167	Tcf3	protein_coding	1737	3614	1894	4480
ENSMUSG00000020170	Frs2	protein_coding	885	1065	673	1514
ENSMUSG00000020171	Yeats4	protein_coding	989	1553	1284	1608
ENSMUSG00000020173	Cobl	protein_coding	684	850	432	1231
ENSMUSG00000020175	Rab36	protein_coding	26	62	19	112
ENSMUSG00000020176	Grb10	protein_coding	5	16	4	42
ENSMUSG00000020178	Adora2a	protein_coding	6	18	21	39
ENSMUSG00000020180	Snrpd3	protein_coding	1790	3173	2387	3078
ENSMUSG00000020181	Nav3	protein_coding	293	322	265	213
ENSMUSG00000020182	Ddc	protein_coding	893	300	1475	289
ENSMUSG00000020183	Cpm	protein_coding	2045	4073	1857	3491
ENSMUSG00000020184	Mdm2	protein_coding	3410	5331	2723	7074
ENSMUSG00000020185	E2f7	protein_coding	292	334	91	361
ENSMUSG00000020186	Csrp2	protein_coding	3460	2072	5638	1180
ENSMUSG00000020189	Osbpl8	protein_coding	496	654	519	897
ENSMUSG00000020190	Mknk2	protein_coding	4381	5693	3890	6674
ENSMUSG00000020196	Cabin1	protein_coding	1473	2046	595	3277
ENSMUSG00000020198	Ap3d1	protein_coding	2801	3661	2395	5500
ENSMUSG00000020205	Phlda1	protein_coding	13139	17669	31255	17612
ENSMUSG00000020211	Sf3a2	protein_coding	1185	1783	802	2122
ENSMUSG00000020212	Mdm1	protein_coding	173	274	119	281
ENSMUSG00000020219	Timm13	protein_coding	1731	2808	4520	2674
ENSMUSG00000020220	Vps13d	protein_coding	1848	1062	857	1757
ENSMUSG00000020224	Llph	protein_coding	958	1626	1994	1569
ENSMUSG00000020225	Tmbim4	protein_coding	2099	2593	4104	2367
ENSMUSG00000020227	Irak3	protein_coding	92	245	55	159
ENSMUSG00000020228	Helb	protein_coding	399	609	329	670
ENSMUSG00000020230	Prmt2	protein_coding	989	1632	1187	2082
ENSMUSG00000020231	Dip2a	protein_coding	849	1106	627	2011
ENSMUSG00000020232	Hmg20b	protein_coding	1570	2240	2479	2627
ENSMUSG00000020234	Tektip1	protein_coding	316	124	903	126
ENSMUSG00000020235	Fzr1	protein_coding	1700	2136	2523	2525
ENSMUSG00000020238	Ncln	protein_coding	3081	4475	2521	4935
ENSMUSG00000020241	Col6a2	protein_coding	0	6	14	24
ENSMUSG00000020246	Hcfc2	protein_coding	579	457	700	480
ENSMUSG00000020248	Nfyb	protein_coding	1059	1389	1630	1535
ENSMUSG00000020250	Txnrd1	protein_coding	6638	7460	4378	9855
ENSMUSG00000020253	Ppm1m	protein_coding	140	216	129	270
ENSMUSG00000020255	Nopchap1	protein_coding	1329	2071	979	2177
ENSMUSG00000020256	Aldh1l2	protein_coding	16	26	41	55
ENSMUSG00000020257	Wdr82	protein_coding	1558	1981	1110	2333
ENSMUSG00000020258	Glyctk	protein_coding	31	48	31	71
ENSMUSG00000020260	Pofut2	protein_coding	906	1572	913	2028
ENSMUSG00000020261	Slc36a1	protein_coding	431	586	259	1092
ENSMUSG00000020262	Adarb1	protein_coding	7	16	3	77
ENSMUSG00000020263	Appl2	protein_coding	2244	2981	3531	3740
ENSMUSG00000020265	Sumo3	protein_coding	3694	4795	4095	4675
ENSMUSG00000020267	Hint1	protein_coding	4155	5084	10616	4914
ENSMUSG00000020268	Lyrm7	protein_coding	21	53	48	71
ENSMUSG00000020271	Fbxw11	protein_coding	2435	3066	2202	4189
ENSMUSG00000020272	Stk10	protein_coding	321	420	151	627
ENSMUSG00000020273	Papolg	protein_coding	447	474	401	550
ENSMUSG00000020275	Rel	protein_coding	139	205	140	315
ENSMUSG00000020277	Pfkl	protein_coding	4852	9191	9458	9366
ENSMUSG00000020280	Pus10	protein_coding	944	1254	809	1430
ENSMUSG00000020282	Rhbdf1	protein_coding	1907	2452	1256	3228
ENSMUSG00000020283	Pex13	protein_coding	700	967	1065	977
ENSMUSG00000020284	Cfap410	protein_coding	245	575	479	583
ENSMUSG00000020287	Mpg	protein_coding	399	619	595	785
ENSMUSG00000020288	Ahsa2	protein_coding	1202	1532	1150	1760
ENSMUSG00000020289	Nprl3	protein_coding	517	677	611	1087
ENSMUSG00000020290	Xpo1	protein_coding	3577	4354	2952	5109
ENSMUSG00000020297	Nsg2	protein_coding	18	33	18	35
ENSMUSG00000020300	Cpeb4	protein_coding	1196	1100	915	1726
ENSMUSG00000020303	Stc2	protein_coding	2248	1755	1545	947
ENSMUSG00000020305	Asb3	protein_coding	391	587	545	696
ENSMUSG00000020307	Cdc34	protein_coding	2868	4787	5488	5121
ENSMUSG00000020308	Tpgs1	protein_coding	396	819	878	878
ENSMUSG00000020309	Chac2	protein_coding	862	887	1432	638
ENSMUSG00000020311	Erlec1	protein_coding	1797	2335	2544	2160
ENSMUSG00000020312	Shc2	protein_coding	41	202	105	472
ENSMUSG00000020315	Sptbn1	protein_coding	10813	9858	3763	12789
ENSMUSG00000020319	Wdpcp	protein_coding	47	171	80	180
ENSMUSG00000020321	Mdh1	protein_coding	4639	7475	8684	6981
ENSMUSG00000020325	Fstl3	protein_coding	15	57	72	113
ENSMUSG00000020326	Ccng1	protein_coding	14589	22922	10528	26003
ENSMUSG00000020328	Nudcd2	protein_coding	2078	3374	2525	2895
ENSMUSG00000020329	Polrmt	protein_coding	653	978	432	1058
ENSMUSG00000020330	Hmmr	protein_coding	1633	1412	712	1121
ENSMUSG00000020331	Hcn2	protein_coding	122	272	226	335
ENSMUSG00000020334	Slc22a4	protein_coding	188	112	294	206
ENSMUSG00000020340	Cyfip2	protein_coding	1	144	1	140
ENSMUSG00000020346	Mgat1	protein_coding	1688	1974	2262	2604
ENSMUSG00000020349	Ppp2ca	protein_coding	5785	8765	8284	11442
ENSMUSG00000020357	Flt4	protein_coding	2577	1428	822	2258
ENSMUSG00000020358	Hnrnpab	protein_coding	18311	24156	16091	26247
ENSMUSG00000020359	Phykpl	protein_coding	337	351	478	567
ENSMUSG00000020361	Hspa4	protein_coding	9137	13111	10453	16629
ENSMUSG00000020362	Cnot6	protein_coding	3799	4209	2919	5174
ENSMUSG00000020363	Gfpt2	protein_coding	0	9	0	4
ENSMUSG00000020366	Mapk9	protein_coding	865	1163	826	1653
ENSMUSG00000020368	Canx	protein_coding	17696	19825	13067	22499
ENSMUSG00000020372	Rack1	protein_coding	33660	49758	59742	46893
ENSMUSG00000020375	Rufy1	protein_coding	677	914	565	1106
ENSMUSG00000020376	Rnf130	protein_coding	857	1962	1783	2296
ENSMUSG00000020377	Ltc4s	protein_coding	78	220	195	334
ENSMUSG00000020380	Rad50	protein_coding	1209	1479	718	1968
ENSMUSG00000020381	Mrnip	protein_coding	70	75	167	84
ENSMUSG00000020385	Clk4	protein_coding	734	1013	1181	1475
ENSMUSG00000020386	Sar1b	protein_coding	1492	2116	3214	2149
ENSMUSG00000020387	Jade2	protein_coding	227	271	166	466
ENSMUSG00000020388	Pdlim4	protein_coding	9	12	10	16
ENSMUSG00000020389	Cdkl3	protein_coding	112	238	172	343
ENSMUSG00000020390	Ube2b	protein_coding	1675	3006	3679	3914
ENSMUSG00000020392	Cdkn2aipnl	protein_coding	1182	1653	1325	1866
ENSMUSG00000020393	Kremen1	protein_coding	980	1193	803	1705
ENSMUSG00000020396	Nefh	protein_coding	56	112	62	115
ENSMUSG00000020397	Med7	protein_coding	509	770	1061	874
ENSMUSG00000020399	Havcr2	protein_coding	0	1	1	9
ENSMUSG00000020400	Tnip1	protein_coding	1378	1706	1737	3115
ENSMUSG00000020402	Vdac1	protein_coding	7776	7687	10300	8704
ENSMUSG00000020407	Upp1	protein_coding	74	204	185	403
ENSMUSG00000020409	Slu7	protein_coding	1630	2166	2589	2886
ENSMUSG00000020412	Ascc2	protein_coding	1294	1559	1002	2286
ENSMUSG00000020413	Hus1	protein_coding	290	370	151	478
ENSMUSG00000020415	Pttg1	protein_coding	247	417	814	532
ENSMUSG00000020420	Zfp607a	protein_coding	54	83	43	121
ENSMUSG00000020422	Tns3	protein_coding	2395	1804	1030	2762
ENSMUSG00000020423	Btg2	protein_coding	5111	7473	7504	9840
ENSMUSG00000020424	Castor1	protein_coding	87	146	177	200
ENSMUSG00000020427	Igfbp3	protein_coding	1706	3127	3013	6364
ENSMUSG00000020430	Pes1	protein_coding	2881	4074	3062	4866
ENSMUSG00000020432	Tcn2	protein_coding	546	953	685	1554
ENSMUSG00000020434	4921536K21Rik	protein_coding	55	65	42	112
ENSMUSG00000020435	Osbp2	protein_coding	1	2	0	7
ENSMUSG00000020437	Myo1g	protein_coding	2	12	1	12
ENSMUSG00000020439	Smtn	protein_coding	1010	1236	428	2124
ENSMUSG00000020440	Arf5	protein_coding	3040	4766	7300	5204
ENSMUSG00000020441	2310033P09Rik	protein_coding	301	402	702	501
ENSMUSG00000020444	Guk1	protein_coding	825	965	2063	1085
ENSMUSG00000020448	Rnf185	protein_coding	716	816	566	1203
ENSMUSG00000020451	Limk2	protein_coding	3257	3807	3023	4471
ENSMUSG00000020453	Patz1	protein_coding	933	1448	580	1821
ENSMUSG00000020454	Eif4enif1	protein_coding	1237	1439	926	1932
ENSMUSG00000020455	Trim11	protein_coding	775	1104	660	1551
ENSMUSG00000020456	Ogdh	protein_coding	3330	2935	1931	4155
ENSMUSG00000020457	Drg1	protein_coding	1775	2679	2594	3178
ENSMUSG00000020458	Rtn4	protein_coding	7790	12929	13224	19915
[truncated: 15,732 more rows]

## Sheet: log2_norm
id	gene_name	biotype	24130X1	24130X2	24130X3	24130X4
ENSMUSG00000000001	Gnai3	protein_coding	12.4179	12.2457	12.1998	12.2808
ENSMUSG00000000028	Cdc45	protein_coding	9.33831	8.95095	8.4571	8.55857
ENSMUSG00000000031	H19	lncRNA	5.51708	8.85282	1.05537	4.22734
ENSMUSG00000000049	Apoh	protein_coding	1.18892	1.54314	3.09555	1.98373
ENSMUSG00000000056	Narf	protein_coding	10.6595	10.5218	10.1961	10.4207
ENSMUSG00000000058	Cav2	protein_coding	13.1641	12.66	12.6115	12.2663
ENSMUSG00000000078	Klf6	protein_coding	12.2013	12.2389	13.2133	12.4145
ENSMUSG00000000085	Scmh1	protein_coding	11.07	11.174	10.8314	11.0472
ENSMUSG00000000088	Cox5a	protein_coding	12.5928	12.3605	13.9002	11.9639
ENSMUSG00000000093	Tbx2	protein_coding	3.78641	4.46317	1.65833	4.28315
ENSMUSG00000000120	Ngfr	protein_coding	3.64597	5.55283	2.6761	3.91043
ENSMUSG00000000126	Wnt9a	protein_coding	4.24165	6.60986	5.01209	7.65785
ENSMUSG00000000127	Fer	protein_coding	9.19445	9.06362	8.97266	9.2608
ENSMUSG00000000131	Xpo6	protein_coding	10.8949	10.6571	9.96657	10.9606
ENSMUSG00000000134	Tfe3	protein_coding	10.1613	10.156	9.81766	10.2897
ENSMUSG00000000142	Axin2	protein_coding	6.3282	6.8562	4.68929	7.96561
ENSMUSG00000000148	Brat1	protein_coding	8.79382	8.86175	8.03308	8.9965
ENSMUSG00000000149	Gna12	protein_coding	10.229	10.5414	10.1434	10.6295
ENSMUSG00000000154	Slc22a18	protein_coding	10.5381	9.98807	11.616	9.9909
ENSMUSG00000000159	Igsf5	protein_coding	10.171	9.90553	10.881	9.54244
ENSMUSG00000000167	Pih1d2	protein_coding	7.16048	7.93141	7.75203	7.70968
ENSMUSG00000000168	Dlat	protein_coding	11.2642	11.142	10.7978	11.0442
ENSMUSG00000000171	Sdhd	protein_coding	12.0344	11.8716	12.6852	11.5812
ENSMUSG00000000184	Ccnd2	protein_coding	15.2433	14.6176	14.6461	14.4522
ENSMUSG00000000194	Gpr107	protein_coding	10.7405	10.7067	10.7039	10.8238
ENSMUSG00000000202	Btbd17	protein_coding	4.98712	7.29475	5.19308	7.53104
ENSMUSG00000000204	Slfn4	protein_coding	2.27485	2.94486	3.42012	3.50372
ENSMUSG00000000223	Drp2	protein_coding	2.61336	3.26518	1.65833	3.91043
ENSMUSG00000000244	Tspan32	protein_coding	2.27485	3.11389	1.05537	3.40656
ENSMUSG00000000247	Lhx2	protein_coding	2.27485	2.53249	2.6761	3.30238
ENSMUSG00000000253	Gmpr	protein_coding	7.27219	8.08169	8.29816	7.89124
ENSMUSG00000000266	Mid2	protein_coding	9.39426	9.11682	9.05977	9.24332
ENSMUSG00000000275	Trim25	protein_coding	11.1173	10.7831	11.4429	10.9088
ENSMUSG00000000276	Dgke	protein_coding	8.56433	8.3882	8.00308	8.69856
ENSMUSG00000000278	Scpep1	protein_coding	10.8028	10.7458	10.6889	10.878
ENSMUSG00000000282	Mnt	protein_coding	9.68188	9.61812	9.56593	10.141
ENSMUSG00000000290	Itgb2	protein_coding	3.11751	5.61049	3.42012	4.57907
ENSMUSG00000000295	Hddc2	protein_coding	9.18179	9.91843	10.1489	9.35983
ENSMUSG00000000296	Tpd52l1	protein_coding	9.47431	9.73616	10.083	9.75101
ENSMUSG00000000301	Pemt	protein_coding	6.58055	6.75755	7.28788	6.26856
ENSMUSG00000000303	Cdh1	protein_coding	15.1481	14.9025	14.9978	14.8983
ENSMUSG00000000308	Ckmt1	protein_coding	12.6035	11.7124	13.6055	11.5566
ENSMUSG00000000326	Comt	protein_coding	10.9275	10.9396	10.8099	10.7686
ENSMUSG00000000339	Rtca	protein_coding	10.229	10.3431	10.2935	10.17
ENSMUSG00000000340	Dbt	protein_coding	9.74133	9.54422	9.45727	9.23096
ENSMUSG00000000346	Dazap2	protein_coding	12.6602	12.6607	13.2963	12.7499
ENSMUSG00000000355	Mcts1	protein_coding	9.84133	9.8602	10.5536	9.46462
ENSMUSG00000000374	Trappc10	protein_coding	10.9294	10.8187	10.1598	10.9005
ENSMUSG00000000378	Ccm2	protein_coding	10.1995	10.3839	10.3278	10.3292
ENSMUSG00000000384	Tbrg4	protein_coding	10.734	10.5626	10.1184	10.5691
ENSMUSG00000000385	Tmprss2	protein_coding	13.5196	12.8204	13.7865	12.8038
ENSMUSG00000000386	Mx1	protein_coding	6.13155	7.0141	5.10542	7.08955
ENSMUSG00000000399	Ndufa9	protein_coding	11.5119	11.5621	11.9612	11.1045
ENSMUSG00000000402	Egfl6	protein_coding	7.45167	6.02522	7.45678	5.27344
ENSMUSG00000000409	Lck	protein_coding	4.33609	3.94084	2.90102	3.97963
ENSMUSG00000000416	Cttnbp2	protein_coding	4.58717	4.11031	0	3.59476
ENSMUSG00000000420	Galnt1	protein_coding	11.7352	11.8145	11.223	11.9538
ENSMUSG00000000439	Mkrn2	protein_coding	8.98085	8.9731	9.1719	8.99232
ENSMUSG00000000440	Pparg	protein_coding	10.3315	9.52373	11.5666	9.58608
ENSMUSG00000000441	Raf1	protein_coding	11.3165	11.1161	11.1366	11.0889
ENSMUSG00000000486	Septin1	protein_coding	4.42473	4.74646	5.56575	6.02844
ENSMUSG00000000489	Pdgfb	protein_coding	10.2151	10.3195	10.0801	10.9514
ENSMUSG00000000530	Acvrl1	protein_coding	3.49038	4.02806	1.05537	3.59476
ENSMUSG00000000531	Tamalin	protein_coding	9.42144	9.99486	9.57207	10.3636
ENSMUSG00000000532	Acvr1b	protein_coding	10.69	10.3043	10.5031	10.5747
ENSMUSG00000000538	Tom1l2	protein_coding	10.455	10.07	10.0452	10.243
ENSMUSG00000000544	Gpa33	protein_coding	11.4754	11.228	12.5268	12.342
ENSMUSG00000000552	Zfp385a	protein_coding	8.50965	8.87357	7.4479	8.92594
ENSMUSG00000000555	Itga5	protein_coding	5.203	6.04626	3.90855	7.04988
ENSMUSG00000000561	Wdr77	protein_coding	10.4338	10.6605	10.6823	10.6099
ENSMUSG00000000563	Atp5pb	protein_coding	12.8311	12.8196	13.6145	12.4672
ENSMUSG00000000567	Sox9	protein_coding	8.2735	8.98405	8.29816	9.43105
ENSMUSG00000000568	Hnrnpd	protein_coding	12.0645	12.1611	12.1721	12.0704
ENSMUSG00000000579	Dynlt1c	protein_coding	5.80818	6.8562	6.94067	6.52153
ENSMUSG00000000581	C1d	protein_coding	10.3429	10.3558	10.979	9.8878
ENSMUSG00000000594	Gm2a	protein_coding	9.44547	9.4106	9.46168	10.0353
ENSMUSG00000000600	Krit1	protein_coding	10.2042	10.019	9.68031	10.1579
ENSMUSG00000000605	Clcn4	protein_coding	11.1863	10.9418	10.8349	10.8672
ENSMUSG00000000627	Sema4f	protein_coding	2.27485	4.02806	2.90102	5.87344
ENSMUSG00000000628	Hk2	protein_coding	11.3788	11.6554	12.164	11.9419
ENSMUSG00000000631	Myo18a	protein_coding	13.3441	13.1056	12.3819	13.1961
ENSMUSG00000000693	Loxl3	protein_coding	2.27485	3.4021	2.6761	3.30238
ENSMUSG00000000706	Btn1a1	protein_coding	5.39074	6.34695	6.49977	6.97561
ENSMUSG00000000708	Kat2b	protein_coding	10.3113	10.1005	10.0873	10.1239
ENSMUSG00000000711	Rab5b	protein_coding	11.2491	11.41	11.3941	11.5697
ENSMUSG00000000732	Icosl	protein_coding	7.37588	7.08701	8.09128	6.82394
ENSMUSG00000000738	Spg7	protein_coding	11.2672	11.1024	11.0185	11.031
ENSMUSG00000000740	Rpl13	protein_coding	14.5089	14.723	15.6712	14.2035
ENSMUSG00000000743	Chmp1a	protein_coding	12.1572	12.156	12.5655	12.1241
ENSMUSG00000000751	Rpa1	protein_coding	11.5475	11.3108	10.816	11.0517
ENSMUSG00000000759	Tubgcp3	protein_coding	10.1678	10.098	9.42142	10.1644
ENSMUSG00000000776	Polr3d	protein_coding	9.89661	9.98399	9.35645	9.73108
ENSMUSG00000000782	Tcf7	protein_coding	6.82812	7.54447	6.01384	7.95276
ENSMUSG00000000787	Ddx3x	protein_coding	14.0773	13.6561	13.2123	13.6368
ENSMUSG00000000791	Il12rb1	protein_coding	4.58717	3.94084	4.6277	3.0683
ENSMUSG00000000792	Slc5a5	protein_coding	3.31596	1.54314	2.6761	3.30238
ENSMUSG00000000804	Usp32	protein_coding	10.4391	10.1118	9.82625	10.5458
ENSMUSG00000000811	Txnrd3	protein_coding	8.07554	7.93706	8.4303	8.36203
ENSMUSG00000000823	Zfp512b	protein_coding	9.44547	9.36735	8.2116	9.50332
ENSMUSG00000000826	Dnajc5	protein_coding	12.3604	12.2054	11.8702	12.5158
ENSMUSG00000000827	Tpd52l2	protein_coding	10.6572	11.0891	11.4821	11.0472
ENSMUSG00000000838	Fmr1	protein_coding	11.6676	11.29	11.2622	11.3036
ENSMUSG00000000876	Pxmp4	protein_coding	8.97719	7.85593	9.57003	7.50781
ENSMUSG00000000881	Dlg3	protein_coding	10.0732	10.0296	10.0215	9.75472
ENSMUSG00000000884	Gnb1l	protein_coding	7.43042	7.73151	7.0267	7.7744
ENSMUSG00000000901	Mmp11	protein_coding	7.47261	8.82264	6.79418	8.67267
ENSMUSG00000000902	Smarcb1	protein_coding	10.8635	11.2661	10.8408	11.1591
ENSMUSG00000000903	Vpreb3	protein_coding	1.83173	3.52714	2.6761	1.98373
ENSMUSG00000000915	Hip1r	protein_coding	11.4279	11.013	11.35	11.0305
ENSMUSG00000000916	Nsun5	protein_coding	8.51975	8.32501	7.96623	8.19387
ENSMUSG00000000934	Top1mt	protein_coding	8.06868	7.97047	7.71549	8.13062
ENSMUSG00000000957	Mmp14	protein_coding	4.14059	2.94486	2.90102	3.30238
ENSMUSG00000000958	Slc7a7	protein_coding	11.0032	9.94669	10.6045	9.97086
ENSMUSG00000000959	Oxa1l	protein_coding	10.8635	10.6004	10.271	10.4446
ENSMUSG00000000976	Heatr6	protein_coding	9.72615	9.54051	8.82269	9.65777
ENSMUSG00000000983	Wfdc18	protein_coding	0	3.26518	2.08228	5.24561
ENSMUSG00000001014	Icam4	protein_coding	3.78641	4.18813	3.90855	3.76121
ENSMUSG00000001016	Ilf2	protein_coding	11.3795	11.407	10.989	11.1427
ENSMUSG00000001017	Chtop	protein_coding	12.0965	12.149	12.2047	11.9527
ENSMUSG00000001018	Snapin	protein_coding	9.89855	9.90985	10.0364	10.1363
ENSMUSG00000001020	S100a4	protein_coding	8.67236	7.19461	8.35153	6.49813
ENSMUSG00000001021	S100a3	protein_coding	7.22361	6.49208	7.3654	6.40058
ENSMUSG00000001023	S100a5	protein_coding	3.78641	2.27159	4.6277	1.98373
ENSMUSG00000001025	S100a6	protein_coding	16.7951	15.8999	18.0495	15.4921
ENSMUSG00000001034	Mapk7	protein_coding	9.37214	9.40654	9.13364	9.69682
ENSMUSG00000001036	Epn2	protein_coding	10.9122	10.7894	10.312	10.8243
ENSMUSG00000001039	B9d1	protein_coding	9.38047	10.0243	9.90948	9.49743
ENSMUSG00000001052	Sec24b	protein_coding	10.7987	10.6614	9.88337	10.8649
ENSMUSG00000001053	N4bp3	protein_coding	9.34684	9.44072	9.59035	9.26946
ENSMUSG00000001054	Rmnd5b	protein_coding	8.93632	9.12179	9.24037	9.31536
ENSMUSG00000001056	Nhp2	protein_coding	11.3933	11.6403	11.9608	11.2542
ENSMUSG00000001062	Vps9d1	protein_coding	8.24943	7.80744	7.78767	7.97411
ENSMUSG00000001065	Zfp276	protein_coding	9.00621	8.89983	9.02734	9.2815
ENSMUSG00000001082	Mfsd10	protein_coding	9.26217	9.28563	8.78087	9.22385
ENSMUSG00000001089	Luzp1	protein_coding	11.8122	11.3015	10.992	11.6816
ENSMUSG00000001095	Slc13a2	protein_coding	3.11751	2.75336	3.09555	2.44167
ENSMUSG00000001098	Kctd10	protein_coding	12.9265	12.1632	12.5604	12.2818
ENSMUSG00000001100	Poldip2	protein_coding	10.8223	10.8757	10.4249	10.977
ENSMUSG00000001105	Ift20	protein_coding	10.2625	10.2644	11.0686	9.83859
ENSMUSG00000001119	Col6a1	protein_coding	6.8917	7.45286	7.16319	9.14885
ENSMUSG00000001120	Pcbp3	protein_coding	2.27485	0	1.05537	2.93528
ENSMUSG00000001123	Lgals9	protein_coding	12.4742	12.0609	12.9382	11.8948
ENSMUSG00000001127	Araf	protein_coding	10.9933	10.7313	10.8272	10.7011
ENSMUSG00000001128	Cfp	protein_coding	4.24165	5.3977	4.8051	5.77955
ENSMUSG00000001131	Timp1	protein_coding	6.76161	7.07681	7.75203	7.56521
ENSMUSG00000001134	Uxt	protein_coding	8.14893	8.39642	8.76307	8.10375
ENSMUSG00000001138	Cnnm3	protein_coding	9.36656	9.43873	8.59625	9.52807
ENSMUSG00000001143	Lman2l	protein_coding	9.9994	10.0243	10.2249	10.0733
ENSMUSG00000001150	Mcm3ap	protein_coding	10.7033	10.8187	9.82282	10.7296
ENSMUSG00000001151	Pcnt	protein_coding	10.8724	10.5861	9.1364	10.2448
ENSMUSG00000001156	Mxd1	protein_coding	10.7307	9.7666	12.7915	10.5529
ENSMUSG00000001157	Gmcl1	protein_coding	10.4927	10.3736	10.7307	10.4942
ENSMUSG00000001158	Snrnp27	protein_coding	9.94237	10.3043	11.2565	9.80801
ENSMUSG00000001166	Oas1c	protein_coding	7.27219	7.31223	7.58384	6.65443
ENSMUSG00000001173	Ocrl	protein_coding	9.93484	9.53494	9.30328	9.6485
ENSMUSG00000001175	Calm1	protein_coding	14.997	14.5363	15.6812	14.4862
ENSMUSG00000001211	Agpat3	protein_coding	11.014	11.4085	10.8535	11.4762
ENSMUSG00000001227	Sema6b	protein_coding	7.59225	5.63848	7.25771	4.86164
ENSMUSG00000001228	Uhrf1	protein_coding	11.1719	10.8018	9.18264	10.3829
ENSMUSG00000001229	Dpp9	protein_coding	10.6318	10.3249	9.54526	10.3789
ENSMUSG00000001247	Lsr	protein_coding	13.41	13.1546	13.8769	12.8537
ENSMUSG00000001248	Gramd1a	protein_coding	9.03465	9.56442	8.33717	9.89677
[truncated: 17,569 more rows]

## Sheet: rlog
id	gene_name	biotype	24130X1	24130X2	24130X3	24130X4
[truncated: 17,731 more rows]

[truncated: 2 more sheets: samples, ensembl]
