# Supplementary material for: HNF4α controls growth, identity, and KRAS inhibitor response in invasive mucinous adenocarcinoma of the lung
Source: J Clin Invest. 2026 May 12;136(13):e198282. doi: 10.1172/JCI198282 (PMC13318121; doi:10.1172/JCI198282)
Supplement: Supplemental table 6 [file jci-136-198282-s187.xlsx]

## Sheet: summary
contrast	summary	count	percent
Treated vs. Control	up-regulated	1153	7.11
Treated vs. Control	down-regulated	1331	8.21
Treated vs. Control	outliers	0	0
Treated vs. Control	low counts < 4.9	1258	7.76

## Sheet: Treated_vs_Control
id	gene_name	biotype	chromosome	description	human_homolog	baseMean	log2FoldChange	lfcSE	stat	pvalue	padj
ENSMUSG00000079808		protein_coding	GL456212.1			37.4908	0.378276	0.413745	0.913851	0.360795	0.646647
ENSMUSG00000095041		protein_coding	JH584304.1			8342.98	0.00250834	0.193455	0.0129674	0.989654	0.996649
ENSMUSG00000095672		protein_coding	GL456211.1			3.76551	0.509759	0.349641	1.61853	0.105549
ENSMUSG00000095742		protein_coding	JH584295.1			277.852	-0.465631	0.261282	-1.78203	0.0747438	0.24995
ENSMUSG00000107877		protein_coding	11	novel protein		36.9732	-0.154788	0.428043	-0.361464	0.717753	0.889842
ENSMUSG00000118106		TEC	19	TEC		36.0438	-0.149888	0.418928	-0.357675	0.720587	0.891199
ENSMUSG00000119114		miRNA	6			2.97456	0.370926	0.319498	1.31607	0.188149
ENSMUSG00002075075		miRNA	11			93.5681	-0.292374	0.347291	-0.842063	0.399753	0.680631
ENSMUSG00002075463		miRNA	2			2.69516	-0.0878205	0.301749	-0.292059	0.770241
ENSMUSG00002075486		miRNA	17			41.0172	-0.0794134	0.409783	-0.193782	0.846347	0.944273
ENSMUSG00002075508		snoRNA	4			3.7391	0.187631	0.340085	0.564856	0.572171
ENSMUSG00002075524		miRNA	9			4.79749	-0.261552	0.370712	-0.715629	0.47422
ENSMUSG00002075551		miRNA	13			5.29962	-0.436279	0.374531	-1.21906	0.22282	0.49253
ENSMUSG00002075679		miRNA	6			7.6254	-0.35954	0.415345	-0.875116	0.381511	0.665242
ENSMUSG00002075765		miRNA	9			3.26457	-0.414016	0.342514	-1.31521	0.18844
ENSMUSG00002075851		miRNA	19			4.88798	0.0315226	0.382272	0.0825158	0.934237
ENSMUSG00002075861		miRNA	11			3.22924	0.0528823	0.31974	0.165261	0.868738
ENSMUSG00002076169		miRNA	6			9.58002	0.24583	0.435282	0.566134	0.571302	0.805357
ENSMUSG00002076463		miRNA	11			39.5902	-0.107339	0.409735	-0.261939	0.793368	0.924704
ENSMUSG00002076903		miRNA	8			4.20737	-0.214913	0.362988	-0.602394	0.546912
ENSMUSG00000007777	0610009B22Rik	protein_coding	11	RIKEN cDNA 0610009B22 gene		540.123	0.193901	0.219722	0.882456	0.37753	0.662249
ENSMUSG00000086714	0610009E02Rik	lncRNA	2	RIKEN cDNA 0610009E02 gene		15.9107	-0.0963855	0.446924	-0.215444	0.829421	0.938534
ENSMUSG00000043644	0610009L18Rik	lncRNA	11	RIKEN cDNA 0610009L18 gene		12.863	-0.187439	0.443957	-0.422556	0.672619	0.867878
ENSMUSG00000020831	0610010K14Rik	protein_coding	11	RIKEN cDNA 0610010K14 gene	C17orf49	109.73	0.0783993	0.328219	0.238872	0.811205	0.931488
ENSMUSG00000107002	0610012G03Rik	protein_coding	16	RIKEN cDNA 0610012G03 gene		805.349	-0.293003	0.212989	-1.37568	0.168922	0.418201
ENSMUSG00000058706	0610030E20Rik	protein_coding	6	RIKEN cDNA 0610030E20 gene	C2orf68	1007.76	-0.255131	0.199376	-1.27965	0.200667	0.463157
ENSMUSG00000097882	0610038B21Rik	lncRNA	8	RIKEN cDNA 0610038B21 gene		16.024	-0.471716	0.446401	-1.05898	0.289609	0.571012
ENSMUSG00000089889	0610040B10Rik	lncRNA	5	RIKEN cDNA 0610040B10 gene		27.7402	-0.0128849	0.443092	-0.029113	0.976774	0.9921
ENSMUSG00000087341	0610040F04Rik	lncRNA	6	RIKEN cDNA 0610040F04 gene		5.92587	-0.486504	0.402096	-1.2456	0.21291	0.478783
ENSMUSG00000060512	0610040J01Rik	protein_coding	5	RIKEN cDNA 0610040J01 gene	C4orf19	2075.06	-0.073205	0.198171	-0.369404	0.711827	0.886629
ENSMUSG00000114511	0710001A04Rik	lncRNA	18	RIKEN cDNA 0710001A04 gene		9.6902	0.135011	0.430959	0.312991	0.754287	0.908241
ENSMUSG00000090066	1110002E22Rik	protein_coding	3	RIKEN cDNA 1110002E22 gene	C4orf54	326.62	0.336712	0.334959	1.00503	0.31488	0.600576
ENSMUSG00000097134	1110002J07Rik	lncRNA	10	RIKEN cDNA 1110002J07 gene		11.3573	-0.00982081	0.442271	-0.0222018	0.982287	0.994047
ENSMUSG00000071456	1110002L01Rik	lncRNA	12	RIKEN cDNA 1110002L01 gene		352.484	0.256284	0.263001	0.974419	0.329848	0.617166
ENSMUSG00000106291	1110003F10Rik	TEC	5	RIKEN cDNA 1110003F10 gene		3.46472	-0.0700773	0.34689	-0.201983	0.83993
ENSMUSG00000030663	1110004F10Rik	protein_coding	7	RIKEN cDNA 1110004F10 gene	C11orf58	2584.75	0.0968481	0.184183	0.525825	0.59901	0.822881
ENSMUSG00000107121	1110006O24Rik	lncRNA	5	RIKEN cDNA 1110006O24 gene		19.6874	-0.418291	0.445643	-0.939353	0.34755	0.634333
ENSMUSG00000116164	1110013H19Rik	lncRNA	15	RIKEN cDNA 1110013H19 gene		8.05462	-0.349828	0.424326	-0.831	0.405974	0.686767
ENSMUSG00000028441	1110017D15Rik	protein_coding	4	RIKEN cDNA 1110017D15 gene	C9orf24	3.13722	0.225863	0.33544	0.695845	0.486526
ENSMUSG00000097616	1110019D14Rik	lncRNA	6	RIKEN cDNA 1110019D14 gene		97.3947	-0.00628247	0.331179	-0.0189692	0.984866	0.994977
ENSMUSG00000097047	1110020A21Rik	lncRNA	17	RIKEN cDNA 1110020A21 gene		16.6073	-0.187831	0.447093	-0.420321	0.674251	0.868377
ENSMUSG00000103520	1110025M09Rik	TEC	15	RIKEN cDNA 1110025M09 gene		13.4313	-0.105916	0.443426	-0.238881	0.811198	0.931488
ENSMUSG00000085972	1110028F11Rik	lncRNA	11	RIKEN cDNA 1110028F11 gene		3.90942	-0.0132747	0.365549	-0.0362627	0.971073
ENSMUSG00000037971	1110032A03Rik	protein_coding	9	RIKEN cDNA 1110032A03 gene	C11orf1	314.776	-0.212185	0.27975	-0.758554	0.448119	0.720246
ENSMUSG00000099098	1110035H17Rik	lncRNA	7	RIKEN cDNA 1110035H17 gene		12.0239	-0.173688	0.441351	-0.394337	0.693332	0.87756
ENSMUSG00000092203	1110038B12Rik	lncRNA	17	RIKEN cDNA 1110038B12 gene		1865.92	-0.366056	0.196673	-1.86124	0.0627099	0.220471
ENSMUSG00000063236	1110038F14Rik	protein_coding	15	RIKEN cDNA 1110038F14 gene	C8orf33	491.55	0.649925	0.225077	2.88696	0.0038898	0.0278447
ENSMUSG00000085457	1110046J04Rik	lncRNA	13	RIKEN cDNA 1110046J04 gene		48.8066	-1.18748	0.395838	-2.99318	0.00276083	0.0214808
ENSMUSG00000040591	1110051M20Rik	protein_coding	2	RIKEN cDNA 1110051M20 gene	C11orf49	229.622	0.343798	0.275422	1.24812	0.211988	0.477542
ENSMUSG00000035171	1110059E24Rik	protein_coding	19	RIKEN cDNA 1110059E24 gene	C9orf85	592.876	-0.17732	0.216842	-0.817749	0.4135	0.693838
ENSMUSG00000032551	1110059G10Rik	protein_coding	9	RIKEN cDNA 1110059G10 gene	KIAA1143	301.352	0.297684	0.253906	1.17227	0.24109	0.515058
ENSMUSG00000078570	1110065P20Rik	protein_coding	4	RIKEN cDNA 1110065P20 gene	C1orf122	441.77	0.130094	0.255372	0.509411	0.610464	0.830136
ENSMUSG00000111857	1190001M18Rik	lncRNA	11	RIKEN cDNA 1190001M18 gene		3.73859	0.323627	0.357491	0.942191	0.346095
ENSMUSG00000043687	1190005I06Rik	protein_coding	8	RIKEN cDNA 1190005I06 gene	C16orf74	146.59	1.32978	0.330193	4.01719	5.8896e-05	0.000904665
ENSMUSG00000063320	1190007I07Rik	protein_coding	10	RIKEN cDNA 1190007I07 gene	C12orf73	180.533	0.207951	0.287955	0.722099	0.470233	0.736295
ENSMUSG00000097290	1300002E11Rik	lncRNA	16	RIKEN cDNA 1300002E11 gene		224.663	0.145402	0.276232	0.526319	0.598667	0.822693
ENSMUSG00000112545	1300014J16Rik	lncRNA	12	RIKEN cDNA 1300014J16 gene		46.1053	-0.594783	0.40457	-1.46961	0.141667	0.375053
ENSMUSG00000096221	1500002C15Rik	lncRNA	4	RIKEN cDNA 1500002C15 gene		12.4539	-0.392651	0.440686	-0.895805	0.370357	0.656272
ENSMUSG00000072694	1500011B03Rik	protein_coding	5	RIKEN cDNA 1500011B03 gene		163.469	0.52726	0.290029	1.8171	0.0692017	0.236971
ENSMUSG00000098702	1500015A07Rik	lncRNA	18	RIKEN cDNA 1500015A07 gene		116.646	-0.501233	0.334593	-1.49767	0.13422	0.36254
ENSMUSG00000094732	1500015L24Rik	lncRNA	19	RIKEN cDNA 1500015L24 gene		38.6636	0.405199	0.410692	0.985938	0.324163	0.610116
ENSMUSG00000097383	1500026H17Rik	lncRNA	10	RIKEN cDNA 1500026H17 gene		18.8177	-0.168553	0.446556	-0.37759	0.705735	0.884447
ENSMUSG00000043747	1520401A03Rik	protein_coding	17	RIKEN cDNA 1520401A03 gene		4.71423	0.0170601	0.384072	0.0444606	0.964537
ENSMUSG00000117232	1600002D24Rik	lncRNA	16	RIKEN cDNA 1600002D24 gene		1.91282	0.213236	0.273646	0.870267	0.384155
ENSMUSG00000050088	1600012H06Rik	protein_coding	17	RIKEN cDNA 1600012H06 gene	C6orf120	1084.21	-0.35442	0.207374	-1.7091	0.0874323	0.276665
ENSMUSG00000054676	1600014C10Rik	protein_coding	7	RIKEN cDNA 1600014C10 gene	C19orf12	286.344	0.397931	0.258124	1.54136	0.12323	0.344027
ENSMUSG00000094690	1600014C23Rik	protein_coding	17	RIKEN cDNA 1600014C23 gene		6.20134	-0.150639	0.397037	-0.381378	0.702923	0.88285
ENSMUSG00000097048	1600020E01Rik	lncRNA	6	RIKEN cDNA 1600020E01 gene		193.009	-0.134849	0.275411	-0.489639	0.624389	0.83856
ENSMUSG00000104986	1600023N17Rik	TEC	5	RIKEN cDNA 1600023N17 gene		7.26658	-0.173959	0.417408	-0.417137	0.676578	0.86988
ENSMUSG00000103746	1700001G17Rik	TEC	1	RIKEN cDNA 1700001G17 gene		9.33841	0.0284279	0.429546	0.0660623	0.947328	0.980974
ENSMUSG00000075511	1700001L05Rik	lncRNA	15	RIKEN cDNA 1700001L05 gene		134.858	0.0914336	0.315781	0.289517	0.772186	0.915353
ENSMUSG00000044320	1700001O22Rik	protein_coding	2	RIKEN cDNA 1700001O22 gene	C9orf50	54.1956	-0.614704	0.391241	-1.57141	0.116089	0.331198
ENSMUSG00000085944	1700003D09Rik	lncRNA	11	RIKEN cDNA 1700003D09 gene		3.81521	-0.130656	0.358013	-0.366646	0.713883
ENSMUSG00000038523	1700003F12Rik	protein_coding	2	RIKEN cDNA 1700003F12 gene	C20orf144	436.374	0.126043	0.253454	0.497309	0.618971	0.835354
ENSMUSG00000034764	1700006J14Rik	lncRNA	10	RIKEN cDNA 1700006J14 gene		6.68712	-0.267132	0.412	-0.652118	0.514325	0.766351
ENSMUSG00000026831	1700007K13Rik	protein_coding	2	RIKEN cDNA 1700007K13 gene	C9orf116	2.11028	0.334038	0.277036	1.54461	0.122441
ENSMUSG00000097318	1700007L15Rik	lncRNA	16	RIKEN cDNA 1700007L15 gene		53.2962	0.206776	0.395792	0.52217	0.601552	0.824579
ENSMUSG00000101225	1700008J07Rik	lncRNA	7	RIKEN cDNA 1700008J07 gene		82.1759	0.0523439	0.356907	0.146663	0.883398	0.958352
ENSMUSG00000115752	1700010G06Rik	lncRNA	15	RIKEN cDNA 1700010G06 gene		3.82354	-0.315773	0.356028	-0.923939	0.355518
ENSMUSG00000085102	1700010K24Rik	lncRNA	3	RIKEN cDNA 1700010K24 gene		3.07738	0.0433334	0.335643	0.12888	0.897452
ENSMUSG00000110424	1700012D14Rik	lncRNA	7	RIKEN cDNA 1700012D14 gene		8.90735	0.451968	0.426838	1.07034	0.284468	0.565767
ENSMUSG00000027886	1700013F07Rik	protein_coding	3	RIKEN cDNA 1700013F07 gene	C1orf194	2.41144	0.188157	0.297555	0.667225	0.504628
ENSMUSG00000015962	1700016C15Rik	protein_coding	1	RIKEN cDNA 1700016C15 gene	C1orf100	1294.02	-0.682047	0.242452	-2.81301	0.00490799	0.0334291
ENSMUSG00000100625	1700016G22Rik	lncRNA	13	RIKEN cDNA 1700016G22 gene		3.28317	-0.00859357	0.317646	-0.0269191	0.978524
ENSMUSG00000053783	1700016K19Rik	protein_coding	11	RIKEN cDNA 1700016K19 gene	C17orf97	75.0002	-2.20902	0.381909	-5.7212	1.05772e-08	5.15458e-07
ENSMUSG00000032300	1700017B05Rik	protein_coding	9	RIKEN cDNA 1700017B05 gene	C15orf39	2388.39	-0.816097	0.202279	-4.03445	5.47295e-05	0.000855599
ENSMUSG00000037884	1700017G19Rik	lncRNA	3	RIKEN cDNA 1700017G19 gene		5.63236	0.386759	0.394197	1.00518	0.314811	0.600537
ENSMUSG00000100075	1700018L02Rik	lncRNA	19	RIKEN cDNA 1700018L02 gene		4.78181	-0.29202	0.375203	-0.797224	0.425321
ENSMUSG00000035085	1700020L24Rik	protein_coding	11	RIKEN cDNA 1700020L24 gene	C17orf50	14.2506	0.599547	0.445564	1.35229	0.176282	0.428352
ENSMUSG00000028451	1700022I11Rik	protein_coding	4	RIKEN cDNA 1700022I11 gene	C9orf131	3.06403	0.0354535	0.333835	0.105976	0.915601
ENSMUSG00000097523	1700022N22Rik	lncRNA	17	RIKEN cDNA 1700022N22 gene		9.11994	-0.0153688	0.429369	-0.0358555	0.971398	0.990397
ENSMUSG00000032666	1700025G04Rik	protein_coding	1	RIKEN cDNA 1700025G04 gene	C1orf21	19.2942	-0.266971	0.445318	-0.599954	0.548537	0.790317
ENSMUSG00000114681	1700026N04Rik	lncRNA	13	RIKEN cDNA 1700026N04 gene		3.93342	-0.143722	0.338562	-0.426923	0.669435
ENSMUSG00000038782	1700028J19Rik	protein_coding	7	RIKEN cDNA 1700028J19 gene		14.2505	0.218464	0.446661	0.489245	0.624668	0.838627
ENSMUSG00000044916	1700029I15Rik	protein_coding	2	RIKEN cDNA 1700029I15 gene	C11orf94	19.9722	-0.085128	0.445313	-0.191204	0.848366	0.945396
ENSMUSG00000071103	1700029J07Rik	protein_coding	8	RIKEN cDNA 1700029J07 gene	C4orf47	37.9104	0.207947	0.42903	0.485021	0.627661	0.840673
ENSMUSG00000091071	1700030C10Rik	transcribed_unprocessed_pseudogene	12	RIKEN cDNA 1700030C10 gene		5.48329	-0.686551	0.380814	-1.98465	0.0471829	0.181466
ENSMUSG00000099759	1700030C10Rik	lncRNA	12	RIKEN cDNA 1700030C10 gene		38.1298	-1.03598	0.418972	-2.47226	0.0134262	0.0728578
ENSMUSG00000031847	1700030J22Rik	protein_coding	8	RIKEN cDNA 1700030J22 gene	C16orf46	81.326	-0.0569048	0.348507	-0.163298	0.870284	0.953406
ENSMUSG00000052794	1700030K09Rik	protein_coding	8	RIKEN cDNA 1700030K09 gene	C19orf44	352.498	0.220701	0.247623	0.891254	0.372793	0.657652
ENSMUSG00000055833	1700034H15Rik	lncRNA	1	RIKEN cDNA 1700034H15 gene		10.2364	-0.202687	0.433047	-0.468196	0.639645	0.848144
ENSMUSG00000097893	1700034P13Rik	lncRNA	1	RIKEN cDNA 1700034P13 gene		13.1055	-0.245052	0.444833	-0.55213	0.580859	0.811136
ENSMUSG00000005983	1700037C18Rik	protein_coding	16	RIKEN cDNA 1700037C18 gene	C16orf90	102.786	0.197213	0.327638	0.601829	0.547288	0.789226
ENSMUSG00000027327	1700037H04Rik	protein_coding	2	RIKEN cDNA 1700037H04 gene	C20orf27	2122.99	-0.641228	0.202743	-3.16274	0.0015629	0.0135394
ENSMUSG00000097515	1700040D17Rik	lncRNA	3	RIKEN cDNA 1700040D17 gene		4.71956	-0.0638766	0.384361	-0.166162	0.86803
ENSMUSG00000054822	1700041G16Rik	lncRNA	8	RIKEN cDNA 1700041G16 gene		5.22672	-0.0817421	0.388338	-0.210537	0.833248	0.940096
ENSMUSG00000099681	1700052K11Rik	lncRNA	11	RIKEN cDNA 1700052K11 gene		140.865	0.25484	0.310815	0.819845	0.412305	0.6927
ENSMUSG00000099988	1700054A03Rik	lncRNA	19	RIKEN cDNA 1700054A03 gene		9.87856	-0.320727	0.435512	-0.740144	0.459213	0.727821
ENSMUSG00000070997	1700055D18Rik	lncRNA	4	RIKEN cDNA 1700055D18 gene		13.6115	-0.124434	0.445917	-0.278924	0.780304	0.918894
ENSMUSG00000044854	1700056E22Rik	protein_coding	1	RIKEN cDNA 1700056E22 gene		41.8738	-0.374062	0.407526	-0.918266	0.35848	0.644137
ENSMUSG00000084792	1700056N10Rik	lncRNA	16	RIKEN cDNA 1700056N10 gene		3.49786	0.0918413	0.348763	0.265277	0.790796
ENSMUSG00000028009	1700061I17Rik	lncRNA	3	RIKEN cDNA 1700061I17 gene		18.7876	1.22784	0.446698	2.74482	0.00605443	0.0390938
ENSMUSG00000073598	1700066B19Rik	protein_coding	18	RIKEN cDNA 1700066B19 gene		297.21	-0.334217	0.265802	-1.25746	0.208587	0.474051
ENSMUSG00000097717	1700066J03Rik	lncRNA	13	RIKEN cDNA 1700066J03 gene		8.75479	-0.134832	0.425872	-0.317556	0.750822	0.906329
ENSMUSG00000038323	1700066M21Rik	protein_coding	1	RIKEN cDNA 1700066M21 gene	C2orf69	333.172	0.515265	0.263646	1.9539	0.050713	0.190585
ENSMUSG00000046408	1700067K01Rik	protein_coding	8	RIKEN cDNA 1700067K01 gene	C19orf67	4.75451	0.199812	0.383338	0.525606	0.599162
ENSMUSG00000086016	1700084C06Rik	lncRNA	9	RIKEN cDNA 1700084C06 gene		4.19583	-0.0986962	0.344649	-0.286894	0.774193
ENSMUSG00000100747	1700084E18Rik	lncRNA	2	RIKEN cDNA 1700084E18 gene		28.6487	-0.679576	0.431491	-1.57466	0.115336	0.329993
ENSMUSG00000097080	1700086O06Rik	lncRNA	18	RIKEN cDNA 1700086O06 gene		116.071	0.625269	0.330119	1.89251	0.058423	0.210415
ENSMUSG00000085085	1700086P04Rik	lncRNA	4	RIKEN cDNA 1700086P04 gene		11.2084	-0.756164	0.440404	-1.74076	0.0817252	0.265629
ENSMUSG00000115099	1700087I21Rik	lncRNA	14	RIKEN cDNA 1700087I21 gene		8.70379	-0.477297	0.420718	-1.15122	0.249641	0.525435
ENSMUSG00000033029	1700088E04Rik	protein_coding	15	RIKEN cDNA 1700088E04 gene	C22orf23	118.971	-0.362362	0.327437	-1.10683	0.268366	0.54865
ENSMUSG00000118506	1700094D03Rik	protein_coding	3	RIKEN cDNA 1700094D03 gene	C1orf189	12.2877	-0.140723	0.430818	-0.32783	0.74304	0.902203
ENSMUSG00000101856	1700096K18Rik	lncRNA	5	RIKEN cDNA 1700096K18 gene		86.1408	-0.10768	0.362096	-0.297465	0.766112	0.912727
ENSMUSG00000116852	1700102H20Rik	lncRNA	17	RIKEN cDNA 1700102H20 gene		9.18414	0.347665	0.433023	0.806672	0.419855	0.698563
ENSMUSG00000032611	1700102P08Rik	protein_coding	9	RIKEN cDNA 1700102P08 gene	C3orf62	8.14692	0.0130328	0.427126	0.0305211	0.975651	0.991827
ENSMUSG00000008307	1700109H08Rik	protein_coding	5	RIKEN cDNA 1700109H08 gene		47.7837	-0.725156	0.402614	-1.80108	0.0716896	0.241974
ENSMUSG00000087047	1700110K17Rik	lncRNA	9	RIKEN cDNA 1700110K17 gene		13.8805	-1.51455	0.43888	-3.47754	0.000506032	0.00542706
ENSMUSG00000097527	1700112J16Rik	lncRNA	7	RIKEN cDNA 1700112J16 gene		3.38679	0.165987	0.347044	0.486197	0.626827
ENSMUSG00000096935	1700113A16Rik	lncRNA	3	RIKEN cDNA 1700113A16 gene		34.7066	0.615031	0.422411	1.45392	0.145967	0.38212
ENSMUSG00000100599	1700120C14Rik	lncRNA	15	RIKEN cDNA 1700120C14 gene		14.1317	0.0352558	0.446436	0.0789341	0.937085	0.977878
ENSMUSG00000087685	1700122E12Rik	lncRNA	8	RIKEN cDNA 1700122E12 gene		3.73618	-0.12894	0.354835	-0.364254	0.715668
ENSMUSG00000085614	1700123M08Rik	lncRNA	4	RIKEN cDNA 1700123M08 gene		30.4522	-0.366005	0.432242	-0.847413	0.396765	0.676999
ENSMUSG00000040822	1700123O20Rik	protein_coding	14	RIKEN cDNA 1700123O20 gene	C14orf119	1028.47	-0.0758295	0.205131	-0.369666	0.711631	0.886629
ENSMUSG00000099354	1700124L16Rik	lncRNA	6	RIKEN cDNA 1700124L16 gene		2.69013	-0.321927	0.322596	-1.07664	0.281642
ENSMUSG00000018479	1700125H20Rik	protein_coding	11	RIKEN cDNA 1700125H20 gene	C17orf64	7.0816	-0.315246	0.409257	-0.775638	0.437963	0.713107
ENSMUSG00000100094	1810008I18Rik	lncRNA	7	RIKEN cDNA 1810008I18 gene		273.024	-0.693973	0.272038	-2.55064	0.0107526	0.0615416
ENSMUSG00000071653	1810009A15Rik	protein_coding	19	RIKEN cDNA 1810009A15 gene	C11orf98	275.546	0.369542	0.254338	1.45271	0.146305	0.382737
ENSMUSG00000078607	1810010H24Rik	protein_coding	11	RIKEN cDNA 1810010H24 gene	C17orf58	48.8847	0.000253739	0.404118	0.000629725	0.999498	0.999813
ENSMUSG00000099825	1810012K16Rik	lncRNA	8	RIKEN cDNA 1810012K16 gene		5.26115	0.263587	0.390386	0.683994	0.493979	0.752206
ENSMUSG00000022507	1810013L24Rik	protein_coding	16	RIKEN cDNA 1810013L24 gene	C16orf72	1789.76	-0.421707	0.19521	-2.16027	0.0307518	0.134408
ENSMUSG00000097412	1810014B01Rik	transcribed_unprocessed_pseudogene	10	RIKEN cDNA 1810014B01 gene		30.6226	-0.221143	0.427358	-0.517546	0.604775	0.826304
ENSMUSG00000106838	1810017P11Rik	TEC	5	RIKEN cDNA 1810017P11 gene		4.87179	-0.764551	0.366317	-2.76325	0.00572288
ENSMUSG00000086390	1810019D21Rik	lncRNA	8	RIKEN cDNA 1810019D21 gene		370.116	-0.0769399	0.236697	-0.325061	0.745135	0.90291
ENSMUSG00000087331	1810021B22Rik	lncRNA	15	RIKEN cDNA 1810021B22 gene		41.789	0.0170988	0.405039	0.0422208	0.966323	0.987983
ENSMUSG00000044145	1810024B03Rik	protein_coding	2	RIKEN cDNA 1810024B03 gene		39.1222	-0.187687	0.42209	-0.444443	0.656722	0.858862
ENSMUSG00000044148	1810030O07Rik	protein_coding	X	RIKEN cDNA 1810030O07 gene	CXorf38	912.649	0.1252	0.204271	0.612908	0.539937	0.783939
ENSMUSG00000097101	1810034E14Rik	lncRNA	13	RIKEN cDNA 1810034E14 gene		19.4119	0.311002	0.446051	0.697154	0.485707	0.746501
ENSMUSG00000054091	1810037I17Rik	protein_coding	3	RIKEN cDNA 1810037I17 gene	C4orf3	3720.58	-0.0250779	0.193732	-0.129445	0.897006	0.964146
ENSMUSG00000100680	1810044D09Rik	lncRNA	6	RIKEN cDNA 1810044D09 gene		39.8419	0.109953	0.417534	0.263459	0.792197	0.924137
ENSMUSG00000036027	1810046K07Rik	protein_coding	9	RIKEN cDNA 1810046K07 gene	C11orf53	12.2632	0.965384	0.4311	2.32687	0.0199724	0.0975535
ENSMUSG00000035372	1810055G02Rik	protein_coding	19	RIKEN cDNA 1810055G02 gene	C11orf24	857.671	-0.340049	0.214677	-1.58402	0.11319	0.325924
ENSMUSG00000073155	1810058I24Rik	protein_coding	6	RIKEN cDNA 1810058I24 gene	STMP1	563.786	-0.502885	0.248879	-2.02064	0.0433166	0.171063
ENSMUSG00000117861	1810058N15Rik	lncRNA	19	RIKEN cDNA 1810058N15 gene		18.4336	-0.416309	0.446248	-0.934084	0.350261	0.63688
ENSMUSG00000108207	1810059H22Rik	lncRNA	5	RIKEN cDNA 1810059H22 gene		9.71539	-0.131177	0.435996	-0.300853	0.763527	0.912196
ENSMUSG00000027713	1810062G17Rik	protein_coding	3	RIKEN cDNA 1810062G17 gene		42.4302	0.000798889	0.404905	0.00197486	0.998424	0.999315
ENSMUSG00000084925	1810062O18Rik	lncRNA	14	RIKEN cDNA 1810062O18 gene		13.0618	0.150888	0.445007	0.33919	0.734467	0.898303
ENSMUSG00000090925	1810064F22Rik	lncRNA	9	RIKEN cDNA 1810064F22 gene		64.497	-0.261486	0.374125	-0.699042	0.484526	0.745397
ENSMUSG00000087165	2010001A14Rik	lncRNA	11	RIKEN cDNA 2010001A14 gene		91.9638	0.154478	0.33978	0.45462	0.649383	0.854276
ENSMUSG00000042041	2010003K11Rik	protein_coding	19	RIKEN cDNA 2010003K11 gene	C11orf86	60.0249	-0.843417	0.383432	-2.19871	0.0278987	0.124855
ENSMUSG00000044694	2010007H06Rik	lncRNA	9	RIKEN cDNA 2010007H06 gene		87.581	0.0518718	0.353002	0.146912	0.883202	0.958341
ENSMUSG00000107761	2010008C14Rik	TEC	6	RIKEN cDNA 2010008C14 gene		6.20417	0.540999	0.401597	1.40124	0.161143	0.407172
ENSMUSG00000091575	2010016I18Rik	lncRNA	3	RIKEN cDNA 2010016I18 gene		309.605	0.0530591	0.281881	0.188224	0.850701	0.946259
ENSMUSG00000100738	2010106C02Rik	lncRNA	17	RIKEN cDNA 2010106C02 gene		4.08586	0.17314	0.3646	0.48089	0.630594
ENSMUSG00000029384	2010109A12Rik	protein_coding	5	RIKEN cDNA 2010109A12 gene		5.96577	0.342535	0.39992	0.871092	0.383704	0.666717
ENSMUSG00000097755	2010110K18Rik	lncRNA	18	RIKEN cDNA 2010110K18 gene		16.0628	0.532722	0.447098	1.19317	0.232802	0.504702
ENSMUSG00000063018	2010204K13Rik	lncRNA	X	RIKEN cDNA 2010204K13 gene		213.31	0.765036	0.286283	2.67047	0.00757455	0.0462552
ENSMUSG00000074829	2010315B03Rik	protein_coding	9	RIKEN cDNA 2010315B03 gene		324.136	-0.0534445	0.265788	-0.201089	0.840629	0.94255
ENSMUSG00000100691	2010320M18Rik	lncRNA	8	RIKEN cDNA 2010320M18 gene		239.3	0.0368004	0.274353	0.134143	0.89329	0.962459
ENSMUSG00000030587	2200002D01Rik	protein_coding	7	RIKEN cDNA 2200002D01 gene	C19orf33	2520.24	-0.825879	0.224659	-3.67607	0.000236854	0.00286465
ENSMUSG00000013083	2200002J24Rik	protein_coding	7	RIKEN cDNA 2200002J24 gene		7.35808	0.525978	0.418555	1.2825	0.199669	0.461657
ENSMUSG00000116929	2210009P08Rik	TEC	16	RIKEN cDNA 2210009P08 gene		21.8093	-1.30644	0.444485	-2.94205	0.00326045	0.0243047
ENSMUSG00000101791	2210011K15Rik	lncRNA	1	RIKEN cDNA 2210011K15 gene		5.56072	-0.603494	0.379433	-1.72622	0.084308	0.270465
ENSMUSG00000021550	2210016F16Rik	protein_coding	13	RIKEN cDNA 2210016F16 gene	C9orf64	452.74	0.433071	0.236026	1.8346	0.0665652	0.230315
ENSMUSG00000029559	2210016L21Rik	protein_coding	5	RIKEN cDNA 2210016L21 gene	C12orf43	1088.83	-0.602926	0.211764	-2.84715	0.00441131	0.0306155
ENSMUSG00000039563	2210406O10Rik	lncRNA	5	RIKEN cDNA 2210406O10 gene		3.84995	-0.0245226	0.353519	-0.06958	0.944528
ENSMUSG00000087380	2210408F21Rik	lncRNA	6	RIKEN cDNA 2210408F21 gene		47.3316	-0.369175	0.395359	-0.933848	0.350382	0.636904
ENSMUSG00000071252	2210408I21Rik	protein_coding	13	RIKEN cDNA 2210408I21 gene	KIAA0825	74.7813	0.338191	0.361866	0.934108	0.350248	0.63688
ENSMUSG00000086494	2210417A02Rik	lncRNA	5	RIKEN cDNA 2210417A02 gene		23.7184	0.0333881	0.441175	0.0756466	0.9397	0.978547
ENSMUSG00000032403	2300009A05Rik	protein_coding	9	RIKEN cDNA 2300009A05 gene	C15orf61	154.738	-0.135608	0.297881	-0.455268	0.648916	0.854015
ENSMUSG00000097354	2310001H17Rik	lncRNA	6	RIKEN cDNA 2310001H17 gene		84.5681	0.516228	0.366429	1.40829	0.159045	0.404328
ENSMUSG00000097178	2310002F09Rik	lncRNA	7	RIKEN cDNA 2310002F09 gene		57.703	-0.438777	0.385486	-1.13861	0.254867	0.532254
ENSMUSG00000110916	2310003N18Rik	lncRNA	9	RIKEN cDNA 2310003N18 gene		5.31648	-0.677519	0.380305	-1.95527	0.0505509	0.19031
ENSMUSG00000079283	2310009B15Rik	protein_coding	1	RIKEN cDNA 2310009B15 gene	C1orf53	426.495	-0.316746	0.23722	-1.33527	0.181789	0.436486
ENSMUSG00000097162	2310010J17Rik	lncRNA	7	RIKEN cDNA 2310010J17 gene		31.6252	-0.261248	0.42475	-0.615091	0.538495	0.782648
ENSMUSG00000020133	2310011J03Rik	protein_coding	10	RIKEN cDNA 2310011J03 gene	C19orf25	1103.74	0.12031	0.204621	0.587962	0.556558	0.796146
ENSMUSG00000085945	2310014F06Rik	lncRNA	7	RIKEN cDNA 2310014F06 gene		4.57273	0.0920656	0.37339	0.246874	0.805005
ENSMUSG00000097729	2310015A10Rik	lncRNA	12	RIKEN cDNA 2310015A10 gene		90.9565	-0.225453	0.347995	-0.647871	0.517068	0.768285
ENSMUSG00000070574	2310016G11Rik	lncRNA	7	RIKEN cDNA 2310016G11 gene		5.22861	-0.395527	0.388753	-1.04316	0.296872	0.580039
ENSMUSG00000049643	2310022A10Rik	protein_coding	7	RIKEN cDNA 2310022A10 gene	C19orf47	522.758	0.354519	0.220917	1.60463	0.108576	0.318484
ENSMUSG00000031983	2310022B05Rik	protein_coding	8	RIKEN cDNA 2310022B05 gene	C1orf198	2149.42	0.535202	0.191069	2.80101	0.00509437	0.0344094
ENSMUSG00000078519	2310026L22Rik	lncRNA	4	RIKEN cDNA 2310026L22 gene		2.72537	-0.282189	0.31003	-0.993152	0.320636
ENSMUSG00000032062	2310030G06Rik	protein_coding	9	RIKEN cDNA 2310030G06 gene	C11orf52	661.315	-0.0659686	0.213101	-0.309567	0.75689	0.909986
ENSMUSG00000020441	2310033P09Rik	protein_coding	11	RIKEN cDNA 2310033P09 gene	C1orf35	348.45	0.444732	0.25744	1.7272	0.0841313	0.270465
ENSMUSG00000099655	2310034G01Rik	protein_coding	19	RIKEN cDNA 2310034G01 gene		72.5037	-0.733067	0.368437	-1.98874	0.0467301	0.18042
ENSMUSG00000062619	2310039H08Rik	protein_coding	17	RIKEN cDNA 2310039H08 gene	C6orf226	236.144	-0.345483	0.27028	-1.27827	0.201153	0.463705
ENSMUSG00000101655	2310040G24Rik	lncRNA	6	RIKEN cDNA 2310040G24 gene		64.6582	0.588357	0.369258	1.59154	0.111487	0.323496
ENSMUSG00000101746	2310043L19Rik	lncRNA	1	RIKEN cDNA 2310043L19 gene		4.81406	-0.205916	0.382722	-0.541436	0.588207
ENSMUSG00000097768	2310043M15Rik	lncRNA	16	RIKEN cDNA 2310043M15 gene		35.7005	-1.26702	0.436052	-2.91215	0.00358954	0.0260316
ENSMUSG00000108732	2310043P16Rik	TEC	7	RIKEN cDNA 2310043P16 gene		8.87854	-0.103695	0.429173	-0.241433	0.809219	0.930847
ENSMUSG00000040177	2310057M21Rik	protein_coding	7	RIKEN cDNA 2310057M21 gene	C10orf88	340.874	0.505782	0.262384	1.92717	0.0539585	0.199032
ENSMUSG00000085379	2310058D17Rik	lncRNA	11	RIKEN cDNA 2310058D17 gene		41.7353	0.364934	0.408218	0.893247	0.371725	0.657077
ENSMUSG00000050705	2310061I04Rik	protein_coding	17	RIKEN cDNA 2310061I04 gene	C6orf136	617.629	0.108684	0.230012	0.4725	0.63657	0.846403
ENSMUSG00000100084	2310068J16Rik	lncRNA	15	RIKEN cDNA 2310068J16 gene		9.62118	-0.222179	0.435334	-0.511101	0.60928	0.829204
ENSMUSG00000100291	2310069B03Rik	lncRNA	6	RIKEN cDNA 2310069B03 gene		3.72794	-0.377998	0.343556	-1.17679	0.239278
ENSMUSG00000045411	2410002F23Rik	protein_coding	7	RIKEN cDNA 2410002F23 gene	C19orf48	1223.81	0.554612	0.198863	2.78872	0.00529168	0.0354032
ENSMUSG00000036873	2410004B18Rik	protein_coding	3	RIKEN cDNA 2410004B18 gene	C1orf52	466.113	0.214505	0.237234	0.90415	0.365916	0.651412
ENSMUSG00000086841	2410006H16Rik	lncRNA	11	RIKEN cDNA 2410006H16 gene		2491.38	-1.11352	0.223682	-4.978	6.42452e-07	1.91088e-05
ENSMUSG00000100017	2410022M11Rik	lncRNA	14	RIKEN cDNA 2410022M11 gene		68.5551	0.277644	0.371367	0.747488	0.454769	0.724656
ENSMUSG00000096917	2500002B13Rik	lncRNA	8	RIKEN cDNA 2500002B13 gene		147.291	-0.0516487	0.312195	-0.165435	0.868601	0.952957
ENSMUSG00000073236	2500004C02Rik	lncRNA	2	RIKEN cDNA 2500004C02 gene		52.1175	0.239005	0.389395	0.6135	0.539546	0.783703
ENSMUSG00000071632	2510002D24Rik	protein_coding	16	RIKEN cDNA 2510002D24 gene	C22orf39	545.941	0.0991582	0.226921	0.436961	0.66214	0.862465
ENSMUSG00000106825	2510016D11Rik	TEC	5	RIKEN cDNA 2510016D11 gene		15.1636	0.0811545	0.447062	0.181588	0.855906	0.948218
ENSMUSG00000044496	2510039O18Rik	protein_coding	4	RIKEN cDNA 2510039O18 gene	KIAA2013	2967.85	-0.151191	0.204956	-0.737678	0.46071	0.729153
ENSMUSG00000066175	2510046G10Rik	lncRNA	7	RIKEN cDNA 2510046G10 gene		20.0273	0.311569	0.444495	0.701167	0.483199	0.744688
ENSMUSG00000031242	2610002M06Rik	protein_coding	X	RIKEN cDNA 2610002M06 gene	CHMP1B2P	846.239	0.00455291	0.212061	0.0214709	0.98287	0.994103
ENSMUSG00000071793	2610005L07Rik	transcribed_unprocessed_pseudogene	8	RIKEN cDNA 2610005L07 gene		385.097	-0.336665	0.2555	-1.31772	0.187597	0.443878
ENSMUSG00000060301	2610008E11Rik	protein_coding	10	RIKEN cDNA 2610008E11 gene		282.315	0.901648	0.270861	3.32663	0.000879024	0.00857307
ENSMUSG00000107909	2610017A05Rik	TEC	6	RIKEN cDNA 2610017A05 gene		20.4738	-0.0517108	0.445399	-0.116003	0.90765	0.968432
ENSMUSG00000097537	2610020C07Rik	lncRNA	16	RIKEN cDNA 2610020C07 gene		27.0573	0.508826	0.433594	1.17273	0.240905	0.51503
ENSMUSG00000091474	2610021A01Rik	protein_coding	7	RIKEN cDNA 2610021A01 gene		400.444	0.387709	0.248939	1.55723	0.119416	0.337346
ENSMUSG00000087013	2610027K06Rik	lncRNA	11	RIKEN cDNA 2610027K06 gene		4.81165	0.202191	0.38493	0.530319	0.59589
ENSMUSG00000110997	2610028D06Rik	TEC	9	RIKEN cDNA 2610028D06 gene		4.29676	-0.124924	0.374293	-0.334756	0.737809
ENSMUSG00000087259	2610035D17Rik	lncRNA	11	RIKEN cDNA 2610035D17 gene		505.467	-0.88327	0.231003	-3.8232	0.00013173	0.00176913
ENSMUSG00000097536	2610037D02Rik	lncRNA	15	RIKEN cDNA 2610037D02 gene		41.2554	-0.670366	0.419778	-1.59604	0.110479	0.321696
ENSMUSG00000071302	2610044O15Rik8	protein_coding	8	RIKEN cDNA 2610044O15 gene		249.786	0.307495	0.266367	1.15422	0.248408	0.52381
ENSMUSG00000079671	2610203C22Rik	lncRNA	1	RIKEN cDNA 2610203C22 gene		65.9282	0.562832	0.37208	1.51122	0.130733	0.356331
ENSMUSG00000085236	2610206C17Rik	lncRNA	7	RIKEN cDNA 2610206C17 gene		4.73642	-0.248023	0.382196	-0.657798	0.510668
ENSMUSG00000100164	2610306M01Rik	lncRNA	6	RIKEN cDNA 2610306M01 gene		117.234	0.146119	0.315524	0.46307	0.643314	0.850983
ENSMUSG00000085936	2610307P16Rik	lncRNA	13	RIKEN cDNA 2610307P16 gene		8.16589	0.428165	0.421142	1.03212	0.302015	0.585579
ENSMUSG00000114532	2610318M16Rik	lncRNA	14	RIKEN cDNA 2610318M16 gene		4.27778	0.218994	0.373778	0.593675	0.55273
ENSMUSG00000049916	2610318N02Rik	protein_coding	16	RIKEN cDNA 2610318N02 gene		98.6973	1.90523	0.344508	5.47502	4.37474e-08	1.84888e-06
ENSMUSG00000010277	2610507B11Rik	protein_coding	11	RIKEN cDNA 2610507B11 gene	KIAA0100	12255.6	-0.220636	0.177755	-1.24124	0.214518	0.480779
ENSMUSG00000085882	2610507I01Rik	lncRNA	11	RIKEN cDNA 2610507I01 gene		87.2123	-0.0444347	0.343313	-0.129438	0.897011	0.964146
ENSMUSG00000103968	2610509F24Rik	TEC	9	RIKEN cDNA 2610509F24 gene		3.09906	-0.127565	0.330071	-0.390902	0.69587
ENSMUSG00000096001	2610528A11Rik	protein_coding	14	RIKEN cDNA 2610528A11 gene	C10orf99	116.845	-0.15602	0.399658	-0.392363	0.69479	0.878084
ENSMUSG00000028536	2610528J11Rik	protein_coding	4	RIKEN cDNA 2610528J11 gene	C1orf210	802.593	-0.521089	0.213296	-2.44303	0.0145644	0.0773238
ENSMUSG00000086328	2700033N17Rik	lncRNA	2	RIKEN cDNA 2700033N17 gene		43.557	-0.701735	0.418612	-1.67797	0.0933534	0.288149
ENSMUSG00000097180	2700038G22Rik	lncRNA	5	RIKEN cDNA 2700038G22 gene		78.2342	0.695889	0.371393	1.87118	0.0613205	0.217449
ENSMUSG00000097787	2700046G09Rik	lncRNA	19	RIKEN cDNA 2700046G09 gene	SGMS1-AS1	32.3901	0.310497	0.424459	0.731336	0.464574	0.732016
ENSMUSG00000034601	2700049A03Rik	protein_coding	12	RIKEN cDNA 2700049A03 gene	KIAA0586	454.247	0.18488	0.232283	0.795901	0.42609	0.704359
ENSMUSG00000117042	2700054A10Rik	lncRNA	17	RIKEN cDNA 2700054A10 gene		106.14	-0.547616	0.326337	-1.67776	0.0933949	0.288218
ENSMUSG00000024273	2700062C07Rik	protein_coding	18	RIKEN cDNA 2700062C07 gene	C18orf21	152.765	0.182236	0.300314	0.606718	0.544038	0.786384
ENSMUSG00000086172	2700068H02Rik	lncRNA	4	RIKEN cDNA 2700068H02 gene		3.39423	-0.0757498	0.338341	-0.223451	0.823185
ENSMUSG00000100119	2700089I24Rik	lncRNA	19	RIKEN cDNA 2700089I24 gene		2.48967	-0.341999	0.303805	-1.30687	0.191256
ENSMUSG00000062198	2700097O09Rik	protein_coding	12	RIKEN cDNA 2700097O09 gene		463.385	-0.0792497	0.27183	-0.291539	0.770639	0.914178
ENSMUSG00000098090	2700099C18Rik	transcribed_unprocessed_pseudogene	17	RIKEN cDNA 2700099C18 gene		145.895	0.909203	0.326518	2.78094	0.00542019	0.0360727
ENSMUSG00000087497	2810001G20Rik	lncRNA	11	RIKEN cDNA 2810001G20 gene		73.1002	0.534655	0.366117	1.45897	0.144573	0.379877
ENSMUSG00000045464	2810002D19Rik	lncRNA	2	RIKEN cDNA 2810002D19 gene		143.281	-0.258907	0.305053	-0.848713	0.396041	0.676667
ENSMUSG00000031984	2810004N23Rik	protein_coding	8	RIKEN cDNA 2810004N23 gene	C1orf131	1163.16	0.697468	0.203157	3.43279	0.000597405	0.00626772
ENSMUSG00000099881	2810013P06Rik	lncRNA	8	RIKEN cDNA 2810013P06 gene		197.493	-0.310918	0.274554	-1.13248	0.257434	0.535521
ENSMUSG00000020491	2810021J22Rik	protein_coding	11	RIKEN cDNA 2810021J22 gene		3.30324	-0.121123	0.335642	-0.363038	0.716576
ENSMUSG00000049881	2810025M15Rik	transcribed_processed_pseudogene	1	RIKEN cDNA 2810025M15 gene		430.702	0.361071	0.234298	1.54092	0.123336	0.344196
ENSMUSG00000096995	2810029C07Rik	lncRNA	12	RIKEN cDNA 2810029C07 gene		31.714	-0.0120775	0.425334	-0.0283871	0.977353	0.99239
ENSMUSG00000099338	2810030D12Rik	lncRNA	8	RIKEN cDNA 2810030D12 gene		29.6716	-1.31921	0.436188	-3.02644	0.00247455	0.0197239
ENSMUSG00000092574	2810047C21Rik1	transcribed_unprocessed_pseudogene	7	RIKEN cDNA 2810047C21 gene 1		5.54867	-0.444722	0.395941	-1.15325	0.248806	0.524306
ENSMUSG00000099966	2810402E24Rik	lncRNA	14	RIKEN cDNA 2810402E24 gene		208.016	0.783376	0.2726	2.87164	0.00408342	0.0289124
ENSMUSG00000086629	2810403D21Rik	lncRNA	X	RIKEN cDNA 2810403D21 gene		51.8994	0.0342095	0.387277	0.08834	0.929606	0.974758
ENSMUSG00000101493	2810405F17Rik	lncRNA	4	RIKEN cDNA 2810405F17 gene		26.1346	-0.407057	0.445137	-0.914171	0.360627	0.646458
ENSMUSG00000018570	2810408A11Rik	protein_coding	11	RIKEN cDNA 2810408A11 gene		200.2	-0.146229	0.313185	-0.466985	0.64051	0.848926
ENSMUSG00000087213	2810408I11Rik	lncRNA	1	RIKEN cDNA 2810408I11 gene		60.7812	0.511514	0.391588	1.30485	0.191945	0.451098
ENSMUSG00000075389	2810410L24Rik	lncRNA	11	RIKEN cDNA 2810410L24 gene	RENO1	76.1826	-1.25148	0.366605	-3.40816	0.000654016	0.00671568
ENSMUSG00000100594	2810414N06Rik	lncRNA	1	RIKEN cDNA 2810414N06 gene		54.2714	0.112816	0.390197	0.289128	0.772483	0.915462
ENSMUSG00000097709	2810429I04Rik	lncRNA	13	RIKEN cDNA 2810429I04 gene		79.0083	0.482602	0.35278	1.36697	0.171636	0.421719
ENSMUSG00000100876	2810454H06Rik	lncRNA	6	RIKEN cDNA 2810454H06 gene		23.7196	0.338117	0.442124	0.765123	0.444198	0.716976
ENSMUSG00000085030	2810455O05Rik	lncRNA	8	RIKEN cDNA 2810455O05 gene		10.4522	0.657245	0.434489	1.53859	0.123904	0.345032
ENSMUSG00000115410	2810457G06Rik	lncRNA	14	RIKEN cDNA 2810457G06 gene		17.7933	-0.887631	0.447042	-1.99432	0.0461171	0.178746
ENSMUSG00000026227	2810459M11Rik	protein_coding	1	RIKEN cDNA 2810459M11 gene	C2orf72	1090.96	-0.467755	0.222001	-2.107	0.0351175	0.147541
ENSMUSG00000043833	2900005J15Rik	lncRNA	5	RIKEN cDNA 2900005J15 gene		29.891	0.436109	0.42905	1.01564	0.309801	0.594222
ENSMUSG00000051339	2900026A02Rik	protein_coding	5	RIKEN cDNA 2900026A02 gene	KIAA1671	3997.65	0.252899	0.190389	1.32832	0.184072	0.438998
ENSMUSG00000054418	2900041M22Rik	lncRNA	11	RIKEN cDNA 2900041M22 gene		2.1375	0.247941	0.284696	0.978274	0.327939
ENSMUSG00000043993	2900052L18Rik	lncRNA	11	RIKEN cDNA 2900052L18 gene		38.3417	-0.891527	0.416122	-2.14242	0.0321599	0.138778
ENSMUSG00000113621	2900060N12Rik	lncRNA	12	RIKEN cDNA 2900060N12 gene		1.83933	0.280643	0.257842	1.37355	0.169582
ENSMUSG00000097277	2900076A07Rik	lncRNA	7	RIKEN cDNA 2900076A07 gene		110.913	-0.274158	0.337191	-0.812942	0.416251	0.695737
ENSMUSG00000087484	2900089D17Rik	lncRNA	5	RIKEN cDNA 2900089D17 gene		12.8605	0.0858204	0.442407	0.193739	0.84638	0.944273
ENSMUSG00000099632	2900093K20Rik	lncRNA	2	RIKEN cDNA 2900093K20 gene		34.3117	-0.785452	0.420097	-1.86864	0.0616728	0.218049
ENSMUSG00000070282	3000002C10Rik	transcribed_processed_pseudogene	9	RIKEN cDNA 3000002C10 gene		50.1799	0.555123	0.408297	1.35792	0.17449	0.426519
ENSMUSG00000085355	3010003L21Rik	lncRNA	6	RIKEN cDNA 3010003L21 gene		47.498	0.0814217	0.398246	0.204438	0.838012	0.941748
ENSMUSG00000079737	3110001I22Rik	protein_coding	16	RIKEN cDNA 3110001I22 gene		88.1767	0.209733	0.340345	0.616145	0.537799	0.782233
ENSMUSG00000026388	3110009E18Rik	protein_coding	1	RIKEN cDNA 3110009E18 gene	C2orf76	26.3012	0.3112	0.434381	0.716154	0.473896	0.738787
ENSMUSG00000025102	3110040N11Rik	protein_coding	7	RIKEN cDNA 3110040N11 gene	C15orf40	511.272	0.140929	0.232087	0.607206	0.543714	0.786095
ENSMUSG00000097503	3110045C21Rik	lncRNA	1	RIKEN cDNA 3110045C21 gene		13.92	0.185624	0.446229	0.416245	0.677231	0.870107
ENSMUSG00000085642	3110053B16Rik	transcribed_unprocessed_pseudogene	12	RIKEN cDNA 3110053B16 gene		35.0165	-0.730732	0.419844	-1.74085	0.0817106	0.265629
ENSMUSG00000085622	3110056K07Rik	lncRNA	12	RIKEN cDNA 3110056K07 gene		88.9345	-0.31788	0.358173	-0.8873	0.374918	0.659589
ENSMUSG00000081187	3110067C02Rik	processed_pseudogene	X	RIKEN cDNA 3110067C02 gene		8.10487	0.383083	0.402475	0.96974	0.332176	0.61943
ENSMUSG00000074635	3110070M22Rik	lncRNA	13	RIKEN cDNA 3110070M22 gene		3.99348	0.172253	0.366407	0.474697	0.635003
ENSMUSG00000053553	3110082I17Rik	protein_coding	5	RIKEN cDNA 3110082I17 gene	C7orf50	812.601	0.256568	0.212926	1.20492	0.228235	0.498413
ENSMUSG00000097303	3110083C13Rik	lncRNA	14	RIKEN cDNA 3110083C13 gene		6.94923	0.0114907	0.415755	0.0276531	0.977939	0.99256
ENSMUSG00000063364	3300002I08Rik	protein_coding	2	RIKEN cDNA 3300002I08 gene		14.6153	0.467997	0.445582	1.05282	0.292425	0.574671
ENSMUSG00000096965	3300005D01Rik	lncRNA	17	RIKEN cDNA 3300005D01 gene		11.4228	-1.25496	0.438604	-2.935	0.00333544	0.0246671
ENSMUSG00000033111	3830406C13Rik	protein_coding	14	RIKEN cDNA 3830406C13 gene	C3orf14	230.463	0.276081	0.286093	0.964924	0.334583	0.621772
ENSMUSG00000071181	3830408C21Rik	lncRNA	13	RIKEN cDNA 3830408C21 gene		16.1685	0.543935	0.44708	1.21836	0.223086	0.492548
ENSMUSG00000042579	4632404H12Rik	lncRNA	3	RIKEN cDNA 4632404H12 gene		203.532	-0.331927	0.285364	-1.16318	0.244758	0.520367
ENSMUSG00000097561	4632411P08Rik	lncRNA	5	RIKEN cDNA 4632411P08 gene		51.0115	-0.246645	0.388188	-0.635464	0.525126	0.773117
ENSMUSG00000048106	4632415L05Rik	transcribed_unprocessed_pseudogene	3	RIKEN cDNA 4632415L05 gene		439.834	1.14397	0.251162	4.55149	5.32669e-06	0.000120019
ENSMUSG00000074024	4632427E13Rik	lncRNA	7	RIKEN cDNA 4632427E13 gene		101.007	0.275477	0.370478	0.743222	0.457347	0.726666
ENSMUSG00000097184	4632428C04Rik	lncRNA	16	RIKEN cDNA 4632428C04 gene		14.0037	-0.452779	0.445021	-1.02191	0.306825	0.590495
ENSMUSG00000105597	4633401B06Rik	TEC	3	RIKEN cDNA 4633401B06 gene		5.92266	-0.564147	0.401279	-1.46043	0.144172	0.379344
ENSMUSG00000097004	4731419I09Rik	lncRNA	3	RIKEN cDNA 4731419I09 gene		18.8092	-0.410387	0.445662	-0.922159	0.356446	0.642504
ENSMUSG00000107402	4732416N19Rik	TEC	6	RIKEN cDNA 4732416N19 gene		26.1663	0.0253688	0.437087	0.0580657	0.953696	0.983542
ENSMUSG00000097203	4732419C18Rik	lncRNA	8	RIKEN cDNA 4732419C18 gene		2.6764	0.402346	0.297773	1.78256	0.0746579
ENSMUSG00000090031	4732440D04Rik	lncRNA	1	RIKEN cDNA 4732440D04 gene		57.6183	-0.133659	0.401864	-0.332438	0.739559	0.900583
ENSMUSG00000053714	4732471J01Rik	lncRNA	7	RIKEN cDNA 4732471J01 gene		63.2875	-0.042486	0.39874	-0.106497	0.915188	0.971425
ENSMUSG00000085421	4732490B19Rik	lncRNA	11	RIKEN cDNA 4732490B19 gene		70.467	0.135261	0.381258	0.354852	0.7227	0.892077
ENSMUSG00000097350	4732491K20Rik	lncRNA	17	RIKEN cDNA 4732491K20 gene		21.4282	0.0817552	0.44709	0.18284	0.854923	0.948005
ENSMUSG00000108456	4732496C06Rik	lncRNA	7	RIKEN cDNA 4732496C06 gene		22.8174	-0.377763	0.442426	-0.854801	0.392661	0.673603
ENSMUSG00000097779	4833407H14Rik	lncRNA	19	RIKEN cDNA 4833407H14 gene		42.8808	-0.794639	0.408732	-1.94405	0.0518888	0.193448
ENSMUSG00000118132	4833408A19Rik	lncRNA	19	RIKEN cDNA 4833408A19 gene		16.438	0.0709354	0.447098	0.158806	0.873822	0.954937
ENSMUSG00000104018	4833412K13Rik	TEC	1	RIKEN cDNA 4833412K13 gene		3.53543	0.110171	0.35445	0.312011	0.755032
ENSMUSG00000104950	4833413G10Rik	lncRNA	5	RIKEN cDNA 4833413G10 gene		30.0278	-0.537093	0.436622	-1.2322	0.217875	0.485354
ENSMUSG00000086015	4833417C18Rik	lncRNA	11	RIKEN cDNA 4833417C18 gene		31.5712	-0.391632	0.4308	-0.908672	0.363523	0.649239
ENSMUSG00000085287	4833418N02Rik	lncRNA	17	RIKEN cDNA 4833418N02 gene		66.0832	0.0565857	0.388123	0.14584	0.884048	0.958771
ENSMUSG00000062822	4833420G17Rik	protein_coding	13	RIKEN cDNA 4833420G17 gene	C5orf34	531.666	-0.195616	0.229763	-0.851404	0.394545	0.675299
ENSMUSG00000118087	4833438C02Rik	lncRNA	19	RIKEN cDNA 4833438C02 gene		247.45	0.0961465	0.276718	0.347468	0.728239	0.895471
ENSMUSG00000025871	4833439L19Rik	protein_coding	13	RIKEN cDNA 4833439L19 gene	KIAA1191	2509.73	-0.381957	0.199463	-1.91494	0.0555008	0.202771
ENSMUSG00000103103	4833445I07Rik	lncRNA	9	RIKEN cDNA 4833445I07 gene		19.0731	0.0643977	0.445128	0.144635	0.884999	0.959307
ENSMUSG00000029828	4921507P07Rik	protein_coding	6	RIKEN cDNA 4921507P07 gene	C7orf31	59.3328	-0.951417	0.39086	-2.43305	0.014972	0.0787057
ENSMUSG00000036934	4921524J17Rik	protein_coding	8	RIKEN cDNA 4921524J17 gene	C16orf87	372.666	-0.0811391	0.235762	-0.344157	0.730729	0.896037
ENSMUSG00000085704	4921531C22Rik	lncRNA	2	RIKEN cDNA 4921531C22 gene		60.9495	-0.104736	0.374654	-0.279607	0.779779	0.918677
ENSMUSG00000020434	4921536K21Rik	protein_coding	11	RIKEN cDNA 4921536K21 gene	C5orf52	74.1683	0.120372	0.359732	0.334589	0.737935	0.900304
ENSMUSG00000020234	4930404N11Rik	protein_coding	10	RIKEN cDNA 4930404N11 gene	C19orf71	91.0639	-0.969028	0.352573	-2.74705	0.00601347	0.0388796
ENSMUSG00000086638	4930405A21Rik	lncRNA	2	RIKEN cDNA 4930405A21 gene		15.4693	-0.352438	0.446946	-0.789353	0.429906	0.706374
ENSMUSG00000086221	4930412B13Rik	lncRNA	2	RIKEN cDNA 4930412B13 gene		48.4028	2.25802	0.416625	5.24198	1.58859e-07	5.72695e-06
ENSMUSG00000051008	4930412M03Rik	lncRNA	11	RIKEN cDNA 4930412M03 gene		3.34681	-0.278617	0.32619	-0.911115	0.362235
ENSMUSG00000087017	4930417H01Rik	lncRNA	2	RIKEN cDNA 4930417H01 gene		4.88776	-0.127181	0.385172	-0.33169	0.740123
ENSMUSG00000113303	4930423D22Rik	lncRNA	12	RIKEN cDNA 4930423D22 gene		17.759	0.151333	0.4463	0.339037	0.734581	0.898303
ENSMUSG00000097323	4930426I24Rik	lncRNA	12	RIKEN cDNA 4930426I24 gene		4.50342	-0.0904131	0.348767	-0.261299	0.793862
ENSMUSG00000104956	4930429D17Rik	lncRNA	5	RIKEN cDNA 4930429D17 gene		2.72537	-0.282189	0.31003	-0.993152	0.320636
ENSMUSG00000046567	4930430F08Rik	protein_coding	10	RIKEN cDNA 4930430F08 gene	C12orf29	267.561	0.169057	0.260394	0.649197	0.516211	0.767773
ENSMUSG00000109147	4930431P19Rik	transcribed_processed_pseudogene	7	RIKEN cDNA 4930431P19 gene		29.7038	0.00333067	0.430118	0.00774592	0.99382	0.997687
ENSMUSG00000046958	4930432E11Rik	transcribed_unitary_pseudogene	7	RIKEN cDNA 4930432E11 gene		4.07974	-0.233411	0.363801	-0.650535	0.515347
ENSMUSG00000101905	4930439D14Rik	lncRNA	1	RIKEN cDNA 4930439D14 gene		7.71631	0.025601	0.417663	0.0612345	0.951172	0.98243
ENSMUSG00000102224	4930447F24Rik	lncRNA	9	RIKEN cDNA 4930447F24 gene		349.087	-0.414081	0.250576	-1.65257	0.0984174	0.298787
ENSMUSG00000113591	4930447K03Rik	lncRNA	13	RIKEN cDNA 4930447K03 gene		7.27672	0.504245	0.414401	1.24428	0.213396	0.479443
ENSMUSG00000059920	4930453N24Rik	protein_coding	16	RIKEN cDNA 4930453N24 gene	C3orf38	783.693	0.355076	0.208465	1.70319	0.0885333	0.278904
ENSMUSG00000087611	4930458D05Rik	lncRNA	5	RIKEN cDNA 4930458D05 gene		48.0043	-0.313674	0.397544	-0.789304	0.429934	0.706374
ENSMUSG00000112762	4930459C07Rik	lncRNA	10	RIKEN cDNA 4930459C07 gene		10.5606	-0.275696	0.436583	-0.633836	0.526188	0.774375
ENSMUSG00000097651	4930461G14Rik	lncRNA	9	RIKEN cDNA 4930461G14 gene		1544.04	-0.0587789	0.203424	-0.288946	0.772623	0.915462
ENSMUSG00000112332	4930466K18Rik	TEC	10	RIKEN cDNA 4930466K18 gene		8.73112	0.436047	0.425848	1.03392	0.301174	0.584419
ENSMUSG00000060029	4930473A02Rik	lncRNA	2	RIKEN cDNA 4930473A02 gene		3.40898	-0.109616	0.341945	-0.323375	0.746411
ENSMUSG00000086938	4930481A15Rik	lncRNA	19	RIKEN cDNA 4930481A15 gene		8.17646	0.666799	0.420141	1.63953	0.101104	0.304839
ENSMUSG00000085956	4930481B07Rik	lncRNA	3	RIKEN cDNA 4930481B07 gene		150.238	-0.081869	0.302734	-0.27045	0.786814	0.921823
ENSMUSG00000112493	4930486F22Rik	lncRNA	10	RIKEN cDNA 4930486F22 gene		6.74315	0.285548	0.410493	0.701981	0.482691	0.744589
ENSMUSG00000097592	4930500F10Rik	lncRNA	9	RIKEN cDNA 4930500F10 gene		5.25402	-0.626407	0.388718	-1.7196	0.0855045	0.272586
ENSMUSG00000116976	4930500H12Rik	lncRNA	16	RIKEN cDNA 4930500H12 gene		11.1282	-1.46105	0.433743	-3.22307	0.00126824	0.0114786
ENSMUSG00000044906	4930503L19Rik	protein_coding	18	RIKEN cDNA 4930503L19 gene	C18orf54	77.5563	1.21188	0.368909	3.27263	0.00106551	0.00998814
ENSMUSG00000097690	4930505N22Rik	lncRNA	19	RIKEN cDNA 4930505N22 gene		3.40277	-0.0792176	0.327962	-0.241361	0.809275
ENSMUSG00000097129	4930507D05Rik	lncRNA	10	RIKEN cDNA 4930507D05 gene		3.79302	0.143049	0.361948	0.398247	0.690448
ENSMUSG00000096959	4930509G22Rik	lncRNA	16	RIKEN cDNA 4930509G22 gene		5.12368	0.0640532	0.387119	0.165755	0.86835	0.952936
ENSMUSG00000106741	4930513D17Rik	lncRNA	5	RIKEN cDNA 4930513D17 gene		4.73029	-0.687727	0.369645	-2.08364	0.037193
ENSMUSG00000074136	4930513N10Rik	lncRNA	8	RIKEN cDNA 4930513N10 gene		25.8407	0.481406	0.435675	1.10447	0.269389	0.550141
ENSMUSG00000092183	4930515G01Rik	lncRNA	5	RIKEN cDNA 4930515G01 gene		25.109	-0.0316358	0.440531	-0.0718663	0.942708	0.979735
ENSMUSG00000074629	4930518I15Rik	TEC	2	RIKEN cDNA 4930518I15 gene		23.1285	-0.260619	0.442061	-0.589285	0.55567	0.795615
ENSMUSG00000097602	4930519P11Rik	lncRNA	2	RIKEN cDNA 4930519P11 gene		9.29339	0.197282	0.43103	0.459249	0.646056	0.852424
ENSMUSG00000074039	4930520O04Rik	lncRNA	9	RIKEN cDNA 4930520O04 gene		18.6899	0.420857	0.446574	0.942445	0.345965	0.633053
ENSMUSG00000072762	4930522L14Rik	protein_coding	5	RIKEN cDNA 4930522L14 gene		82.115	0.554744	0.358568	1.54586	0.122138	0.341873
ENSMUSG00000090394	4930523C07Rik	protein_coding	1	RIKEN cDNA 4930523C07 gene	KIAA0040	931.675	-0.628751	0.210567	-2.98593	0.00282713	0.0218475
ENSMUSG00000090207	4930524O07Rik	lncRNA	9	RIKEN cDNA 4930524O07 gene		13.4534	0.436295	0.445141	0.982289	0.325957	0.611876
ENSMUSG00000085521	4930526A20Rik	transcribed_processed_pseudogene	17	RIKEN cDNA 4930526A20 gene		7.58372	0.21612	0.417689	0.520508	0.60271	0.825216
ENSMUSG00000116607	4930534H18Rik	lncRNA	16	RIKEN cDNA 4930534H18 gene		3.20823	0.115587	0.323513	0.362905	0.716676
ENSMUSG00000097032	4930539J05Rik	lncRNA	3	RIKEN cDNA 4930539J05 gene		7.47215	-0.364267	0.41999	-0.874197	0.382011	0.66565
ENSMUSG00000097890	4930547M16Rik	lncRNA	10	RIKEN cDNA 4930547M16 gene		7.03832	0.329488	0.416053	0.798847	0.424379	0.702804
ENSMUSG00000005131	4930550C14Rik	protein_coding	9	RIKEN cDNA 4930550C14 gene	C11orf65	19.5369	-0.560228	0.445552	-1.26028	0.207567	0.472737
ENSMUSG00000034493	4930556J24Rik	protein_coding	11	RIKEN cDNA 4930556J24 gene		5.88179	-0.215641	0.402914	-0.537965	0.590601	0.81717
ENSMUSG00000096971	4930556M19Rik	lncRNA	15	RIKEN cDNA 4930556M19 gene		71.8273	-0.7271	0.359854	-2.0196	0.0434246	0.171283
ENSMUSG00000097519	4930558J18Rik	lncRNA	1	RIKEN cDNA 4930558J18 gene		31.3383	0.927818	0.432161	2.14151	0.0322333	0.138935
ENSMUSG00000053574	4930563E22Rik	protein_coding	11	RIKEN cDNA 4930563E22 gene	C17orf100	14.6286	0.200113	0.444683	0.449648	0.652964	0.856328
ENSMUSG00000087440	4930577N17Rik	TEC	3	RIKEN cDNA 4930577N17 gene		35.1845	-0.159573	0.42482	-0.375743	0.707108	0.884754
ENSMUSG00000074146	4930579C12Rik	lncRNA	9	RIKEN cDNA 4930579C12 gene		3.39715	0.276736	0.348782	0.820683	0.411827
ENSMUSG00000027811	4930579G24Rik	protein_coding	3	RIKEN cDNA 4930579G24 gene	C4orf46	288.816	0.709572	0.268684	2.63968	0.00829845	0.0499811
ENSMUSG00000051074	4930579K19Rik	lncRNA	9	RIKEN cDNA 4930579K19 gene		17.0258	-0.221532	0.446896	-0.495725	0.620088	0.835922
ENSMUSG00000070315	4930581F22Rik	lncRNA	9	RIKEN cDNA 4930581F22 gene		192.615	0.171728	0.276914	0.620098	0.535193	0.781173
ENSMUSG00000107195	4930589O11Rik	TEC	5	RIKEN cDNA 4930589O11 gene		16.0984	0.109988	0.447038	0.246013	0.805672	0.929636
ENSMUSG00000034063	4930590J08Rik	protein_coding	6	RIKEN cDNA 4930590J08 gene	C3orf20	5.0391	-0.0121363	0.384634	-0.0315927	0.974797	0.991827
ENSMUSG00000097725	4930593A02Rik	lncRNA	3	RIKEN cDNA 4930593A02 gene		4.17242	-0.492684	0.355448	-1.5401	0.123535
ENSMUSG00000075463	4930594M22Rik	lncRNA	14	RIKEN cDNA 4930594M22 gene		9.40086	0.662824	0.432556	1.55889	0.119022	0.336667
ENSMUSG00000053442	4930597O21Rik	lncRNA	6	RIKEN cDNA 4930597O21 gene		3.34119	0.0456292	0.317623	0.14471	0.884939
ENSMUSG00000031938	4931406C07Rik	protein_coding	9	RIKEN cDNA 4931406C07 gene	C11orf54	1512.9	-0.866171	0.247956	-3.49324	0.000477191	0.00516585
ENSMUSG00000022179	4931414P19Rik	protein_coding	14	RIKEN cDNA 4931414P19 gene	C14orf93	298.165	0.197478	0.254321	0.776467	0.437473	0.712656
ENSMUSG00000014837	4931428F04Rik	protein_coding	8	RIKEN cDNA 4931428F04 gene	KIAA0895L	267.317	0.499113	0.28831	1.73084	0.0834805	0.269577
ENSMUSG00000086727	4931428L18Rik	protein_coding	1	RIKEN cDNA 4931428L18 gene		4.68431	-0.0676195	0.382176	-0.17677	0.859689
ENSMUSG00000074580	4931440P22Rik	transcribed_processed_pseudogene	3	RIKEN cDNA 4931440P22 gene		46.8042	-1.35322	0.399842	-3.373	0.000743537	0.0074309
ENSMUSG00000105881	4932422M17Rik	lncRNA	5	RIKEN cDNA 4932422M17 gene		17.1045	-0.068657	0.446859	-0.153646	0.877889	0.95625
ENSMUSG00000037270	4932438A13Rik	protein_coding	3	RIKEN cDNA 4932438A13 gene	KIAA1109	1274.74	0.0482137	0.239658	0.201176	0.840561	0.94255
ENSMUSG00000097908	4933404O12Rik	lncRNA	5	RIKEN cDNA 4933404O12 gene		37.5794	-0.116527	0.421172	-0.276744	0.781977	0.91971
ENSMUSG00000097852	4933405D12Rik	lncRNA	3	RIKEN cDNA 4933405D12 gene		3.29791	-0.0366802	0.324186	-0.113431	0.909689
ENSMUSG00000069713	4933406P04Rik	lncRNA	10	RIKEN cDNA 4933406P04 gene		13.7271	-0.254895	0.444524	-0.574328	0.565746	0.802743
ENSMUSG00000087396	4933407K13Rik	lncRNA	X	RIKEN cDNA 4933407K13 gene		82.2394	0.579664	0.353092	1.64009	0.100987	0.304625
ENSMUSG00000097407	4933408J17Rik	lncRNA	10	RIKEN cDNA 4933408J17 gene		2.28914	0.100703	0.304824	0.333256	0.738941
ENSMUSG00000112627	4933412E12Rik	lncRNA	10	RIKEN cDNA 4933412E12 gene		87.5947	-0.550572	0.355322	-1.54973	0.121207	0.340257
ENSMUSG00000089952	4933413C19Rik	lncRNA	19	RIKEN cDNA 4933413C19 gene		5.85778	-0.0679074	0.400515	-0.169937	0.86506	0.951511
ENSMUSG00000103006	4933417C20Rik	TEC	1	RIKEN cDNA 4933417C20 gene		12.749	-0.0810642	0.443483	-0.182601	0.855111	0.948005
ENSMUSG00000086443	4933421A08Rik	lncRNA	4	RIKEN cDNA 4933421A08 gene		28.0116	-0.693344	0.432028	-1.60515	0.10846	0.318483
ENSMUSG00000085037	4933421O10Rik	lncRNA	4	RIKEN cDNA 4933421O10 gene		54.1519	-0.159083	0.38869	-0.409202	0.682391	0.87264
ENSMUSG00000117450	4933424G05Rik	lncRNA	18	RIKEN cDNA 4933424G05 gene		7.84461	-0.833018	0.417102	-2.10932	0.0349168	0.146986
ENSMUSG00000102416	4933424G06Rik	protein_coding	1	RIKEN cDNA 4933424G06 gene	C2orf92	2.93086	-0.0550244	0.313022	-0.175609	0.860601
ENSMUSG00000115665	4933425B07Rik	lncRNA	14	RIKEN cDNA 4933425B07 gene		15.3439	0.690946	0.445934	1.5566	0.119566	0.337578
ENSMUSG00000107164	4933425D22Rik	lncRNA	5	RIKEN cDNA 4933425D22 gene		6.25336	0.0605544	0.404945	0.149913	0.880833	0.957633
ENSMUSG00000020807	4933427D14Rik	protein_coding	11	RIKEN cDNA 4933427D14 gene	KIAA0753	37.0685	-0.341961	0.416279	-0.821733	0.411229	0.691825
ENSMUSG00000044276	4933427E11Rik	lncRNA	15	RIKEN cDNA 4933427E11 gene		4.17504	0.110128	0.370902	0.298478	0.765338
ENSMUSG00000058046	4933430I17Rik	protein_coding	4	RIKEN cDNA 4933430I17 gene	C9orf43	9.3668	-0.191293	0.433027	-0.442388	0.658209	0.859965
ENSMUSG00000086968	4933431E20Rik	lncRNA	3	RIKEN cDNA 4933431E20 gene		287.784	0.597804	0.280378	2.13153	0.0330455	0.141417
ENSMUSG00000103715	4933431K14Rik	TEC	9	RIKEN cDNA 4933431K14 gene		35.4933	-0.494783	0.417287	-1.18568	0.23575	0.508367
ENSMUSG00000097021	4933433G15Rik	lncRNA	9	RIKEN cDNA 4933433G15 gene		14.7007	-0.951067	0.446051	-2.15258	0.0313521	0.136196
ENSMUSG00000117571	4933433H22Rik	lncRNA	17	RIKEN cDNA 4933433H22 gene		11.8738	0.172692	0.44001	0.39262	0.6946	0.878064
ENSMUSG00000027942	4933434E20Rik	protein_coding	3	RIKEN cDNA 4933434E20 gene	C1orf43	686.396	-0.164595	0.214037	-0.769009	0.441888	0.71595
ENSMUSG00000104719	4933437G19Rik	TEC	5	RIKEN cDNA 4933437G19 gene		13.6538	-0.0981548	0.444145	-0.220691	0.825333	0.936647
ENSMUSG00000072893	4933439C10Rik	lncRNA	11	RIKEN cDNA 4933439C10 gene		236.166	0.0255772	0.267944	0.0954581	0.923951	0.972793
ENSMUSG00000085184	4933439K11Rik	lncRNA	1	RIKEN cDNA 4933439K11 gene		15.0097	-0.370746	0.446983	-0.830285	0.406378	0.687295
ENSMUSG00000042087	4933440N22Rik	TEC	6	RIKEN cDNA 4933440N22 gene		24.1691	-0.340045	0.440822	-0.77179	0.440239	0.714982
ENSMUSG00000097282	5031415H12Rik	lncRNA	17	RIKEN cDNA 5031415H12 gene		5.49094	0.0608857	0.386349	0.15737	0.874953	0.955146
ENSMUSG00000073147	5031425E22Rik	lncRNA	5	RIKEN cDNA 5031425E22 gene		412.41	-0.07814	0.239246	-0.326604	0.743967	0.90257
ENSMUSG00000097885	5031434O11Rik	lncRNA	3	RIKEN cDNA 5031434O11 gene		40.2034	-0.18647	0.418838	-0.445535	0.655933	0.858491
ENSMUSG00000036046	5031439G07Rik	protein_coding	15	RIKEN cDNA 5031439G07 gene	KIAA0930	5539.49	0.0954945	0.180678	0.528536	0.597128	0.821861
ENSMUSG00000096932	5033403F01Rik	lncRNA	13	RIKEN cDNA 5033403F01 gene		7.63232	0.223793	0.417223	0.539809	0.589329	0.816342
ENSMUSG00000113769	5033406O09Rik	lncRNA	12	RIKEN cDNA 5033406O09 gene		153.587	0.314733	0.295259	1.06577	0.286526	0.568304
ENSMUSG00000097251	5033417F24Rik	lncRNA	1	RIKEN cDNA 5033417F24 gene		8.40954	0.187737	0.428702	0.438736	0.660853	0.861464
ENSMUSG00000111468	5033425B01Rik	TEC	9	RIKEN cDNA 5033425B01 gene		6.16339	-0.324652	0.404417	-0.810846	0.417454	0.696646
ENSMUSG00000038152	5033430I15Rik	lncRNA	13	RIKEN cDNA 5033430I15 gene		71.8701	-0.0869964	0.361309	-0.240818	0.809696	0.930974
ENSMUSG00000054944	5330416C01Rik	lncRNA	13	RIKEN cDNA 5330416C01 gene		6.01423	-0.141808	0.369989	-0.386607	0.699047	0.88086
ENSMUSG00000111212	5330432J10Rik	TEC	9	RIKEN cDNA 5330432J10 gene		4.00392	-0.159897	0.362539	-0.443096	0.657696
ENSMUSG00000052291	5330438D12Rik	lncRNA	10	RIKEN cDNA 5330438D12 gene		72.4666	-0.467043	0.365037	-1.27919	0.200829	0.463388
ENSMUSG00000097699	5430400D12Rik	lncRNA	7	RIKEN cDNA 5430400D12 gene		6.48315	-0.123971	0.410576	-0.302022	0.762635	0.912063
ENSMUSG00000072763	5430403G16Rik	protein_coding	5	RIKEN cDNA 5430403G16 gene		26.3435	-0.124916	0.441578	-0.282973	0.777197	0.917575
ENSMUSG00000085741	5430405H02Rik	lncRNA	2	RIKEN cDNA 5430405H02 gene		99.0657	-0.346308	0.339515	-1.01989	0.307781	0.59179
ENSMUSG00000114419	5430414B19Rik	lncRNA	14	RIKEN cDNA 5430414B19 gene		8.31724	-0.166339	0.427187	-0.389858	0.696642	0.879087
ENSMUSG00000097772	5430416N02Rik	lncRNA	5	RIKEN cDNA 5430416N02 gene		395.118	-0.271861	0.249835	-1.08813	0.276539	0.557814
ENSMUSG00000110140	5430421F17Rik	lncRNA	8	RIKEN cDNA 5430421F17 gene		48.1099	1.70128	0.408564	4.11145	3.9318e-05	0.000652871
ENSMUSG00000114554	5430425K12Rik	lncRNA	13	RIKEN cDNA 5430425K12 gene		39.6868	-0.546046	0.418055	-1.30638	0.191424	0.450299
ENSMUSG00000104684	5430427N15Rik	lncRNA	5	RIKEN cDNA 5430427N15 gene		8.07854	-0.115139	0.42099	-0.273103	0.784774	0.921152
ENSMUSG00000109953	5430430B14Rik	TEC	8	RIKEN cDNA 5430430B14 gene		92.9492	-1.9727	0.359038	-5.46037	4.75151e-08	1.99124e-06
ENSMUSG00000115548	5430440P10Rik	lncRNA	14	RIKEN cDNA 5430440P10 gene		13.4462	-0.143642	0.44597	-0.322055	0.747411	0.904245
ENSMUSG00000087174	5530601H04Rik	lncRNA	X	RIKEN cDNA 5530601H04 gene		333.066	0.582512	0.27441	2.12215	0.0338252	0.143808
ENSMUSG00000087424	5730405O15Rik	lncRNA	X	RIKEN cDNA 5730405O15 gene		16.9785	-0.105789	0.447007	-0.236497	0.813047	0.931942
ENSMUSG00000116506	5730414N17Rik	lncRNA	15	RIKEN cDNA 5730414N17 gene		10.0679	-0.55507	0.423942	-1.33847	0.180745	0.434886
ENSMUSG00000057181	5730455P16Rik	protein_coding	11	RIKEN cDNA 5730455P16 gene	C17orf75	510.436	0.307676	0.221303	1.3902	0.164467	0.411646
ENSMUSG00000087179	5730471H19Rik	lncRNA	2	RIKEN cDNA 5730471H19 gene		9.19246	0.206936	0.433283	0.478592	0.632229	0.843546
ENSMUSG00000029089	5730480H06Rik	protein_coding	5	RIKEN cDNA 5730480H06 gene		270.127	0.248707	0.254021	0.978984	0.327588	0.614165
ENSMUSG00000116145	5730521K06Rik	TEC	15	RIKEN cDNA 5730521K06 gene		4.08557	0.428348	0.354839	1.30855	0.190686
ENSMUSG00000032985	5730522E02Rik	protein_coding	11	RIKEN cDNA 5730522E02 gene		2.07503	0.323141	0.273282	1.51499	0.129775
ENSMUSG00000110148	5830408C22Rik	lncRNA	8	RIKEN cDNA 5830408C22 gene		256.721	-1.08717	0.269226	-4.03599	5.43725e-05	0.000852468
ENSMUSG00000102895	5830415G21Rik	TEC	3	RIKEN cDNA 5830415G21 gene		14.0913	-0.471534	0.446006	-1.06177	0.288341	0.570015
ENSMUSG00000078684	5830417I10Rik	unprocessed_pseudogene	3	RIKEN cDNA 5830417I10 gene		699.477	0.159445	0.229327	0.695249	0.4869	0.747155
ENSMUSG00000115007	5830448L01Rik	lncRNA	14	RIKEN cDNA 5830448L01 gene		57.8421	0.11272	0.390552	0.288558	0.772919	0.915642
ENSMUSG00000052658	5830454E08Rik	lncRNA	9	RIKEN cDNA 5830454E08 gene		14.8354	-0.306597	0.446127	-0.688611	0.491068	0.749887
ENSMUSG00000107201	5930420M18Rik	TEC	5	RIKEN cDNA 5930420M18 gene		21.6276	0.0832933	0.442678	0.188149	0.85076	0.946259
ENSMUSG00000106951	5930430L01Rik	lncRNA	5	RIKEN cDNA 5930430L01 gene		129.404	-0.414959	0.310852	-1.33497	0.181886	0.436534
ENSMUSG00002076104	5S_rRNA	rRNA	17	5S ribosomal RNA		4.0693	0.0976319	0.369765	0.264717	0.791227
ENSMUSG00000097760	6030442K20Rik	lncRNA	1	RIKEN cDNA 6030442K20 gene		6.30451	0.223885	0.404612	0.556704	0.57773	0.80984
ENSMUSG00000097207	6030443J06Rik	lncRNA	5	RIKEN cDNA 6030443J06 gene		36.4915	0.0736119	0.426112	0.172702	0.862886	0.950922
ENSMUSG00000066178	6030445D17Rik	lncRNA	4	RIKEN cDNA 6030445D17 gene		6.14471	-0.259465	0.406649	-0.641929	0.520919	0.770106
ENSMUSG00000022195	6030458C11Rik	protein_coding	15	RIKEN cDNA 6030458C11 gene	C5orf22	813.065	0.27423	0.215371	1.27324	0.202933	0.466102
ENSMUSG00000097577	6230400D17Rik	lncRNA	14	RIKEN cDNA 6230400D17 gene		32.6605	0.0321928	0.421899	0.0762963	0.939183	0.978421
ENSMUSG00000075585	6330403L08Rik	lncRNA	5	RIKEN cDNA 6330403L08 gene		417.325	-1.27654	0.267252	-4.77496	1.79741e-06	4.70947e-05
ENSMUSG00000116733	6330408M09Rik	lncRNA	16	RIKEN cDNA 6330408M09 gene		13.6964	0.0323992	0.445502	0.0727935	0.94197	0.97928
ENSMUSG00000117322	6330415G19Rik	lncRNA	17	RIKEN cDNA 6330415G19 gene		3.75457	0.0586684	0.351838	0.166464	0.867792
ENSMUSG00000085227	6330418K02Rik	lncRNA	5	RIKEN cDNA 6330418K02 gene		42.8637	0.553022	0.412052	1.3403	0.180146	0.434005
ENSMUSG00000045327	6330549D23Rik	transcribed_processed_pseudogene	3	RIKEN cDNA 6330549D23 gene		4.78654	0.111423	0.36071	0.30994	0.756607
ENSMUSG00000093424	6330562C20Rik	lncRNA	3	RIKEN cDNA 6330562C20 gene		14.7695	-0.913289	0.446574	-2.06119	0.0392852	0.159334
ENSMUSG00000102555	6430511E19Rik	TEC	7	RIKEN cDNA 6430511E19 gene		49.7075	-0.103873	0.404402	-0.256749	0.797373	0.926635
ENSMUSG00000031824	6430548M08Rik	protein_coding	8	RIKEN cDNA 6430548M08 gene	KIAA0513	377.348	-0.0768048	0.257486	-0.298288	0.765483	0.912727
ENSMUSG00000074646	6430550D23Rik	protein_coding	2	RIKEN cDNA 6430550D23 gene	C20orf173	28.7228	-0.553691	0.435014	-1.27464	0.202438	0.465459
ENSMUSG00000097828	6430562O15Rik	lncRNA	13	RIKEN cDNA 6430562O15 gene		3.99115	0.148673	0.354396	0.425374	0.670564
ENSMUSG00000037977	6430571L13Rik	protein_coding	9	RIKEN cDNA 6430571L13 gene	C3orf18	3.40014	0.175129	0.348666	0.510606	0.609627
ENSMUSG00000102545	6430573P05Rik	lncRNA	3	RIKEN cDNA 6430573P05 gene		3.24026	0.0600496	0.342791	0.175894	0.860377
ENSMUSG00000097583	6430590A07Rik	lncRNA	3	RIKEN cDNA 6430590A07 gene		3.05579	-0.211176	0.319308	-0.681215	0.495736
ENSMUSG00000097375	6720427I07Rik	lncRNA	13	RIKEN cDNA 6720427I07 gene		109.444	-0.196737	0.375803	-0.523355	0.600727	0.824177
ENSMUSG00000111511	6720432D03Rik	lncRNA	9	RIKEN cDNA 6720432D03 gene		5.08822	-0.0969268	0.390235	-0.249006	0.803356	0.928879
ENSMUSG00000072066	6720489N17Rik	protein_coding	13	RIKEN cDNA 6720489N17 gene		90.3249	0.509021	0.367252	1.3852	0.165992	0.413282
ENSMUSG00000071796	6820431F20Rik	transcribed_unprocessed_pseudogene	8	RIKEN cDNA 6820431F20 gene		207.271	-0.169614	0.279985	-0.605807	0.544643	0.786738
ENSMUSG00002075070	7SK	misc_RNA	17	7SK RNA		4.80873	-0.126487	0.383613	-0.330651	0.740908
ENSMUSG00002076153	7SK	misc_RNA	8	7SK RNA		8.14984	0.28495	0.423823	0.676824	0.498517	0.754924
ENSMUSG00002076161	7SK	misc_RNA	9	7SK RNA		25.4649	-0.369045	0.439789	-0.840161	0.400818	0.681591
ENSMUSG00002076207	7SK	misc_RNA	1	7SK RNA		7.43669	-0.51272	0.416169	-1.26002	0.20766	0.472775
ENSMUSG00002076304	7SK	misc_RNA	11	7SK RNA		19.1891	0.359584	0.445482	0.806918	0.419714	0.69848
ENSMUSG00002076559	7SK	misc_RNA	10	7SK RNA		3.07738	0.0433334	0.335643	0.12888	0.897452
ENSMUSG00000102674	8030442B05Rik	lncRNA	2	RIKEN cDNA 8030442B05 gene		6.28781	-0.372247	0.402723	-0.940875	0.346769	0.633815
ENSMUSG00000073821	8030451A03Rik	lncRNA	4	RIKEN cDNA 8030451A03 gene		3.26216	0.0570888	0.343142	0.167199	0.867213
ENSMUSG00000117768	8030456M14Rik	lncRNA	19	RIKEN cDNA 8030456M14 gene		7.87298	0.05396	0.419452	0.128458	0.897786	0.964234
ENSMUSG00000047466	8030462N17Rik	protein_coding	18	RIKEN cDNA 8030462N17 gene	C18orf25	888.335	0.0703413	0.203881	0.34501	0.730087	0.895974
ENSMUSG00000113432	8430406P12Rik	TEC	13	RIKEN cDNA 8430406P12 gene		5.44737	0.180497	0.366628	0.496247	0.61972	0.835809
ENSMUSG00000105095	8430422M14Rik	TEC	3	RIKEN cDNA 8430422M14 gene		9.32251	-0.110917	0.433167	-0.256302	0.797718	0.92666
ENSMUSG00000115970	8430426J06Rik	lncRNA	15	RIKEN cDNA 8430426J06 gene		2.46537	0.123181	0.309823	0.404781	0.685639
ENSMUSG00000034587	8430429K09Rik	lncRNA	11	RIKEN cDNA 8430429K09 gene		145.288	0.10177	0.322386	0.3157	0.75223	0.907505
ENSMUSG00000117431	8430430B14Rik	lncRNA	17	RIKEN cDNA 8430430B14 gene		67.3466	-0.728885	0.365081	-1.99564	0.0459733	0.178373
ENSMUSG00000041878	8430432A02Rik	lncRNA	1	RIKEN cDNA 8430432A02 gene		5.94747	-0.221909	0.403226	-0.553804	0.579713	0.810459
ENSMUSG00000116953	9030025P20Rik	protein_coding	17	RIKEN cDNA 9030025P20 gene		75.5023	0.203229	0.356409	0.570068	0.568631	0.804505
ENSMUSG00000116660	9030404E10Rik	lncRNA	16	RIKEN cDNA 9030404E10 gene		9.60169	0.114625	0.434862	0.263905	0.791853	0.924137
ENSMUSG00000097343	9030407P20Rik	lncRNA	7	RIKEN cDNA 9030407P20 gene		74.8449	0.0568878	0.360194	0.157918	0.874522	0.955146
ENSMUSG00000107005	9030607J07Rik	TEC	5	RIKEN cDNA 9030607J07 gene		3.94526	-0.584491	0.353739	-1.87056	0.0614063
ENSMUSG00000097691	9030616G12Rik	lncRNA	10	RIKEN cDNA 9030616G12 gene		11.4743	-0.833872	0.437396	-1.95544	0.0505315	0.190285
ENSMUSG00000073158	9030624G23Rik	protein_coding	12	RIKEN cDNA 9030624G23 gene		17.2471	-0.0895076	0.446768	-0.200406	0.841163	0.942599
ENSMUSG00000054951	9130008F23Rik	protein_coding	17	RIKEN cDNA 9130008F23 gene	C6orf141	383.787	-0.833152	0.239293	-3.48127	0.00049905	0.00535601
ENSMUSG00000055134	9130017K11Rik	lncRNA	11	RIKEN cDNA 9130017K11 gene		26.2179	-0.0145555	0.442643	-0.0328633	0.973784	0.991619
ENSMUSG00000030823	9130019O22Rik	protein_coding	7	RIKEN cDNA 9130019O22 gene		118.114	-0.0665408	0.318528	-0.208922	0.834509	0.94078
ENSMUSG00000062944	9130023H24Rik	protein_coding	7	RIKEN cDNA 9130023H24 gene		275.655	0.447184	0.258016	1.73285	0.0831216	0.268708
ENSMUSG00000087022	9130024F11Rik	lncRNA	1	RIKEN cDNA 9130024F11 gene		10.5045	-0.81632	0.437405	-1.90073	0.057337	0.207906
ENSMUSG00000086474	9130204K15Rik	lncRNA	11	RIKEN cDNA 9130204K15 gene		6.4212	-0.133264	0.402685	-0.330819	0.740781	0.900883
ENSMUSG00000097386	9130213A22Rik	lncRNA	11	RIKEN cDNA 9130213A22 gene		5.14747	-0.24502	0.390476	-0.633322	0.526523	0.774564
ENSMUSG00000109237	9130214F15Rik	TEC	8	RIKEN cDNA 9130214F15 gene		3.92628	-0.206467	0.364447	-0.57404	0.565941
ENSMUSG00000090330	9130221H12Rik	lncRNA	7	RIKEN cDNA 9130221H12 gene		221.466	-0.721935	0.274637	-2.62841	0.00857861	0.0514407
ENSMUSG00000054598	9130230L23Rik	protein_coding	5	RIKEN cDNA 9130230L23 gene		52.3593	-1.64032	0.398518	-4.09056	4.30325e-05	0.000704386
ENSMUSG00000092626	9130230N09Rik	lncRNA	11	RIKEN cDNA 9130230N09 gene		7.61808	0.173062	0.421448	0.411151	0.680962	0.871965
ENSMUSG00000101892	9130401M01Rik	protein_coding	15	RIKEN cDNA 9130401M01 gene	C8orf76	483.115	0.435106	0.242624	1.79308	0.0729593	0.245236
ENSMUSG00000105851	9130604C24Rik	lncRNA	5	RIKEN cDNA 9130604C24 gene		20.8402	-0.0771381	0.442902	-0.174167	0.861735	0.950763
ENSMUSG00000072753	9230020A06Rik	lncRNA	11	RIKEN cDNA 9230020A06 gene		1.83933	0.280643	0.257842	1.37355	0.169582
ENSMUSG00000042940	9230106D20Rik	lncRNA	10	RIKEN cDNA 9230106D20 gene		2.91598	-0.465594	0.30973	-2.05263	0.0401084
ENSMUSG00000087624	9230111E07Rik	lncRNA	2	RIKEN cDNA 9230111E07 gene		45.2866	-0.877163	0.402637	-2.17734	0.0294549	0.130069
ENSMUSG00000070461	9230112E08Rik	lncRNA	2	RIKEN cDNA 9230112E08 gene		135.73	-0.954881	0.322426	-2.96047	0.00307167	0.0232567
ENSMUSG00000111761	9230112J17Rik	lncRNA	9	RIKEN cDNA 9230112J17 gene		127.015	0.0109932	0.322388	0.0340994	0.972798	0.991094
ENSMUSG00000105385	9230114J08Rik	lncRNA	3	RIKEN cDNA 9230114J08 gene		14.8249	0.159051	0.446963	0.355872	0.721936	0.892077
ENSMUSG00000097145	9230114K14Rik	lncRNA	5	RIKEN cDNA 9230114K14 gene		24.2657	0.985003	0.439698	2.23474	0.0254342	0.116403
ENSMUSG00000112489	9230116L04Rik	lncRNA	12	RIKEN cDNA 9230116L04 gene		20.3367	-0.0791727	0.444163	-0.178255	0.858523	0.948974
ENSMUSG00000097403	9230116N13Rik	lncRNA	1	RIKEN cDNA 9230116N13 gene		15.6986	0.20417	0.446761	0.457649	0.647205	0.853214
ENSMUSG00000091050	9330020H09Rik	lncRNA	15	RIKEN cDNA 9330020H09 gene		47.7935	-0.177684	0.397393	-0.44712	0.654789	0.857669
ENSMUSG00000107879	9330102E08Rik	translated_unprocessed_pseudogene	6	RIKEN cDNA 9330102E08 gene		8.08154	-0.19779	0.425514	-0.465622	0.641486	0.849589
ENSMUSG00000097842	9330104G04Rik	lncRNA	7	RIKEN cDNA 9330104G04 gene		63.7259	0.228965	0.391158	0.585442	0.55825	0.797554
ENSMUSG00000097098	9330111N05Rik	lncRNA	13	RIKEN cDNA 9330111N05 gene		5.70293	-0.00096232	0.40053	-0.00240129	0.998084	0.999315
ENSMUSG00000103502	9330121J05Rik	lncRNA	3	RIKEN cDNA 9330121J05 gene		12.0758	0.284788	0.442171	0.645894	0.518348	0.769069
ENSMUSG00000097061	9330151L19Rik	lncRNA	12	RIKEN cDNA 9330151L19 gene		228.828	-0.360066	0.270795	-1.32965	0.183635	0.438806
ENSMUSG00000097177	9330159M07Rik	lncRNA	9	RIKEN cDNA 9330159M07 gene		37.6744	0.149919	0.413362	0.36255	0.716941	0.889356
ENSMUSG00000072809	9330160F10Rik	lncRNA	11	RIKEN cDNA 9330160F10 gene		11.9071	-0.184168	0.442189	-0.416295	0.677194	0.870107
ENSMUSG00000055271	9330161L09Rik	TEC	12	RIKEN cDNA 9330161L09 gene		3.94488	0.148392	0.355117	0.421882	0.673111
ENSMUSG00000086448	9330162012Rik	lncRNA	13	cDNA RIKEN 9330162012 gene		32.1063	0.246776	0.429902	0.57396	0.565995	0.802944
ENSMUSG00000109536	9330162G02Rik	TEC	7	RIKEN cDNA 9330162G02 gene		12.4698	0.28494	0.441919	0.645681	0.518486	0.769069
ENSMUSG00000115149	9330188P03Rik	lncRNA	14	RIKEN cDNA 9330188P03 gene		161.82	0.278493	0.327004	0.851422	0.394535	0.675299
ENSMUSG00000062704	9430002A10Rik	lncRNA	8	RIKEN cDNA 9430002A10 gene		1.479	0.135708	0.234027	0.630257	0.528526
ENSMUSG00000059939	9430015G10Rik	protein_coding	4	RIKEN cDNA 9430015G10 gene	C1orf159	632.985	0.700105	0.232563	3.00982	0.00261401	0.0205833
ENSMUSG00000107709	9430018G01Rik	lncRNA	6	RIKEN cDNA 9430018G01 gene		26.3356	-0.28214	0.436833	-0.646499	0.517956	0.76903
ENSMUSG00000097073	9430037G07Rik	lncRNA	9	RIKEN cDNA 9430037G07 gene		18.8258	0.0994394	0.446201	0.222682	0.823783	0.935986
ENSMUSG00000040139	9430038I01Rik	protein_coding	7	RIKEN cDNA 9430038I01 gene	C10orf143	161.566	-0.300253	0.292212	-1.02754	0.304168	0.587781
ENSMUSG00000100632	9430060I03Rik	lncRNA	1	RIKEN cDNA 9430060I03 gene		4.64403	-0.255148	0.380359	-0.678547	0.497425
ENSMUSG00000111088	9430081H08Rik	TEC	9	RIKEN cDNA 9430081H08 gene		26.6787	-0.272202	0.441373	-0.616583	0.53751	0.782059
ENSMUSG00000084808	9430091E24Rik	lncRNA	8	RIKEN cDNA 9430091E24 gene		17.2871	0.166882	0.446952	0.373342	0.708894	0.885317
ENSMUSG00000112150	9530018F02Rik	lncRNA	12	RIKEN cDNA 9530018F02 gene		40.3014	-0.313862	0.407038	-0.771121	0.440635	0.715099
ENSMUSG00000086554	9530034E10Rik	lncRNA	4	RIKEN cDNA 9530034E10 gene		32.8398	-1.80108	0.429963	-4.1427	3.43237e-05	0.000584871
ENSMUSG00000097858	9530052C20Rik	lncRNA	3	RIKEN cDNA 9530052C20 gene		5.03078	0.154073	0.387657	0.399108	0.689813	0.87631
ENSMUSG00000078776	9530053A07Rik	protein_coding	7	RIKEN cDNA 9530053A07 gene		225.529	-0.422369	0.272578	-1.54951	0.121258	0.340301
ENSMUSG00000045345	9530056K15Rik	lncRNA	5	RIKEN cDNA 9530056K15 gene		12.8878	-0.239111	0.442214	-0.540483	0.588864	0.815911
ENSMUSG00000108030	9530062K07Rik	lncRNA	6	RIKEN cDNA 9530062K07 gene		10.8288	-0.379813	0.439546	-0.867801	0.385503	0.668078
ENSMUSG00000036275	9530068E07Rik	protein_coding	11	RIKEN cDNA 9530068E07 gene	C5orf15	5545.21	-0.131554	0.193725	-0.679076	0.49709	0.753874
ENSMUSG00000036411	9530077C05Rik	protein_coding	9	RIKEN cDNA 9530077C05 gene	KIAA0895	21.3148	0.411411	0.445366	0.923265	0.355869	0.641952
ENSMUSG00000097006	9530082P21Rik	lncRNA	17	RIKEN cDNA 9530082P21 gene		66.2904	-1.20949	0.370958	-3.25434	0.00113658	0.0104771
ENSMUSG00000107742	9530085L11Rik	TEC	8	RIKEN cDNA 9530085L11 gene		51.34	-0.605608	0.402182	-1.50497	0.132332	0.358883
ENSMUSG00000118257	9630014M24Rik	lncRNA	18	RIKEN cDNA 9630014M24 gene		17.5354	-0.229826	0.44656	-0.515172	0.606433	0.827389
ENSMUSG00000104763	9830132P13Rik	lncRNA	3	RIKEN cDNA 9830132P13 gene		16.9357	0.275694	0.446958	0.616878	0.537315	0.781982
ENSMUSG00000096052	9930004E17Rik	lncRNA	14	RIKEN cDNA 9930004E17 gene		3.28105	0.151562	0.343524	0.446981	0.654888
ENSMUSG00000044551	9930012K11Rik	protein_coding	14	RIKEN cDNA 9930012K11 gene	C8orf58	396.337	-0.259908	0.241141	-1.07781	0.281118	0.562049
ENSMUSG00000097493	9930014A18Rik	lncRNA	15	RIKEN cDNA 9930014A18 gene		249.827	0.842585	0.267083	3.15259	0.00161828	0.0139064
ENSMUSG00000115276	9930017N22Rik	TEC	15	RIKEN cDNA 9930017N22 gene		15.0086	0.0243302	0.446668	0.054458	0.95657	0.984646
ENSMUSG00000046138	9930021J03Rik	protein_coding	19	RIKEN cDNA 9930021J03 gene	KIAA2026	1068.12	-0.342197	0.22212	-1.54061	0.123411	0.344276
ENSMUSG00000042976	9930038B18Rik	lncRNA	12	RIKEN cDNA 9930038B18 gene		30.1901	-0.807325	0.430905	-1.87367	0.0609758	0.21674
ENSMUSG00000044730	9930104L06Rik	protein_coding	4	RIKEN cDNA 9930104L06 gene	C1orf109	339.569	0.382161	0.242358	1.57663	0.114882	0.329262
ENSMUSG00000069893	9930111J21Rik1	protein_coding	11	RIKEN cDNA 9930111J21 gene 1		33.4908	0.124182	0.423144	0.293337	0.769264	0.913951
ENSMUSG00000069892	9930111J21Rik2	protein_coding	11	RIKEN cDNA 9930111J21 gene 2		92.9439	0.08614	0.373616	0.230534	0.817677	0.933357
ENSMUSG00000110357	A030001D20Rik	lncRNA	7	RIKEN cDNA A030001D20 gene		55.8886	-0.486322	0.388426	-1.25193	0.210595	0.476011
ENSMUSG00000113880	A030005L19Rik	protein_coding	1	RIKEN cDNA A030005L19 gene		5.37836	-0.223374	0.394285	-0.570026	0.56866	0.804505
ENSMUSG00000069136	A130006I12Rik	pseudogene	2	RIKEN cDNA A130006I12 gene		9.70744	-0.551403	0.435095	-1.28042	0.200397	0.462902
ENSMUSG00000079144	A130010J15Rik	protein_coding	1	RIKEN cDNA A130010J15 gene	C1orf74	331.867	0.196653	0.241606	0.8139	0.415702	0.695413
ENSMUSG00000097944	A130014A01Rik	lncRNA	8	RIKEN cDNA A130014A01 gene		55.2448	-0.364098	0.390177	-0.932879	0.350882	0.637496
ENSMUSG00000097643	A130051J06Rik	lncRNA	15	RIKEN cDNA A130051J0 gene		26.6202	-0.00555951	0.436276	-0.0127391	0.989836	0.996696
ENSMUSG00000087178	A230056P14Rik	lncRNA	7	RIKEN cDNA A230056P14 gene		29.5032	-0.240198	0.437723	-0.549165	0.582892	0.812514
ENSMUSG00000097692	A230060F14Rik	lncRNA	10	RIKEN cDNA A230060F14 gene		7.59611	0.542162	0.417105	1.32853	0.184004	0.438998
ENSMUSG00000086877	A230072C01Rik	lncRNA	X	RIKEN cDNA A230072C01 gene		30.1731	0.094161	0.429373	0.21934	0.826385	0.936775
ENSMUSG00000084771	A230072E10Rik	lncRNA	X	RIKEN cDNA A230072E10 gene		30.48	0.139011	0.426987	0.325597	0.744729	0.902762
ENSMUSG00000087026	A230103J11Rik	lncRNA	8	RIKEN cDNA A230103J11 gene		14.4071	0.23668	0.446449	0.530173	0.595992	0.821355
ENSMUSG00000097292	A230107N01Rik	lncRNA	13	RIKEN cDNA A230107N01 gene		17.2814	0.120003	0.447069	0.268168	0.78857	0.922279
ENSMUSG00000097915	A330009N23Rik	lncRNA	15	RIKEN cDNA A330009N23 gene		27.89	0.0540429	0.431448	0.125279	0.900303	0.964947
ENSMUSG00000104093	A330015K06Rik	lncRNA	3	RIKEN cDNA A330015K06 gene		7.94055	-0.203555	0.419258	-0.485717	0.627167	0.840248
ENSMUSG00000096929	A330023F24Rik	lncRNA	1	RIKEN cDNA A330023F24 gene		46.4708	-0.485259	0.408299	-1.18871	0.234556	0.506815
ENSMUSG00000085615	A330035P11Rik	lncRNA	14	RIKEN cDNA A330035P11 gene		38.1858	0.038057	0.413079	0.0921526	0.926577	0.97397
ENSMUSG00000087466	A330041J22Rik	lncRNA	9	RIKEN cDNA A330041J22 gene		10.8728	-0.25963	0.440136	-0.590572	0.554807	0.79509
ENSMUSG00000097960	A330074K22Rik	lncRNA	8	RIKEN cDNA A330074K22 gene		16.7594	-0.735526	0.440975	-1.70305	0.0885584	0.278904
ENSMUSG00000114210	A330084C13Rik	lncRNA	18	RIKEN cDNA A330084C13 gene		13.3278	-0.224873	0.445268	-0.506024	0.61284	0.831251
ENSMUSG00000028794	A3galt2	protein_coding	4	alpha 1,3-galactosyltransferase 2 (isoglobotriaosylceramide synthase)	A3GALT2	9.10769	-0.516631	0.427866	-1.22554	0.220372	0.489167
ENSMUSG00000047613	A430005L14Rik	protein_coding	4	RIKEN cDNA A430005L14 gene	C1orf174	574.511	0.287721	0.228562	1.25875	0.20812	0.473348
ENSMUSG00000085315	A430018G15Rik	lncRNA	2	RIKEN cDNA A430018G15 gene		47.6726	0.998198	0.413304	2.41099	0.0159093	0.0823026
ENSMUSG00000056014	A430033K04Rik	protein_coding	5	RIKEN cDNA A430033K04 gene		208.171	0.55208	0.277674	1.98757	0.0468596	0.180734
ENSMUSG00000087305	A430035B10Rik	lncRNA	6	RIKEN cDNA A430035B10 gene		20.0742	0.0301324	0.445795	0.0676596	0.946057	0.980914
ENSMUSG00000090564	A430057M04Rik	lncRNA	14	RIKEN cDNA A430057M04 gene		18.018	0.128051	0.447044	0.286067	0.774827	0.916657
ENSMUSG00000116220	A430088P11Rik	lncRNA	15	RIKEN cDNA A430088P11 gene		9.29009	0.485934	0.431462	1.13895	0.254724	0.532029
ENSMUSG00000112096	A430103D13Rik	TEC	12	RIKEN cDNA A430103D13 gene		20.144	0.0903644	0.444027	0.203544	0.83871	0.94198
ENSMUSG00000097784	A430105J06Rik	lncRNA	1	RIKEN cDNA A430105J06 gene		17.0791	0.552733	0.446907	1.23879	0.215425	0.482047
ENSMUSG00000086851	A430108G06Rik	lncRNA	11	RIKEN cDNA A430108G06 gene		4.73291	-0.0562579	0.383471	-0.146716	0.883356
ENSMUSG00000006462	A530013C23Rik	lncRNA	2	RIKEN cDNA A530013C23 gene		7.01972	0.0189021	0.413592	0.0457645	0.963498	0.987285
ENSMUSG00000072847	A530017D24Rik	lncRNA	11	RIKEN cDNA A530017D24 gene		107.729	0.0279308	0.324772	0.0860058	0.931462	0.975541
ENSMUSG00000097124	A530020G20Rik	lncRNA	3	RIKEN cDNA A530020G20 gene		118.611	0.5136	0.317165	1.61853	0.105549	0.313442
ENSMUSG00000072109	A530040E14Rik	lncRNA	1	RIKEN cDNA A530040E14 gene		5.51545	0.629353	0.384261	1.76311	0.0778817	0.257701
ENSMUSG00000100247	A530053M12Rik	lncRNA	1	RIKEN cDNA A530053M12 gene		23.6936	0.796749	0.441482	1.80265	0.0714427	0.241549
ENSMUSG00000104273	A530064N14Rik	TEC	9	RIKEN cDNA A530064N14 gene		8.18187	0.234432	0.426728	0.551263	0.581453	0.8116
ENSMUSG00000085112	A530072M11Rik	lncRNA	4	RIKEN cDNA gene A530072M11		14.7088	0.63061	0.445906	1.42281	0.154792	0.397025
ENSMUSG00000090863	A530084C06Rik	protein_coding	13	RIKEN cDNA A530084C06 gene		104.615	-0.136533	0.349785	-0.390302	0.696313	0.878895
ENSMUSG00000110498	A630001O12Rik	lncRNA	8	RIKEN cDNA A630001O12 gene		2.05081	0.316875	0.271139	1.49478	0.134971
ENSMUSG00000086395	A630014C17Rik	lncRNA	11	RIKEN cDNA A630014C17 gene		4.8963	-0.135791	0.38432	-0.355046	0.722555	0.892077
ENSMUSG00000086725	A630052C17Rik	lncRNA	11	RIKEN cDNA A630052C17 gene		51.2211	0.369001	0.391571	0.941733	0.346329	0.63335
ENSMUSG00000101013	A630072M18Rik	lncRNA	5	RIKEN cDNA A630072M18 gene		96.0982	-0.0332435	0.343236	-0.0968375	0.922855	0.972793
ENSMUSG00000116673	A630089N07Rik	protein_coding	16	RIKEN cDNA A630089N07 gene		144.089	0.332925	0.358052	0.929509	0.352626	0.63947
ENSMUSG00000096094	A630095N17Rik	protein_coding	1	RIKEN cDNA A630095N17 gene		8.94612	-0.366071	0.429986	-0.855332	0.392367	0.673421
ENSMUSG00000084846	A730011C13Rik	lncRNA	3	RIKEN cDNA A730011C13 gene		22.6484	-0.0807705	0.442297	-0.182753	0.854992	0.948005
ENSMUSG00000085566	A730017L22Rik	lncRNA	2	RIKEN cDNA A730017L22 gene		119.026	-0.280394	0.313833	-0.893495	0.371592	0.657077
ENSMUSG00000044522	A730020M07Rik	lncRNA	3	RIKEN cDNA A730020M07 gene		12.9398	-0.817115	0.443296	-1.87079	0.0613739	0.217549
ENSMUSG00000112639	A730063M14Rik	lncRNA	10	RIKEN cDNA A730063M14 gene		29.0444	0.0140449	0.430266	0.0326437	0.973959	0.991619
ENSMUSG00000086693	A730081D07Rik	lncRNA	13	RIKEN cDNA A730081D07 gene		6.68149	0.0398535	0.412189	0.0968032	0.922883	0.972793
ENSMUSG00000090120	A730090N16Rik	lncRNA	3	RIKEN cDNA A730090N16 gene		4.19431	-0.497683	0.356499	-1.55031	0.121067
ENSMUSG00000113965	A730091E23Rik	TEC	13	RIKEN cDNA A730091E23 gene		29.1408	-0.234287	0.440757	-0.531469	0.595094	0.820869
ENSMUSG00000053181	A830005F24Rik	protein_coding	13	RIKEN cDNA A830005F24 gene		12.3134	0.0916314	0.443771	0.206572	0.836344	0.941098
ENSMUSG00000111329	A830035O19Rik	lncRNA	9	RIKEN cDNA A830035O19 gene		9.42043	-0.0423096	0.434801	-0.0973084	0.922482	0.972793
ENSMUSG00000097413	A830052D11Rik	lncRNA	18	RIKEN cDNA A830052D11 gene		8.42349	-0.238927	0.428955	-0.558563	0.57646	0.808893
ENSMUSG00000112280	A830082N09Rik	lncRNA	10	RIKEN cDNA A830082N09 gene		17.927	0.611269	0.446648	1.37039	0.170565	0.420454
ENSMUSG00000098008	A930001A20Rik	lncRNA	3	RIKEN cDNA A930001A20 gene		3.87235	-0.124217	0.354769	-0.352412	0.724529
ENSMUSG00000087132	A930001C03Rik	lncRNA	19	RIKEN cDNA A930001C03 gene		48.5697	-0.374469	0.400374	-0.934995	0.349791	0.636383
ENSMUSG00000045506	A930002H24Rik	protein_coding	17	RIKEN cDNA A930002H24 gene		7.16063	-0.331057	0.415613	-0.801972	0.422569	0.701282
ENSMUSG00000054057	A930004D18Rik	protein_coding	2	RIKEN cDNA A930004D18 gene		251.481	-0.660904	0.261312	-2.52896	0.01144	0.0643816
ENSMUSG00000102602	A930004J17Rik	TEC	4	RIKEN cDNA A930004J17 gene		89.0392	0.51568	0.368778	1.39721	0.162351	0.408761
ENSMUSG00000054426	A930005H10Rik	lncRNA	3	RIKEN cDNA A930005H10 gene		66.8916	0.279831	0.375993	0.743887	0.456945	0.726521
ENSMUSG00000118559	A930007A09Rik	protein_coding	16	RIKEN cDNA A930007A09 gene		38.547	0.3254	0.423244	0.768842	0.441987	0.71595
ENSMUSG00000097855	A930007I19Rik	lncRNA	19	RIKEN cDNA A930007I19 gene		15.4408	-0.442838	0.447091	-0.992282	0.32106	0.606586
ENSMUSG00000097610	A930012L18Rik	lncRNA	18	RIKEN cDNA A930012L18 gene		7.01571	-0.290892	0.406185	-0.722482	0.469998	0.736105
ENSMUSG00000054181	A930012O16Rik	lncRNA	2	RIKEN cDNA A930012O16 gene		17.3157	0.0982884	0.446809	0.220123	0.825776	0.936759
ENSMUSG00000092368	A930015D03Rik	lncRNA	17	RIKEN cDNA A930015D03 gene		119.363	-0.156317	0.317494	-0.492341	0.622478	0.837619
ENSMUSG00000040705	A930016O22Rik	lncRNA	7	RIKEN cDNA A930016O22 gene		3.60322	-0.0503178	0.332313	-0.150973	0.879997
ENSMUSG00000056735	A930024E05Rik	lncRNA	5	RIKEN cDNA A930024E05 gene		12.3187	0.333752	0.444113	0.752615	0.451681	0.722876
ENSMUSG00000096988	A930029G22Rik	lncRNA	17	RIKEN cDNA A930029G22 gene		2.96099	0.210505	0.334865	0.644948	0.518961
ENSMUSG00000090622	A930033H14Rik	protein_coding	10	RIKEN cDNA A930033H14 gene		143.393	-0.918227	0.310015	-2.96053	0.00307107	0.0232567
ENSMUSG00000052241	A930035D04Rik	pseudogene	6	RIKEN cDNA A930035D04 gene		14.1349	0.0804035	0.446202	0.1802	0.856996	0.948636
ENSMUSG00000109408	A930037H05Rik	lncRNA	11	RIKEN cDNA A930037H05 gene		18.6975	0.385037	0.446816	0.863259	0.387995	0.669835
ENSMUSG00000097310	A930038B10Rik	lncRNA	14	RIKEN cDNA A930038B10 gene		11.9252	-0.455213	0.440868	-1.04017	0.298262	0.581483
ENSMUSG00000074357	AA386476	lncRNA	8	expressed sequence AA386476		12.0611	-0.242062	0.432961	-0.559072	0.576112	0.808591
ENSMUSG00000118084	AA388235	lncRNA	17	expressed sequence AA388235		4.79267	0.516998	0.369524	1.52037	0.128419
ENSMUSG00000084381	AA413626	processed_pseudogene	11	expressed sequence AA413626		5.41842	-0.198426	0.392694	-0.508898	0.610824	0.830298
ENSMUSG00000083307	AA414768	processed_pseudogene	X	expressed sequence AA414768		11.4505	-0.593797	0.441317	-1.35851	0.174303	0.426366
ENSMUSG00000093483	AA465934	lncRNA	11	expressed sequence AA465934		29.1034	0.0607983	0.429489	0.141532	0.887449	0.960594
ENSMUSG00000033213	AA467197	protein_coding	2	expressed sequence AA467197	C15orf48	1081.21	-1.20987	0.424473	-3.55501	0.000377965	0.00424848
ENSMUSG00000073867	AA474408	TEC	7	expressed sequence AA474408		3.61949	0.301075	0.354014	0.883549	0.37694
ENSMUSG00000103149	AA914427	TEC	16	EST AA914427		14.3417	-0.168035	0.440607	-0.380806	0.703347	0.883006
ENSMUSG00000042510	AA986860	protein_coding	1	expressed sequence AA986860	C1orf116	2739.24	-0.827386	0.221113	-3.7419	0.000182634	0.00231754
ENSMUSG00000036678	Aaas	protein_coding	15	achalasia, adrenocortical insufficiency, alacrimia	AAAS	948.437	0.683044	0.209747	3.25609	0.00112958	0.0104383
ENSMUSG00000029482	Aacs	protein_coding	5	acetoacetyl-CoA synthetase	AACS	2908.2	-0.669802	0.2214	-3.02528	0.00248401	0.0197677
ENSMUSG00000037257	Aagab	protein_coding	9	alpha- and gamma-adaptin binding protein	AAGAB	1468.7	-0.0379962	0.194986	-0.194866	0.845498	0.944196
ENSMUSG00000057230	Aak1	protein_coding	6	AP2 associated kinase 1	AAK1	1884.57	-0.0057879	0.202601	-0.0285669	0.97721	0.99239
ENSMUSG00000035642	Aamdc	protein_coding	7	adipogenesis associated Mth938 domain containing	AAMDC	248.268	0.110023	0.27123	0.405647	0.685002	0.874251
ENSMUSG00000006299	Aamp	protein_coding	1	angio-associated migratory protein	AAMP	6242.1	0.0512022	0.184688	0.277238	0.781598	0.919588
ENSMUSG00000027628	Aar2	protein_coding	2	AAR2 splicing factor homolog	AAR2	972.543	0.266034	0.207137	1.28431	0.199034	0.461153
ENSMUSG00000031960	Aars	protein_coding	8	alanyl-tRNA synthetase	AARS1	9357.03	-0.430553	0.176208	-2.44344	0.0145479	0.0772909
ENSMUSG00000023938	Aars2	protein_coding	17	alanyl-tRNA synthetase 2, mitochondrial	AARS2	486.267	0.355683	0.223772	1.58935	0.111982	0.324243
ENSMUSG00000075528	Aarsd1	protein_coding	11	alanyl-tRNA synthetase domain containing 1	AARSD1	86.3419	0.914944	0.353821	2.58078	0.00985781	0.057321
ENSMUSG00000055923	Aasdh	protein_coding	5	aminoadipate-semialdehyde dehydrogenase	AASDH	295.694	0.350393	0.256073	1.36813	0.171272	0.421054
ENSMUSG00000025894	Aasdhppt	protein_coding	9	aminoadipate-semialdehyde dehydrogenase-phosphopantetheinyl transferase	AASDHPPT	717.264	0.164687	0.223524	0.73675	0.461274	0.729737
ENSMUSG00000018697	Aatf	protein_coding	11	apoptosis antagonizing transcription factor	AATF	1014.23	0.450967	0.234085	1.92638	0.0540572	0.199249
ENSMUSG00000050296	Abca12	protein_coding	1	ATP-binding cassette, sub-family A (ABC1), member 12	ABCA12	56.3502	1.82272	0.40524	4.44032	8.9827e-06	0.000184856
ENSMUSG00000062017	Abca14	protein_coding	7	ATP-binding cassette, sub-family A (ABC1), member 14		8.11205	-0.574386	0.420972	-1.39994	0.16153	0.407874
ENSMUSG00000026944	Abca2	protein_coding	2	ATP-binding cassette, sub-family A (ABC1), member 2	ABCA2	1890.74	-0.102729	0.197789	-0.51939	0.603489	0.82529
ENSMUSG00000024130	Abca3	protein_coding	17	ATP-binding cassette, sub-family A (ABC1), member 3	ABCA3	5112.71	-0.18063	0.188527	-0.958111	0.338007	0.625392
ENSMUSG00000028125	Abca4	protein_coding	3	ATP-binding cassette, sub-family A (ABC1), member 4	ABCA4	135.883	-0.103395	0.31178	-0.331671	0.740138	0.900583
ENSMUSG00000018800	Abca5	protein_coding	11	ATP-binding cassette, sub-family A (ABC1), member 5	ABCA5	542.561	0.00836487	0.225886	0.0370324	0.970459	0.989856
ENSMUSG00000035722	Abca7	protein_coding	10	ATP-binding cassette, sub-family A (ABC1), member 7	ABCA7	1734.7	-0.342229	0.192189	-1.78069	0.0749627	0.250339
ENSMUSG00000041828	Abca8a	protein_coding	11	ATP-binding cassette, sub-family A (ABC1), member 8a	ABCA8	2.01556	0.318319	0.271721	1.49128	0.135887
ENSMUSG00000020620	Abca8b	protein_coding	11	ATP-binding cassette, sub-family A (ABC1), member 8b	ABCA8	2.32176	0.33776	0.277965	1.58963	0.111919
ENSMUSG00000041797	Abca9	protein_coding	11	ATP-binding cassette, sub-family A (ABC1), member 9	ABCA9	8.76936	1.15786	0.412243	3.37213	0.000745901	0.00744458
ENSMUSG00000031974	Abcb10	protein_coding	8	ATP-binding cassette, sub-family B (MDR/TAP), member 10	ABCB10	1050.07	0.0199345	0.20885	0.0954498	0.923958	0.972793
ENSMUSG00000040584	Abcb1a	protein_coding	5	ATP-binding cassette, sub-family B (MDR/TAP), member 1A	ABCB1	193.066	-1.57643	0.312696	-5.03425	4.79725e-07	1.47983e-05
ENSMUSG00000028970	Abcb1b	protein_coding	5	ATP-binding cassette, sub-family B (MDR/TAP), member 1B		770.311	0.0174579	0.224687	0.0776985	0.938068	0.978254
ENSMUSG00000026198	Abcb6	protein_coding	1	ATP-binding cassette, sub-family B (MDR/TAP), member 6	ABCB6	141.85	-0.472056	0.307439	-1.53548	0.124665	0.346203
ENSMUSG00000031333	Abcb7	protein_coding	X	ATP-binding cassette, sub-family B (MDR/TAP), member 7	ABCB7	2024.02	0.283256	0.203833	1.38962	0.164644	0.411646
ENSMUSG00000028973	Abcb8	protein_coding	5	ATP-binding cassette, sub-family B (MDR/TAP), member 8	ABCB8	1963.74	0.337006	0.192985	1.74624	0.0807688	0.263717
ENSMUSG00000029408	Abcb9	protein_coding	5	ATP-binding cassette, sub-family B (MDR/TAP), member 9	ABCB9	34.7354	-0.727651	0.419567	-1.73443	0.0828425	0.268096
ENSMUSG00000023088	Abcc1	protein_coding	16	ATP-binding cassette, sub-family C (CFTR/MRP), member 1	ABCC1	4308.09	-0.773958	0.196971	-3.92927	8.52058e-05	0.00123404
ENSMUSG00000032842	Abcc10	protein_coding	17	ATP-binding cassette, sub-family C (CFTR/MRP), member 10	ABCC10	278.642	0.332698	0.278341	1.19523	0.231999	0.503618
ENSMUSG00000020865	Abcc3	protein_coding	11	ATP-binding cassette, sub-family C (CFTR/MRP), member 3	ABCC3	11484.5	-0.731087	0.187231	-3.90472	9.43337e-05	0.00134669
ENSMUSG00000032849	Abcc4	protein_coding	14	ATP-binding cassette, sub-family C (CFTR/MRP), member 4	ABCC4	4138.65	-0.388483	0.181987	-2.13468	0.0327875	0.140524
ENSMUSG00000022822	Abcc5	protein_coding	16	ATP-binding cassette, sub-family C (CFTR/MRP), member 5	ABCC5	1729.21	-0.767417	0.195037	-3.93461	8.33309e-05	0.00121364
ENSMUSG00000031378	Abcd1	protein_coding	X	ATP-binding cassette, sub-family D (ALD), member 1	ABCD1	330.152	-0.238504	0.262448	-0.908833	0.363438	0.649239
ENSMUSG00000028127	Abcd3	protein_coding	3	ATP-binding cassette, sub-family D (ALD), member 3	ABCD3	5383.72	-0.746615	0.203241	-3.67353	0.000239218	0.00288858
ENSMUSG00000021240	Abcd4	protein_coding	12	ATP-binding cassette, sub-family D (ALD), member 4	ABCD4	870.113	-0.42554	0.221652	-1.91989	0.0548718	0.201081
ENSMUSG00000058355	Abce1	protein_coding	8	ATP-binding cassette, sub-family E (OABP), member 1	ABCE1	6112.92	0.157151	0.203006	0.774117	0.438862	0.713908
ENSMUSG00000038762	Abcf1	protein_coding	17	ATP-binding cassette, sub-family F (GCN20), member 1	ABCF1	5455.77	0.200638	0.192451	1.04253	0.297164	0.580253
ENSMUSG00000028953	Abcf2	protein_coding	5	ATP-binding cassette, sub-family F (GCN20), member 2	ABCF2	3447.32	0.335103	0.209073	1.60279	0.108982	0.319014
ENSMUSG00000003234	Abcf3	protein_coding	16	ATP-binding cassette, sub-family F (GCN20), member 3	ABCF3	1522.64	0.12258	0.200516	0.611319	0.540989	0.784544
ENSMUSG00000024030	Abcg1	protein_coding	17	ATP binding cassette subfamily G member 1	ABCG1	215.224	1.00086	0.279536	3.5767	0.000347961	0.00395581
ENSMUSG00000006638	Abhd1	polymorphic_pseudogene	5	abhydrolase domain containing 1	ABHD1	39.4627	-0.1936	0.412615	-0.46923	0.638906	0.8477
ENSMUSG00000033157	Abhd10	protein_coding	16	abhydrolase domain containing 10	ABHD10	235.537	0.888331	0.271584	3.26822	0.00108225	0.0101134
ENSMUSG00000040532	Abhd11	protein_coding	5	abhydrolase domain containing 11	ABHD11	1669.05	-0.408284	0.193493	-2.11008	0.0348519	0.146796
ENSMUSG00000085042	Abhd11os	transcribed_unitary_pseudogene	5	abhydrolase domain containing 11, opposite strand		134.61	-2.50321	0.369063	-6.72814	1.71844e-11	1.44436e-09
ENSMUSG00000032046	Abhd12	protein_coding	2	abhydrolase domain containing 12	ABHD12	1609.01	-0.407568	0.208662	-1.95327	0.0507877	0.190767
ENSMUSG00000040396	Abhd13	protein_coding	8	abhydrolase domain containing 13	ABHD13	1559.58	-0.0230317	0.19039	-0.12097	0.903714	0.966168
ENSMUSG00000042210	Abhd14a	protein_coding	9	abhydrolase domain containing 14A	ABHD14A	188.171	0.695356	0.293634	2.36651	0.0179569	0.0901518
ENSMUSG00000042073	Abhd14b	protein_coding	9	abhydrolase domain containing 14b	ABHD14B	860.164	-0.775654	0.248507	-3.12124	0.00180089	0.015101
ENSMUSG00000000686	Abhd15	protein_coding	11	abhydrolase domain containing 15	ABHD15	5.63747	0.15436	0.395009	0.391587	0.695363	0.878215
ENSMUSG00000007036	Abhd16a	protein_coding	17	abhydrolase domain containing 16A	ABHD16A	1403.95	0.235172	0.207218	1.13489	0.256421	0.534379
ENSMUSG00000003346	Abhd17a	protein_coding	10	abhydrolase domain containing 17A	ABHD17A	2589.82	-0.289427	0.192466	-1.50379	0.132636	0.359366
ENSMUSG00000047368	Abhd17b	protein_coding	19	abhydrolase domain containing 17B	ABHD17B	955.263	0.177976	0.204712	0.869381	0.384639	0.667323
ENSMUSG00000038459	Abhd17c	protein_coding	7	abhydrolase domain containing 17C	ABHD17C	2310.87	-0.317113	0.201084	-1.57703	0.114788	0.329096
ENSMUSG00000037818	Abhd18	protein_coding	3	abhydrolase domain containing 18	ABHD18	152.868	0.206527	0.339744	0.607751	0.543352	0.785806
ENSMUSG00000039202	Abhd2	protein_coding	7	abhydrolase domain containing 2	ABHD2	6025.74	-0.940363	0.180849	-5.19965	1.99662e-07	7.04514e-06
ENSMUSG00000002475	Abhd3	protein_coding	18	abhydrolase domain containing 3	ABHD3	41.4711	-1.02246	0.434579	-2.36139	0.0182064	0.0909775
ENSMUSG00000040997	Abhd4	protein_coding	14	abhydrolase domain containing 4	ABHD4	2011.65	-0.802961	0.220556	-3.6406	0.000272004	0.00323229
ENSMUSG00000032540	Abhd5	protein_coding	9	abhydrolase domain containing 5	ABHD5	1058.66	-0.0416152	0.201312	-0.206718	0.83623	0.941098
ENSMUSG00000025277	Abhd6	protein_coding	14	abhydrolase domain containing 6	ABHD6	1103.05	-0.309888	0.215427	-1.4385	0.150292	0.389623
ENSMUSG00000007950	Abhd8	protein_coding	8	abhydrolase domain containing 8	ABHD8	818.581	0.178325	0.206851	0.862077	0.388645	0.670351
ENSMUSG00000058835	Abi1	protein_coding	2	abl interactor 1	ABI1	4009.84	-0.524873	0.203227	-2.5827	0.00980311	0.0570901
ENSMUSG00000026782	Abi2	protein_coding	1	abl interactor 2	ABI2	198.959	1.03452	0.304222	3.39633	0.000682948	0.00695073
ENSMUSG00000018381	Abi3	protein_coding	11	ABI family member 3	ABI3	528.363	-0.0796982	0.236358	-0.337194	0.735971	0.899213
ENSMUSG00000038827	Abitram	protein_coding	4	actin binding transcription modulator	ABITRAM	518.742	0.321449	0.225131	1.42773	0.15337	0.394652
ENSMUSG00000026842	Abl1	protein_coding	2	c-abl oncogene 1, non-receptor tyrosine kinase	ABL1	2419.09	0.177764	0.19051	0.933095	0.350771	0.637486
ENSMUSG00000026596	Abl2	protein_coding	1	v-abl Abelson murine leukemia viral oncogene 2 (arg, Abelson-related gene)	ABL2	2708.31	-0.215937	0.193601	-1.11537	0.264692	0.544637
ENSMUSG00000025085	Ablim1	protein_coding	19	actin-binding LIM protein 1	ABLIM1	5425.58	-0.367946	0.182618	-2.01485	0.0439207	0.172784
ENSMUSG00000029095	Ablim2	protein_coding	5	actin-binding LIM protein 2	ABLIM2	177.46	-0.32138	0.307023	-1.04692	0.295137	0.577876
ENSMUSG00000032735	Ablim3	protein_coding	18	actin binding LIM protein family, member 3	ABLIM3	37.9366	0.463686	0.420039	1.10373	0.269711	0.550422
ENSMUSG00000017631	Abr	protein_coding	11	active BCR-related gene	ABR	2093.96	-0.0943784	0.196791	-0.47959	0.631519	0.843284
ENSMUSG00000078453	Abracl	protein_coding	10	ABRA C-terminal like	ABRACL	725.192	0.312651	0.216673	1.44288	0.149054	0.38769
ENSMUSG00000035234	Abraxas1	protein_coding	5	BRCA1 A complex subunit	ABRAXAS1	321.567	0.358404	0.248018	1.44486	0.148498	0.386579
ENSMUSG00000030965	Abraxas2	protein_coding	7	BRISC complex subunit	ABRAXAS2	1169.16	-0.294595	0.201704	-1.46055	0.144139	0.379326
ENSMUSG00000036376	Abt1	protein_coding	13	activator of basal transcription 1	ABT1	664.596	0.122667	0.223025	0.550008	0.582314	0.812081
ENSMUSG00000030083	Abtb1	protein_coding	6	ankyrin repeat and BTB (POZ) domain containing 1	ABTB1	517.84	-0.535821	0.264699	-2.02435	0.0429342	0.169818
ENSMUSG00000032724	Abtb2	protein_coding	2	ankyrin repeat and BTB (POZ) domain containing 2	ABTB2	483.685	-0.291831	0.272194	-1.07218	0.283638	0.564903
ENSMUSG00000036138	Acaa1a	protein_coding	9	acetyl-Coenzyme A acyltransferase 1A	ACAA1	2700.92	-0.261298	0.201134	-1.29913	0.193899	0.453554
ENSMUSG00000010651	Acaa1b	protein_coding	9	acetyl-Coenzyme A acyltransferase 1B	ACAA1	166.392	-1.41184	0.333462	-4.22991	2.33784e-05	0.000423957
ENSMUSG00000036880	Acaa2	protein_coding	18	acetyl-Coenzyme A acyltransferase 2 (mitochondrial 3-oxoacyl-Coenzyme A thiolase)	ACAA2	2231.61	-0.144765	0.207537	-0.697541	0.485464	0.746304
ENSMUSG00000020532	Acaca	protein_coding	11	acetyl-Coenzyme A carboxylase alpha	ACACA	2426.52	0.489381	0.214818	2.27805	0.0227235	0.107313
ENSMUSG00000042010	Acacb	protein_coding	5	acetyl-Coenzyme A carboxylase beta	ACACB	675.402	0.453119	0.212217	2.13497	0.0327632	0.140524
ENSMUSG00000029456	Acad10	protein_coding	5	acyl-Coenzyme A dehydrogenase family, member 10	ACAD10	184.846	-0.137267	0.296511	-0.462986	0.643375	0.850988
ENSMUSG00000090150	Acad11	protein_coding	9	acyl-Coenzyme A dehydrogenase family, member 11	ACAD11	762.699	-0.0121747	0.212047	-0.0574147	0.954215	0.983622
ENSMUSG00000042647	Acad12	protein_coding	5	acyl-Coenzyme A dehydrogenase family, member 12		87.9902	0.00539091	0.352107	0.0153143	0.987781	0.996129
ENSMUSG00000031969	Acad8	protein_coding	9	acyl-Coenzyme A dehydrogenase family, member 8	ACAD8	602.601	0.298687	0.215286	1.38732	0.165344	0.412621
ENSMUSG00000027710	Acad9	protein_coding	3	acyl-Coenzyme A dehydrogenase family, member 9	ACAD9	1687.89	0.0595352	0.19391	0.307024	0.758825	0.910545
ENSMUSG00000026003	Acadl	protein_coding	1	acyl-Coenzyme A dehydrogenase, long-chain	ACADL	3751.73	-0.261432	0.184073	-1.42027	0.15553	0.398099
ENSMUSG00000062908	Acadm	protein_coding	3	acyl-Coenzyme A dehydrogenase, medium chain	ACADM	2201.2	-0.218751	0.196121	-1.11539	0.264682	0.544637
ENSMUSG00000029545	Acads	protein_coding	5	acyl-Coenzyme A dehydrogenase, short chain	ACADS	1974.46	-0.539938	0.204819	-2.63617	0.00838469	0.0504194
ENSMUSG00000030861	Acadsb	protein_coding	7	acyl-Coenzyme A dehydrogenase, short/branched chain	ACADSB	1119.61	0.200126	0.213086	0.939173	0.347642	0.634333
ENSMUSG00000018574	Acadvl	protein_coding	11	acyl-Coenzyme A dehydrogenase, very long chain	ACADVL	2852.12	-0.394381	0.18772	-2.1009	0.0356498	0.149316
ENSMUSG00000030607	Acan	protein_coding	7	aggrecan	ACAN	4.05303	-0.219903	0.346668	-0.645332	0.518712
ENSMUSG00000001588	Acap1	protein_coding	11	ArfGAP with coiled-coil, ankyrin repeat and PH domains 1	ACAP1	64.9068	-1.0582	0.372205	-2.83961	0.00451682	0.031213
ENSMUSG00000049076	Acap2	protein_coding	16	ArfGAP with coiled-coil, ankyrin repeat and PH domains 2	ACAP2	1581.18	-0.211044	0.203466	-1.03725	0.29962	0.582728
ENSMUSG00000029033	Acap3	protein_coding	4	ArfGAP with coiled-coil, ankyrin repeat and PH domains 3	ACAP3	593.618	0.381565	0.224369	1.70049	0.0890382	0.280023
ENSMUSG00000032047	Acat1	protein_coding	9	acetyl-Coenzyme A acetyltransferase 1	ACAT1	2300.29	0.359575	0.186693	1.92599	0.0541058	0.199379
ENSMUSG00000023832	Acat2	protein_coding	17	acetyl-Coenzyme A acetyltransferase 2	ACAT2	3803.39	-0.134246	0.189655	-0.707842	0.479043	0.742373
ENSMUSG00000062480	Acat3	protein_coding	17	acetyl-Coenzyme A acetyltransferase 3	ACAT2	18.8092	-0.410387	0.445662	-0.922159	0.356446	0.642504
ENSMUSG00000026499	Acbd3	protein_coding	1	acyl-Coenzyme A binding domain containing 3	ACBD3	2201.14	-0.552431	0.188146	-2.93617	0.00332297	0.0246135
ENSMUSG00000056938	Acbd4	protein_coding	11	acyl-Coenzyme A binding domain containing 4	ACBD4	554.385	-0.48065	0.24866	-1.93302	0.0532336	0.197136
ENSMUSG00000026781	Acbd5	protein_coding	2	acyl-Coenzyme A binding domain containing 5	ACBD5	1818.95	-0.0273959	0.195185	-0.140357	0.888378	0.96076
ENSMUSG00000033701	Acbd6	protein_coding	1	acyl-Coenzyme A binding domain containing 6	ACBD6	1391.55	-0.145449	0.203128	-0.716052	0.473959	0.73879
ENSMUSG00000040272	Accs	protein_coding	2	1-aminocyclopropane-1-carboxylate synthase (non-functional)	ACCS	170.173	0.750868	0.288638	2.59934	0.0093404	0.0549731
ENSMUSG00000038000	Acd	protein_coding	8	adrenocortical dysplasia	ACD	716.254	-0.184028	0.215676	-0.853271	0.393509	0.674303
ENSMUSG00000020681	Ace	protein_coding	11	angiotensin I converting enzyme (peptidyl-dipeptidase A) 1	ACE	74.0386	-0.27193	0.381377	-0.713288	0.475668	0.740065
ENSMUSG00000015405	Ace2	protein_coding	X	angiotensin I converting enzyme (peptidyl-dipeptidase A) 2	ACE2	6.25891	0.130104	0.402111	0.324605	0.74548	0.90316
ENSMUSG00000038007	Acer2	protein_coding	4	alkaline ceramidase 2	ACER2	349.579	0.542961	0.245189	2.21392	0.0268342	0.121379
ENSMUSG00000030760	Acer3	protein_coding	7	alkaline ceramidase 3	ACER3	1924.43	0.226591	0.189204	1.19759	0.231076	0.502343
ENSMUSG00000023328	Ache	protein_coding	5	acetylcholinesterase	ACHE	60.785	-0.477594	0.391563	-1.22007	0.222437	0.492091
ENSMUSG00000022185	Acin1	protein_coding	14	apoptotic chromatin condensation inducer 1	ACIN1	6233.9	0.391168	0.181498	2.1552	0.0311461	0.13558
ENSMUSG00000044337	Ackr3	protein_coding	1	atypical chemokine receptor 3	ACKR3	314.67	-1.7299	0.342211	-5.05407	4.32496e-07	1.35367e-05
ENSMUSG00000020917	Acly	protein_coding	11	ATP citrate lyase	ACLY	11852.9	0.154144	0.175558	0.878025	0.37993	0.664103
ENSMUSG00000070985	Acnat1	protein_coding	4	acyl-coenzyme A amino acid N-acyltransferase 1		116.753	-1.06612	0.341953	-3.11609	0.00183264	0.0153174
ENSMUSG00000028405	Aco1	protein_coding	4	aconitase 1	ACO1	3198.53	-0.185278	0.185435	-0.999152	0.317721	0.60315
ENSMUSG00000022477	Aco2	protein_coding	15	aconitase 2, mitochondrial	ACO2	9423.3	0.00142651	0.176015	0.00810569	0.993533	0.997535
ENSMUSG00000072949	Acot1	protein_coding	12	acyl-CoA thioesterase 1	ACOT1	54.7381	2.42578	0.428235	5.47318	4.42036e-08	1.85767e-06
ENSMUSG00000047565	Acot10	protein_coding	15	acyl-CoA thioesterase 10		4.22145	-0.125464	0.346198	-0.363662	0.71611
ENSMUSG00000034853	Acot11	protein_coding	4	acyl-CoA thioesterase 11	ACOT11	592.789	0.149014	0.220533	0.675693	0.499236	0.755596
ENSMUSG00000006717	Acot13	protein_coding	13	acyl-CoA thioesterase 13	ACOT13	646.579	-0.302613	0.229409	-1.31914	0.187124	0.443173
ENSMUSG00000021226	Acot2	protein_coding	12	acyl-CoA thioesterase 2	ACOT2	35.356	0.36446	0.421764	0.864006	0.387585	0.669591
ENSMUSG00000028937	Acot7	protein_coding	4	acyl-CoA thioesterase 7	ACOT7	4023.58	-0.343381	0.195268	-1.75851	0.0786613	0.259333
ENSMUSG00000017307	Acot8	protein_coding	2	acyl-CoA thioesterase 8	ACOT8	493.945	-0.0315648	0.224114	-0.140842	0.887995	0.96076
ENSMUSG00000025287	Acot9	protein_coding	X	acyl-CoA thioesterase 9	ACOT9	2548.91	-0.732323	0.185616	-3.94529	7.97034e-05	0.00117449
ENSMUSG00000020777	Acox1	protein_coding	11	acyl-Coenzyme A oxidase 1, palmitoyl	ACOX1	3246.04	-0.894357	0.223126	-4.00828	6.11635e-05	0.000934696
ENSMUSG00000021751	Acox2	protein_coding	14	acyl-Coenzyme A oxidase 2, branched chain	ACOX2	3692.11	0.863079	0.197795	4.36333	1.281e-05	0.000252171
ENSMUSG00000029098	Acox3	protein_coding	5	acyl-Coenzyme A oxidase 3, pristanoyl	ACOX3	710.178	0.14516	0.220616	0.657978	0.510552	0.764296
ENSMUSG00000044573	Acp1	protein_coding	12	acid phosphatase 1, soluble	ACP1	1657.58	-0.0997669	0.190766	-0.52298	0.600988	0.824293
ENSMUSG00000002103	Acp2	protein_coding	2	acid phosphatase 2, lysosomal	ACP2	850.134	0.0815184	0.2134	0.382001	0.702461	0.882633
ENSMUSG00000001348	Acp5	protein_coding	9	acid phosphatase 5, tartrate resistant	ACP5	1855.98	-0.637016	0.21804	-2.92156	0.0034828	0.0255172
ENSMUSG00000028093	Acp6	protein_coding	3	acid phosphatase 6, lysophosphatidic	ACP6	1319.47	0.0340308	0.198622	0.171335	0.86396	0.950967
ENSMUSG00000072770	Acrbp	protein_coding	6	proacrosin binding protein	ACRBP	70.6113	0.101174	0.372917	0.271359	0.786115	0.921497
ENSMUSG00000032281	Acsbg1	protein_coding	9	acyl-CoA synthetase bubblegum family member 1	ACSBG1	2893.45	-1.13317	0.238023	-4.76071	1.92917e-06	4.99347e-05
ENSMUSG00000024209	Acsbg3	protein_coding	17	acyl-CoA synthetase bubblegum family member 3		45.0618	0.10524	0.410098	0.256474	0.797585	0.92666
ENSMUSG00000015016	Acsf3	protein_coding	8	acyl-CoA synthetase family member 3	ACSF3	626.904	0.129664	0.220599	0.58778	0.55668	0.796146
ENSMUSG00000018796	Acsl1	protein_coding	8	acyl-CoA synthetase long-chain family member 1	ACSL1	1305.41	0.00179387	0.22015	0.00814964	0.993498	0.997535
ENSMUSG00000032883	Acsl3	protein_coding	1	acyl-CoA synthetase long-chain family member 3	ACSL3	5364.84	-0.3825	0.196434	-1.94723	0.0515075	0.192458
ENSMUSG00000031278	Acsl4	protein_coding	X	acyl-CoA synthetase long-chain family member 4	ACSL4	3608.79	0.341174	0.189169	1.80353	0.0713053	0.241248
ENSMUSG00000024981	Acsl5	protein_coding	19	acyl-CoA synthetase long-chain family member 5	ACSL5	13824.6	0.361689	0.177194	2.04119	0.0412318	0.164894
ENSMUSG00000033533	Acsm1	protein_coding	7	acyl-CoA synthetase medium-chain family member 1	ACSM1	7.60705	0.991948	0.411173	2.47605	0.0132845	0.0722201
ENSMUSG00000030935	Acsm3	protein_coding	7	acyl-CoA synthetase medium-chain family member 3	ACSM3	1805.4	-0.706185	0.19169	-3.68393	0.000229663	0.00279576
ENSMUSG00000027452	Acss1	protein_coding	2	acyl-CoA synthetase short-chain family member 1	ACSS1	805.309	0.384578	0.233241	1.6488	0.0991892	0.30052
ENSMUSG00000027605	Acss2	protein_coding	2	acyl-CoA synthetase short-chain family member 2	ACSS2	2359.18	-1.02406	0.251135	-4.07772	4.54795e-05	0.000741196
ENSMUSG00000031972	Acta1	protein_coding	8	actin alpha 1, skeletal muscle	ACTA1	6.28502	0.664282	0.403707	1.72516	0.0844995	0.270772
ENSMUSG00000029580	Actb	protein_coding	5	actin, beta	ACTB	49128.5	-0.017976	0.192672	-0.0932969	0.925668	0.973562
ENSMUSG00000074978	Actg-ps1	processed_pseudogene	8	actin, gamma, pseudogene 1		31.2657	-0.470113	0.425531	-1.10465	0.269312	0.550059
ENSMUSG00000062825	Actg1	protein_coding	11	actin, gamma, cytoplasmic 1	ACTG1	37793.3	-0.567401	0.175469	-3.23361	0.00122235	0.0111509
ENSMUSG00000078129	Actl10	protein_coding	2	actin-like 10	ACTL10	10.2621	0.736193	0.434856	1.72372	0.0847575	0.271259
ENSMUSG00000027671	Actl6a	protein_coding	3	actin-like 6A	ACTL6A	2101.62	0.451435	0.196301	2.29964	0.0214687	0.102914
ENSMUSG00000015143	Actn1	protein_coding	12	actinin, alpha 1	ACTN1	15658.7	-0.419352	0.184379	-2.2744	0.0229419	0.108003
ENSMUSG00000006457	Actn3	protein_coding	19	actinin alpha 3	ACTN3	2.96953	0.172163	0.316084	0.561503	0.574455
ENSMUSG00000054808	Actn4	protein_coding	7	actinin alpha 4	ACTN4	17409.2	-0.136603	0.175356	-0.779002	0.435979	0.711148
ENSMUSG00000021076	Actr10	protein_coding	12	ARP10 actin-related protein 10	ACTR10	2265.5	-0.085165	0.185219	-0.459808	0.645654	0.852274
ENSMUSG00000025228	Actr1a	protein_coding	19	ARP1 actin-related protein 1A, centractin alpha	ACTR1A	4499.69	0.064244	0.185452	0.346419	0.729028	0.895583
ENSMUSG00000037351	Actr1b	protein_coding	1	ARP1 actin-related protein 1B, centractin beta	ACTR1B	4382.8	-0.0717277	0.180024	-0.398433	0.690311	0.876569
ENSMUSG00000020152	Actr2	protein_coding	11	ARP2 actin-related protein 2	ACTR2	10447.8	-0.410035	0.17613	-2.32802	0.0199113	0.0973354
ENSMUSG00000026341	Actr3	protein_coding	1	ARP3 actin-related protein 3	ACTR3	16661.1	-0.628588	0.175569	-3.5803	0.000343205	0.0039047
ENSMUSG00000082319	Actr3-ps	processed_pseudogene	X	actin related protein 3, pseudogene		46.307	-0.276995	0.405337	-0.683321	0.494404	0.752505
ENSMUSG00000037761	Actr5	protein_coding	2	ARP5 actin-related protein 5	ACTR5	339.782	0.314817	0.24859	1.26626	0.205419	0.46978
ENSMUSG00000019948	Actr6	protein_coding	10	ARP6 actin-related protein 6	ACTR6	262.876	0.239527	0.261586	0.915584	0.359885	0.645361
ENSMUSG00000015971	Actr8	protein_coding	14	ARP8 actin-related protein 8	ACTR8	1123.4	-0.0963049	0.196925	-0.489046	0.624809	0.838666
ENSMUSG00000026836	Acvr1	protein_coding	2	activin A receptor, type 1	ACVR1	747.018	-0.288703	0.226653	-1.2738	0.202735	0.465845
ENSMUSG00000000532	Acvr1b	protein_coding	15	activin A receptor, type 1B	ACVR1B	1596.97	-0.375224	0.220733	-1.69992	0.0891452	0.280248
ENSMUSG00000052155	Acvr2a	protein_coding	2	activin receptor IIA	ACVR2A	1228.58	0.185175	0.197221	0.93891	0.347777	0.634333
ENSMUSG00000061393	Acvr2b	protein_coding	9	activin receptor IIB	ACVR2B	98.0798	-0.175913	0.349659	-0.503211	0.614816	0.832346
ENSMUSG00000023262	Acy1	protein_coding	9	aminoacylase 1	ACY1	281.984	0.142635	0.261175	0.546085	0.585007	0.81394
ENSMUSG00000024866	Acy3	protein_coding	19	aspartoacylase (aminoacylase) 3	ACY3	191.65	-0.702964	0.292983	-2.39919	0.0164314	0.0843909
ENSMUSG00000008822	Acyp1	protein_coding	12	acylphosphatase 1, erythrocyte (common) type	ACYP1	235.777	-0.476708	0.278347	-1.71272	0.0867639	0.2756
ENSMUSG00000017697	Ada	protein_coding	2	adenosine deaminase	ADA	700.26	-0.71595	0.210329	-3.40376	0.000664648	0.00681082
ENSMUSG00000027259	Adal	protein_coding	2	adenosine deaminase-like	ADAL	257.056	0.363514	0.269396	1.34911	0.177302	0.429921
ENSMUSG00000054693	Adam10	protein_coding	9	a disintegrin and metallopeptidase domain 10	ADAM10	5974.94	-0.437649	0.197248	-2.21878	0.0265016	0.120294
ENSMUSG00000020926	Adam11	protein_coding	11	a disintegrin and metallopeptidase domain 11	ADAM11	24.5209	0.988744	0.439684	2.24466	0.0247898	0.114399
ENSMUSG00000054555	Adam12	protein_coding	7	a disintegrin and metallopeptidase domain 12 (meltrin alpha)	ADAM12	13.2635	1.37839	0.442409	3.09592	0.001962	0.0162534
ENSMUSG00000028041	Adam15	protein_coding	3	a disintegrin and metallopeptidase domain 15 (metargidin)	ADAM15	1299.74	0.00658901	0.213994	0.0307921	0.975435	0.991827
ENSMUSG00000052593	Adam17	protein_coding	12	a disintegrin and metallopeptidase domain 17	ADAM17	2492.88	0.397797	0.188989	2.10482	0.0353069	0.14817
ENSMUSG00000072647	Adam1a	protein_coding	5	a disintegrin and metallopeptidase domain 1a	ADAM1A	18.0576	0.303578	0.446786	0.679635	0.496735	0.753794
ENSMUSG00000027318	Adam33	protein_coding	2	a disintegrin and metallopeptidase domain 33	ADAM33	68.2314	0.108886	0.381672	0.285367	0.775363	0.916757
ENSMUSG00000072972	Adam4	protein_coding	12	a disintegrin and metallopeptidase domain 4		14.3213	0.0544524	0.446697	0.121936	0.902949	0.965758
ENSMUSG00000025473	Adam8	protein_coding	7	a disintegrin and metallopeptidase domain 8	ADAM8	660.344	-1.48196	0.244097	-6.06874	1.28916e-09	7.65361e-08
ENSMUSG00000031555	Adam9	protein_coding	8	a disintegrin and metallopeptidase domain 9 (meltrin gamma)	ADAM9	6296.79	-0.197098	0.192495	-1.02391	0.305878	0.589511
ENSMUSG00000022893	Adamts1	protein_coding	16	a disintegrin-like and metallopeptidase (reprolysin type) with thrombospondin type 1 motif, 1	ADAMTS1	32.6191	2.35446	0.438376	4.94815	7.49216e-07	2.18499e-05
ENSMUSG00000024299	Adamts10	protein_coding	17	a disintegrin-like and metallopeptidase (reprolysin type) with thrombospondin type 1 motif, 10	ADAMTS10	242.57	1.48888	0.271189	5.47782	4.30598e-08	1.82498e-06
ENSMUSG00000014852	Adamts13	protein_coding	2	a disintegrin-like and metallopeptidase (reprolysin type) with thrombospondin type 1 motif, 13	ADAMTS13	11.8959	1.31681	0.429831	2.97971	0.00288526	0.0221534
ENSMUSG00000033453	Adamts15	protein_coding	9	a disintegrin-like and metallopeptidase (reprolysin type) with thrombospondin type 1 motif, 15	ADAMTS15	354.559	0.68274	0.329829	2.06987	0.0384649	0.157431
ENSMUSG00000058145	Adamts17	protein_coding	7	a disintegrin-like and metallopeptidase (reprolysin type) with thrombospondin type 1 motif, 17	ADAMTS17	31.1539	-0.0471717	0.43196	-0.109275	0.912985	0.971242
ENSMUSG00000006403	Adamts4	protein_coding	1	a disintegrin-like and metallopeptidase (reprolysin type) with thrombospondin type 1 motif, 4	ADAMTS4	24.3363	-0.277333	0.440304	-0.630585	0.528312	0.775882
ENSMUSG00000046169	Adamts6	protein_coding	13	a disintegrin-like and metallopeptidase (reprolysin type) with thrombospondin type 1 motif, 6	ADAMTS6	1.4142	0.184062	0.214686	1.03448	0.30091
ENSMUSG00000032363	Adamts7	protein_coding	9	a disintegrin-like and metallopeptidase (reprolysin type) with thrombospondin type 1 motif, 7	ADAMTS7	54.1685	2.50666	0.416757	5.74521	9.18095e-09	4.54822e-07
ENSMUSG00000015850	Adamtsl4	protein_coding	3	ADAMTS-like 4	ADAMTSL4	592.729	-0.953345	0.290193	-3.28523	0.00101898	0.00965483
ENSMUSG00000043822	Adamtsl5	protein_coding	10	ADAMTS-like 5	ADAMTSL5	519.972	-1.52543	0.241289	-6.31861	2.63918e-10	1.80383e-08
ENSMUSG00000056413	Adap1	protein_coding	5	ArfGAP with dual PH domains 1	ADAP1	1705.68	-1.15429	0.206509	-5.58906	2.28301e-08	1.03504e-06
ENSMUSG00000020709	Adap2	protein_coding	11	ArfGAP with dual PH domains 2	ADAP2	3.08922	-0.336408	0.323843	-1.14291	0.253076
ENSMUSG00000027951	Adar	protein_coding	3	adenosine deaminase, RNA-specific	ADAR	1078.21	0.0960285	0.197924	0.485175	0.627552	0.840613
ENSMUSG00000020262	Adarb1	protein_coding	10	adenosine deaminase, RNA-specific, B1	ADARB1	20.1413	0.701279	0.44505	1.59003	0.111828	0.323986
ENSMUSG00000031949	Adat1	protein_coding	8	adenosine deaminase, tRNA-specific 1	ADAT1	213.033	0.321442	0.287059	1.11952	0.262918	0.542598
ENSMUSG00000019808	Adat2	protein_coding	10	adenosine deaminase, tRNA-specific 2	ADAT2	231.919	-0.0243319	0.265318	-0.091706	0.926932	0.97414
ENSMUSG00000113640	Adat3	protein_coding	10	adenosine deaminase, tRNA-specific 3	ADAT3	21.3088	0.0893593	0.443966	0.201186	0.840553	0.94255
ENSMUSG00000021044	Adck1	protein_coding	12	aarF domain containing kinase 1	ADCK1	194.396	0.65105	0.276341	2.3547	0.0185379	0.0922947
ENSMUSG00000046947	Adck2	protein_coding	6	aarF domain containing kinase 2	ADCK2	307.934	0.218664	0.268693	0.813792	0.415764	0.695413
ENSMUSG00000022550	Adck5	protein_coding	15	aarF domain containing kinase 5	ADCK5	629.518	0.661263	0.221972	2.97857	0.00289599	0.0222076
ENSMUSG00000020654	Adcy3	protein_coding	12	adenylate cyclase 3	ADCY3	92.2566	1.79843	0.375717	4.75338	2.00047e-06	5.15129e-05
ENSMUSG00000022994	Adcy6	protein_coding	15	adenylate cyclase 6	ADCY6	5355.15	-0.472903	0.191567	-2.46861	0.0135641	0.0734463
ENSMUSG00000031659	Adcy7	protein_coding	8	adenylate cyclase 7	ADCY7	22.371	0.0385408	0.440861	0.0874278	0.930331	0.974922
ENSMUSG00000005580	Adcy9	protein_coding	16	adenylate cyclase 9	ADCY9	128.184	0.0519034	0.308254	0.168378	0.866286	0.951928
ENSMUSG00000029778	Adcyap1r1	protein_coding	6	adenylate cyclase activating polypeptide 1 receptor 1	ADCYAP1R1	2.6119	0.22008	0.307506	0.75929	0.447679
ENSMUSG00000029106	Add1	protein_coding	5	adducin 1 (alpha)	ADD1	6130.67	-0.189161	0.187549	-1.0086	0.313167	0.598475
ENSMUSG00000030000	Add2	protein_coding	6	adducin 2 (beta)	ADD2	6.71763	-0.692678	0.405073	-1.8129	0.0698471	0.2382
ENSMUSG00000025026	Add3	protein_coding	19	adducin 3 (gamma)	ADD3	3233.61	0.0850713	0.218382	0.389557	0.696864	0.879294
ENSMUSG00000050994	Adgb	protein_coding	10	androglobin	ADGB	23.4266	1.2642	0.444597	2.84204	0.00448261	0.0310071
ENSMUSG00000025475	Adgra1	protein_coding	7	adhesion G protein-coupled receptor A1	ADGRA1	8.3794	0.699889	0.421991	1.71076	0.087126	0.276083
ENSMUSG00000031486	Adgra2	protein_coding	8	adhesion G protein-coupled receptor A2	ADGRA2	39.2811	-0.00362279	0.422462	-0.00857668	0.993157	0.997491
ENSMUSG00000029090	Adgra3	protein_coding	5	adhesion G protein-coupled receptor A3	ADGRA3	991.014	0.308972	0.200135	1.54377	0.122643	0.342965
ENSMUSG00000028782	Adgrb2	protein_coding	4	adhesion G protein-coupled receptor B2	ADGRB2	14.3286	1.48736	0.441343	3.29719	0.000976587	0.00933719
ENSMUSG00000002885	Adgre5	protein_coding	8	adhesion G protein-coupled receptor E5	ADGRE5	4989.74	0.314954	0.17902	1.75931	0.0785242	0.259052
ENSMUSG00000056492	Adgrf5	protein_coding	17	adhesion G protein-coupled receptor F5	ADGRF5	67.3804	1.84681	0.376778	4.83823	1.30998e-06	3.55693e-05
ENSMUSG00000031785	Adgrg1	protein_coding	8	adhesion G protein-coupled receptor G1	ADGRG1	2859.5	0.0981517	0.205576	0.47745	0.633042	0.844253
ENSMUSG00000031298	Adgrg2	protein_coding	X	adhesion G protein-coupled receptor G2	ADGRG2	10.8598	-0.849629	0.439243	-1.96983	0.0488577	0.185499
ENSMUSG00000039116	Adgrg6	protein_coding	10	adhesion G protein-coupled receptor G6	ADGRG6	2585.53	0.912912	0.188076	4.8536	1.21239e-06	3.32209e-05
ENSMUSG00000013033	Adgrl1	protein_coding	8	adhesion G protein-coupled receptor L1	ADGRL1	555.031	1.01699	0.225266	4.51262	6.40327e-06	0.000140262
ENSMUSG00000028184	Adgrl2	protein_coding	3	adhesion G protein-coupled receptor L2	ADGRL2	1983.89	0.0171456	0.209256	0.0819376	0.934696	0.977199
ENSMUSG00000037605	Adgrl3	protein_coding	5	adhesion G protein-coupled receptor L3	ADGRL3	108.8	3.37086	0.365057	8.59873	8.06062e-18	1.43565e-15
ENSMUSG00000069170	Adgrv1	protein_coding	13	adhesion G protein-coupled receptor V1	ADGRV1	28.858	-0.347582	0.444433	-0.78393	0.433081	0.709054
ENSMUSG00000074207	Adh1	protein_coding	3	alcohol dehydrogenase 1 (class I)	ADH1A,ADH1B,ADH1C	7.43678	-0.62495	0.389828	-1.75066	0.0800038	0.262601
ENSMUSG00000028138	Adh5	protein_coding	3	alcohol dehydrogenase 5 (class III), chi polypeptide	ADH5	2736.63	0.232564	0.182843	1.27192	0.203401	0.46673
ENSMUSG00000055301	Adh7	protein_coding	3	alcohol dehydrogenase 7 (class IV), mu or sigma polypeptide	ADH7	725.271	-0.444779	0.29739	-1.49555	0.134771	0.36343
ENSMUSG00000025911	Adhfe1	protein_coding	1	alcohol dehydrogenase, iron containing, 1	ADHFE1	60.0289	0.141616	0.402444	0.352031	0.724815	0.892745
ENSMUSG00000020629	Adi1	protein_coding	12	acireductone dioxygenase 1	ADI1	1685.9	-0.143993	0.192429	-0.748293	0.454284	0.724463
ENSMUSG00000026457	Adipor1	protein_coding	1	adiponectin receptor 1	ADIPOR1	6801.15	-0.558164	0.196236	-2.84435	0.00445017	0.0308522
ENSMUSG00000030168	Adipor2	protein_coding	6	adiponectin receptor 2	ADIPOR2	6783.68	-0.493055	0.192374	-2.563	0.0103771	0.0597122
ENSMUSG00000039197	Adk	protein_coding	14	adenosine kinase	ADK	2172.1	0.224548	0.192318	1.16757	0.242978	0.517687
ENSMUSG00000030790	Adm	protein_coding	7	adrenomedullin	ADM	245.608	-3.28724	0.289585	-11.1732	5.517e-29	2.8462e-26
ENSMUSG00000054136	Adm2	protein_coding	15	adrenomedullin 2	ADM2	169.535	-1.99545	0.300064	-6.62379	3.50112e-11	2.80417e-09
ENSMUSG00000051149	Adnp	protein_coding	2	activity-dependent neuroprotective protein	ADNP	332.375	-0.186437	0.242832	-0.76778	0.442618	0.716512
ENSMUSG00000053950	Adnp2	protein_coding	18	ADNP homeobox 2	ADNP2	1186.04	-0.330198	0.207805	-1.589	0.11206	0.324349
ENSMUSG00000057134	Ado	protein_coding	10	2-aminoethanethiol (cysteamine) dioxygenase	ADO	920.506	0.215031	0.219137	0.98123	0.326479	0.612471
ENSMUSG00000042429	Adora1	protein_coding	1	adenosine A1 receptor	ADORA1	69.3638	-1.51995	0.386732	-3.91979	8.86276e-05	0.00127865
ENSMUSG00000020178	Adora2a	protein_coding	10	adenosine A2a receptor	ADORA2A	44.7542	-2.31873	0.421483	-5.37894	7.49247e-08	2.9892e-06
ENSMUSG00000018500	Adora2b	protein_coding	11	adenosine A2b receptor	ADORA2B	5.44023	0.201214	0.395819	0.511703	0.608859	0.828959
ENSMUSG00000025236	Adpgk	protein_coding	9	ADP-dependent glucokinase	ADPGK	1084.37	0.285372	0.209419	1.36264	0.172997	0.424213
ENSMUSG00000002844	Adprh	protein_coding	16	ADP-ribosylarginine hydrolase	ADPRH	1003.83	-0.0735507	0.20568	-0.3576	0.720642	0.891199
ENSMUSG00000020910	Adprm	protein_coding	11	ADP-ribose/CDP-alcohol diphosphatase, manganese dependent	ADPRM	307.888	-0.60366	0.249139	-2.42286	0.0153988	0.0804685
ENSMUSG00000042558	Adprs	protein_coding	4	ADP-ribosylserine hydrolase	ADPRS	840.41	0.0575392	0.208605	0.275828	0.78268	0.920092
ENSMUSG00000050541	Adra1b	protein_coding	11	adrenergic receptor, alpha 1b	ADRA1B	3.75515	0.372506	0.342753	1.17943	0.238228
ENSMUSG00000027335	Adra1d	protein_coding	2	adrenergic receptor, alpha 1d	ADRA1D	20.863	-0.259077	0.445571	-0.582428	0.560278	0.798621
ENSMUSG00000033717	Adra2a	protein_coding	19	adrenergic receptor, alpha 2a	ADRA2A	24.6565	-0.545086	0.446979	-1.22592	0.220229	0.488994
ENSMUSG00000045730	Adrb2	protein_coding	18	adrenergic receptor, beta 2	ADRB2	52.1281	-0.148582	0.396043	-0.375103	0.707584	0.884883
ENSMUSG00000039041	Adrm1	protein_coding	2	adhesion regulating molecule 1	ADRM1	4103.18	-0.175698	0.199929	-0.8788	0.37951	0.664103
ENSMUSG00000022407	Adsl	protein_coding	15	adenylosuccinate lyase	ADSL	1865.2	0.504645	0.213775	2.36054	0.0182485	0.0911172
ENSMUSG00000015961	Adss	protein_coding	1	adenylosuccinate synthetase, non muscle	ADSS2	6648.16	-0.19348	0.209286	-0.924477	0.355238	0.641487
ENSMUSG00000011148	Adssl1	protein_coding	12	adenylosuccinate synthetase like 1	ADSS1	421.06	-0.539278	0.44704	-1.21409	0.224714	0.494431
ENSMUSG00000058022	Adtrp	protein_coding	13	androgen dependent TFPI regulating protein	ADTRP	36.5871	-0.135612	0.414553	-0.327146	0.743557	0.902292
ENSMUSG00000030232	Aebp2	protein_coding	6	AE binding protein 2	AEBP2	2661.49	-0.119455	0.183042	-0.652612	0.514007	0.766351
ENSMUSG00000030609	Aen	protein_coding	7	apoptosis enhancing nuclease	AEN	1121.26	0.181901	0.254319	0.715224	0.474471	0.739279
ENSMUSG00000095071	AF067061	protein_coding	13	cDNA sequence AF067061		6.12214	0.589184	0.389775	1.60611	0.108251	0.318118
ENSMUSG00000094237	AF067063	protein_coding	13	cDNA sequence AF067063		2.15085	0.266105	0.290042	1.01839	0.308494
ENSMUSG00000077711	AF357399	snoRNA	7	snoRNA AF357399		20.4793	-0.0982153	0.443801	-0.221358	0.824814	0.936377
ENSMUSG00000029094	Afap1	protein_coding	5	actin filament associated protein 1	AFAP1	723.917	0.180055	0.21405	0.841172	0.400252	0.681092
ENSMUSG00000033032	Afap1l1	protein_coding	18	actin filament associated protein 1-like 1	AFAP1L1	476.79	-3.5198	0.247402	-14.085	4.69753e-45	6.38907e-42
ENSMUSG00000025083	Afap1l2	protein_coding	19	actin filament associated protein 1-like 2	AFAP1L2	33.6075	0.627041	0.423685	1.47828	0.139333	0.37145
ENSMUSG00000068036	Afdn	protein_coding	17	afadin, adherens junction formation factor	AFDN	10224.7	-0.328181	0.194846	-1.68431	0.0921213	0.285524
ENSMUSG00000029313	Aff1	protein_coding	5	AF4/FMR2 family, member 1	AFF1	2599.2	-0.20501	0.186303	-1.10041	0.271152	0.552157
ENSMUSG00000049470	Aff4	protein_coding	11	AF4/FMR2 family, member 4	AFF4	11940	-0.721383	0.234966	-3.07018	0.00213931	0.0174611
ENSMUSG00000038302	Afg1l	protein_coding	10	AFG1 like ATPase	AFG1L	320.765	-0.14241	0.248421	-0.573268	0.566463	0.803202
ENSMUSG00000031967	Afg3l1	protein_coding	8	AFG3-like AAA ATPase 1	AFG3L1P	2243.86	0.238849	0.200617	1.19055	0.233829	0.505976
ENSMUSG00000024527	Afg3l2	protein_coding	18	AFG3-like AAA ATPase 2	AFG3L2	4523.13	-0.592718	0.180165	-3.28985	0.0010024	0.00952791
ENSMUSG00000029369	Afm	protein_coding	5	afamin	AFM	8.17452	-0.65827	0.422309	-1.60715	0.108021	0.317568
ENSMUSG00000017718	Afmid	protein_coding	11	arylformamidase	AFMID	196.068	-0.49453	0.281567	-1.75638	0.0790231	0.260124
ENSMUSG00000054932	Afp	protein_coding	5	alpha fetoprotein	AFP	9.11043	0.269238	0.428671	0.629548	0.52899	0.776209
ENSMUSG00000049659	Aftph	protein_coding	11	aftiphilin	AFTPH	3102.57	-0.333448	0.183646	-1.81572	0.0694137	0.237387
ENSMUSG00000031521	Aga	protein_coding	8	aspartylglucosaminidase	AGA	238.394	0.219095	0.26805	0.817322	0.413744	0.693848
ENSMUSG00000055013	Agap1	protein_coding	1	ArfGAP with GTPase domain, ankyrin repeat and PH domain 1	AGAP1	766.363	0.0884467	0.223006	0.396614	0.691652	0.87683
ENSMUSG00000025422	Agap2	protein_coding	10	ArfGAP with GTPase domain, ankyrin repeat and PH domain 2	AGAP2	18.8306	-0.88203	0.445939	-1.98326	0.0473381	0.18169
ENSMUSG00000023353	Agap3	protein_coding	5	ArfGAP with GTPase domain, ankyrin repeat and PH domain 3	AGAP3	3064.2	-0.14832	0.203367	-0.729325	0.465803	0.732703
ENSMUSG00000038836	Agbl3	protein_coding	6	ATP/GTP binding protein-like 3	AGBL3	75.0331	0.504036	0.362636	1.38866	0.164935	0.41216
ENSMUSG00000029165	Agbl5	protein_coding	5	ATP/GTP binding protein-like 5	AGBL5	621.42	0.309373	0.240881	1.28431	0.199035	0.461153
ENSMUSG00000015452	Ager	protein_coding	17	advanced glycosylation end product-specific receptor	AGER	22.5546	-0.0670802	0.440462	-0.152289	0.878959	0.956719
ENSMUSG00000026159	Agfg1	protein_coding	1	ArfGAP with FG repeats 1	AGFG1	3005.11	-0.117364	0.1843	-0.63681	0.524249	0.772509
ENSMUSG00000029722	Agfg2	protein_coding	5	ArfGAP with FG repeats 2	AGFG2	1608.78	-0.196582	0.210303	-0.934762	0.349911	0.636476
ENSMUSG00000021681	Aggf1	protein_coding	13	angiogenic factor with G patch and FHA domains 1	AGGF1	1866.49	0.191382	0.198911	0.962139	0.33598	0.623183
ENSMUSG00000029916	Agk	protein_coding	6	acylglycerol kinase	AGK	87.3039	0.627732	0.346341	1.81084	0.0701662	0.239016
ENSMUSG00000033400	Agl	protein_coding	3	amylo-1,6-glucosidase, 4-alpha-glucanotransferase	AGL	956.919	-0.106848	0.210737	-0.507019	0.612142	0.83098
ENSMUSG00000050103	Agmo	protein_coding	12	alkylglycerol monooxygenase	AGMO	31.1464	-0.369619	0.427117	-0.865857	0.386569	0.66853
ENSMUSG00000041530	Ago1	protein_coding	4	argonaute RISC catalytic subunit 1	AGO1	1937.27	0.25857	0.204798	1.26255	0.206751	0.471624
ENSMUSG00000036698	Ago2	protein_coding	15	argonaute RISC catalytic subunit 2	AGO2	2895.43	-0.476556	0.206734	-2.30515	0.021158	0.101718
ENSMUSG00000028842	Ago3	protein_coding	4	argonaute RISC catalytic subunit 3	AGO3	332.799	-0.0440443	0.268422	-0.164079	0.869669	0.953265
ENSMUSG00000042500	Ago4	protein_coding	4	argonaute RISC catalytic subunit 4	AGO4	2.52754	0.32197	0.306586	1.17439	0.24024
ENSMUSG00000034254	Agpat1	protein_coding	17	1-acylglycerol-3-phosphate O-acyltransferase 1 (lysophosphatidic acid acyltransferase, alpha)	AGPAT1	2164.32	-0.0716851	0.194948	-0.367715	0.713086	0.887265
ENSMUSG00000026922	Agpat2	protein_coding	2	1-acylglycerol-3-phosphate O-acyltransferase 2 (lysophosphatidic acid acyltransferase, beta)	AGPAT2	2422.09	-0.461585	0.202576	-2.27859	0.0226915	0.107195
ENSMUSG00000001211	Agpat3	protein_coding	10	1-acylglycerol-3-phosphate O-acyltransferase 3	AGPAT3	2503.42	0.300742	0.184363	1.63123	0.102842	0.308154
ENSMUSG00000023827	Agpat4	protein_coding	17	1-acylglycerol-3-phosphate O-acyltransferase 4 (lysophosphatidic acid acyltransferase, delta)	AGPAT4	152.616	-1.14292	0.296056	-3.85697	0.0001148	0.00158296
ENSMUSG00000031467	Agpat5	protein_coding	8	1-acylglycerol-3-phosphate O-acyltransferase 5 (lysophosphatidic acid acyltransferase, epsilon)	AGPAT5	1641.13	0.292371	0.198326	1.47416	0.140438	0.373197
ENSMUSG00000042410	Agps	protein_coding	2	alkylglycerone phosphate synthase	AGPS	4977.85	-0.0162821	0.180213	-0.090348	0.928011	0.974245
ENSMUSG00000020581	Agr2	protein_coding	12	anterior gradient 2	AGR2	447.943	0.626409	0.298022	2.10156	0.0355922	0.149158
ENSMUSG00000041936	Agrn	protein_coding	4	agrin	AGRN	20747.4	-0.158374	0.192177	-0.824104	0.409881	0.690656
ENSMUSG00000031980	Agt	protein_coding	8	angiotensinogen (serpin peptidase inhibitor, clade A, member 8)	AGT	81.4971	4.08896	0.420943	6.32373	2.55327e-10	1.7685e-08
ENSMUSG00000021557	Agtpbp1	protein_coding	13	ATP/GTP binding protein 1	AGTPBP1	1091.95	-0.161658	0.214789	-0.752628	0.451673	0.722876
ENSMUSG00000029007	Agtrap	protein_coding	4	angiotensin II, type I receptor-associated protein	AGTRAP	1101.54	-0.0950971	0.227253	-0.418471	0.675603	0.869105
ENSMUSG00000026491	Ahctf1	protein_coding	1	AT hook containing transcription factor 1	AHCTF1	3367.71	-0.0135915	0.20873	-0.0651135	0.948084	0.981376
ENSMUSG00000027597	Ahcy	protein_coding	2	S-adenosylhomocysteine hydrolase	AHCY	3016.37	0.736532	0.199954	3.68335	0.000230191	0.00279991
ENSMUSG00000048087	Ahcyl	protein_coding	16	adenosylhomocysteinase like		791.969	0.713072	0.236711	3.0119	0.00259621	0.0204754
ENSMUSG00000027893	Ahcyl1	protein_coding	3	S-adenosylhomocysteine hydrolase-like 1	AHCYL1	6378.99	-0.127084	0.18692	-0.679881	0.49658	0.753788
ENSMUSG00000029772	Ahcyl2	protein_coding	6	S-adenosylhomocysteine hydrolase-like 2	AHCYL2	2985.07	-0.157488	0.199267	-0.790344	0.429327	0.7062
ENSMUSG00000037692	Ahdc1	protein_coding	4	AT hook, DNA binding motif, containing 1	AHDC1	2191.66	-0.238589	0.195762	-1.21877	0.22293	0.49253
ENSMUSG00000019986	Ahi1	protein_coding	10	Abelson helper integration site 1	AHI1	138.764	0.239993	0.321323	0.746765	0.455206	0.72517
ENSMUSG00000069833	Ahnak	protein_coding	19	AHNAK nucleoprotein (desmoyokin)	AHNAK	18348.7	0.377533	0.259139	1.45688	0.145151	0.380916
ENSMUSG00000118667	Ahnak2	protein_coding	12	AHNAK nucleoprotein 2	AHNAK2	323.135	-0.0819944	0.280553	-0.292239	0.770104	0.914178
ENSMUSG00000019256	Ahr	protein_coding	12	aryl-hydrocarbon receptor	AHR	1779.24	0.0212711	0.25336	0.0839583	0.93309	0.976425
ENSMUSG00000021037	Ahsa1	protein_coding	12	AHA1, activator of heat shock protein ATPase 1	AHSA1	3617.93	0.534477	0.211344	2.52889	0.0114425	0.0643816
ENSMUSG00000020288	Ahsa2	protein_coding	11	AHA1, activator of heat shock protein ATPase 2	AHSA2P	936.38	0.548106	0.235073	2.33141	0.0197315	0.0967078
ENSMUSG00000035875	AI182371	protein_coding	2	expressed sequence AI182371		4.42942	0.0677041	0.374445	0.181137	0.85626
ENSMUSG00000062753	AI413582	protein_coding	17	expressed sequence AI413582		348.452	-0.679153	0.253823	-2.67557	0.00746014	0.0458174
ENSMUSG00000074384	AI429214	protein_coding	8	expressed sequence AI429214	C8orf48	43.5194	0.349336	0.402269	0.86803	0.385378	0.667938
ENSMUSG00000112388	AI463170	lncRNA	12	expressed sequence AI463170		31.3602	0.31196	0.435305	0.717015	0.473365	0.738245
ENSMUSG00000114828	AI463229	lncRNA	13	expressed sequence AI463229		66.5513	0.0962981	0.365048	0.263782	0.791948	0.924137
ENSMUSG00000045165	AI467606	protein_coding	7	expressed sequence AI467606	C16orf54	1582.75	0.207148	0.200908	1.03105	0.302519	0.58634
ENSMUSG00000090086	AI480526	lncRNA	5	expressed sequence AI480526	LINC01089	244.895	0.32069	0.276218	1.16092	0.245672	0.521617
ENSMUSG00000105987	AI506816	lncRNA	5	expressed sequence AI506816		5401.47	0.947837	0.219774	4.31265	1.61311e-05	0.000306265
ENSMUSG00000010290	AI597479	protein_coding	1	expressed sequence AI597479	C2orf49	800.85	0.128079	0.210186	0.609354	0.54229	0.785097
ENSMUSG00000034382	AI661453	protein_coding	17	expressed sequence AI661453	C6orf132	7745	-0.713179	0.230139	-3.09893	0.00194219	0.016116
ENSMUSG00000047423	AI837181	protein_coding	19	expressed sequence AI837181	C11orf68	910.309	-0.306477	0.210383	-1.45678	0.145178	0.380921
ENSMUSG00000107355	AI839979	lncRNA	5	expressed sequence AI839979		13.043	-0.1911	0.444601	-0.430621	0.666744	0.864548
ENSMUSG00000056383	AI987944	protein_coding	7	expressed sequence AI987944		393.964	-0.00505038	0.255947	-0.0197307	0.984258	0.994738
ENSMUSG00000042901	Aida	protein_coding	1	axin interactor, dorsalization associated	AIDA	1387.93	-0.243538	0.208547	-1.16778	0.242895	0.517584
ENSMUSG00000024397	Aif1	protein_coding	17	allograft inflammatory factor 1	AIF1	6.03846	-0.17354	0.401211	-0.433627	0.664559	0.863449
ENSMUSG00000001864	Aif1l	protein_coding	2	allograft inflammatory factor 1-like	AIF1L	50.0211	0.886435	0.397695	2.22415	0.0261386	0.118969
ENSMUSG00000036932	Aifm1	protein_coding	X	apoptosis-inducing factor, mitochondrion-associated 1	AIFM1	2488.44	0.20244	0.20885	0.969294	0.332399	0.619613
ENSMUSG00000020085	Aifm2	protein_coding	10	apoptosis-inducing factor, mitochondrion-associated 2	AIFM2	352.583	-0.431358	0.253681	-1.70045	0.0890471	0.280023
ENSMUSG00000022763	Aifm3	protein_coding	16	apoptosis-inducing factor, mitochondrion-associated 3	AIFM3	43.3486	0.586149	0.408737	1.43297	0.151867	0.391872
ENSMUSG00000019806	Aig1	protein_coding	10	androgen-induced 1	AIG1	760.777	0.0836838	0.212245	0.394281	0.693374	0.87756
ENSMUSG00000037860	Aim2	protein_coding	1	absent in melanoma 2	AIM2	474.99	3.25314	0.250814	12.8329	1.07305e-37	1.00337e-34
ENSMUSG00000028029	Aimp1	protein_coding	3	aminoacyl tRNA synthetase complex-interacting multifunctional protein 1	AIMP1	2272.88	-0.0642952	0.194281	-0.330937	0.740692	0.900883
ENSMUSG00000029610	Aimp2	protein_coding	5	aminoacyl tRNA synthetase complex-interacting multifunctional protein 2	AIMP2	1372.58	0.339249	0.206491	1.64287	0.10041	0.303419
ENSMUSG00000024847	Aip	protein_coding	19	aryl-hydrocarbon receptor-interacting protein	AIP	1857.91	-0.39065	0.190016	-2.05589	0.0397934	0.160905
ENSMUSG00000040554	Aipl1	protein_coding	11	aryl hydrocarbon receptor-interacting protein-like 1	AIPL1	20.6696	0.390556	0.445176	0.878268	0.379798	0.664103
ENSMUSG00000000731	Aire	protein_coding	10	autoimmune regulator (autoimmune polyendocrinopathy candidiasis ectodermal dystrophy)	AIRE	13.1653	-0.736847	0.444454	-1.6762	0.0936993	0.288919
ENSMUSG00000078247	Airn	lncRNA	17	antisense Igf2r RNA	AIRN	157.029	-0.557299	0.341448	-1.63238	0.1026	0.307675
ENSMUSG00000029419	Ajm1	protein_coding	2	apical junction component 1	AJM1	6.33443	0.304271	0.405499	0.75962	0.447482	0.719791
ENSMUSG00000022178	Ajuba	protein_coding	14	ajuba LIM protein	AJUBA	5788.13	-0.0811224	0.199763	-0.406093	0.684674	0.874201
ENSMUSG00000026817	Ak1	protein_coding	2	adenylate kinase 1	AK1	5.51013	0.74462	0.385596	2.07415	0.0380654	0.156292
ENSMUSG00000078139	AK157302	protein_coding	13	cDNA sequence AK157302		5.06303	0.236728	0.382305	0.62567	0.531531	0.777954
ENSMUSG00000028792	Ak2	protein_coding	4	adenylate kinase 2	AK2	3938.62	0.736141	0.207398	3.54931	0.000386248	0.00432211
ENSMUSG00000024782	Ak3	protein_coding	19	adenylate kinase 3	AK3	3559.06	-0.918527	0.208461	-4.4062	1.05199e-05	0.000213844
ENSMUSG00000081957	Ak3l2-ps	processed_pseudogene	2	adenylate kinase 3-like 2, pseudogene		3.4146	-0.492308	0.336039	-1.68123	0.0927182
ENSMUSG00000028527	Ak4	protein_coding	4	adenylate kinase 4	AK4	3605.4	-0.619217	0.231453	-2.67536	0.00746491	0.0458279
ENSMUSG00000039058	Ak5	protein_coding	3	adenylate kinase 5	AK5	33.6576	0.500866	0.441775	1.13437	0.256638	0.534535
ENSMUSG00000078941	Ak6	protein_coding	13	adenylate kinase 6	AK6	1599.5	0.117893	0.192609	0.61208	0.540485	0.784154
ENSMUSG00000026807	Ak8	protein_coding	2	adenylate kinase 8	AK8	7.75164	-0.336019	0.423536	-0.798444	0.424613	0.702989
ENSMUSG00000091415	Ak9	protein_coding	10	adenylate kinase 9	AK9	1.69048	0.159945	0.244427	0.724722	0.468623
ENSMUSG00000018428	Akap1	protein_coding	11	A kinase (PRKA) anchor protein 1	AKAP1	1763.19	0.391886	0.224536	1.74526	0.0809388	0.263991
ENSMUSG00000047804	Akap10	protein_coding	11	A kinase (PRKA) anchor protein 10	AKAP10	819.633	-0.0163095	0.207005	-0.0787874	0.937202	0.977878
ENSMUSG00000022016	Akap11	protein_coding	14	A kinase (PRKA) anchor protein 11	AKAP11	1670.37	-0.0314505	0.190408	-0.165173	0.868807	0.952957
ENSMUSG00000038587	Akap12	protein_coding	10	A kinase (PRKA) anchor protein (gravin) 12	AKAP12	14.9973	0.436566	0.445462	0.982404	0.325901	0.611876
ENSMUSG00000066406	Akap13	protein_coding	7	A kinase (PRKA) anchor protein 13	AKAP13	2195.99	-0.146268	0.191091	-0.765433	0.444014	0.716911
ENSMUSG00000021057	Akap5	protein_coding	12	A kinase (PRKA) anchor protein 5	AKAP5	3.07227	0.27886	0.320567	0.933957	0.350326
ENSMUSG00000039166	Akap7	protein_coding	10	A kinase (PRKA) anchor protein 7	AKAP7	359.324	-0.350295	0.249255	-1.40542	0.159897	0.405735
ENSMUSG00000024045	Akap8	protein_coding	17	A kinase (PRKA) anchor protein 8	AKAP8	2599.98	0.436799	0.199707	2.18715	0.0287319	0.127706
ENSMUSG00000002625	Akap8l	protein_coding	17	A kinase (PRKA) anchor protein 8-like	AKAP8L	667.521	0.0908805	0.225323	0.403339	0.686699	0.874875
ENSMUSG00000040407	Akap9	protein_coding	5	A kinase (PRKA) anchor protein (yotiao) 9	AKAP9	2442.18	0.147544	0.225435	0.654481	0.512802	0.765617
ENSMUSG00000031023	Akip1	protein_coding	7	A kinase (PRKA) interacting protein 1	AKIP1	434.814	0.302219	0.232261	1.30113	0.193214	0.4528
ENSMUSG00000023075	Akirin1	protein_coding	4	akirin 1	AKIRIN1	2442	-0.312523	0.188662	-1.65652	0.0976159	0.29744
ENSMUSG00000028291	Akirin2	protein_coding	4	akirin 2	AKIRIN2	1882.63	-0.199865	0.192682	-1.03729	0.299603	0.582728
ENSMUSG00000039158	Akna	protein_coding	4	AT-hook transcription factor	AKNA	59.6126	0.891657	0.381543	2.33143	0.0197305	0.0967078
ENSMUSG00000028692	Akr1a1	protein_coding	4	aldo-keto reductase family 1, member A1 (aldehyde reductase)	AKR1A1	20145.1	-0.10793	0.176815	-0.61041	0.541591	0.784845
ENSMUSG00000061758	Akr1b10	protein_coding	6	aldo-keto reductase family 1, member B10 (aldose reductase)	AKR1B10,AKR1B15	690.551	0.21255	0.210736	1.00858	0.313178	0.598475
ENSMUSG00000001642	Akr1b3	protein_coding	6	aldo-keto reductase family 1, member B3 (aldose reductase)	AKR1B1	2971.96	-0.233139	0.227198	-1.02614	0.304824	0.588447
ENSMUSG00000052131	Akr1b7	protein_coding	6	aldo-keto reductase family 1, member B7	AKR1B10,AKR1B15	104.231	0.00341317	0.361361	0.0094475	0.992462	0.997085
ENSMUSG00000029762	Akr1b8	protein_coding	6	aldo-keto reductase family 1, member B8	AKR1B10,AKR1B15	3600.5	-2.12333	0.217659	-9.75365	1.77959e-22	5.91656e-20
ENSMUSG00000021211	Akr1c12	protein_coding	13	aldo-keto reductase family 1, member C12		268.035	-2.44771	0.27437	-8.87842	6.7815e-19	1.37105e-16
ENSMUSG00000021213	Akr1c13	protein_coding	13	aldo-keto reductase family 1, member C13		1270.18	-1.78967	0.229407	-7.79882	6.24877e-15	8.65628e-13
ENSMUSG00000033715	Akr1c14	protein_coding	13	aldo-keto reductase family 1, member C14		40.6994	0.645121	0.415496	1.55127	0.120837	0.339375
ENSMUSG00000021214	Akr1c18	protein_coding	13	aldo-keto reductase family 1, member C18	AKR1C3	119.057	3.93613	0.386189	8.72669	2.62224e-18	4.96599e-16
ENSMUSG00000071551	Akr1c19	protein_coding	13	aldo-keto reductase family 1, member C19		1030.25	-1.98252	0.217862	-9.09454	9.49914e-20	2.15328e-17
ENSMUSG00000021207	Akr1c21	protein_coding	13	aldo-keto reductase family 1, member C21	AKR1C1,AKR1C2	8.20542	1.11654	0.409136	3.29769	0.000974854	0.00933128
ENSMUSG00000045410	Akr1e1	protein_coding	13	aldo-keto reductase family 1, member E1	AKR1E2	592.683	0.0890976	0.222824	0.399855	0.689264	0.875983
ENSMUSG00000028743	Akr7a5	protein_coding	4	aldo-keto reductase family 7, member A5 (aflatoxin aldehyde reductase)	AKR7A2,AKR7A3	1482.84	-0.218971	0.201353	-1.08751	0.276812	0.558018
ENSMUSG00000001729	Akt1	protein_coding	12	thymoma viral proto-oncogene 1	AKT1	7096.66	0.726146	0.189415	3.83356	0.000126304	0.0017023
ENSMUSG00000011096	Akt1s1	protein_coding	7	AKT1 substrate 1 (proline-rich)	AKT1S1	2400.95	0.00153924	0.192585	0.00799364	0.993622	0.997556
ENSMUSG00000004056	Akt2	protein_coding	7	thymoma viral proto-oncogene 2	AKT2	2687.46	0.0481758	0.183396	0.262688	0.792791	0.924427
ENSMUSG00000084347	Akt2-ps	processed_pseudogene	11	thymoma viral proto-oncogene 2, pseudogene		6.98498	-0.0701445	0.415702	-0.168798	0.865955	0.951915
ENSMUSG00000019699	Akt3	protein_coding	1	thymoma viral proto-oncogene 3	AKT3	667.685	-1.25839	0.241448	-5.21068	1.88152e-07	6.68425e-06
ENSMUSG00000031667	Aktip	protein_coding	8	AKT interacting protein	AKTIP	1699.77	-0.31079	0.197345	-1.57486	0.115288	0.32992
ENSMUSG00000028393	Alad	protein_coding	4	aminolevulinate, delta-, dehydratase	ALAD	1812.77	-0.192659	0.214269	-0.899142	0.368577	0.654048
ENSMUSG00000032786	Alas1	protein_coding	9	aminolevulinic acid synthase 1	ALAS1	1330.23	-0.689572	0.216506	-3.18497	0.00144771	0.0127407
ENSMUSG00000022636	Alcam	protein_coding	16	activated leukocyte cell adhesion molecule	ALCAM	4027.1	-0.459842	0.186465	-2.46611	0.0136589	0.0738527
ENSMUSG00000007833	Aldh16a1	protein_coding	7	aldehyde dehydrogenase 16 family, member A1	ALDH16A1	1417.92	0.161186	0.195938	0.822627	0.41072	0.691576
ENSMUSG00000025007	Aldh18a1	protein_coding	19	aldehyde dehydrogenase 18 family, member A1	ALDH18A1	3250.18	-0.4059	0.19348	-2.0979	0.0359139	0.149918
ENSMUSG00000053279	Aldh1a1	protein_coding	19	aldehyde dehydrogenase family 1, subfamily A1	ALDH1A1	623.55	-2.74826	0.304844	-8.99674	2.32517e-19	5.04157e-17
ENSMUSG00000013584	Aldh1a2	protein_coding	9	aldehyde dehydrogenase family 1, subfamily A2	ALDH1A2	113.289	0.128271	0.318777	0.402368	0.687413	0.874903
ENSMUSG00000015134	Aldh1a3	protein_coding	7	aldehyde dehydrogenase family 1, subfamily A3	ALDH1A3	392.037	-3.60595	0.264694	-13.4387	3.58798e-41	4.12922e-38
ENSMUSG00000024747	Aldh1a7	protein_coding	19	aldehyde dehydrogenase family 1, subfamily A7	ALDH1A1	83.855	-3.3978	0.408363	-7.70114	1.34859e-14	1.78551e-12
ENSMUSG00000030088	Aldh1l1	protein_coding	6	aldehyde dehydrogenase 1 family, member L1	ALDH1L1	322.789	1.32694	0.273435	4.84728	1.25165e-06	3.41714e-05
ENSMUSG00000020256	Aldh1l2	protein_coding	10	aldehyde dehydrogenase 1 family, member L2	ALDH1L2	334.336	-0.568378	0.446659	-1.28297	0.199503	0.461657
ENSMUSG00000029455	Aldh2	protein_coding	5	aldehyde dehydrogenase 2, mitochondrial	ALDH2	8502.74	-1.29463	0.211771	-6.11334	9.7569e-10	5.90984e-08
ENSMUSG00000019102	Aldh3a1	protein_coding	11	aldehyde dehydrogenase family 3, subfamily A1	ALDH3A1	2767.96	0.585738	0.255879	2.28907	0.0220755	0.105081
ENSMUSG00000010025	Aldh3a2	protein_coding	11	aldehyde dehydrogenase family 3, subfamily A2	ALDH3A2	1961.06	-0.379883	0.195567	-1.94248	0.0520793	0.194051
ENSMUSG00000024885	Aldh3b1	protein_coding	19	aldehyde dehydrogenase 3 family, member B1	ALDH3B1	724.085	-0.375268	0.218959	-1.71391	0.0865461	0.2752
ENSMUSG00000075296	Aldh3b2	protein_coding	19	aldehyde dehydrogenase 3 family, member B2	ALDH3B2	79.4416	-0.11464	0.364494	-0.31459	0.753073	0.907877
ENSMUSG00000037263	Aldh3b3	protein_coding	19	aldehyde dehydrogenase 3 family, member B3	ALDH3B2	2.29184	0.288514	0.297356	1.08016	0.280072
ENSMUSG00000028737	Aldh4a1	protein_coding	4	aldehyde dehydrogenase 4 family, member A1	ALDH4A1	848.83	0.65268	0.232361	2.80863	0.00497524	0.0337571
ENSMUSG00000035936	Aldh5a1	protein_coding	13	aldhehyde dehydrogenase family 5, subfamily A1	ALDH5A1	901.193	0.0861527	0.202109	0.426265	0.669915	0.866107
ENSMUSG00000021238	Aldh6a1	protein_coding	12	aldehyde dehydrogenase family 6, subfamily A1	ALDH6A1	518.008	-0.622302	0.258791	-2.4047	0.0161857	0.0834292
ENSMUSG00000053644	Aldh7a1	protein_coding	18	aldehyde dehydrogenase family 7, member A1	ALDH7A1	1070.4	-0.293356	0.202323	-1.44995	0.147073	0.383941
ENSMUSG00000026687	Aldh9a1	protein_coding	1	aldehyde dehydrogenase 9, subfamily A1	ALDH9A1	3105.13	-0.285486	0.186289	-1.53249	0.125401	0.347719
ENSMUSG00000030695	Aldoa	protein_coding	7	aldolase A, fructose-bisphosphate	ALDOA	106056	-0.872008	0.202561	-4.30493	1.67041e-05	0.000315543
ENSMUSG00000114515	Aldoa	protein_coding	7	aldolase A, fructose-bisphosphate	ALDOA	46.9267	0.258361	0.396238	0.651814	0.514521	0.76648
ENSMUSG00000111336	Aldoa-ps4	processed_pseudogene	9	aldolase A, pseudogene 4		5.41681	-0.142033	0.388528	-0.367331	0.713372	0.887433
ENSMUSG00000059343	Aldoart1	protein_coding	4	aldolase 1 A, retrogene 1		33.1268	-0.497127	0.425488	-1.16868	0.242534	0.517035
ENSMUSG00000028307	Aldob	protein_coding	4	aldolase B, fructose-bisphosphate	ALDOB	5.04693	-0.655308	0.3487	-2.63103	0.00851273	0.0510661
ENSMUSG00000017390	Aldoc	protein_coding	11	aldolase C, fructose-bisphosphate	ALDOC	4124.66	-0.622226	0.423719	-1.47056	0.141409	0.374911
ENSMUSG00000039427	Alg1	protein_coding	16	asparagine-linked glycosylation 1 (beta-1,4-mannosyltransferase)	ALG1	801.704	0.420207	0.205523	2.04444	0.04091	0.164134
ENSMUSG00000075470	Alg10b	protein_coding	15	asparagine-linked glycosylation 10B (alpha-1,2-glucosyltransferase)	ALG10,ALG10B	3373.57	0.350595	0.202388	1.73227	0.0832258	0.268871
ENSMUSG00000063362	Alg11	protein_coding	8	asparagine-linked glycosylation 11 (alpha-1,2-mannosyltransferase)	ALG11	1086.32	-0.0934188	0.215059	-0.434392	0.664004	0.86324
ENSMUSG00000035845	Alg12	protein_coding	15	asparagine-linked glycosylation 12 (alpha-1,6-mannosyltransferase)	ALG12	343.994	-0.109085	0.241142	-0.452374	0.651	0.855176
ENSMUSG00000041718	Alg13	protein_coding	X	asparagine-linked glycosylation 13	ALG13	257.415	0.339646	0.294302	1.15381	0.248577	0.524018
ENSMUSG00000039887	Alg14	protein_coding	3	asparagine-linked glycosylation 14	ALG14	487.947	0.235718	0.22993	1.02511	0.305311	0.588926
ENSMUSG00000039740	Alg2	protein_coding	4	asparagine-linked glycosylation 2 (alpha-1,3-mannosyltransferase)	ALG2	1211.92	0.0802837	0.202667	0.396138	0.692004	0.876875
ENSMUSG00000033809	Alg3	protein_coding	16	asparagine-linked glycosylation 3 (alpha-1,3-mannosyltransferase)	ALG3	449.327	0.45984	0.231254	1.98819	0.0467903	0.180606
ENSMUSG00000036632	Alg5	protein_coding	3	asparagine-linked glycosylation 5 (dolichyl-phosphate beta-glucosyltransferase)	ALG5	1185.91	0.156358	0.196947	0.793903	0.427252	0.704636
ENSMUSG00000073792	Alg6	protein_coding	4	asparagine-linked glycosylation 6 (alpha-1,3,-glucosyltransferase)	ALG6	645.432	0.72739	0.223713	3.25074	0.00115104	0.0105778
ENSMUSG00000035704	Alg8	protein_coding	7	asparagine-linked glycosylation 8 (alpha-1,3-glucosyltransferase)	ALG8	964.445	0.798307	0.240998	3.31196	0.000926447	0.00895386
ENSMUSG00000032059	Alg9	protein_coding	9	asparagine-linked glycosylation 9 (alpha 1,2 mannosyltransferase)	ALG9	1203.33	-0.1425	0.198124	-0.71925	0.471987	0.737428
ENSMUSG00000079036	Alkbh1	protein_coding	12	alkB homolog 1, histone H2A dioxygenase	ALKBH1	493.255	0.184402	0.236197	0.780677	0.434992	0.710239
ENSMUSG00000044339	Alkbh2	protein_coding	5	alkB homolog 2, alpha-ketoglutarate-dependent dioxygenase	ALKBH2	254.11	0.163288	0.262469	0.622101	0.533875	0.779858
ENSMUSG00000040174	Alkbh3	protein_coding	2	alkB homolog 3, alpha-ketoglutarate-dependent dioxygenase	ALKBH3	555.146	-0.178467	0.220831	-0.808157	0.419	0.697896
ENSMUSG00000039754	Alkbh4	protein_coding	5	alkB homolog 4, lysine demethylase	ALKBH4	208.974	-0.0743758	0.282131	-0.263625	0.792069	0.924137
ENSMUSG00000042650	Alkbh5	protein_coding	11	alkB homolog 5, RNA demethylase	ALKBH5	7467.18	-0.213897	0.177817	-1.2029	0.229015	0.499532
ENSMUSG00000042831	Alkbh6	protein_coding	7	alkB homolog 6	ALKBH6	652.232	-0.201145	0.231262	-0.869802	0.384409	0.667031
ENSMUSG00000002661	Alkbh7	protein_coding	17	alkB homolog 7	ALKBH7	250.51	0.0637544	0.266461	0.239267	0.810899	0.931488
ENSMUSG00000025899	Alkbh8	protein_coding	9	alkB homolog 8, tRNA methyltransferase	ALKBH8	700.998	0.636702	0.23353	2.72598	0.00641103	0.0408672
ENSMUSG00000063810	Alms1	protein_coding	6	ALMS1, centrosome and basal body associated	ALMS1	307.994	1.22458	0.294046	4.1601	3.18111e-05	0.000546412
ENSMUSG00000000320	Alox12	protein_coding	11	arachidonate 12-lipoxygenase	ALOX12	11.1331	-0.108573	0.440805	-0.246615	0.805206	0.929432
ENSMUSG00000032807	Alox12b	protein_coding	11	arachidonate 12-lipoxygenase, 12R type	ALOX12B	4.06486	-0.638979	0.346115	-2.49599	0.0125606
ENSMUSG00000018924	Alox15	protein_coding	11	arachidonate 15-lipoxygenase	ALOX15	15.8293	0.689446	0.446984	1.54694	0.121878	0.341527
ENSMUSG00000060063	Alox5ap	protein_coding	5	arachidonate 5-lipoxygenase activating protein	ALOX5AP	6.88405	0.713322	0.407962	1.83934	0.0658654	0.22868
ENSMUSG00000020892	Aloxe3	protein_coding	11	arachidonate lipoxygenase 3	ALOXE3	6.96639	-0.370948	0.409124	-0.922547	0.356243	0.642372
ENSMUSG00000079440	Alpi	protein_coding	1	alkaline phosphatase, intestinal	ALPG,ALPI	8.33982	-0.701406	0.396192	-1.94239	0.0520893	0.194051
ENSMUSG00000028028	Alpk1	protein_coding	3	alpha-kinase 1	ALPK1	339.999	0.71084	0.265297	2.67841	0.00739716	0.0455241
ENSMUSG00000028766	Alpl	protein_coding	4	alkaline phosphatase, liver/bone/kidney	ALPL	25.6421	-0.695631	0.446478	-1.57633	0.114949	0.329392
ENSMUSG00000026024	Als2	protein_coding	1	alsin Rho guanine nucleotide exchange factor	ALS2	827.327	0.139668	0.204974	0.681384	0.495629	0.752903
ENSMUSG00000044037	Als2cl	protein_coding	9	ALS2 C-terminal like	ALS2CL	6093.59	-0.0274734	0.190789	-0.143998	0.885502	0.959583
ENSMUSG00000025134	Alyref	protein_coding	11	Aly/REF export factor	ALYREF	2070.63	0.529276	0.213138	2.48316	0.0130224	0.0713409
ENSMUSG00000060244	Alyref2	protein_coding	1	Aly/REF export factor 2		81.9848	0.232559	0.347687	0.668739	0.503662	0.758535
ENSMUSG00000022244	Amacr	protein_coding	15	alpha-methylacyl-CoA racemase	AMACR	220.726	0.508494	0.271876	1.86978	0.0615147	0.217843
ENSMUSG00000028356	Ambp	protein_coding	4	alpha 1 microglobulin/bikunin precursor	AMBP	309.894	0.823916	0.318118	2.58927	0.00961795	0.0562471
ENSMUSG00000040506	Ambra1	protein_coding	2	autophagy/beclin 1 regulator 1	AMBRA1	1520.02	-0.22241	0.205826	-1.08059	0.279881	0.560999
ENSMUSG00000060096	Amd-ps3	processed_pseudogene	18	S-adenosylmethionine decarboxylase, pseudogene 3		6.22936	-0.594758	0.401592	-1.54323	0.122775	0.343039
ENSMUSG00000019836	Amd-ps4	processed_pseudogene	4	S-adenosylmethionine decarboxylase, pseudogene 4		13.0317	-0.015116	0.445493	-0.0339178	0.972943	0.991094
ENSMUSG00000075232	Amd1	protein_coding	10	S-adenosylmethionine decarboxylase 1	AMD1	4885.33	0.0865773	0.224758	0.385202	0.700088	0.881196
ENSMUSG00000063953	Amd2	protein_coding	10	S-adenosylmethionine decarboxylase 2		345.941	0.202681	0.315571	0.642211	0.520736	0.770106
ENSMUSG00000015890	Amdhd1	protein_coding	10	amidohydrolase domain containing 1	AMDHD1	5.75897	-0.185943	0.385902	-0.484016	0.628374	0.841187
ENSMUSG00000050332	Amer1	protein_coding	X	APC membrane recruitment 1	AMER1	610.629	0.236293	0.222605	1.06145	0.288484	0.570146
ENSMUSG00000021986	Amer2	protein_coding	14	APC membrane recruitment 2	AMER2	22.2504	-1.53814	0.445617	-3.46464	0.000530946	0.00564168
ENSMUSG00000031751	Amfr	protein_coding	8	autocrine motility factor receptor	AMFR	4443.31	6.24636e-05	0.19015	0.000329703	0.999737	0.999852
ENSMUSG00000035262	Amh	protein_coding	10	anti-Mullerian hormone	AMH	4.58397	0.25314	0.37621	0.684904	0.493405
ENSMUSG00000023047	Amhr2	protein_coding	15	anti-Mullerian hormone type 2 receptor	AMHR2	39.2457	0.342264	0.411344	0.831459	0.405714	0.686691
ENSMUSG00000050947	Amigo1	protein_coding	3	adhesion molecule with Ig like domain 1	AMIGO1	265.162	0.504537	0.269615	1.87076	0.0613777	0.217549
ENSMUSG00000032593	Amigo3	protein_coding	9	adhesion molecule with Ig like domain 3	AMIGO3	37.9526	0.382566	0.41628	0.918771	0.358215	0.643894
ENSMUSG00000042225	Ammecr1	protein_coding	X	Alport syndrome, mental retardation, midface hypoplasia and elliptocytosis chromosomal region gene 1	AMMECR1	709.609	0.370405	0.212139	1.74593	0.0808228	0.263727
ENSMUSG00000041915	Ammecr1l	protein_coding	18	AMME chromosomal region gene 1-like	AMMECR1L	1562.33	-0.0423876	0.192647	-0.220028	0.82585	0.936759
ENSMUSG00000021278	Amn	protein_coding	12	amnionless	AMN	2.90707	0.263435	0.318544	0.883108	0.377178
ENSMUSG00000068250	Amn1	protein_coding	6	antagonist of mitotic exit network 1	AMN1	185.154	-0.26756	0.284438	-0.940658	0.34688	0.633815
ENSMUSG00000041688	Amot	protein_coding	X	angiomotin	AMOT	1074.16	0.777957	0.216828	3.58739	0.000334001	0.00382033
ENSMUSG00000013076	Amotl1	protein_coding	9	angiomotin-like 1	AMOTL1	845.414	-0.388337	0.258721	-1.50101	0.133352	0.360961
ENSMUSG00000032531	Amotl2	protein_coding	9	angiomotin-like 2	AMOTL2	1989.45	0.332139	0.192643	1.72409	0.0846918	0.271206
ENSMUSG00000027889	Ampd2	protein_coding	3	adenosine monophosphate deaminase 2	AMPD2	1802.81	0.0480574	0.226952	0.211751	0.832301	0.939711
ENSMUSG00000005686	Ampd3	protein_coding	7	adenosine monophosphate deaminase 3	AMPD3	136.396	-0.467078	0.360057	-1.29756	0.194437	0.454214
ENSMUSG00000032607	Amt	protein_coding	9	aminomethyltransferase	AMT	103.447	-0.359129	0.32579	-1.10232	0.270323	0.551007
ENSMUSG00000074264	Amy1	protein_coding	3	amylase 1, salivary	AMY1A,AMY1B,AMY1C,AMY2A,AMY2B	3.37825	0.174638	0.345404	0.513705	0.607458
ENSMUSG00000050022	Amz1	protein_coding	5	archaelysin family metallopeptidase 1	AMZ1	35.7174	-0.485763	0.425092	-1.14376	0.252724	0.529488
ENSMUSG00000020610	Amz2	protein_coding	11	archaelysin family metallopeptidase 2	AMZ2	1337.87	-0.0128402	0.1942	-0.0661172	0.947285	0.980974
ENSMUSG00000014355	Anapc1	protein_coding	2	anaphase promoting complex subunit 1	ANAPC1	4460.87	0.318849	0.195911	1.6275	0.10363	0.309772
ENSMUSG00000036977	Anapc10	protein_coding	8	anaphase promoting complex subunit 10	ANAPC10	258.369	0.312232	0.26074	1.19733	0.231179	0.502495
ENSMUSG00000025135	Anapc11	protein_coding	11	anaphase promoting complex subunit 11	ANAPC11	1861.92	0.108273	0.190322	0.568894	0.569428	0.804721
ENSMUSG00000035048	Anapc13	protein_coding	9	anaphase promoting complex subunit 13	ANAPC13	896.014	0.165646	0.215481	0.768714	0.442063	0.71595
ENSMUSG00000030649	Anapc15	protein_coding	7	anaphase promoting complex C subunit 15	ANAPC15	668.558	0.736529	0.228129	3.22788	0.0012471	0.0113284
ENSMUSG00000020107	Anapc16	protein_coding	10	anaphase promoting complex subunit 16	ANAPC16	1619.19	0.0635691	0.203849	0.311845	0.755159	0.908733
ENSMUSG00000026965	Anapc2	protein_coding	2	anaphase promoting complex subunit 2	ANAPC2	4480.14	-0.30317	0.186223	-1.628	0.103525	0.309716
ENSMUSG00000029176	Anapc4	protein_coding	5	anaphase promoting complex subunit 4	ANAPC4	1989.77	0.425721	0.200718	2.12093	0.0339276	0.144079
ENSMUSG00000029472	Anapc5	protein_coding	5	anaphase-promoting complex subunit 5	ANAPC5	6757.61	0.602066	0.178829	3.36666	0.000760832	0.00756466
ENSMUSG00000029466	Anapc7	protein_coding	5	anaphase promoting complex subunit 7	ANAPC7	1694.72	0.071353	0.191298	0.372994	0.709153	0.885317
ENSMUSG00000072115	Ang	protein_coding	14	angiogenin, ribonuclease, RNase A family, 5	ANG	110.562	0.600034	0.322337	1.86012	0.062869	0.220691
ENSMUSG00000021257	Angel1	protein_coding	12	angel homolog 1	ANGEL1	197.301	-0.00926354	0.284549	-0.0325563	0.974028	0.991619
ENSMUSG00000026634	Angel2	protein_coding	1	angel homolog 2	ANGEL2	1025.04	0.247601	0.199565	1.24067	0.214727	0.480918
ENSMUSG00000031465	Angpt2	protein_coding	8	angiopoietin 2	ANGPT2	4.17563	-0.399296	0.352607	-1.22221	0.221628
ENSMUSG00000004105	Angptl2	protein_coding	2	angiopoietin-like 2	ANGPTL2	137.189	2.79048	0.331519	8.21731	2.08125e-16	3.27765e-14
ENSMUSG00000002289	Angptl4	protein_coding	17	angiopoietin-like 4	ANGPTL4	4.53238	0.341933	0.377373	0.93187	0.351404
ENSMUSG00000038742	Angptl6	protein_coding	9	angiopoietin-like 6	ANGPTL6	152.668	-0.843471	0.346106	-2.43713	0.0148044	0.0781266
ENSMUSG00000047822	Angptl8	protein_coding	9	angiopoietin-like 8	ANGPTL8	94.634	-0.569359	0.334803	-1.70041	0.0890548	0.280023
ENSMUSG00000022265	Ank	protein_coding	15	progressive ankylosis	ANKH	1964.81	1.55929	0.197974	7.87406	3.43309e-15	4.89167e-13
ENSMUSG00000031543	Ank1	protein_coding	8	ankyrin 1, erythroid	ANK1	10.5693	-0.169673	0.439714	-0.386147	0.699388	0.880967
ENSMUSG00000069601	Ank3	protein_coding	10	ankyrin 3, epithelial	ANK3	1267.88	0.820545	0.213191	3.84839	0.000118896	0.00162152
ENSMUSG00000047117	Ankdd1b	protein_coding	13	ankyrin repeat and death domain containing 1B	ANKDD1B	151.001	-1.05746	0.30043	-3.51745	0.000435711	0.00478962
ENSMUSG00000020790	Ankfy1	protein_coding	11	ankyrin repeat and FYVE domain containing 1	ANKFY1	2580.22	0.306184	0.188246	1.62649	0.103846	0.310018
ENSMUSG00000024483	Ankhd1	protein_coding	18	ankyrin repeat and KH domain containing 1	ANKHD1	2109.73	-0.185112	0.202846	-0.912575	0.361466	0.647264
ENSMUSG00000040351	Ankib1	protein_coding	5	ankyrin repeat and IBR domain containing 1	ANKIB1	1613.35	0.0669265	0.203032	0.329633	0.741678	0.901181
ENSMUSG00000046295	Ankle1	protein_coding	8	ankyrin repeat and LEM domain containing 1	ANKLE1	301.68	1.52702	0.300178	5.07822	3.80987e-07	1.22317e-05
ENSMUSG00000029501	Ankle2	protein_coding	5	ankyrin repeat and LEM domain containing 2	ANKLE2	1454.9	0.112311	0.193163	0.581431	0.56095	0.799045
ENSMUSG00000034212	Ankmy1	protein_coding	1	ankyrin repeat and MYND domain containing 1	ANKMY1	4.7791	0.360214	0.377798	0.986129	0.32407
ENSMUSG00000036188	Ankmy2	protein_coding	12	ankyrin repeat and MYND domain containing 2	ANKMY2	725.185	0.346299	0.211063	1.64065	0.100871	0.304469
ENSMUSG00000021661	Ankra2	protein_coding	13	ankyrin repeat, family A (RFXANK-like), 2	ANKRA2	678.892	-0.134691	0.218608	-0.616141	0.537801	0.782233
ENSMUSG00000024803	Ankrd1	protein_coding	19	ankyrin repeat domain 1 (cardiac muscle)	ANKRD1	3519.99	0.0758216	0.214876	0.352861	0.724192	0.892328
ENSMUSG00000031508	Ankrd10	protein_coding	8	ankyrin repeat domain 10	ANKRD10	1270.64	0.309956	0.203621	1.52217	0.127965	0.352122
ENSMUSG00000035569	Ankrd11	protein_coding	8	ankyrin repeat domain 11	ANKRD11	6030.27	-0.407527	0.187182	-2.17717	0.0294678	0.130088
ENSMUSG00000034647	Ankrd12	protein_coding	17	ankyrin repeat domain 12	ANKRD12	648.864	-0.25547	0.240399	-1.06268	0.287928	0.569803
ENSMUSG00000041870	Ankrd13a	protein_coding	5	ankyrin repeat domain 13a	ANKRD13A	3224	-0.00859697	0.192516	-0.0446548	0.964382	0.987331
ENSMUSG00000037907	Ankrd13b	protein_coding	11	ankyrin repeat domain 13b	ANKRD13B	1622.05	0.212778	0.19406	1.09645	0.272884	0.554402
ENSMUSG00000039988	Ankrd13c	protein_coding	3	ankyrin repeat domain 13c	ANKRD13C	1912.42	0.112889	0.188875	0.59769	0.550047	0.791578
ENSMUSG00000005986	Ankrd13d	protein_coding	19	ankyrin repeat domain 13 family, member D	ANKRD13D	116.011	-0.372875	0.33866	-1.10128	0.270773	0.551612
ENSMUSG00000047909	Ankrd16	protein_coding	2	ankyrin repeat domain 16	ANKRD16	697.863	0.0523302	0.222911	0.234754	0.8144	0.932077
ENSMUSG00000055204	Ankrd17	protein_coding	5	ankyrin repeat domain 17	ANKRD17	5925.95	-0.189833	0.182606	-1.03957	0.298538	0.581869
ENSMUSG00000024774	Ankrd22	protein_coding	19	ankyrin repeat domain 22	ANKRD22	257.01	0.900599	0.260345	3.45658	0.000547079	0.00580486
ENSMUSG00000067653	Ankrd23	protein_coding	1	ankyrin repeat domain 23	ANKRD23	24.1872	0.263713	0.442003	0.597026	0.55049	0.792022
ENSMUSG00000054708	Ankrd24	protein_coding	10	ankyrin repeat domain 24	ANKRD24	110.66	0.11922	0.323381	0.368671	0.712373	0.88671
ENSMUSG00000007827	Ankrd26	protein_coding	6	ankyrin repeat domain 26	ANKRD26	392.677	0.971843	0.309359	3.13993	0.00168989	0.0143814
ENSMUSG00000034867	Ankrd27	protein_coding	7	ankyrin repeat domain 27 (VPS9 domain)	ANKRD27	1612.83	-0.0693149	0.196612	-0.352546	0.724429	0.892546
ENSMUSG00000014496	Ankrd28	protein_coding	14	ankyrin repeat domain 28	ANKRD28	3427.14	-0.0897099	0.187041	-0.479625	0.631494	0.843284
ENSMUSG00000057766	Ankrd29	protein_coding	18	ankyrin repeat domain 29	ANKRD29	17.5174	0.231517	0.446935	0.518128	0.604369	0.825901
ENSMUSG00000038354	Ankrd35	protein_coding	3	ankyrin repeat domain 35	ANKRD35	68.3859	-0.0328495	0.37631	-0.08732	0.930417	0.974924
ENSMUSG00000050914	Ankrd37	protein_coding	8	ankyrin repeat domain 37	ANKRD37	1533.97	-0.439287	0.191783	-2.29053	0.0219903	0.104743
ENSMUSG00000079610	Ankrd39	protein_coding	1	ankyrin repeat domain 39	ANKRD39	161.536	0.46106	0.292866	1.57369	0.11556	0.330131
ENSMUSG00000020864	Ankrd40	protein_coding	11	ankyrin repeat domain 40	ANKRD40	2427.46	-0.0388782	0.18811	-0.206677	0.836262	0.941098
ENSMUSG00000041343	Ankrd42	protein_coding	7	ankyrin repeat domain 42	ANKRD42	112.549	0.534996	0.350867	1.52377	0.127565	0.351666
ENSMUSG00000052331	Ankrd44	protein_coding	1	ankyrin repeat domain 44	ANKRD44	372.058	0.0665497	0.236522	0.281367	0.778429	0.918098
ENSMUSG00000048307	Ankrd46	protein_coding	15	ankyrin repeat domain 46	ANKRD46	593.816	0.527585	0.227103	2.32287	0.0201861	0.0983592
ENSMUSG00000031931	Ankrd49	protein_coding	9	ankyrin repeat domain 49	ANKRD49	541.351	0.460935	0.227559	2.02531	0.0428359	0.169587
ENSMUSG00000044864	Ankrd50	protein_coding	3	ankyrin repeat domain 50	ANKRD50	5206.28	-0.792822	0.231868	-3.41929	0.00062784	0.0065196
ENSMUSG00000014498	Ankrd52	protein_coding	10	ankyrin repeat domain 52	ANKRD52	1989.56	0.157023	0.204797	0.766717	0.44325	0.716682
ENSMUSG00000033055	Ankrd54	protein_coding	15	ankyrin repeat domain 54	ANKRD54	877.584	0.209447	0.207254	1.01055	0.31223	0.597045
ENSMUSG00000049985	Ankrd55	protein_coding	13	ankyrin repeat domain 55	ANKRD55	2.78213	0.435927	0.307188	1.86185	0.0626244
ENSMUSG00000040183	Ankrd6	protein_coding	4	ankyrin repeat domain 6	ANKRD6	6.41917	-0.394856	0.406869	-0.988721	0.3228	0.60862
ENSMUSG00000029607	Ankrd61	protein_coding	5	ankyrin repeat domain 61	ANKRD61	3.90109	0.159665	0.35903	0.448156	0.65404
ENSMUSG00000037904	Ankrd9	protein_coding	12	ankyrin repeat domain 9	ANKRD9	289.886	0.303032	0.276657	1.09521	0.273427	0.555226
ENSMUSG00000024219	Anks1	protein_coding	17	ankyrin repeat and SAM domain containing 1	ANKS1A	1610.73	-0.364819	0.195066	-1.87024	0.0614505	0.217703
ENSMUSG00000022515	Anks3	protein_coding	16	ankyrin repeat and sterile alpha motif domain containing 3	ANKS3	769.758	-0.252947	0.208725	-1.21187	0.225562	0.495125
ENSMUSG00000030909	Anks4b	protein_coding	7	ankyrin repeat and sterile alpha motif domain containing 4B	ANKS4B	1318.77	-1.15529	0.218303	-5.29172	1.21172e-07	4.50959e-06
ENSMUSG00000026199	Ankzf1	protein_coding	1	ankyrin repeat and zinc finger domain containing 1	ANKZF1	767.837	-0.0562707	0.220548	-0.255143	0.798612	0.9268
ENSMUSG00000036777	Anln	protein_coding	9	anillin, actin binding protein	ANLN	4973.74	0.99902	0.240967	4.14576	3.38686e-05	0.000577775
ENSMUSG00000031075	Ano1	protein_coding	7	anoctamin 1, calcium activated chloride channel	ANO1	5571.96	-0.143345	0.193126	-0.742236	0.457944	0.726799
ENSMUSG00000037949	Ano10	protein_coding	9	anoctamin 10	ANO10	1280.01	-0.0731553	0.19607	-0.373108	0.709068	0.885317
ENSMUSG00000064210	Ano6	protein_coding	15	anoctamin 6	ANO6	2278.73	-0.10741	0.187704	-0.57223	0.567166	0.803691
ENSMUSG00000034107	Ano7	protein_coding	1	anoctamin 7	ANO7	69.1235	0.165027	0.387198	0.42633	0.669868	0.866107
ENSMUSG00000034863	Ano8	protein_coding	8	anoctamin 8	ANO8	1195.95	0.266869	0.212025	1.25866	0.208154	0.473354
ENSMUSG00000054662	Ano9	protein_coding	7	anoctamin 9	ANO9	687.142	-0.00172732	0.211513	-0.0081654	0.993485	0.997535
ENSMUSG00000032249	Anp32a	protein_coding	9	acidic (leucine-rich) nuclear phosphoprotein 32 family, member A	ANP32A	6046.21	0.225871	0.180658	1.25026	0.211204	0.476883
ENSMUSG00000028333	Anp32b	protein_coding	4	acidic (leucine-rich) nuclear phosphoprotein 32 family, member B	ANP32B	11455.1	0.176712	0.197439	0.895021	0.370776	0.656637
ENSMUSG00000081792	Anp32b-ps1	processed_pseudogene	4	Bacidic (leucine-rich) nuclear phosphoprotein 32 family, member B, pseudogene 1		6.07662	0.130648	0.404215	0.323964	0.745966	0.903456
ENSMUSG00000015749	Anp32e	protein_coding	3	acidic (leucine-rich) nuclear phosphoprotein 32 family, member E	ANP32E	5608.76	0.826322	0.198205	4.16891	3.06055e-05	0.000532261
ENSMUSG00000039062	Anpep	protein_coding	7	alanyl (membrane) aminopeptidase	ANPEP	2.21602	0.350458	0.282419	1.59777	0.110095
ENSMUSG00000057411	Antkmt	protein_coding	17	adenine nucleotide translocase lysine methyltransferase	ANTKMT	1045.54	-0.146629	0.202611	-0.723706	0.469246	0.73535
ENSMUSG00000029338	Antxr2	protein_coding	5	anthrax toxin receptor 2	ANTXR2	1051.27	-0.421856	0.223507	-1.88745	0.0590995	0.21229
ENSMUSG00000024659	Anxa1	protein_coding	19	annexin A1	ANXA1	34802.1	-0.104775	0.191694	-0.546573	0.584672	0.813802
ENSMUSG00000031635	Anxa10	protein_coding	8	annexin A10	ANXA10	597.395	-3.79451	0.24357	-15.4158	1.28226e-53	3.19732e-50
ENSMUSG00000021866	Anxa11	protein_coding	14	annexin A11	ANXA11	8207.52	-0.77718	0.203384	-3.82125	0.000132778	0.00178001
ENSMUSG00000055114	Anxa13	protein_coding	15	annexin A13	ANXA13	4.7551	-0.330513	0.384107	-0.878649	0.379592
ENSMUSG00000032231	Anxa2	protein_coding	9	annexin A2	ANXA2	103229	-0.236279	0.180437	-1.30948	0.190372	0.448704
ENSMUSG00000029484	Anxa3	protein_coding	5	annexin A3	ANXA3	28491.8	0.31079	0.207162	1.50023	0.133556	0.36139
ENSMUSG00000029994	Anxa4	protein_coding	6	annexin A4	ANXA4	13302.7	-0.310619	0.179892	-1.7267	0.0842212	0.270465
ENSMUSG00000027712	Anxa5	protein_coding	3	annexin A5	ANXA5	15482	-0.229774	0.17809	-1.29021	0.196976	0.458083
ENSMUSG00000018340	Anxa6	protein_coding	11	annexin A6	ANXA6	7551.17	-0.0845336	0.190599	-0.443515	0.657394	0.859519
ENSMUSG00000021814	Anxa7	protein_coding	14	annexin A7	ANXA7	6975.65	-0.698843	0.177178	-3.94429	8.00353e-05	0.00117624
ENSMUSG00000021950	Anxa8	protein_coding	14	annexin A8	ANXA8,ANXA8L1	2717.76	0.521508	0.214491	2.43131	0.0150444	0.0790309
ENSMUSG00000015702	Anxa9	protein_coding	3	annexin A9	ANXA9	19.9506	-0.434449	0.446729	-0.975001	0.32956	0.616703
ENSMUSG00000078651	Aoc2	protein_coding	11	amine oxidase, copper containing 2 (retina-specific)	AOC2	101.589	0.249946	0.331444	0.753896	0.450912	0.722315
ENSMUSG00000021458	Aopep	protein_coding	13	aminopeptidase O	AOPEP	1454.68	0.276555	0.203579	1.35844	0.174325	0.426366
ENSMUSG00000063558	Aox1	protein_coding	1	aldehyde oxidase 1	AOX1	370.927	0.325446	0.262755	1.23842	0.215562	0.482209
ENSMUSG00000064294	Aox3	protein_coding	1	aldehyde oxidase 3	AOX3P	11.3268	1.37269	0.425562	3.70528	0.00021116	0.00260872
ENSMUSG00000074238	Ap1ar	protein_coding	3	adaptor-related protein complex 1 associated regulatory protein	AP1AR	2186.4	0.0684801	0.196729	0.348093	0.72777	0.895114
ENSMUSG00000009090	Ap1b1	protein_coding	11	adaptor protein complex AP-1, beta 1 subunit	AP1B1	2348.16	0.141515	0.193429	0.731609	0.464407	0.731985
ENSMUSG00000031731	Ap1g1	protein_coding	8	adaptor protein complex AP-1, gamma 1 subunit	AP1G1	4324.83	-0.210503	0.179386	-1.17346	0.24061	0.514981
ENSMUSG00000040701	Ap1g2	protein_coding	14	adaptor protein complex AP-1, gamma 2 subunit	AP1G2	889.463	0.125292	0.203042	0.61707	0.537188	0.781873
ENSMUSG00000003033	Ap1m1	protein_coding	8	adaptor-related protein complex AP-1, mu subunit 1	AP1M1	754.955	0.572237	0.21051	2.718	0.00656771	0.0416001
ENSMUSG00000003309	Ap1m2	protein_coding	9	adaptor protein complex AP-1, mu 2 subunit	AP1M2	3507.33	0.01639	0.181741	0.0901843	0.928141	0.974245
ENSMUSG00000004849	Ap1s1	protein_coding	5	adaptor protein complex AP-1, sigma 1	AP1S1	4908.19	-0.0405532	0.195666	-0.207256	0.83581	0.940954
ENSMUSG00000031367	Ap1s2	protein_coding	X	adaptor-related protein complex 1, sigma 2 subunit	AP1S2	586.513	0.149926	0.219769	0.682182	0.495124	0.752903
ENSMUSG00000054702	Ap1s3	protein_coding	1	adaptor-related protein complex AP-1, sigma 3	AP1S3	678.049	0.0251982	0.220715	0.114167	0.909106	0.969294
ENSMUSG00000060279	Ap2a1	protein_coding	7	adaptor-related protein complex 2, alpha 1 subunit	AP2A1	2883.92	-0.0688389	0.189759	-0.36277	0.716777	0.889352
ENSMUSG00000002957	Ap2a2	protein_coding	7	adaptor-related protein complex 2, alpha 2 subunit	AP2A2	4243.87	-0.224107	0.1818	-1.23272	0.217682	0.485212
ENSMUSG00000035152	Ap2b1	protein_coding	11	adaptor-related protein complex 2, beta 1 subunit	AP2B1	6701.8	0.0459966	0.179757	0.255883	0.798041	0.926685
ENSMUSG00000022841	Ap2m1	protein_coding	16	adaptor-related protein complex 2, mu 1 subunit	AP2M1	10925.4	-0.217534	0.183835	-1.18331	0.236688	0.509436
ENSMUSG00000081272	Ap2m1-ps	processed_pseudogene	2	adaptor-related protein complex 2, mu 1 subunit, pseudogene		69.9048	-0.0884693	0.365771	-0.241879	0.808874	0.930847
ENSMUSG00000008036	Ap2s1	protein_coding	7	adaptor-related protein complex 2, sigma 1 subunit	AP2S1	2439.39	0.00614953	0.19609	0.0313619	0.974981	0.991827
ENSMUSG00000021686	Ap3b1	protein_coding	13	adaptor-related protein complex 3, beta 1 subunit	AP3B1	3577.27	-0.429066	0.201363	-2.13081	0.0331046	0.141589
ENSMUSG00000020198	Ap3d1	protein_coding	10	adaptor-related protein complex 3, delta 1 subunit	AP3D1	3637.26	0.137566	0.185615	0.741135	0.458611	0.72737
ENSMUSG00000021824	Ap3m1	protein_coding	14	adaptor-related protein complex 3, mu 1 subunit	AP3M1	2270	-0.179437	0.202326	-0.886867	0.37515	0.659811
ENSMUSG00000031539	Ap3m2	protein_coding	8	adaptor-related protein complex 3, mu 2 subunit	AP3M2	238.307	-0.0504689	0.2764	-0.182602	0.85511	0.948005
ENSMUSG00000024480	Ap3s1	protein_coding	18	adaptor-related protein complex 3, sigma 1 subunit	AP3S1	1826.17	-0.543978	0.191715	-2.83743	0.00454789	0.0313842
ENSMUSG00000063801	Ap3s2	protein_coding	7	adaptor-related protein complex 3, sigma 2 subunit	AP3S2	1593.95	0.0722506	0.194242	0.371962	0.709921	0.885685
ENSMUSG00000032952	Ap4b1	protein_coding	3	adaptor-related protein complex AP-4, beta 1	AP4B1	126.784	0.235303	0.31472	0.747583	0.454712	0.724643
ENSMUSG00000001998	Ap4e1	protein_coding	2	adaptor-related protein complex AP-4, epsilon 1	AP4E1	598.808	-0.138933	0.252005	-0.551303	0.581426	0.8116
ENSMUSG00000019518	Ap4m1	protein_coding	5	adaptor-related protein complex AP-4, mu 1	AP4M1	858.544	-0.105913	0.218932	-0.483778	0.628543	0.841338
ENSMUSG00000020955	Ap4s1	protein_coding	12	adaptor-related protein complex AP-4, sigma 1	AP4S1	129.351	0.417189	0.321109	1.29869	0.194051	0.453837
ENSMUSG00000049562	Ap5b1	protein_coding	19	adaptor-related protein complex 5, beta 1 subunit	AP5B1	736.764	0.0742099	0.215532	0.344312	0.730612	0.896037
ENSMUSG00000036291	Ap5m1	protein_coding	14	adaptor-related protein complex 5, mu 1 subunit	AP5M1	744.787	0.285423	0.221706	1.28734	0.197976	0.45964
ENSMUSG00000068264	Ap5s1	protein_coding	2	adaptor-related protein 5 complex, sigma 1 subunit	AP5S1	479.651	0.0157362	0.23214	0.0677898	0.945953	0.980898
ENSMUSG00000039623	Ap5z1	protein_coding	5	adaptor-related protein complex 5, zeta 1 subunit	AP5Z1	474.459	0.190473	0.250094	0.761611	0.446292	0.718882
ENSMUSG00000019979	Apaf1	protein_coding	10	apoptotic peptidase activating factor 1	APAF1	901.388	-0.0423017	0.210581	-0.20088	0.840792	0.94255
ENSMUSG00000004931	Apba3	protein_coding	10	amyloid beta (A4) precursor protein-binding, family A, member 3	APBA3	935.313	0.0384109	0.208888	0.183885	0.854103	0.94773
ENSMUSG00000037032	Apbb1	protein_coding	7	amyloid beta (A4) precursor protein-binding, family B, member 1	APBB1	65.759	0.703566	0.392402	1.79159	0.0731982	0.245877
ENSMUSG00000029207	Apbb2	protein_coding	5	amyloid beta (A4) precursor protein-binding, family B, member 2	APBB2	795.021	-0.342336	0.209269	-1.63587	0.101867	0.306216
ENSMUSG00000117679	Apbb3	protein_coding	18	amyloid beta (A4) precursor protein-binding, family B, member 3	APBB3	696.508	0.248125	0.218692	1.13456	0.256559	0.534535
ENSMUSG00000005871	Apc	protein_coding	18	APC, WNT signaling pathway regulator	APC	2968.64	-0.0180482	0.196264	-0.0919574	0.926732	0.974065
ENSMUSG00000083152	Apc-ps1	transcribed_processed_pseudogene	5	adenomatosis polyposis coli, pseudogene 1		4.6136	-0.240818	0.378984	-0.642447	0.520583
ENSMUSG00000071847	Apcdd1	protein_coding	18	adenomatosis polyposis coli down-regulated 1	APCDD1	3.82797	0.438448	0.360146	1.30117	0.193199
ENSMUSG00000032590	Apeh	protein_coding	9	acylpeptide hydrolase	APEH	3030.83	-0.276175	0.182193	-1.51584	0.129561	0.354354
ENSMUSG00000035960	Apex1	protein_coding	14	apurinic/apyrimidinic endonuclease 1	APEX1	3045.74	0.553582	0.203266	2.72336	0.00646209	0.0411226
ENSMUSG00000025269	Apex2	protein_coding	X	apurinic/apyrimidinic endonuclease 2	APEX2	420.43	0.218834	0.248072	0.882068	0.37774	0.662373
ENSMUSG00000015750	Aph1a	protein_coding	3	aph1 homolog A, gamma secretase subunit	APH1A	2446.32	-0.305509	0.198902	-1.53599	0.124541	0.346136
ENSMUSG00000032375	Aph1b	protein_coding	9	aph1 homolog B, gamma secretase subunit	APH1B	326.344	-0.0146084	0.288202	-0.0506911	0.959572	0.986067
ENSMUSG00000053040	Aph1c	protein_coding	9	aph1 homolog C, gamma secretase subunit		51.0421	-1.12127	0.406829	-2.75559	0.00585862	0.0380925
ENSMUSG00000027193	Api5	protein_coding	2	apoptosis inhibitor 5	API5	4593.36	-0.0523071	0.180311	-0.290092	0.771746	0.915049
ENSMUSG00000010911	Apip	protein_coding	2	APAF1 interacting protein	APIP	359.928	0.804108	0.240561	3.34113	0.000834396	0.00821277
ENSMUSG00000030051	Aplf	protein_coding	6	aprataxin and PNKP like factor	APLF	346.372	0.587204	0.24107	2.43516	0.0148851	0.0784716
ENSMUSG00000037010	Apln	protein_coding	X	apelin	APLN	29.0418	1.33501	0.434349	3.05209	0.00227257	0.0183246
ENSMUSG00000006651	Aplp1	protein_coding	7	amyloid beta (A4) precursor-like protein 1	APLP1	91.8448	0.462355	0.362414	1.27552	0.202127	0.465234
ENSMUSG00000031996	Aplp2	protein_coding	9	amyloid beta (A4) precursor-like protein 2	APLP2	10170.9	-0.41434	0.209722	-1.97567	0.0481927	0.183921
ENSMUSG00000033096	Apmap	protein_coding	2	adipocyte plasma membrane associated protein	APMAP	1256.79	0.50595	0.198699	2.54616	0.0108914	0.0619806
ENSMUSG00000020609	Apob	protein_coding	12	apolipoprotein B	APOB	38.3893	-2.05893	0.43058	-4.70743	2.50856e-06	6.24469e-05
ENSMUSG00000040613	Apobec1	protein_coding	6	apolipoprotein B mRNA editing enzyme, catalytic polypeptide 1	APOBEC1	203.817	-0.902338	0.282722	-3.19056	0.00141998	0.0125557
ENSMUSG00000009585	Apobec3	protein_coding	15	apolipoprotein B mRNA editing enzyme, catalytic polypeptide 3	APOBEC3B	3926.44	0.0879861	0.180775	0.486716	0.626459	0.839751
ENSMUSG00000042759	Apobr	protein_coding	7	apolipoprotein B receptor	APOBR	345.644	1.09225	0.270984	4.02767	5.63332e-05	0.000872465
ENSMUSG00000074336	Apoc4	protein_coding	7	apolipoprotein C-IV	APOC4	4.22685	0.177945	0.358595	0.504656	0.6138
ENSMUSG00000002985	Apoe	protein_coding	7	apolipoprotein E	APOE	55.5437	0.772899	0.383404	2.01188	0.044233	0.173556
ENSMUSG00000010601	Apol7a	protein_coding	15	apolipoprotein L 7a		208.499	-0.24174	0.286796	-0.842957	0.399252	0.680321
ENSMUSG00000073652	Apol7d	lncRNA	1	apolipoprotein L 7d		8.30688	-0.242808	0.424038	-0.575689	0.564825	0.802153
ENSMUSG00000057346	Apol9a	protein_coding	15	apolipoprotein L 9a		31.4608	0.176375	0.437495	0.403135	0.686849	0.874875
ENSMUSG00000068246	Apol9b	protein_coding	15	apolipoprotein L 9b		22.047	0.188382	0.446681	0.422	0.673025	0.868028
ENSMUSG00000090698	Apold1	protein_coding	6	apolipoprotein L domain containing 1	APOLD1	12.4129	0.110786	0.442325	0.250674	0.802066	0.928434
ENSMUSG00000024391	Apom	protein_coding	17	apolipoprotein M	APOM	4.93066	0.656775	0.374648	1.92132	0.0546909	0.200798
ENSMUSG00000051716	Apon	protein_coding	10	apolipoprotein N	APONP	4.45101	0.328699	0.373311	0.906214	0.364822
ENSMUSG00000079508	Apoo	protein_coding	X	apolipoprotein O	APOO	374.568	0.783043	0.250799	3.12087	0.00180321	0.0151051
ENSMUSG00000049233	Apoo-ps	processed_pseudogene	13	apolipoprotein O, pseudogene		2.11028	0.334038	0.277036	1.54461	0.122441
ENSMUSG00000025525	Apool	protein_coding	X	apolipoprotein O-like	APOOL	459.434	0.221808	0.228196	0.971978	0.331062	0.617955
ENSMUSG00000022892	App	protein_coding	16	amyloid beta (A4) precursor protein	APP	18946.8	-0.255291	0.202222	-1.26243	0.206794	0.471624
ENSMUSG00000018481	Appbp2	protein_coding	11	amyloid beta precursor protein (cytoplasmic tail) binding protein 2	APPBP2	1993.15	0.12492	0.1921	0.650284	0.515509	0.767187
ENSMUSG00000085628	Appbp2os	lncRNA	11	amyloid beta precursor protein (cytoplasmic tail) binding protein 2, opposite strand		28.5554	-0.313571	0.435612	-0.720669	0.471113	0.736656
ENSMUSG00000040760	Appl1	protein_coding	14	adaptor protein, phosphotyrosine interaction, PH domain and leucine zipper containing 1	APPL1	1240.96	-0.102342	0.205489	-0.49804	0.618456	0.835234
ENSMUSG00000020263	Appl2	protein_coding	10	adaptor protein, phosphotyrosine interaction, PH domain and leucine zipper containing 2	APPL2	5229.52	-0.471674	0.239292	-1.97114	0.0487083	0.18519
ENSMUSG00000006589	Aprt	protein_coding	8	adenine phosphoribosyl transferase	APRT	4086.39	-0.357006	0.190877	-1.87035	0.0614357	0.217702
ENSMUSG00000028411	Aptx	protein_coding	4	aprataxin	APTX	538.414	0.187592	0.230254	0.814704	0.415242	0.694903
ENSMUSG00000004655	Aqp1	protein_coding	6	aquaporin 1	AQP1	1134.63	0.504024	0.214705	2.34741	0.0189047	0.0934676
ENSMUSG00000042797	Aqp11	protein_coding	7	aquaporin 11	AQP11	60.4921	-0.781763	0.383918	-2.0361	0.0417404	0.166306
ENSMUSG00000028435	Aqp3	protein_coding	4	aquaporin 3	AQP3	45.2646	-0.741012	0.424816	-1.74718	0.0806066	0.263433
ENSMUSG00000044217	Aqp5	protein_coding	15	aquaporin 5	AQP5	34514.1	-1.18131	0.247812	-4.76714	1.86862e-06	4.87045e-05
ENSMUSG00000030762	Aqp8	protein_coding	7	aquaporin 8	AQP8	47.7218	1.53828	0.419527	3.64008	0.000272553	0.00323624
ENSMUSG00000032204	Aqp9	protein_coding	9	aquaporin 9	AQP9	7.36603	0.200118	0.409984	0.489322	0.624614	0.838627
ENSMUSG00000040383	Aqr	protein_coding	2	aquarius	AQR	2595.24	0.40001	0.189307	2.11298	0.0346027	0.146158
ENSMUSG00000046532	Ar	protein_coding	X	androgen receptor	AR	314.949	0.472449	0.260174	1.81562	0.0694289	0.237387
ENSMUSG00000001127	Araf	protein_coding	X	Araf proto-oncogene, serine/threonine kinase	ARAF	2025.43	0.178264	0.187375	0.951367	0.341418	0.628904
ENSMUSG00000032812	Arap1	protein_coding	7	ArfGAP with RhoGAP domain, ankyrin repeat and PH domain 1	ARAP1	1775.27	0.270148	0.214992	1.25654	0.208919	0.474246
ENSMUSG00000037999	Arap2	protein_coding	5	ArfGAP with RhoGAP domain, ankyrin repeat and PH domain 2	ARAP2	2122.79	-0.219447	0.203579	-1.07795	0.281056	0.562049
ENSMUSG00000024451	Arap3	protein_coding	18	ArfGAP with RhoGAP domain, ankyrin repeat and PH domain 3	ARAP3	2.8743	0.250525	0.308235	0.872144	0.38313
ENSMUSG00000022602	Arc	protein_coding	15	activity regulated cytoskeletal-associated protein	ARC	110.144	-0.593311	0.323362	-1.83462	0.0665615	0.230315
ENSMUSG00000032096	Arcn1	protein_coding	9	archain 1	ARCN1	7852.23	-0.0340567	0.177337	-0.192044	0.847708	0.945253
ENSMUSG00000029378	Areg	protein_coding	5	amphiregulin	AREG	2586.02	-0.764033	0.230252	-3.31824	0.000905869	0.00878904
ENSMUSG00000042350	Arel1	protein_coding	12	apoptosis resistant E3 ubiquitin protein ligase 1	AREL1	1315.36	-0.0728201	0.194378	-0.374632	0.707934	0.884925
ENSMUSG00000048076	Arf1	protein_coding	11	ADP-ribosylation factor 1	ARF1	15404.4	-0.127178	0.177051	-0.718309	0.472566	0.737815
ENSMUSG00000062421	Arf2	protein_coding	11	ADP-ribosylation factor 2	ARF2P	829.466	-0.374708	0.233638	-1.6038	0.108758	0.31869
ENSMUSG00000051853	Arf3	protein_coding	15	ADP-ribosylation factor 3	ARF3	7260.01	-0.125749	0.182683	-0.688348	0.491234	0.749887
ENSMUSG00000021877	Arf4	protein_coding	14	ADP-ribosylation factor 4	ARF4	8554.03	-0.324354	0.177455	-1.82781	0.0675779	0.232957
ENSMUSG00000020440	Arf5	protein_coding	6	ADP-ribosylation factor 5	ARF5	4662.86	-0.247088	0.187038	-1.32106	0.186482	0.442639
ENSMUSG00000044147	Arf6	protein_coding	12	ADP-ribosylation factor 6	ARF6	6233.25	-0.596012	0.178165	-3.34528	0.000821985	0.00811195
ENSMUSG00000027575	Arfgap1	protein_coding	2	ADP-ribosylation factor GTPase activating protein 1	ARFGAP1	1660.22	-0.268446	0.192191	-1.39677	0.162482	0.408761
ENSMUSG00000027255	Arfgap2	protein_coding	2	ADP-ribosylation factor GTPase activating protein 2	ARFGAP2	3087.18	0.233361	0.203237	1.14822	0.25088	0.526795
ENSMUSG00000054277	Arfgap3	protein_coding	15	ADP-ribosylation factor GTPase activating protein 3	ARFGAP3	1581.19	-0.701906	0.21219	-3.30789	0.000940028	0.00905587
ENSMUSG00000067851	Arfgef1	protein_coding	1	ADP-ribosylation factor guanine nucleotide-exchange factor 1(brefeldin A-inhibited)	ARFGEF1	8716.54	-0.534504	0.188724	-2.83221	0.00462278	0.0318276
ENSMUSG00000074582	Arfgef2	protein_coding	2	ADP-ribosylation factor guanine nucleotide-exchange factor 2 (brefeldin A-inhibited)	ARFGEF2	2560.97	-0.311914	0.188961	-1.65067	0.0988055	0.299601
ENSMUSG00000019852	Arfgef3	protein_coding	10	ARFGEF family member 3	ARFGEF3	370.405	-1.4768	0.297374	-4.96326	6.93197e-07	2.03751e-05
ENSMUSG00000074513	Arfip1	protein_coding	3	ADP-ribosylation factor interacting protein 1	ARFIP1	869.582	-0.430401	0.208254	-2.06672	0.0387603	0.158182
ENSMUSG00000030881	Arfip2	protein_coding	7	ADP-ribosylation factor interacting protein 2	ARFIP2	2985.21	0.114911	0.184831	0.621707	0.534134	0.780161
ENSMUSG00000038671	Arfrp1	protein_coding	2	ADP-ribosylation factor related protein 1	ARFRP1	782.391	0.205578	0.221474	0.928191	0.353309	0.640173
ENSMUSG00000019987	Arg1	protein_coding	10	arginase, liver	ARG1	6.67024	0.625532	0.395651	1.68872	0.0912727	0.284227
ENSMUSG00000021125	Arg2	protein_coding	12	arginase type II	ARG2	37.7109	-0.37181	0.412267	-0.901927	0.367096	0.652723
ENSMUSG00000040459	Arglu1	protein_coding	8	arginine and glutamate rich 1	ARGLU1	2642.74	0.16965	0.216469	0.783706	0.433212	0.709058
ENSMUSG00000027247	Arhgap1	protein_coding	2	Rho GTPase activating protein 1	ARHGAP1	3328.36	-0.154566	0.188297	-0.820864	0.411724	0.692268
ENSMUSG00000037148	Arhgap10	protein_coding	8	Rho GTPase activating protein 10	ARHGAP10	1262.56	-0.689166	0.197707	-3.4857	0.000490852	0.00528319
ENSMUSG00000041219	Arhgap11a	protein_coding	2	Rho GTPase activating protein 11A	ARHGAP11A	2655.9	0.827314	0.218948	3.77836	0.000157865	0.00205376
ENSMUSG00000041225	Arhgap12	protein_coding	18	Rho GTPase activating protein 12	ARHGAP12	2370.25	-0.759369	0.207802	-3.65426	0.000257921	0.00307961
ENSMUSG00000030766	Arhgap17	protein_coding	7	Rho GTPase activating protein 17	ARHGAP17	874.451	-0.0410928	0.203673	-0.201759	0.840105	0.942543
ENSMUSG00000039031	Arhgap18	protein_coding	10	Rho GTPase activating protein 18	ARHGAP18	1686.34	-0.173672	0.194833	-0.891389	0.372721	0.657652
ENSMUSG00000025154	Arhgap19	protein_coding	19	Rho GTPase activating protein 19	ARHGAP19	1208.67	0.890722	0.218603	4.07397	4.62189e-05	0.000751609
ENSMUSG00000036591	Arhgap21	protein_coding	2	Rho GTPase activating protein 21	ARHGAP21	3592.46	-0.202137	0.18746	-1.0783	0.2809	0.562049
ENSMUSG00000063506	Arhgap22	protein_coding	14	Rho GTPase activating protein 22	ARHGAP22	360.042	-1.17206	0.248321	-4.71816	2.37986e-06	5.99412e-05
ENSMUSG00000049807	Arhgap23	protein_coding	11	Rho GTPase activating protein 23	ARHGAP23	1079.85	-0.568161	0.207736	-2.73501	0.00623789	0.04005
ENSMUSG00000057315	Arhgap24	protein_coding	5	Rho GTPase activating protein 24	ARHGAP24	12.5711	-0.818108	0.443619	-1.86691	0.0619136	0.218671
ENSMUSG00000036452	Arhgap26	protein_coding	18	Rho GTPase activating protein 26	ARHGAP26	283.481	-0.780828	0.281035	-2.77825	0.00546521	0.0362638
ENSMUSG00000034255	Arhgap27	protein_coding	11	Rho GTPase activating protein 27	ARHGAP27	3158.53	-0.95644	0.203263	-4.70534	2.53439e-06	6.26728e-05
ENSMUSG00000085733	Arhgap27os1	lncRNA	11	Rho GTPase activating protein 27, opposite strand 1		30.3942	-0.512067	0.427009	-1.19973	0.230244	0.501263
ENSMUSG00000085360	Arhgap27os2	lncRNA	11	Rho GTPase activating protein 27, opposite strand 2		124.198	-0.674929	0.322471	-2.09277	0.0363694	0.151271
ENSMUSG00000039831	Arhgap29	protein_coding	3	Rho GTPase activating protein 29	ARHGAP29	1112.84	0.528295	0.218011	2.42311	0.0153883	0.0804418
ENSMUSG00000041444	Arhgap32	protein_coding	9	Rho GTPase activating protein 32	ARHGAP32	2058.2	-0.144599	0.197614	-0.731724	0.464337	0.731976
ENSMUSG00000036882	Arhgap33	protein_coding	7	Rho GTPase activating protein 33	ARHGAP33	65.2899	1.32301	0.387561	3.39898	0.000676383	0.0068886
ENSMUSG00000058230	Arhgap35	protein_coding	7	Rho GTPase activating protein 35	ARHGAP35	4203.05	-0.00748768	0.180306	-0.0415266	0.966876	0.988009
ENSMUSG00000033697	Arhgap39	protein_coding	15	Rho GTPase activating protein 39	ARHGAP39	509.315	0.289597	0.226764	1.27702	0.201594	0.4642
ENSMUSG00000031389	Arhgap4	protein_coding	X	Rho GTPase activating protein 4	ARHGAP4	5.95601	-0.222234	0.398421	-0.561639	0.574362	0.80716
ENSMUSG00000074625	Arhgap40	protein_coding	2	Rho GTPase activating protein 40	ARHGAP40	1878.02	-0.0262526	0.192624	-0.136288	0.891593	0.961946
ENSMUSG00000050730	Arhgap42	protein_coding	9	Rho GTPase activating protein 42	ARHGAP42	1589.47	0.283143	0.190192	1.48869	0.136568	0.366427
ENSMUSG00000033389	Arhgap44	protein_coding	11	Rho GTPase activating protein 44	ARHGAP44	481.49	-0.197228	0.232685	-0.847624	0.396648	0.676965
ENSMUSG00000035697	Arhgap45	protein_coding	10	Rho GTPase activating protein 45	ARHGAP45	547.715	-0.467693	0.226093	-2.0686	0.0385833	0.157674
ENSMUSG00000035133	Arhgap5	protein_coding	12	Rho GTPase activating protein 5	ARHGAP5	3343.11	-0.0031399	0.227016	-0.0138297	0.988966	0.996331
ENSMUSG00000031355	Arhgap6	protein_coding	X	Rho GTPase activating protein 6	ARHGAP6	225.348	0.571227	0.273262	2.08965	0.0366489	0.152011
ENSMUSG00000078954	Arhgap8	protein_coding	15	Rho GTPase activating protein 8	ARHGAP8	91.3806	-0.355327	0.361311	-0.98377	0.325229	0.611124
ENSMUSG00000025132	Arhgdia	protein_coding	11	Rho GDP dissociation inhibitor (GDI) alpha	ARHGDIA	15483.9	0.0065332	0.176441	0.0370289	0.970462	0.989856
ENSMUSG00000073433	Arhgdig	protein_coding	17	Rho GDP dissociation inhibitor (GDI) gamma	ARHGDIG	142.168	0.285051	0.300066	0.94979	0.342219	0.629527
ENSMUSG00000040940	Arhgef1	protein_coding	7	Rho guanine nucleotide exchange factor (GEF) 1	ARHGEF1	4780.74	-0.0817949	0.182043	-0.449315	0.653204	0.856404
ENSMUSG00000071176	Arhgef10	protein_coding	8	Rho guanine nucleotide exchange factor (GEF) 10	ARHGEF10	875.707	-0.200527	0.247615	-0.809856	0.418023	0.697062
ENSMUSG00000040964	Arhgef10l	protein_coding	4	Rho guanine nucleotide exchange factor (GEF) 10-like	ARHGEF10L	2373.73	-0.0867407	0.199081	-0.435707	0.663049	0.863169
ENSMUSG00000041977	Arhgef11	protein_coding	3	Rho guanine nucleotide exchange factor (GEF) 11	ARHGEF11	885.33	0.14504	0.227589	0.637286	0.523939	0.772356
ENSMUSG00000059495	Arhgef12	protein_coding	9	Rho guanine nucleotide exchange factor (GEF) 12	ARHGEF12	4777.91	-0.376392	0.18355	-2.05063	0.040303	0.162089
ENSMUSG00000029032	Arhgef16	protein_coding	4	Rho guanine nucleotide exchange factor (GEF) 16	ARHGEF16	2871.08	-0.710067	0.198047	-3.58532	0.000336662	0.00384783
ENSMUSG00000032875	Arhgef17	protein_coding	7	Rho guanine nucleotide exchange factor (GEF) 17	ARHGEF17	4219.47	0.358375	0.186894	1.91751	0.055173	0.20177
ENSMUSG00000004568	Arhgef18	protein_coding	8	rho/rac guanine nucleotide exchange factor (GEF) 18	ARHGEF18	2150.96	-0.424785	0.1985	-2.13998	0.0323564	0.139425
ENSMUSG00000028919	Arhgef19	protein_coding	4	Rho guanine nucleotide exchange factor (GEF) 19	ARHGEF19	1100.47	0.564357	0.217822	2.59076	0.00957654	0.0560543
ENSMUSG00000028059	Arhgef2	protein_coding	3	rho/rac guanine nucleotide exchange factor (GEF) 2	ARHGEF2	3505.04	-0.0325237	0.180509	-0.180177	0.857013	0.948636
ENSMUSG00000019467	Arhgef25	protein_coding	10	Rho guanine nucleotide exchange factor (GEF) 25	ARHGEF25	70.7421	0.52944	0.376672	1.4046	0.160141	0.406011
ENSMUSG00000036885	Arhgef26	protein_coding	3	Rho guanine nucleotide exchange factor (GEF) 26	ARHGEF26	362.621	0.0797045	0.243361	0.327519	0.743276	0.902282
ENSMUSG00000021662	Arhgef28	protein_coding	13	Rho guanine nucleotide exchange factor (GEF) 28	ARHGEF28	3329.14	-0.818915	0.19771	-4.14197	3.44334e-05	0.000585408
ENSMUSG00000021895	Arhgef3	protein_coding	14	Rho guanine nucleotide exchange factor (GEF) 3	ARHGEF3	2416.11	0.103727	0.210579	0.492583	0.622307	0.837544
ENSMUSG00000045094	Arhgef37	protein_coding	18	Rho guanine nucleotide exchange factor (GEF) 37	ARHGEF37	105.979	-0.334862	0.365191	-0.917291	0.35899	0.64445
ENSMUSG00000040969	Arhgef38	protein_coding	3	Rho guanine nucleotide exchange factor (GEF) 38	ARHGEF38	355.005	0.234012	0.276214	0.847172	0.396899	0.677069
ENSMUSG00000051517	Arhgef39	protein_coding	4	Rho guanine nucleotide exchange factor (GEF) 39	ARHGEF39	490.939	0.479669	0.239412	2.00322	0.0451536	0.176198
ENSMUSG00000037509	Arhgef4	protein_coding	1	Rho guanine nucleotide exchange factor (GEF) 4	ARHGEF4	330.39	0.92381	0.293704	3.14372	0.00166816	0.014237
ENSMUSG00000004562	Arhgef40	protein_coding	14	Rho guanine nucleotide exchange factor (GEF) 40	ARHGEF40	3480.92	0.0329761	0.190531	0.173076	0.862592	0.950922
ENSMUSG00000033542	Arhgef5	protein_coding	6	Rho guanine nucleotide exchange factor (GEF) 5	ARHGEF5	6392.74	-0.47746	0.192492	-2.48042	0.0131227	0.0715564
ENSMUSG00000031511	Arhgef7	protein_coding	8	Rho guanine nucleotide exchange factor (GEF7)	ARHGEF7	1772.85	-0.13303	0.198978	-0.668571	0.503769	0.75862
ENSMUSG00000025656	Arhgef9	protein_coding	X	CDC42 guanine nucleotide exchange factor (GEF) 9	ARHGEF9	103.312	-1.18871	0.350078	-3.39257	0.000692412	0.0070327
ENSMUSG00000007880	Arid1a	protein_coding	4	AT rich interactive domain 1A (SWI-like)	ARID1A	2933.96	0.153847	0.188631	0.815591	0.414734	0.694442
ENSMUSG00000069729	Arid1b	protein_coding	17	AT rich interactive domain 1B (SWI-like)	ARID1B	1866.3	-0.0544263	0.212685	-0.255902	0.798027	0.926685
ENSMUSG00000033237	Arid2	protein_coding	15	AT rich interactive domain 2 (ARID, RFX-like)	ARID2	1511.46	0.0857001	0.212098	0.404061	0.686168	0.874863
ENSMUSG00000019564	Arid3a	protein_coding	10	AT rich interactive domain 3A (BRIGHT-like)	ARID3A	63.1694	-0.786723	0.416052	-1.89297	0.0583621	0.210298
ENSMUSG00000004661	Arid3b	protein_coding	9	AT rich interactive domain 3B (BRIGHT-like)	ARID3B	34.6624	-0.289685	0.426806	-0.679181	0.497023	0.753874
ENSMUSG00000048118	Arid4a	protein_coding	12	AT rich interactive domain 4A (RBP1-like)	ARID4A	1050.35	-0.174648	0.203748	-0.857176	0.391348	0.672519
ENSMUSG00000039219	Arid4b	protein_coding	13	AT rich interactive domain 4B (RBP1-like)	ARID4B	1571.24	-0.033122	0.199392	-0.166114	0.868068	0.952849
ENSMUSG00000037447	Arid5a	protein_coding	1	AT rich interactive domain 5A (MRF1-like)	ARID5A	1131.85	-0.288979	0.220004	-1.31353	0.189005	0.446643
ENSMUSG00000019947	Arid5b	protein_coding	10	AT rich interactive domain 5B (MRF1-like)	ARID5B	1401.32	0.113463	0.223975	0.506593	0.612441	0.831011
ENSMUSG00000025234	Arih1	protein_coding	9	ariadne RBR E3 ubiquitin protein ligase 1	ARIH1	4529.38	-0.264285	0.178951	-1.47685	0.139715	0.371934
ENSMUSG00000064145	Arih2	protein_coding	9	ariadne RBR E3 ubiquitin protein ligase 2	ARIH2	2198.52	-0.585522	0.193611	-3.02421	0.00249283	0.0198273
ENSMUSG00000060904	Arl1	protein_coding	10	ADP-ribosylation factor-like 1	ARL1	4114.83	-0.32588	0.180319	-1.80724	0.0707242	0.240355
ENSMUSG00000025870	Arl10	protein_coding	13	ADP-ribosylation factor-like 10	ARL10	184.247	0.266542	0.282668	0.942837	0.345764	0.633053
ENSMUSG00000022911	Arl13b	protein_coding	16	ADP-ribosylation factor-like 13B	ARL13B	372.657	0.144288	0.282635	0.510498	0.609703	0.829477
ENSMUSG00000098207	Arl14	protein_coding	3	ADP-ribosylation factor-like 14	ARL14	103.879	-1.9036	0.350244	-5.4084	6.35886e-08	2.59223e-06
ENSMUSG00000027122	Arl14ep	protein_coding	2	ADP-ribosylation factor-like 14 effector protein	ARL14EP	1024.77	-0.20518	0.20162	-1.01767	0.308837	0.593209
ENSMUSG00000042348	Arl15	protein_coding	13	ADP-ribosylation factor-like 15	ARL15	722.224	0.311993	0.214096	1.45718	0.145068	0.380801
ENSMUSG00000057594	Arl16	protein_coding	11	ADP-ribosylation factor-like 16	ARL16	269.739	0.088279	0.256198	0.344575	0.730414	0.896037
ENSMUSG00000024944	Arl2	protein_coding	19	ADP-ribosylation factor-like 2	ARL2	896.827	-0.153458	0.214696	-0.71478	0.474745	0.739427
ENSMUSG00000031776	Arl2bp	protein_coding	8	ADP-ribosylation factor-like 2 binding protein	ARL2BP	2613.02	-0.156291	0.211436	-0.739185	0.459795	0.728398
ENSMUSG00000025035	Arl3	protein_coding	19	ADP-ribosylation factor-like 3	ARL3	941.339	-0.209991	0.210489	-0.997647	0.318451	0.603769
ENSMUSG00000047446	Arl4a	protein_coding	12	ADP-ribosylation factor-like 4A	ARL4A	216.332	-0.0727658	0.272136	-0.267389	0.78917	0.922596
ENSMUSG00000049866	Arl4c	protein_coding	1	ADP-ribosylation factor-like 4C	ARL4C	3134.81	0.176301	0.22186	0.794653	0.426816	0.704563
ENSMUSG00000034936	Arl4d	protein_coding	11	ADP-ribosylation factor-like 4D	ARL4D	7.19017	0.342442	0.417179	0.828394	0.407447	0.688404
ENSMUSG00000036093	Arl5a	protein_coding	2	ADP-ribosylation factor-like 5A	ARL5A	3148.74	0.862527	0.195617	4.40904	1.03831e-05	0.000211636
ENSMUSG00000017418	Arl5b	protein_coding	2	ADP-ribosylation factor-like 5B	ARL5B	1212.23	-0.501649	0.242374	-2.06969	0.0384813	0.157431
ENSMUSG00000038352	Arl5c	protein_coding	11	ADP-ribosylation factor-like 5C	ARL5C	12.8062	0.192155	0.441905	0.435456	0.663232	0.863169
ENSMUSG00000022722	Arl6	protein_coding	16	ADP-ribosylation factor-like 6	ARL6	206.172	0.563927	0.280144	2.01215	0.044204	0.173514
ENSMUSG00000030654	Arl6ip1	protein_coding	7	ADP-ribosylation factor-like 6 interacting protein 1	ARL6IP1	6967.52	0.409921	0.177537	2.30892	0.020948	0.101002
ENSMUSG00000029404	Arl6ip4	protein_coding	5	ADP-ribosylation factor-like 6 interacting protein 4	ARL6IP4	1414.84	0.31521	0.211481	1.49044	0.136108	0.365388
ENSMUSG00000035199	Arl6ip5	protein_coding	6	ADP-ribosylation factor-like 6 interacting protein 5	ARL6IP5	2809.19	-0.0666574	0.188864	-0.352938	0.724135	0.892328
ENSMUSG00000026960	Arl6ip6	protein_coding	2	ADP-ribosylation factor-like 6 interacting protein 6	ARL6IP6	824.683	0.196079	0.205821	0.952644	0.340771	0.628158
ENSMUSG00000026426	Arl8a	protein_coding	1	ADP-ribosylation factor-like 8A	ARL8A	1905.9	-0.751994	0.211927	-3.54833	0.000387677	0.00433485
ENSMUSG00000030105	Arl8b	protein_coding	6	ADP-ribosylation factor-like 8B	ARL8B	2495.97	-0.0698288	0.191914	-0.363855	0.715967	0.889287
ENSMUSG00000063820	Arl9	protein_coding	5	ADP-ribosylation factor-like 9	ARL9	6.04721	-0.0345079	0.397036	-0.0867314	0.930885	0.97521
ENSMUSG00000027599	Armc1	protein_coding	3	armadillo repeat containing 1	ARMC1	1344.12	0.403753	0.202498	1.99378	0.0461758	0.17888
ENSMUSG00000038525	Armc10	protein_coding	5	armadillo repeat containing 10	ARMC10	1517.35	0.161183	0.192843	0.835819	0.403257	0.684342
ENSMUSG00000071324	Armc2	protein_coding	10	armadillo repeat containing 2	ARMC2	41.4114	0.545424	0.407815	1.33626	0.181465	0.436128
ENSMUSG00000042178	Armc5	protein_coding	7	armadillo repeat containing 5	ARMC5	709.472	0.531197	0.228851	2.32095	0.0202898	0.0987494
ENSMUSG00000002343	Armc6	protein_coding	8	armadillo repeat containing 6	ARMC6	361.798	0.851866	0.269551	3.15883	0.00158402	0.0136907
ENSMUSG00000057219	Armc7	protein_coding	11	armadillo repeat containing 7	ARMC7	153.803	-0.134507	0.295538	-0.455117	0.649025	0.854048
ENSMUSG00000032468	Armc8	protein_coding	9	armadillo repeat containing 8	ARMC8	1080.43	-0.116495	0.204107	-0.570755	0.568166	0.804455
ENSMUSG00000062590	Armc9	protein_coding	1	armadillo repeat containing 9	ARMC9	294.927	0.246889	0.25743	0.959012	0.337553	0.62526
ENSMUSG00000049047	Armcx3	protein_coding	X	armadillo repeat containing, X-linked 3	ARMCX3	17.5984	-0.425526	0.44707	-0.95321	0.340484	0.628158
ENSMUSG00000072969	Armcx5	protein_coding	X	armadillo repeat containing, X-linked 5	ARMCX5	152.528	0.500603	0.295781	1.69177	0.09069	0.282964
ENSMUSG00000060268	Armh1	protein_coding	4	armadillo-like helical domain containing 1	ARMH1	3.96182	-0.457628	0.348816	-1.45917	0.144519
ENSMUSG00000039901	Armh3	protein_coding	19	armadillo-like helical domain containing 3	ARMH3	533.164	0.114563	0.225588	0.507836	0.611569	0.83043
ENSMUSG00000061759	Armt1	protein_coding	10	acidic residue methyltransferase 1	ARMT1	842.838	0.0834963	0.207556	0.40228	0.687478	0.874903
ENSMUSG00000015522	Arnt	protein_coding	3	aryl hydrocarbon receptor nuclear translocator	ARNT	2376.6	-0.718092	0.203051	-3.53648	0.00040549	0.00450709
ENSMUSG00000055116	Arntl	protein_coding	7	aryl hydrocarbon receptor nuclear translocator-like	ARNTL	852.128	0.00105007	0.227036	0.0046264	0.996309	0.998829
ENSMUSG00000040187	Arntl2	protein_coding	6	aryl hydrocarbon receptor nuclear translocator-like 2	ARNTL2	135.491	-0.0978038	0.323991	-0.301857	0.762761	0.912063
ENSMUSG00000029621	Arpc1a	protein_coding	5	actin related protein 2/3 complex, subunit 1A	ARPC1A	3943.23	-0.241787	0.19368	-1.24839	0.21189	0.477495
ENSMUSG00000029622	Arpc1b	protein_coding	5	actin related protein 2/3 complex, subunit 1B	ARPC1B	13617	-0.589331	0.18056	-3.2639	0.00109889	0.0102369
ENSMUSG00000006304	Arpc2	protein_coding	1	actin related protein 2/3 complex, subunit 2	ARPC2	15833.7	-0.502261	0.175829	-2.85653	0.00428297	0.0299568
ENSMUSG00000029465	Arpc3	protein_coding	5	actin related protein 2/3 complex, subunit 3	ARPC3	4396.08	-0.507956	0.183157	-2.77333	0.00554856	0.0366337
ENSMUSG00000079426	Arpc4	protein_coding	6	actin related protein 2/3 complex, subunit 4	ARPC4	4161.76	-0.136929	0.192871	-0.709952	0.477734	0.741362
ENSMUSG00000008475	Arpc5	protein_coding	1	actin related protein 2/3 complex, subunit 5	ARPC5	7937.89	-0.417762	0.177588	-2.35242	0.0186517	0.0926145
ENSMUSG00000026755	Arpc5l	protein_coding	2	actin related protein 2/3 complex, subunit 5-like	ARPC5L	2487.13	-0.265904	0.198844	-1.33725	0.181143	0.435689
ENSMUSG00000039043	Arpin	protein_coding	7	actin-related protein 2/3 complex inhibitor	ARPIN	1019.32	0.196027	0.207013	0.946909	0.343685	0.630972
ENSMUSG00000007656	Arpp19	protein_coding	9	cAMP-regulated phosphoprotein 19	ARPP19	2967.36	0.0973195	0.184961	0.526161	0.598776	0.822767
ENSMUSG00000018909	Arrb1	protein_coding	7	arrestin, beta 1	ARRB1	3072.14	-0.754076	0.253408	-2.97579	0.00292239	0.0223298
ENSMUSG00000060216	Arrb2	protein_coding	11	arrestin, beta 2	ARRB2	478.839	0.329181	0.223956	1.46974	0.141633	0.375053
ENSMUSG00000026972	Arrdc1	protein_coding	2	arrestin domain containing 1	ARRDC1	3114.13	-0.317467	0.187397	-1.69409	0.0902473	0.282404
ENSMUSG00000002910	Arrdc2	protein_coding	8	arrestin domain containing 2	ARRDC2	725.322	-1.08489	0.229889	-4.71856	2.37516e-06	5.99238e-05
ENSMUSG00000074794	Arrdc3	protein_coding	13	arrestin domain containing 3	ARRDC3	2796	-0.803641	0.200839	-4.00136	6.29805e-05	0.000958546
ENSMUSG00000042659	Arrdc4	protein_coding	7	arrestin domain containing 4	ARRDC4	575.676	-0.530758	0.275836	-1.92428	0.0543197	0.200019
ENSMUSG00000022620	Arsa	protein_coding	15	arylsulfatase A	ARSA	722.208	-0.658968	0.246397	-2.67443	0.00748558	0.0459067
ENSMUSG00000042082	Arsb	protein_coding	13	arylsulfatase B	ARSB	1163.18	0.374867	0.203756	1.83973	0.0658075	0.228539
ENSMUSG00000020604	Arsg	protein_coding	11	arylsulfatase G	ARSG	328.973	0.00716126	0.268707	0.0266535	0.978736	0.992917
ENSMUSG00000021592	Arsk	protein_coding	13	arylsulfatase K	ARSK	203.088	0.0256043	0.279719	0.0915395	0.927064	0.97414
ENSMUSG00000028539	Artn	protein_coding	4	artemin	ARTN	197.139	-0.627148	0.28046	-2.23576	0.0253677	0.116134
ENSMUSG00000031982	Arv1	protein_coding	8	ARV1 homolog, fatty acid homeostasis modulator	ARV1	180.928	-0.0774134	0.283917	-0.272667	0.785109	0.92132
ENSMUSG00000118669	Arvcf	protein_coding	16	armadillo repeat gene deleted in velocardiofacial syndrome	ARVCF	537.254	0.241814	0.256968	0.941023	0.346693	0.633783
ENSMUSG00000031591	Asah1	protein_coding	8	N-acylsphingosine amidohydrolase 1	ASAH1	5157.47	-0.616137	0.182709	-3.37222	0.000745643	0.00744458
ENSMUSG00000024887	Asah2	protein_coding	19	N-acylsphingosine amidohydrolase 2	ASAH2	612.745	-0.588603	0.235793	-2.49626	0.0125512	0.0692397
ENSMUSG00000022377	Asap1	protein_coding	15	ArfGAP with SH3 domain, ankyrin repeat and PH domain1	ASAP1	2408.28	-0.0919459	0.184215	-0.499122	0.617693	0.834807
ENSMUSG00000052632	Asap2	protein_coding	12	ArfGAP with SH3 domain, ankyrin repeat and PH domain 2	ASAP2	908.31	-1.05726	0.274077	-3.85746	0.000114573	0.0015813
ENSMUSG00000036995	Asap3	protein_coding	4	ArfGAP with SH3 domain, ankyrin repeat and PH domain 3	ASAP3	42.7204	1.24651	0.420054	2.95512	0.00312549	0.0235806
ENSMUSG00000026311	Asb1	protein_coding	1	ankyrin repeat and SOCS box-containing 1	ASB1	261.96	0.672989	0.301147	2.23372	0.0255014	0.116604
ENSMUSG00000031382	Asb11	protein_coding	X	ankyrin repeat and SOCS box-containing 11	ASB11	6.17493	-0.423706	0.402881	-1.07751	0.281254	0.562084
ENSMUSG00000033781	Asb13	protein_coding	13	ankyrin repeat and SOCS box-containing 13	ASB13	834.815	-0.813934	0.247156	-3.2931	0.000990884	0.00944845
ENSMUSG00000021200	Asb2	protein_coding	12	ankyrin repeat and SOCS box-containing 2	ASB2	16.5656	1.18764	0.446673	2.67132	0.00755543	0.0462098
ENSMUSG00000020305	Asb3	protein_coding	11	ankyrin repeat and SOCS box-containing 3	ASB3	519.36	-0.348472	0.222631	-1.56524	0.117526	0.333898
ENSMUSG00000039483	Asb6	protein_coding	2	ankyrin repeat and SOCS box-containing 6	ASB6	1237.38	-0.380755	0.204636	-1.86066	0.0627916	0.220471
ENSMUSG00000030509	Asb7	protein_coding	7	ankyrin repeat and SOCS box-containing 7	ASB7	497.771	0.0226303	0.229883	0.098445	0.921579	0.972687
ENSMUSG00000048175	Asb8	protein_coding	15	ankyrin repeat and SOCS box-containing 8	ASB8	1000.99	-0.489022	0.224112	-2.18203	0.0291074	0.128915
ENSMUSG00000044475	Ascc1	protein_coding	10	activating signal cointegrator 1 complex subunit 1	ASCC1	1071.53	-0.332337	0.220077	-1.51012	0.131013	0.356444
ENSMUSG00000020412	Ascc2	protein_coding	11	activating signal cointegrator 1 complex subunit 2	ASCC2	2111.93	-0.233154	0.191866	-1.21519	0.224293	0.493987
ENSMUSG00000038774	Ascc3	protein_coding	10	activating signal cointegrator 1 complex subunit 3	ASCC3	2601.3	-0.523193	0.22734	-2.30136	0.0213715	0.102513
ENSMUSG00000009248	Ascl2	protein_coding	7	achaete-scute family bHLH transcription factor 2	ASCL2	9.56885	0.443859	0.431674	1.03798	0.299278	0.582693
ENSMUSG00000085111	Ascl4	protein_coding	10	achaete-scute family bHLH transcription factor 4	ASCL4	6.74606	0.593198	0.405755	1.52516	0.127219	0.351038
ENSMUSG00000019857	Asf1a	protein_coding	10	anti-silencing function 1A histone chaperone	ASF1A	617.553	0.324316	0.217162	1.49334	0.135348	0.364251
ENSMUSG00000005470	Asf1b	protein_coding	8	anti-silencing function 1B histone chaperone	ASF1B	941.248	1.04945	0.271639	3.86249	0.000112239	0.00155482
ENSMUSG00000028053	Ash1l	protein_coding	3	ASH1 like histone lysine methyltransferase	ASH1L	2518.38	0.0210032	0.211718	0.0992045	0.920976	0.972687
ENSMUSG00000031575	Ash2l	protein_coding	8	ASH2 like histone lysine methyltransferase complex subunit	ASH2L	2561.12	0.258753	0.186401	1.38814	0.165095	0.412383
ENSMUSG00000023017	Asic1	protein_coding	15	acid-sensing (proton-gated) ion channel 1	ASIC1	8.90191	-0.464465	0.423669	-1.11437	0.265122	0.545124
ENSMUSG00000025533	Asl	protein_coding	5	argininosuccinate lyase	ASL	1637.85	0.00316066	0.190133	0.0166245	0.986736	0.995855
ENSMUSG00000029752	Asns	protein_coding	6	asparagine synthetase	ASNS	6653	-0.674838	0.183609	-3.67539	0.000237486	0.00286998
ENSMUSG00000026095	Asnsd1	protein_coding	1	asparagine synthetase domain containing 1	ASNSD1	358.121	0.0920749	0.239494	0.384446	0.700648	0.881602
ENSMUSG00000020774	Aspa	protein_coding	11	aspartoacylase	ASPA	1816.79	1.34457	0.20295	6.62362	3.50498e-11	2.80417e-09
ENSMUSG00000037686	Aspg	protein_coding	12	asparaginase	ASPG	3.35987	-0.0213761	0.340351	-0.0630664	0.949714
ENSMUSG00000028207	Asph	protein_coding	4	aspartate-beta-hydroxylase	ASPH	2041.75	0.196833	0.206631	0.952579	0.340803	0.628158
ENSMUSG00000033952	Aspm	protein_coding	1	abnormal spindle microtubule assembly	ASPM	1690.49	1.2126	0.24788	4.89105	1.00302e-06	2.81542e-05
ENSMUSG00000033508	Asprv1	protein_coding	6	aspartic peptidase, retroviral-like 1	ASPRV1	22.3407	-0.280314	0.444433	-0.631574	0.527665	0.775557
ENSMUSG00000025142	Aspscr1	protein_coding	11	alveolar soft part sarcoma chromosome region, candidate 1 (human)	ASPSCR1	1738.53	-0.264139	0.195749	-1.34938	0.177216	0.429921
ENSMUSG00000024654	Asrgl1	protein_coding	19	asparaginase like 1	ASRGL1	29.6607	0.968108	0.432348	2.23445	0.0254534	0.116432
ENSMUSG00000076441	Ass1	protein_coding	2	argininosuccinate synthetase 1	ASS1	3560.17	0.127562	0.44709	0.28542	0.775323	0.916757
ENSMUSG00000032567	Aste1	protein_coding	9	asteroid homolog 1	ASTE1	291.885	0.219294	0.254049	0.863116	0.388074	0.669878
ENSMUSG00000042548	Asxl1	protein_coding	2	ASXL transcriptional regulator 1	ASXL1	2378.48	-0.0193254	0.186545	-0.103596	0.91749	0.971845
ENSMUSG00000037486	Asxl2	protein_coding	12	ASXL transcriptional regulator 2	ASXL2	1692.71	-0.217252	0.202244	-1.07421	0.282728	0.563722
ENSMUSG00000013662	Atad1	protein_coding	19	ATPase family, AAA domain containing 1	ATAD1	2663.32	0.142404	0.183476	0.77614	0.437666	0.712816
ENSMUSG00000022360	Atad2	protein_coding	15	ATPase family, AAA domain containing 2	ATAD2	1833.54	0.782793	0.249734	3.13427	0.00172281	0.0145951
ENSMUSG00000052812	Atad2b	protein_coding	12	ATPase family, AAA domain containing 2B	ATAD2B	1029.14	0.537179	0.222584	2.41318	0.0158142	0.0819522
ENSMUSG00000029036	Atad3a	protein_coding	4	ATPase family, AAA domain containing 3A	ATAD3A,ATAD3B,ATAD3C	2195.63	0.356239	0.223667	1.59269	0.111231	0.323067
ENSMUSG00000054514	Atad3aos	lncRNA	4	ATPase family, AAA domain containing 3A, opposite strand		7.27723	0.414842	0.415567	1.01475	0.310227	0.594612
ENSMUSG00000017550	Atad5	protein_coding	11	ATPase family, AAA domain containing 5	ATAD5	543.833	0.870322	0.295225	2.9471	0.00320772	0.0240555
ENSMUSG00000024426	Atat1	protein_coding	17	alpha tubulin acetyltransferase 1	ATAT1	253.344	0.0123136	0.278052	0.0442894	0.964674	0.98734
ENSMUSG00000030850	Ate1	protein_coding	7	arginyltransferase 1	ATE1	1092.79	0.0684506	0.19836	0.345083	0.730032	0.895974
ENSMUSG00000023027	Atf1	protein_coding	15	activating transcription factor 1	ATF1	1642.15	-0.024252	0.195832	-0.12384	0.901442	0.965008
ENSMUSG00000027104	Atf2	protein_coding	2	activating transcription factor 2	ATF2	1937.06	0.0430253	0.189317	0.227266	0.820217	0.934073
ENSMUSG00000026628	Atf3	protein_coding	1	activating transcription factor 3	ATF3	1916.85	-1.16584	0.244455	-4.76902	1.85122e-06	4.83354e-05
ENSMUSG00000042406	Atf4	protein_coding	15	activating transcription factor 4	ATF4	9218.84	-0.504354	0.184094	-2.73965	0.00615043	0.0396026
ENSMUSG00000038539	Atf5	protein_coding	7	activating transcription factor 5	ATF5	1543.62	-0.425998	0.193748	-2.19872	0.0278976	0.124855
ENSMUSG00000026663	Atf6	protein_coding	1	activating transcription factor 6	ATF6	3136.86	-0.654043	0.18694	-3.49865	0.000467622	0.00507699
ENSMUSG00000015461	Atf6b	protein_coding	17	activating transcription factor 6 beta	ATF6B	1935.66	0.24007	0.19211	1.24963	0.211434	0.476986
ENSMUSG00000099083	Atf7	protein_coding	15	activating transcription factor 7	ATF7	1083.39	-0.204735	0.210383	-0.973163	0.330472	0.617716
ENSMUSG00000030213	Atf7ip	protein_coding	6	activating transcription factor 7 interacting protein	ATF7IP	1075.67	0.188638	0.199344	0.94628	0.344006	0.631214
ENSMUSG00000039200	Atf7ip2	protein_coding	16	activating transcription factor 7 interacting protein 2	ATF7IP2	33.0416	1.26323	0.435802	2.88787	0.00387859	0.0278174
ENSMUSG00000021619	Atg10	protein_coding	13	autophagy related 10	ATG10	135.139	-0.304536	0.323003	-0.942978	0.345692	0.633036
ENSMUSG00000037204	Atg101	protein_coding	15	autophagy related 101	ATG101	1616.3	-0.355557	0.210899	-1.68591	0.0918134	0.285261
ENSMUSG00000032905	Atg12	protein_coding	18	autophagy related 12	ATG12	1565.05	-0.612295	0.210474	-2.90912	0.00362443	0.0262591
ENSMUSG00000027244	Atg13	protein_coding	2	autophagy related 13	ATG13	1736.69	-0.481722	0.202427	-2.37975	0.0173246	0.0875949
ENSMUSG00000037526	Atg14	protein_coding	14	autophagy related 14	ATG14	563.92	-0.363866	0.269084	-1.35231	0.176275	0.428352
ENSMUSG00000026289	Atg16l1	protein_coding	1	autophagy related 16-like 1 (S. cerevisiae)	ATG16L1	1156.76	-0.238909	0.20075	-1.19009	0.234011	0.506078
ENSMUSG00000047767	Atg16l2	protein_coding	7	autophagy related 16-like 2 (S. cerevisiae)	ATG16L2	157.291	0.551688	0.295623	1.86519	0.0621548	0.219212
ENSMUSG00000024773	Atg2a	protein_coding	19	autophagy related 2A	ATG2A	1895.51	-0.692193	0.208625	-3.31785	0.000907119	0.00879547
ENSMUSG00000041341	Atg2b	protein_coding	12	autophagy related 2B	ATG2B	1304.52	0.599232	0.200931	2.98205	0.00286322	0.0220346
ENSMUSG00000022663	Atg3	protein_coding	16	autophagy related 3	ATG3	1447.18	0.0255943	0.193095	0.132549	0.89455	0.963386
ENSMUSG00000079418	Atg4a	protein_coding	X	autophagy related 4A, cysteine peptidase	ATG4A	300.355	0.286752	0.250741	1.1435	0.252829	0.529624
ENSMUSG00000026280	Atg4b	protein_coding	1	autophagy related 4B, cysteine peptidase	ATG4B	1574.95	-0.186797	0.190503	-0.980552	0.326814	0.612868
ENSMUSG00000028550	Atg4c	protein_coding	4	autophagy related 4C, cysteine peptidase	ATG4C	310.779	-0.0636939	0.254055	-0.250714	0.802035	0.928434
ENSMUSG00000002820	Atg4d	protein_coding	9	autophagy related 4D, cysteine peptidase	ATG4D	1913.25	-0.17152	0.189443	-0.905392	0.365258	0.650749
ENSMUSG00000038160	Atg5	protein_coding	10	autophagy related 5	ATG5	1423.98	-0.240904	0.192343	-1.25247	0.210397	0.475851
ENSMUSG00000030314	Atg7	protein_coding	6	autophagy related 7	ATG7	721.132	-0.267272	0.213888	-1.24961	0.211441	0.476986
ENSMUSG00000033124	Atg9a	protein_coding	1	autophagy related 9A	ATG9A	924.6	-0.201221	0.213365	-0.943098	0.345631	0.633001
ENSMUSG00000038295	Atg9b	protein_coding	5	autophagy related 9B	ATG9B	2916.52	-0.495061	0.187527	-2.63994	0.00829202	0.0499625
ENSMUSG00000026192	Atic	protein_coding	1	5-aminoimidazole-4-carboxamide ribonucleotide formyltransferase/IMP cyclohydrolase	ATIC	4973.87	0.513765	0.222203	2.31211	0.0207715	0.10044
ENSMUSG00000021066	Atl1	protein_coding	12	atlastin GTPase 1	ATL1	63.6823	-0.0202404	0.37265	-0.0543215	0.956679	0.984646
ENSMUSG00000059811	Atl2	protein_coding	17	atlastin GTPase 2	ATL2	1776.78	-0.0459174	0.188713	-0.243318	0.807759	0.930531
ENSMUSG00000024759	Atl3	protein_coding	19	atlastin GTPase 3	ATL3	3100.44	0.0365123	0.185482	0.196852	0.843943	0.943524
ENSMUSG00000034218	Atm	protein_coding	9	ataxia telangiectasia mutated	ATM	1016.75	0.621175	0.279289	2.22391	0.0261544	0.118971
ENSMUSG00000047388	Atmin	protein_coding	8	ATM interactor	ATMIN	1269.37	0.156176	0.199366	0.783357	0.433417	0.709216
ENSMUSG00000004263	Atn1	protein_coding	6	atrophin 1	ATN1	276.638	0.0311582	0.263	0.118476	0.90569	0.967376
ENSMUSG00000037621	Atoh8	protein_coding	6	atonal bHLH transcription factor 8	ATOH8	571.302	-0.351081	0.447058	-0.787153	0.431192	0.707277
ENSMUSG00000018585	Atox1	protein_coding	11	antioxidant 1 copper chaperone	ATOX1	1579.69	-0.155205	0.197942	-0.784095	0.432984	0.709054
ENSMUSG00000025324	Atp10a	protein_coding	7	ATPase, class V, type 10A	ATP10A	840.701	0.590014	0.247245	2.38608	0.017029	0.0863925
ENSMUSG00000055415	Atp10b	protein_coding	11	ATPase, class V, type 10B	ATP10B	2789.48	-0.202213	0.20465	-0.988097	0.323105	0.60889
ENSMUSG00000046808	Atp10d	polymorphic_pseudogene	5	ATPase, class V, type 10D	ATP10D	89.9247	1.80332	0.39262	4.56205	5.06563e-06	0.000115705
ENSMUSG00000031441	Atp11a	protein_coding	8	ATPase, class VI, type 11A	ATP11A	2696.62	-0.657047	0.185643	-3.53927	0.000401235	0.00446975
ENSMUSG00000037400	Atp11b	protein_coding	3	ATPase, class VI, type 11B	ATP11B	4011.11	-0.194789	0.194315	-1.00244	0.316132	0.601684
ENSMUSG00000062949	Atp11c	protein_coding	X	ATPase, class VI, type 11C	ATP11C	674.103	0.361269	0.220692	1.63687	0.101658	0.305832
ENSMUSG00000031862	Atp13a1	protein_coding	8	ATPase type 13A1	ATP13A1	2749.14	0.273256	0.184985	1.47716	0.139632	0.371887
ENSMUSG00000036622	Atp13a2	protein_coding	4	ATPase type 13A2	ATP13A2	999.394	0.252104	0.22034	1.14415	0.252562	0.529361
ENSMUSG00000022533	Atp13a3	protein_coding	16	ATPase type 13A3	ATP13A3	6067.01	-0.251765	0.183637	-1.37099	0.170379	0.420278
ENSMUSG00000038094	Atp13a4	protein_coding	16	ATPase type 13A4	ATP13A4	46.0317	2.86641	0.425457	5.92001	3.21927e-09	1.76257e-07
ENSMUSG00000033161	Atp1a1	protein_coding	3	ATPase, Na+/K+ transporting, alpha 1 polypeptide	ATP1A1	56086.1	-0.161922	0.189532	-0.854326	0.392924	0.673603
ENSMUSG00000007097	Atp1a2	protein_coding	1	ATPase, Na+/K+ transporting, alpha 2 polypeptide	ATP1A2	70.4816	0.446304	0.362355	1.23087	0.218372	0.486243
ENSMUSG00000040907	Atp1a3	protein_coding	7	ATPase, Na+/K+ transporting, alpha 3 polypeptide	ATP1A3	4.02078	-0.373197	0.367224	-1.05719	0.290424
ENSMUSG00000007107	Atp1a4	protein_coding	1	ATPase, Na+/K+ transporting, alpha 4 polypeptide	ATP1A4	4.78794	0.0873577	0.371094	0.236885	0.812746
ENSMUSG00000026576	Atp1b1	protein_coding	1	ATPase, Na+/K+ transporting, beta 1 polypeptide	ATP1B1	14691.4	0.0232832	0.199352	0.116796	0.907022	0.968278
ENSMUSG00000032412	Atp1b3	protein_coding	9	ATPase, Na+/K+ transporting, beta 3 polypeptide	ATP1B3	4221.05	0.0738031	0.195222	0.378046	0.705396	0.884414
ENSMUSG00000025436	Atp23	protein_coding	10	ATP23 metallopeptidase and ATP synthase assembly factor homolog	ATP23	134.635	0.122333	0.314162	0.38933	0.697032	0.879366
ENSMUSG00000030730	Atp2a1	protein_coding	7	ATPase, Ca++ transporting, cardiac muscle, fast twitch 1	ATP2A1	12.6604	-0.388931	0.442786	-0.879891	0.378918	0.663506
ENSMUSG00000029467	Atp2a2	protein_coding	5	ATPase, Ca++ transporting, cardiac muscle, slow twitch 2	ATP2A2	21826.9	0.0985648	0.195462	0.504267	0.614073	0.832079
ENSMUSG00000020788	Atp2a3	protein_coding	11	ATPase, Ca++ transporting, ubiquitous	ATP2A3	273.526	-0.41109	0.275252	-1.49358	0.135286	0.364251
ENSMUSG00000019943	Atp2b1	protein_coding	10	ATPase, Ca++ transporting, plasma membrane 1	ATP2B1	6936.61	-0.468848	0.178712	-2.62349	0.00870341	0.0520223
ENSMUSG00000026463	Atp2b4	protein_coding	1	ATPase, Ca++ transporting, plasma membrane 4	ATP2B4	16.4825	1.08242	0.446429	2.44614	0.0144395	0.0770159
ENSMUSG00000032570	Atp2c1	protein_coding	9	ATPase, Ca++-sequestering	ATP2C1	2563.2	0.284426	0.183827	1.54724	0.121806	0.34139
ENSMUSG00000034112	Atp2c2	protein_coding	8	ATPase, Ca++ transporting, type 2C, member 2	ATP2C2	2140.19	-0.931134	0.231336	-4.02497	5.69814e-05	0.00088068
ENSMUSG00000005553	Atp4a	protein_coding	7	ATPase, H+/K+ exchanging, gastric, alpha polypeptide	ATP4A	9.07555	1.15713	0.41194	3.39021	0.000698382	0.00707892
ENSMUSG00000025428	Atp5a1	protein_coding	18	ATP synthase, H+ transporting, mitochondrial F1 complex, alpha subunit 1	ATP5F1A	28186.9	0.180961	0.191391	0.945505	0.344401	0.631599
ENSMUSG00000025393	Atp5b	protein_coding	10	ATP synthase, H+ transporting mitochondrial F1 complex, beta subunit	ATP5F1B	38173.4	0.327358	0.1878	1.74312	0.081312	0.264851
ENSMUSG00000025781	Atp5c1	protein_coding	2	ATP synthase, H+ transporting, mitochondrial F1 complex, gamma polypeptide 1	ATP5F1C	5569.59	0.0524037	0.181478	0.288761	0.772764	0.915531
ENSMUSG00000003072	Atp5d	protein_coding	10	ATP synthase, H+ transporting, mitochondrial F1 complex, delta subunit	ATP5F1D	6025.44	-0.203894	0.196592	-1.03714	0.29967	0.582728
ENSMUSG00000016252	Atp5e	protein_coding	2	ATP synthase, H+ transporting, mitochondrial F1 complex, epsilon subunit	ATP5F1E	1755.5	-0.00401275	0.23346	-0.0171866	0.986288	0.995671
ENSMUSG00000006057	Atp5g1	protein_coding	11	ATP synthase, H+ transporting, mitochondrial F0 complex, subunit C1 (subunit 9)	ATP5MC1	2508.9	0.616836	0.206474	2.98736	0.00281402	0.0217687
ENSMUSG00000062683	Atp5g2	protein_coding	15	ATP synthase, H+ transporting, mitochondrial F0 complex, subunit C2 (subunit 9)	ATP5MC2	2844.67	0.0253438	0.189057	0.134055	0.893359	0.962459
ENSMUSG00000018770	Atp5g3	protein_coding	2	ATP synthase, H+ transporting, mitochondrial F0 complex, subunit C3 (subunit 9)	ATP5MC3	6868.44	0.325797	0.21579	1.50978	0.131099	0.356549
ENSMUSG00000034566	Atp5h	protein_coding	11	ATP synthase, H+ transporting, mitochondrial F0 complex, subunit D	ATP5PD	3817.81	0.0761053	0.200286	0.379983	0.703958	0.883402
ENSMUSG00000022890	Atp5j	protein_coding	16	ATP synthase, H+ transporting, mitochondrial F0 complex, subunit F	ATP5PF	3561.36	-0.023962	0.18501	-0.129517	0.896948	0.964146
ENSMUSG00000038690	Atp5j2	protein_coding	5	ATP synthase, H+ transporting, mitochondrial F0 complex, subunit F2	ATP5MF	3528.86	0.0386777	0.183858	0.210368	0.833381	0.940145
ENSMUSG00000050856	Atp5k	protein_coding	5	ATP synthase, H+ transporting, mitochondrial F1F0 complex, subunit E	ATP5ME	987.69	0.190287	0.218392	0.871289	0.383597	0.666704
ENSMUSG00000038717	Atp5l	protein_coding	9	ATP synthase, H+ transporting, mitochondrial F0 complex, subunit G	ATP5MG	2425.52	-0.0585299	0.206496	-0.283441	0.776839	0.917484
ENSMUSG00000072460	Atp5l-ps1	processed_pseudogene	7	ATP synthase, H+ transporting, mitochondrial F0 complex, subunit G, pseudogene 1		5.31027	0.182597	0.393942	0.466647	0.640753	0.849022
ENSMUSG00000084168	Atp5l2-ps	processed_pseudogene	11	ATP synthase, H+ transporting, mitochondrial FO complex, subunit G2, pseudogene		3.82375	-0.113921	0.329066	-0.348712	0.727306
ENSMUSG00000071528	Atp5md	protein_coding	19	ATP synthase membrane subunit DAPIT	ATP5MK	1661.26	-0.0624785	0.218426	-0.286036	0.77485	0.916657
ENSMUSG00000021290	Atp5mpl	protein_coding	12	ATP synthase membrane subunit 6.8PL	ATP5MJ	1205.26	0.708583	0.220621	3.21143	0.00132078	0.0118538
ENSMUSG00000022956	Atp5o	protein_coding	16	ATP synthase, H+ transporting, mitochondrial F1 complex, O subunit	ATP5PO	4334.61	0.205596	0.188783	1.08906	0.276129	0.557512
ENSMUSG00000000563	Atp5pb	protein_coding	3	ATP synthase peripheral stalk-membrane subunit b	ATP5PB	7561.15	0.0419053	0.183953	0.227805	0.819797	0.933837
ENSMUSG00000044751	Atp5pb-ps	processed_pseudogene	11	ATP synthase peripheral stalk-membrane subunit b, pseudogene		14.1903	0.271091	0.44605	0.607716	0.543376	0.785806
ENSMUSG00000019087	Atp6ap1	protein_coding	X	ATPase, H+ transporting, lysosomal accessory protein 1	ATP6AP1	4312.42	-0.0558241	0.181266	-0.307966	0.758108	0.910363
ENSMUSG00000031007	Atp6ap2	protein_coding	X	ATPase, H+ transporting, lysosomal accessory protein 2	ATP6AP2	1576.28	-0.297113	0.190138	-1.56262	0.118142	0.335075
ENSMUSG00000019302	Atp6v0a1	protein_coding	11	ATPase, H+ transporting, lysosomal V0 subunit A1	ATP6V0A1	5333.97	-0.450509	0.190686	-2.36258	0.0181484	0.0908414
ENSMUSG00000038023	Atp6v0a2	protein_coding	5	ATPase, H+ transporting, lysosomal V0 subunit A2	ATP6V0A2	2407.01	-0.150895	0.195361	-0.772391	0.439883	0.714714
ENSMUSG00000038600	Atp6v0a4	protein_coding	6	ATPase, H+ transporting, lysosomal V0 subunit A4	ATP6V0A4	240.081	2.0099	0.312684	6.40212	1.53238e-10	1.10221e-08
ENSMUSG00000033379	Atp6v0b	protein_coding	4	ATPase, H+ transporting, lysosomal V0 subunit B	ATP6V0B	3556.69	-0.465563	0.189089	-2.46214	0.0138111	0.0744607
ENSMUSG00000024121	Atp6v0c	protein_coding	17	ATPase, H+ transporting, lysosomal V0 subunit C	ATP6V0C	2219.14	-0.474927	0.206188	-2.30336	0.0212589	0.102111
ENSMUSG00000080242	Atp6v0c-ps2	processed_pseudogene	6	ATPase, H+ transporting, lysosomal V0 subunit C, pseudogene 2		1439.2	-0.44018	0.208302	-2.11319	0.0345842	0.146121
ENSMUSG00000013160	Atp6v0d1	protein_coding	8	ATPase, H+ transporting, lysosomal V0 subunit D1	ATP6V0D1	2082.95	-0.389466	0.209138	-1.86226	0.0625666	0.220146
ENSMUSG00000015575	Atp6v0e	protein_coding	17	ATPase, H+ transporting, lysosomal V0 subunit E	ATP6V0E1	2297.09	-0.392138	0.200618	-1.95467	0.0506226	0.19048
ENSMUSG00000052459	Atp6v1a	protein_coding	16	ATPase, H+ transporting, lysosomal V1 subunit A	ATP6V1A	4145.79	0.0235539	0.179609	0.131141	0.895664	0.963989
ENSMUSG00000006269	Atp6v1b1	protein_coding	6	ATPase, H+ transporting, lysosomal V1 subunit B1	ATP6V1B1	595.747	4.70296	0.261005	17.2616	9.15395e-67	3.4238e-63
ENSMUSG00000006273	Atp6v1b2	protein_coding	8	ATPase, H+ transporting, lysosomal V1 subunit B2	ATP6V1B2	3813.82	0.0115529	0.184062	0.0627676	0.949952	0.98205
ENSMUSG00000022295	Atp6v1c1	protein_coding	15	ATPase, H+ transporting, lysosomal V1 subunit C1	ATP6V1C1	1999.5	0.000558713	0.1886	0.0029635	0.997635	0.999315
ENSMUSG00000020566	Atp6v1c2	protein_coding	12	ATPase, H+ transporting, lysosomal V1 subunit C2	ATP6V1C2	24.5367	1.33834	0.443242	3.00947	0.00261704	0.0205854
ENSMUSG00000021114	Atp6v1d	protein_coding	12	ATPase, H+ transporting, lysosomal V1 subunit D	ATP6V1D	2118.22	-0.0146806	0.186439	-0.0787409	0.937239	0.977878
ENSMUSG00000019210	Atp6v1e1	protein_coding	6	ATPase, H+ transporting, lysosomal V1 subunit E1	ATP6V1E1	3135.12	-0.238126	0.189775	-1.25479	0.209556	0.474881
ENSMUSG00000004285	Atp6v1f	protein_coding	6	ATPase, H+ transporting, lysosomal V1 subunit F	ATP6V1F	2508.67	-0.244542	0.187563	-1.30379	0.192305	0.451297
ENSMUSG00000039105	Atp6v1g1	protein_coding	4	ATPase, H+ transporting, lysosomal V1 subunit G1	ATP6V1G1	3532.37	-0.30663	0.19065	-1.60835	0.10776	0.317173
ENSMUSG00000024403	Atp6v1g2	protein_coding	17	ATPase, H+ transporting, lysosomal V1 subunit G2	ATP6V1G2	55.9992	0.273992	0.384581	0.71235	0.476248	0.740266
ENSMUSG00000033793	Atp6v1h	protein_coding	1	ATPase, H+ transporting, lysosomal V1 subunit H	ATP6V1H	2036.78	0.166891	0.193985	0.86032	0.389613	0.671079
ENSMUSG00000033792	Atp7a	protein_coding	X	ATPase, Cu++ transporting, alpha polypeptide	ATP7A	787.147	0.140356	0.231615	0.605979	0.544528	0.786664
ENSMUSG00000006567	Atp7b	protein_coding	8	ATPase, Cu++ transporting, beta polypeptide	ATP7B	229.547	-0.376538	0.327646	-1.14939	0.250396	0.526356
ENSMUSG00000037685	Atp8a1	protein_coding	5	ATPase, aminophospholipid transporter (APLT), class I, type 8A, member 1	ATP8A1	1414.56	-0.317665	0.230005	-1.38115	0.167233	0.415473
ENSMUSG00000021983	Atp8a2	protein_coding	14	ATPase, aminophospholipid transporter-like, class I, type 8A, member 2	ATP8A2	12.0776	-0.869011	0.440951	-2.00798	0.0446458	0.174809
ENSMUSG00000039529	Atp8b1	protein_coding	18	ATPase, class I, type 8B, member 1	ATP8B1	3083.78	-0.939145	0.191609	-4.90124	9.52328e-07	2.69334e-05
ENSMUSG00000060671	Atp8b2	protein_coding	3	ATPase, class I, type 8B, member 2	ATP8B2	159.993	0.164364	0.316308	0.51964	0.603315	0.82529
ENSMUSG00000027546	Atp9a	protein_coding	2	ATPase, class II, type 9A	ATP9A	6786.31	-0.134784	0.192019	-0.701932	0.482722	0.744589
ENSMUSG00000024566	Atp9b	protein_coding	18	ATPase, class II, type 9B	ATP9B	1602.92	0.16766	0.189782	0.883427	0.377005	0.661861
ENSMUSG00000028710	Atpaf1	protein_coding	4	ATP synthase mitochondrial F1 complex assembly factor 1	ATPAF1	380.082	0.413581	0.239528	1.72639	0.0842768	0.270465
ENSMUSG00000042709	Atpaf2	protein_coding	11	ATP synthase mitochondrial F1 complex assembly factor 2	ATPAF2	860.262	0.299976	0.212413	1.41216	0.157902	0.40231
ENSMUSG00000054428	Atpif1	protein_coding	4	ATPase inhibitory factor 1	ATP5IF1	3581.81	-0.178262	0.19228	-0.927094	0.353878	0.640173
ENSMUSG00000039065	Atpsckmt	protein_coding	15	ATP synthase C subunit lysine N-methyltransferase	ATPSCKMT	443.067	0.39281	0.23437	1.67582	0.0937728	0.289086
ENSMUSG00000032409	Atr	protein_coding	9	ataxia telangiectasia and Rad3 related	ATR	1186.65	0.628345	0.252661	2.48669	0.0128937	0.0707639
ENSMUSG00000013622	Atraid	protein_coding	5	all-trans retinoic acid induced differentiation factor	ATRAID	840.287	0.113411	0.230921	0.49113	0.623335	0.837856
ENSMUSG00000025646	Atrip	protein_coding	9	ATR interacting protein	ATRIP	401.028	0.273404	0.248225	1.10135	0.270746	0.551612
ENSMUSG00000027312	Atrn	protein_coding	2	attractin	ATRN	1876.35	-0.398769	0.191701	-2.08016	0.0375109	0.154728
ENSMUSG00000054843	Atrnl1	protein_coding	19	attractin like 1	ATRNL1	2157.66	0.0162528	0.192779	0.084309	0.932811	0.976412
ENSMUSG00000031229	Atrx	protein_coding	X	ATRX, chromatin remodeler	ATRX	4054.61	0.371106	0.236913	1.56641	0.117253	0.333566
ENSMUSG00000046876	Atxn1	protein_coding	13	ataxin 1	ATXN1	398.76	-0.512403	0.289133	-1.77231	0.0763432	0.253872
ENSMUSG00000016541	Atxn10	protein_coding	15	ataxin 10	ATXN10	4700.34	-0.450605	0.18728	-2.40606	0.0161258	0.0832213
ENSMUSG00000069895	Atxn1l	protein_coding	8	ataxin 1-like	ATXN1L	1610.82	0.0412968	0.20825	0.198306	0.842806	0.943098
ENSMUSG00000042605	Atxn2	protein_coding	5	ataxin 2	ATXN2	1894.81	-0.510045	0.207547	-2.45751	0.0139905	0.0752377
ENSMUSG00000032637	Atxn2l	protein_coding	7	ataxin 2-like	ATXN2L	5850.72	-0.520407	0.202783	-2.56633	0.0102782	0.0592572
ENSMUSG00000021189	Atxn3	protein_coding	12	ataxin 3	ATXN3	728.784	0.140136	0.215374	0.650653	0.515271	0.767064
ENSMUSG00000021738	Atxn7	protein_coding	14	ataxin 7	ATXN7	718.157	0.0684804	0.212269	0.322608	0.746992	0.904245
ENSMUSG00000020564	Atxn7l1	protein_coding	12	ataxin 7-like 1	ATXN7L1	402.669	0.129835	0.236706	0.548489	0.583356	0.812852
ENSMUSG00000048997	Atxn7l2	protein_coding	3	ataxin 7-like 2	ATXN7L2	178.675	0.75337	0.294013	2.56067	0.0104472	0.0600924
ENSMUSG00000059995	Atxn7l3	protein_coding	11	ataxin 7-like 3	ATXN7L3	2459.82	-0.0482693	0.190132	-0.253872	0.799594	0.927349
ENSMUSG00000074748	Atxn7l3b	protein_coding	10	ataxin 7-like 3B	ATXN7L3B	3754.17	0.0381838	0.182887	0.208785	0.834616	0.940822
ENSMUSG00000054753	AU018091	protein_coding	7	expressed sequence AU018091		42.8016	2.68845	0.436643	5.47402	4.39937e-08	1.85405e-06
ENSMUSG00000051669	AU021092	protein_coding	16	expressed sequence AU021092	C16orf89	1233.06	1.15636	0.232061	4.98197	6.29387e-07	1.87967e-05
ENSMUSG00000078584	AU022252	protein_coding	4	expressed sequence AU022252	C1orf50	579.086	0.0701938	0.220033	0.319017	0.749714	0.905545
ENSMUSG00000097209	AU022754	lncRNA	15	expressed sequence AU022754		93.5181	0.574191	0.340073	1.68693	0.0916175	0.285014
ENSMUSG00000028830	AU040320	protein_coding	4	expressed sequence AU040320	KIAA0319L	1977.74	-0.164286	0.216873	-0.75753	0.448733	0.720795
ENSMUSG00000078435	AU041133	protein_coding	10	expressed sequence AU041133		70.4895	0.916327	0.367039	2.49071	0.0127487	0.0702002
ENSMUSG00000021460	Auh	protein_coding	13	AU RNA binding protein/enoyl-coenzyme A hydratase	AUH	883.202	-0.143902	0.230113	-0.625369	0.531729	0.778066
ENSMUSG00000078521	Aunip	protein_coding	4	aurora kinase A and ninein interacting protein	AUNIP	266.79	1.16153	0.277902	4.17471	2.98368e-05	0.000522091
ENSMUSG00000068328	Aup1	protein_coding	6	ancient ubiquitous protein 1	AUP1	3675.87	-0.116796	0.184739	-0.632222	0.527242	0.775172
ENSMUSG00000027496	Aurka	protein_coding	2	aurora kinase A	AURKA	1769.3	1.19583	0.22374	5.3438	9.10186e-08	3.51888e-06
ENSMUSG00000065990	Aurkaip1	protein_coding	4	aurora kinase A interacting protein 1	AURKAIP1	1742.99	-0.0615093	0.192052	-0.320273	0.748761	0.904813
ENSMUSG00000020897	Aurkb	protein_coding	11	aurora kinase B	AURKB	1536.41	0.978642	0.212658	4.60128	4.19911e-06	9.87781e-05
ENSMUSG00000029673	Auts2	protein_coding	5	autism susceptibility candidate 2	AUTS2	478.917	-0.815742	0.302678	-2.69524	0.00703382	0.0439276
ENSMUSG00000087519	AV039307	lncRNA	2	expressed sequence AV039307		6.08246	-0.0314796	0.401577	-0.0782648	0.937617	0.977943
ENSMUSG00000087377	AV099323	lncRNA	2	expressed sequence AV099323		15.1	0.240029	0.44557	0.538433	0.590278	0.816972
ENSMUSG00000108461	AV356131	lncRNA	7	expressed sequence AV356131		88.8528	-1.04608	0.340994	-3.06421	0.00218245	0.0177551
ENSMUSG00000003604	Aven	protein_coding	2	apoptosis, caspase activation inhibitor	AVEN	587.609	0.778248	0.255963	3.03968	0.00236833	0.0189784
ENSMUSG00000025432	Avil	protein_coding	10	advillin	AVIL	670.648	-2.40003	0.283298	-8.46134	2.64331e-17	4.54558e-15
ENSMUSG00000029787	Avl9	protein_coding	6	AVL9 cell migration associated	AVL9	1948.84	-0.376178	0.203406	-1.84941	0.0643985	0.22483
ENSMUSG00000018821	Avpi1	protein_coding	19	arginine vasopressin-induced 1	AVPI1	1953.61	-0.476728	0.21936	-2.17325	0.0297614	0.131113
ENSMUSG00000031390	Avpr2	protein_coding	X	arginine vasopressin receptor 2	AVPR2	4.85814	-0.494883	0.382091	-1.35793	0.174485
ENSMUSG00000078349	AW011738	lncRNA	4	expressed sequence AW011738		11.9451	-0.0651372	0.443476	-0.146892	0.883217	0.958341
ENSMUSG00000110419	AW046200	lncRNA	8	expressed sequence AW046200		7.20682	0.0392108	0.41812	0.0938858	0.9252	0.973275
ENSMUSG00000075010	AW112010	lncRNA	19	expressed sequence AW112010		379.324	-1.98961	0.274897	-7.22681	4.9447e-13	5.36071e-11
ENSMUSG00000074166	AW146154	protein_coding	7	expressed sequence AW146154		219.739	0.419154	0.279841	1.49745	0.134277	0.36262
ENSMUSG00000039182	AW209491	protein_coding	13	expressed sequence AW209491	C7orf25	716.206	-0.00190335	0.212021	-0.008976	0.992838	0.997371
ENSMUSG00000041935	AW549877	protein_coding	15	expressed sequence AW549877	C5orf51	1300.88	-0.336823	0.220249	-1.52929	0.126193	0.349366
ENSMUSG00000033632	AW554918	protein_coding	18	expressed sequence AW554918	KIAA1328	229.461	0.755697	0.288076	2.62164	0.00875073	0.0522425
ENSMUSG00000031220	Awat2	protein_coding	X	acyl-CoA wax alcohol acyltransferase 2	AWAT2	15.4537	0.25685	0.446951	0.574758	0.565455	0.802483
ENSMUSG00000026601	Axdnd1	protein_coding	1	axonemal dynein light chain domain containing 1	AXDND1	15.5959	0.140631	0.446534	0.315373	0.752479	0.907505
ENSMUSG00000024182	Axin1	protein_coding	17	axin 1	AXIN1	2497.75	-0.141107	0.191711	-0.736046	0.461703	0.730029
ENSMUSG00000000142	Axin2	protein_coding	11	axin 2	AXIN2	1208.79	0.339567	0.444732	0.764596	0.444512	0.717043
ENSMUSG00000002602	Axl	protein_coding	7	AXL receptor tyrosine kinase	AXL	3.11052	0.193827	0.323772	0.619985	0.535268
ENSMUSG00000066158	AY512931	lncRNA	8	cDNA sequence AY512931		8.24653	-0.301491	0.422757	-0.717739	0.472918	0.738013
ENSMUSG00000037053	Azgp1	protein_coding	5	alpha-2-glycoprotein 1, zinc	AZGP1	3.96064	0.603233	0.344594	2.30268	0.021297
ENSMUSG00000039285	Azi2	protein_coding	9	5-azacytidine induced gene 2	AZI2	1618.36	-0.129494	0.190849	-0.678522	0.497441	0.75433
ENSMUSG00000037458	Azin1	protein_coding	15	antizyme inhibitor 1	AZIN1	2888.45	0.218263	0.186655	1.16933	0.24227	0.51662
ENSMUSG00000028789	Azin2	protein_coding	4	antizyme inhibitor 2	AZIN2	193.16	0.682795	0.335919	2.03208	0.0421457	0.167519
ENSMUSG00000078537	B020031M17Rik	protein_coding	13	RIKEN cDNA B020031M17 gene		2.89853	0.278969	0.320532	0.926975	0.353939
ENSMUSG00000108042	B130021K23Rik	TEC	6	RIKEN cDNA B130021K23 gene		2.07533	0.0518783	0.278336	0.18702	0.851645
ENSMUSG00000100005	B130024G19Rik	lncRNA	7	RIKEN cDNA B130024G19 gene		35.5215	1.1145	0.425859	2.60664	0.00914346	0.0540479
ENSMUSG00000093606	B130034C11Rik	lncRNA	16	RIKEN cDNA B130034C11 gene		35.7715	0.304025	0.426884	0.712445	0.476189	0.740266
ENSMUSG00000086502	B130055M24Rik	lncRNA	7	RIKEN cDNA B130055M24 gene		55.862	0.46435	0.396207	1.17078	0.241686	0.515963
ENSMUSG00000086003	B230206L02Rik	lncRNA	11	RIKEN cDNA B230206L02 gene		21.8824	-0.277312	0.444107	-0.624991	0.531977	0.778225
ENSMUSG00000097378	B230208H11Rik	lncRNA	10	RIKEN cDNA B230208H11 gene		84.7295	0.678662	0.354475	1.91216	0.055856	0.203671
ENSMUSG00000089706	B230216N24Rik	lncRNA	1	RIKEN cDNA B230216N24 gene		8.98436	-0.440419	0.429701	-1.03635	0.30004	0.582974
ENSMUSG00000097785	B230217O12Rik	lncRNA	19	RIKEN cDNA B230217O12 gene		18.1556	0.114233	0.446823	0.255614	0.798249	0.926727
ENSMUSG00000045767	B230219D22Rik	protein_coding	13	RIKEN cDNA B230219D22 gene	C5orf24	3745.17	-0.103296	0.190123	-0.543311	0.586916	0.814774
ENSMUSG00000106547	B230303O12Rik	lncRNA	5	RIKEN cDNA B230303O12 gene		3.22399	-0.319047	0.342193	-0.981794	0.326201
ENSMUSG00000080717	B230307C23Rik	protein_coding	16	RIKEN cDNA B230307C23 gene		90.47	0.241468	0.338952	0.712199	0.476341	0.740266
ENSMUSG00000084843	B230312C02Rik	lncRNA	2	RIKEN cDNA B230312C02 gene		3.12658	-0.504413	0.318946	-2.15439	0.0312094
ENSMUSG00000045746	B230317F23Rik	lncRNA	8	RIKEN cDNA B230317F23 gene		5.02778	0.229643	0.37997	0.610485	0.54154	0.784845
ENSMUSG00000097509	B230322F03Rik	lncRNA	7	RIKEN cDNA B230322F03 gene		12.2971	-0.14272	0.443892	-0.32167	0.747703	0.904245
ENSMUSG00000097119	B230354K17Rik	lncRNA	17	RIKEN cDNA B230354K17 gene		588.587	0.13233	0.224605	0.589149	0.555761	0.795635
ENSMUSG00000086350	B230369F24Rik	lncRNA	1	RIKEN cDNA B230369F24 gene		14.1465	0.26663	0.444971	0.599153	0.549071	0.790707
ENSMUSG00000104195	B230377A18Rik	TEC	5	RIKEN cDNA B230377A18 gene		20.4711	0.301536	0.444385	0.67834	0.497556	0.754346
ENSMUSG00000060802	B2m	protein_coding	2	beta-2 microglobulin	B2M	3430.58	-0.422533	0.21017	-2.01044	0.0443842	0.173921
ENSMUSG00000048406	B330016D10Rik	pseudogene	4	RIKEN cDNA B330016D10 gene		109.663	-1.12573	0.339013	-3.3171	0.00090957	0.00881352
ENSMUSG00000039242	B3galnt2	protein_coding	13	UDP-GalNAc:betaGlcNAc beta 1,3-galactosaminyltransferase, polypeptide 2	B3GALNT2	1163.13	0.0500815	0.211109	0.237229	0.812479	0.931742
ENSMUSG00000067370	B3galt4	protein_coding	17	UDP-Gal:betaGlcNAc beta 1,3-galactosyltransferase, polypeptide 4	B3GALT4	60.5125	-1.32631	0.390225	-3.39064	0.000697293	0.00707267
ENSMUSG00000074892	B3galt5	protein_coding	16	UDP-Gal:betaGlcNAc beta 1,3-galactosyltransferase, polypeptide 5	B3GALT5	8.72158	0.0725786	0.428064	0.169572	0.865347	0.951595
ENSMUSG00000050796	B3galt6	protein_coding	4	UDP-Gal:betaGal beta 1,3-galactosyltransferase, polypeptide 6	B3GALT6	372.563	0.317829	0.24847	1.279	0.200895	0.463448
ENSMUSG00000107167	B3galt9	protein_coding	2	beta-1,3-galactosyltransferase 9		4.07944	0.0260052	0.345299	0.0751582	0.940089
ENSMUSG00000071649	B3gat3	protein_coding	19	beta-1,3-glucuronyltransferase 3 (glucuronosyltransferase I)	B3GAT3	1456.23	0.120043	0.192536	0.623481	0.532969	0.779219
ENSMUSG00000051950	B3glct	protein_coding	5	beta-3-glucosyltransferase	B3GLCT	426.297	0.316309	0.239692	1.31951	0.186997	0.44302
ENSMUSG00000051650	B3gnt2	protein_coding	11	UDP-GlcNAc:betaGal beta-1,3-N-acetylglucosaminyltransferase 2	B3GNT2	184.332	-0.283831	0.285591	-0.993834	0.320304	0.605747
ENSMUSG00000031803	B3gnt3	protein_coding	8	UDP-GlcNAc:betaGal beta-1,3-N-acetylglucosaminyltransferase 3	B3GNT3	6212.21	-0.411267	0.197043	-2.0872	0.0368704	0.152634
ENSMUSG00000074004	B3gnt6	protein_coding	7	UDP-GlcNAc:betaGal beta-1,3-N-acetylglucosaminyltransferase 6 (core 3 synthase)	B3GNT6	5.05267	0.154015	0.390208	0.396526	0.691717	0.87683
ENSMUSG00000079445	B3gnt7	protein_coding	1	UDP-GlcNAc:betaGal beta-1,3-N-acetylglucosaminyltransferase 7	B3GNT7	121.893	1.45914	0.318832	4.55759	5.17439e-06	0.000117472
ENSMUSG00000069920	B3gnt9	protein_coding	8	UDP-GlcNAc:betaGal beta-1,3-N-acetylglucosaminyltransferase 9	B3GNT9	32.203	-0.52852	0.427961	-1.236	0.216459	0.483481
ENSMUSG00000046605	B3gntl1	protein_coding	11	UDP-GlcNAc:betaGal beta-1,3-N-acetylglucosaminyltransferase-like 1	B3GNTL1	263.779	-0.116869	0.26579	-0.439694	0.660159	0.860858
ENSMUSG00000097411	B430218F22Rik	lncRNA	13	RIKEN cDNA B430218F22 gene		5.46242	-0.0489668	0.393531	-0.124442	0.900965	0.964947
ENSMUSG00000053706	B430305J03Rik	protein_coding	3	RIKEN cDNA B430305J03 gene		12.5454	-0.426535	0.440741	-0.972158	0.330972	0.617878
ENSMUSG00000006731	B4galnt1	protein_coding	10	beta-1,4-N-acetyl-galactosaminyl transferase 1	B4GALNT1	2491.35	-0.126937	0.192848	-0.658221	0.510396	0.764237
ENSMUSG00000041372	B4galnt3	protein_coding	6	beta-1,4-N-acetyl-galactosaminyl transferase 3	B4GALNT3	439.273	0.407193	0.240957	1.68975	0.0910759	0.283814
ENSMUSG00000055629	B4galnt4	protein_coding	7	beta-1,4-N-acetyl-galactosaminyl transferase 4	B4GALNT4	427.844	0.569089	0.232835	2.44367	0.0145389	0.0772706
ENSMUSG00000028413	B4galt1	protein_coding	4	UDP-Gal:betaGlcNAc beta 1,4- galactosyltransferase, polypeptide 1	B4GALT1	2498.01	-0.467946	0.23141	-2.02217	0.0431586	0.170593
ENSMUSG00000028541	B4galt2	protein_coding	4	UDP-Gal:betaGlcNAc beta 1,4- galactosyltransferase, polypeptide 2	B4GALT2	4.61149	-0.0874241	0.379604	-0.231084	0.81725
ENSMUSG00000052423	B4galt3	protein_coding	1	UDP-Gal:betaGlcNAc beta 1,4-galactosyltransferase, polypeptide 3	B4GALT3	1994.27	-0.0451557	0.18717	-0.241254	0.809358	0.930847
ENSMUSG00000017929	B4galt5	protein_coding	2	UDP-Gal:betaGlcNAc beta 1,4-galactosyltransferase, polypeptide 5	B4GALT5	602.82	-0.662797	0.233208	-2.84202	0.00448288	0.0310071
ENSMUSG00000056124	B4galt6	protein_coding	18	UDP-Gal:betaGlcNAc beta 1,4-galactosyltransferase, polypeptide 6	B4GALT6	4634.08	-0.308154	0.183588	-1.67851	0.0932476	0.288149
ENSMUSG00000021504	B4galt7	protein_coding	13	xylosylprotein beta1,4-galactosyltransferase, polypeptide 7 (galactosyltransferase I)	B4GALT7	724.964	-0.113155	0.215375	-0.525396	0.599308	0.82312
ENSMUSG00000047379	B4gat1	protein_coding	19	beta-1,4-glucuronyltransferase 1	B4GAT1	58.4351	-0.00811673	0.384531	-0.0211123	0.983156	0.994254
ENSMUSG00000052364	B630019K06Rik	protein_coding	X	RIKEN cDNA B630019K06 gene		29.9366	1.07813	0.431704	2.48909	0.0128071	0.0704955
ENSMUSG00000091993	B930036N10Rik	lncRNA	1	RIKEN cDNA B930036N10 gene		3.22661	0.347884	0.343032	1.07956	0.280337
ENSMUSG00000113361	B930059L03Rik	lncRNA	12	RIKEN cDNA B930059L03 gene		8.7452	0.481374	0.42274	1.15665	0.247414	0.523096
ENSMUSG00000092124	B930094E09Rik	protein_coding	18	RIKEN cDNA B930094E09 gene		4.90987	0.0273941	0.376102	0.0729222	0.941868	0.979242
ENSMUSG00000085133	B930095G15Rik	lncRNA	14	RIKEN cDNA B930095G15 gene		179.936	-0.875427	0.295432	-2.96212	0.00305527	0.0231677
ENSMUSG00000001039	B9d1	protein_coding	11	B9 protein domain 1	B9D1	365.857	0.25382	0.242058	1.04851	0.294406	0.576745
ENSMUSG00000063439	B9d2	protein_coding	7	B9 protein domain 2	B9D2	190.404	0.54536	0.281855	1.93411	0.0530995	0.196785
ENSMUSG00000022296	Baalc	protein_coding	15	brain and acute leukemia, cytoplasmic	BAALC	7.23645	-0.397737	0.416547	-0.964906	0.334592	0.621772
ENSMUSG00000031820	Babam1	protein_coding	8	BRISC and BRCA1 A complex member 1	BABAM1	2115.61	0.257528	0.192287	1.33927	0.180482	0.434638
ENSMUSG00000052139	Babam2	protein_coding	5	BRISC and BRCA1 A complex member 2	BABAM2	1540.37	-0.250319	0.213392	-1.17306	0.24077	0.514981
ENSMUSG00000032086	Bace1	protein_coding	9	beta-site APP cleaving enzyme 1	BACE1	3720.15	-0.0717946	0.191053	-0.375782	0.707079	0.884754
ENSMUSG00000040605	Bace2	protein_coding	16	beta-site APP-cleaving enzyme 2	BACE2	1618.19	-0.465214	0.234893	-1.98057	0.0476397	0.182566
ENSMUSG00000025612	Bach1	protein_coding	16	BTB and CNC homology 1, basic leucine zipper transcription factor 1	BACH1	1038.29	-0.239087	0.217331	-1.10012	0.27128	0.552344
ENSMUSG00000040270	Bach2	protein_coding	4	BTB and CNC homology, basic leucine zipper transcription factor 2	BACH2	12.5954	0.104115	0.437335	0.238516	0.811481	0.931488
ENSMUSG00000024959	Bad	protein_coding	19	BCL2-associated agonist of cell death	BAD	1596.26	0.330221	0.193559	1.70601	0.0880064	0.277793
ENSMUSG00000028416	Bag1	protein_coding	4	BCL2-associated athanogene 1	BAG1	7352.65	-0.28291	0.192877	-1.46679	0.142434	0.37637
ENSMUSG00000042215	Bag2	protein_coding	1	BCL2-associated athanogene 2	BAG2	1072.27	0.349979	0.203325	1.72121	0.0852132	0.272235
ENSMUSG00000030847	Bag3	protein_coding	7	BCL2-associated athanogene 3	BAG3	2587.87	-0.257193	0.215786	-1.1919	0.233301	0.505272
ENSMUSG00000037316	Bag4	protein_coding	8	BCL2-associated athanogene 4	BAG4	868.384	0.0216083	0.211832	0.102008	0.91875	0.971845
ENSMUSG00000049792	Bag5	protein_coding	12	BCL2-associated athanogene 5	BAG5	559.297	0.805735	0.229632	3.50786	0.000451723	0.00493661
ENSMUSG00000024392	Bag6	protein_coding	17	BCL2-associated athanogene 6	BAG6	6720.37	-0.113644	0.192051	-0.591741	0.554024	0.794627
ENSMUSG00000039741	Bahcc1	protein_coding	11	BAH domain and coiled-coil containing 1	BAHCC1	395.708	-0.997642	0.23374	-4.26712	1.9801e-05	0.000365731
ENSMUSG00000040007	Bahd1	protein_coding	2	bromo adjacent homology domain containing 1	BAHD1	1334.55	-0.290505	0.204075	-1.42353	0.154582	0.396671
ENSMUSG00000025372	Baiap2	protein_coding	11	brain-specific angiogenesis inhibitor 1-associated protein 2	BAIAP2	1992.03	0.050463	0.204269	0.247042	0.804876	0.929432
ENSMUSG00000038859	Baiap2l1	protein_coding	5	BAI1-associated protein 2-like 1	BAIAP2L1	2445.69	-0.969745	0.210587	-4.60486	4.12742e-06	9.72447e-05
ENSMUSG00000018126	Baiap2l2	protein_coding	15	BAI1-associated protein 2-like 2	BAIAP2L2	41.5662	-2.51648	0.428704	-5.62362	1.87001e-08	8.77028e-07
ENSMUSG00000057789	Bak1	protein_coding	17	BCL2-antagonist/killer 1	BAK1	2990.03	-0.103362	0.186488	-0.554257	0.579403	0.810459
ENSMUSG00000024232	Bambi	protein_coding	18	BMP and activin membrane-bound inhibitor	BAMBI	399.35	1.53485	0.268092	5.71746	1.0813e-08	5.25237e-07
ENSMUSG00000024844	Banf1	protein_coding	19	BAF nuclear assembly factor 1	BANF1	2660.86	0.44751	0.200464	2.23232	0.0255937	0.116954
ENSMUSG00000025316	Banp	protein_coding	8	BTG3 associated nuclear protein	BANP	807.696	0.00666034	0.217563	0.0306142	0.975577	0.991827
ENSMUSG00000021901	Bap1	protein_coding	14	Brca1 associated protein 1	BAP1	2058.35	0.200536	0.190217	1.05424	0.291773	0.573766
ENSMUSG00000026196	Bard1	protein_coding	1	BRCA1 associated RING domain 1	BARD1	279.392	0.805969	0.300026	2.68491	0.00725499	0.0448706
ENSMUSG00000032033	Barx2	protein_coding	9	BarH-like homeobox 2	BARX2	26.7056	-1.29718	0.437564	-2.96248	0.00305176	0.0231646
ENSMUSG00000045763	Basp1	protein_coding	15	brain abundant, membrane attached signal protein 1	BASP1	8116.69	-0.450261	0.190752	-2.36045	0.0182527	0.0911172
ENSMUSG00000039699	Batf2	protein_coding	19	basic leucine zipper transcription factor, ATF-like 2	BATF2	5.71557	-0.728086	0.388524	-2.05192	0.0401776	0.161863
ENSMUSG00000003873	Bax	protein_coding	7	BCL2-associated X protein	BAX	2424.49	0.0381977	0.213241	0.17913	0.857836	0.948663
ENSMUSG00000035021	Baz1a	protein_coding	12	bromodomain adjacent to zinc finger domain 1A	BAZ1A	4001.39	-0.0463483	0.213163	-0.217429	0.827874	0.937609
ENSMUSG00000002748	Baz1b	protein_coding	5	bromodomain adjacent to zinc finger domain, 1B	BAZ1B	5102.02	0.406437	0.18624	2.18231	0.0290868	0.128862
ENSMUSG00000040054	Baz2a	protein_coding	10	bromodomain adjacent to zinc finger domain, 2A	BAZ2A	3429.76	-0.288305	0.185039	-1.55808	0.119215	0.337032
ENSMUSG00000026987	Baz2b	protein_coding	2	bromodomain adjacent to zinc finger domain, 2B	BAZ2B	1091.41	0.144271	0.200913	0.718072	0.472713	0.737924
ENSMUSG00000113737	BB123696	lncRNA	13	expressed sequence BB123696		2.48696	0.382917	0.292305	1.71111	0.0870606
ENSMUSG00000084938	BB557941	lncRNA	2	expressed sequence BB557941		3.76581	0.235217	0.361624	0.663603	0.506945
ENSMUSG00000002083	Bbc3	protein_coding	7	BCL2 binding component 3	BBC3	350.126	-0.660084	0.270498	-2.44025	0.014677	0.0776461
ENSMUSG00000084957	Bbip1	protein_coding	19	BBSome interacting protein 1	BBIP1	694.433	-0.056753	0.211975	-0.267734	0.788904	0.922596
ENSMUSG00000039195	Bbln	protein_coding	2	bublin coiled coil protein		876.402	-0.488493	0.213714	-2.28574	0.0222694	0.105735
ENSMUSG00000057265	Bbof1	protein_coding	12	basal body orientation factor 1	BBOF1	42.5368	-0.247074	0.406926	-0.607421	0.543572	0.785965
ENSMUSG00000006464	Bbs1	protein_coding	19	Bardet-Biedl syndrome 1 (human)	BBS1	51.711	0.566685	0.388169	1.45822	0.14478	0.380288
ENSMUSG00000035759	Bbs10	protein_coding	10	Bardet-Biedl syndrome 10 (human)	BBS10	104.735	0.038169	0.325081	0.117409	0.906536	0.968003
ENSMUSG00000051444	Bbs12	protein_coding	3	Bardet-Biedl syndrome 12 (human)	BBS12	110.454	0.386802	0.327783	1.17955	0.238178	0.511616
ENSMUSG00000031755	Bbs2	protein_coding	8	Bardet-Biedl syndrome 2 (human)	BBS2	246.03	0.348214	0.281203	1.23821	0.21564	0.482209
ENSMUSG00000025235	Bbs4	protein_coding	9	Bardet-Biedl syndrome 4 (human)	BBS4	165.297	0.446221	0.322732	1.38225	0.166895	0.415036
ENSMUSG00000063145	Bbs5	protein_coding	2	Bardet-Biedl syndrome 5 (human)	BBS5	211.573	-0.206759	0.280013	-0.738442	0.460246	0.728835
ENSMUSG00000037325	Bbs7	protein_coding	3	Bardet-Biedl syndrome 7 (human)	BBS7	192.985	0.723748	0.302246	2.393	0.0167112	0.0853008
ENSMUSG00000035919	Bbs9	protein_coding	9	Bardet-Biedl syndrome 9 (human)	BBS9	268.16	-0.0159979	0.257766	-0.0620646	0.950511	0.982398
ENSMUSG00000022641	Bbx	protein_coding	16	bobby sox HMG box containing	BBX	1128.96	0.162872	0.236701	0.688086	0.491399	0.749899
ENSMUSG00000097022	BC001981	lncRNA	13	cDNA sequence BC001981		3.96867	-0.15838	0.356461	-0.446247	0.655419
ENSMUSG00000060149	BC002059	lncRNA	17	cDNA sequence BC002059		152.996	0.260423	0.29649	0.878175	0.379849	0.664103
ENSMUSG00000067722	BC003965	protein_coding	17	cDNA sequence BC003965	C16orf91	783.18	0.0199536	0.237088	0.0841613	0.932928	0.976412
ENSMUSG00000052712	BC004004	protein_coding	17	cDNA sequence BC004004	C6orf89	1912.91	-0.329745	0.203949	-1.61681	0.105919	0.314228
ENSMUSG00000019132	BC005537	protein_coding	13	cDNA sequence BC005537	C6orf62	4447.63	-0.0687768	0.182249	-0.377377	0.705893	0.884447
ENSMUSG00000026851	BC005624	protein_coding	2	cDNA sequence BC005624	C9orf78	1438.4	0.140543	0.194411	0.722913	0.469733	0.735883
ENSMUSG00000041674	BC006965	lncRNA	11	cDNA sequence BC006965		3.99588	0.604019	0.344703	2.30791	0.0210044
ENSMUSG00000033187	BC016579	protein_coding	16	cDNA sequence, BC016579	C3orf52	347.873	-1.012	0.256978	-3.93717	8.24477e-05	0.00120618
ENSMUSG00000085006	BC021767	transcribed_unprocessed_pseudogene	3	cDNA sequence BC021767		12.9562	-0.443618	0.445314	-0.99962	0.317494	0.602949
ENSMUSG00000081137	BC022960	transcribed_processed_pseudogene	X	cDNA sequence BC022960		15.378	0.0426582	0.447072	0.0953843	0.92401	0.972793
ENSMUSG00000112160	BC024063	protein_coding	10	cDNA sequence BC024063		34.2582	0.283547	0.424815	0.667403	0.504515	0.75915
ENSMUSG00000078786	BC024978	protein_coding	7	cDNA sequence BC024978	C19orf54	221.207	-0.0683736	0.280768	-0.243524	0.8076	0.930531
ENSMUSG00000074862	BC025920	protein_coding	10	cDNA sequence BC025920		78.6269	-0.478406	0.364514	-1.31277	0.189261	0.446967
ENSMUSG00000074649	BC029722	protein_coding	2	cDNA sequence BC029722		1123.99	-0.244654	0.200844	-1.21815	0.223168	0.492597
ENSMUSG00000105345	BC030343	lncRNA	5	cDNA sequence BC030343		32.204	-0.172622	0.430587	-0.400658	0.688672	0.875752
ENSMUSG00000049946	BC030500	protein_coding	8	cDNA sequence BC030500		8.32738	-0.204557	0.42018	-0.488026	0.625531	0.839184
ENSMUSG00000036299	BC031181	protein_coding	18	cDNA sequence BC031181	C18orf32	1927.18	0.0757741	0.188194	0.402639	0.687213	0.874903
ENSMUSG00000087221	BC037032	lncRNA	15	cDNA Sequence BC037032	OXCT1-AS1	19.3974	0.186508	0.446954	0.41775	0.67613	0.869485
ENSMUSG00000103309	BC037039	lncRNA	18	cDNA sequence BC037039		3.26186	0.348809	0.342612	1.08565	0.277633
ENSMUSG00000117698	BC037704	lncRNA	19	cDNA sequence BC037704		21.1599	-0.393763	0.445016	-0.884747	0.376293	0.661076
ENSMUSG00000086272	BC039966	lncRNA	4	cDNA sequence BC039966		13.9198	-0.191883	0.445932	-0.430144	0.667091	0.864548
ENSMUSG00000085274	BC046401	lncRNA	2	cDNA sequence BC046401		8.87503	0.0437755	0.428121	0.102089	0.918686	0.971845
ENSMUSG00000047515	BC049715	protein_coding	6	cDNA sequence BC049715	C12orf60	8.94633	0.431258	0.426714	1.02326	0.306185	0.589934
ENSMUSG00000110755	BC049987	lncRNA	9	cDNA sequence BC049987		3.57038	0.374184	0.342289	1.17611	0.239552
ENSMUSG00000092564	BC051226	lncRNA	17	cDNA sequence BC051226		66.2914	-0.49617	0.367053	-1.3517	0.17647	0.428738
ENSMUSG00000103973	BC055308	TEC	1	cDNA sequence BC055308		2.62225	0.3426	0.312514	1.2234	0.22118
ENSMUSG00000041406	BC055324	protein_coding	1	cDNA sequence BC055324	C1orf112	495.436	0.691241	0.240345	2.87529	0.0040365	0.0286247
ENSMUSG00000108737	BC060293	TEC	7	cDNA sequence BC060293		6.11982	-0.149726	0.391359	-0.382497	0.702092	0.882355
ENSMUSG00000087368	BC065397	lncRNA	X	cDNA sequence BC065397		42.3759	0.180021	0.415986	0.432602	0.665304	0.863879
ENSMUSG00000102478	BC085271	transcribed_processed_pseudogene	1	cDNA sequence BC085271		12.1208	0.412231	0.439883	0.940819	0.346798	0.633815
ENSMUSG00000094796	BC147527	protein_coding	13	cDNA sequence BC147527		5.9711	0.261474	0.39861	0.662204	0.507841	0.762067
ENSMUSG00000002980	Bcam	protein_coding	7	basal cell adhesion molecule	BCAM	30837.2	0.185972	0.200552	0.927306	0.353768	0.640173
ENSMUSG00000020650	Bcap29	protein_coding	12	B cell receptor associated protein 29	BCAP29	686.363	0.512642	0.216295	2.36983	0.0177963	0.089496
ENSMUSG00000002015	Bcap31	protein_coding	X	B cell receptor associated protein 31	BCAP31	4901.27	-0.108686	0.180511	-0.602099	0.547108	0.789176
ENSMUSG00000031955	Bcar1	protein_coding	8	breast cancer anti-estrogen resistance 1	BCAR1	3443.43	-0.108831	0.183451	-0.593242	0.553019	0.793795
ENSMUSG00000028121	Bcar3	protein_coding	3	breast cancer anti-estrogen resistance 3	BCAR3	2727.39	-0.956474	0.183278	-5.21854	1.80341e-07	6.43935e-06
ENSMUSG00000013523	Bcas1	protein_coding	2	brain enriched myelin associated protein 1	BCAS1	1780.88	-0.0869212	0.208443	-0.417004	0.676676	0.86988
ENSMUSG00000005687	Bcas2	protein_coding	3	BCAS2 pre-mRNA processing factor	BCAS2	2079.96	-0.0127195	0.199226	-0.0638433	0.949095	0.981526
ENSMUSG00000059439	Bcas3	protein_coding	11	BCAS3 microtubule associated cell migration factor	BCAS3	589.57	-0.182394	0.217171	-0.839873	0.40098	0.681788
ENSMUSG00000085514	Bcas3os2	lncRNA	11	BCAS3 microtubule associated cell migration factor, opposite strand 2		5.12047	-0.002983	0.390871	-0.00762136	0.993919	0.99771
ENSMUSG00000030826	Bcat2	protein_coding	7	branched chain aminotransferase 2, mitochondrial	BCAT2	2289.41	-0.181993	0.186888	-0.973807	0.330152	0.617306
ENSMUSG00000030983	Bccip	protein_coding	7	BRCA2 and CDKN1A interacting protein	BCCIP	1537.96	0.14733	0.217256	0.678132	0.497688	0.754346
ENSMUSG00000037525	Bcdin3d	protein_coding	15	BCDIN3 domain containing	BCDIN3D	298.069	0.33263	0.249428	1.33339	0.182405	0.437193
ENSMUSG00000027792	Bche	protein_coding	3	butyrylcholinesterase	BCHE	11.7632	-1.32986	0.432412	-3.18379	0.00145363	0.0127702
ENSMUSG00000060376	Bckdha	protein_coding	7	branched chain ketoacid dehydrogenase E1, alpha polypeptide	BCKDHA	1360.88	-0.474846	0.225224	-2.10836	0.0350002	0.147204
ENSMUSG00000032263	Bckdhb	protein_coding	9	branched chain ketoacid dehydrogenase E1, beta polypeptide	BCKDHB	47.1014	1.00701	0.401808	2.49756	0.012505	0.0691318
ENSMUSG00000030802	Bckdk	protein_coding	7	branched chain ketoacid dehydrogenase kinase	BCKDK	2074.27	0.232487	0.191965	1.21108	0.225864	0.495125
ENSMUSG00000028191	Bcl10	protein_coding	3	B cell leukemia/lymphoma 10	BCL10	1399.64	-0.317056	0.217573	-1.45726	0.145045	0.380801
ENSMUSG00000048251	Bcl11b	protein_coding	12	B cell leukemia/lymphoma 11B	BCL11B	17.6463	-1.06889	0.44707	-2.41676	0.0156592	0.0812899
ENSMUSG00000057329	Bcl2	protein_coding	1	B cell leukemia/lymphoma 2	BCL2	828.059	0.899351	0.232683	3.86426	0.000111427	0.00154661
ENSMUSG00000007659	Bcl2l1	protein_coding	2	BCL2-like 1	BCL2L1	6278.55	-0.184188	0.182783	-1.00768	0.313607	0.599141
ENSMUSG00000027381	Bcl2l11	protein_coding	2	BCL2-like 11 (apoptosis facilitator)	BCL2L11	1411.77	-0.872442	0.263823	-3.30697	0.000943115	0.00906808
ENSMUSG00000003190	Bcl2l12	protein_coding	7	BCL2-like 12 (proline rich)	BCL2L12	328.918	0.453544	0.245206	1.84934	0.0644089	0.22483
ENSMUSG00000009112	Bcl2l13	protein_coding	6	BCL2-like 13 (apoptosis facilitator)	BCL2L13	3037.86	-0.470064	0.187622	-2.50539	0.0122318	0.0679287
ENSMUSG00000030200	Bcl2l14	protein_coding	6	BCL2-like 14 (apoptosis facilitator)	BCL2L14	429.183	-0.544365	0.268343	-2.0287	0.0424887	0.168658
ENSMUSG00000044165	Bcl2l15	protein_coding	3	BCLl2-like 15	BCL2L15	9.38024	-0.526173	0.43024	-1.24234	0.21411	0.480327
ENSMUSG00000089682	Bcl2l2	protein_coding	14	BCL2-like 2	BCL2L2	1251.28	-0.335168	0.195707	-1.71261	0.0867852	0.2756
ENSMUSG00000053175	Bcl3	protein_coding	7	B cell leukemia/lymphoma 3	BCL3	1597.78	-1.01989	0.219544	-4.64533	3.39528e-06	8.15358e-05
ENSMUSG00000022508	Bcl6	protein_coding	16	B cell leukemia/lymphoma 6	BCL6	1432.21	-0.49021	0.220725	-2.22093	0.0263556	0.119741
ENSMUSG00000000317	Bcl6b	protein_coding	11	B cell CLL/lymphoma 6, member B	BCL6B	4.9624	-0.00114764	0.354995	-0.00321788	0.997433	0.999312
ENSMUSG00000029438	Bcl7a	protein_coding	5	B cell CLL/lymphoma 7A	BCL7A	665.219	0.621952	0.221671	2.80536	0.00502602	0.0340502
ENSMUSG00000029681	Bcl7b	protein_coding	5	B cell CLL/lymphoma 7B	BCL7B	851.514	-0.0292687	0.213818	-0.136885	0.891121	0.961915
ENSMUSG00000030814	Bcl7c	protein_coding	7	B cell CLL/lymphoma 7C	BCL7C	538.16	0.559171	0.224816	2.48683	0.0128888	0.0707632
ENSMUSG00000038256	Bcl9	protein_coding	3	B cell CLL/lymphoma 9	BCL9	1323.88	-0.131121	0.238105	-0.550693	0.581844	0.811843
ENSMUSG00000063382	Bcl9l	protein_coding	9	B cell CLL/lymphoma 9-like	BCL9L	3915.61	0.180765	0.201776	0.895872	0.370321	0.656272
ENSMUSG00000037608	Bclaf1	protein_coding	10	BCL2-associated transcription factor 1	BCLAF1	4568.45	0.259226	0.189922	1.3649	0.172284	0.422824
ENSMUSG00000044150	Bclaf3	protein_coding	X	Bclaf1 and Thrap3 family member 3	BCLAF3	405.932	0.180061	0.255887	0.70364	0.481657	0.74418
ENSMUSG00000031845	Bco1	protein_coding	8	beta-carotene oxygenase 1	BCO1	21.192	-0.220124	0.442868	-0.497279	0.618992	0.835354
ENSMUSG00000032066	Bco2	protein_coding	9	beta-carotene oxygenase 2	BCO2	65.0643	-0.146422	0.374791	-0.390784	0.695957	0.878629
ENSMUSG00000040363	Bcor	protein_coding	X	BCL6 interacting corepressor	BCOR	760.373	-0.489095	0.218759	-2.23579	0.0253658	0.116134
ENSMUSG00000036959	Bcorl1	protein_coding	X	BCL6 co-repressor-like 1	BCORL1	773.82	-1.03903	0.216643	-4.79545	1.62311e-06	4.29794e-05
ENSMUSG00000009681	Bcr	protein_coding	10	BCR activator of RhoGEF and GTPase	BCR	3184.01	-0.221154	0.183968	-1.20214	0.229311	0.499959
ENSMUSG00000026172	Bcs1l	protein_coding	1	BCS1-like (yeast)	BCS1L	442.912	0.169735	0.227528	0.745972	0.455684	0.725574
ENSMUSG00000046598	Bdh1	protein_coding	16	3-hydroxybutyrate dehydrogenase, type 1	BDH1	365.567	0.104689	0.240258	0.435721	0.663039	0.863169
ENSMUSG00000028167	Bdh2	protein_coding	3	3-hydroxybutyrate dehydrogenase, type 2	BDH2	18.1105	-0.829705	0.447097	-1.87177	0.0612386	0.217261
ENSMUSG00000021070	Bdkrb2	protein_coding	12	bradykinin receptor, beta 2	BDKRB2	56.5176	1.28884	0.418087	3.07351	0.00211559	0.0173053
ENSMUSG00000048482	Bdnf	protein_coding	2	brain derived neurotrophic factor	BDNF	68.6766	-0.160762	0.373753	-0.430199	0.667051	0.864548
ENSMUSG00000049658	Bdp1	protein_coding	13	B double prime 1, subunit of RNA polymerase III transcription initiation factor IIIB	BDP1	1274.81	0.0471604	0.226545	0.20817	0.835096	0.940946
ENSMUSG00000035086	Becn1	protein_coding	11	beclin 1, autophagy related	BECN1	3733.41	-0.136489	0.181653	-0.751373	0.452428	0.723196
ENSMUSG00000038214	Bend3	protein_coding	10	BEN domain containing 3	BEND3	943.768	0.116268	0.225546	0.51549	0.606211	0.827284
ENSMUSG00000032757	Bet1	protein_coding	6	Bet1 golgi vesicular membrane trafficking protein	BET1	701.454	-0.220631	0.218224	-1.01102	0.312006	0.596921
ENSMUSG00000025484	Bet1l	protein_coding	7	Bet1 golgi vesicular membrane trafficking protein like	BET1L	450.484	-0.262614	0.233464	-1.12489	0.260635	0.539422
ENSMUSG00000046432	Bex3	protein_coding	X	brain expressed X-linked 3	BEX3	2065.47	0.811861	0.199574	4.06766	4.74875e-05	0.000766409
ENSMUSG00000022684	Bfar	protein_coding	16	bifunctional apoptosis regulator	BFAR	676.834	0.310422	0.214227	1.44895	0.147351	0.384464
ENSMUSG00000027420	Bfsp1	protein_coding	2	beaded filament structural protein 1, in lens-CP94	BFSP1	29.8911	-0.0917919	0.431827	-0.212452	0.831755	0.939657
ENSMUSG00000074489	Bglap3	protein_coding	3	bone gamma-carboxyglutamate protein 3	BGLAP	9.94065	0.144977	0.436504	0.332476	0.73953	0.900583
ENSMUSG00000031375	Bgn	protein_coding	X	biglycan	BGN	18.6545	1.70468	0.447095	3.6887	0.000225403	0.00274838
ENSMUSG00000030103	Bhlhe40	protein_coding	6	basic helix-loop-helix family, member e40	BHLHE40	13964.5	-0.897524	0.222241	-4.03855	5.37833e-05	0.000846111
ENSMUSG00000014329	Bicc1	protein_coding	10	BicC family RNA binding protein 1	BICC1	1099.93	-0.696081	0.199596	-3.48732	0.000487885	0.00525504
ENSMUSG00000003452	Bicd1	protein_coding	6	BICD cargo adaptor 1	BICD1	365.952	0.256923	0.27411	0.937187	0.348662	0.635055
ENSMUSG00000037933	Bicd2	protein_coding	13	BICD cargo adaptor 2	BICD2	2760.25	0.122826	0.195598	0.627952	0.530036	0.776752
ENSMUSG00000041609	Bicdl1	protein_coding	5	BICD family like cargo adaptor 1	BICDL1	582.672	-0.300342	0.231025	-1.30008	0.193573	0.453145
ENSMUSG00000043782	Bicdl2	protein_coding	17	BICD family like cargo adaptor 2	BICDL2	907.595	-0.385153	0.213821	-1.80131	0.0716534	0.241933
ENSMUSG00000070808	Bicra	protein_coding	7	BRD4 interacting chromatin remodeling complex associated protein	BICRA	547.169	-0.317161	0.24068	-1.31783	0.187562	0.443878
ENSMUSG00000036568	Bicral	protein_coding	17	BRD4 interacting chromatin remodeling complex associated protein like	BICRAL	924.468	-0.288675	0.221913	-1.30087	0.193303	0.452937
ENSMUSG00000004446	Bid	protein_coding	6	BH3 interacting domain death agonist	BID	1524.85	0.373824	0.21777	1.71654	0.0860628	0.273896
ENSMUSG00000016758	Bik	protein_coding	15	BCL2-interacting killer	BIK	27.4189	1.37007	0.436503	3.11353	0.00184866	0.015434
ENSMUSG00000024381	Bin1	protein_coding	18	bridging integrator 1	BIN1	1454.17	-0.103857	0.195441	-0.531395	0.595145	0.820869
ENSMUSG00000022089	Bin3	protein_coding	14	bridging integrator 3	BIN3	919.903	-0.0478316	0.209551	-0.228256	0.819448	0.933837
ENSMUSG00000057367	Birc2	protein_coding	9	baculoviral IAP repeat-containing 2	BIRC2	764.035	0.262176	0.215075	1.21896	0.222859	0.49253
ENSMUSG00000032000	Birc3	protein_coding	9	baculoviral IAP repeat-containing 3	BIRC3	903.487	-0.795571	0.216117	-3.68107	0.000232254	0.00282042
ENSMUSG00000017716	Birc5	protein_coding	11	baculoviral IAP repeat-containing 5	BIRC5	1712.77	1.28585	0.244207	5.26438	1.40661e-07	5.1506e-06
ENSMUSG00000024073	Birc6	protein_coding	17	baculoviral IAP repeat-containing 6	BIRC6	3703.67	0.210658	0.265639	0.793016	0.427768	0.704984
ENSMUSG00000041684	Bivm	protein_coding	1	basic, immunoglobulin-like variable motif containing	BIVM	646.684	0.264148	0.216124	1.22215	0.22165	0.491057
ENSMUSG00000067787	Blcap	protein_coding	2	bladder cancer associated protein	BLCAP	904.718	-0.589899	0.210346	-2.80441	0.0050409	0.0341253
ENSMUSG00000014453	Blk	protein_coding	14	B lymphoid kinase	BLK	6.9202	-0.789818	0.40181	-2.11229	0.0346614	0.146365
ENSMUSG00000030528	Blm	protein_coding	7	Bloom syndrome, RecQ like helicase	BLM	577.868	0.752773	0.252279	2.98313	0.00285314	0.0219865
ENSMUSG00000020840	Blmh	protein_coding	11	bleomycin hydrolase	BLMH	1755.56	0.0579117	0.204615	0.283026	0.777157	0.917575
ENSMUSG00000061132	Blnk	protein_coding	19	B cell linker	BLNK	806.561	0.453671	0.220113	2.06097	0.0393063	0.159366
ENSMUSG00000090247	Bloc1s1	protein_coding	10	biogenesis of lysosomal organelles complex-1, subunit 1	BLOC1S1	470.755	-0.206496	0.231377	-0.892475	0.372138	0.657405
ENSMUSG00000057506	Bloc1s2	protein_coding	19	biogenesis of lysosomal organelles complex-1, subunit 2	BLOC1S2	626.39	0.221174	0.222002	0.996229	0.319139	0.604717
ENSMUSG00000057667	Bloc1s3	protein_coding	7	biogenesis of lysosomal organelles complex-1, subunit 3	BLOC1S3	559.97	-0.153043	0.222374	-0.688237	0.491304	0.749887
ENSMUSG00000060708	Bloc1s4	protein_coding	5	biogenesis of lysosomal organelles complex-1, subunit 4, cappuccino	BLOC1S4	434.898	0.0329005	0.237492	0.138533	0.889819	0.961337
ENSMUSG00000038982	Bloc1s5	protein_coding	13	biogenesis of lysosomal organelles complex-1, subunit 5, muted	BLOC1S5	399.541	0.0365554	0.235461	0.155253	0.876622	0.955774
ENSMUSG00000005804	Bloc1s6	protein_coding	2	biogenesis of lysosomal organelles complex-1, subunit 6, pallidin	BLOC1S6	1075.56	-0.16128	0.203656	-0.791929	0.428402	0.705657
ENSMUSG00000085633	Bloc1s6os	lncRNA	2	biogenesis of lysosomal organelles complex-1, subunit 6, pallidin, opposite strand		8.5884	-8.8908e-05	0.429962	-0.00020484	0.999837	0.999852
ENSMUSG00000001999	Blvra	protein_coding	2	biliverdin reductase A	BLVRA	883.715	0.357286	0.208007	1.71757	0.0858742	0.273412
ENSMUSG00000040466	Blvrb	protein_coding	7	biliverdin reductase B (flavin reductase (NADPH))	BLVRB	321.596	-1.05314	0.274188	-3.83967	0.0001232	0.00166957
ENSMUSG00000026577	Blzf1	protein_coding	1	basic leucine zipper nuclear factor 1	BLZF1	736.857	-0.113749	0.208712	-0.545005	0.58575	0.814044
ENSMUSG00000040093	Bmf	protein_coding	2	BCL2 modifying factor	BMF	660.199	0.151477	0.444272	0.341252	0.732914	0.89731
ENSMUSG00000026739	Bmi1	protein_coding	2	Bmi1 polycomb ring finger oncogene	BMI1	1643.43	0.948102	0.206302	4.59511	4.32525e-06	0.000101015
ENSMUSG00000022098	Bmp1	protein_coding	14	bone morphogenetic protein 1	BMP1	452.055	1.82651	0.247306	7.37165	1.68527e-13	1.96979e-11
ENSMUSG00000027358	Bmp2	protein_coding	2	bone morphogenetic protein 2	BMP2	1614.49	-1.55531	0.285565	-5.44657	5.13495e-08	2.134e-06
ENSMUSG00000034663	Bmp2k	protein_coding	5	BMP2 inducible kinase	BMP2K	589.438	-0.436899	0.219217	-1.99299	0.046263	0.179053
ENSMUSG00000029335	Bmp3	protein_coding	5	bone morphogenetic protein 3	BMP3	2.87685	0.427268	0.304592	1.86143	0.0626835
ENSMUSG00000021835	Bmp4	protein_coding	14	bone morphogenetic protein 4	BMP4	2127.43	0.0173908	0.187348	0.0928275	0.926041	0.973749
ENSMUSG00000032179	Bmp5	protein_coding	9	bone morphogenetic protein 5	BMP5	25.2471	-0.795654	0.439562	-1.81403	0.069673	0.237827
ENSMUSG00000039004	Bmp6	protein_coding	13	bone morphogenetic protein 6	BMP6	465.164	0.945796	0.235237	4.01886	5.84809e-05	0.000901064
ENSMUSG00000032726	Bmp8a	protein_coding	4	bone morphogenetic protein 8a	BMP8A	63.8669	-0.669115	0.370578	-1.80486	0.071097	0.24092
ENSMUSG00000002384	Bmp8b	protein_coding	4	bone morphogenetic protein 8b	BMP8B	111.701	-2.54249	0.344831	-7.27424	3.4837e-13	3.91877e-11
ENSMUSG00000031963	Bmper	protein_coding	9	BMP-binding endothelial regulator	BMPER	114.877	3.06396	0.37816	7.77278	7.67801e-15	1.04428e-12
ENSMUSG00000021796	Bmpr1a	protein_coding	14	bone morphogenetic protein receptor, type 1A	BMPR1A	3062.44	0.0441997	0.191956	0.23026	0.81789	0.93351
ENSMUSG00000052430	Bmpr1b	protein_coding	3	bone morphogenetic protein receptor, type 1B	BMPR1B	4.06076	0.103176	0.363785	0.284277	0.776198
ENSMUSG00000067336	Bmpr2	protein_coding	1	bone morphogenetic protein receptor, type II (serine/threonine kinase)	BMPR2	1601.86	-0.188872	0.2124	-0.889232	0.373878	0.658529
ENSMUSG00000030138	Bms1	protein_coding	6	BMS1, ribosome biogenesis factor	BMS1	2717.59	0.427948	0.223875	1.91151	0.0559395	0.203777
ENSMUSG00000042742	Bmt2	protein_coding	6	base methyltransferase of 25S rRNA 2	BMT2	1100.01	0.280651	0.22097	1.27004	0.204069	0.467689
ENSMUSG00000049086	Bmyc	protein_coding	2	brain expressed myelocytomatosis oncogene		3.32403	0.511193	0.325524	2.0734	0.0381354
ENSMUSG00000024191	Bnip1	protein_coding	17	BCL2/adenovirus E1B interacting protein 1	BNIP1	420.555	0.182388	0.231698	0.787154	0.431191	0.707277
ENSMUSG00000011958	Bnip2	protein_coding	9	BCL2/adenovirus E1B interacting protein 2	BNIP2	1997.78	0.209182	0.195339	1.07085	0.284235	0.565634
ENSMUSG00000078566	Bnip3	protein_coding	7	BCL2/adenovirus E1B interacting protein 3	BNIP3	6724.9	-0.219994	0.426312	-0.516138	0.605758	0.827044
ENSMUSG00000022051	Bnip3l	protein_coding	14	BCL2/adenovirus E1B interacting protein 3-like	BNIP3L	8607.66	-0.487853	0.216953	-2.24867	0.0245337	0.113597
ENSMUSG00000073198	Bnip3l-ps	transcribed_processed_pseudogene	12	BCL2/adenovirus E1B interacting protein 3-like, pseudogene		30.5397	-0.661832	0.430379	-1.5386	0.123902	0.345032
ENSMUSG00000028115	Bnipl	protein_coding	3	BCL2/adenovirus E1B 19kD interacting protein like	BNIPL	88.6291	1.75511	0.34987	4.97247	6.61063e-07	1.95458e-05
ENSMUSG00000044502	Bod1	protein_coding	11	biorientation of chromosomes in cell division 1	BOD1	1975.26	0.670523	0.192078	3.49071	0.000481745	0.00520014
ENSMUSG00000061755	Bod1l	protein_coding	5	biorientation of chromosomes in cell division 1-like	BOD1L1	1748.92	0.296467	0.2199	1.34816	0.177608	0.430385
ENSMUSG00000026278	Bok	protein_coding	1	BCL2-related ovarian killer	BOK	1888.82	-0.572591	0.205696	-2.78365	0.00537503	0.0358359
ENSMUSG00000015943	Bola1	protein_coding	3	bolA-like 1 (E. coli)	BOLA1	538.29	0.210719	0.224651	0.937948	0.348271	0.634651
ENSMUSG00000047721	Bola2	protein_coding	7	bolA-like 2 (E. coli)	BOLA2	931.03	0.229914	0.236326	0.972832	0.330637	0.617744
ENSMUSG00000045160	Bola3	protein_coding	6	bolA-like 3 (E. coli)	BOLA3	493.371	0.344042	0.227017	1.51536	0.129682	0.354558
ENSMUSG00000022557	Bop1	protein_coding	15	block of proliferation 1	BOP1	2566.04	0.582313	0.223785	2.60202	0.0092677	0.0546503
ENSMUSG00000022070	Bora	protein_coding	14	bora, aurora kinase A activator	BORA	573.477	0.997662	0.241143	4.13551	3.54173e-05	0.000600088
ENSMUSG00000042992	Borcs5	protein_coding	6	BLOC-1 related complex subunit 5	BORCS5	201.184	-0.0922167	0.278077	-0.33163	0.740169	0.900583
ENSMUSG00000045176	Borcs6	protein_coding	11	BLOC-1 related complex subunit 6	BORCS6	570.044	-0.534756	0.23871	-2.2402	0.025078	0.115231
ENSMUSG00000062376	Borcs7	protein_coding	19	BLOC-1 related complex subunit 7	BORCS7	118.894	0.251215	0.314331	0.799072	0.424249	0.702744
ENSMUSG00000002345	Borcs8	protein_coding	8	BLOC-1 related complex subunit 8	BORCS8	743.508	0.0714936	0.213197	0.335342	0.737367	0.900127
ENSMUSG00000038871	Bpgm	protein_coding	6	2,3-bisphosphoglycerate mutase	BPGM	1012.63	-0.580053	0.209836	-2.76429	0.00570462	0.0372857
ENSMUSG00000038286	Bphl	protein_coding	13	biphenyl hydrolase-like (serine hydrolase, breast epithelial mucin-associated antigen)	BPHL	582.576	0.00127931	0.241708	0.00529448	0.995776	0.998536
ENSMUSG00000027485	Bpifb1	protein_coding	2	BPI fold containing family B, member 1	BPIFB1	2.8973	-0.378471	0.311661	-1.42935	0.152904
ENSMUSG00000074665	Bpifb4	protein_coding	2	BPI fold containing family B, member 4	BPIFB4	45.7287	-1.16464	0.402715	-2.88716	0.00388736	0.0278405
ENSMUSG00000038572	Bpifb5	protein_coding	2	BPI fold containing family B, member 5	BPIFB5P	4.83594	0.618005	0.367849	1.86662	0.0619545
ENSMUSG00000026617	Bpnt1	protein_coding	1	3'(2'), 5'-bisphosphate nucleotidase 1	BPNT1	1666.51	-0.0729652	0.206246	-0.353776	0.723507	0.892328
ENSMUSG00000066324	Bpnt2	protein_coding	4	3'(2'), 5'-bisphosphate nucleotidase 2	BPNT2	2545.91	0.280924	0.188287	1.49198	0.135704	0.364893
ENSMUSG00000040481	Bptf	protein_coding	11	bromodomain PHD finger transcription factor	BPTF	3176.83	0.107804	0.196802	0.547779	0.583844	0.813077
ENSMUSG00000002413	Braf	protein_coding	6	Braf transforming gene	BRAF	549.974	0.12933	0.237358	0.544858	0.585851	0.814044
ENSMUSG00000029458	Brap	protein_coding	5	BRCA1 associated protein	BRAP	1597.6	-0.0899257	0.196462	-0.457728	0.647148	0.853214
ENSMUSG00000000148	Brat1	protein_coding	5	BRCA1-associated ATM activator 1	BRAT1	568.577	0.320831	0.218314	1.46949	0.141701	0.375053
ENSMUSG00000017146	Brca1	protein_coding	11	breast cancer 1, early onset	BRCA1	1087.52	0.55588	0.223329	2.48885	0.0128157	0.0705171
ENSMUSG00000041147	Brca2	protein_coding	5	breast cancer 2, early onset	BRCA2	315.105	0.711487	0.309174	2.30036	0.0214281	0.102752
ENSMUSG00000031201	Brcc3	protein_coding	X	BRCA1/BRCA2-containing complex, subunit 3	BRCC3	1025.76	0.266464	0.209291	1.27314	0.20297	0.466102
ENSMUSG00000022387	Brd1	protein_coding	15	bromodomain containing 1	BRD1	2779.8	-0.298078	0.188612	-1.58038	0.11402	0.327585
ENSMUSG00000024335	Brd2	protein_coding	17	bromodomain containing 2	BRD2	6260.27	0.20012	0.182513	1.09647	0.272875	0.554402
ENSMUSG00000026918	Brd3	protein_coding	2	bromodomain containing 3	BRD3	2536.48	-0.171743	0.191265	-0.897936	0.36922	0.6548
ENSMUSG00000109946	Brd3os	protein_coding	2	bromodomain containing 3, opposite strand	BRD3OS	53.079	-0.360646	0.3932	-0.917559	0.35885	0.64445
ENSMUSG00000024002	Brd4	protein_coding	17	bromodomain containing 4	BRD4	2674.38	-0.317172	0.205531	-1.54319	0.122784	0.343039
ENSMUSG00000031660	Brd7	protein_coding	8	bromodomain containing 7	BRD7	1754.84	0.137656	0.188965	0.728472	0.466325	0.732999
ENSMUSG00000003778	Brd8	protein_coding	18	bromodomain containing 8	BRD8	2376.06	0.174148	0.187895	0.92683	0.354015	0.640173
ENSMUSG00000049357	Brd8dc	protein_coding	18	BRD8 domain containing		10.3092	0.414331	0.432117	0.967814	0.333137	0.620603
ENSMUSG00000057649	Brd9	protein_coding	13	bromodomain containing 9	BRD9	910.43	0.298686	0.231168	1.29201	0.196355	0.457225
ENSMUSG00000011158	Brf1	protein_coding	12	BRF1, RNA polymerase III transcription initiation factor 90 kDa subunit	BRF1	977.55	0.702768	0.206544	3.40209	0.000668731	0.0068386
ENSMUSG00000031487	Brf2	protein_coding	8	BRF2, RNA polymerase III transcription initiation factor 50kDa subunit	BRF2	373.356	0.222114	0.243909	0.910585	0.362514	0.648287
ENSMUSG00000047843	Bri3	protein_coding	5	brain protein I3	BRI3	2172.66	-0.724381	0.210206	-3.44604	0.000568872	0.00601476
ENSMUSG00000037905	Bri3bp	protein_coding	5	Bri3 binding protein	BRI3BP	1229.83	-0.157671	0.207252	-0.760776	0.446791	0.719182
ENSMUSG00000045744	Bricd5	protein_coding	17	BRICHOS domain containing 5	BRICD5	15.2233	-0.446397	0.446923	-1.00142	0.316626	0.601911
ENSMUSG00000034329	Brip1	protein_coding	11	BRCA1 interacting protein C-terminal helicase 1	BRIP1	463.117	0.989168	0.293473	3.36905	0.000754277	0.00751814
ENSMUSG00000085208	Brip1os	lncRNA	11	BRCA1 interacting protein C-terminal helicase 1, opposite strand		2402.6	0.0818537	0.188786	0.433578	0.664595	0.863449
ENSMUSG00000022247	Brix1	protein_coding	15	BRX1, biogenesis of ribosomes	BRIX1	1589.57	0.131474	0.200504	0.65571	0.51201	0.765373
ENSMUSG00000033940	Brk1	protein_coding	6	BRICK1, SCAR/WAVE actin-nucleating complex subunit	BRK1	2576.15	-0.183016	0.185539	-0.986403	0.323935	0.609916
ENSMUSG00000008129	Brme1	protein_coding	8	break repair meiotic recombinase recruitment factor 1	BRME1	9.56142	-0.0276534	0.434084	-0.0637793	0.949146	0.981526
ENSMUSG00000080268	Brms1	protein_coding	19	breast cancer metastasis-suppressor 1	BRMS1	43.369	-0.346754	0.402456	-0.861585	0.388916	0.67042
ENSMUSG00000012076	Brms1l	protein_coding	12	breast cancer metastasis-suppressor 1-like	BRMS1L	641.093	0.22639	0.228932	0.988851	0.322736	0.60862
ENSMUSG00000046836	Brox	protein_coding	1	BRO1 domain and CAAX motif containing	BROX	1985.26	-0.227917	0.187539	-1.21531	0.224249	0.493987
ENSMUSG00000001632	Brpf1	protein_coding	6	bromodomain and PHD finger containing, 1	BRPF1	1496.05	-0.274758	0.192912	-1.42427	0.154367	0.39641
ENSMUSG00000063952	Brpf3	protein_coding	17	bromodomain and PHD finger containing, 3	BRPF3	976.909	0.0872297	0.20364	0.428353	0.668394	0.865141
ENSMUSG00000022914	Brwd1	protein_coding	16	bromodomain and WD repeat domain containing 1	BRWD1	1233.77	0.099281	0.200814	0.494388	0.621032	0.836447
ENSMUSG00000063663	Brwd3	protein_coding	X	bromodomain and WD repeat domain containing 3	BRWD3	1019.19	0.212078	0.229704	0.92324	0.355882	0.641952
ENSMUSG00000071657	Bscl2	protein_coding	19	Berardinelli-Seip congenital lipodystrophy 2 (seipin)	BSCL2	602.983	0.431839	0.222095	1.94421	0.0518704	0.193428
ENSMUSG00000040859	Bsdc1	protein_coding	4	BSD domain containing 1	BSDC1	1550.31	-0.517467	0.216007	-2.39563	0.016592	0.0848078
ENSMUSG00000023175	Bsg	protein_coding	10	basigin	BSG	102455	-0.772084	0.245607	-3.14361	0.00166875	0.014237
ENSMUSG00000032589	Bsn	protein_coding	9	bassoon	BSN	437.326	-0.869416	0.236361	-3.67769	0.000235356	0.00284883
ENSMUSG00000028392	Bspry	protein_coding	4	B-box and SPRY domain containing	BSPRY	3233.65	-0.132213	0.190724	-0.693213	0.488176	0.748117
ENSMUSG00000029082	Bst1	protein_coding	5	bone marrow stromal cell antigen 1	BST1	2457.39	-0.178005	0.188524	-0.944207	0.345064	0.632349
ENSMUSG00000046718	Bst2	protein_coding	8	bone marrow stromal cell antigen 2	BST2	182.215	-0.0440119	0.295143	-0.149133	0.881449	0.957651
ENSMUSG00000040565	Btaf1	protein_coding	19	B-TFIID TATA-box binding protein associated factor 1	BTAF1	3121.43	0.096665	0.214915	0.449781	0.652868	0.856278
ENSMUSG00000025103	Btbd1	protein_coding	7	BTB (POZ) domain containing 1	BTBD1	2111.85	-0.125345	0.189549	-0.661284	0.50843	0.762599
ENSMUSG00000038187	Btbd10	protein_coding	7	BTB (POZ) domain containing 10	BTBD10	887.044	-0.231505	0.202838	-1.14133	0.253731	0.530844
ENSMUSG00000020042	Btbd11	protein_coding	10	BTB (POZ) domain containing 11	BTBD11	442.724	-0.0384188	0.246165	-0.156067	0.87598	0.955718
ENSMUSG00000000202	Btbd17	protein_coding	11	BTB (POZ) domain containing 17	BTBD17	273.167	-0.88774	0.286804	-3.09495	0.00196848	0.016289
ENSMUSG00000073771	Btbd19	protein_coding	4	BTB (POZ) domain containing 19	BTBD19	351.468	-0.0975127	0.248437	-0.392496	0.694692	0.878064
ENSMUSG00000003344	Btbd2	protein_coding	10	BTB (POZ) domain containing 2	BTBD2	1253.33	-0.361708	0.288778	-1.2526	0.21035	0.475833
ENSMUSG00000062098	Btbd3	protein_coding	2	BTB (POZ) domain containing 3	BTBD3	1260.16	-0.324767	0.201224	-1.61397	0.106535	0.315616
ENSMUSG00000002803	Btbd6	protein_coding	12	BTB (POZ) domain containing 6	BTBD6	342.787	-0.015637	0.257338	-0.0607634	0.951548	0.982529
ENSMUSG00000041702	Btbd7	protein_coding	12	BTB (POZ) domain containing 7	BTBD7	1757.84	0.327639	0.200065	1.63764	0.101497	0.305534
ENSMUSG00000111375	Btbd8	protein_coding	5	BTB (POZ) domain containing 8	BTBD8	79.7304	0.239542	0.353866	0.676808	0.498528	0.754924
ENSMUSG00000062202	Btbd9	protein_coding	17	BTB (POZ) domain containing 9	BTBD9	652.31	-0.319111	0.225058	-1.41794	0.156209	0.399291
ENSMUSG00000082361	Btc	protein_coding	5	betacellulin, epidermal growth factor family member	BTC	476.435	-0.74019	0.249943	-2.96132	0.00306323	0.0232163
ENSMUSG00000021900	Btd	protein_coding	14	biotinidase	BTD	424.11	-0.0123449	0.258376	-0.0477795	0.961892	0.987018
ENSMUSG00000021660	Btf3	protein_coding	13	basic transcription factor 3	BTF3	13262.4	-0.295622	0.176162	-1.67813	0.0933223	0.288149
ENSMUSG00000089782	Btf3-ps1	processed_pseudogene	1	basic transcription factor 3, pseudogene 1		56.199	-0.464847	0.382738	-1.21446	0.224572	0.494383
ENSMUSG00000110165	Btf3-ps18	transcribed_processed_pseudogene	14	basic transcription factor 3, pseudogene 18		22.6009	-0.0647666	0.442424	-0.146475	0.883546	0.958435
ENSMUSG00000082793	Btf3-ps4	processed_pseudogene	14	basic transcription factor 3, pseudogene 4		8.57986	0.0077675	0.428798	0.0181052	0.985555	0.995335
ENSMUSG00000028568	Btf3l4	protein_coding	4	basic transcription factor 3-like 4	BTF3L4	1516.34	-0.223195	0.203551	-1.09652	0.272853	0.554402
ENSMUSG00000114133	Btf3l4b	protein_coding	13	basic transcription factor 3 like 4B		106.989	-0.0579908	0.35521	-0.163297	0.870284	0.953406
ENSMUSG00000036478	Btg1	protein_coding	10	BTG anti-proliferation factor 1	BTG1	9748.02	-0.984122	0.199939	-4.92209	8.56243e-07	2.45268e-05
ENSMUSG00000020423	Btg2	protein_coding	1	BTG anti-proliferation factor 2	BTG2	2548.39	-0.368712	0.186343	-1.97867	0.0478527	0.183148
ENSMUSG00000022863	Btg3	protein_coding	16	BTG anti-proliferation factor 3	BTG3	442.66	-0.237445	0.233642	-1.01627	0.309502	0.593801
ENSMUSG00000000706	Btn1a1	protein_coding	13	butyrophilin, subfamily 1, member A1	BTN1A1	112.155	0.720254	0.371154	1.93985	0.0523977	0.194909
ENSMUSG00000053216	Btn2a2	protein_coding	13	butyrophilin, subfamily 2, member A2	BTN2A2	69.6439	-0.631582	0.405168	-1.56008	0.118741	0.336136
ENSMUSG00000061728	Btnl7-ps	unprocessed_pseudogene	17	butyrophilin-like 7, pseudogene		4.3091	-0.605815	0.356392	-1.93964	0.0524236
ENSMUSG00000025217	Btrc	protein_coding	19	beta-transducin repeat containing protein	BTRC	533.485	0.340499	0.221756	1.53536	0.124695	0.346203
ENSMUSG00000027379	Bub1	protein_coding	2	BUB1, mitotic checkpoint serine/threonine kinase	BUB1	1360.52	1.06783	0.263974	4.04458	5.24177e-05	0.000828986
ENSMUSG00000040084	Bub1b	protein_coding	2	BUB1B, mitotic checkpoint serine/threonine kinase	BUB1B	1994.29	1.06804	0.226435	4.71617	2.40322e-06	6.02833e-05
ENSMUSG00000066979	Bub3	protein_coding	7	BUB3 mitotic checkpoint protein	BUB3	4098.55	0.511387	0.181266	2.82116	0.00478508	0.03282
ENSMUSG00000032077	Bud13	protein_coding	9	BUD13 homolog	BUD13	480.542	0.226271	0.237209	0.953824	0.340173	0.627769
ENSMUSG00000005378	Bud23	protein_coding	5	BUD23, rRNA methyltransferase and ribosome maturation factor	BUD23	938.511	0.327074	0.227344	1.43861	0.150262	0.389623
ENSMUSG00000038722	Bud31	protein_coding	5	BUD31 homolog	BUD31	1986.93	0.203694	0.197855	1.0295	0.303245	0.587097
ENSMUSG00000098098	Bvht	lncRNA	18	braveheart long non-coding RNA		72.3857	-0.220714	0.361179	-0.611093	0.541138	0.784645
ENSMUSG00000023988	Bysl	protein_coding	17	bystin-like	BYSL	1175.04	0.296769	0.244956	1.21148	0.225713	0.495125
ENSMUSG00000051223	Bzw1	protein_coding	1	basic leucine zipper and W2 domains 1	BZW1	10674.9	0.20705	0.184911	1.11973	0.26283	0.542523
ENSMUSG00000020547	Bzw2	protein_coding	12	basic leucine zipper and W2 domains 2	BZW2	2500.93	0.471084	0.193785	2.4309	0.0150613	0.0790919
ENSMUSG00000116138	C030006K11Rik	protein_coding	15	RIKEN cDNA C030006K11 gene	C8orf82	339.752	0.253404	0.263005	0.963469	0.335312	0.622322
ENSMUSG00000060380	C030014I23Rik	lncRNA	9	RIKEN cDNA C030014I23 gene		53.9766	-0.033091	0.395382	-0.083727	0.933273	0.976466
ENSMUSG00000108181	C030015A19Rik	TEC	6	RIKEN cDNA C030015A19 gene		24.2855	-0.0959123	0.440128	-0.217991	0.827437	0.93752
ENSMUSG00000073374	C030034I22Rik	lncRNA	17	RIKEN cDNA C030034I22 gene		57.0378	-0.283629	0.383484	-0.739558	0.459568	0.728116
ENSMUSG00000087574	C030037D09Rik	lncRNA	11	RIKEN cDNA C030037D09 gene		75.1692	-0.131736	0.363328	-0.36268	0.716844	0.889352
ENSMUSG00000103160	C130012C08Rik	TEC	14	RIKEN cDNA C130012C08 gene		10.6763	-0.284094	0.430556	-0.660664	0.508828	0.762783
ENSMUSG00000105509	C130013H08Rik	lncRNA	3	RIKEN cDNA C130013H08 gene		26.0601	0.334717	0.434882	0.769423	0.441642	0.715739
ENSMUSG00000073627	C130036L24Rik	lncRNA	1	RIKEN cDNA C130036L24 gene		28.864	0.484575	0.433534	1.11681	0.264075	0.544191
ENSMUSG00000085154	C130046K22Rik	lncRNA	11	RIKEN cDNA C130046K22 gene		34.3598	-0.00797246	0.418633	-0.0190436	0.984806	0.994977
[truncated: 14,220 more rows]

## Sheet: raw_counts
id	gene_name	biotype	19825X1	19825X2	19825X3	19825X4
ENSMUSG00000000001	Gnai3	protein_coding	6110	7623	5123	6409
ENSMUSG00000000028	Cdc45	protein_coding	792	1212	334	561
ENSMUSG00000000056	Narf	protein_coding	2083	2342	1508	1677
ENSMUSG00000000058	Cav2	protein_coding	7165	10300	5939	8083
ENSMUSG00000000078	Klf6	protein_coding	4745	4434	6129	8034
ENSMUSG00000000085	Scmh1	protein_coding	1061	1439	990	811
ENSMUSG00000000088	Cox5a	protein_coding	3485	5019	3491	3199
ENSMUSG00000000093	Tbx2	protein_coding	321	332	102	93
ENSMUSG00000000126	Wnt9a	protein_coding	27	14	21	33
ENSMUSG00000000127	Fer	protein_coding	678	639	500	665
ENSMUSG00000000131	Xpo6	protein_coding	2607	3226	2442	2860
ENSMUSG00000000134	Tfe3	protein_coding	1533	1337	1240	1246
ENSMUSG00000000142	Axin2	protein_coding	2292	955	1035	610
ENSMUSG00000000148	Brat1	protein_coding	653	818	409	466
ENSMUSG00000000149	Gna12	protein_coding	1665	1797	1513	1381
ENSMUSG00000000154	Slc22a18	protein_coding	520	490	796	607
ENSMUSG00000000159	Igsf5	protein_coding	469	686	592	545
ENSMUSG00000000167	Pih1d2	protein_coding	122	161	81	67
ENSMUSG00000000168	Dlat	protein_coding	2644	3320	2079	2211
ENSMUSG00000000171	Sdhd	protein_coding	3612	5055	3393	3063
ENSMUSG00000000184	Ccnd2	protein_coding	3537	4310	3605	3041
ENSMUSG00000000194	Gpr107	protein_coding	2018	1942	1890	1897
ENSMUSG00000000202	Btbd17	protein_coding	243	168	335	298
ENSMUSG00000000223	Drp2	protein_coding	14	20	5	19
ENSMUSG00000000244	Tspan32	protein_coding	18	43	9	16
ENSMUSG00000000247	Lhx2	protein_coding	15	12	2	5
ENSMUSG00000000248	Clec2g	protein_coding	9	12	2	4
ENSMUSG00000000253	Gmpr	protein_coding	100	81	102	134
ENSMUSG00000000266	Mid2	protein_coding	1153	1221	917	1118
ENSMUSG00000000275	Trim25	protein_coding	2445	2559	3187	2942
ENSMUSG00000000276	Dgke	protein_coding	439	587	560	522
ENSMUSG00000000278	Scpep1	protein_coding	3053	2791	4059	3994
ENSMUSG00000000282	Mnt	protein_coding	1419	871	1387	1211
ENSMUSG00000000290	Itgb2	protein_coding	65	98	20	28
ENSMUSG00000000295	Hddc2	protein_coding	694	1074	624	674
ENSMUSG00000000296	Tpd52l1	protein_coding	1123	1241	1563	1676
ENSMUSG00000000301	Pemt	protein_coding	115	146	81	84
ENSMUSG00000000303	Cdh1	protein_coding	17976	20112	18586	19964
ENSMUSG00000000308	Ckmt1	protein_coding	2632	3279	4695	3798
ENSMUSG00000000317	Bcl6b	protein_coding	2	10	0	9
ENSMUSG00000000320	Alox12	protein_coding	13	10	12	9
ENSMUSG00000000326	Comt	protein_coding	2031	2085	1618	1619
ENSMUSG00000000339	Rtca	protein_coding	1126	1704	831	866
ENSMUSG00000000340	Dbt	protein_coding	741	1185	385	564
ENSMUSG00000000346	Dazap2	protein_coding	7213	6082	8777	7478
ENSMUSG00000000355	Mcts1	protein_coding	696	847	618	690
ENSMUSG00000000374	Trappc10	protein_coding	2100	2746	1898	1884
ENSMUSG00000000378	Ccm2	protein_coding	1313	1776	1109	1185
ENSMUSG00000000384	Tbrg4	protein_coding	2181	3586	1568	1468
ENSMUSG00000000385	Tmprss2	protein_coding	9227	8227	12568	8529
ENSMUSG00000000386	Mx1	polymorphic_pseudogene	39	48	46	49
ENSMUSG00000000399	Ndufa9	protein_coding	3120	4645	2685	2783
ENSMUSG00000000402	Egfl6	protein_coding	117	110	40	81
ENSMUSG00000000409	Lck	protein_coding	11	4	1	0
ENSMUSG00000000420	Galnt1	protein_coding	3783	4968	2722	3224
ENSMUSG00000000439	Mkrn2	protein_coding	886	802	859	916
ENSMUSG00000000440	Pparg	protein_coding	908	660	2464	2562
ENSMUSG00000000441	Raf1	protein_coding	3252	3992	2152	2292
ENSMUSG00000000486	Septin1	protein_coding	23	51	29	31
ENSMUSG00000000489	Pdgfb	protein_coding	2531	2288	1400	1208
ENSMUSG00000000531	Tamalin	protein_coding	2301	2208	3495	2259
ENSMUSG00000000532	Acvr1b	protein_coding	1737	1391	1593	1570
ENSMUSG00000000538	Tom1l2	protein_coding	1756	1909	1824	1929
ENSMUSG00000000544	Gpa33	protein_coding	5771	5489	8681	7481
ENSMUSG00000000552	Zfp385a	protein_coding	429	388	254	233
ENSMUSG00000000555	Itga5	protein_coding	71	61	9	12
ENSMUSG00000000561	Wdr77	protein_coding	1688	2706	1044	1011
ENSMUSG00000000563	Atp5pb	protein_coding	7599	10211	6557	6400
ENSMUSG00000000567	Sox9	protein_coding	1780	1314	896	675
ENSMUSG00000000568	Hnrnpd	protein_coding	5379	8166	5049	4991
ENSMUSG00000000579	Dynlt1c	protein_coding	149	147	75	104
ENSMUSG00000000581	C1d	protein_coding	941	1414	719	810
ENSMUSG00000000594	Gm2a	protein_coding	1292	1083	2584	1607
ENSMUSG00000000600	Krit1	protein_coding	826	1240	555	817
ENSMUSG00000000605	Clcn4	protein_coding	2046	2830	1278	1386
ENSMUSG00000000627	Sema4f	protein_coding	48	17	32	34
ENSMUSG00000000628	Hk2	protein_coding	5640	8911	4183	6995
ENSMUSG00000000631	Myo18a	protein_coding	9609	13341	6707	8108
ENSMUSG00000000682	Cd52	protein_coding	7	0	2	0
ENSMUSG00000000686	Abhd15	protein_coding	5	11	2	6
ENSMUSG00000000706	Btn1a1	protein_coding	226	101	74	60
ENSMUSG00000000708	Kat2b	protein_coding	1663	1776	1106	1219
ENSMUSG00000000711	Rab5b	protein_coding	2990	2383	3408	3351
ENSMUSG00000000731	Aire	protein_coding	9	5	17	18
ENSMUSG00000000732	Icosl	protein_coding	168	203	76	113
ENSMUSG00000000738	Spg7	protein_coding	2479	3143	2136	1997
ENSMUSG00000000740	Rpl13	protein_coding	23318	31596	23571	22734
ENSMUSG00000000743	Chmp1a	protein_coding	4884	5975	5571	4507
ENSMUSG00000000751	Rpa1	protein_coding	3350	4823	1767	2212
ENSMUSG00000000759	Tubgcp3	protein_coding	1192	1584	717	773
ENSMUSG00000000776	Polr3d	protein_coding	671	1118	619	554
ENSMUSG00000000782	Tcf7	protein_coding	979	624	903	822
ENSMUSG00000000787	Ddx3x	protein_coding	14928	21459	11163	11104
ENSMUSG00000000791	Il12rb1	protein_coding	32	49	81	79
ENSMUSG00000000792	Slc5a5	protein_coding	4	11	5	6
ENSMUSG00000000804	Usp32	protein_coding	1995	2157	1810	2395
ENSMUSG00000000811	Txnrd3	protein_coding	365	484	558	393
ENSMUSG00000000823	Zfp512b	protein_coding	873	1186	482	423
ENSMUSG00000000826	Dnajc5	protein_coding	6027	6764	5278	5705
ENSMUSG00000000827	Tpd52l2	protein_coding	2073	2435	2401	2388
ENSMUSG00000000838	Fmr1	protein_coding	2263	3334	1339	1998
ENSMUSG00000000876	Pxmp4	protein_coding	493	381	782	482
ENSMUSG00000000881	Dlg3	protein_coding	1615	1609	1271	1352
ENSMUSG00000000884	Gnb1l	protein_coding	215	382	100	132
ENSMUSG00000000901	Mmp11	protein_coding	815	433	382	341
ENSMUSG00000000902	Smarcb1	protein_coding	2445	3174	1503	1502
ENSMUSG00000000903	Vpreb3	protein_coding	24	12	14	4
ENSMUSG00000000915	Hip1r	protein_coding	2299	2611	2780	2436
ENSMUSG00000000916	Nsun5	protein_coding	417	698	244	319
ENSMUSG00000000934	Top1mt	protein_coding	295	378	189	304
ENSMUSG00000000957	Mmp14	protein_coding	3214	2983	3707	2685
ENSMUSG00000000958	Slc7a7	protein_coding	746	558	744	783
ENSMUSG00000000959	Oxa1l	protein_coding	1578	1873	1404	1354
ENSMUSG00000000976	Heatr6	protein_coding	959	1293	696	834
ENSMUSG00000000983	Wfdc18	protein_coding	69	9	1	0
ENSMUSG00000001014	Icam4	protein_coding	9	9	4	12
ENSMUSG00000001016	Ilf2	protein_coding	2670	3928	1102	1618
ENSMUSG00000001017	Chtop	protein_coding	4571	6175	4079	4220
ENSMUSG00000001018	Snapin	protein_coding	1377	1240	975	1122
ENSMUSG00000001020	S100a4	protein_coding	435	1134	1353	1760
ENSMUSG00000001021	S100a3	protein_coding	35	88	76	110
ENSMUSG00000001025	S100a6	protein_coding	26569	53604	48827	46075
ENSMUSG00000001034	Mapk7	protein_coding	813	918	939	864
ENSMUSG00000001036	Epn2	protein_coding	3404	3940	3540	3744
ENSMUSG00000001039	B9d1	protein_coding	413	514	252	327
ENSMUSG00000001052	Sec24b	protein_coding	1874	2430	1576	1709
ENSMUSG00000001053	N4bp3	protein_coding	1078	1371	766	891
ENSMUSG00000001054	Rmnd5b	protein_coding	867	1013	800	668
ENSMUSG00000001056	Nhp2	protein_coding	3279	5770	2154	2454
ENSMUSG00000001062	Vps9d1	protein_coding	332	369	291	233
ENSMUSG00000001065	Zfp276	protein_coding	582	730	652	564
ENSMUSG00000001082	Mfsd10	protein_coding	1272	1518	919	899
ENSMUSG00000001089	Luzp1	protein_coding	3946	4345	3744	4628
ENSMUSG00000001095	Slc13a2	protein_coding	90	67	67	54
ENSMUSG00000001098	Kctd10	protein_coding	5650	7040	5896	5614
ENSMUSG00000001100	Poldip2	protein_coding	2292	3056	1830	1634
ENSMUSG00000001105	Ift20	protein_coding	838	1310	732	751
ENSMUSG00000001119	Col6a1	protein_coding	26	12	84	56
ENSMUSG00000001123	Lgals9	protein_coding	1770	1657	2071	1651
ENSMUSG00000001127	Araf	protein_coding	2360	2604	1596	1706
ENSMUSG00000001128	Cfp	protein_coding	79	97	45	32
ENSMUSG00000001131	Timp1	protein_coding	190	363	95	131
ENSMUSG00000001134	Uxt	protein_coding	303	486	197	222
ENSMUSG00000001138	Cnnm3	protein_coding	743	883	479	471
ENSMUSG00000001143	Lman2l	protein_coding	1290	1190	842	774
ENSMUSG00000001150	Mcm3ap	protein_coding	1678	2205	1106	1547
ENSMUSG00000001151	Pcnt	protein_coding	1878	3146	816	1230
ENSMUSG00000001156	Mxd1	protein_coding	2399	1477	5759	3680
ENSMUSG00000001157	Gmcl1	protein_coding	1662	1609	1243	1503
ENSMUSG00000001158	Snrnp27	protein_coding	1076	1199	1094	1142
ENSMUSG00000001166	Oas1c	protein_coding	111	104	91	74
ENSMUSG00000001173	Ocrl	protein_coding	1228	1167	949	1131
ENSMUSG00000001175	Calm1	protein_coding	9229	11371	8333	9304
ENSMUSG00000001211	Agpat3	protein_coding	2979	3420	1911	1976
ENSMUSG00000001227	Sema6b	protein_coding	38	39	65	129
ENSMUSG00000001228	Uhrf1	protein_coding	2776	4580	960	1679
ENSMUSG00000001229	Dpp9	protein_coding	1779	2300	1218	1253
ENSMUSG00000001247	Lsr	protein_coding	6936	7504	7060	5977
ENSMUSG00000001248	Gramd1a	protein_coding	887	826	591	572
ENSMUSG00000001249	Hpn	protein_coding	128	70	24	18
ENSMUSG00000001270	Ckb	protein_coding	2184	1664	554	479
ENSMUSG00000001280	Sp1	protein_coding	2478	2211	1905	2450
ENSMUSG00000001281	Itgb7	protein_coding	42	103	7	7
ENSMUSG00000001285	Myg1	protein_coding	1035	1630	720	806
ENSMUSG00000001288	Rarg	protein_coding	3132	3703	2797	2462
ENSMUSG00000001289	Pfdn5	protein_coding	2163	2138	2157	1813
ENSMUSG00000001300	Efnb2	protein_coding	2268	2375	1182	1576
ENSMUSG00000001305	Rrp15	protein_coding	831	1770	549	655
ENSMUSG00000001313	Rnd2	protein_coding	443	552	641	486
ENSMUSG00000001323	Srr	protein_coding	385	298	390	344
ENSMUSG00000001348	Acp5	protein_coding	1777	1469	2070	1902
ENSMUSG00000001366	Fbxo9	protein_coding	1057	1635	725	691
ENSMUSG00000001376	Vps50	protein_coding	1727	2012	1143	1409
ENSMUSG00000001380	Hars	protein_coding	2714	4571	1841	2284
ENSMUSG00000001383	Zmat2	protein_coding	2342	2632	1446	1534
ENSMUSG00000001403	Ube2c	protein_coding	3618	5423	1596	2099
ENSMUSG00000001415	Smg5	protein_coding	2952	4797	2489	2584
ENSMUSG00000001416	Cct3	protein_coding	8556	15214	5843	6643
ENSMUSG00000001418	Glmp	protein_coding	3130	2770	2925	2724
ENSMUSG00000001419	Mef2d	protein_coding	2123	2069	2675	2214
ENSMUSG00000001420	Tmem79	protein_coding	1199	2024	1031	861
ENSMUSG00000001424	Snd1	protein_coding	11031	14917	8453	9492
ENSMUSG00000001435	Col18a1	protein_coding	5034	5829	6509	6255
ENSMUSG00000001436	Slc19a1	protein_coding	617	1064	532	458
ENSMUSG00000001440	Kpnb1	protein_coding	15686	26486	11841	14268
ENSMUSG00000001441	Npepps	protein_coding	7656	7283	7047	7908
ENSMUSG00000001445	Mrpl10	protein_coding	1876	2472	1614	1567
ENSMUSG00000001467	Cyp51	protein_coding	9238	10583	11563	9419
ENSMUSG00000001472	Tcf25	protein_coding	9340	9830	8954	8572
ENSMUSG00000001473	Tubb6	protein_coding	4918	5523	3388	4331
ENSMUSG00000001482	Def8	protein_coding	1545	1950	811	751
ENSMUSG00000001496	Nkx2-1	protein_coding	45	16	264	247
ENSMUSG00000001497	Pax9	protein_coding	1194	1095	1357	1373
ENSMUSG00000001504	Irx2	protein_coding	1799	2457	1761	1567
ENSMUSG00000001506	Col1a1	protein_coding	70	44	13	22
ENSMUSG00000001507	Itga3	protein_coding	15761	18856	17024	18345
ENSMUSG00000001510	Dlx3	protein_coding	85	42	40	20
ENSMUSG00000001517	Foxm1	protein_coding	2450	3236	724	1080
ENSMUSG00000001518	Itfg2	protein_coding	690	935	479	494
ENSMUSG00000001521	Tulp3	protein_coding	605	698	331	438
ENSMUSG00000001524	Gtf2h4	protein_coding	678	971	443	550
ENSMUSG00000001525	Tubb5	protein_coding	35689	43674	25961	28053
ENSMUSG00000001542	Ell2	protein_coding	1440	1477	927	1196
ENSMUSG00000001552	Jup	protein_coding	14872	13828	11796	10603
ENSMUSG00000001569	Nom1	protein_coding	1641	2683	1405	1510
ENSMUSG00000001576	Ergic1	protein_coding	5494	4625	7264	6318
ENSMUSG00000001583	Tnk1	protein_coding	1194	1314	1190	1110
ENSMUSG00000001588	Acap1	protein_coding	44	39	77	86
ENSMUSG00000001622	Csn3	protein_coding	6	1	4	4
ENSMUSG00000001627	Ifrd1	protein_coding	3051	4159	3768	4477
ENSMUSG00000001630	Stk38l	protein_coding	1571	1619	2063	1894
ENSMUSG00000001632	Brpf1	protein_coding	1475	1625	1422	1443
ENSMUSG00000001642	Akr1b3	protein_coding	2219	4161	2904	2711
ENSMUSG00000001663	Gstt1	protein_coding	272	133	566	397
ENSMUSG00000001665	Gstt3	protein_coding	903	829	1631	1198
ENSMUSG00000001666	Ddt	protein_coding	724	763	798	710
ENSMUSG00000001672	Marveld3	protein_coding	1275	1672	1300	1207
ENSMUSG00000001674	Ddx18	protein_coding	2352	3993	1596	1943
ENSMUSG00000001687	Ubl3	protein_coding	3121	3739	3280	3174
ENSMUSG00000001700	Gramd3	protein_coding	425	545	331	330
ENSMUSG00000001707	Eef1e1	protein_coding	1075	1661	898	985
ENSMUSG00000001729	Akt1	protein_coding	8634	12118	4703	4453
ENSMUSG00000001741	Il16	protein_coding	96	209	14	21
ENSMUSG00000001750	Tcirg1	protein_coding	1386	1110	684	783
ENSMUSG00000001751	Naglu	protein_coding	1039	826	654	701
ENSMUSG00000001755	Coasy	protein_coding	1115	1242	817	875
ENSMUSG00000001761	Smo	protein_coding	482	461	52	35
ENSMUSG00000001763	Tspan33	protein_coding	425	307	112	123
ENSMUSG00000001767	Crnkl1	protein_coding	1420	1966	1038	1182
ENSMUSG00000001768	Rin2	protein_coding	2428	2095	1128	1161
ENSMUSG00000001774	Chordc1	protein_coding	2192	3446	1074	1598
ENSMUSG00000001783	Rtcb	protein_coding	6556	8226	4851	5171
ENSMUSG00000001785	Pwp1	protein_coding	1249	2051	960	1056
ENSMUSG00000001786	Fbxo7	protein_coding	913	1175	494	476
ENSMUSG00000001794	Capns1	protein_coding	10980	13095	11993	12612
ENSMUSG00000001829	Clpb	protein_coding	1446	1768	1090	1199
ENSMUSG00000001833	Septin7	protein_coding	5370	6634	3886	5267
ENSMUSG00000001844	Zdhhc4	protein_coding	713	833	621	538
ENSMUSG00000001847	Rac1	protein_coding	10695	14433	9582	10031
ENSMUSG00000001855	Nup214	protein_coding	1667	2042	985	1194
ENSMUSG00000001864	Aif1l	protein_coding	83	77	30	22
ENSMUSG00000001870	Ltbp1	protein_coding	2202	2844	2123	2524
ENSMUSG00000001891	Ugp2	protein_coding	4864	4155	3286	3435
ENSMUSG00000001909	Trmt1	protein_coding	1979	2500	2000	1743
ENSMUSG00000001910	Nacc1	protein_coding	5681	5966	4429	4723
ENSMUSG00000001911	Nfix	protein_coding	1877	1934	1160	1102
ENSMUSG00000001918	Slc1a5	protein_coding	3702	5013	2562	2782
ENSMUSG00000001924	Uba1	protein_coding	18235	23281	13856	15221
ENSMUSG00000001930	Vwf	protein_coding	23	23	28	14
ENSMUSG00000001942	Siae	protein_coding	589	621	382	364
ENSMUSG00000001943	Vsig2	protein_coding	9	12	94	27
ENSMUSG00000001946	Esam	protein_coding	76	24	114	120
ENSMUSG00000001948	Spa17	protein_coding	129	124	79	89
ENSMUSG00000001962	Fam50a	protein_coding	1407	1461	1571	1553
ENSMUSG00000001964	Emd	protein_coding	1411	1569	1329	1457
ENSMUSG00000001983	Taco1	protein_coding	339	540	229	250
ENSMUSG00000001995	Sipa1l2	protein_coding	878	676	838	992
ENSMUSG00000001998	Ap4e1	protein_coding	587	725	399	710
ENSMUSG00000001999	Blvra	protein_coding	996	1321	612	730
ENSMUSG00000002006	Pdzd4	protein_coding	148	103	83	92
ENSMUSG00000002010	Idh3g	protein_coding	3128	3654	2491	2627
ENSMUSG00000002014	Ssr4	protein_coding	2428	2874	2593	2482
ENSMUSG00000002015	Bcap31	protein_coding	5157	5681	4405	4465
ENSMUSG00000002017	Fam98a	protein_coding	1667	2983	1408	1596
ENSMUSG00000002020	Ltbp2	protein_coding	8	16	5	6
ENSMUSG00000002028	Kmt2a	protein_coding	1336	2242	1140	2127
ENSMUSG00000002031	Ift46	protein_coding	1448	1475	1291	1070
ENSMUSG00000002032	Tmem25	protein_coding	30	29	54	46
ENSMUSG00000002043	Trappc6a	protein_coding	1674	1329	1618	1354
ENSMUSG00000002052	Supt6	protein_coding	4541	6348	4123	4744
ENSMUSG00000002055	Spag5	protein_coding	2077	2840	730	1079
ENSMUSG00000002057	Foxn1	protein_coding	188	185	213	239
ENSMUSG00000002058	Unc119	protein_coding	504	416	577	417
ENSMUSG00000002059	Rab34	protein_coding	143	103	99	122
ENSMUSG00000002064	Sdf2	protein_coding	1911	2044	2351	2071
ENSMUSG00000002068	Ccne1	protein_coding	444	856	185	240
ENSMUSG00000002076	Hsf2bp	protein_coding	98	147	111	129
ENSMUSG00000002083	Bbc3	protein_coding	348	247	356	407
ENSMUSG00000002102	Psmc3	protein_coding	5284	8437	3167	3766
ENSMUSG00000002103	Acp2	protein_coding	1021	984	721	714
ENSMUSG00000002105	Slc39a13	protein_coding	559	670	375	437
ENSMUSG00000002107	Celf2	protein_coding	1326	1510	993	1299
ENSMUSG00000002108	Nr1h3	protein_coding	11	7	12	13
ENSMUSG00000002109	Ddb2	protein_coding	410	459	228	270
ENSMUSG00000002129	Sf3a1	protein_coding	3036	4217	2276	2298
ENSMUSG00000002147	Stat6	protein_coding	4461	4248	3378	3557
ENSMUSG00000002204	Napsa	protein_coding	11	8	10	5
ENSMUSG00000002205	Vrk3	protein_coding	1183	1231	812	739
ENSMUSG00000002210	Smg9	protein_coding	1049	1458	1103	992
ENSMUSG00000002221	Paxip1	protein_coding	1500	1872	946	944
ENSMUSG00000002222	Rmnd5a	protein_coding	2938	3451	3063	3269
ENSMUSG00000002227	Mov10	protein_coding	946	725	776	755
ENSMUSG00000002228	Ppm1j	protein_coding	259	189	621	741
ENSMUSG00000002233	Rhoc	protein_coding	1936	1069	5045	4473
ENSMUSG00000002249	Tead3	protein_coding	815	853	766	676
ENSMUSG00000002250	Ppard	protein_coding	2668	2138	2477	2624
ENSMUSG00000002257	Def6	protein_coding	69	36	70	82
ENSMUSG00000002274	Metrn	protein_coding	598	859	362	473
ENSMUSG00000002279	Lmf1	protein_coding	345	335	271	231
ENSMUSG00000002280	Ciao3	protein_coding	741	965	668	623
ENSMUSG00000002289	Angptl4	protein_coding	5	11	2	2
ENSMUSG00000002297	Dbf4	protein_coding	1868	2762	729	1206
ENSMUSG00000002307	Daxx	protein_coding	986	1161	872	882
ENSMUSG00000002308	Cd320	protein_coding	700	741	377	418
ENSMUSG00000002319	Ipo4	protein_coding	1267	1984	914	1062
ENSMUSG00000002320	Tm9sf1	protein_coding	2720	3638	2143	2197
ENSMUSG00000002324	Rec8	protein_coding	223	117	0	4
ENSMUSG00000002325	Irf9	protein_coding	641	422	436	417
ENSMUSG00000002326	Gmpr2	protein_coding	905	1301	649	854
ENSMUSG00000002329	Mdp1	protein_coding	693	927	685	634
ENSMUSG00000002332	Dhrs1	protein_coding	2483	2843	3002	3258
ENSMUSG00000002342	Tmem161a	protein_coding	1089	1198	771	730
ENSMUSG00000002343	Armc6	protein_coding	388	732	220	210
ENSMUSG00000002345	Borcs8	protein_coding	868	883	631	629
ENSMUSG00000002346	Slc25a42	protein_coding	137	212	105	84
ENSMUSG00000002365	Snx9	protein_coding	2583	3300	3334	3852
ENSMUSG00000002372	Ranbp3	protein_coding	2644	3714	2048	2065
ENSMUSG00000002379	Ndufa11	protein_coding	1162	1632	953	984
ENSMUSG00000002384	Bmp8b	protein_coding	31	21	172	177
ENSMUSG00000002393	Nr2f6	protein_coding	4774	5553	3940	3283
ENSMUSG00000002395	Use1	protein_coding	1244	1408	1568	1121
ENSMUSG00000002396	Ocel1	protein_coding	284	505	241	220
ENSMUSG00000002409	Dyrk1b	protein_coding	853	524	997	728
ENSMUSG00000002413	Braf	protein_coding	618	712	364	554
ENSMUSG00000002416	Ndufb2	protein_coding	594	937	499	524
ENSMUSG00000002428	Hltf	protein_coding	1324	1635	665	1225
ENSMUSG00000002455	Prpf6	protein_coding	3342	4084	2703	2865
ENSMUSG00000002458	Rgs19	protein_coding	461	600	192	309
ENSMUSG00000002459	Rgs20	protein_coding	74	64	28	55
ENSMUSG00000002475	Abhd3	protein_coding	32	12	77	31
ENSMUSG00000002477	Snrpd1	protein_coding	1979	3243	1296	1676
ENSMUSG00000002486	Tchp	protein_coding	436	460	330	318
ENSMUSG00000002489	Tiam1	protein_coding	1105	1484	298	425
ENSMUSG00000002496	Tsc2	protein_coding	1933	2058	1477	1413
ENSMUSG00000002504	Slc9a3r2	protein_coding	827	1031	1162	1035
ENSMUSG00000002524	Puf60	protein_coding	4919	6111	4128	3813
ENSMUSG00000002546	Golga2	protein_coding	3490	3314	4091	3678
ENSMUSG00000002550	Uck1	protein_coding	1169	1393	982	953
ENSMUSG00000002565	Scin	protein_coding	5	17	21	17
ENSMUSG00000002578	Ikzf4	protein_coding	5	7	22	3
ENSMUSG00000002580	Mien1	protein_coding	1748	1638	2318	1728
ENSMUSG00000002602	Axl	protein_coding	6	4	3	0
ENSMUSG00000002603	Tgfb1	protein_coding	1119	722	1097	1006
ENSMUSG00000002608	Ccdc97	protein_coding	1511	1654	1130	1197
ENSMUSG00000002617	Zfp40	protein_coding	84	65	27	32
ENSMUSG00000002625	Akap8l	protein_coding	816	762	582	539
ENSMUSG00000002635	Pdcd2l	protein_coding	487	588	468	472
ENSMUSG00000002658	Gtf2f1	protein_coding	2168	2738	1694	1932
ENSMUSG00000002660	Clpp	protein_coding	1019	1358	717	817
ENSMUSG00000002661	Alkbh7	protein_coding	273	319	232	192
ENSMUSG00000002679	Med6	protein_coding	777	962	567	563
ENSMUSG00000002688	Prkd1	protein_coding	417	589	245	297
ENSMUSG00000002718	Cse1l	protein_coding	4372	6642	2126	2842
ENSMUSG00000002728	Naa20	protein_coding	1397	1830	924	1179
ENSMUSG00000002731	Prkra	protein_coding	938	799	1085	982
ENSMUSG00000002732	Fkbp7	protein_coding	28	45	21	26
ENSMUSG00000002733	Plekha3	protein_coding	1023	1326	1065	1053
ENSMUSG00000002741	Ykt6	protein_coding	3674	5108	3542	3361
ENSMUSG00000002748	Baz1b	protein_coding	5781	7793	3457	4150
ENSMUSG00000002763	Pex6	protein_coding	1883	1921	1314	1404
ENSMUSG00000002767	Mrpl2	protein_coding	1028	1260	839	837
ENSMUSG00000002768	Mea1	protein_coding	1972	2065	2361	2244
ENSMUSG00000002769	Gnmt	protein_coding	39	145	21	19
ENSMUSG00000002771	Grin2d	protein_coding	17	16	6	8
ENSMUSG00000002778	Kdelr1	protein_coding	3128	3204	3609	3179
ENSMUSG00000002781	Tmem143	protein_coding	435	378	271	273
ENSMUSG00000002797	Ggct	protein_coding	333	586	128	183
ENSMUSG00000002799	Jag2	protein_coding	2853	3090	2033	1931
ENSMUSG00000002803	Btbd6	protein_coding	327	465	333	265
ENSMUSG00000002804	Nudt14	protein_coding	854	934	438	384
ENSMUSG00000002808	Epdr1	protein_coding	679	792	312	354
ENSMUSG00000002812	Flii	protein_coding	4725	5568	6525	6376
ENSMUSG00000002814	Top3a	protein_coding	589	677	570	586
ENSMUSG00000002820	Atg4d	protein_coding	1887	2256	1785	1752
ENSMUSG00000002825	Qtrt1	protein_coding	735	983	686	721
ENSMUSG00000002831	Plin4	protein_coding	3	0	12	5
ENSMUSG00000002833	Hdgfl2	protein_coding	1616	2129	1249	1172
ENSMUSG00000002835	Chaf1a	protein_coding	2622	4353	1080	1549
ENSMUSG00000002844	Adprh	protein_coding	1124	1115	865	932
ENSMUSG00000002845	Tmem39a	protein_coding	857	1083	678	870
ENSMUSG00000002846	Timmdc1	protein_coding	695	971	411	555
ENSMUSG00000002847	Pla1a	protein_coding	85	58	113	118
ENSMUSG00000002870	Mcm2	protein_coding	3572	5454	1530	2096
ENSMUSG00000002871	Tpra1	protein_coding	1376	1328	1243	1126
ENSMUSG00000002881	Nab1	protein_coding	3857	5690	2776	3249
ENSMUSG00000002885	Adgre5	protein_coding	5982	6824	3800	3905
ENSMUSG00000002897	Il17ra	protein_coding	567	792	449	478
ENSMUSG00000002900	Lamb1	protein_coding	739	800	1044	1379
ENSMUSG00000002908	Kcnn1	protein_coding	50	16	50	42
ENSMUSG00000002910	Arrdc2	protein_coding	539	481	928	815
ENSMUSG00000002944	Cd36	protein_coding	6	7	0	0
ENSMUSG00000002948	Map2k7	protein_coding	1225	1503	1096	930
ENSMUSG00000002949	Timm44	protein_coding	1525	1938	1096	1372
ENSMUSG00000002957	Ap2a2	protein_coding	4290	4684	3970	4018
ENSMUSG00000002963	Pnkp	protein_coding	1092	1411	738	776
ENSMUSG00000002968	Med25	protein_coding	3447	3417	3252	2678
ENSMUSG00000002980	Bcam	protein_coding	36112	39684	28032	21763
ENSMUSG00000002981	Clptm1	protein_coding	6025	6384	4876	4630
ENSMUSG00000002983	Relb	protein_coding	1186	1118	1089	1152
ENSMUSG00000002984	Tomm40	protein_coding	3826	6455	2173	2521
ENSMUSG00000002985	Apoe	protein_coding	78	94	29	35
ENSMUSG00000002996	Hbp1	protein_coding	2975	2075	2926	2921
ENSMUSG00000002997	Prkar2b	protein_coding	1043	967	1040	1172
ENSMUSG00000003031	Cdkn1b	protein_coding	2453	2571	2350	2225
ENSMUSG00000003032	Klf4	protein_coding	4781	4593	5438	3963
ENSMUSG00000003033	Ap1m1	protein_coding	910	1204	501	542
ENSMUSG00000003037	Rab8a	protein_coding	2953	3542	2496	2403
ENSMUSG00000003038	Hmgn2	protein_coding	4696	6504	1400	1871
ENSMUSG00000003039	Fam32a	protein_coding	4620	5063	3861	3401
ENSMUSG00000003051	Elf3	protein_coding	8132	8626	15464	13319
ENSMUSG00000003062	Stard3nl	protein_coding	1225	1355	1122	1086
ENSMUSG00000003068	Stk11	protein_coding	3766	4017	3696	3601
ENSMUSG00000003070	Efna2	protein_coding	15	7	6	8
ENSMUSG00000003072	Atp5d	protein_coding	5288	7694	5916	5331
ENSMUSG00000003099	Ppp5c	protein_coding	3094	4914	2123	2179
ENSMUSG00000003119	Cdk12	protein_coding	1439	1672	1108	1335
ENSMUSG00000003123	Lipe	protein_coding	431	287	808	756
ENSMUSG00000003131	Pafah1b2	protein_coding	3305	4043	2821	2922
ENSMUSG00000003134	Tbc1d8	protein_coding	357	482	105	106
ENSMUSG00000003135	Cnot11	protein_coding	813	1043	594	589
ENSMUSG00000003154	Foxj2	protein_coding	973	799	918	905
ENSMUSG00000003161	Sri	protein_coding	2901	3831	3007	2959
ENSMUSG00000003166	Dgcr2	protein_coding	3050	3421	2504	2282
ENSMUSG00000003184	Irf3	protein_coding	1612	2246	1200	1274
ENSMUSG00000003190	Bcl2l12	protein_coding	412	475	245	230
ENSMUSG00000003198	Zfp959	protein_coding	160	254	100	142
ENSMUSG00000003199	Mpnd	protein_coding	2270	2392	1925	1944
ENSMUSG00000003200	Sh3gl1	protein_coding	2056	2466	1479	1550
ENSMUSG00000003208	Yju2	protein_coding	428	570	303	330
ENSMUSG00000003226	Ranbp2	protein_coding	6057	7984	4177	6538
ENSMUSG00000003228	Grk5	protein_coding	185	229	99	130
ENSMUSG00000003233	Dvl3	protein_coding	1175	1148	1091	895
ENSMUSG00000003234	Abcf3	protein_coding	1523	2177	1255	1278
ENSMUSG00000003235	Eif2b5	protein_coding	3255	4673	2200	2476
ENSMUSG00000003269	Cyth2	protein_coding	3021	3287	2859	2729
ENSMUSG00000003271	Sult2b1	protein_coding	372	539	1006	809
ENSMUSG00000003273	Car11	protein_coding	10	0	4	5
ENSMUSG00000003279	Dlgap1	protein_coding	18	14	50	55
ENSMUSG00000003282	Plag1	protein_coding	5	3	6	14
ENSMUSG00000003299	Mrpl4	protein_coding	980	1538	720	810
ENSMUSG00000003308	Keap1	protein_coding	2865	3718	2253	2298
ENSMUSG00000003309	Ap1m2	protein_coding	3698	4452	3016	3055
ENSMUSG00000003316	Glg1	protein_coding	7636	6976	5150	6779
ENSMUSG00000003344	Btbd2	protein_coding	1600	804	1403	1074
ENSMUSG00000003345	Csnk1g2	protein_coding	5606	5972	5351	4971
ENSMUSG00000003346	Abhd17a	protein_coding	2411	2946	2621	2351
ENSMUSG00000003348	Mob3a	protein_coding	602	659	520	580
ENSMUSG00000003352	Cacnb3	protein_coding	2021	1407	2469	2055
ENSMUSG00000003354	Ccdc65	protein_coding	27	15	9	10
ENSMUSG00000003355	Fkbp11	protein_coding	127	233	117	165
ENSMUSG00000003360	Ddx23	protein_coding	3746	5465	3136	3358
ENSMUSG00000003363	Pld3	protein_coding	1741	1280	1580	1407
ENSMUSG00000003378	Grik5	protein_coding	87	39	40	24
ENSMUSG00000003380	Rabac1	protein_coding	2869	3352	3227	2844
ENSMUSG00000003382	Etv3	protein_coding	1687	1629	2756	2653
ENSMUSG00000003402	Prkcsh	protein_coding	4938	5809	4208	4337
ENSMUSG00000003411	Rab3b	protein_coding	24	33	108	80
ENSMUSG00000003418	St8sia6	protein_coding	1907	2245	3777	4715
ENSMUSG00000003420	Fcgrt	protein_coding	34	10	52	23
ENSMUSG00000003421	Nosip	protein_coding	1381	1838	1133	1048
ENSMUSG00000003423	Pih1d1	protein_coding	1327	1482	866	874
ENSMUSG00000003429	Rps11	protein_coding	19463	19761	16729	16529
ENSMUSG00000003435	Supt5	protein_coding	6147	7121	5694	5542
ENSMUSG00000003437	Paf1	protein_coding	1768	2406	1283	1302
ENSMUSG00000003438	Timm50	protein_coding	2085	2874	1465	1544
ENSMUSG00000003444	Med29	protein_coding	510	725	437	364
ENSMUSG00000003452	Bicd1	protein_coding	372	566	209	371
ENSMUSG00000003458	Ncstn	protein_coding	4263	4243	3583	2905
ENSMUSG00000003464	Pex19	protein_coding	2346	2355	2127	1819
ENSMUSG00000003469	Phyhip	protein_coding	61	116	85	59
ENSMUSG00000003477	Inmt	protein_coding	7	0	0	0
ENSMUSG00000003500	Impdh1	protein_coding	1626	1931	1951	1966
ENSMUSG00000003518	Dusp3	protein_coding	835	1089	938	926
ENSMUSG00000003526	Prodh	protein_coding	190	346	96	106
ENSMUSG00000003527	Ess2	protein_coding	932	898	680	710
ENSMUSG00000003528	Slc25a1	protein_coding	5433	4894	11223	7377
ENSMUSG00000003531	Dgcr6	protein_coding	610	808	732	621
ENSMUSG00000003534	Ddr1	protein_coding	5910	4421	5996	4641
ENSMUSG00000003541	Ier3	protein_coding	7638	7434	10881	11914
ENSMUSG00000003545	Fosb	protein_coding	67	58	82	88
ENSMUSG00000003546	Klc4	protein_coding	1212	1062	1773	1362
ENSMUSG00000003549	Ercc1	protein_coding	655	791	560	620
ENSMUSG00000003573	Homer3	protein_coding	1061	790	919	927
ENSMUSG00000003575	Crtc1	protein_coding	430	496	379	320
ENSMUSG00000003581	Rnf215	protein_coding	393	537	304	290
ENSMUSG00000003585	Sec14l2	protein_coding	117	123	100	104
ENSMUSG00000003604	Aven	protein_coding	624	1154	306	427
ENSMUSG00000003617	Cp	protein_coding	25595	25187	1433	2327
ENSMUSG00000003623	Crot	protein_coding	908	917	575	647
ENSMUSG00000003644	Rps6ka1	protein_coding	4410	3588	6294	5559
ENSMUSG00000003660	Snrnp200	protein_coding	5982	8193	3505	4767
ENSMUSG00000003662	Ciao1	protein_coding	1327	1705	942	819
ENSMUSG00000003680	Taf6l	protein_coding	535	623	303	312
ENSMUSG00000003721	Insig2	protein_coding	1678	1491	1690	1687
ENSMUSG00000003731	Kpna6	protein_coding	2121	2867	1793	2149
ENSMUSG00000003746	Man1a	protein_coding	795	1085	1111	1227
ENSMUSG00000003752	Itpkc	protein_coding	390	428	571	496
ENSMUSG00000003762	Coq8b	protein_coding	575	530	450	440
ENSMUSG00000003778	Brd8	protein_coding	2664	3169	1758	2131
ENSMUSG00000003779	Kif20a	protein_coding	4552	6145	1180	1948
ENSMUSG00000003808	Farsa	protein_coding	1762	3025	1322	1453
ENSMUSG00000003809	Gcdh	protein_coding	773	1004	407	586
ENSMUSG00000003810	Mast2	protein_coding	4518	5491	3674	4061
ENSMUSG00000003812	Dnase2a	protein_coding	1026	1122	984	892
ENSMUSG00000003813	Rad23a	protein_coding	3123	3701	2256	2494
ENSMUSG00000003814	Calr	protein_coding	25415	29878	22061	23390
ENSMUSG00000003824	Syce2	protein_coding	168	137	96	118
ENSMUSG00000003847	Nfat5	protein_coding	3103	3081	2751	3853
ENSMUSG00000003848	Nob1	protein_coding	1200	2137	1132	1074
ENSMUSG00000003849	Nqo1	protein_coding	64	241	773	583
ENSMUSG00000003863	Ppfia3	protein_coding	247	278	284	237
ENSMUSG00000003865	Gys1	protein_coding	5679	3798	2563	3134
ENSMUSG00000003868	Ruvbl2	protein_coding	3910	4884	2052	2537
ENSMUSG00000003872	Lin7b	protein_coding	9	1	5	4
ENSMUSG00000003873	Bax	protein_coding	2144	3611	2089	2072
ENSMUSG00000003923	Tfam	protein_coding	1533	2057	1135	1228
ENSMUSG00000003929	Zfp81	protein_coding	325	358	160	246
ENSMUSG00000003934	Efnb3	protein_coding	37	70	23	42
ENSMUSG00000003948	Mmd	protein_coding	14	11	21	31
ENSMUSG00000003955	Fam162a	protein_coding	5188	4018	3933	4315
ENSMUSG00000003970	Rpl8	protein_coding	25110	40175	24328	23569
ENSMUSG00000003992	Ssbp2	protein_coding	272	216	25	32
ENSMUSG00000004018	Fancl	protein_coding	396	629	179	227
ENSMUSG00000004032	Gstm5	protein_coding	534	424	482	434
ENSMUSG00000004035	Gstm7	protein_coding	417	296	212	182
ENSMUSG00000004038	Gstm3	protein_coding	57	82	105	59
ENSMUSG00000004040	Stat3	protein_coding	4197	4219	3505	3204
ENSMUSG00000004043	Stat5a	protein_coding	5202	4118	1904	1707
ENSMUSG00000004044	Cavin1	protein_coding	15488	21328	15169	14826
ENSMUSG00000004054	Map3k11	protein_coding	1950	2065	1883	1548
ENSMUSG00000004056	Akt2	protein_coding	2926	3380	2257	2343
ENSMUSG00000004069	Dnaja3	protein_coding	2416	2985	1849	1977
ENSMUSG00000004070	Hmox2	protein_coding	1501	1726	1280	1424
ENSMUSG00000004071	Cdip1	protein_coding	846	1004	911	837
ENSMUSG00000004085	Map3k20	protein_coding	1460	2020	1203	1549
ENSMUSG00000004096	Cwc15	protein_coding	2578	3301	2026	2339
ENSMUSG00000004099	Dnmt1	protein_coding	4833	8017	1934	3219
ENSMUSG00000004100	Ppan	protein_coding	1574	2473	1219	1132
ENSMUSG00000004105	Angptl2	protein_coding	290	283	23	19
ENSMUSG00000004113	Cacna1b	protein_coding	15	9	2	2
ENSMUSG00000004127	Trmt10a	protein_coding	643	1055	393	504
ENSMUSG00000004151	Etv1	protein_coding	196	212	44	80
ENSMUSG00000004187	Kifc2	protein_coding	165	72	121	117
ENSMUSG00000004207	Psap	protein_coding	27797	25175	28084	21988
ENSMUSG00000004221	Ikbkg	protein_coding	4035	4719	3147	3337
ENSMUSG00000004231	Pax2	protein_coding	24	42	98	67
ENSMUSG00000004233	Wars2	protein_coding	577	760	431	555
ENSMUSG00000004263	Atn1	protein_coding	308	336	262	212
ENSMUSG00000004264	Phb2	protein_coding	6550	9129	4840	4887
ENSMUSG00000004266	Ptpn6	protein_coding	533	521	371	355
ENSMUSG00000004267	Eno2	protein_coding	8	3	2	3
ENSMUSG00000004268	Emg1	protein_coding	2374	3493	2028	2064
ENSMUSG00000004270	Lpcat3	protein_coding	3131	3215	3204	2975
ENSMUSG00000004285	Atp6v1f	protein_coding	2508	2754	2404	2348
ENSMUSG00000004317	Clcn5	protein_coding	1499	2034	1126	1615
ENSMUSG00000004319	Clcn3	protein_coding	4435	5409	2306	3584
ENSMUSG00000004328	Hif3a	protein_coding	179	69	103	209
ENSMUSG00000004356	Utp20	protein_coding	1457	3549	757	1319
ENSMUSG00000004364	Cul3	protein_coding	4097	4641	4089	4758
ENSMUSG00000004371	Il11	protein_coding	14	17	11	13
ENSMUSG00000004383	Large1	protein_coding	903	789	835	856
ENSMUSG00000004393	Ddx56	protein_coding	1655	2736	1170	1269
ENSMUSG00000004394	Tmed4	protein_coding	2461	2618	2128	2052
ENSMUSG00000004446	Bid	protein_coding	1522	2536	1159	1130
ENSMUSG00000004451	Ralb	protein_coding	2573	2687	2305	2638
ENSMUSG00000004455	Ppp1cc	protein_coding	3985	5188	2906	3123
ENSMUSG00000004460	Dnajb11	protein_coding	2913	4436	2403	2789
ENSMUSG00000004462	Tbccd1	protein_coding	563	636	249	348
ENSMUSG00000004473	Clec11a	protein_coding	15	20	27	11
ENSMUSG00000004500	Zfp324	protein_coding	410	506	223	256
ENSMUSG00000004508	Gab2	protein_coding	833	851	958	1075
ENSMUSG00000004530	Coro1c	protein_coding	2775	3660	2801	2859
ENSMUSG00000004535	Tax1bp1	protein_coding	5924	6235	6601	6553
ENSMUSG00000004540	Psg17	protein_coding	106	89	43	121
ENSMUSG00000004542	Psg19	protein_coding	7	8	7	6
ENSMUSG00000004552	Ctse	protein_coding	672	284	1359	885
ENSMUSG00000004558	Ndrg2	protein_coding	163	129	135	164
ENSMUSG00000004561	Mettl17	protein_coding	524	688	241	356
ENSMUSG00000004562	Arhgef40	protein_coding	3977	4111	2673	3339
ENSMUSG00000004565	Pnpla6	protein_coding	3109	3841	2396	2722
ENSMUSG00000004567	Mcoln1	protein_coding	1087	886	843	763
ENSMUSG00000004568	Arhgef18	protein_coding	2075	2099	2264	2049
ENSMUSG00000004591	Pkn2	protein_coding	3230	3730	2979	3477
ENSMUSG00000004610	Etfb	protein_coding	691	1092	656	615
ENSMUSG00000004626	Stxbp2	protein_coding	4984	5278	4827	4771
ENSMUSG00000004633	Chn2	protein_coding	1253	1548	1657	1767
ENSMUSG00000004637	Wwox	protein_coding	468	350	544	481
ENSMUSG00000004642	Slbp	protein_coding	1652	2413	793	996
ENSMUSG00000004655	Aqp1	protein_coding	1517	1567	880	726
ENSMUSG00000004661	Arid3b	protein_coding	42	24	28	42
ENSMUSG00000004665	Cnn2	protein_coding	4046	4945	4199	4824
ENSMUSG00000004667	Polr2e	protein_coding	2270	3427	2379	2214
ENSMUSG00000004677	Myo9b	protein_coding	2941	3095	2351	2698
ENSMUSG00000004748	Mtfp1	protein_coding	97	159	43	64
ENSMUSG00000004768	Rab23	protein_coding	388	664	170	254
ENSMUSG00000004771	Rab11a	protein_coding	4140	3956	4324	4557
ENSMUSG00000004788	Eif2b2	protein_coding	1757	2156	1846	1889
ENSMUSG00000004789	Dlst	protein_coding	4459	6494	5206	5613
ENSMUSG00000004791	Pgf	protein_coding	311	73	697	1377
ENSMUSG00000004798	Ulk2	protein_coding	819	763	518	595
ENSMUSG00000004815	Dgkq	protein_coding	537	630	456	403
ENSMUSG00000004837	Grap	protein_coding	7	13	13	11
ENSMUSG00000004843	Chmp2b	protein_coding	5085	5734	4991	5136
ENSMUSG00000004846	Plod3	protein_coding	2224	2186	1868	1828
ENSMUSG00000004849	Ap1s1	protein_coding	4509	6759	4389	4278
ENSMUSG00000004864	Mapk13	protein_coding	1599	1199	2000	1668
ENSMUSG00000004865	Srpk1	protein_coding	2575	3991	2225	2547
ENSMUSG00000004880	Lbr	protein_coding	3299	5507	2030	2540
ENSMUSG00000004885	Crabp2	protein_coding	8	7	0	7
ENSMUSG00000004891	Nes	protein_coding	3155	3672	2670	3965
ENSMUSG00000004895	Prcc	protein_coding	1986	2233	1649	1444
ENSMUSG00000004896	Rrnad1	protein_coding	535	702	481	541
ENSMUSG00000004897	Hdgf	protein_coding	17799	27103	15593	16271
ENSMUSG00000004929	Thop1	protein_coding	2573	3472	2025	2011
ENSMUSG00000004931	Apba3	protein_coding	1099	1074	790	816
ENSMUSG00000004934	Pias4	protein_coding	1259	1323	1440	1440
ENSMUSG00000004936	Map2k1	protein_coding	6023	5195	5187	6064
ENSMUSG00000004937	Sgta	protein_coding	3210	3737	2680	2566
ENSMUSG00000004945	Tmem242	protein_coding	1332	1746	1046	993
ENSMUSG00000004947	Dtx2	protein_coding	669	624	573	463
ENSMUSG00000004951	Hspb1	protein_coding	4	12	2	3
ENSMUSG00000004952	Rasa4	protein_coding	11662	6671	6396	4789
ENSMUSG00000004980	Hnrnpa2b1	protein_coding	31079	46467	18056	23245
ENSMUSG00000004994	Ccdc130	protein_coding	277	280	176	220
ENSMUSG00000004996	Mri1	protein_coding	1082	1482	1055	1017
ENSMUSG00000005034	Prkacb	protein_coding	1108	1215	561	763
ENSMUSG00000005043	Sgsh	protein_coding	327	297	233	335
ENSMUSG00000005045	Chd5	protein_coding	27	18	30	55
ENSMUSG00000005054	Cstb	protein_coding	2455	3008	3022	2999
ENSMUSG00000005057	Sh2b2	protein_coding	25	22	9	10
ENSMUSG00000005069	Pex5	protein_coding	1229	1313	1172	908
ENSMUSG00000005078	Jkamp	protein_coding	929	996	643	625
ENSMUSG00000005087	Cd44	protein_coding	12105	11812	6826	7369
ENSMUSG00000005089	Slc1a2	protein_coding	10	1	6	2
ENSMUSG00000005102	Eif2ak4	protein_coding	684	742	388	487
ENSMUSG00000005103	Wdr1	protein_coding	6446	8190	7018	7266
ENSMUSG00000005107	Slc2a9	protein_coding	34	16	11	6
ENSMUSG00000005124	Ccn4	protein_coding	7	7	0	0
ENSMUSG00000005125	Ndrg1	protein_coding	23124	10447	23140	33589
ENSMUSG00000005131	4930550C14Rik	protein_coding	17	12	19	27
ENSMUSG00000005142	Man2b1	protein_coding	1991	2021	1571	1502
ENSMUSG00000005148	Klf5	protein_coding	3661	3045	6173	5632
ENSMUSG00000005150	Wdr83	protein_coding	699	965	500	489
ENSMUSG00000005161	Prdx2	protein_coding	7934	8522	5575	5210
ENSMUSG00000005198	Polr2a	protein_coding	6904	6581	3546	4754
ENSMUSG00000005204	Senp3	protein_coding	2596	3495	1982	2031
ENSMUSG00000005225	Plekha8	protein_coding	605	821	703	641
ENSMUSG00000005233	Spc25	protein_coding	966	1387	291	477
ENSMUSG00000005237	Dnah2	protein_coding	14	3	6	9
ENSMUSG00000005251	Ripk4	protein_coding	3320	2947	2634	2813
ENSMUSG00000005262	Ufd1	protein_coding	1460	2092	1196	1420
ENSMUSG00000005267	Zfp287	protein_coding	21	29	2	3
ENSMUSG00000005299	Letm1	protein_coding	2272	3858	2345	2350
ENSMUSG00000005312	Ubqln1	protein_coding	6433	7358	5933	6113
ENSMUSG00000005354	Txn2	protein_coding	2817	4579	2155	2215
ENSMUSG00000005362	Crbn	protein_coding	1454	1413	1241	1373
ENSMUSG00000005364	Il5ra	protein_coding	252	232	263	339
ENSMUSG00000005370	Msh6	protein_coding	18472	26890	10060	11050
ENSMUSG00000005371	Fbxo11	protein_coding	2351	1861	2014	2118
ENSMUSG00000005373	Mlxipl	protein_coding	107	54	15	11
ENSMUSG00000005374	Tbl2	protein_coding	2210	2380	1100	1533
ENSMUSG00000005378	Bud23	protein_coding	911	1553	707	730
ENSMUSG00000005410	Mcm5	protein_coding	4261	7720	1425	2292
ENSMUSG00000005413	Hmox1	protein_coding	1758	1286	2964	3137
ENSMUSG00000005417	Mprip	protein_coding	10091	12234	8604	9104
ENSMUSG00000005442	Cic	protein_coding	5225	4553	4612	4304
ENSMUSG00000005447	Pafah1b3	protein_coding	3189	3229	3422	3343
ENSMUSG00000005469	Prkaca	protein_coding	2109	2033	1937	1779
ENSMUSG00000005470	Asf1b	protein_coding	1155	1893	329	693
ENSMUSG00000005481	Ddx39a	protein_coding	3104	6042	2155	2416
ENSMUSG00000005483	Dnajb1	protein_coding	1942	2228	1537	1659
ENSMUSG00000005501	Usp40	protein_coding	1410	1677	832	1008
ENSMUSG00000005505	Kbtbd4	protein_coding	612	884	462	426
ENSMUSG00000005506	Celf1	protein_coding	4001	5933	3294	4048
ENSMUSG00000005510	Ndufs3	protein_coding	2121	3230	1763	1703
ENSMUSG00000005514	Por	protein_coding	12439	13500	11601	9220
ENSMUSG00000005533	Igf1r	protein_coding	613	710	281	461
ENSMUSG00000005534	Insr	protein_coding	508	574	462	500
ENSMUSG00000005553	Atp4a	protein_coding	30	10	0	0
ENSMUSG00000005566	Trim28	protein_coding	12424	16882	8604	7947
ENSMUSG00000005575	Ube2m	protein_coding	4618	6271	3611	3911
ENSMUSG00000005580	Adcy9	protein_coding	145	156	102	117
ENSMUSG00000005609	Ctr9	protein_coding	1916	2232	1056	1202
ENSMUSG00000005610	Eif4g2	protein_coding	29828	41897	17626	19684
ENSMUSG00000005615	Pcyt1a	protein_coding	2283	2955	1749	1736
ENSMUSG00000005621	Zfp592	protein_coding	933	1180	794	803
ENSMUSG00000005625	Psmd4	protein_coding	4127	6316	4887	4955
ENSMUSG00000005628	Tmod4	protein_coding	12	6	13	4
ENSMUSG00000005656	Snx6	protein_coding	3911	4039	2019	2425
ENSMUSG00000005667	Mthfd2	protein_coding	3026	3166	2632	3387
ENSMUSG00000005674	Tomm40l	protein_coding	973	1430	836	846
ENSMUSG00000005682	Pan2	protein_coding	969	941	892	906
ENSMUSG00000005683	Cs	protein_coding	8880	12018	8527	8470
ENSMUSG00000005686	Ampd3	protein_coding	168	75	113	174
ENSMUSG00000005687	Bcas2	protein_coding	1942	2880	1782	1859
ENSMUSG00000005698	Ctcf	protein_coding	3126	4011	1738	2005
ENSMUSG00000005699	Pard6a	protein_coding	240	238	181	190
ENSMUSG00000005718	Tfap4	protein_coding	302	398	225	205
ENSMUSG00000005732	Ranbp1	protein_coding	4654	7476	2339	3045
ENSMUSG00000005774	Rfx5	protein_coding	744	689	343	480
ENSMUSG00000005779	Psmb4	protein_coding	5379	8495	4440	4616
ENSMUSG00000005802	Slc30a4	protein_coding	3302	3496	2804	3729
ENSMUSG00000005803	Sqor	protein_coding	3566	4348	5435	5507
ENSMUSG00000005804	Bloc1s6	protein_coding	1158	1163	976	1008
ENSMUSG00000005813	Metap1	protein_coding	2322	3728	2311	2524
ENSMUSG00000005823	Gpr108	protein_coding	1974	1878	1771	1640
ENSMUSG00000005836	Gata6	protein_coding	55	37	152	97
ENSMUSG00000005846	Rsl1d1	protein_coding	4697	7008	3647	4286
ENSMUSG00000005871	Apc	protein_coding	3147	3656	2206	3027
ENSMUSG00000005873	Reep5	protein_coding	2524	3328	2470	2597
ENSMUSG00000005881	Ergic3	protein_coding	4353	4044	4473	3796
ENSMUSG00000005882	Uqcc1	protein_coding	1119	1593	872	832
ENSMUSG00000005883	Spo11	protein_coding	14	33	10	33
ENSMUSG00000005886	Ncoa2	protein_coding	1692	1687	1203	1469
ENSMUSG00000005893	Nr2c2	protein_coding	1438	1354	1239	1280
ENSMUSG00000005897	Nr2c1	protein_coding	1243	1057	867	953
ENSMUSG00000005899	Smpd4	protein_coding	1263	2001	613	727
ENSMUSG00000005907	Pex1	protein_coding	443	588	401	410
ENSMUSG00000005917	Otx1	protein_coding	89	57	23	32
ENSMUSG00000005936	Kctd20	protein_coding	1451	1875	1266	1307
ENSMUSG00000005947	Itgae	protein_coding	9	13	3	3
ENSMUSG00000005949	Ctns	protein_coding	942	658	293	319
ENSMUSG00000005951	Shpk	protein_coding	405	351	132	120
ENSMUSG00000005958	Ephb3	protein_coding	2092	1959	2104	2055
ENSMUSG00000005968	Tuft1	protein_coding	1454	1567	1905	2216
ENSMUSG00000005981	Trap1	protein_coding	3154	3923	1844	2449
ENSMUSG00000005982	Naa60	protein_coding	1203	1164	996	1014
ENSMUSG00000005983	1700037C18Rik	protein_coding	121	135	74	91
ENSMUSG00000005986	Ankrd13d	protein_coding	129	93	131	101
ENSMUSG00000006005	Tpr	protein_coding	7545	11324	4697	7856
ENSMUSG00000006010	Odr4	protein_coding	1178	1243	772	1066
ENSMUSG00000006019	Dhx34	protein_coding	731	673	364	470
ENSMUSG00000006021	Kptn	protein_coding	470	558	387	356
ENSMUSG00000006024	Napa	protein_coding	3668	3746	3701	3241
ENSMUSG00000006050	Sra1	protein_coding	1924	1998	1885	1917
ENSMUSG00000006057	Atp5g1	protein_coding	2751	4417	1671	1726
ENSMUSG00000006058	Snf8	protein_coding	1171	1859	890	948
ENSMUSG00000006095	Tbcb	protein_coding	1337	1847	1162	1215
ENSMUSG00000006127	Inpp5k	protein_coding	985	1004	1125	909
ENSMUSG00000006134	Crkl	protein_coding	1831	2271	1650	1876
ENSMUSG00000006143	Upk3bl	protein_coding	2322	1354	969	759
ENSMUSG00000006154	Eps8l1	protein_coding	1302	1376	961	864
ENSMUSG00000006169	Clint1	protein_coding	7768	7328	4761	5095
ENSMUSG00000006179	Prss16	protein_coding	291	323	159	244
ENSMUSG00000006191	Cdkal1	protein_coding	490	587	317	405
ENSMUSG00000006205	Htra1	protein_coding	584	805	171	174
ENSMUSG00000006215	Zbtb17	protein_coding	941	1013	652	595
ENSMUSG00000006218	Fam131c	protein_coding	84	47	207	213
ENSMUSG00000006219	Fblim1	protein_coding	590	391	394	379
ENSMUSG00000006235	Epor	protein_coding	17	22	19	37
ENSMUSG00000006241	Ccdc159	protein_coding	83	45	86	60
ENSMUSG00000006262	Mob1b	protein_coding	1457	1767	1433	1680
ENSMUSG00000006269	Atp6v1b1	protein_coding	1261	1412	26	28
ENSMUSG00000006273	Atp6v1b2	protein_coding	4007	4841	3376	3230
ENSMUSG00000006276	Eps15l1	protein_coding	1694	1678	1335	1369
ENSMUSG00000006281	Tep1	protein_coding	1115	1123	929	1367
ENSMUSG00000006288	Ttc5	protein_coding	1439	1492	1136	1239
ENSMUSG00000006289	Osgep	protein_coding	862	971	595	594
ENSMUSG00000006299	Aamp	protein_coding	6322	8425	5420	5238
ENSMUSG00000006301	Tmbim1	protein_coding	6371	8480	11268	9216
ENSMUSG00000006304	Arpc2	protein_coding	14074	15860	16166	16350
ENSMUSG00000006307	Kmt2b	protein_coding	2206	3063	2422	2350
ENSMUSG00000006310	Zbtb32	protein_coding	533	722	1224	1328
ENSMUSG00000006313	Upk1a	protein_coding	10	8	23	22
ENSMUSG00000006315	Tmem147	protein_coding	2613	3347	1744	1495
ENSMUSG00000006333	Rps9	protein_coding	24973	37349	24019	21956
ENSMUSG00000006335	Tfpt	protein_coding	442	627	351	340
ENSMUSG00000006342	Susd2	protein_coding	3	7	0	1
ENSMUSG00000006345	Ggt1	protein_coding	9	1	0	0
ENSMUSG00000006356	Crip2	protein_coding	7482	8927	2878	2926
ENSMUSG00000006360	Crip1	protein_coding	4	14	3	4
ENSMUSG00000006362	Cbfa2t3	protein_coding	161	78	111	132
ENSMUSG00000006369	Fbln1	protein_coding	31	28	4	1
ENSMUSG00000006373	Pgrmc1	protein_coding	2055	1966	2423	2293
ENSMUSG00000006378	Gcat	protein_coding	305	601	157	203
ENSMUSG00000006390	Elovl1	protein_coding	2780	3344	2904	2582
ENSMUSG00000006392	Med8	protein_coding	1260	1966	1180	1203
ENSMUSG00000006395	Hyi	polymorphic_pseudogene	221	199	333	285
ENSMUSG00000006398	Cdc20	protein_coding	4219	7487	1369	1824
ENSMUSG00000006403	Adamts4	protein_coding	28	18	27	22
ENSMUSG00000006411	Nectin4	protein_coding	1287	1301	1049	840
ENSMUSG00000006412	Pfdn2	protein_coding	2054	2581	2279	2130
ENSMUSG00000006418	Rnf114	protein_coding	2755	2240	2474	2258
ENSMUSG00000006423	Steep1	protein_coding	1465	1515	850	1022
ENSMUSG00000006435	Neurl1a	protein_coding	182	137	160	175
ENSMUSG00000006442	Srm	protein_coding	1731	4060	1155	1357
ENSMUSG00000006445	Epha2	protein_coding	7867	10322	9372	11171
ENSMUSG00000006456	Rbm14	protein_coding	1504	2142	894	1024
ENSMUSG00000006457	Actn3	protein_coding	2	8	3	0
ENSMUSG00000006462	A530013C23Rik	lncRNA	11	5	5	7
ENSMUSG00000006463	Zdhhc24	protein_coding	249	308	191	252
ENSMUSG00000006464	Bbs1	protein_coding	69	81	32	35
ENSMUSG00000006471	Ndor1	protein_coding	341	445	311	270
ENSMUSG00000006476	Nsmf	protein_coding	1538	1219	1584	1367
ENSMUSG00000006494	Pdk1	protein_coding	8747	6045	5589	6298
ENSMUSG00000006498	Ptbp1	protein_coding	15216	19615	9695	10217
ENSMUSG00000006517	Mvd	protein_coding	2953	2896	3784	2890
ENSMUSG00000006526	Stimate	protein_coding	615	778	583	488
ENSMUSG00000006527	Sfmbt1	protein_coding	781	1124	426	523
ENSMUSG00000006538	Ihh	protein_coding	51	18	516	174
ENSMUSG00000006567	Atp7b	protein_coding	290	144	189	275
ENSMUSG00000006574	Slc4a1	protein_coding	9	3	0	0
ENSMUSG00000006575	Rundc3a	protein_coding	13	16	19	23
ENSMUSG00000006576	Slc4a3	protein_coding	190	148	179	178
ENSMUSG00000006585	Cdt1	protein_coding	1227	1689	841	907
ENSMUSG00000006587	Snai3	protein_coding	85	102	144	191
ENSMUSG00000006589	Aprt	protein_coding	3487	4775	4147	3876
ENSMUSG00000006599	Gtf2h1	protein_coding	2017	2941	1675	1888
ENSMUSG00000006611	Hfe	protein_coding	79	96	69	94
ENSMUSG00000006638	Abhd1	polymorphic_pseudogene	33	50	43	32
ENSMUSG00000006641	Slc5a6	protein_coding	248	619	275	249
ENSMUSG00000006642	Tcf23	protein_coding	12	0	47	19
ENSMUSG00000006651	Aplp1	protein_coding	147	102	76	51
ENSMUSG00000006673	Qrich1	protein_coding	2487	2582	1922	2310
ENSMUSG00000006676	Usp19	protein_coding	5234	5371	3953	3957
ENSMUSG00000006678	Pola1	protein_coding	1464	2106	383	864
ENSMUSG00000006699	Cdc42	protein_coding	12379	14925	11631	12074
ENSMUSG00000006705	Pknox1	protein_coding	702	709	495	530
ENSMUSG00000006715	Gmnn	protein_coding	1215	2021	765	895
ENSMUSG00000006717	Acot13	protein_coding	681	631	663	586
ENSMUSG00000006720	Zfp184	protein_coding	147	153	60	80
ENSMUSG00000006724	Cyp27b1	protein_coding	6	6	10	0
ENSMUSG00000006728	Cdk4	protein_coding	9404	11104	5370	5452
ENSMUSG00000006731	B4galnt1	protein_coding	2501	2986	2391	2137
ENSMUSG00000006732	Mettl1	protein_coding	466	1022	236	344
ENSMUSG00000006736	Tspan31	protein_coding	3198	3278	1984	2078
ENSMUSG00000006740	Kif5b	protein_coding	7326	10067	5122	7656
ENSMUSG00000006763	Saal1	protein_coding	661	876	378	469
ENSMUSG00000006777	Krt23	protein_coding	889	689	4449	3563
ENSMUSG00000006782	Cnp	protein_coding	1712	1843	924	1021
ENSMUSG00000006784	Odad4	protein_coding	63	39	22	24
ENSMUSG00000006800	Sulf2	protein_coding	1970	2012	991	1102
ENSMUSG00000006818	Sod2	protein_coding	1432	1961	1282	1184
ENSMUSG00000006850	Tmco6	protein_coding	778	641	459	493
ENSMUSG00000006906	Stambp	protein_coding	929	873	732	683
ENSMUSG00000006920	Ezh1	protein_coding	1361	1035	1340	1627
ENSMUSG00000006930	Hap1	protein_coding	474	515	63	139
ENSMUSG00000006931	P3h4	protein_coding	395	170	554	439
ENSMUSG00000006932	Ctnnb1	protein_coding	67145	63637	57475	57853
ENSMUSG00000006941	Eif1b	protein_coding	658	842	459	512
ENSMUSG00000006958	Chrd	protein_coding	29	23	7	5
ENSMUSG00000006998	Psmd2	protein_coding	11284	17332	9893	11038
ENSMUSG00000007021	Syngr3	protein_coding	0	2	2	6
ENSMUSG00000007029	Vars	protein_coding	9443	13683	6193	7208
ENSMUSG00000007030	Vwa7	protein_coding	146	99	170	184
ENSMUSG00000007033	Hspa1l	protein_coding	4	6	1	1
ENSMUSG00000007034	Slc44a4	protein_coding	3088	2972	3366	3190
ENSMUSG00000007035	Msh5	protein_coding	97	126	75	79
ENSMUSG00000007036	Abhd16a	protein_coding	1572	1955	1213	1013
ENSMUSG00000007038	Neu1	protein_coding	1885	1941	2882	2316
ENSMUSG00000007039	Ddah2	protein_coding	56	67	34	54
ENSMUSG00000007041	Clic1	protein_coding	13777	15556	14391	14182
ENSMUSG00000007050	Lsm2	protein_coding	1125	1710	752	815
ENSMUSG00000007080	Pole	protein_coding	1360	2051	466	838
ENSMUSG00000007097	Atp1a2	protein_coding	83	112	51	48
ENSMUSG00000007107	Atp1a4	protein_coding	9	3	6	1
ENSMUSG00000007122	Casq1	protein_coding	13	11	4	9
ENSMUSG00000007207	Stx1a	protein_coding	332	370	231	269
ENSMUSG00000007338	Mrpl49	protein_coding	1169	1888	792	789
ENSMUSG00000007379	Dennd2c	protein_coding	148	220	168	209
ENSMUSG00000007411	Mark3	protein_coding	2923	3889	1772	1783
ENSMUSG00000007415	Gatad1	protein_coding	2909	3644	2431	2678
ENSMUSG00000007458	M6pr	protein_coding	6828	7370	5253	5893
ENSMUSG00000007476	Lrrc8a	protein_coding	334	395	295	289
ENSMUSG00000007564	Ppp2r1a	protein_coding	7881	9411	7134	6640
ENSMUSG00000007570	Fance	protein_coding	622	900	461	493
ENSMUSG00000007589	Tinf2	protein_coding	1207	1578	784	888
ENSMUSG00000007591	Tssk4	protein_coding	20	10	18	19
ENSMUSG00000007594	Hapln4	protein_coding	31	37	0	8
ENSMUSG00000007603	Dus3l	protein_coding	757	1240	577	505
ENSMUSG00000007610	Gtpbp3	protein_coding	827	1104	615	594
ENSMUSG00000007613	Tgfbr1	protein_coding	1464	1699	807	1014
ENSMUSG00000007617	Homer1	protein_coding	935	1029	554	824
ENSMUSG00000007646	Rad51c	protein_coding	323	284	147	208
ENSMUSG00000007655	Cav1	protein_coding	898	1533	217	285
ENSMUSG00000007656	Arpp19	protein_coding	3115	4000	2333	2663
ENSMUSG00000007659	Bcl2l1	protein_coding	5861	7725	5863	5793
ENSMUSG00000007670	Khsrp	protein_coding	3286	3324	2344	2036
ENSMUSG00000007721	Ccdc124	protein_coding	2023	3027	1846	1943
ENSMUSG00000007739	Cct4	protein_coding	6086	8524	5299	5662
ENSMUSG00000007777	0610009B22Rik	protein_coding	613	723	435	438
ENSMUSG00000007812	Zfp655	protein_coding	929	865	770	997
ENSMUSG00000007815	Rhoa	protein_coding	12869	14959	16800	15734
ENSMUSG00000007817	Zmiz1	protein_coding	5084	3789	2920	3972
ENSMUSG00000007827	Ankrd26	protein_coding	377	901	151	283
ENSMUSG00000007833	Aldh16a1	protein_coding	1492	1990	1130	1196
ENSMUSG00000007836	Hnrnpa0	protein_coding	13199	15486	10830	9718
ENSMUSG00000007837	Prrg2	protein_coding	711	703	742	658
ENSMUSG00000007850	Hnrnph1	protein_coding	10533	16532	5212	7803
ENSMUSG00000007867	Ift43	protein_coding	759	802	606	609
ENSMUSG00000007872	Id3	protein_coding	551	265	1530	589
ENSMUSG00000007880	Arid1a	protein_coding	3169	4001	2160	2682
ENSMUSG00000007888	Crlf1	protein_coding	91	31	21	24
ENSMUSG00000007891	Ctsd	protein_coding	16463	14365	24756	19882
ENSMUSG00000007892	Rplp1	protein_coding	27574	38016	27150	27010
ENSMUSG00000007908	Hmgcll1	protein_coding	1070	1204	477	760
ENSMUSG00000007950	Abhd8	protein_coding	894	1124	665	667
ENSMUSG00000007987	Ift22	protein_coding	594	565	425	464
ENSMUSG00000007989	Fzd3	protein_coding	386	506	153	239
ENSMUSG00000008035	Mid1ip1	protein_coding	4180	6552	5756	4408
ENSMUSG00000008036	Ap2s1	protein_coding	2376	3304	2187	2045
ENSMUSG00000008090	Fgfrl1	protein_coding	268	155	118	143
ENSMUSG00000008129	Brme1	protein_coding	13	8	9	8
ENSMUSG00000008136	Fhl2	protein_coding	826	1346	652	1034
ENSMUSG00000008140	Emc10	protein_coding	3123	3876	1993	1889
ENSMUSG00000008153	Clstn3	protein_coding	4	6	2	5
ENSMUSG00000008167	Fbxw9	protein_coding	997	1061	716	847
ENSMUSG00000008200	Fnbp4	protein_coding	2129	2683	1594	1724
ENSMUSG00000008226	Scrn3	protein_coding	764	753	351	441
ENSMUSG00000008301	Phax	protein_coding	1152	1472	774	885
ENSMUSG00000008305	Tle1	protein_coding	711	928	898	823
ENSMUSG00000008307	1700109H08Rik	protein_coding	41	31	44	68
ENSMUSG00000008318	Relt	protein_coding	70	127	34	24
ENSMUSG00000008333	Snrpb2	protein_coding	1374	1756	1078	1229
ENSMUSG00000008348	Ubc	protein_coding	4510	4531	3838	3820
ENSMUSG00000008373	Prpf31	protein_coding	2342	3514	1214	1501
ENSMUSG00000008384	Sertad1	protein_coding	966	1283	868	849
ENSMUSG00000008393	Carhsp1	protein_coding	3981	3344	3781	3900
ENSMUSG00000008398	Elk3	protein_coding	2781	3132	2581	2951
ENSMUSG00000008429	Herpud2	protein_coding	1034	944	980	1034
ENSMUSG00000008435	Rdh13	protein_coding	563	992	622	577
ENSMUSG00000008450	Nutf2	protein_coding	1189	1483	671	873
ENSMUSG00000008461	Fut1	protein_coding	164	117	139	208
ENSMUSG00000008475	Arpc5	protein_coding	7306	8242	7898	7995
ENSMUSG00000008482	Rnf151	protein_coding	4	18	3	3
ENSMUSG00000008496	Pou2f2	protein_coding	1	2	17	14
ENSMUSG00000008540	Mgst1	protein_coding	1672	1851	1120	696
ENSMUSG00000008575	Nfib	protein_coding	3663	4184	1984	2748
ENSMUSG00000008601	Rab25	protein_coding	4534	6885	5390	5146
ENSMUSG00000008604	Ubqln4	protein_coding	2590	3442	2542	2532
ENSMUSG00000008668	Rps18	protein_coding	20098	26659	19358	18960
ENSMUSG00000008682	Rpl10	protein_coding	27860	33189	30577	29390
ENSMUSG00000008683	Rps15a	protein_coding	8580	12061	9032	9045
ENSMUSG00000008690	Ncaph2	protein_coding	5902	7612	3753	4248
ENSMUSG00000008730	Hipk1	protein_coding	3659	3766	3353	3738
ENSMUSG00000008734	Gprc5b	protein_coding	563	192	74	44
ENSMUSG00000008763	Man1a2	protein_coding	3174	4113	2088	2324
ENSMUSG00000008822	Acyp1	protein_coding	243	195	235	251
ENSMUSG00000008855	Hdac5	protein_coding	2749	1872	2493	1922
ENSMUSG00000008859	Rala	protein_coding	2469	3062	2636	2930
ENSMUSG00000008892	Vdac3	protein_coding	4192	5825	3031	3304
ENSMUSG00000008958	Vps72	protein_coding	2263	2250	2081	1826
ENSMUSG00000008976	Gabpa	protein_coding	2141	2564	1439	1821
ENSMUSG00000009013	Dynll1	protein_coding	4746	6366	3164	3738
ENSMUSG00000009030	Pdcl	protein_coding	1470	1637	982	1135
ENSMUSG00000009035	Tmem184b	protein_coding	2699	1975	3416	3351
ENSMUSG00000009073	Nf2	protein_coding	3348	3899	2173	2414
ENSMUSG00000009076	Zmat5	protein_coding	406	418	324	324
ENSMUSG00000009079	Ewsr1	protein_coding	8511	12706	7388	7179
ENSMUSG00000009090	Ap1b1	protein_coding	2494	3226	2019	1852
ENSMUSG00000009092	Derl3	protein_coding	46	13	65	77
ENSMUSG00000009108	Gnat2	protein_coding	22	44	7	15
ENSMUSG00000009112	Bcl2l13	protein_coding	2797	3007	3153	3025
ENSMUSG00000009115	Spatc1l	protein_coding	1	6	1	2
ENSMUSG00000009145	Dqx1	protein_coding	467	362	389	400
ENSMUSG00000009207	Lnpk	protein_coding	659	1017	353	509
ENSMUSG00000009210	Prr29	protein_coding	6	7	1	1
ENSMUSG00000009246	Trpm5	protein_coding	12	5	1	4
ENSMUSG00000009248	Ascl2	protein_coding	20	10	4	6
ENSMUSG00000009291	Pttg1ip	protein_coding	5914	6504	8611	7561
ENSMUSG00000009293	Ube2g2	protein_coding	1772	2811	2213	2191
ENSMUSG00000009376	Met	protein_coding	6631	9073	4197	5163
ENSMUSG00000009378	Slc16a12	protein_coding	87	57	3	11
ENSMUSG00000009406	Elk1	protein_coding	638	467	437	389
ENSMUSG00000009418	Nav1	protein_coding	630	926	710	860
ENSMUSG00000009470	Tnpo1	protein_coding	6209	9265	4165	5354
ENSMUSG00000009535	Rnmt	protein_coding	1561	2051	1308	1455
ENSMUSG00000009545	Kcnq1	protein_coding	3296	2370	3373	2471
ENSMUSG00000009549	Srp14	protein_coding	1551	1877	1596	1395
ENSMUSG00000009555	Cdk9	protein_coding	2594	3054	2460	2288
ENSMUSG00000009563	Tor2a	protein_coding	1329	1507	1067	1120
ENSMUSG00000009566	Fpgs	protein_coding	548	1271	382	447
ENSMUSG00000009569	Mrtfb	protein_coding	1083	1162	807	1070
ENSMUSG00000009575	Cbx5	protein_coding	5529	7646	3028	4627
ENSMUSG00000009585	Apobec3	protein_coding	4333	5011	3088	3547
ENSMUSG00000009614	Sardh	protein_coding	1403	1638	860	799
ENSMUSG00000009621	Vav2	protein_coding	1445	1620	1217	1142
ENSMUSG00000009630	Ppp2cb	protein_coding	5855	7883	5467	5198
ENSMUSG00000009640	Dmap1	protein_coding	567	744	439	401
ENSMUSG00000009647	Mcu	protein_coding	2363	3047	4421	3937
ENSMUSG00000009654	Oit3	protein_coding	103	52	144	220
ENSMUSG00000009681	Bcr	protein_coding	3074	3692	2745	3261
ENSMUSG00000009687	Fxyd5	protein_coding	266	217	390	444
ENSMUSG00000009731	Kcnd1	protein_coding	209	178	210	117
ENSMUSG00000009733	Tfcp2	protein_coding	559	462	318	320
ENSMUSG00000009739	Pou6f1	protein_coding	291	143	87	74
ENSMUSG00000009741	Ubp1	protein_coding	2886	3111	1839	2282
ENSMUSG00000009772	Nuak2	protein_coding	1103	948	136	113
ENSMUSG00000009828	Cilk1	protein_coding	1165	1258	1238	1263
ENSMUSG00000009863	Sdhb	protein_coding	2893	4535	2838	2860
ENSMUSG00000009894	Snap47	protein_coding	1608	1340	1246	1261
ENSMUSG00000009905	Kdsr	protein_coding	856	1192	694	605
ENSMUSG00000009907	Vps4b	protein_coding	4947	5290	4925	5078
ENSMUSG00000009927	Rps25	protein_coding	11630	13920	10134	10593
ENSMUSG00000009995	Tafazzin	protein_coding	1099	1011	1087	1018
ENSMUSG00000010021	Kif19a	protein_coding	276	97	210	182
ENSMUSG00000010025	Aldh3a2	protein_coding	1800	2101	2047	1829
ENSMUSG00000010044	Zmynd10	protein_coding	4	4	6	2
ENSMUSG00000010045	Tmem115	protein_coding	1143	1613	1198	1005
ENSMUSG00000010047	Hyal2	protein_coding	1391	1362	1339	1027
ENSMUSG00000010048	Ifrd2	protein_coding	1838	3754	1246	1541
ENSMUSG00000010051	Hyal1	protein_coding	336	223	270	335
ENSMUSG00000010054	Tusc2	protein_coding	842	1067	1081	850
ENSMUSG00000010057	Nprl2	protein_coding	419	536	342	367
ENSMUSG00000010067	Rassf1	protein_coding	1202	1744	1179	1736
ENSMUSG00000010080	Epn3	protein_coding	4615	5724	7576	4821
ENSMUSG00000010095	Slc3a2	protein_coding	7725	7696	7260	7696
ENSMUSG00000010097	Nxf1	protein_coding	3332	4220	1907	2740
ENSMUSG00000010110	Stx5a	protein_coding	1883	1809	1516	1561
ENSMUSG00000010136	Pifo	protein_coding	30	10	7	5
ENSMUSG00000010154	Spire2	protein_coding	1289	1952	2163	2099
ENSMUSG00000010277	2610507B11Rik	protein_coding	12205	13786	10566	12542
ENSMUSG00000010290	AI597479	protein_coding	904	1029	592	742
ENSMUSG00000010307	Tmem86a	protein_coding	1213	1279	1046	899
ENSMUSG00000010342	Tex14	protein_coding	2	0	6	4
ENSMUSG00000010358	Ifi35	protein_coding	482	683	426	425
ENSMUSG00000010362	Rdm1	protein_coding	348	245	218	256
ENSMUSG00000010376	Nedd8	protein_coding	3071	4123	2280	2436
ENSMUSG00000010392	Gosr1	protein_coding	1664	1777	1338	1462
ENSMUSG00000010406	Mrpl52	protein_coding	980	1744	931	1011
ENSMUSG00000010435	Spaca7	protein_coding	28	42	50	46
ENSMUSG00000010453	Kansl3	protein_coding	2188	2579	2427	2485
ENSMUSG00000010517	Faf1	protein_coding	2275	2855	2236	2525
ENSMUSG00000010538	Tsacc	protein_coding	39	50	13	16
ENSMUSG00000010554	Mettl16	protein_coding	1468	2265	850	1166
ENSMUSG00000010601	Apol7a	protein_coding	235	195	173	226
ENSMUSG00000010607	Pigyl	protein_coding	582	605	585	555
ENSMUSG00000010608	Rbm25	protein_coding	4257	6945	3313	4521
ENSMUSG00000010609	Psen2	protein_coding	371	584	256	301
ENSMUSG00000010651	Acaa1b	protein_coding	102	76	279	159
ENSMUSG00000010660	Plcd1	protein_coding	137	89	121	97
ENSMUSG00000010663	Fads1	protein_coding	1038	847	816	891
ENSMUSG00000010721	Lmbr1	protein_coding	669	700	743	738
ENSMUSG00000010751	Tnfrsf22	protein_coding	1599	1489	1342	1637
ENSMUSG00000010755	Cars	protein_coding	5173	5674	6779	7438
ENSMUSG00000010760	Phlda2	protein_coding	365	574	285	285
ENSMUSG00000010830	Kdelr3	protein_coding	299	213	335	365
ENSMUSG00000010911	Apip	protein_coding	474	604	204	240
ENSMUSG00000010914	Pdhx	protein_coding	1008	1513	687	601
ENSMUSG00000010936	Vac14	protein_coding	1491	2026	1236	1272
ENSMUSG00000011096	Akt1s1	protein_coding	2364	3212	2122	2053
ENSMUSG00000011114	Tbrg1	protein_coding	3275	4178	3701	3893
ENSMUSG00000011148	Adssl1	protein_coding	451	137	554	442
ENSMUSG00000011158	Brf1	protein_coding	1205	1637	638	634
ENSMUSG00000011179	Odc1	protein_coding	11682	21546	7124	8808
ENSMUSG00000011254	Thg1l	protein_coding	306	575	155	205
ENSMUSG00000011257	Pabpc4	protein_coding	7164	11070	6031	6435
ENSMUSG00000011267	Zfp296	protein_coding	74	105	43	49
ENSMUSG00000011305	Plin5	protein_coding	3	2	11	14
ENSMUSG00000011306	Sugp1	protein_coding	1490	1619	1196	1123
ENSMUSG00000011427	Zfp790	protein_coding	429	545	331	362
ENSMUSG00000011632	Pinlyp	protein_coding	9	4	45	24
ENSMUSG00000011658	Fuz	protein_coding	480	437	337	314
ENSMUSG00000011751	Sptbn4	protein_coding	27	37	21	26
ENSMUSG00000011752	Pgam1	protein_coding	13047	12010	9576	10180
ENSMUSG00000011831	Evi5	protein_coding	1606	2116	1260	1648
ENSMUSG00000011832	Evi5l	protein_coding	480	309	382	343
ENSMUSG00000011837	Snapc2	protein_coding	554	604	662	626
ENSMUSG00000011877	Git1	protein_coding	2614	2674	2440	2096
ENSMUSG00000011884	Gltp	protein_coding	3361	4375	2788	2544
ENSMUSG00000011958	Bnip2	protein_coding	2102	2891	1467	1757
ENSMUSG00000011960	Ccnt1	protein_coding	1581	2207	1467	1769
ENSMUSG00000012076	Brms1l	protein_coding	699	912	422	607
ENSMUSG00000012114	Med15	protein_coding	1959	1707	2153	2193
ENSMUSG00000012117	Dhdds	protein_coding	1424	1674	1084	1180
ENSMUSG00000012123	Crybg2	protein_coding	278	274	541	537
ENSMUSG00000012126	Ubxn11	protein_coding	76	64	43	61
ENSMUSG00000012187	Mogat1	protein_coding	3	5	6	2
ENSMUSG00000012296	Tjap1	protein_coding	1147	1221	1062	1007
ENSMUSG00000012350	Ehf	protein_coding	7530	7859	5498	5195
ENSMUSG00000012405	Rpl15	protein_coding	10895	12281	9902	9852
ENSMUSG00000012422	Tmem167	protein_coding	1878	2712	1618	1906
ENSMUSG00000012429	Mplkip	protein_coding	763	775	588	677
ENSMUSG00000012443	Kif11	protein_coding	3474	5298	992	1768
ENSMUSG00000012483	Rpa3	protein_coding	665	940	407	492
ENSMUSG00000012519	Mlkl	protein_coding	981	1221	519	808
ENSMUSG00000012535	Tnpo3	protein_coding	4013	5366	2896	3702
ENSMUSG00000012609	Ttll5	protein_coding	1284	980	547	645
ENSMUSG00000012640	Zfp715	protein_coding	422	374	252	322
ENSMUSG00000012819	Cdh23	protein_coding	12	6	7	6
ENSMUSG00000012848	Rps5	protein_coding	24097	30300	25154	23778
ENSMUSG00000013033	Adgrl1	protein_coding	829	910	271	349
ENSMUSG00000013076	Amotl1	protein_coding	951	681	664	1038
ENSMUSG00000013083	2200002J24Rik	protein_coding	12	14	3	3
ENSMUSG00000013089	Etv5	protein_coding	843	815	567	579
ENSMUSG00000013150	Gfod2	protein_coding	582	804	573	534
ENSMUSG00000013155	Enkd1	protein_coding	611	653	403	526
ENSMUSG00000013160	Atp6v0d1	protein_coding	2112	1973	2222	1908
ENSMUSG00000013236	Ptprs	protein_coding	8688	7667	5976	6412
ENSMUSG00000013275	Slc41a1	protein_coding	1244	1080	928	1163
ENSMUSG00000013338	Fer1l4	protein_coding	1221	1607	1928	1988
ENSMUSG00000013415	Igf2bp1	protein_coding	705	1259	612	717
ENSMUSG00000013419	Zfp651	protein_coding	82	44	28	25
ENSMUSG00000013465	Nelfb	protein_coding	2575	2837	2396	2483
ENSMUSG00000013483	Card14	protein_coding	217	191	337	383
ENSMUSG00000013495	Tmem175	protein_coding	352	313	180	219
ENSMUSG00000013523	Bcas1	protein_coding	1790	2195	1771	1415
ENSMUSG00000013539	Tango2	protein_coding	420	524	351	321
ENSMUSG00000013584	Aldh1a2	protein_coding	133	141	92	95
ENSMUSG00000013593	Ndufs2	protein_coding	6935	8136	6205	5825
ENSMUSG00000013622	Atraid	protein_coding	1045	956	774	621
ENSMUSG00000013629	Cad	protein_coding	2429	6132	921	1852
ENSMUSG00000013643	Lypd8	protein_coding	36	0	522	74
ENSMUSG00000013646	Sh3bp5l	protein_coding	898	1189	718	620
ENSMUSG00000013662	Atad1	protein_coding	2957	3509	2075	2332
ENSMUSG00000013663	Pten	protein_coding	4719	4846	2237	2593
ENSMUSG00000013698	Pea15a	protein_coding	10908	8959	9567	7923
ENSMUSG00000013701	Timm23	protein_coding	2033	3493	1704	1799
ENSMUSG00000013736	Trnt1	protein_coding	2090	2739	1505	1838
ENSMUSG00000013766	Ly6g6e	protein_coding	93	112	51	33
ENSMUSG00000013787	Ehmt2	protein_coding	6659	7428	5674	5445
ENSMUSG00000013822	Elof1	protein_coding	1691	2429	1553	1544
ENSMUSG00000013833	Med16	protein_coding	951	1229	573	512
ENSMUSG00000013846	St3gal1	protein_coding	1524	1251	1900	2074
ENSMUSG00000013858	Tmem259	protein_coding	3229	4062	3246	2949
ENSMUSG00000013878	Rnf170	protein_coding	657	639	463	556
ENSMUSG00000013973	Dedd	protein_coding	1294	1269	1280	1119
ENSMUSG00000013997	Nit1	protein_coding	1095	874	945	1010
ENSMUSG00000014039	Prdm15	protein_coding	487	678	394	526
ENSMUSG00000014074	Rnf168	protein_coding	1067	1560	615	765
ENSMUSG00000014075	Dynlt2b	protein_coding	171	202	105	119
ENSMUSG00000014077	Chp1	protein_coding	6347	6540	9181	6810
ENSMUSG00000014158	Trpv4	protein_coding	103	112	9	11
ENSMUSG00000014164	Klhl3	protein_coding	38	5	23	20
ENSMUSG00000014177	Tvp23b	protein_coding	1371	1221	1344	1316
ENSMUSG00000014195	Dnajc7	protein_coding	4116	5194	3162	3006
ENSMUSG00000014226	Cacybp	protein_coding	2160	4267	1388	1813
ENSMUSG00000014232	Cluap1	protein_coding	331	475	258	251
ENSMUSG00000014243	Zswim7	protein_coding	135	145	94	86
ENSMUSG00000014245	Pigl	protein_coding	290	401	189	206
ENSMUSG00000014294	Ndufa2	protein_coding	1747	2435	1988	1848
ENSMUSG00000014301	Pam16	protein_coding	406	599	367	394
ENSMUSG00000014303	Glis2	protein_coding	1602	2166	2298	1820
ENSMUSG00000014313	Cox6c	protein_coding	2560	3288	2303	2172
ENSMUSG00000014329	Bicc1	protein_coding	833	1080	1136	1261
ENSMUSG00000014349	Ube2z	protein_coding	5004	5836	3730	3873
ENSMUSG00000014353	Tmem87b	protein_coding	1232	1352	1021	1159
ENSMUSG00000014355	Anapc1	protein_coding	5058	6469	2899	4009
ENSMUSG00000014361	Mertk	protein_coding	16	11	2	0
ENSMUSG00000014402	Tsg101	protein_coding	3133	3329	3157	3494
ENSMUSG00000014418	Hps5	protein_coding	819	1029	546	663
ENSMUSG00000014426	Map3k4	protein_coding	1306	1348	853	961
ENSMUSG00000014444	Piezo1	protein_coding	2185	3163	1741	1897
ENSMUSG00000014453	Blk	protein_coding	0	3	11	11
ENSMUSG00000014470	Rnf166	protein_coding	651	717	930	735
ENSMUSG00000014496	Ankrd28	protein_coding	3556	4089	2742	3445
ENSMUSG00000014498	Ankrd52	protein_coding	1927	2982	1524	1749
ENSMUSG00000014504	Srp19	protein_coding	1262	1909	987	1165
ENSMUSG00000014547	Wdfy2	protein_coding	734	723	574	691
ENSMUSG00000014550	Rbsn	protein_coding	1290	1379	878	942
ENSMUSG00000014551	Mrps25	protein_coding	1133	1693	686	826
ENSMUSG00000014554	Dguok	protein_coding	422	348	340	414
ENSMUSG00000014592	Camta1	protein_coding	170	167	212	220
ENSMUSG00000014599	Csf1	protein_coding	841	591	253	304
ENSMUSG00000014601	Strip1	protein_coding	2250	2341	1724	1552
ENSMUSG00000014602	Kif1a	protein_coding	40	35	40	34
ENSMUSG00000014606	Slc25a11	protein_coding	2997	3671	1915	1950
ENSMUSG00000014633	Cmc2	protein_coding	400	754	214	260
ENSMUSG00000014668	Chfr	protein_coding	1708	2096	1531	1568
ENSMUSG00000014686	Ceacam16	protein_coding	13	15	19	28
ENSMUSG00000014748	Tex261	protein_coding	2823	3939	2142	2091
ENSMUSG00000014763	Fam120b	protein_coding	1856	1766	1557	1678
ENSMUSG00000014767	Tbp	protein_coding	618	731	411	477
ENSMUSG00000014769	Psmb1	protein_coding	5148	6380	5531	5196
ENSMUSG00000014771	Pdcd2	protein_coding	737	1115	659	597
ENSMUSG00000014773	Dll1	protein_coding	194	176	270	308
ENSMUSG00000014776	Nol3	protein_coding	25	15	43	51
ENSMUSG00000014778	Fhod1	protein_coding	757	924	536	489
ENSMUSG00000014786	Slc9a5	protein_coding	72	84	30	47
ENSMUSG00000014791	Elmo3	protein_coding	1729	1426	2332	2081
ENSMUSG00000014837	4931428F04Rik	protein_coding	423	299	161	216
ENSMUSG00000014846	Tppp3	protein_coding	66	62	41	42
ENSMUSG00000014850	Msh3	protein_coding	788	966	406	530
ENSMUSG00000014852	Adamts13	protein_coding	39	12	1	0
ENSMUSG00000014856	Tmem208	protein_coding	873	1047	566	572
ENSMUSG00000014859	E2f4	protein_coding	2041	2788	1916	2012
ENSMUSG00000014867	Surf4	protein_coding	7437	10235	7224	7442
ENSMUSG00000014873	Surf2	protein_coding	554	793	356	350
ENSMUSG00000014905	Dnajb9	protein_coding	930	744	1301	1293
ENSMUSG00000014907	Naf1	protein_coding	854	1278	647	764
ENSMUSG00000014932	Yes1	protein_coding	1220	1420	831	1257
ENSMUSG00000014956	Ppp1cb	protein_coding	8165	8779	7071	8709
ENSMUSG00000014959	Gorasp2	protein_coding	3912	4883	3446	3658
ENSMUSG00000014980	Tsen15	protein_coding	360	562	175	222
ENSMUSG00000015002	Efr3a	protein_coding	3417	4286	2984	3603
ENSMUSG00000015013	Trappc2l	protein_coding	529	763	582	538
ENSMUSG00000015016	Acsf3	protein_coding	763	742	490	551
ENSMUSG00000015023	Ddx19a	protein_coding	2301	2395	1794	1956
ENSMUSG00000015027	Galns	protein_coding	501	468	564	414
ENSMUSG00000015053	Gata2	protein_coding	2	7	1	1
ENSMUSG00000015083	C8g	protein_coding	30	26	22	23
ENSMUSG00000015085	Entpd2	protein_coding	662	549	780	558
ENSMUSG00000015087	Rabl6	protein_coding	3838	4603	3887	3936
ENSMUSG00000015090	Ptgds	protein_coding	199	246	313	336
ENSMUSG00000015092	Edf1	protein_coding	3758	5031	4142	3795
ENSMUSG00000015093	Clic3	protein_coding	344	502	637	531
ENSMUSG00000015094	Npdc1	protein_coding	2468	2590	2791	2422
ENSMUSG00000015095	Fbxw5	protein_coding	1614	1748	1265	1174
ENSMUSG00000015112	Slc25a13	protein_coding	1589	1775	795	969
ENSMUSG00000015120	Ube2i	protein_coding	5820	6897	4499	4803
ENSMUSG00000015126	Tsr3	protein_coding	760	974	619	642
ENSMUSG00000015127	Unkl	protein_coding	150	300	146	195
ENSMUSG00000015133	Lrrk1	protein_coding	4180	5899	3359	4238
ENSMUSG00000015134	Aldh1a3	protein_coding	58	47	586	703
ENSMUSG00000015143	Actn1	protein_coding	15208	15281	14288	17196
ENSMUSG00000015149	Sirt2	protein_coding	1661	1537	1566	1557
ENSMUSG00000015165	Hnrnpl	protein_coding	11296	14142	8940	9255
ENSMUSG00000015176	Nolc1	protein_coding	3240	6449	2410	2476
ENSMUSG00000015189	Casd1	protein_coding	172	215	150	144
ENSMUSG00000015202	Cnksr3	protein_coding	506	483	384	371
ENSMUSG00000015214	Mtmr1	protein_coding	888	1123	501	571
ENSMUSG00000015217	Hmgb3	protein_coding	1734	2418	895	906
ENSMUSG00000015222	Map2	protein_coding	1184	957	902	1329
ENSMUSG00000015224	Cyp2j9	protein_coding	8	13	2	0
ENSMUSG00000015247	Nipsnap3b	protein_coding	453	517	542	454
ENSMUSG00000015289	Lage3	protein_coding	785	1177	476	471
ENSMUSG00000015290	Ubl4a	protein_coding	1187	1845	869	942
ENSMUSG00000015291	Gdi1	protein_coding	3684	3218	3965	3582
ENSMUSG00000015305	Sash1	protein_coding	1273	1137	1274	1420
ENSMUSG00000015312	Gadd45b	protein_coding	1505	1542	2265	2156
ENSMUSG00000015335	Zdhhc12	protein_coding	863	1124	778	724
ENSMUSG00000015337	Endog	protein_coding	261	425	221	199
ENSMUSG00000015341	Golga7	protein_coding	2162	2481	2361	2285
ENSMUSG00000015342	Xk	protein_coding	376	682	331	433
ENSMUSG00000015354	Pcolce2	protein_coding	241	532	135	177
ENSMUSG00000015357	Clpx	protein_coding	1697	2076	1892	1825
ENSMUSG00000015363	Trabd	protein_coding	2769	3942	3126	3395
ENSMUSG00000015377	Dennd6b	protein_coding	307	373	249	282
ENSMUSG00000015405	Ace2	protein_coding	6	11	7	2
ENSMUSG00000015451	C4a	lncRNA	18	16	19	15
ENSMUSG00000015452	Ager	protein_coding	23	27	18	23
ENSMUSG00000015461	Atf6b	protein_coding	2117	2760	1409	1677
ENSMUSG00000015467	Egfl8	protein_coding	44	44	19	36
ENSMUSG00000015468	Notch4	protein_coding	124	118	59	55
ENSMUSG00000015474	Ppt2	protein_coding	551	626	561	452
ENSMUSG00000015478	Rnf5	protein_coding	1903	2002	1389	1378
ENSMUSG00000015488	Cacfd1	protein_coding	3025	3602	2875	2658
ENSMUSG00000015501	Hivep2	protein_coding	947	870	508	878
ENSMUSG00000015522	Arnt	protein_coding	2135	1893	2466	2746
ENSMUSG00000015533	Itga2	protein_coding	6312	5475	6917	9782
ENSMUSG00000015536	Mocs2	protein_coding	1415	1943	1075	1208
ENSMUSG00000015542	Nat9	protein_coding	702	670	633	690
ENSMUSG00000015575	Atp6v0e	protein_coding	2322	2183	2343	2221
ENSMUSG00000015597	Zfp318	protein_coding	632	668	313	408
ENSMUSG00000015599	Ttbk1	protein_coding	3	8	1	4
ENSMUSG00000015605	Srf	protein_coding	1155	1726	1182	1149
ENSMUSG00000015619	Gata3	protein_coding	18	8	24	25
ENSMUSG00000015627	Gata5	protein_coding	80	42	1188	789
ENSMUSG00000015647	Lama5	protein_coding	18296	22879	15416	23895
ENSMUSG00000015652	Steap1	protein_coding	509	747	684	863
ENSMUSG00000015653	Steap2	protein_coding	2718	2389	2980	3674
ENSMUSG00000015656	Hspa8	protein_coding	56724	77855	41256	45865
ENSMUSG00000015659	Serac1	protein_coding	110	218	114	140
ENSMUSG00000015668	Pdzd11	protein_coding	1201	1508	811	939
ENSMUSG00000015671	Psma2	protein_coding	4738	6157	3883	4135
ENSMUSG00000015672	Mrpl32	protein_coding	878	1049	724	735
ENSMUSG00000015697	Setdb1	protein_coding	2011	2370	1394	1525
ENSMUSG00000015702	Anxa9	protein_coding	22	10	15	30
ENSMUSG00000015711	Prune1	protein_coding	1062	964	1099	1098
ENSMUSG00000015714	Cers2	protein_coding	4094	4922	3837	4648
ENSMUSG00000015733	Capza2	protein_coding	6458	7493	5770	6234
ENSMUSG00000015745	Plekho1	protein_coding	250	242	10	30
ENSMUSG00000015747	Vps45	protein_coding	583	680	411	480
ENSMUSG00000015748	Prpf3	protein_coding	1176	1684	753	912
ENSMUSG00000015749	Anp32e	protein_coding	7034	9821	2937	4005
ENSMUSG00000015750	Aph1a	protein_coding	2504	2479	2483	2240
ENSMUSG00000015755	Tab2	protein_coding	4014	3970	3446	3502
ENSMUSG00000015757	Ppil4	protein_coding	1073	1298	660	870
ENSMUSG00000015759	Cnih1	protein_coding	2899	4164	3248	3376
ENSMUSG00000015766	Eps8	protein_coding	4914	6428	4340	4886
ENSMUSG00000015776	Med22	protein_coding	1901	2568	1531	1369
ENSMUSG00000015790	Surf1	protein_coding	915	1041	1104	959
ENSMUSG00000015804	Med28	protein_coding	1395	1725	1137	1118
ENSMUSG00000015806	Qdpr	protein_coding	1756	2337	1628	1608
ENSMUSG00000015812	Gnrh1	protein_coding	20	42	11	20
ENSMUSG00000015837	Sqstm1	protein_coding	11234	11420	15000	17927
ENSMUSG00000015839	Nfe2l2	protein_coding	7198	8122	6286	5669
ENSMUSG00000015846	Rxra	protein_coding	2043	1757	2144	1708
ENSMUSG00000015850	Adamtsl4	protein_coding	551	301	782	613
ENSMUSG00000015869	Prpsap1	protein_coding	1976	2521	1418	1508
ENSMUSG00000015880	Ncapg	protein_coding	1800	3104	536	1149
ENSMUSG00000015882	Lcorl	protein_coding	802	791	646	872
ENSMUSG00000015889	Lta4h	protein_coding	2821	3213	2202	2440
ENSMUSG00000015890	Amdhd1	protein_coding	4	6	1	12
ENSMUSG00000015932	Dstn	protein_coding	16345	21153	18508	17999
ENSMUSG00000015937	Macroh2a1	protein_coding	6018	7510	5087	4807
ENSMUSG00000015942	Gtf2ird2	protein_coding	400	442	400	378
ENSMUSG00000015943	Bola1	protein_coding	582	763	445	418
ENSMUSG00000015944	Castor2	protein_coding	872	767	756	930
ENSMUSG00000015957	Wnt11	protein_coding	48	7	2	0
ENSMUSG00000015961	Adss	protein_coding	5366	9094	5634	6807
ENSMUSG00000015962	1700016C15Rik	protein_coding	753	1530	1367	1456
ENSMUSG00000015966	Il17rb	protein_coding	79	19	23	26
ENSMUSG00000015970	Chdh	protein_coding	1462	861	700	636
ENSMUSG00000015971	Actr8	protein_coding	1170	1328	966	1062
ENSMUSG00000015980	Lrrc27	protein_coding	107	57	140	143
ENSMUSG00000015994	Fnta	protein_coding	2165	3179	1725	1498
ENSMUSG00000016018	Mtrex	protein_coding	2932	4237	2082	2334
ENSMUSG00000016024	Lbp	protein_coding	7289	3710	2864	2344
ENSMUSG00000016028	Celsr1	protein_coding	3863	5754	2127	3102
ENSMUSG00000016128	Stard13	protein_coding	374	497	465	489
ENSMUSG00000016150	Tenm1	protein_coding	275	339	247	448
ENSMUSG00000016181	Utp25	protein_coding	491	739	265	324
ENSMUSG00000016206	H2-M3	protein_coding	83	84	82	88
ENSMUSG00000016239	Lonrf3	protein_coding	274	393	173	284
ENSMUSG00000016252	Atp5e	protein_coding	1413	2710	1558	1501
ENSMUSG00000016253	Nelfcd	protein_coding	1813	2800	1113	1223
ENSMUSG00000016256	Ctsz	protein_coding	32	32	33	22
ENSMUSG00000016257	Prelid3b	protein_coding	1712	2901	1380	1509
ENSMUSG00000016262	Sertad4	protein_coding	485	399	26	40
ENSMUSG00000016308	Ube2a	protein_coding	978	1171	952	923
ENSMUSG00000016319	Slc25a5	protein_coding	14353	21139	9568	10737
ENSMUSG00000016344	Ppdpf	protein_coding	2292	2184	3071	2625
ENSMUSG00000016356	Col20a1	protein_coding	36	11	41	34
ENSMUSG00000016382	Pls3	protein_coding	12688	12219	5746	7551
ENSMUSG00000016409	Nkap	protein_coding	662	908	496	572
ENSMUSG00000016427	Ndufa1	protein_coding	640	748	486	438
ENSMUSG00000016477	E2f3	protein_coding	710	1020	510	543
ENSMUSG00000016481	Cr1l	protein_coding	1425	1813	1065	1255
ENSMUSG00000016487	Ppfibp1	protein_coding	2924	3183	2510	3276
ENSMUSG00000016493	Cd46	protein_coding	23	20	13	16
ENSMUSG00000016495	Plgrkt	protein_coding	631	654	696	668
ENSMUSG00000016496	Cd274	protein_coding	48	37	51	43
ENSMUSG00000016503	Gtf3a	protein_coding	2129	2403	1684	1804
ENSMUSG00000016510	Mtif3	protein_coding	775	864	773	730
ENSMUSG00000016520	Lnx2	protein_coding	787	851	750	780
ENSMUSG00000016526	Dyrk3	protein_coding	1193	1136	1185	889
ENSMUSG00000016528	Mapkapk2	protein_coding	4673	5015	4343	3983
ENSMUSG00000016534	Lamp2	protein_coding	6801	4930	6223	6267
ENSMUSG00000016541	Atxn10	protein_coding	4328	4733	4958	4536
ENSMUSG00000016552	Foxred2	protein_coding	62	20	16	8
ENSMUSG00000016554	Eif3d	protein_coding	5513	6925	5093	5205
ENSMUSG00000016559	H3f3b	protein_coding	30642	30920	17854	17383
ENSMUSG00000016619	Nup50	protein_coding	3665	5253	2730	2964
ENSMUSG00000016624	Phf21b	protein_coding	107	148	54	90
ENSMUSG00000016637	Ift27	protein_coding	495	588	325	333
ENSMUSG00000016664	Pacsin2	protein_coding	5520	6647	5732	6464
ENSMUSG00000016757	Ttll12	protein_coding	2103	2879	1739	1895
ENSMUSG00000016758	Bik	protein_coding	51	54	7	9
ENSMUSG00000016831	Tox4	protein_coding	2689	2647	2153	2267
ENSMUSG00000016833	Mrps18c	protein_coding	863	1108	640	684
ENSMUSG00000016918	Sulf1	protein_coding	27	22	8	9
ENSMUSG00000016921	Srsf6	protein_coding	6844	9363	4436	4169
ENSMUSG00000016933	Plcg1	protein_coding	1775	1785	1281	1313
ENSMUSG00000016940	Kctd2	protein_coding	644	773	648	561
ENSMUSG00000016942	Tmprss6	protein_coding	120	44	18	2
ENSMUSG00000016946	Kctd5	protein_coding	2208	2367	2598	2924
ENSMUSG00000016984	Etaa1	protein_coding	629	769	244	389
ENSMUSG00000017002	Slpi	protein_coding	94	169	3	7
ENSMUSG00000017009	Sdc4	protein_coding	4620	5597	4745	4359
ENSMUSG00000017057	Il13ra1	protein_coding	2446	1812	1129	1194
ENSMUSG00000017119	Nbr1	protein_coding	5200	5144	4984	5458
ENSMUSG00000017132	Cyth1	protein_coding	910	796	848	781
ENSMUSG00000017144	Rnd3	protein_coding	1683	2019	1695	1652
ENSMUSG00000017146	Brca1	protein_coding	1326	1706	597	923
ENSMUSG00000017167	Cntnap1	protein_coding	105	42	23	35
ENSMUSG00000017176	Nt5c3b	protein_coding	768	861	361	378
ENSMUSG00000017188	Coa3	protein_coding	1914	2999	1819	1740
ENSMUSG00000017204	Gsdma	protein_coding	7	5	4	0
ENSMUSG00000017210	Med24	protein_coding	2025	3127	1249	1376
ENSMUSG00000017221	Psmd3	protein_coding	6654	9944	5014	4663
ENSMUSG00000017264	Exosc10	protein_coding	2332	3273	1421	1743
ENSMUSG00000017286	Glod4	protein_coding	1375	1289	1220	1109
ENSMUSG00000017288	Vps53	protein_coding	2079	2075	1651	1583
ENSMUSG00000017291	Taok1	protein_coding	2516	3157	1888	2979
ENSMUSG00000017299	Dnttip1	protein_coding	1331	1609	1208	1197
ENSMUSG00000017307	Acot8	protein_coding	503	626	436	434
ENSMUSG00000017314	Mpp2	protein_coding	216	52	40	65
ENSMUSG00000017376	Nlk	protein_coding	791	822	503	654
ENSMUSG00000017386	Traf4	protein_coding	4325	4637	4541	3344
ENSMUSG00000017390	Aldoc	protein_coding	4182	2118	5465	3927
ENSMUSG00000017404	Rpl19	protein_coding	28281	32835	28223	26343
ENSMUSG00000017405	Nek8	protein_coding	692	763	498	512
ENSMUSG00000017417	Plxdc1	protein_coding	8	0	2	0
ENSMUSG00000017418	Arl5b	protein_coding	968	1321	902	1630
ENSMUSG00000017421	Zfp207	protein_coding	4622	5637	3615	4660
ENSMUSG00000017428	Psmd11	protein_coding	3182	4702	2978	3095
ENSMUSG00000017446	C1qtnf1	protein_coding	245	125	34	31
ENSMUSG00000017466	Timp2	protein_coding	10084	14521	7990	7344
ENSMUSG00000017478	Zc3h18	protein_coding	3165	4194	2662	2559
ENSMUSG00000017485	Top2b	protein_coding	4828	6024	2818	4227
ENSMUSG00000017491	Rarb	protein_coding	111	112	177	197
ENSMUSG00000017499	Cdc6	protein_coding	858	1620	317	547
ENSMUSG00000017548	Suz12	protein_coding	3642	4308	2088	2870
ENSMUSG00000017550	Atad5	protein_coding	594	1108	199	443
ENSMUSG00000017561	Crlf3	protein_coding	627	1275	671	729
ENSMUSG00000017607	Tns4	protein_coding	14616	16186	16822	18397
ENSMUSG00000017615	Tnfaip1	protein_coding	4078	4876	4394	4260
ENSMUSG00000017631	Abr	protein_coding	2357	2272	1880	1891
ENSMUSG00000017639	Rab11fip4	protein_coding	339	381	247	163
ENSMUSG00000017664	Slc35c2	protein_coding	1063	1323	826	880
ENSMUSG00000017667	Zfp334	protein_coding	372	417	227	255
ENSMUSG00000017670	Elmo2	protein_coding	1105	1384	781	747
ENSMUSG00000017677	Wsb1	protein_coding	3510	3390	2380	4598
ENSMUSG00000017679	Ttpal	protein_coding	1455	1625	835	1157
ENSMUSG00000017686	Rhot1	protein_coding	1696	2158	1283	1335
ENSMUSG00000017688	Hnf4g	protein_coding	212	182	429	340
ENSMUSG00000017697	Ada	protein_coding	543	658	757	777
ENSMUSG00000017707	Serinc3	protein_coding	9261	6441	10213	9735
ENSMUSG00000017713	Tha1	protein_coding	108	153	46	59
ENSMUSG00000017715	Pgs1	protein_coding	1479	2049	1727	1789
ENSMUSG00000017716	Birc5	protein_coding	2030	3809	656	996
ENSMUSG00000017718	Afmid	protein_coding	188	175	206	200
ENSMUSG00000017721	Pigt	protein_coding	4077	4799	3389	2963
ENSMUSG00000017723	Wfdc2	protein_coding	16918	24740	17104	15700
ENSMUSG00000017724	Etv4	protein_coding	2444	2267	1655	1787
ENSMUSG00000017734	Dbndd2	protein_coding	193	209	281	261
ENSMUSG00000017740	Slc12a5	protein_coding	12	4	10	7
ENSMUSG00000017747	Ghdc	protein_coding	479	536	530	517
ENSMUSG00000017754	Pltp	protein_coding	21	24	0	1
ENSMUSG00000017756	Slc12a7	protein_coding	1421	1223	1491	1156
ENSMUSG00000017760	Ctsa	protein_coding	3604	3083	3214	2695
ENSMUSG00000017764	Zswim1	protein_coding	352	409	264	263
ENSMUSG00000017765	Slc12a4	protein_coding	104	107	153	193
ENSMUSG00000017774	Myo1c	protein_coding	9713	12447	13262	13508
ENSMUSG00000017776	Crk	protein_coding	6116	7415	5632	6187
ENSMUSG00000017778	Cox7c	protein_coding	3682	4831	3440	3166
ENSMUSG00000017781	Pitpna	protein_coding	7618	9473	8541	8107
ENSMUSG00000017801	Mlx	protein_coding	1043	1511	1072	1009
ENSMUSG00000017802	Retreg3	protein_coding	2922	2851	2109	1703
ENSMUSG00000017830	Dhx58	protein_coding	45	44	36	27
ENSMUSG00000017831	Rab5a	protein_coding	2485	2563	2669	2794
ENSMUSG00000017837	Nkiras2	protein_coding	1580	1515	2044	1679
ENSMUSG00000017843	Ppp2r5c	protein_coding	4313	5463	2507	2412
ENSMUSG00000017858	Ift52	protein_coding	1362	1412	989	1025
ENSMUSG00000017861	Mybl2	protein_coding	1467	2255	506	877
ENSMUSG00000017868	Sgk2	protein_coding	9	36	76	74
ENSMUSG00000017897	Eya2	protein_coding	5340	4205	2790	2625
ENSMUSG00000017929	B4galt5	protein_coding	557	484	588	721
ENSMUSG00000017950	Hnf4a	protein_coding	757	800	3151	2731
ENSMUSG00000017978	Cadps2	protein_coding	302	294	377	425
ENSMUSG00000017999	Ddx27	protein_coding	2744	4376	2078	2264
ENSMUSG00000018001	Cyth3	protein_coding	1012	1008	942	1201
ENSMUSG00000018008	Cyth4	protein_coding	37	14	4	1
ENSMUSG00000018012	Rac3	protein_coding	582	769	714	603
ENSMUSG00000018040	Rrp7a	protein_coding	2636	3874	2154	2209
ENSMUSG00000018042	Cyb5r3	protein_coding	7391	8870	8748	8595
ENSMUSG00000018068	Ints2	protein_coding	1316	2069	665	1085
ENSMUSG00000018076	Med13l	protein_coding	1282	1568	1201	1434
ENSMUSG00000018102	H2bc4	protein_coding	967	893	759	683
ENSMUSG00000018126	Baiap2l2	protein_coding	3	7	86	50
ENSMUSG00000018143	Mafk	protein_coding	1071	1414	1005	1102
ENSMUSG00000018160	Med1	protein_coding	2011	2544	1151	1331
ENSMUSG00000018166	Erbb3	protein_coding	4407	3754	5675	5449
ENSMUSG00000018167	Stard3	protein_coding	1808	1698	1421	1180
ENSMUSG00000018171	Vmp1	protein_coding	5065	6163	6830	9243
ENSMUSG00000018189	Uchl5	protein_coding	1441	2306	903	1166
ENSMUSG00000018196	Glrx2	protein_coding	583	743	543	521
ENSMUSG00000018199	Ro60	protein_coding	1159	1739	747	1259
ENSMUSG00000018209	Stk4	protein_coding	2127	2760	1833	2061
ENSMUSG00000018217	Pmp22	protein_coding	48	141	43	32
ENSMUSG00000018238	Gdf9	protein_coding	5	4	7	1
ENSMUSG00000018239	Zcchc10	protein_coding	465	718	541	609
ENSMUSG00000018286	Psmb6	protein_coding	4077	5562	3407	3399
ENSMUSG00000018287	Spag7	protein_coding	1991	2428	1910	1733
ENSMUSG00000018293	Pfn1	protein_coding	19620	26963	14734	15794
ENSMUSG00000018322	Tomm34	protein_coding	811	1140	680	687
ENSMUSG00000018326	Ywhab	protein_coding	7115	8760	5366	5671
ENSMUSG00000018334	Ksr1	protein_coding	278	230	395	452
ENSMUSG00000018340	Anxa6	protein_coding	8664	8069	6588	6976
ENSMUSG00000018347	Zkscan6	protein_coding	453	373	456	603
ENSMUSG00000018362	Kpna2	protein_coding	9005	15131	5604	6226
ENSMUSG00000018363	Smurf2	protein_coding	2307	2214	1908	2223
ENSMUSG00000018372	Cep95	protein_coding	528	531	271	368
ENSMUSG00000018377	Vezf1	protein_coding	2379	1833	1120	1363
ENSMUSG00000018378	Cuedc1	protein_coding	957	664	425	505
ENSMUSG00000018379	Srsf1	protein_coding	9397	14835	4714	6858
ENSMUSG00000018381	Abi3	protein_coding	501	689	519	425
ENSMUSG00000018387	Shroom1	protein_coding	717	560	585	484
ENSMUSG00000018395	Kif3a	protein_coding	1393	1411	1170	1489
ENSMUSG00000018398	Septin8	protein_coding	3227	3211	3659	3595
ENSMUSG00000018401	Mtmr4	protein_coding	1633	1879	1488	1502
ENSMUSG00000018405	Mrm1	protein_coding	260	328	274	244
ENSMUSG00000018411	Mapt	protein_coding	75	61	31	35
ENSMUSG00000018412	Kansl1	protein_coding	1965	2032	1393	1433
ENSMUSG00000018415	Gid4	protein_coding	1270	1308	1116	1148
ENSMUSG00000018417	Myo1b	protein_coding	2873	2867	1577	2269
ENSMUSG00000018425	Dhx40	protein_coding	2248	2257	2652	2728
ENSMUSG00000018427	Ypel2	protein_coding	430	220	384	347
ENSMUSG00000018428	Akap1	protein_coding	1771	2951	1426	1191
ENSMUSG00000018433	Nol11	protein_coding	1175	1985	809	880
ENSMUSG00000018442	Derl2	protein_coding	1597	1859	1230	1452
ENSMUSG00000018446	C1qbp	protein_coding	4125	5914	3209	3155
ENSMUSG00000018449	Rpain	protein_coding	289	367	206	231
ENSMUSG00000018470	Kcnab3	protein_coding	33	16	16	5
ENSMUSG00000018474	Chd3	protein_coding	10553	13496	5005	6614
ENSMUSG00000018476	Kdm6b	protein_coding	1599	1231	1563	1605
ENSMUSG00000018479	1700125H20Rik	protein_coding	2	9	5	12
ENSMUSG00000018481	Appbp2	protein_coding	2200	2611	1477	1849
ENSMUSG00000018500	Adora2b	protein_coding	6	10	4	3
ENSMUSG00000018501	Ncor1	protein_coding	5680	6626	4352	5549
ENSMUSG00000018509	Cenpv	protein_coding	484	799	361	382
ENSMUSG00000018537	Pcgf2	protein_coding	821	690	785	557
ENSMUSG00000018541	Cwc25	protein_coding	805	949	645	688
ENSMUSG00000018547	Pip4k2b	protein_coding	1449	1922	1181	1267
ENSMUSG00000018548	Trim37	protein_coding	2067	2923	1172	1559
ENSMUSG00000018554	Ybx2	protein_coding	140	54	199	124
ENSMUSG00000018559	Ctdnep1	protein_coding	2953	2974	2659	2396
ENSMUSG00000018565	Elp5	protein_coding	1199	1509	1081	1113
ENSMUSG00000018566	Slc2a4	protein_coding	100	44	18	40
ENSMUSG00000018567	Gabarap	protein_coding	6027	5895	8514	7394
ENSMUSG00000018569	Cldn7	protein_coding	7662	9339	11067	9059
ENSMUSG00000018570	2810408A11Rik	protein_coding	263	161	195	173
ENSMUSG00000018572	Phf23	protein_coding	2060	2595	2365	2150
ENSMUSG00000018574	Acadvl	protein_coding	2567	3083	2923	2742
ENSMUSG00000018583	G3bp1	protein_coding	9719	14542	6559	7153
ENSMUSG00000018585	Atox1	protein_coding	1482	1974	1492	1411
ENSMUSG00000018593	Sparc	protein_coding	10	3	2	1
ENSMUSG00000018599	Mief2	protein_coding	399	423	486	405
ENSMUSG00000018648	Dusp14	protein_coding	387	534	287	319
ENSMUSG00000018651	Tada2a	protein_coding	489	647	303	370
ENSMUSG00000018659	Pnpo	protein_coding	713	967	729	614
ENSMUSG00000018661	Cog1	protein_coding	1123	1093	860	929
ENSMUSG00000018666	Cbx1	protein_coding	3308	4069	1911	2385
ENSMUSG00000018669	Cdk5rap3	protein_coding	2289	2730	2156	2229
ENSMUSG00000018672	Copz2	protein_coding	18	7	1	4
ENSMUSG00000018677	Slc25a39	protein_coding	5963	5984	6872	6071
ENSMUSG00000018678	Sp2	protein_coding	512	498	450	401
ENSMUSG00000018697	Aatf	protein_coding	986	1793	681	794
ENSMUSG00000018707	Dync1h1	protein_coding	4859	9837	1939	4064
ENSMUSG00000018733	Pex12	protein_coding	291	342	209	199
ENSMUSG00000018736	Ndel1	protein_coding	1613	1407	1786	2034
ENSMUSG00000018740	Slc25a35	protein_coding	720	802	325	390
ENSMUSG00000018750	Zbtb4	protein_coding	1126	655	809	1029
ENSMUSG00000018752	Tnfsfm13	protein_coding	162	147	161	144
ENSMUSG00000018761	Mpdu1	protein_coding	1292	1696	967	809
ENSMUSG00000018765	Fxr2	protein_coding	3401	4080	3263	3068
ENSMUSG00000018770	Atp5g3	protein_coding	6461	11587	5297	5225
ENSMUSG00000018774	Cd68	protein_coding	131	71	439	322
ENSMUSG00000018796	Acsl1	protein_coding	1347	1674	1291	968
ENSMUSG00000018800	Abca5	protein_coding	602	650	412	534
ENSMUSG00000018809	Smyd4	protein_coding	249	363	209	230
ENSMUSG00000018820	Zfyve27	protein_coding	1200	1212	959	890
ENSMUSG00000018821	Avpi1	protein_coding	1459	2305	2185	1796
ENSMUSG00000018830	Myh11	protein_coding	4	4	3	8
ENSMUSG00000018841	Rad51d	protein_coding	680	819	439	519
ENSMUSG00000018846	Pank3	protein_coding	4002	4475	3154	3803
ENSMUSG00000018848	Rars	protein_coding	5130	6346	4033	5106
ENSMUSG00000018849	Wwc1	protein_coding	7957	9583	7509	6866
ENSMUSG00000018858	Mrpl58	protein_coding	1081	1564	786	741
ENSMUSG00000018861	Fdxr	protein_coding	297	344	173	233
ENSMUSG00000018862	Otop3	protein_coding	4	10	30	20
ENSMUSG00000018882	Mrpl45	protein_coding	2261	2781	2674	2785
ENSMUSG00000018893	Mb	protein_coding	60	15	3	5
ENSMUSG00000018899	Irf1	protein_coding	1491	1375	1204	1124
ENSMUSG00000018900	Slc22a5	protein_coding	725	558	606	502
ENSMUSG00000018906	P4ha2	protein_coding	6679	4915	4959	5365
ENSMUSG00000018909	Arrb1	protein_coding	3128	1848	3375	3468
ENSMUSG00000018916	Csf2	protein_coding	130	71	146	276
ENSMUSG00000018920	Cxcl16	protein_coding	6788	8920	6668	7681
ENSMUSG00000018921	Pelp1	protein_coding	1829	2831	1100	1306
ENSMUSG00000018923	Med11	protein_coding	603	1016	459	480
ENSMUSG00000018924	Alox15	protein_coding	27	26	5	10
ENSMUSG00000018927	Ccl6	protein_coding	27	16	10	2
ENSMUSG00000018931	Natd1	protein_coding	872	652	684	735
ENSMUSG00000018932	Map2k3	protein_coding	2326	3833	1930	1814
ENSMUSG00000018965	Ywhah	protein_coding	5246	5975	5374	5980
ENSMUSG00000018974	Sart3	protein_coding	2751	4118	2123	2184
ENSMUSG00000018983	E2f2	protein_coding	408	678	304	399
ENSMUSG00000018995	Nars2	protein_coding	490	669	305	420
ENSMUSG00000018999	Slc35b4	protein_coding	933	1257	776	867
ENSMUSG00000019039	Dalrd3	protein_coding	1655	1846	1152	1118
ENSMUSG00000019054	Fis1	protein_coding	2292	2954	2182	2026
ENSMUSG00000019055	Plod1	protein_coding	717	622	430	403
ENSMUSG00000019066	Rab3d	protein_coding	1825	1527	2920	2223
ENSMUSG00000019080	Mfsd3	protein_coding	242	295	132	188
ENSMUSG00000019082	Slc25a22	protein_coding	404	737	424	418
ENSMUSG00000019087	Atp6ap1	protein_coding	4482	5269	3855	3802
ENSMUSG00000019088	Dnase1l1	protein_coding	368	367	527	431
ENSMUSG00000019102	Aldh3a1	protein_coding	2443	5546	2028	1722
ENSMUSG00000019122	Ccl9	protein_coding	83	112	9	11
ENSMUSG00000019132	BC005537	protein_coding	4844	5122	3883	4059
ENSMUSG00000019139	Isyna1	protein_coding	3550	4899	1819	2087
ENSMUSG00000019143	Hars2	protein_coding	848	1248	634	648
ENSMUSG00000019158	Tmem160	protein_coding	484	614	508	462
ENSMUSG00000019173	Rab5c	protein_coding	5432	5292	4563	4711
ENSMUSG00000019179	Mdh2	protein_coding	9175	13561	7147	7656
ENSMUSG00000019188	H13	protein_coding	4767	5865	4751	5065
ENSMUSG00000019189	Rnf145	protein_coding	2615	3214	1953	1830
ENSMUSG00000019194	Scn1b	protein_coding	66	24	12	9
ENSMUSG00000019210	Atp6v1e1	protein_coding	3049	3559	3109	2809
ENSMUSG00000019214	Chtf18	protein_coding	913	1281	279	451
ENSMUSG00000019230	Lhx9	protein_coding	10	9	12	10
ENSMUSG00000019254	Ppp1r12c	protein_coding	1502	1840	1381	1430
ENSMUSG00000019256	Ahr	protein_coding	2467	1574	1305	1785
ENSMUSG00000019261	Map1s	protein_coding	829	1152	640	699
ENSMUSG00000019295	Tmem129	protein_coding	671	896	548	576
ENSMUSG00000019297	Nop9	protein_coding	1497	2417	1203	1263
ENSMUSG00000019301	Hsd17b1	protein_coding	5	9	4	4
ENSMUSG00000019302	Atp6v0a1	protein_coding	5169	5065	5527	5257
ENSMUSG00000019303	Psmc3ip	protein_coding	240	431	69	112
ENSMUSG00000019312	Grb7	protein_coding	4699	3830	4370	3552
ENSMUSG00000019320	Noxo1	protein_coding	708	307	997	1089
ENSMUSG00000019338	Zfp687	protein_coding	1647	1580	1209	1322
ENSMUSG00000019362	D8Ertd738e	protein_coding	2505	3782	2266	2396
ENSMUSG00000019370	Calm3	protein_coding	11607	14770	9676	9482
ENSMUSG00000019373	Cops3	protein_coding	2372	3288	1733	2026
ENSMUSG00000019428	Fkbp8	protein_coding	7225	9223	5994	5751
ENSMUSG00000019432	Ddx39b	protein_coding	7665	8784	3923	4207
ENSMUSG00000019433	Gipc1	protein_coding	3320	3687	3044	2714
ENSMUSG00000019437	Tlcd1	protein_coding	870	998	770	637
ENSMUSG00000019461	Plscr3	protein_coding	3041	3213	2929	2670
ENSMUSG00000019464	Ptger1	protein_coding	11	8	11	6
ENSMUSG00000019467	Arhgef25	protein_coding	114	84	36	59
ENSMUSG00000019470	Xab2	protein_coding	1707	2178	1341	1223
ENSMUSG00000019471	Cdc37	protein_coding	8987	11909	8307	8514
ENSMUSG00000019478	Rab4a	protein_coding	14	7	12	12
ENSMUSG00000019487	Trip10	protein_coding	3228	3055	4230	4624
ENSMUSG00000019494	Cops6	protein_coding	3422	4053	2670	2837
ENSMUSG00000019505	Ubb	protein_coding	14719	15218	12903	15716
ENSMUSG00000019518	Ap4m1	protein_coding	930	964	842	706
ENSMUSG00000019528	Gyg	protein_coding	471	556	250	367
ENSMUSG00000019558	Slc6a8	protein_coding	1236	951	1413	1294
ENSMUSG00000019564	Arid3a	protein_coding	63	24	44	110
ENSMUSG00000019578	Ubxn6	protein_coding	1517	1802	1650	1354
ENSMUSG00000019579	Mydgf	protein_coding	1999	3041	2343	2168
ENSMUSG00000019590	Cyb561	protein_coding	4062	4715	3643	3696
ENSMUSG00000019647	Sema6a	protein_coding	169	116	115	159
ENSMUSG00000019659	Ccdc12	protein_coding	1684	2122	1915	1866
ENSMUSG00000019689	Fmc1	protein_coding	175	339	140	160
ENSMUSG00000019699	Akt3	protein_coding	475	373	743	939
ENSMUSG00000019710	Mrpl24	protein_coding	2607	2790	2337	2220
ENSMUSG00000019715	Gle1	protein_coding	1494	1797	665	896
ENSMUSG00000019718	L3hypdh	protein_coding	45	22	12	13
ENSMUSG00000019726	Lyst	protein_coding	403	447	315	454
ENSMUSG00000019731	Slc35e1	protein_coding	2435	3279	1678	1887
ENSMUSG00000019732	Calr3	protein_coding	120	306	286	216
ENSMUSG00000019734	Tmc4	protein_coding	7293	6297	7359	6788
ENSMUSG00000019737	Syne4	protein_coding	29	19	13	8
ENSMUSG00000019738	Polr2i	protein_coding	453	611	337	324
ENSMUSG00000019761	Krt10	protein_coding	121	119	121	77
ENSMUSG00000019762	Iyd	protein_coding	7	5	46	19
ENSMUSG00000019763	Rmnd1	protein_coding	532	652	296	399
ENSMUSG00000019768	Esr1	protein_coding	353	299	162	234
ENSMUSG00000019773	Fbxo5	protein_coding	779	1170	199	370
ENSMUSG00000019774	Mtrf1l	protein_coding	254	345	155	222
ENSMUSG00000019775	Rgs17	protein_coding	0	0	13	4
ENSMUSG00000019777	Hdac2	protein_coding	4212	5594	2397	3061
ENSMUSG00000019779	Frk	protein_coding	1956	1604	1781	1639
ENSMUSG00000019782	Rwdd1	protein_coding	1398	2159	968	1261
ENSMUSG00000019785	Clvs2	protein_coding	7	4	6	2
ENSMUSG00000019790	Stxbp5	protein_coding	1158	1655	810	1026
ENSMUSG00000019791	Hint3	protein_coding	242	285	191	179
ENSMUSG00000019792	Trmt11	protein_coding	314	499	263	282
ENSMUSG00000019794	Katna1	protein_coding	1335	1524	1271	1475
ENSMUSG00000019795	Pcmt1	protein_coding	1672	2462	1848	1671
ENSMUSG00000019796	Lrp11	protein_coding	225	197	123	184
ENSMUSG00000019797	Mtres1	protein_coding	507	524	549	468
ENSMUSG00000019802	Sec63	protein_coding	5230	5540	4277	5397
ENSMUSG00000019804	Snx3	protein_coding	3862	4040	3435	3381
ENSMUSG00000019806	Aig1	protein_coding	895	904	634	650
ENSMUSG00000019808	Adat2	protein_coding	227	306	199	209
ENSMUSG00000019809	Pex3	protein_coding	576	631	389	447
ENSMUSG00000019810	Fuca2	protein_coding	3138	2817	2357	2422
ENSMUSG00000019813	Cep57l1	protein_coding	325	412	112	179
ENSMUSG00000019814	Ltv1	protein_coding	1358	2843	1117	1185
ENSMUSG00000019817	Plagl1	protein_coding	1160	1269	539	610
ENSMUSG00000019818	Cd164	protein_coding	11254	9642	12562	10474
ENSMUSG00000019820	Utrn	protein_coding	3798	3999	5086	7884
ENSMUSG00000019822	Smpd2	protein_coding	578	644	403	388
ENSMUSG00000019826	Zbtb24	protein_coding	527	441	359	390
ENSMUSG00000019831	Wasf1	protein_coding	483	501	322	284
ENSMUSG00000019832	Rab32	protein_coding	1504	1963	663	766
ENSMUSG00000019836	Amd-ps4	processed_pseudogene	12	18	11	12
ENSMUSG00000019837	Gtf3c6	protein_coding	1203	1657	682	754
ENSMUSG00000019838	Slc16a10	protein_coding	127	188	103	109
ENSMUSG00000019841	Rev3l	protein_coding	2354	2322	1024	1477
ENSMUSG00000019842	Traf3ip2	protein_coding	1685	1528	1408	1262
ENSMUSG00000019843	Fyn	protein_coding	28	19	3	2
ENSMUSG00000019845	Tube1	protein_coding	201	277	73	117
ENSMUSG00000019849	Prep	protein_coding	4700	5526	3234	3582
ENSMUSG00000019850	Tnfaip3	protein_coding	3473	3309	2150	3117
ENSMUSG00000019851	Perp	protein_coding	6566	8838	9793	9242
ENSMUSG00000019852	Arfgef3	protein_coding	206	195	309	690
ENSMUSG00000019853	Hebp2	protein_coding	339	360	177	232
ENSMUSG00000019854	Reps1	protein_coding	1231	1535	827	927
ENSMUSG00000019857	Asf1a	protein_coding	694	908	472	475
ENSMUSG00000019861	Gopc	protein_coding	1447	1927	760	1156
ENSMUSG00000019863	Qrsl1	protein_coding	384	637	335	340
ENSMUSG00000019864	Rtn4ip1	protein_coding	350	603	230	311
ENSMUSG00000019866	Crybg1	protein_coding	4594	5992	3864	4529
ENSMUSG00000019868	Vta1	protein_coding	1941	2283	1399	1550
ENSMUSG00000019872	Smpdl3a	protein_coding	4	4	43	15
ENSMUSG00000019873	Reep3	protein_coding	1889	2134	1692	1631
ENSMUSG00000019877	Serinc1	protein_coding	4373	4898	2810	3609
ENSMUSG00000019878	Hsf2	protein_coding	389	611	183	322
ENSMUSG00000019883	Echdc1	protein_coding	2317	2671	1328	1642
ENSMUSG00000019888	Mgat4c	protein_coding	5	0	8	1
ENSMUSG00000019889	Ptprk	protein_coding	6135	6407	4305	5220
ENSMUSG00000019891	Dcbld1	protein_coding	581	651	879	884
ENSMUSG00000019893	Ros1	protein_coding	4	0	1	10
ENSMUSG00000019897	Ccdc59	protein_coding	1092	1424	1006	1084
ENSMUSG00000019907	Ppp1r12a	protein_coding	2899	3176	2222	2845
ENSMUSG00000019916	P4ha1	protein_coding	4689	4032	4542	5368
ENSMUSG00000019917	Septin10	protein_coding	958	955	433	697
ENSMUSG00000019920	Lims1	protein_coding	4137	4806	2377	3423
ENSMUSG00000019923	Zwint	protein_coding	2600	3322	2799	2850
ENSMUSG00000019927	Ube2d1	protein_coding	1066	1056	1104	1066
ENSMUSG00000019942	Cdk1	protein_coding	3973	6321	1539	2230
ENSMUSG00000019943	Atp2b1	protein_coding	6390	6883	6829	7292
ENSMUSG00000019944	Rhobtb1	protein_coding	434	378	383	474
ENSMUSG00000019947	Arid5b	protein_coding	1839	1481	1044	1302
ENSMUSG00000019948	Actr6	protein_coding	312	349	178	240
ENSMUSG00000019951	Uhrf1bp1l	protein_coding	2716	2898	2991	3659
ENSMUSG00000019952	Poc1b	protein_coding	1053	1092	1240	1233
ENSMUSG00000019960	Dusp6	protein_coding	3358	3614	3979	4058
ENSMUSG00000019961	Tmpo	protein_coding	15410	20481	8118	9933
ENSMUSG00000019966	Kitl	protein_coding	3719	4673	1558	1860
ENSMUSG00000019969	Psen1	protein_coding	2797	3405	3362	3117
ENSMUSG00000019970	Sgk1	protein_coding	355	552	749	549
ENSMUSG00000019971	Cep290	protein_coding	829	1596	445	1014
ENSMUSG00000019975	Ikbip	protein_coding	368	204	273	344
ENSMUSG00000019977	Hbs1l	protein_coding	2679	3382	2526	2931
ENSMUSG00000019978	Epb41l2	protein_coding	5306	6438	3976	5229
ENSMUSG00000019979	Apaf1	protein_coding	988	1052	700	901
ENSMUSG00000019982	Myb	protein_coding	122	182	13	27
ENSMUSG00000019984	Med23	protein_coding	1330	1581	922	990
ENSMUSG00000019986	Ahi1	protein_coding	178	171	80	140
ENSMUSG00000019987	Arg1	protein_coding	16	10	3	0
ENSMUSG00000019988	Nedd1	protein_coding	1236	1707	745	1009
ENSMUSG00000019990	Pde7b	protein_coding	7	2	7	4
ENSMUSG00000019992	Mtfr2	protein_coding	252	378	102	139
ENSMUSG00000019996	Map7	protein_coding	2404	2545	2655	2621
ENSMUSG00000019997	Ccn2	protein_coding	18574	16940	11153	6850
ENSMUSG00000019998	Stx7	protein_coding	3920	3221	5521	5200
ENSMUSG00000020003	Pex7	protein_coding	1101	1320	949	949
ENSMUSG00000020009	Ifngr1	protein_coding	4251	3716	4746	4793
ENSMUSG00000020010	Vnn3	protein_coding	416	628	347	342
ENSMUSG00000020014	Cfap54	protein_coding	11	5	4	2
ENSMUSG00000020015	Cdk17	protein_coding	935	948	701	873
ENSMUSG00000020017	Hal	protein_coding	15	14	5	7
ENSMUSG00000020018	Snrpf	protein_coding	1348	1539	754	912
ENSMUSG00000020019	Ntn4	protein_coding	461	387	423	418
ENSMUSG00000020021	Fgd6	protein_coding	1353	1357	1637	2186
ENSMUSG00000020022	Ndufa12	protein_coding	1851	2347	1240	1432
ENSMUSG00000020023	Tmcc3	protein_coding	1650	1089	2098	2242
ENSMUSG00000020024	Cep83	protein_coding	925	1309	628	905
ENSMUSG00000020027	Socs2	protein_coding	355	248	173	197
ENSMUSG00000020029	Nudt4	protein_coding	3980	4055	4168	3659
ENSMUSG00000020032	Nuak1	protein_coding	122	96	71	52
ENSMUSG00000020034	Tcp11l2	protein_coding	721	427	751	657
ENSMUSG00000020038	Cry1	protein_coding	740	840	798	574
ENSMUSG00000020042	Btbd11	protein_coding	391	628	407	374
ENSMUSG00000020044	Timp3	protein_coding	3308	6450	11	9
ENSMUSG00000020048	Hsp90b1	protein_coding	35504	40758	27411	37934
ENSMUSG00000020056	Washc3	protein_coding	790	877	601	664
ENSMUSG00000020057	Dram1	protein_coding	13	4	0	0
ENSMUSG00000020063	Sirt1	protein_coding	509	712	224	285
ENSMUSG00000020064	Herc4	protein_coding	1958	2269	1615	2130
ENSMUSG00000020069	Hnrnph3	protein_coding	1109	1395	778	980
ENSMUSG00000020070	Rufy2	protein_coding	389	359	233	329
ENSMUSG00000020072	Pbld2	protein_coding	23	20	14	19
ENSMUSG00000020074	Ccar1	protein_coding	3735	5880	2255	3050
ENSMUSG00000020075	Ddx21	protein_coding	5191	10651	4461	4578
ENSMUSG00000020076	Ddx50	protein_coding	2137	2400	1731	2252
ENSMUSG00000020078	Vps26a	protein_coding	2514	2711	2327	2540
ENSMUSG00000020079	Supv3l1	protein_coding	919	1257	635	671
ENSMUSG00000020080	Hkdc1	protein_coding	3	0	8	4
ENSMUSG00000020083	Fam241b	protein_coding	462	328	598	541
ENSMUSG00000020085	Aifm2	protein_coding	364	309	334	381
ENSMUSG00000020087	Tysnd1	protein_coding	696	1063	561	538
ENSMUSG00000020088	Sar1a	protein_coding	3890	4940	3416	3564
ENSMUSG00000020089	Ppa1	protein_coding	2459	4677	1400	1802
ENSMUSG00000020091	Eif4ebp2	protein_coding	7600	8633	4889	4253
ENSMUSG00000020092	Pald1	protein_coding	325	307	150	167
ENSMUSG00000020097	Sgpl1	protein_coding	3067	2703	3080	3081
ENSMUSG00000020098	Pcbd1	protein_coding	1296	1473	1326	1287
ENSMUSG00000020099	Unc5b	protein_coding	5596	5549	9673	7913
ENSMUSG00000020100	Slc29a3	protein_coding	834	713	437	451
ENSMUSG00000020101	Vsir	protein_coding	665	294	106	113
ENSMUSG00000020105	Lrig3	protein_coding	411	446	831	744
ENSMUSG00000020107	Anapc16	protein_coding	1606	2244	1445	1303
ENSMUSG00000020108	Ddit4	protein_coding	13090	12913	17391	17000
ENSMUSG00000020109	Dnajb12	protein_coding	1950	2043	2159	1680
ENSMUSG00000020111	Micu1	protein_coding	3078	3698	6082	4813
ENSMUSG00000020114	Cand1	protein_coding	4925	6785	4100	4498
ENSMUSG00000020115	Tbk1	protein_coding	1275	1728	951	1117
ENSMUSG00000020116	Pno1	protein_coding	1506	2586	1162	1396
ENSMUSG00000020121	Srgap1	protein_coding	575	646	554	495
ENSMUSG00000020122	Egfr	protein_coding	1290	1572	1311	1655
ENSMUSG00000020124	Usp15	protein_coding	2568	3974	2036	2771
ENSMUSG00000020128	Vps54	protein_coding	2064	2407	1512	1753
ENSMUSG00000020130	Tbc1d15	protein_coding	1878	2426	2671	3033
ENSMUSG00000020131	Pcsk4	protein_coding	147	227	150	155
ENSMUSG00000020132	Rab21	protein_coding	2254	2670	2249	2311
ENSMUSG00000020133	2310011J03Rik	protein_coding	1144	1529	943	892
ENSMUSG00000020134	Peli1	protein_coding	1112	1323	966	1045
ENSMUSG00000020137	Thap2	protein_coding	529	655	256	290
ENSMUSG00000020140	Lgr5	protein_coding	95	54	5	7
ENSMUSG00000020142	Slc1a4	protein_coding	2631	3284	4260	3091
ENSMUSG00000020149	Rab1a	protein_coding	7614	8702	7675	8142
ENSMUSG00000020150	Gamt	protein_coding	16	6	10	3
ENSMUSG00000020151	Ptprr	protein_coding	453	380	2046	1611
ENSMUSG00000020152	Actr2	protein_coding	9338	11249	9760	11155
ENSMUSG00000020153	Ndufs7	protein_coding	1483	2057	1457	1326
ENSMUSG00000020154	Ptprb	protein_coding	46	46	14	13
ENSMUSG00000020156	Pwwp3a	protein_coding	1832	2562	1046	1303
ENSMUSG00000020159	Gabrp	protein_coding	57366	44216	29597	31017
ENSMUSG00000020163	Uqcr11	protein_coding	1913	2868	1498	1402
ENSMUSG00000020166	Cnot2	protein_coding	2692	3136	2126	2409
ENSMUSG00000020167	Tcf3	protein_coding	3680	3599	2373	2254
ENSMUSG00000020170	Frs2	protein_coding	1527	1408	1304	1431
ENSMUSG00000020171	Yeats4	protein_coding	1117	1558	786	748
ENSMUSG00000020173	Cobl	protein_coding	1863	1917	2195	2131
ENSMUSG00000020175	Rab36	protein_coding	10	17	1	3
ENSMUSG00000020176	Grb10	protein_coding	6	41	0	0
ENSMUSG00000020178	Adora2a	protein_coding	11	4	72	72
ENSMUSG00000020180	Snrpd3	protein_coding	2322	3111	1405	1713
ENSMUSG00000020181	Nav3	protein_coding	45	31	152	154
ENSMUSG00000020182	Ddc	protein_coding	3	1	179	66
ENSMUSG00000020183	Cpm	protein_coding	880	609	878	592
ENSMUSG00000020184	Mdm2	protein_coding	2233	2537	1518	1925
ENSMUSG00000020185	E2f7	protein_coding	405	688	121	258
ENSMUSG00000020186	Csrp2	protein_coding	534	570	1316	1190
ENSMUSG00000020189	Osbpl8	protein_coding	807	970	680	884
ENSMUSG00000020190	Mknk2	protein_coding	8059	7302	7426	6228
ENSMUSG00000020196	Cabin1	protein_coding	1808	2710	1569	1882
ENSMUSG00000020198	Ap3d1	protein_coding	4290	4481	3006	3010
ENSMUSG00000020205	Phlda1	protein_coding	11266	10366	16653	14570
ENSMUSG00000020211	Sf3a2	protein_coding	2135	2340	1594	1429
ENSMUSG00000020212	Mdm1	protein_coding	481	614	163	214
ENSMUSG00000020219	Timm13	protein_coding	2113	3630	1675	1632
ENSMUSG00000020220	Vps13d	protein_coding	1457	1901	1879	2736
ENSMUSG00000020224	Llph	protein_coding	848	1186	820	826
ENSMUSG00000020225	Tmbim4	protein_coding	1044	1136	1073	1042
ENSMUSG00000020228	Helb	protein_coding	576	593	337	488
ENSMUSG00000020230	Prmt2	protein_coding	1193	1240	787	977
ENSMUSG00000020231	Dip2a	protein_coding	1813	1612	1821	2225
ENSMUSG00000020232	Hmg20b	protein_coding	1773	1832	1692	1436
ENSMUSG00000020234	4930404N11Rik	protein_coding	74	51	107	114
ENSMUSG00000020235	Fzr1	protein_coding	2818	3069	2282	2000
ENSMUSG00000020238	Ncln	protein_coding	3420	4945	2569	2515
ENSMUSG00000020241	Col6a2	protein_coding	0	0	6	7
ENSMUSG00000020246	Hcfc2	protein_coding	843	889	703	800
ENSMUSG00000020248	Nfyb	protein_coding	1132	1254	912	1185
ENSMUSG00000020250	Txnrd1	protein_coding	6289	8795	7794	6735
ENSMUSG00000020253	Ppm1m	protein_coding	350	365	246	288
ENSMUSG00000020255	Nopchap1	protein_coding	1665	1898	1304	1368
ENSMUSG00000020256	Aldh1l2	protein_coding	342	104	302	517
ENSMUSG00000020257	Wdr82	protein_coding	2532	3132	1710	1751
ENSMUSG00000020258	Glyctk	protein_coding	31	21	16	23
ENSMUSG00000020260	Pofut2	protein_coding	1228	1468	939	864
ENSMUSG00000020261	Slc36a1	protein_coding	596	623	288	318
ENSMUSG00000020262	Adarb1	protein_coding	43	25	1	17
ENSMUSG00000020263	Appl2	protein_coding	5882	3841	4855	5884
ENSMUSG00000020265	Sumo3	protein_coding	3562	5002	3185	3050
ENSMUSG00000020267	Hint1	protein_coding	3846	5909	3688	3761
ENSMUSG00000020268	Lyrm7	protein_coding	57	72	38	62
ENSMUSG00000020271	Fbxw11	protein_coding	4149	3921	3557	3857
ENSMUSG00000020272	Stk10	protein_coding	1273	1404	1143	1133
ENSMUSG00000020273	Papolg	protein_coding	446	462	246	388
ENSMUSG00000020275	Rel	protein_coding	351	376	228	331
ENSMUSG00000020277	Pfkl	protein_coding	18195	18360	10492	10672
ENSMUSG00000020280	Pus10	protein_coding	1156	1426	668	837
ENSMUSG00000020282	Rhbdf1	protein_coding	3366	4051	2194	2267
ENSMUSG00000020283	Pex13	protein_coding	872	898	700	702
ENSMUSG00000020284	Cfap410	protein_coding	377	425	208	263
ENSMUSG00000020287	Mpg	protein_coding	562	748	382	407
ENSMUSG00000020288	Ahsa2	protein_coding	1102	1513	497	815
ENSMUSG00000020289	Nprl3	protein_coding	618	789	457	479
ENSMUSG00000020290	Xpo1	protein_coding	5565	7439	2928	4830
ENSMUSG00000020300	Cpeb4	protein_coding	2183	2025	1803	2186
ENSMUSG00000020303	Stc2	protein_coding	9778	11065	6214	5246
ENSMUSG00000020305	Asb3	protein_coding	483	561	464	560
ENSMUSG00000020307	Cdc34	protein_coding	3011	4664	3384	3110
ENSMUSG00000020308	Tpgs1	protein_coding	762	862	626	579
ENSMUSG00000020309	Chac2	protein_coding	1659	2169	1251	1442
ENSMUSG00000020311	Erlec1	protein_coding	2061	1967	2176	1833
ENSMUSG00000020312	Shc2	protein_coding	8	5	12	2
ENSMUSG00000020315	Sptbn1	protein_coding	12779	18149	7672	11056
ENSMUSG00000020319	Wdpcp	protein_coding	112	102	74	109
ENSMUSG00000020321	Mdh1	protein_coding	6680	8635	4373	4680
ENSMUSG00000020325	Fstl3	protein_coding	259	127	200	260
ENSMUSG00000020326	Ccng1	protein_coding	2637	3167	1854	2286
ENSMUSG00000020328	Nudcd2	protein_coding	1952	2991	1257	1427
ENSMUSG00000020329	Polrmt	protein_coding	967	1386	722	772
ENSMUSG00000020330	Hmmr	protein_coding	2969	3921	943	1448
ENSMUSG00000020331	Hcn2	protein_coding	1027	721	841	580
ENSMUSG00000020334	Slc22a4	protein_coding	416	242	642	498
ENSMUSG00000020340	Cyfip2	protein_coding	67	148	2	0
ENSMUSG00000020346	Mgat1	protein_coding	1531	1925	1466	1326
ENSMUSG00000020349	Ppp2ca	protein_coding	10507	12080	10774	10681
ENSMUSG00000020357	Flt4	protein_coding	346	314	22	43
ENSMUSG00000020358	Hnrnpab	protein_coding	25519	40447	15827	16829
ENSMUSG00000020359	Phykpl	protein_coding	341	421	242	268
ENSMUSG00000020361	Hspa4	protein_coding	12386	16438	11072	12408
ENSMUSG00000020362	Cnot6	protein_coding	6099	6837	2913	3699
ENSMUSG00000020363	Gfpt2	protein_coding	16	8	0	0
ENSMUSG00000020364	Zfp354a	protein_coding	26	17	7	4
ENSMUSG00000020366	Mapk9	protein_coding	1992	1872	965	1138
ENSMUSG00000020368	Canx	protein_coding	14750	20400	12094	14627
ENSMUSG00000020372	Rack1	protein_coding	34608	46104	34458	34957
ENSMUSG00000020375	Rufy1	protein_coding	888	1380	754	723
ENSMUSG00000020376	Rnf130	protein_coding	3233	3039	2555	2395
ENSMUSG00000020377	Ltc4s	protein_coding	4	11	58	41
ENSMUSG00000020380	Rad50	protein_coding	1853	2385	1072	1720
ENSMUSG00000020381	Mrnip	protein_coding	122	96	51	49
ENSMUSG00000020385	Clk4	protein_coding	1053	1607	871	1306
ENSMUSG00000020386	Sar1b	protein_coding	1729	2102	1815	1655
ENSMUSG00000020387	Jade2	protein_coding	950	1279	562	637
ENSMUSG00000020388	Pdlim4	protein_coding	43	17	112	73
ENSMUSG00000020389	Cdkl3	protein_coding	254	240	159	194
ENSMUSG00000020390	Ube2b	protein_coding	3405	3050	3561	3345
ENSMUSG00000020392	Cdkn2aipnl	protein_coding	2682	2882	1763	1941
ENSMUSG00000020393	Kremen1	protein_coding	1775	2005	1757	1834
ENSMUSG00000020396	Nefh	protein_coding	86	77	15	21
ENSMUSG00000020397	Med7	protein_coding	653	915	400	511
ENSMUSG00000020399	Havcr2	protein_coding	1	4	1	8
ENSMUSG00000020400	Tnip1	protein_coding	2947	2284	2895	3039
ENSMUSG00000020402	Vdac1	protein_coding	9120	10766	7657	7386
ENSMUSG00000020407	Upp1	protein_coding	331	272	468	643
ENSMUSG00000020409	Slu7	protein_coding	1924	1908	1874	1863
ENSMUSG00000020412	Ascc2	protein_coding	2006	2463	1778	2227
ENSMUSG00000020413	Hus1	protein_coding	483	690	219	351
ENSMUSG00000020415	Pttg1	protein_coding	394	478	411	395
ENSMUSG00000020420	Zfp607a	protein_coding	97	144	67	77
ENSMUSG00000020422	Tns3	protein_coding	5414	5822	4002	5068
ENSMUSG00000020423	Btg2	protein_coding	2392	2698	2535	2490
ENSMUSG00000020424	Castor1	protein_coding	76	57	96	130
ENSMUSG00000020427	Igfbp3	protein_coding	382	200	434	318
ENSMUSG00000020430	Pes1	protein_coding	4490	5901	3341	3624
ENSMUSG00000020432	Tcn2	protein_coding	563	212	453	267
ENSMUSG00000020434	4921536K21Rik	protein_coding	77	104	67	55
ENSMUSG00000020439	Smtn	protein_coding	1061	1131	566	677
ENSMUSG00000020440	Arf5	protein_coding	4805	4940	4506	4331
ENSMUSG00000020441	2310033P09Rik	protein_coding	357	595	252	253
ENSMUSG00000020444	Guk1	protein_coding	768	915	670	674
ENSMUSG00000020448	Rnf185	protein_coding	991	1069	903	796
ENSMUSG00000020451	Limk2	protein_coding	3645	4615	4024	3319
ENSMUSG00000020453	Patz1	protein_coding	713	846	174	128
ENSMUSG00000020454	Eif4enif1	protein_coding	2076	2295	1536	1557
ENSMUSG00000020455	Trim11	protein_coding	603	753	488	467
ENSMUSG00000020456	Ogdh	protein_coding	5131	7285	4626	5040
ENSMUSG00000020457	Drg1	protein_coding	2920	3715	2223	2192
ENSMUSG00000020458	Rtn4	protein_coding	13754	13150	13719	13702
ENSMUSG00000020459	Mtif2	protein_coding	1175	1552	645	796
ENSMUSG00000020460	Rps27a	protein_coding	14506	18982	13969	13878
ENSMUSG00000020461	Clhc1	protein_coding	10	7	1	3
ENSMUSG00000020462	Cfap36	protein_coding	727	1044	281	369
ENSMUSG00000020463	Ppp4r3b	protein_coding	3268	4111	2148	2828
ENSMUSG00000020464	Pnpt1	protein_coding	1271	1672	633	998
ENSMUSG00000020467	Efemp1	protein_coding	6855	7819	6233	5332
ENSMUSG00000020469	Myl7	protein_coding	78	65	223	243
ENSMUSG00000020471	Pold2	protein_coding	1776	2647	1152	1356
ENSMUSG00000020472	Zkscan17	protein_coding	2061	1790	1804	1848
ENSMUSG00000020474	Polm	protein_coding	583	598	359	595
ENSMUSG00000020476	Dbnl	protein_coding	4650	5002	2979	3045
ENSMUSG00000020477	Mrps24	protein_coding	1030	1694	800	851
ENSMUSG00000020482	Ccdc117	protein_coding	1328	1777	1039	995
ENSMUSG00000020483	Dynll2	protein_coding	6418	8287	4596	4653
ENSMUSG00000020484	Xbp1	protein_coding	9199	7867	6134	5552
ENSMUSG00000020485	Supt4a	protein_coding	1182	1359	1281	1163
ENSMUSG00000020491	2810021J22Rik	protein_coding	1	5	6	1
ENSMUSG00000020492	Ska2	protein_coding	903	1238	330	420
ENSMUSG00000020493	Prr11	protein_coding	1232	1677	407	678
ENSMUSG00000020495	Smg8	protein_coding	904	1017	653	601
ENSMUSG00000020496	Rnf187	protein_coding	3790	5944	2534	2595
ENSMUSG00000020513	Tubd1	protein_coding	283	369	135	183
ENSMUSG00000020514	Mrpl22	protein_coding	563	928	533	517
ENSMUSG00000020515	Cnot8	protein_coding	1535	1620	1178	1100
ENSMUSG00000020516	Rps6kb1	protein_coding	1755	2640	1242	1464
ENSMUSG00000020519	Sap30l	protein_coding	688	893	673	587
ENSMUSG00000020520	Galnt10	protein_coding	3898	4047	2611	2283
ENSMUSG00000020521	Rnft1	protein_coding	965	1059	789	836
ENSMUSG00000020522	Mfap3	protein_coding	1398	1574	1219	1378
ENSMUSG00000020523	Fam114a2	protein_coding	2957	2573	2548	2947
ENSMUSG00000020525	Ppm1d	protein_coding	578	728	357	431
ENSMUSG00000020526	Znhit3	protein_coding	305	432	165	194
ENSMUSG00000020527	Myo19	protein_coding	741	1310	573	608
ENSMUSG00000020528	Prpsap2	protein_coding	1076	1189	555	653
ENSMUSG00000020530	Ggnbp2	protein_coding	3090	3677	3168	3305
ENSMUSG00000020532	Acaca	protein_coding	2556	4129	1496	1992
ENSMUSG00000020534	Shmt1	protein_coding	1165	1721	678	747
ENSMUSG00000020536	Llgl1	protein_coding	3494	3293	2732	2955
ENSMUSG00000020537	Drg2	protein_coding	1873	2478	1320	1470
ENSMUSG00000020538	Srebf1	protein_coding	7359	7498	6087	4895
ENSMUSG00000020541	Tom1l1	protein_coding	2048	2729	2453	2784
ENSMUSG00000020544	Cox11	protein_coding	437	722	354	395
ENSMUSG00000020546	Stxbp4	protein_coding	478	536	141	232
ENSMUSG00000020547	Bzw2	protein_coding	2803	4003	1711	1910
ENSMUSG00000020549	Elac2	protein_coding	1161	1943	901	1049
ENSMUSG00000020553	Pctp	protein_coding	485	557	431	471
ENSMUSG00000020561	Polr1f	protein_coding	976	1235	654	771
ENSMUSG00000020564	Atxn7l1	protein_coding	440	536	293	377
ENSMUSG00000020566	Atp6v1c2	protein_coding	37	60	9	4
ENSMUSG00000020570	Sypl	protein_coding	4278	5068	3810	3881
ENSMUSG00000020571	Pdia6	protein_coding	10867	12877	9704	11708
ENSMUSG00000020572	Nampt	protein_coding	4384	3504	3106	3962
ENSMUSG00000020573	Pik3cg	protein_coding	49	34	6	1
ENSMUSG00000020576	Nbas	protein_coding	966	1329	698	930
ENSMUSG00000020577	Tspan13	protein_coding	1165	1598	836	733
ENSMUSG00000020580	Rock2	protein_coding	7834	10604	7029	9540
ENSMUSG00000020581	Agr2	protein_coding	438	874	373	211
ENSMUSG00000020583	Matn3	protein_coding	6	9	3	0
ENSMUSG00000020585	Laptm4a	protein_coding	9008	7388	7300	6918
ENSMUSG00000020590	Snx13	protein_coding	2144	2010	2305	2700
ENSMUSG00000020592	Sdc1	protein_coding	10885	11294	11480	9832
ENSMUSG00000020593	Lpin1	protein_coding	1453	737	903	987
ENSMUSG00000020594	Pum2	protein_coding	6513	8095	5371	6467
[truncated: 14,220 more rows]

## Sheet: log2_norm
id	gene_name	biotype	19825X1	19825X2	19825X3	19825X4
ENSMUSG00000000001	Gnai3	protein_coding	12.4922	12.5777	12.5772	12.7903
ENSMUSG00000000028	Cdc45	protein_coding	9.54631	9.926	8.64151	9.27835
ENSMUSG00000000056	Narf	protein_coding	10.9402	10.8756	10.8134	10.8566
ENSMUSG00000000058	Cav2	protein_coding	12.722	13.0119	12.7904	13.125
ENSMUSG00000000078	Klf6	protein_coding	12.1275	11.7961	12.8358	13.1162
ENSMUSG00000000085	Scmh1	protein_coding	9.96768	10.1734	10.2067	9.80933
ENSMUSG00000000088	Cox5a	protein_coding	11.6824	11.9749	12.024	11.788
ENSMUSG00000000093	Tbx2	protein_coding	8.24621	8.06179	6.93842	6.6973
ENSMUSG00000000126	Wnt9a	protein_coding	4.7255	3.61181	4.70299	5.22759
ENSMUSG00000000127	Fer	protein_coding	9.32242	9.00383	9.22239	9.52334
ENSMUSG00000000131	Xpo6	protein_coding	11.2638	11.3374	11.5085	11.6264
ENSMUSG00000000134	Tfe3	protein_coding	10.4982	10.0675	10.5313	10.4283
ENSMUSG00000000142	Axin2	protein_coding	11.0781	9.58258	10.2708	9.39897
ENSMUSG00000000148	Brat1	protein_coding	9.26831	9.3595	8.9331	9.01115
ENSMUSG00000000149	Gna12	protein_coding	10.6173	10.4937	10.8182	10.5766
ENSMUSG00000000154	Slc22a18	protein_coding	8.94033	8.62165	9.89233	9.39187
ENSMUSG00000000159	Igsf5	protein_coding	8.79173	9.10603	9.46568	9.23667
ENSMUSG00000000167	Pih1d2	protein_coding	6.85825	7.02339	6.6089	6.22961
ENSMUSG00000000168	Dlat	protein_coding	11.2841	11.3789	11.2764	11.2552
ENSMUSG00000000171	Sdhd	protein_coding	11.734	11.9852	11.9829	11.7253
ENSMUSG00000000184	Ccnd2	protein_coding	11.7038	11.7552	12.0703	11.7149
ENSMUSG00000000194	Gpr107	protein_coding	10.8945	10.6056	11.139	11.0344
ENSMUSG00000000202	Btbd17	protein_coding	7.84612	7.08433	8.64581	8.36771
ENSMUSG00000000223	Drp2	protein_coding	3.82774	4.09054	2.79978	4.45922
ENSMUSG00000000244	Tspan32	protein_coding	4.16755	5.14886	3.55262	4.22354
ENSMUSG00000000247	Lhx2	protein_coding	3.92049	3.40896	1.7593	2.70608
ENSMUSG00000000248	Clec2g	protein_coding	3.24568	3.40896	1.7593	2.43839
ENSMUSG00000000253	Gmpr	protein_coding	6.5741	6.04324	6.93842	7.21997
ENSMUSG00000000266	Mid2	protein_coding	10.0875	9.93666	10.0963	10.272
ENSMUSG00000000275	Trim25	protein_coding	11.1713	11.0034	11.8926	11.6672
ENSMUSG00000000276	Dgke	protein_coding	8.69658	8.88162	9.38563	9.17457
ENSMUSG00000000278	Scpep1	protein_coding	11.4915	11.1286	12.2414	12.1081
ENSMUSG00000000282	Mnt	protein_coding	10.3868	9.44994	10.6928	10.3872
ENSMUSG00000000290	Itgb2	protein_coding	5.96075	6.3143	4.63537	4.99741
ENSMUSG00000000295	Hddc2	protein_coding	9.35602	9.7518	9.54153	9.54271
ENSMUSG00000000296	Tpd52l1	protein_coding	10.0495	9.96008	10.8651	10.8558
ENSMUSG00000000301	Pemt	protein_coding	6.77376	6.88344	6.6089	6.55194
ENSMUSG00000000303	Cdh1	protein_coding	14.0489	13.9772	14.4362	14.4293
ENSMUSG00000000308	Ckmt1	protein_coding	11.2776	11.3609	12.4514	12.0355
ENSMUSG00000000317	Bcl6b	protein_coding	1.52887	3.17283	0	3.45231
ENSMUSG00000000320	Alox12	protein_coding	3.72862	3.17283	3.93659	3.45231
ENSMUSG00000000326	Comt	protein_coding	10.9038	10.708	10.9149	10.8059
ENSMUSG00000000339	Rtca	protein_coding	10.0534	10.4171	9.95435	9.9039
ENSMUSG00000000340	Dbt	protein_coding	9.45042	9.89353	8.84604	9.28603
ENSMUSG00000000346	Dazap2	protein_coding	12.7316	12.252	13.3538	13.0128
ENSMUSG00000000355	Mcts1	protein_coding	9.36017	9.40968	9.52761	9.57651
ENSMUSG00000000374	Trappc10	protein_coding	10.9519	11.1051	11.1451	11.0244
ENSMUSG00000000378	Ccm2	protein_coding	10.2748	10.4768	10.3703	10.3559
ENSMUSG00000000384	Tbrg4	protein_coding	11.0065	11.49	10.8697	10.6647
ENSMUSG00000000385	Tmprss2	protein_coding	13.0868	12.6877	13.8718	13.2025
ENSMUSG00000000386	Mx1	polymorphic_pseudogene	5.23914	5.30331	5.80381	5.78528
ENSMUSG00000000399	Ndufa9	protein_coding	11.5228	11.8632	11.6453	11.5871
ENSMUSG00000000402	Egfl6	protein_coding	6.79841	6.47897	5.60604	6.50005
ENSMUSG00000000409	Lck	protein_coding	3.50726	2.07288	1.13269	0
ENSMUSG00000000420	Galnt1	protein_coding	11.8007	11.9602	11.6651	11.7992
ENSMUSG00000000439	Mkrn2	protein_coding	9.70791	9.33104	10.0021	9.9848
ENSMUSG00000000440	Pparg	protein_coding	9.74326	9.05039	11.5215	11.4677
ENSMUSG00000000441	Raf1	protein_coding	11.5826	11.6447	11.3262	11.3071
ENSMUSG00000000486	Septin1	protein_coding	4.50363	5.38862	5.15329	5.13987
ENSMUSG00000000489	Pdgfb	protein_coding	11.2211	10.842	10.7063	10.3837
ENSMUSG00000000531	Tamalin	protein_coding	11.0837	10.7907	12.0256	11.2862
ENSMUSG00000000532	Acvr1b	protein_coding	10.6783	10.1245	10.8925	10.7615
ENSMUSG00000000538	Tom1l2	protein_coding	10.694	10.5809	11.0877	11.0585
ENSMUSG00000000544	Gpa33	protein_coding	12.4099	12.104	13.338	13.0134
ENSMUSG00000000552	Zfp385a	protein_coding	8.66342	8.28589	8.24763	8.01395
ENSMUSG00000000555	Itga5	protein_coding	6.08617	5.64128	3.55262	3.83402
ENSMUSG00000000561	Wdr77	protein_coding	10.637	11.084	10.2833	10.127
ENSMUSG00000000563	Atp5pb	protein_coding	12.8068	12.9994	12.9332	12.7882
ENSMUSG00000000567	Sox9	protein_coding	10.7135	10.0425	10.0629	9.54484
ENSMUSG00000000568	Hnrnpd	protein_coding	12.3084	12.677	12.5562	12.4295
ENSMUSG00000000579	Dynlt1c	protein_coding	7.14443	6.8932	6.49905	6.85711
ENSMUSG00000000581	C1d	protein_coding	9.7947	10.1482	9.74572	9.80756
ENSMUSG00000000594	Gm2a	protein_coding	10.2516	9.76382	11.59	10.7951
ENSMUSG00000000600	Krit1	protein_coding	9.60688	9.95892	9.37271	9.81996
ENSMUSG00000000605	Clcn4	protein_coding	10.9144	11.1486	10.5748	10.5818
ENSMUSG00000000627	Sema4f	protein_coding	5.53152	3.87094	5.2915	5.26953
ENSMUSG00000000628	Hk2	protein_coding	12.3768	12.8029	12.2848	12.9165
ENSMUSG00000000631	Myo18a	protein_coding	13.1454	13.3851	12.9658	13.1295
ENSMUSG00000000682	Cd52	protein_coding	2.92593	0	1.7593	0
ENSMUSG00000000686	Abhd15	protein_coding	2.5145	3.29572	1.7593	2.93179
ENSMUSG00000000706	Btn1a1	protein_coding	7.74196	6.35726	6.4799	6.07265
ENSMUSG00000000708	Kat2b	protein_coding	10.6155	10.4768	10.3664	10.3967
ENSMUSG00000000711	Rab5b	protein_coding	11.4615	10.9007	11.9893	11.8549
ENSMUSG00000000731	Aire	protein_coding	3.24568	2.32455	4.41111	4.38486
ENSMUSG00000000732	Icosl	protein_coding	7.31642	7.35552	6.51795	6.97585
ENSMUSG00000000738	Spg7	protein_coding	11.1912	11.2998	11.3155	11.1084
ENSMUSG00000000740	Rpl13	protein_coding	14.4242	14.6289	14.779	14.6168
ENSMUSG00000000743	Chmp1a	protein_coding	12.1692	12.2264	12.6981	12.2824
ENSMUSG00000000751	Rpa1	protein_coding	11.6254	11.9174	11.042	11.2559
ENSMUSG00000000759	Tubgcp3	protein_coding	10.1355	10.3118	9.7417	9.74018
ENSMUSG00000000776	Polr3d	protein_coding	9.30747	9.80966	9.52994	9.26026
ENSMUSG00000000782	Tcf7	protein_coding	9.85175	8.96963	10.0741	9.82875
ENSMUSG00000000787	Ddx3x	protein_coding	13.7809	14.0707	13.7007	13.5831
ENSMUSG00000000791	Il12rb1	protein_coding	4.96207	5.33231	6.6089	6.46438
ENSMUSG00000000792	Slc5a5	protein_coding	2.25435	3.29572	2.79978	2.93179
ENSMUSG00000000804	Usp32	protein_coding	10.878	10.757	11.0766	11.3705
ENSMUSG00000000811	Txnrd3	protein_coding	8.43096	8.60392	9.38048	8.76587
ENSMUSG00000000823	Zfp512b	protein_coding	9.68662	9.89475	9.16959	8.87176
ENSMUSG00000000826	Dnajc5	protein_coding	12.4725	12.4053	12.6202	12.6224
ENSMUSG00000000827	Tpd52l2	protein_coding	10.9333	10.9318	11.4841	11.3663
ENSMUSG00000000838	Fmr1	protein_coding	11.0597	11.3849	10.642	11.1092
ENSMUSG00000000876	Pxmp4	protein_coding	8.86357	8.25971	9.86676	9.05976
ENSMUSG00000000881	Dlg3	protein_coding	10.5733	10.3344	10.5669	10.546
ENSMUSG00000000884	Gnb1l	protein_coding	7.67032	8.26348	6.91009	7.19842
ENSMUSG00000000901	Mmp11	protein_coding	9.58756	8.44372	8.83478	8.56162
ENSMUSG00000000902	Smarcb1	protein_coding	11.1713	11.314	10.8086	10.6977
ENSMUSG00000000903	Vpreb3	protein_coding	4.56238	3.40896	4.14546	2.43839
ENSMUSG00000000915	Hip1r	protein_coding	11.0825	11.0324	11.6955	11.395
ENSMUSG00000000916	Nsun5	protein_coding	8.62259	9.131	8.18987	8.46567
ENSMUSG00000000934	Top1mt	protein_coding	8.12477	8.24834	7.82282	8.39638
ENSMUSG00000000957	Mmp14	protein_coding	11.5657	11.2245	12.1106	11.5354
ENSMUSG00000000958	Slc7a7	protein_coding	9.46011	8.80869	9.79497	9.7587
ENSMUSG00000000959	Oxa1l	protein_coding	10.5399	10.5534	10.7104	10.5481
ENSMUSG00000000976	Heatr6	protein_coding	9.82201	10.0192	9.69887	9.84964
ENSMUSG00000000983	Wfdc18	protein_coding	6.04556	3.0385	1.13269	0
ENSMUSG00000001014	Icam4	protein_coding	3.24568	3.0385	2.52874	3.83402
ENSMUSG00000001016	Ilf2	protein_coding	11.2982	11.6214	10.3612	10.805
ENSMUSG00000001017	Chtop	protein_coding	12.0737	12.2739	12.2485	12.1875
ENSMUSG00000001018	Snapin	protein_coding	10.3434	9.95892	10.1847	10.2772
ENSMUSG00000001020	S100a4	protein_coding	8.68341	9.83013	10.657	10.9263
ENSMUSG00000001021	S100a3	protein_coding	5.08738	6.16108	6.51795	6.93735
ENSMUSG00000001025	S100a6	protein_coding	14.6125	15.3914	15.8296	15.6359
ENSMUSG00000001034	Mapk7	protein_coding	9.58402	9.52565	10.1305	9.90057
ENSMUSG00000001036	Epn2	protein_coding	11.6485	11.6258	12.0441	12.0149
ENSMUSG00000001039	B9d1	protein_coding	8.60872	8.69046	8.23626	8.5013
ENSMUSG00000001052	Sec24b	protein_coding	10.7877	10.9288	10.877	10.8839
ENSMUSG00000001053	N4bp3	protein_coding	9.99059	10.1037	9.83697	9.94491
ENSMUSG00000001054	Rmnd5b	protein_coding	9.67668	9.66754	9.89956	9.52983
ENSMUSG00000001056	Nhp2	protein_coding	11.5945	12.176	11.3276	11.4056
ENSMUSG00000001062	Vps9d1	protein_coding	8.29467	8.21369	8.44321	8.01395
ENSMUSG00000001065	Zfp276	protein_coding	9.10253	9.19556	9.60477	9.28603
ENSMUSG00000001082	Mfsd10	protein_coding	10.2291	10.2505	10.0994	9.9578
ENSMUSG00000001089	Luzp1	protein_coding	11.8616	11.7669	12.1249	12.3206
ENSMUSG00000001095	Slc13a2	protein_coding	6.42378	5.77404	6.33822	5.92303
ENSMUSG00000001098	Kctd10	protein_coding	12.3793	12.463	12.7799	12.5992
[truncated: 16,084 more rows]

## Sheet: rlog
id	gene_name	biotype	19825X1	19825X2	19825X3	19825X4
[truncated: 16,219 more rows]

[truncated: 2 more sheets: samples, ensembl]
