# Supplementary material for: HNF4α controls growth, identity, and KRAS inhibitor response in invasive mucinous adenocarcinoma of the lung
Source: J Clin Invest. 2026 May 12;136(13):e198282. doi: 10.1172/JCI198282 (PMC13318121; doi:10.1172/JCI198282)
Supplement: Supplemental table 7 [file jci-136-198282-s188.xlsx]

## Sheet: 1311G C8_DOWN
NAME	GS<br> follow link to MSigDB	GS DETAILS	SIZE	ES	NES	NOM p-val	FDR q-val	FWER p-val	RANK AT MAX	LEADING EDGE
BUSSLINGER_GASTRIC_MATURE_PIT_CELLS	BUSSLINGER_GASTRIC_MATURE_PIT_CELLS	Details ...	196	-0.638028	-2.69645	0	0	0	1696	tags=52%, list=14%, signal=59%
BUSSLINGER_GASTRIC_IMMATURE_PIT_CELLS	BUSSLINGER_GASTRIC_IMMATURE_PIT_CELLS	Details ...	146	-0.643918	-2.58733	0	0	0	1581	tags=50%, list=13%, signal=57%
DESCARTES_FETAL_KIDNEY_URETERIC_BUD_CELLS	DESCARTES_FETAL_KIDNEY_URETERIC_BUD_CELLS	Details ...	174	-0.596409	-2.47008	0	0	0	1908	tags=49%, list=16%, signal=58%
BUSSLINGER_DUODENAL_MATURE_ENTEROCYTES	BUSSLINGER_DUODENAL_MATURE_ENTEROCYTES	Details ...	198	-0.580054	-2.46024	0	0	0	1895	tags=44%, list=15%, signal=52%
BUSSLINGER_DUODENAL_LATE_IMMATURE_ENTEROCYTES	BUSSLINGER_DUODENAL_LATE_IMMATURE_ENTEROCYTES	Details ...	137	-0.607848	-2.41929	0	0	0	2255	tags=45%, list=18%, signal=55%
BUSSLINGER_ESOPHAGEAL_LATE_SUPRABASAL_CELLS	BUSSLINGER_ESOPHAGEAL_LATE_SUPRABASAL_CELLS	Details ...	119	-0.592581	-2.3361	0	0	0	1347	tags=38%, list=11%, signal=42%
AIZARANI_LIVER_C24_EPCAM_POS_BILE_DUCT_CELLS_3	AIZARANI_LIVER_C24_EPCAM_POS_BILE_DUCT_CELLS_3	Details ...	168	-0.555252	-2.30702	0	0	0	1560	tags=40%, list=13%, signal=45%
DESCARTES_FETAL_STOMACH_MUC13_DMBT1_POSITIVE_CELLS	DESCARTES_FETAL_STOMACH_MUC13_DMBT1_POSITIVE_CELLS	Details ...	56	-0.669855	-2.30261	0	0	0	2294	tags=70%, list=19%, signal=85%
DESCARTES_MAIN_FETAL_MUC13_DMBT1_POSITIVE_CELLS	DESCARTES_MAIN_FETAL_MUC13_DMBT1_POSITIVE_CELLS	Details ...	33	-0.735726	-2.29775	0	0	0	2027	tags=64%, list=16%, signal=76%
BUSSLINGER_GASTRIC_METALLOTHIONEIN_CELLS	BUSSLINGER_GASTRIC_METALLOTHIONEIN_CELLS	Details ...	82	-0.593781	-2.17766	0	0	0	1728	tags=44%, list=14%, signal=51%
HAY_BONE_MARROW_IMMATURE_NEUTROPHIL	HAY_BONE_MARROW_IMMATURE_NEUTROPHIL	Details ...	155	-0.523258	-2.16796	0	0	0	1921	tags=41%, list=16%, signal=48%
DURANTE_ADULT_OLFACTORY_NEUROEPITHELIUM_RESPIRATORY_HORIZONTAL_BASAL_CELLS	DURANTE_ADULT_OLFACTORY_NEUROEPITHELIUM_RESPIRATORY_HORIZONTAL_BASAL_CELLS	Details ...	27	-0.717715	-2.09779	0	0.000513207	0.005	1209	tags=52%, list=10%, signal=57%
DESCARTES_FETAL_LUNG_SQUAMOUS_EPITHELIAL_CELLS	DESCARTES_FETAL_LUNG_SQUAMOUS_EPITHELIAL_CELLS	Details ...	138	-0.517305	-2.09708	0	0.000473729	0.005	2140	tags=46%, list=17%, signal=55%
MENON_FETAL_KIDNEY_6_COLLECTING_DUCT_CELLS	MENON_FETAL_KIDNEY_6_COLLECTING_DUCT_CELLS	Details ...	84	-0.560285	-2.09631	0	0.000439892	0.005	2402	tags=51%, list=20%, signal=63%
DESCARTES_FETAL_EYE_CORNEAL_AND_CONJUNCTIVAL_EPITHELIAL_CELLS	DESCARTES_FETAL_EYE_CORNEAL_AND_CONJUNCTIVAL_EPITHELIAL_CELLS	Details ...	194	-0.492202	-2.082	0	0.000574826	0.007	2307	tags=46%, list=19%, signal=56%
DESCARTES_FETAL_INTESTINE_INTESTINAL_EPITHELIAL_CELLS	DESCARTES_FETAL_INTESTINE_INTESTINAL_EPITHELIAL_CELLS	Details ...	138	-0.518137	-2.07849	0	0.000615734	0.008	2400	tags=51%, list=20%, signal=63%
BUSSLINGER_DUODENAL_EARLY_IMMATURE_ENTEROCYTES	BUSSLINGER_DUODENAL_EARLY_IMMATURE_ENTEROCYTES	Details ...	97	-0.547307	-2.07347	0	0.000579514	0.008	1396	tags=27%, list=11%, signal=30%
CUI_DEVELOPING_HEART_C8_MACROPHAGE	CUI_DEVELOPING_HEART_C8_MACROPHAGE	Details ...	168	-0.483595	-2.03078	0	0.000753084	0.011	2035	tags=38%, list=17%, signal=45%
DESCARTES_MAIN_FETAL_GOBLET_CELLS	DESCARTES_MAIN_FETAL_GOBLET_CELLS	Details ...	31	-0.643321	-1.99892	0	0.00129175	0.02	1518	tags=52%, list=12%, signal=59%
DURANTE_ADULT_OLFACTORY_NEUROEPITHELIUM_RESPIRATORY_COLUMNAR_CELLS	DURANTE_ADULT_OLFACTORY_NEUROEPITHELIUM_RESPIRATORY_COLUMNAR_CELLS	Details ...	23	-0.700743	-1.99724	0	0.00135165	0.022	1845	tags=61%, list=15%, signal=71%
HE_LIM_SUN_FETAL_LUNG_C7_FGFBP2_POS_NEURAL_PROGENITOR_CELL	HE_LIM_SUN_FETAL_LUNG_C7_FGFBP2_POS_NEURAL_PROGENITOR_CELL		24	-0.686149	-1.97953	0	0.00158177	0.027	539	tags=29%, list=4%, signal=30%
ZHENG_CORD_BLOOD_C6_HSC_MULTIPOTENT_PROGENITOR	ZHENG_CORD_BLOOD_C6_HSC_MULTIPOTENT_PROGENITOR		71	-0.540678	-1.97118	0	0.00161769	0.029	1616	tags=39%, list=13%, signal=45%
RUBENSTEIN_SKELETAL_MUSCLE_MYELOID_CELLS	RUBENSTEIN_SKELETAL_MUSCLE_MYELOID_CELLS		283	-0.445365	-1.9551	0	0.00202624	0.037	3827	tags=51%, list=31%, signal=72%
BUSSLINGER_GASTRIC_ISTHMUS_CELLS	BUSSLINGER_GASTRIC_ISTHMUS_CELLS		437	-0.416716	-1.94028	0	0.00230853	0.044	1699	tags=27%, list=14%, signal=30%
FAN_OVARY_CL13_MONOCYTE_MACROPHAGE	FAN_OVARY_CL13_MONOCYTE_MACROPHAGE		372	-0.422726	-1.91855	0	0.00354252	0.071	3395	tags=44%, list=28%, signal=58%
HE_LIM_SUN_FETAL_LUNG_C1_SQUAMOUS_CELL	HE_LIM_SUN_FETAL_LUNG_C1_SQUAMOUS_CELL		206	-0.448475	-1.91473	0	0.00354922	0.074	2301	tags=38%, list=19%, signal=46%
CUI_DEVELOPING_HEART_C7_MAST_CELL	CUI_DEVELOPING_HEART_C7_MAST_CELL		102	-0.489834	-1.90125	0	0.00441635	0.095	1215	tags=28%, list=10%, signal=31%
DURANTE_ADULT_OLFACTORY_NEUROEPITHELIUM_RESPIRATORY_SECRETORY_CELLS	DURANTE_ADULT_OLFACTORY_NEUROEPITHELIUM_RESPIRATORY_SECRETORY_CELLS		17	-0.722325	-1.88737	0.00392927	0.00501255	0.111	2340	tags=65%, list=19%, signal=80%
DESCARTES_MAIN_FETAL_PARIETAL_AND_CHIEF_CELLS	DESCARTES_MAIN_FETAL_PARIETAL_AND_CHIEF_CELLS		77	-0.505928	-1.88367	0	0.00529686	0.121	1435	tags=32%, list=12%, signal=37%
BUSSLINGER_GASTRIC_REG3A_POSITIVE_CELLS	BUSSLINGER_GASTRIC_REG3A_POSITIVE_CELLS		27	-0.64174	-1.87443	0.00206186	0.00557588	0.129	1239	tags=33%, list=10%, signal=37%
BUSSLINGER_ESOPHAGEAL_DENDRITIC_CELLS	BUSSLINGER_ESOPHAGEAL_DENDRITIC_CELLS		154	-0.448848	-1.83143	0	0.00939175	0.211	2547	tags=45%, list=21%, signal=57%
HE_LIM_SUN_FETAL_LUNG_C4_CD8_T_CELL	HE_LIM_SUN_FETAL_LUNG_C4_CD8_T_CELL		28	-0.605737	-1.81119	0.00192678	0.0118389	0.264	2101	tags=50%, list=17%, signal=60%
DESCARTES_FETAL_INTESTINE_CHROMAFFIN_CELLS	DESCARTES_FETAL_INTESTINE_CHROMAFFIN_CELLS		32	-0.573071	-1.80832	0.00196464	0.0117801	0.271	2406	tags=50%, list=20%, signal=62%
DURANTE_ADULT_OLFACTORY_NEUROEPITHELIUM_MAST_CELLS	DURANTE_ADULT_OLFACTORY_NEUROEPITHELIUM_MAST_CELLS		47	-0.53424	-1.80693	0.00200401	0.0115052	0.273	2386	tags=47%, list=19%, signal=58%
LAKE_ADULT_KIDNEY_C17_COLLECTING_SYSTEM_PCS_STRESSED_DISSOC_SUBSET	LAKE_ADULT_KIDNEY_C17_COLLECTING_SYSTEM_PCS_STRESSED_DISSOC_SUBSET		212	-0.423284	-1.80657	0	0.0112812	0.275	2782	tags=45%, list=23%, signal=57%
RUBENSTEIN_SKELETAL_MUSCLE_B_CELLS	RUBENSTEIN_SKELETAL_MUSCLE_B_CELLS		133	-0.451682	-1.80155	0	0.0115851	0.288	4164	tags=60%, list=34%, signal=90%
HE_LIM_SUN_FETAL_LUNG_C7_PCP4_POS_NEURON_CELL	HE_LIM_SUN_FETAL_LUNG_C7_PCP4_POS_NEURON_CELL		22	-0.622675	-1.78931	0.00404858	0.0129909	0.324	1797	tags=59%, list=15%, signal=69%
DESCARTES_MAIN_FETAL_INTESTINAL_EPITHELIAL_CELLS	DESCARTES_MAIN_FETAL_INTESTINAL_EPITHELIAL_CELLS		46	-0.531666	-1.77503	0	0.0149836	0.371	2680	tags=50%, list=22%, signal=64%
GAO_LARGE_INTESTINE_24W_C5_LGR5POS_STEM_CELL	GAO_LARGE_INTESTINE_24W_C5_LGR5POS_STEM_CELL		44	-0.537694	-1.7741	0.00391389	0.0147285	0.373	1161	tags=32%, list=9%, signal=35%
FAN_OVARY_CL12_T_LYMPHOCYTE_NK_CELL_2	FAN_OVARY_CL12_T_LYMPHOCYTE_NK_CELL_2		129	-0.442905	-1.76844	0	0.015229	0.39	3393	tags=49%, list=28%, signal=67%
TRAVAGLINI_LUNG_ADVENTITIAL_FIBROBLAST_CELL	TRAVAGLINI_LUNG_ADVENTITIAL_FIBROBLAST_CELL		197	-0.421005	-1.76702	0	0.0152463	0.397	1724	tags=36%, list=14%, signal=41%
DESCARTES_FETAL_ADRENAL_MYELOID_CELLS	DESCARTES_FETAL_ADRENAL_MYELOID_CELLS		52	-0.513822	-1.76466	0	0.0153549	0.41	1029	tags=33%, list=8%, signal=36%
TRAVAGLINI_LUNG_MUCOUS_CELL	TRAVAGLINI_LUNG_MUCOUS_CELL		84	-0.468561	-1.75269	0	0.0169409	0.449	1204	tags=33%, list=10%, signal=37%
RUBENSTEIN_SKELETAL_MUSCLE_T_CELLS	RUBENSTEIN_SKELETAL_MUSCLE_T_CELLS		155	-0.422305	-1.75115	0	0.0168638	0.457	4164	tags=58%, list=34%, signal=87%
DURANTE_ADULT_OLFACTORY_NEUROEPITHELIUM_OLFACTORY_MICROVILLAR_CELLS	DURANTE_ADULT_OLFACTORY_NEUROEPITHELIUM_OLFACTORY_MICROVILLAR_CELLS		30	-0.562927	-1.74729	0.0021097	0.0170693	0.468	2129	tags=50%, list=17%, signal=60%
MENON_FETAL_KIDNEY_10_IMMUNE_CELLS	MENON_FETAL_KIDNEY_10_IMMUNE_CELLS		60	-0.497401	-1.74324	0.0018797	0.0173869	0.481	2147	tags=40%, list=17%, signal=48%
FAN_EMBRYONIC_CTX_BIG_GROUPS_MICROGLIA	FAN_EMBRYONIC_CTX_BIG_GROUPS_MICROGLIA		245	-0.399155	-1.73133	0	0.0192501	0.523	2035	tags=33%, list=17%, signal=39%
TRAVAGLINI_LUNG_B_CELL	TRAVAGLINI_LUNG_B_CELL		101	-0.444791	-1.73083	0.00208768	0.0189011	0.525	2200	tags=34%, list=18%, signal=41%
HE_LIM_SUN_FETAL_LUNG_C0_MESENCHYMAL_1_CELL	HE_LIM_SUN_FETAL_LUNG_C0_MESENCHYMAL_1_CELL		180	-0.412655	-1.72586	0	0.0194212	0.546	1820	tags=29%, list=15%, signal=33%
HE_LIM_SUN_FETAL_LUNG_C7_KCNIP4_POS_NEURON_CELL	HE_LIM_SUN_FETAL_LUNG_C7_KCNIP4_POS_NEURON_CELL		54	-0.502983	-1.72504	0.00206186	0.0192524	0.549	979	tags=28%, list=8%, signal=30%
HE_LIM_SUN_FETAL_LUNG_C1_LATE_BASAL_CELL	HE_LIM_SUN_FETAL_LUNG_C1_LATE_BASAL_CELL		73	-0.478895	-1.72195	0.0019084	0.0196253	0.564	1718	tags=38%, list=14%, signal=44%
GAO_LARGE_INTESTINE_24W_C10_ENTEROCYTE	GAO_LARGE_INTESTINE_24W_C10_ENTEROCYTE		39	-0.528498	-1.71864	0.00785855	0.0199084	0.574	1429	tags=41%, list=12%, signal=46%
DURANTE_ADULT_OLFACTORY_NEUROEPITHELIUM_DENDRITIC_CELLS	DURANTE_ADULT_OLFACTORY_NEUROEPITHELIUM_DENDRITIC_CELLS		60	-0.478346	-1.71631	0.0040568	0.0201614	0.585	1396	tags=27%, list=11%, signal=30%
TRAVAGLINI_LUNG_TREM2_DENDRITIC_CELL	TRAVAGLINI_LUNG_TREM2_DENDRITIC_CELL		445	-0.372623	-1.71439	0	0.0202416	0.59	2963	tags=38%, list=24%, signal=49%
AIZARANI_LIVER_C39_EPCAM_POS_BILE_DUCT_CELLS_4	AIZARANI_LIVER_C39_EPCAM_POS_BILE_DUCT_CELLS_4		171	-0.412721	-1.71258	0	0.0203382	0.598	2194	tags=43%, list=18%, signal=51%
HE_LIM_SUN_FETAL_LUNG_C5_CD5_POS_CCL22_NEG_MATURE_B_CELL	HE_LIM_SUN_FETAL_LUNG_C5_CD5_POS_CCL22_NEG_MATURE_B_CELL		90	-0.453646	-1.71153	0.00195695	0.020305	0.603	1437	tags=33%, list=12%, signal=37%
TRAVAGLINI_LUNG_EREG_DENDRITIC_CELL	TRAVAGLINI_LUNG_EREG_DENDRITIC_CELL		440	-0.36713	-1.70042	0	0.0224599	0.656	2835	tags=38%, list=23%, signal=47%
TRAVAGLINI_LUNG_NEUTROPHIL_CELL	TRAVAGLINI_LUNG_NEUTROPHIL_CELL		253	-0.388663	-1.69234	0	0.0240342	0.684	2234	tags=29%, list=18%, signal=35%
FAN_EMBRYONIC_CTX_OPC	FAN_EMBRYONIC_CTX_OPC		21	-0.603862	-1.6876	0.00584795	0.0248851	0.702	1932	tags=48%, list=16%, signal=56%
HU_FETAL_RETINA_MICROGLIA	HU_FETAL_RETINA_MICROGLIA		251	-0.387923	-1.6838	0	0.0254637	0.712	2166	tags=36%, list=18%, signal=43%
MANNO_MIDBRAIN_NEUROTYPES_HMGL	MANNO_MIDBRAIN_NEUROTYPES_HMGL		388	-0.366888	-1.67742	0	0.0266361	0.732	2110	tags=34%, list=17%, signal=39%
DESCARTES_FETAL_LIVER_HEPATOBLASTS	DESCARTES_FETAL_LIVER_HEPATOBLASTS		208	-0.395066	-1.67519	0	0.0267437	0.738	1696	tags=34%, list=14%, signal=38%
TRAVAGLINI_LUNG_DIFFERENTIATING_BASAL_CELL	TRAVAGLINI_LUNG_DIFFERENTIATING_BASAL_CELL		125	-0.424129	-1.67306	0	0.0269038	0.744	1382	tags=30%, list=11%, signal=33%
TRAVAGLINI_LUNG_NATURAL_KILLER_T_CELL	TRAVAGLINI_LUNG_NATURAL_KILLER_T_CELL		15	-0.655058	-1.65858	0.020202	0.0303962	0.791	2317	tags=60%, list=19%, signal=74%
CUI_DEVELOPING_HEART_VALVAR_ENDOTHELIAL_CELL	CUI_DEVELOPING_HEART_VALVAR_ENDOTHELIAL_CELL		93	-0.43457	-1.65041	0.00387597	0.0323426	0.817	1888	tags=40%, list=15%, signal=47%
DESCARTES_MAIN_FETAL_STELLATE_CELLS	DESCARTES_MAIN_FETAL_STELLATE_CELLS		24	-0.566451	-1.64774	0.0133843	0.0326785	0.827	2532	tags=63%, list=21%, signal=79%
DESCARTES_FETAL_ADRENAL_CSH1_CSH2_POSITIVE_CELLS	DESCARTES_FETAL_ADRENAL_CSH1_CSH2_POSITIVE_CELLS		90	-0.433993	-1.64048	0.00397614	0.0345585	0.845	1925	tags=36%, list=16%, signal=42%
HAY_BONE_MARROW_MONOCYTE	HAY_BONE_MARROW_MONOCYTE		159	-0.399436	-1.63564	0.00387597	0.035992	0.863	1959	tags=35%, list=16%, signal=41%
DESCARTES_FETAL_SPLEEN_MESOTHELIAL_CELLS	DESCARTES_FETAL_SPLEEN_MESOTHELIAL_CELLS		118	-0.416772	-1.63463	0	0.0358609	0.867	1175	tags=37%, list=10%, signal=41%
HE_LIM_SUN_FETAL_LUNG_C2_ADC_2_CELL	HE_LIM_SUN_FETAL_LUNG_C2_ADC_2_CELL		67	-0.457068	-1.63439	0.00806452	0.0354728	0.869	1879	tags=34%, list=15%, signal=40%
TRAVAGLINI_LUNG_LIPOFIBROBLAST_CELL	TRAVAGLINI_LUNG_LIPOFIBROBLAST_CELL		109	-0.42242	-1.63366	0.00191939	0.0351825	0.871	1696	tags=30%, list=14%, signal=35%
CUI_DEVELOPING_HEART_COMPACT_VENTRICULAR_CARDIOMYOCYTE	CUI_DEVELOPING_HEART_COMPACT_VENTRICULAR_CARDIOMYOCYTE		23	-0.565023	-1.62163	0.0176471	0.0387497	0.893	1332	tags=39%, list=11%, signal=44%
DESCARTES_MAIN_FETAL_SQUAMOUS_EPITHELIAL_CELLS	DESCARTES_MAIN_FETAL_SQUAMOUS_EPITHELIAL_CELLS		70	-0.450536	-1.61666	0.00407332	0.0400653	0.901	2231	tags=50%, list=18%, signal=61%
HE_LIM_SUN_FETAL_LUNG_C1_EARLY_AIRWAY_PROGENITOR_CELL	HE_LIM_SUN_FETAL_LUNG_C1_EARLY_AIRWAY_PROGENITOR_CELL		22	-0.563624	-1.61625	0.0123967	0.0397138	0.903	1820	tags=41%, list=15%, signal=48%
DESCARTES_FETAL_HEART_SCHWANN_CELLS	DESCARTES_FETAL_HEART_SCHWANN_CELLS		28	-0.527165	-1.59931	0.016	0.0454115	0.932	1437	tags=32%, list=12%, signal=36%
FAN_EMBRYONIC_CTX_BIG_GROUPS_BRAIN_IMMUNE	FAN_EMBRYONIC_CTX_BIG_GROUPS_BRAIN_IMMUNE		105	-0.410623	-1.59845	0.00440529	0.0451403	0.933	1392	tags=26%, list=11%, signal=29%
DESCARTES_FETAL_PANCREAS_MYELOID_CELLS	DESCARTES_FETAL_PANCREAS_MYELOID_CELLS		50	-0.469227	-1.59824	0.0125261	0.0446339	0.933	900	tags=24%, list=7%, signal=26%
ZHONG_PFC_MAJOR_TYPES_MICROGLIA	ZHONG_PFC_MAJOR_TYPES_MICROGLIA		289	-0.363453	-1.59694	0	0.0446406	0.934	2166	tags=33%, list=18%, signal=39%
DESCARTES_MAIN_FETAL_ADRENOCORTICAL_CELLS	DESCARTES_MAIN_FETAL_ADRENOCORTICAL_CELLS		47	-0.470942	-1.59479	0.0135922	0.0449756	0.938	2332	tags=34%, list=19%, signal=42%
BUSSLINGER_GASTRIC_PPP1R1B_POSITIVE_CELLS	BUSSLINGER_GASTRIC_PPP1R1B_POSITIVE_CELLS		116	-0.404561	-1.59072	0	0.0461505	0.943	4164	tags=59%, list=34%, signal=88%
ZHENG_CORD_BLOOD_C5_SIMILAR_TO_HSC_C6_PUTATIVE_ALTERED_METABOLIC_STATE	ZHENG_CORD_BLOOD_C5_SIMILAR_TO_HSC_C6_PUTATIVE_ALTERED_METABOLIC_STATE		50	-0.472195	-1.58865	0.0101833	0.0464204	0.945	2402	tags=50%, list=20%, signal=62%
GAO_LARGE_INTESTINE_24W_C8_GOBLET_CELL	GAO_LARGE_INTESTINE_24W_C8_GOBLET_CELL		33	-0.511931	-1.58846	0.01341	0.0459775	0.945	1834	tags=45%, list=15%, signal=53%
DESCARTES_FETAL_CEREBRUM_MICROGLIA	DESCARTES_FETAL_CEREBRUM_MICROGLIA		186	-0.374335	-1.5753	0	0.0507229	0.957	1449	tags=23%, list=12%, signal=25%
GAUTAM_EYE_IRIS_CILIARY_BODY_FIBROBLASTS	GAUTAM_EYE_IRIS_CILIARY_BODY_FIBROBLASTS		80	-0.419325	-1.57513	0.00400802	0.0501475	0.957	1883	tags=33%, list=15%, signal=38%
GAO_SMALL_INTESTINE_24W_C6_GOBLET_CELLS	GAO_SMALL_INTESTINE_24W_C6_GOBLET_CELLS		30	-0.51397	-1.57298	0.0199203	0.0504481	0.964	1695	tags=43%, list=14%, signal=50%
DURANTE_ADULT_OLFACTORY_NEUROEPITHELIUM_CD8_T_CELLS	DURANTE_ADULT_OLFACTORY_NEUROEPITHELIUM_CD8_T_CELLS		33	-0.505968	-1.5716	0.0175439	0.0505396	0.965	1301	tags=36%, list=11%, signal=41%
HE_LIM_SUN_FETAL_LUNG_C7_SST_POS_NEURON_CELL	HE_LIM_SUN_FETAL_LUNG_C7_SST_POS_NEURON_CELL		198	-0.375552	-1.56997	0	0.050747	0.969	1879	tags=30%, list=15%, signal=35%
LAKE_ADULT_KIDNEY_C19_COLLECTING_DUCT_INTERCALATED_CELLS_TYPE_A_MEDULLA	LAKE_ADULT_KIDNEY_C19_COLLECTING_DUCT_INTERCALATED_CELLS_TYPE_A_MEDULLA		297	-0.354639	-1.56894	0	0.0506611	0.97	4101	tags=51%, list=33%, signal=75%
BUSSLINGER_GASTRIC_PREZYMOGENIC_CELLS	BUSSLINGER_GASTRIC_PREZYMOGENIC_CELLS		49	-0.466484	-1.56598	0.01002	0.0512515	0.973	2280	tags=43%, list=19%, signal=52%
GAO_SMALL_INTESTINE_24W_C4_ENTEROCYTE_PROGENITOR_SUBTYPE_2	GAO_SMALL_INTESTINE_24W_C4_ENTEROCYTE_PROGENITOR_SUBTYPE_2		68	-0.443738	-1.56507	0.0110092	0.0511259	0.974	1463	tags=32%, list=12%, signal=37%
HE_LIM_SUN_FETAL_LUNG_C7_TM4SF4_POS_PENK_POS_NEURON_CELL	HE_LIM_SUN_FETAL_LUNG_C7_TM4SF4_POS_PENK_POS_NEURON_CELL		65	-0.433457	-1.56464	0.0141129	0.0507794	0.974	1300	tags=32%, list=11%, signal=36%
TRAVAGLINI_LUNG_MACROPHAGE_CELL	TRAVAGLINI_LUNG_MACROPHAGE_CELL		139	-0.382903	-1.56324	0	0.0507649	0.975	2215	tags=37%, list=18%, signal=44%
LAKE_ADULT_KIDNEY_C7_PROXIMAL_TUBULE_EPITHELIAL_CELLS_S3	LAKE_ADULT_KIDNEY_C7_PROXIMAL_TUBULE_EPITHELIAL_CELLS_S3		117	-0.392082	-1.56269	0.00204082	0.0504286	0.975	4424	tags=61%, list=36%, signal=94%
BUSSLINGER_DUODENAL_BCHE_CELLS	BUSSLINGER_DUODENAL_BCHE_CELLS		28	-0.533716	-1.55808	0.0276134	0.0519544	0.978	2023	tags=54%, list=16%, signal=64%
HAY_BONE_MARROW_NEUTROPHIL	HAY_BONE_MARROW_NEUTROPHIL		331	-0.343195	-1.55705	0	0.0518478	0.98	2361	tags=30%, list=19%, signal=36%
AIZARANI_LIVER_C7_EPCAM_POS_BILE_DUCT_CELLS_2	AIZARANI_LIVER_C7_EPCAM_POS_BILE_DUCT_CELLS_2		193	-0.364369	-1.54901	0	0.0550939	0.985	1654	tags=32%, list=13%, signal=37%
TRAVAGLINI_LUNG_BASOPHIL_MAST_2_CELL	TRAVAGLINI_LUNG_BASOPHIL_MAST_2_CELL		408	-0.336682	-1.54581	0	0.055855	0.988	2234	tags=30%, list=18%, signal=36%
ZHENG_CORD_BLOOD_C8_PUTATIVE_LYMPHOID_PRIMED_MULTIPOTENT_PROGENITOR_2	ZHENG_CORD_BLOOD_C8_PUTATIVE_LYMPHOID_PRIMED_MULTIPOTENT_PROGENITOR_2		65	-0.426882	-1.54561	0.00609756	0.0553374	0.988	3255	tags=48%, list=26%, signal=65%
HE_LIM_SUN_FETAL_LUNG_C2_PDC_CELL	HE_LIM_SUN_FETAL_LUNG_C2_PDC_CELL		98	-0.408783	-1.54327	0.00972763	0.0558854	0.989	2520	tags=34%, list=20%, signal=42%
DESCARTES_FETAL_KIDNEY_METANEPHRIC_CELLS	DESCARTES_FETAL_KIDNEY_METANEPHRIC_CELLS		29	-0.515178	-1.542	0.0319361	0.0561055	0.99	815	tags=28%, list=7%, signal=29%
CUI_DEVELOPING_HEART_VASCULAR_ENDOTHELIAL_CELL	CUI_DEVELOPING_HEART_VASCULAR_ENDOTHELIAL_CELL		139	-0.377229	-1.53789	0.00787402	0.0574142	0.992	1802	tags=29%, list=15%, signal=33%
HE_LIM_SUN_FETAL_LUNG_C4_ILC2_CELL	HE_LIM_SUN_FETAL_LUNG_C4_ILC2_CELL		106	-0.396876	-1.53566	0.00399202	0.0577627	0.992	1386	tags=28%, list=11%, signal=32%
ZHENG_CORD_BLOOD_C1_PUTATIVE_MEGAKARYOCYTE_PROGENITOR	ZHENG_CORD_BLOOD_C1_PUTATIVE_MEGAKARYOCYTE_PROGENITOR		68	-0.425613	-1.53417	0.00998004	0.0578626	0.992	1845	tags=32%, list=15%, signal=38%
DESCARTES_FETAL_PANCREAS_MESOTHELIAL_CELLS	DESCARTES_FETAL_PANCREAS_MESOTHELIAL_CELLS		30	-0.503078	-1.52849	0.0333333	0.0602222	0.995	1029	tags=37%, list=8%, signal=40%
TRAVAGLINI_LUNG_ALVEOLAR_EPITHELIAL_TYPE_1_CELL	TRAVAGLINI_LUNG_ALVEOLAR_EPITHELIAL_TYPE_1_CELL		319	-0.339036	-1.52375	0	0.0621798	0.995	2581	tags=41%, list=21%, signal=50%
TRAVAGLINI_LUNG_NONCLASSICAL_MONOCYTE_CELL	TRAVAGLINI_LUNG_NONCLASSICAL_MONOCYTE_CELL		122	-0.384314	-1.52038	0.00601202	0.0632657	0.996	1918	tags=34%, list=16%, signal=40%
TRAVAGLINI_LUNG_PLATELET_MEGAKARYOCYTE_CELL	TRAVAGLINI_LUNG_PLATELET_MEGAKARYOCYTE_CELL		463	-0.326086	-1.51682	0	0.0643642	0.996	2509	tags=32%, list=20%, signal=38%
DESCARTES_FETAL_KIDNEY_MYELOID_CELLS	DESCARTES_FETAL_KIDNEY_MYELOID_CELLS		57	-0.43667	-1.51455	0.0194175	0.064725	0.996	1452	tags=33%, list=12%, signal=38%
DESCARTES_MAIN_FETAL_EPICARDIAL_FAT_CELLS	DESCARTES_MAIN_FETAL_EPICARDIAL_FAT_CELLS		16	-0.58483	-1.51423	0.0393375	0.0643787	0.996	1821	tags=44%, list=15%, signal=51%
GAUTAM_EYE_CORNEA_CONJUNCTIVAL_CELLS	GAUTAM_EYE_CORNEA_CONJUNCTIVAL_CELLS		91	-0.404179	-1.51303	0.0200401	0.0643005	0.997	2772	tags=40%, list=23%, signal=51%
DESCARTES_FETAL_EYE_LENS_FIBRE_CELLS	DESCARTES_FETAL_EYE_LENS_FIBRE_CELLS		26	-0.514697	-1.51202	0.0423892	0.0641989	0.997	1436	tags=38%, list=12%, signal=43%
BUSSLINGER_GASTRIC_OXYNTIC_ENTEROCHROMAFFIN_LIKE_CELLS	BUSSLINGER_GASTRIC_OXYNTIC_ENTEROCHROMAFFIN_LIKE_CELLS		46	-0.453993	-1.51154	0.0235756	0.063824	0.997	1060	tags=22%, list=9%, signal=24%
DESCARTES_FETAL_HEART_LYMPHOID_CELLS	DESCARTES_FETAL_HEART_LYMPHOID_CELLS		30	-0.488463	-1.50593	0.0303644	0.0662685	0.997	2114	tags=40%, list=17%, signal=48%
HAY_BONE_MARROW_PLASMA_CELL	HAY_BONE_MARROW_PLASMA_CELL		63	-0.425257	-1.50175	0.0319361	0.0678222	0.997	3508	tags=46%, list=29%, signal=64%
HE_LIM_SUN_FETAL_LUNG_C1_MUC5AC_POS_ASCL1_POS_PROGENITOR_CELL	HE_LIM_SUN_FETAL_LUNG_C1_MUC5AC_POS_ASCL1_POS_PROGENITOR_CELL		28	-0.496872	-1.50121	0.0425101	0.067616	0.997	626	tags=29%, list=5%, signal=30%
HE_LIM_SUN_FETAL_LUNG_C3_ARTERIAL_ENDOTHELIAL_CELL	HE_LIM_SUN_FETAL_LUNG_C3_ARTERIAL_ENDOTHELIAL_CELL		190	-0.355485	-1.49846	0.00204499	0.0685892	0.997	1949	tags=32%, list=16%, signal=37%
MANNO_MIDBRAIN_NEUROTYPES_HDA1	MANNO_MIDBRAIN_NEUROTYPES_HDA1		310	-0.336093	-1.49302	0	0.0707557	0.999	1821	tags=27%, list=15%, signal=31%
ZHONG_PFC_C5_BCL11B_CALB2_POS_INP	ZHONG_PFC_C5_BCL11B_CALB2_POS_INP		15	-0.580045	-1.48989	0.0411765	0.0717959	0.999	2476	tags=53%, list=20%, signal=67%
GAO_ESOPHAGUS_25W_C2_KRT6BPOS_SECRETORY_PROGENITOR_CELLS	GAO_ESOPHAGUS_25W_C2_KRT6BPOS_SECRETORY_PROGENITOR_CELLS		58	-0.417225	-1.48382	0.0263158	0.0747372	0.999	2866	tags=48%, list=23%, signal=63%
HE_LIM_SUN_FETAL_LUNG_C1_INTERM_NEUROENDOCRINE_CELL	HE_LIM_SUN_FETAL_LUNG_C1_INTERM_NEUROENDOCRINE_CELL		132	-0.371775	-1.48314	0.0101626	0.0747357	0.999	1418	tags=28%, list=12%, signal=31%
HAY_BONE_MARROW_NK_CELLS	HAY_BONE_MARROW_NK_CELLS		249	-0.337711	-1.47817	0	0.0773561	1	2413	tags=31%, list=20%, signal=37%
MANNO_MIDBRAIN_NEUROTYPES_HDA2	MANNO_MIDBRAIN_NEUROTYPES_HDA2		254	-0.338139	-1.47673	0.00198413	0.0775893	1	1801	tags=26%, list=15%, signal=30%
TRAVAGLINI_LUNG_CD4_NAIVE_T_CELL	TRAVAGLINI_LUNG_CD4_NAIVE_T_CELL		103	-0.380297	-1.47624	0.014433	0.0772701	1	4420	tags=64%, list=36%, signal=99%
LAKE_ADULT_KIDNEY_C29_UNKNOWN_NOVEL_PT_CFH_POS_SUBPOPULATION_S2	LAKE_ADULT_KIDNEY_C29_UNKNOWN_NOVEL_PT_CFH_POS_SUBPOPULATION_S2		49	-0.43602	-1.47591	0.0374753	0.0768167	1	1749	tags=29%, list=14%, signal=33%
HE_LIM_SUN_FETAL_LUNG_C3_OMD_POS_ENDOTHELIAL_CELL	HE_LIM_SUN_FETAL_LUNG_C3_OMD_POS_ENDOTHELIAL_CELL		231	-0.342329	-1.47459	0.00208333	0.076965	1	2019	tags=30%, list=16%, signal=36%
FAN_OVARY_CL16_LYMPHATIC_ENDOTHELIAL_CELL	FAN_OVARY_CL16_LYMPHATIC_ENDOTHELIAL_CELL		186	-0.348403	-1.47356	0.00630252	0.0770769	1	2328	tags=35%, list=19%, signal=43%
HE_LIM_SUN_FETAL_LUNG_C7_COL20A1_POS_SCHWANN_CELL	HE_LIM_SUN_FETAL_LUNG_C7_COL20A1_POS_SCHWANN_CELL		48	-0.440578	-1.47156	0.0396226	0.077564	1	1307	tags=29%, list=11%, signal=33%
HAY_BONE_MARROW_NAIVE_T_CELL	HAY_BONE_MARROW_NAIVE_T_CELL		291	-0.333317	-1.47152	0.00211864	0.0769774	1	3505	tags=43%, list=28%, signal=59%
LAKE_ADULT_KIDNEY_C18_COLLECTING_DUCT_PRINCIPAL_CELLS_MEDULLA	LAKE_ADULT_KIDNEY_C18_COLLECTING_DUCT_PRINCIPAL_CELLS_MEDULLA		304	-0.331331	-1.46986	0	0.0774747	1	3484	tags=43%, list=28%, signal=59%
DESCARTES_MAIN_FETAL_ENDOCARDIAL_CELLS	DESCARTES_MAIN_FETAL_ENDOCARDIAL_CELLS		46	-0.434543	-1.46986	0.034749	0.0768788	1	1317	tags=26%, list=11%, signal=29%
LAKE_ADULT_KIDNEY_C11_THIN_ASCENDING_LIMB	LAKE_ADULT_KIDNEY_C11_THIN_ASCENDING_LIMB		143	-0.35724	-1.46368	0.00793651	0.0799237	1	2740	tags=36%, list=22%, signal=46%
HE_LIM_SUN_FETAL_LUNG_C0_EARLY_MESOTHELIAL_CELL	HE_LIM_SUN_FETAL_LUNG_C0_EARLY_MESOTHELIAL_CELL		427	-0.320892	-1.46031	0	0.0813494	1	2228	tags=30%, list=18%, signal=35%
FAN_EMBRYONIC_CTX_BRAIN_ENDOTHELIAL_1	FAN_EMBRYONIC_CTX_BRAIN_ENDOTHELIAL_1		327	-0.328382	-1.4582	0	0.0821274	1	2650	tags=36%, list=22%, signal=45%
MENON_FETAL_KIDNEY_5_PROXIMAL_TUBULE_CELLS	MENON_FETAL_KIDNEY_5_PROXIMAL_TUBULE_CELLS		91	-0.383686	-1.45258	0.0237624	0.0846364	1	3174	tags=38%, list=26%, signal=51%
TRAVAGLINI_LUNG_CD8_MEMORY_EFFECTOR_T_CELL	TRAVAGLINI_LUNG_CD8_MEMORY_EFFECTOR_T_CELL		16	-0.545275	-1.45019	0.0772201	0.0856407	1	3082	tags=69%, list=25%, signal=92%
LAKE_ADULT_KIDNEY_C10_THIN_ASCENDING_LIMB	LAKE_ADULT_KIDNEY_C10_THIN_ASCENDING_LIMB		334	-0.323881	-1.44978	0	0.0852923	1	3515	tags=40%, list=29%, signal=55%
HAY_BONE_MARROW_PLATELET	HAY_BONE_MARROW_PLATELET		160	-0.347179	-1.44481	0.0147059	0.08767	1	1515	tags=23%, list=12%, signal=26%
ZHONG_PFC_MAJOR_TYPES_ASTROCYTES	ZHONG_PFC_MAJOR_TYPES_ASTROCYTES		222	-0.333618	-1.44441	0.00404858	0.0872958	1	1300	tags=26%, list=11%, signal=29%
BUSSLINGER_GASTRIC_PARIETAL_CELLS	BUSSLINGER_GASTRIC_PARIETAL_CELLS		214	-0.332987	-1.43859	0.0104167	0.0906641	1	1622	tags=19%, list=13%, signal=21%
FAN_OVARY_CL6_PUTATIVE_EARLY_ATRETIC_FOLLICLE_THECAL_CELL_2	FAN_OVARY_CL6_PUTATIVE_EARLY_ATRETIC_FOLLICLE_THECAL_CELL_2		232	-0.332652	-1.43593	0.00576923	0.09198	1	1805	tags=31%, list=15%, signal=36%
HAY_BONE_MARROW_FOLLICULAR_B_CELL	HAY_BONE_MARROW_FOLLICULAR_B_CELL		76	-0.3907	-1.43472	0.0254403	0.0922261	1	1401	tags=28%, list=11%, signal=31%
HE_LIM_SUN_FETAL_LUNG_C3_LYMPHATIC_ENDOTHELIAL_CELL	HE_LIM_SUN_FETAL_LUNG_C3_LYMPHATIC_ENDOTHELIAL_CELL		242	-0.327588	-1.4325	0	0.0931814	1	1602	tags=28%, list=13%, signal=32%
GAO_LARGE_INTESTINE_24W_C11_PANETH_LIKE_CELL	GAO_LARGE_INTESTINE_24W_C11_PANETH_LIKE_CELL		172	-0.34483	-1.43168	0.00404858	0.0930553	1	1592	tags=23%, list=13%, signal=26%
HE_LIM_SUN_FETAL_LUNG_C0_MYL4_POS_SMC_CELL	HE_LIM_SUN_FETAL_LUNG_C0_MYL4_POS_SMC_CELL		70	-0.39455	-1.43158	0.0322581	0.0924765	1	981	tags=21%, list=8%, signal=23%
TRAVAGLINI_LUNG_BASOPHIL_MAST_1_CELL	TRAVAGLINI_LUNG_BASOPHIL_MAST_1_CELL		211	-0.331281	-1.43051	0.01	0.0926338	1	1901	tags=30%, list=15%, signal=35%
CUI_DEVELOPING_HEART_C1_5TH_WEEK_CARDIAC_CELLS	CUI_DEVELOPING_HEART_C1_5TH_WEEK_CARDIAC_CELLS		58	-0.414119	-1.42927	0.0498915	0.0929459	1	2027	tags=43%, list=16%, signal=51%
HAY_BONE_MARROW_DENDRITIC_CELL	HAY_BONE_MARROW_DENDRITIC_CELL		120	-0.358376	-1.42571	0.0233463	0.0947647	1	2499	tags=33%, list=20%, signal=41%
MANNO_MIDBRAIN_NEUROTYPES_HSERT	MANNO_MIDBRAIN_NEUROTYPES_HSERT		215	-0.335072	-1.42432	0.00398406	0.094921	1	1391	tags=21%, list=11%, signal=24%
GAUTAM_EYE_IRIS_CILIARY_BODY_CRYAA_HIGH_CILIARY_BODY_CELLS	GAUTAM_EYE_IRIS_CILIARY_BODY_CRYAA_HIGH_CILIARY_BODY_CELLS		68	-0.393296	-1.42276	0.0526316	0.0953947	1	2093	tags=29%, list=17%, signal=35%
CUI_DEVELOPING_HEART_5TH_WEEK_VENTRICULAR_CARDIOMYOCYTE	CUI_DEVELOPING_HEART_5TH_WEEK_VENTRICULAR_CARDIOMYOCYTE		47	-0.422023	-1.41996	0.0562016	0.0967318	1	2035	tags=30%, list=17%, signal=36%
ZHONG_PFC_MAJOR_TYPES_OPC	ZHONG_PFC_MAJOR_TYPES_OPC		48	-0.420834	-1.41746	0.0508806	0.0978137	1	2086	tags=38%, list=17%, signal=45%
HE_LIM_SUN_FETAL_LUNG_C7_LATE_SCHWANN_CELL	HE_LIM_SUN_FETAL_LUNG_C7_LATE_SCHWANN_CELL		65	-0.397038	-1.41413	0.0327198	0.0998131	1	1731	tags=34%, list=14%, signal=39%
HE_LIM_SUN_FETAL_LUNG_C4_CD4_T_CELL	HE_LIM_SUN_FETAL_LUNG_C4_CD4_T_CELL		18	-0.521939	-1.41112	0.08125	0.101414	1	2101	tags=50%, list=17%, signal=60%
HE_LIM_SUN_FETAL_LUNG_C1_PULMONARY_NE_PRECURSOR_CELL	HE_LIM_SUN_FETAL_LUNG_C1_PULMONARY_NE_PRECURSOR_CELL		175	-0.335078	-1.40795	0.0155945	0.103013	1	1559	tags=28%, list=13%, signal=32%
MURARO_PANCREAS_PANCREATIC_POLYPEPTIDE_CELL	MURARO_PANCREAS_PANCREATIC_POLYPEPTIDE_CELL		83	-0.374756	-1.40424	0.0292887	0.104916	1	1268	tags=24%, list=10%, signal=27%
RUBENSTEIN_SKELETAL_MUSCLE_FAP_CELLS	RUBENSTEIN_SKELETAL_MUSCLE_FAP_CELLS		125	-0.348587	-1.4003	0.016632	0.107122	1	1840	tags=30%, list=15%, signal=34%
HE_LIM_SUN_FETAL_LUNG_C2_ADC_1_CELL	HE_LIM_SUN_FETAL_LUNG_C2_ADC_1_CELL		116	-0.356758	-1.3997	0.0160321	0.106886	1	1557	tags=31%, list=13%, signal=35%
HE_LIM_SUN_FETAL_LUNG_C1_GHRL_POS_NE_PRECURSOR_CELL	HE_LIM_SUN_FETAL_LUNG_C1_GHRL_POS_NE_PRECURSOR_CELL		261	-0.31902	-1.39383	0.010101	0.110867	1	2395	tags=31%, list=19%, signal=38%
DESCARTES_FETAL_LUNG_BRONCHIOLAR_AND_ALVEOLAR_EPITHELIAL_CELLS	DESCARTES_FETAL_LUNG_BRONCHIOLAR_AND_ALVEOLAR_EPITHELIAL_CELLS		27	-0.467991	-1.38991	0.0742972	0.113151	1	1149	tags=33%, list=9%, signal=37%
DESCARTES_FETAL_LUNG_MYELOID_CELLS	DESCARTES_FETAL_LUNG_MYELOID_CELLS		33	-0.439484	-1.38962	0.0722892	0.112711	1	938	tags=27%, list=8%, signal=29%
DESCARTES_FETAL_LUNG_LYMPHOID_CELLS	DESCARTES_FETAL_LUNG_LYMPHOID_CELLS		32	-0.449249	-1.38895	0.0682731	0.112493	1	2114	tags=31%, list=17%, signal=38%
DESCARTES_FETAL_LIVER_MYELOID_CELLS	DESCARTES_FETAL_LIVER_MYELOID_CELLS		71	-0.380639	-1.38765	0.0462777	0.112869	1	1285	tags=25%, list=10%, signal=28%
MANNO_MIDBRAIN_NEUROTYPES_HNBML5	MANNO_MIDBRAIN_NEUROTYPES_HNBML5		235	-0.319505	-1.38551	0.00423729	0.113926	1	1887	tags=26%, list=15%, signal=31%
DESCARTES_MAIN_FETAL_ISLET_ENDOCRINE_CELLS	DESCARTES_MAIN_FETAL_ISLET_ENDOCRINE_CELLS		23	-0.484076	-1.37899	0.105477	0.118388	1	2643	tags=48%, list=21%, signal=61%
DESCARTES_FETAL_INTESTINE_MESOTHELIAL_CELLS	DESCARTES_FETAL_INTESTINE_MESOTHELIAL_CELLS		37	-0.432126	-1.37706	0.0767677	0.119396	1	706	tags=24%, list=6%, signal=26%
HE_LIM_SUN_FETAL_LUNG_C2_APOE_POS_M2_MACROPHAGE_CELL	HE_LIM_SUN_FETAL_LUNG_C2_APOE_POS_M2_MACROPHAGE_CELL		372	-0.304259	-1.37693	0.0020284	0.118789	1	2110	tags=23%, list=17%, signal=27%
LAKE_ADULT_KIDNEY_C8_DECENDING_THIN_LIMB	LAKE_ADULT_KIDNEY_C8_DECENDING_THIN_LIMB		262	-0.313437	-1.37672	0.0104822	0.118317	1	4101	tags=50%, list=33%, signal=74%
DESCARTES_FETAL_MUSCLE_SCHWANN_CELLS	DESCARTES_FETAL_MUSCLE_SCHWANN_CELLS		50	-0.406795	-1.37654	0.0682731	0.117766	1	2017	tags=40%, list=16%, signal=48%
CUI_DEVELOPING_HEART_TRABECULAR_ATRIAL_CARDIOMYOCYTE	CUI_DEVELOPING_HEART_TRABECULAR_ATRIAL_CARDIOMYOCYTE		152	-0.332992	-1.37474	0.0234043	0.118602	1	2193	tags=30%, list=18%, signal=36%
MANNO_MIDBRAIN_NEUROTYPES_HDA	MANNO_MIDBRAIN_NEUROTYPES_HDA		249	-0.318643	-1.37451	0.00980392	0.118136	1	1712	tags=24%, list=14%, signal=28%
DESCARTES_FETAL_SPLEEN_MEGAKARYOCYTES	DESCARTES_FETAL_SPLEEN_MEGAKARYOCYTES		61	-0.391936	-1.36705	0.0591716	0.123446	1	2235	tags=33%, list=18%, signal=40%
HE_LIM_SUN_FETAL_LUNG_C4_TREG_CELL	HE_LIM_SUN_FETAL_LUNG_C4_TREG_CELL		22	-0.486351	-1.36676	0.102296	0.12303	1	1754	tags=45%, list=14%, signal=53%
DESCARTES_MAIN_FETAL_DUCTAL_CELLS	DESCARTES_MAIN_FETAL_DUCTAL_CELLS		38	-0.421608	-1.36432	0.07	0.124199	1	295	tags=16%, list=2%, signal=16%
FAN_OVARY_CL7_ANGEIOGENIC_ENDOTHELIAL_CELL	FAN_OVARY_CL7_ANGEIOGENIC_ENDOTHELIAL_CELL		201	-0.318432	-1.3627	0.0125	0.124751	1	1820	tags=30%, list=15%, signal=35%
DESCARTES_FETAL_HEART_VISCERAL_NEURONS	DESCARTES_FETAL_HEART_VISCERAL_NEURONS		20	-0.492822	-1.36155	0.103306	0.12508	1	163	tags=20%, list=1%, signal=20%
AIZARANI_LIVER_C14_HEPATOCYTES_2	AIZARANI_LIVER_C14_HEPATOCYTES_2		105	-0.35025	-1.35831	0.0531697	0.127284	1	1835	tags=33%, list=15%, signal=39%
DESCARTES_MAIN_FETAL_EXTRAVILLOUS_TROPHOBLASTS	DESCARTES_MAIN_FETAL_EXTRAVILLOUS_TROPHOBLASTS		72	-0.376303	-1.35815	0.0672098	0.126689	1	2014	tags=32%, list=16%, signal=38%
TRAVAGLINI_LUNG_SEROUS_CELL	TRAVAGLINI_LUNG_SEROUS_CELL		62	-0.378238	-1.35793	0.0647182	0.126156	1	1526	tags=32%, list=12%, signal=37%
TRAVAGLINI_LUNG_CAPILLARY_INTERMEDIATE_1_CELL	TRAVAGLINI_LUNG_CAPILLARY_INTERMEDIATE_1_CELL		119	-0.346473	-1.35662	0.0368098	0.126515	1	844	tags=20%, list=7%, signal=21%
MANNO_MIDBRAIN_NEUROTYPES_HOMTN	MANNO_MIDBRAIN_NEUROTYPES_HOMTN		188	-0.320486	-1.35613	0.027833	0.126261	1	2005	tags=32%, list=16%, signal=38%
HE_LIM_SUN_FETAL_LUNG_C1_PROXIMAL_BASAL_CELL	HE_LIM_SUN_FETAL_LUNG_C1_PROXIMAL_BASAL_CELL		120	-0.338097	-1.35559	0.0247423	0.126027	1	1636	tags=33%, list=13%, signal=38%
HE_LIM_SUN_FETAL_LUNG_C5_CD5_NEG_MATURE_B_CELL	HE_LIM_SUN_FETAL_LUNG_C5_CD5_NEG_MATURE_B_CELL		24	-0.469493	-1.35202	0.132937	0.128367	1	1842	tags=46%, list=15%, signal=54%
GAUTAM_EYE_CHOROID_SCLERA_MONOCYTES	GAUTAM_EYE_CHOROID_SCLERA_MONOCYTES		105	-0.346621	-1.35063	0.044316	0.128894	1	2290	tags=31%, list=19%, signal=38%
DESCARTES_FETAL_CEREBELLUM_VASCULAR_ENDOTHELIAL_CELLS	DESCARTES_FETAL_CEREBELLUM_VASCULAR_ENDOTHELIAL_CELLS		329	-0.30159	-1.34876	0.00201613	0.129768	1	1789	tags=27%, list=15%, signal=31%
HE_LIM_SUN_FETAL_LUNG_C1_PROXIMAL_SECRETORY_3_CELL	HE_LIM_SUN_FETAL_LUNG_C1_PROXIMAL_SECRETORY_3_CELL		168	-0.325039	-1.347	0.0273684	0.130547	1	1204	tags=24%, list=10%, signal=26%
LAKE_ADULT_KIDNEY_C26_MESANGIAL_CELLS	LAKE_ADULT_KIDNEY_C26_MESANGIAL_CELLS		136	-0.335198	-1.34628	0.0349794	0.130512	1	2200	tags=33%, list=18%, signal=40%
DESCARTES_FETAL_PLACENTA_EXTRAVILLOUS_TROPHOBLASTS	DESCARTES_FETAL_PLACENTA_EXTRAVILLOUS_TROPHOBLASTS		33	-0.424103	-1.34528	0.0920245	0.13071	1	2098	tags=48%, list=17%, signal=58%
RUBENSTEIN_SKELETAL_MUSCLE_NK_CELLS	RUBENSTEIN_SKELETAL_MUSCLE_NK_CELLS		179	-0.320057	-1.34077	0.0251046	0.133795	1	2827	tags=31%, list=23%, signal=40%
DESCARTES_FETAL_CEREBELLUM_OLIGODENDROCYTES	DESCARTES_FETAL_CEREBELLUM_OLIGODENDROCYTES		21	-0.472601	-1.33986	0.132827	0.133913	1	1382	tags=43%, list=11%, signal=48%
RUBENSTEIN_SKELETAL_MUSCLE_PCV_ENDOTHELIAL_CELLS	RUBENSTEIN_SKELETAL_MUSCLE_PCV_ENDOTHELIAL_CELLS		186	-0.318525	-1.3398	0.00948767	0.133241	1	3540	tags=45%, list=29%, signal=62%
LAKE_ADULT_KIDNEY_C9_THIN_ASCENDING_LIMB	LAKE_ADULT_KIDNEY_C9_THIN_ASCENDING_LIMB		256	-0.307123	-1.33794	0.00838574	0.134399	1	4101	tags=50%, list=33%, signal=73%
DESCARTES_MAIN_FETAL_CCL19_CCL21_POSITIVE_CELLS	DESCARTES_MAIN_FETAL_CCL19_CCL21_POSITIVE_CELLS		123	-0.336104	-1.33702	0.0441177	0.134574	1	1294	tags=20%, list=11%, signal=22%
GAUTAM_EYE_IRIS_CILIARY_BODY_MONOCYTES	GAUTAM_EYE_IRIS_CILIARY_BODY_MONOCYTES		89	-0.355113	-1.33699	0.0693878	0.133877	1	2077	tags=31%, list=17%, signal=38%
DESCARTES_FETAL_CEREBELLUM_MICROGLIA	DESCARTES_FETAL_CEREBELLUM_MICROGLIA		267	-0.304318	-1.33389	0.012474	0.136097	1	2023	tags=26%, list=16%, signal=30%
CUI_DEVELOPING_HEART_C6_EPICARDIAL_CELL	CUI_DEVELOPING_HEART_C6_EPICARDIAL_CELL		141	-0.325516	-1.3335	0.0455487	0.135729	1	1215	tags=29%, list=10%, signal=32%
TRAVAGLINI_LUNG_SIGNALING_ALVEOLAR_EPITHELIAL_TYPE_2_CELL	TRAVAGLINI_LUNG_SIGNALING_ALVEOLAR_EPITHELIAL_TYPE_2_CELL		46	-0.395049	-1.33265	0.0941884	0.13577	1	3268	tags=46%, list=27%, signal=62%
DESCARTES_FETAL_MUSCLE_VASCULAR_ENDOTHELIAL_CELLS	DESCARTES_FETAL_MUSCLE_VASCULAR_ENDOTHELIAL_CELLS		29	-0.431263	-1.33159	0.0954199	0.135943	1	1721	tags=28%, list=14%, signal=32%
DURANTE_ADULT_OLFACTORY_NEUROEPITHELIUM_SUSTENTACULAR_CELLS	DURANTE_ADULT_OLFACTORY_NEUROEPITHELIUM_SUSTENTACULAR_CELLS		30	-0.443558	-1.3308	0.12326	0.135856	1	1209	tags=47%, list=10%, signal=52%
CUI_DEVELOPING_HEART_C9_B_T_CELL	CUI_DEVELOPING_HEART_C9_B_T_CELL		89	-0.353906	-1.33035	0.0688935	0.135638	1	2130	tags=35%, list=17%, signal=42%
LAKE_ADULT_KIDNEY_C16_COLLECTING_SYSTEM_PRINCIPAL_CELLS_CORTEX	LAKE_ADULT_KIDNEY_C16_COLLECTING_SYSTEM_PRINCIPAL_CELLS_CORTEX		106	-0.346321	-1.32609	0.0437637	0.139123	1	1904	tags=28%, list=15%, signal=33%
HE_LIM_SUN_FETAL_LUNG_C2_DC2_CELL	HE_LIM_SUN_FETAL_LUNG_C2_DC2_CELL		28	-0.444269	-1.32225	0.119342	0.141947	1	1879	tags=36%, list=15%, signal=42%
DESCARTES_FETAL_HEART_EPICARDIAL_FAT_CELLS	DESCARTES_FETAL_HEART_EPICARDIAL_FAT_CELLS		45	-0.392626	-1.31813	0.0920245	0.145457	1	1187	tags=31%, list=10%, signal=34%
DESCARTES_FETAL_STOMACH_SQUAMOUS_EPITHELIAL_CELLS	DESCARTES_FETAL_STOMACH_SQUAMOUS_EPITHELIAL_CELLS		40	-0.40772	-1.31788	0.0945674	0.144933	1	1414	tags=35%, list=11%, signal=39%
AIZARANI_LIVER_C4_EPCAM_POS_BILE_DUCT_CELLS_1	AIZARANI_LIVER_C4_EPCAM_POS_BILE_DUCT_CELLS_1		163	-0.317764	-1.31145	0.0364372	0.150273	1	1930	tags=32%, list=16%, signal=37%
HE_LIM_SUN_FETAL_LUNG_C0_VASCULAR_SMC_2_CELL	HE_LIM_SUN_FETAL_LUNG_C0_VASCULAR_SMC_2_CELL		103	-0.340761	-1.3107	0.0688935	0.150268	1	1585	tags=30%, list=13%, signal=34%
MENON_FETAL_KIDNEY_8_CONNECTING_TUBULE_CELLS	MENON_FETAL_KIDNEY_8_CONNECTING_TUBULE_CELLS		226	-0.303224	-1.30953	0.0222672	0.15068	1	2955	tags=35%, list=24%, signal=45%
HE_LIM_SUN_FETAL_LUNG_C7_TM4SF4_POS_CHODL_POS_NEURON_CELL	HE_LIM_SUN_FETAL_LUNG_C7_TM4SF4_POS_CHODL_POS_NEURON_CELL		25	-0.44989	-1.30623	0.128898	0.153211	1	1175	tags=24%, list=10%, signal=26%
FAN_EMBRYONIC_CTX_BIG_GROUPS_CAJAL_RETZIUS	FAN_EMBRYONIC_CTX_BIG_GROUPS_CAJAL_RETZIUS		327	-0.293376	-1.30209	0.0159046	0.156562	1	2633	tags=31%, list=21%, signal=38%
FAN_OVARY_CL9_PUTATIVE_APOPTOTIC_ENDOTHELIAL_CELL	FAN_OVARY_CL9_PUTATIVE_APOPTOTIC_ENDOTHELIAL_CELL		314	-0.286223	-1.29714	0.0183673	0.161125	1	2253	tags=28%, list=18%, signal=33%
DESCARTES_FETAL_HEART_SATB2_LRRC7_POSITIVE_CELLS	DESCARTES_FETAL_HEART_SATB2_LRRC7_POSITIVE_CELLS		20	-0.455768	-1.29652	0.136461	0.161005	1	219	tags=20%, list=2%, signal=20%
DESCARTES_FETAL_MUSCLE_SKELETAL_MUSCLE_CELLS	DESCARTES_FETAL_MUSCLE_SKELETAL_MUSCLE_CELLS		72	-0.359838	-1.29646	0.09	0.160318	1	724	tags=19%, list=6%, signal=21%
DESCARTES_FETAL_THYMUS_ANTIGEN_PRESENTING_CELLS	DESCARTES_FETAL_THYMUS_ANTIGEN_PRESENTING_CELLS		70	-0.355587	-1.29585	0.0872211	0.160138	1	1131	tags=29%, list=9%, signal=31%
DURANTE_ADULT_OLFACTORY_NEUROEPITHELIUM_NK_CELLS	DURANTE_ADULT_OLFACTORY_NEUROEPITHELIUM_NK_CELLS		37	-0.405071	-1.29515	0.138528	0.160179	1	1239	tags=30%, list=10%, signal=33%
GAUTAM_EYE_IRIS_CILIARY_BODY_MELANOCYTES	GAUTAM_EYE_IRIS_CILIARY_BODY_MELANOCYTES		217	-0.301913	-1.2933	0.0346939	0.161268	1	2449	tags=25%, list=20%, signal=31%
GAUTAM_EYE_CHOROID_SCLERA_FIBROBLASTS	GAUTAM_EYE_CHOROID_SCLERA_FIBROBLASTS		156	-0.311891	-1.28999	0.045929	0.164002	1	3228	tags=42%, list=26%, signal=57%
DURANTE_ADULT_OLFACTORY_NEUROEPITHELIUM_RESPIRATORY_CILIATED_CELLS	DURANTE_ADULT_OLFACTORY_NEUROEPITHELIUM_RESPIRATORY_CILIATED_CELLS		94	-0.335784	-1.28843	0.0697674	0.164837	1	1103	tags=18%, list=9%, signal=20%
FAN_OVARY_CL0_XBP1_SELK_HIGH_STROMAL_CELL	FAN_OVARY_CL0_XBP1_SELK_HIGH_STROMAL_CELL		130	-0.321224	-1.28825	0.0756972	0.164294	1	4135	tags=52%, list=34%, signal=77%
FAN_EMBRYONIC_CTX_BRAIN_B_CELL	FAN_EMBRYONIC_CTX_BRAIN_B_CELL		52	-0.376826	-1.28785	0.112474	0.163935	1	1303	tags=21%, list=11%, signal=24%
ZHENG_CORD_BLOOD_C2_PUTATIVE_BASOPHIL_EOSINOPHIL_MAST_CELL_PROGENITOR	ZHENG_CORD_BLOOD_C2_PUTATIVE_BASOPHIL_EOSINOPHIL_MAST_CELL_PROGENITOR		79	-0.347812	-1.28246	0.0967078	0.168921	1	1901	tags=33%, list=15%, signal=39%
DURANTE_ADULT_OLFACTORY_NEUROEPITHELIUM_MACROPHAGES	DURANTE_ADULT_OLFACTORY_NEUROEPITHELIUM_MACROPHAGES		33	-0.412268	-1.28029	0.162745	0.170646	1	1627	tags=30%, list=13%, signal=35%
FAN_OVARY_CL18_B_LYMPHOCYTE	FAN_OVARY_CL18_B_LYMPHOCYTE		369	-0.282069	-1.27967	0.0200803	0.170475	1	3305	tags=34%, list=27%, signal=45%
HU_FETAL_RETINA_RGC	HU_FETAL_RETINA_RGC		287	-0.291936	-1.27835	0.0308642	0.171099	1	2979	tags=34%, list=24%, signal=44%
AIZARANI_LIVER_C23_KUPFFER_CELLS_3	AIZARANI_LIVER_C23_KUPFFER_CELLS_3		138	-0.311413	-1.27145	0.0829876	0.177945	1	1953	tags=30%, list=16%, signal=35%
DESCARTES_MAIN_FETAL_LENS_FIBRE_CELLS	DESCARTES_MAIN_FETAL_LENS_FIBRE_CELLS		94	-0.337399	-1.27134	0.0699589	0.177284	1	2381	tags=29%, list=19%, signal=35%
DESCARTES_FETAL_LIVER_MEGAKARYOCYTES	DESCARTES_FETAL_LIVER_MEGAKARYOCYTES		72	-0.348961	-1.26958	0.0902111	0.17836	1	1944	tags=28%, list=16%, signal=33%
HE_LIM_SUN_FETAL_LUNG_C7_MID_SCHWANN_CELL	HE_LIM_SUN_FETAL_LUNG_C7_MID_SCHWANN_CELL		173	-0.304734	-1.2666	0.0590631	0.18108	1	1432	tags=24%, list=12%, signal=26%
MANNO_MIDBRAIN_NEUROTYPES_HNBML1	MANNO_MIDBRAIN_NEUROTYPES_HNBML1		163	-0.302906	-1.26389	0.0607843	0.183491	1	1937	tags=31%, list=16%, signal=37%
DESCARTES_FETAL_PLACENTA_AFP_ALB_POSITIVE_CELLS	DESCARTES_FETAL_PLACENTA_AFP_ALB_POSITIVE_CELLS		76	-0.342344	-1.26269	0.105051	0.184215	1	1835	tags=38%, list=15%, signal=45%
HE_LIM_SUN_FETAL_LUNG_C4_ILC3_CELL	HE_LIM_SUN_FETAL_LUNG_C4_ILC3_CELL		55	-0.352839	-1.26001	0.124224	0.18682	1	1763	tags=33%, list=14%, signal=38%
AIZARANI_LIVER_C31_KUPFFER_CELLS_5	AIZARANI_LIVER_C31_KUPFFER_CELLS_5		81	-0.339538	-1.25994	0.104723	0.186077	1	2935	tags=42%, list=24%, signal=55%
DESCARTES_FETAL_PANCREAS_VASCULAR_ENDOTHELIAL_CELLS	DESCARTES_FETAL_PANCREAS_VASCULAR_ENDOTHELIAL_CELLS		25	-0.421189	-1.25897	0.151229	0.186551	1	1721	tags=36%, list=14%, signal=42%
DESCARTES_FETAL_ADRENAL_MEGAKARYOCYTES	DESCARTES_FETAL_ADRENAL_MEGAKARYOCYTES		55	-0.362217	-1.25831	0.124752	0.18651	1	2429	tags=31%, list=20%, signal=38%
LAKE_ADULT_KIDNEY_C6_PROXIMAL_TUBULE_EPITHELIAL_CELLS_FIBRINOGEN_POS_S3	LAKE_ADULT_KIDNEY_C6_PROXIMAL_TUBULE_EPITHELIAL_CELLS_FIBRINOGEN_POS_S3		140	-0.308949	-1.25525	0.0701031	0.189528	1	1793	tags=26%, list=15%, signal=31%
GAUTAM_EYE_IRIS_CILIARY_BODY_MEG3_HIGH_FIBROBLASTS	GAUTAM_EYE_IRIS_CILIARY_BODY_MEG3_HIGH_FIBROBLASTS		78	-0.340458	-1.25455	0.112205	0.189551	1	2241	tags=36%, list=18%, signal=44%
HE_LIM_SUN_FETAL_LUNG_C3_GRIA2_POS_ARTERIAL_ENDO_CELL	HE_LIM_SUN_FETAL_LUNG_C3_GRIA2_POS_ARTERIAL_ENDO_CELL		81	-0.336239	-1.25149	0.107212	0.19267	1	860	tags=20%, list=7%, signal=21%
DESCARTES_FETAL_STOMACH_MYELOID_CELLS	DESCARTES_FETAL_STOMACH_MYELOID_CELLS		24	-0.426956	-1.25083	0.173228	0.192654	1	3521	tags=50%, list=29%, signal=70%
CUI_DEVELOPING_HEART_C5_VALVAR_CELL	CUI_DEVELOPING_HEART_C5_VALVAR_CELL		143	-0.306421	-1.24998	0.0718563	0.192856	1	1437	tags=25%, list=12%, signal=28%
HE_LIM_SUN_FETAL_LUNG_C3_DEFINITIVE_ERYTHROBLAST	HE_LIM_SUN_FETAL_LUNG_C3_DEFINITIVE_ERYTHROBLAST		18	-0.46075	-1.24917	0.195695	0.192992	1	4069	tags=67%, list=33%, signal=99%
FAN_OVARY_CL2_PUTATIVE_EARLY_ATRETIC_FOLLICLE_THECAL_CELL_1	FAN_OVARY_CL2_PUTATIVE_EARLY_ATRETIC_FOLLICLE_THECAL_CELL_1		84	-0.330475	-1.24905	0.108317	0.19234	1	3944	tags=60%, list=32%, signal=87%
LAKE_ADULT_KIDNEY_C12_THICK_ASCENDING_LIMB	LAKE_ADULT_KIDNEY_C12_THICK_ASCENDING_LIMB		329	-0.280924	-1.24851	0.0322581	0.192173	1	3554	tags=40%, list=29%, signal=55%
DESCARTES_FETAL_ADRENAL_LYMPHOID_CELLS	DESCARTES_FETAL_ADRENAL_LYMPHOID_CELLS		41	-0.388472	-1.24792	0.159615	0.192061	1	1062	tags=27%, list=9%, signal=29%
HAY_BONE_MARROW_CD34_POS_HSC	HAY_BONE_MARROW_CD34_POS_HSC		56	-0.361552	-1.24635	0.146245	0.193354	1	1072	tags=20%, list=9%, signal=21%
HE_LIM_SUN_FETAL_LUNG_C3_INTERMEDIATE_LYMPHATIC_ENDO_CELL	HE_LIM_SUN_FETAL_LUNG_C3_INTERMEDIATE_LYMPHATIC_ENDO_CELL		254	-0.282577	-1.24484	0.0454545	0.194359	1	1562	tags=23%, list=13%, signal=26%
DESCARTES_FETAL_HEART_MYELOID_CELLS	DESCARTES_FETAL_HEART_MYELOID_CELLS		32	-0.396226	-1.23763	0.202783	0.202588	1	1556	tags=25%, list=13%, signal=29%
HE_LIM_SUN_FETAL_LUNG_C1_PULMONARY_NEUROENDOCRINE_CELL	HE_LIM_SUN_FETAL_LUNG_C1_PULMONARY_NEUROENDOCRINE_CELL		117	-0.312673	-1.23708	0.0864979	0.202525	1	1559	tags=30%, list=13%, signal=34%
AIZARANI_LIVER_C11_HEPATOCYTES_1	AIZARANI_LIVER_C11_HEPATOCYTES_1		150	-0.302189	-1.23653	0.0772201	0.20238	1	1272	tags=23%, list=10%, signal=26%
CUI_DEVELOPING_HEART_TRABECULAR_VENTRICULAR_CARDIOMYOCYTE	CUI_DEVELOPING_HEART_TRABECULAR_VENTRICULAR_CARDIOMYOCYTE		87	-0.322954	-1.23567	0.0912951	0.202655	1	2202	tags=28%, list=18%, signal=33%
DESCARTES_FETAL_PLACENTA_IGFBP1_DKK1_POSITIVE_CELLS	DESCARTES_FETAL_PLACENTA_IGFBP1_DKK1_POSITIVE_CELLS		48	-0.367842	-1.23544	0.153398	0.20211	1	1494	tags=29%, list=12%, signal=33%
MENON_FETAL_KIDNEY_7_LOOPOF_HENLE_CELLS_DISTAL	MENON_FETAL_KIDNEY_7_LOOPOF_HENLE_CELLS_DISTAL		223	-0.286044	-1.22973	0.0588235	0.208709	1	2955	tags=31%, list=24%, signal=41%
FAN_OVARY_CL4_T_LYMPHOCYTE_NK_CELL_1	FAN_OVARY_CL4_T_LYMPHOCYTE_NK_CELL_1		198	-0.288763	-1.22965	0.071291	0.207957	1	2868	tags=32%, list=23%, signal=41%
VANGURP_PANCREATIC_DELTA_CELL	VANGURP_PANCREATIC_DELTA_CELL		37	-0.382778	-1.2294	0.174257	0.207503	1	1215	tags=32%, list=10%, signal=36%
AIZARANI_LIVER_C5_NK_NKT_CELLS_3	AIZARANI_LIVER_C5_NK_NKT_CELLS_3		59	-0.347981	-1.22724	0.141372	0.209504	1	1062	tags=25%, list=9%, signal=28%
LAKE_ADULT_KIDNEY_C21_COLLECTING_DUCT_INTERCALATED_CELLS_TYPE_B	LAKE_ADULT_KIDNEY_C21_COLLECTING_DUCT_INTERCALATED_CELLS_TYPE_B		78	-0.327525	-1.22691	0.139676	0.208958	1	2457	tags=40%, list=20%, signal=49%
TRAVAGLINI_LUNG_CLASSICAL_MONOCYTE_CELL	TRAVAGLINI_LUNG_CLASSICAL_MONOCYTE_CELL		187	-0.289841	-1.22459	0.0620155	0.211365	1	2441	tags=30%, list=20%, signal=37%
BUSSLINGER_GASTRIC_G_CELLS	BUSSLINGER_GASTRIC_G_CELLS		66	-0.344384	-1.22396	0.135628	0.211402	1	2062	tags=33%, list=17%, signal=40%
HE_LIM_SUN_FETAL_LUNG_C2_CXCL9_POS_MACROPHAGE_CELL	HE_LIM_SUN_FETAL_LUNG_C2_CXCL9_POS_MACROPHAGE_CELL		81	-0.330784	-1.21922	0.140562	0.216975	1	1739	tags=23%, list=14%, signal=27%
DESCARTES_FETAL_STOMACH_LYMPHOID_CELLS	DESCARTES_FETAL_STOMACH_LYMPHOID_CELLS		25	-0.418297	-1.21896	0.217054	0.216463	1	2799	tags=44%, list=23%, signal=57%
FAN_EMBRYONIC_CTX_BRAIN_EFFECTOR_T_CELL	FAN_EMBRYONIC_CTX_BRAIN_EFFECTOR_T_CELL		72	-0.329977	-1.21806	0.133466	0.216622	1	1239	tags=22%, list=10%, signal=25%
BUSSLINGER_GASTRIC_X_CELLS	BUSSLINGER_GASTRIC_X_CELLS		131	-0.303673	-1.21476	0.102459	0.2202	1	1636	tags=23%, list=13%, signal=26%
DESCARTES_FETAL_LIVER_MESOTHELIAL_CELLS	DESCARTES_FETAL_LIVER_MESOTHELIAL_CELLS		160	-0.294191	-1.21142	0.103113	0.223734	1	1145	tags=22%, list=9%, signal=24%
DESCARTES_MAIN_FETAL_NEUROENDOCRINE_CELLS	DESCARTES_MAIN_FETAL_NEUROENDOCRINE_CELLS		16	-0.464525	-1.20405	0.244856	0.233074	1	878	tags=19%, list=7%, signal=20%
MANNO_MIDBRAIN_NEUROTYPES_HNBGABA	MANNO_MIDBRAIN_NEUROTYPES_HNBGABA		353	-0.264349	-1.19241	0.0662526	0.249254	1	1888	tags=23%, list=15%, signal=26%
ZHONG_PFC_C9_ORG_OTHER	ZHONG_PFC_C9_ORG_OTHER		58	-0.339318	-1.18965	0.18146	0.252671	1	1375	tags=26%, list=11%, signal=29%
FAN_EMBRYONIC_CTX_BIG_GROUPS_GLIAL	FAN_EMBRYONIC_CTX_BIG_GROUPS_GLIAL		95	-0.308466	-1.18728	0.164032	0.255359	1	1848	tags=27%, list=15%, signal=32%
TRAVAGLINI_LUNG_NATURAL_KILLER_CELL	TRAVAGLINI_LUNG_NATURAL_KILLER_CELL		73	-0.326504	-1.18633	0.188406	0.255918	1	2161	tags=36%, list=18%, signal=43%
HE_LIM_SUN_FETAL_LUNG_C0_LATE_AIRWAY_SMC_CELL	HE_LIM_SUN_FETAL_LUNG_C0_LATE_AIRWAY_SMC_CELL		67	-0.330215	-1.18163	0.193206	0.261877	1	1437	tags=22%, list=12%, signal=25%
AIZARANI_LIVER_C28_NK_NKT_CELLS_6	AIZARANI_LIVER_C28_NK_NKT_CELLS_6		68	-0.328349	-1.18146	0.19798	0.261212	1	1520	tags=24%, list=12%, signal=27%
AIZARANI_LIVER_C6_KUPFFER_CELLS_2	AIZARANI_LIVER_C6_KUPFFER_CELLS_2		129	-0.295719	-1.17946	0.156436	0.263298	1	2441	tags=34%, list=20%, signal=42%
DESCARTES_FETAL_PLACENTA_PAEP_MECOM_POSITIVE_CELLS	DESCARTES_FETAL_PLACENTA_PAEP_MECOM_POSITIVE_CELLS		91	-0.311988	-1.17895	0.173737	0.26308	1	1295	tags=22%, list=11%, signal=24%
DESCARTES_FETAL_PANCREAS_ISLET_ENDOCRINE_CELLS	DESCARTES_FETAL_PANCREAS_ISLET_ENDOCRINE_CELLS		43	-0.359314	-1.17764	0.232824	0.264091	1	1039	tags=23%, list=8%, signal=25%
TRAVAGLINI_LUNG_LYMPHATIC_CELL	TRAVAGLINI_LUNG_LYMPHATIC_CELL		134	-0.296929	-1.1756	0.134694	0.2662	1	1120	tags=21%, list=9%, signal=23%
BUSSLINGER_GASTRIC_NECK_CELLS	BUSSLINGER_GASTRIC_NECK_CELLS		28	-0.386268	-1.1716	0.25	0.27123	1	1145	tags=25%, list=9%, signal=28%
LAKE_ADULT_KIDNEY_C20_COLLECTING_DUCT_INTERCALATED_CELLS_TYPE_A_CORTEX	LAKE_ADULT_KIDNEY_C20_COLLECTING_DUCT_INTERCALATED_CELLS_TYPE_A_CORTEX		124	-0.292898	-1.16933	0.172065	0.273902	1	2620	tags=34%, list=21%, signal=43%
GAUTAM_EYE_CORNEA_ELF3_HIGH_EPITHELIAL_CELLS	GAUTAM_EYE_CORNEA_ELF3_HIGH_EPITHELIAL_CELLS		133	-0.291401	-1.16824	0.149068	0.274638	1	2375	tags=30%, list=19%, signal=37%
DESCARTES_FETAL_ADRENAL_SLC26A4_PAEP_POSITIVE_CELLS	DESCARTES_FETAL_ADRENAL_SLC26A4_PAEP_POSITIVE_CELLS		21	-0.415472	-1.16059	0.265267	0.286022	1	2396	tags=33%, list=19%, signal=41%
GAUTAM_EYE_CORNEA_TGFBI_HIGH_EPITHELIAL_CELLS	GAUTAM_EYE_CORNEA_TGFBI_HIGH_EPITHELIAL_CELLS		96	-0.308695	-1.16029	0.180039	0.285496	1	2100	tags=30%, list=17%, signal=36%
HE_LIM_SUN_FETAL_LUNG_C0_ACTC_POS_SMC_CELL	HE_LIM_SUN_FETAL_LUNG_C0_ACTC_POS_SMC_CELL		424	-0.254961	-1.15951	0.0946502	0.285805	1	2228	tags=25%, list=18%, signal=29%
HAY_BONE_MARROW_CD34_POS_PRE_B	HAY_BONE_MARROW_CD34_POS_PRE_B		60	-0.331983	-1.15773	0.231939	0.287677	1	2841	tags=33%, list=23%, signal=43%
FAN_EMBRYONIC_CTX_BRAIN_MYELOID	FAN_EMBRYONIC_CTX_BRAIN_MYELOID		85	-0.304082	-1.15724	0.179283	0.287451	1	1335	tags=24%, list=11%, signal=26%
AIZARANI_LIVER_C30_HEPATOCYTES_4	AIZARANI_LIVER_C30_HEPATOCYTES_4		292	-0.264439	-1.15655	0.124756	0.287515	1	1668	tags=18%, list=14%, signal=20%
HE_LIM_SUN_FETAL_LUNG_C3_MID_CAP_CELL	HE_LIM_SUN_FETAL_LUNG_C3_MID_CAP_CELL		36	-0.363178	-1.15654	0.235067	0.286505	1	365	tags=11%, list=3%, signal=11%
DESCARTES_FETAL_EYE_VASCULAR_ENDOTHELIAL_CELLS	DESCARTES_FETAL_EYE_VASCULAR_ENDOTHELIAL_CELLS		42	-0.353367	-1.15212	0.247544	0.292958	1	1720	tags=31%, list=14%, signal=36%
DESCARTES_MAIN_FETAL_LYMPHOID_CELLS	DESCARTES_MAIN_FETAL_LYMPHOID_CELLS		45	-0.34674	-1.15159	0.242718	0.292779	1	1308	tags=20%, list=11%, signal=22%
TRAVAGLINI_LUNG_ARTERY_CELL	TRAVAGLINI_LUNG_ARTERY_CELL		91	-0.302971	-1.14668	0.205508	0.30012	1	922	tags=20%, list=7%, signal=21%
MURARO_PANCREAS_DELTA_CELL	MURARO_PANCREAS_DELTA_CELL		143	-0.280712	-1.14526	0.188341	0.301462	1	1725	tags=25%, list=14%, signal=29%
LAKE_ADULT_KIDNEY_C4_PROXIMAL_TUBULE_EPITHELIAL_CELLS_S2	LAKE_ADULT_KIDNEY_C4_PROXIMAL_TUBULE_EPITHELIAL_CELLS_S2		129	-0.283808	-1.14305	0.180198	0.304059	1	1793	tags=22%, list=15%, signal=25%
VANGURP_PANCREATIC_GAMMA_CELL	VANGURP_PANCREATIC_GAMMA_CELL		23	-0.39623	-1.14037	0.296443	0.307609	1	1526	tags=39%, list=12%, signal=45%
HE_LIM_SUN_FETAL_LUNG_C3_HMOX1_POS_PRIMITIVE_ERYTHROBLAST	HE_LIM_SUN_FETAL_LUNG_C3_HMOX1_POS_PRIMITIVE_ERYTHROBLAST		15	-0.441012	-1.1386	0.30303	0.309606	1	1023	tags=27%, list=8%, signal=29%
ZHONG_PFC_C3_ASTROCYTE	ZHONG_PFC_C3_ASTROCYTE		262	-0.259154	-1.13722	0.154762	0.31082	1	2196	tags=23%, list=18%, signal=27%
CUI_DEVELOPING_HEART_5TH_WEEK_ATRIAL_CARDIOMYOCYTE	CUI_DEVELOPING_HEART_5TH_WEEK_ATRIAL_CARDIOMYOCYTE		27	-0.385096	-1.1355	0.277344	0.312763	1	577	tags=22%, list=5%, signal=23%
DESCARTES_FETAL_CEREBRUM_VASCULAR_ENDOTHELIAL_CELLS	DESCARTES_FETAL_CEREBRUM_VASCULAR_ENDOTHELIAL_CELLS		279	-0.255652	-1.13117	0.155319	0.319312	1	2083	tags=25%, list=17%, signal=30%
DESCARTES_FETAL_THYMUS_VASCULAR_ENDOTHELIAL_CELLS	DESCARTES_FETAL_THYMUS_VASCULAR_ENDOTHELIAL_CELLS		71	-0.312761	-1.13084	0.244444	0.318813	1	1647	tags=25%, list=13%, signal=29%
HE_LIM_SUN_FETAL_LUNG_C3_SCG3_POS_LYMPHATIC_ENDOTHELIAL_CELL	HE_LIM_SUN_FETAL_LUNG_C3_SCG3_POS_LYMPHATIC_ENDOTHELIAL_CELL		419	-0.247881	-1.12993	0.123596	0.319307	1	1561	tags=19%, list=13%, signal=21%
TRAVAGLINI_LUNG_GOBLET_CELL	TRAVAGLINI_LUNG_GOBLET_CELL		122	-0.281336	-1.12871	0.190171	0.320432	1	1770	tags=30%, list=14%, signal=34%
HAY_BONE_MARROW_CD8_T_CELL	HAY_BONE_MARROW_CD8_T_CELL		38	-0.34999	-1.12759	0.253579	0.321248	1	1057	tags=21%, list=9%, signal=23%
LAKE_ADULT_KIDNEY_C25_ENDOTHELIAL_CELLS_UNASSIGNED	LAKE_ADULT_KIDNEY_C25_ENDOTHELIAL_CELLS_UNASSIGNED		30	-0.37099	-1.12372	0.270876	0.327026	1	3198	tags=47%, list=26%, signal=63%
HE_LIM_SUN_FETAL_LUNG_C3_PRIMITIVE_ERYTHROCYTE	HE_LIM_SUN_FETAL_LUNG_C3_PRIMITIVE_ERYTHROCYTE		62	-0.314404	-1.12071	0.251953	0.331551	1	1970	tags=29%, list=16%, signal=34%
AIZARANI_LIVER_C25_KUPFFER_CELLS_4	AIZARANI_LIVER_C25_KUPFFER_CELLS_4		99	-0.290928	-1.11812	0.227184	0.335333	1	1953	tags=32%, list=16%, signal=38%
JONES_OVARY_NK_CELL	JONES_OVARY_NK_CELL		55	-0.318825	-1.11529	0.262195	0.339311	1	2456	tags=38%, list=20%, signal=47%
DURANTE_ADULT_OLFACTORY_NEUROEPITHELIUM_MATURE_NEURONS	DURANTE_ADULT_OLFACTORY_NEUROEPITHELIUM_MATURE_NEURONS		111	-0.284413	-1.1102	0.238569	0.347688	1	2068	tags=29%, list=17%, signal=34%
DESCARTES_FETAL_INTESTINE_MYELOID_CELLS	DESCARTES_FETAL_INTESTINE_MYELOID_CELLS		52	-0.321858	-1.10926	0.289941	0.348288	1	938	tags=17%, list=8%, signal=19%
DESCARTES_MAIN_FETAL_CORNEAL_AND_CONJUNCTIVAL_EPITHELIAL_CELLS	DESCARTES_MAIN_FETAL_CORNEAL_AND_CONJUNCTIVAL_EPITHELIAL_CELLS		176	-0.263147	-1.1073	0.222672	0.350743	1	2321	tags=26%, list=19%, signal=31%
GAUTAM_EYE_IRIS_CILIARY_BODY_COL9A1_HIGH_CILIARY_BODY_CELLS	GAUTAM_EYE_IRIS_CILIARY_BODY_COL9A1_HIGH_CILIARY_BODY_CELLS		78	-0.298341	-1.10687	0.261224	0.350337	1	2105	tags=27%, list=17%, signal=32%
DESCARTES_FETAL_SPLEEN_MYELOID_CELLS	DESCARTES_FETAL_SPLEEN_MYELOID_CELLS		48	-0.322452	-1.1058	0.273859	0.351296	1	1131	tags=21%, list=9%, signal=23%
HU_FETAL_RETINA_HORIZONTAL	HU_FETAL_RETINA_HORIZONTAL		17	-0.404528	-1.10468	0.322772	0.352265	1	1054	tags=29%, list=9%, signal=32%
AIZARANI_LIVER_C18_NK_NKT_CELLS_5	AIZARANI_LIVER_C18_NK_NKT_CELLS_5		63	-0.308239	-1.10215	0.307692	0.356116	1	1953	tags=35%, list=16%, signal=41%
DESCARTES_FETAL_LUNG_MEGAKARYOCYTES	DESCARTES_FETAL_LUNG_MEGAKARYOCYTES		86	-0.291236	-1.09944	0.262729	0.360322	1	1944	tags=23%, list=16%, signal=27%
TRAVAGLINI_LUNG_BRONCHIAL_VESSEL_2_CELL	TRAVAGLINI_LUNG_BRONCHIAL_VESSEL_2_CELL		219	-0.255715	-1.09786	0.226562	0.36231	1	1848	tags=23%, list=15%, signal=26%
HE_LIM_SUN_FETAL_LUNG_C3_DEFINITIVE_RETICULOCYTE	HE_LIM_SUN_FETAL_LUNG_C3_DEFINITIVE_RETICULOCYTE		73	-0.305024	-1.09645	0.291417	0.363879	1	2809	tags=32%, list=23%, signal=41%
AIZARANI_LIVER_C32_MVECS_3	AIZARANI_LIVER_C32_MVECS_3		95	-0.288909	-1.09283	0.286008	0.369594	1	2101	tags=35%, list=17%, signal=42%
GAUTAM_EYE_CHOROID_SCLERA_CHOROID_ENDOTHELIAL_CELLS	GAUTAM_EYE_CHOROID_SCLERA_CHOROID_ENDOTHELIAL_CELLS		127	-0.272884	-1.0912	0.278826	0.371526	1	3508	tags=43%, list=29%, signal=59%
JONES_OVARY_THECA	JONES_OVARY_THECA		27	-0.36795	-1.08483	0.330661	0.382885	1	2633	tags=48%, list=21%, signal=61%
DESCARTES_FETAL_PLACENTA_MYELOID_CELLS	DESCARTES_FETAL_PLACENTA_MYELOID_CELLS		46	-0.323203	-1.08381	0.307368	0.383544	1	1556	tags=24%, list=13%, signal=27%
DESCARTES_FETAL_LUNG_MESOTHELIAL_CELLS	DESCARTES_FETAL_LUNG_MESOTHELIAL_CELLS		33	-0.353074	-1.08306	0.361396	0.383795	1	1029	tags=27%, list=8%, signal=30%
HE_LIM_SUN_FETAL_LUNG_C2_BASOPHIL_CELL	HE_LIM_SUN_FETAL_LUNG_C2_BASOPHIL_CELL		66	-0.299303	-1.08245	0.327198	0.383779	1	2142	tags=27%, list=17%, signal=33%
HE_LIM_SUN_FETAL_LUNG_C2_PLATELET_CELL	HE_LIM_SUN_FETAL_LUNG_C2_PLATELET_CELL		306	-0.242462	-1.08194	0.242972	0.383635	1	1780	tags=19%, list=14%, signal=22%
MURARO_PANCREAS_EPSILON_CELL	MURARO_PANCREAS_EPSILON_CELL		24	-0.374943	-1.08114	0.363454	0.384004	1	589	tags=21%, list=5%, signal=22%
DESCARTES_FETAL_PANCREAS_ACINAR_CELLS	DESCARTES_FETAL_PANCREAS_ACINAR_CELLS		23	-0.382308	-1.08067	0.349474	0.383702	1	1696	tags=39%, list=14%, signal=45%
DESCARTES_MAIN_FETAL_HORIZONTAL_CELLS	DESCARTES_MAIN_FETAL_HORIZONTAL_CELLS		16	-0.402342	-1.07759	0.367886	0.388606	1	43	tags=6%, list=0%, signal=6%
FAN_OVARY_CL14_MATURE_SMOOTH_MUSCLE_CELL	FAN_OVARY_CL14_MATURE_SMOOTH_MUSCLE_CELL		260	-0.245199	-1.0757	0.267223	0.391256	1	2500	tags=29%, list=20%, signal=36%
MURARO_PANCREAS_ALPHA_CELL	MURARO_PANCREAS_ALPHA_CELL		400	-0.237807	-1.0753	0.246548	0.390871	1	2131	tags=24%, list=17%, signal=27%
DESCARTES_FETAL_INTESTINE_ERYTHROBLASTS	DESCARTES_FETAL_INTESTINE_ERYTHROBLASTS		99	-0.280475	-1.07452	0.317391	0.39128	1	2752	tags=32%, list=22%, signal=41%
DESCARTES_FETAL_MUSCLE_LYMPHATIC_ENDOTHELIAL_CELLS	DESCARTES_FETAL_MUSCLE_LYMPHATIC_ENDOTHELIAL_CELLS		34	-0.342865	-1.0734	0.34879	0.392333	1	1528	tags=29%, list=12%, signal=33%
AIZARANI_LIVER_C34_MHC_II_POS_B_CELLS	AIZARANI_LIVER_C34_MHC_II_POS_B_CELLS		83	-0.288367	-1.07243	0.302187	0.393179	1	2074	tags=24%, list=17%, signal=29%
DESCARTES_FETAL_STOMACH_ENS_NEURONS	DESCARTES_FETAL_STOMACH_ENS_NEURONS		23	-0.380096	-1.0722	0.353965	0.392409	1	557	tags=17%, list=5%, signal=18%
FAN_OVARY_CL11_MURAL_GRANULOSA_CELL	FAN_OVARY_CL11_MURAL_GRANULOSA_CELL		391	-0.234588	-1.07114	0.236897	0.393413	1	2251	tags=26%, list=18%, signal=31%
TRAVAGLINI_LUNG_ALVEOLAR_EPITHELIAL_TYPE_2_CELL	TRAVAGLINI_LUNG_ALVEOLAR_EPITHELIAL_TYPE_2_CELL		84	-0.289949	-1.06686	0.313008	0.400655	1	1627	tags=30%, list=13%, signal=34%
GAO_LARGE_INTESTINE_ADULT_CE_OLFM4HIGH_STEM_CELL	GAO_LARGE_INTESTINE_ADULT_CE_OLFM4HIGH_STEM_CELL		180	-0.255794	-1.06646	0.316703	0.400306	1	1139	tags=16%, list=9%, signal=17%
GAUTAM_EYE_IRIS_CILIARY_BODY_CILIARY_BODY_CELLS	GAUTAM_EYE_IRIS_CILIARY_BODY_CILIARY_BODY_CELLS		72	-0.296038	-1.06452	0.340122	0.403062	1	2351	tags=31%, list=19%, signal=38%
HE_LIM_SUN_FETAL_LUNG_C1_GHRL_POS_NEUROENDOCRINE_CELL	HE_LIM_SUN_FETAL_LUNG_C1_GHRL_POS_NEUROENDOCRINE_CELL		71	-0.296416	-1.06432	0.33195	0.402216	1	1691	tags=27%, list=14%, signal=31%
TRAVAGLINI_LUNG_PLASMACYTOID_DENDRITIC_CELL	TRAVAGLINI_LUNG_PLASMACYTOID_DENDRITIC_CELL		69	-0.295969	-1.06084	0.332	0.408524	1	1256	tags=19%, list=10%, signal=21%
DESCARTES_FETAL_EYE_SMOOTH_MUSCLE_CELLS	DESCARTES_FETAL_EYE_SMOOTH_MUSCLE_CELLS		46	-0.317335	-1.05342	0.367983	0.42288	1	871	tags=15%, list=7%, signal=16%
LAKE_ADULT_KIDNEY_C23_ENDOTHELIAL_CELLS_AVR	LAKE_ADULT_KIDNEY_C23_ENDOTHELIAL_CELLS_AVR		108	-0.268722	-1.05262	0.344898	0.423524	1	2912	tags=41%, list=24%, signal=53%
CUI_DEVELOPING_HEART_SMOOTH_MUSCLE_CELL	CUI_DEVELOPING_HEART_SMOOTH_MUSCLE_CELL		25	-0.366407	-1.05037	0.383023	0.426931	1	1494	tags=36%, list=12%, signal=41%
HE_LIM_SUN_FETAL_LUNG_C1_AT1_CELL	HE_LIM_SUN_FETAL_LUNG_C1_AT1_CELL		31	-0.344594	-1.05027	0.383023	0.425871	1	1029	tags=23%, list=8%, signal=25%
DESCARTES_FETAL_HEART_MEGAKARYOCYTES	DESCARTES_FETAL_HEART_MEGAKARYOCYTES		46	-0.318001	-1.04902	0.4	0.427299	1	1491	tags=22%, list=12%, signal=25%
AIZARANI_LIVER_C3_NK_NKT_CELLS_2	AIZARANI_LIVER_C3_NK_NKT_CELLS_2		107	-0.268238	-1.04864	0.361963	0.426812	1	3839	tags=46%, list=31%, signal=66%
TRAVAGLINI_LUNG_CLUB_CELL	TRAVAGLINI_LUNG_CLUB_CELL		93	-0.275175	-1.0486	0.342975	0.425645	1	4378	tags=69%, list=36%, signal=106%
DESCARTES_FETAL_KIDNEY_LYMPHOID_CELLS	DESCARTES_FETAL_KIDNEY_LYMPHOID_CELLS		59	-0.297334	-1.04483	0.389113	0.432215	1	1282	tags=22%, list=10%, signal=24%
BUSSLINGER_DUODENAL_TUFT_CELLS	BUSSLINGER_DUODENAL_TUFT_CELLS		59	-0.303898	-1.03897	0.377609	0.443568	1	1199	tags=19%, list=10%, signal=21%
HE_LIM_SUN_FETAL_LUNG_C4_T_ALPHA_BETA_ENTRY_CELL	HE_LIM_SUN_FETAL_LUNG_C4_T_ALPHA_BETA_ENTRY_CELL		43	-0.31189	-1.03863	0.407332	0.443098	1	2198	tags=33%, list=18%, signal=39%
LAKE_ADULT_KIDNEY_C15_CONNECTING_TUBULE	LAKE_ADULT_KIDNEY_C15_CONNECTING_TUBULE		135	-0.259727	-1.03533	0.367033	0.448952	1	2800	tags=34%, list=23%, signal=44%
DESCARTES_MAIN_FETAL_ANTIGEN_PRESENTING_CELLS	DESCARTES_MAIN_FETAL_ANTIGEN_PRESENTING_CELLS		54	-0.30143	-1.03437	0.408081	0.449678	1	958	tags=17%, list=8%, signal=18%
TRAVAGLINI_LUNG_IGSF21_DENDRITIC_CELL	TRAVAGLINI_LUNG_IGSF21_DENDRITIC_CELL		18	-0.381767	-1.03308	0.401247	0.451216	1	820	tags=28%, list=7%, signal=30%
TRAVAGLINI_LUNG_CAPILLARY_INTERMEDIATE_2_CELL	TRAVAGLINI_LUNG_CAPILLARY_INTERMEDIATE_2_CELL		353	-0.229512	-1.03295	0.362205	0.450203	1	4213	tags=43%, list=34%, signal=64%
TRAVAGLINI_LUNG_BASAL_CELL	TRAVAGLINI_LUNG_BASAL_CELL		157	-0.251722	-1.03184	0.385417	0.451364	1	2458	tags=30%, list=20%, signal=37%
BUSSLINGER_GASTRIC_CHIEF_CELLS	BUSSLINGER_GASTRIC_CHIEF_CELLS		42	-0.308695	-1.0274	0.411043	0.459928	1	2693	tags=38%, list=22%, signal=49%
LAKE_ADULT_KIDNEY_C22_ENDOTHELIAL_CELLS_GLOMERULAR_CAPILLARIES	LAKE_ADULT_KIDNEY_C22_ENDOTHELIAL_CELLS_GLOMERULAR_CAPILLARIES		112	-0.26028	-1.02119	0.408367	0.472571	1	1769	tags=23%, list=14%, signal=27%
BUSSLINGER_GASTRIC_LYZ_POSITIVE_CELLS	BUSSLINGER_GASTRIC_LYZ_POSITIVE_CELLS		99	-0.267241	-1.02058	0.394477	0.47255	1	3889	tags=56%, list=32%, signal=81%
HE_LIM_SUN_FETAL_LUNG_C4_ILCP_CELL	HE_LIM_SUN_FETAL_LUNG_C4_ILCP_CELL		148	-0.249476	-1.0143	0.422131	0.485698	1	2041	tags=24%, list=17%, signal=28%
TRAVAGLINI_LUNG_AIRWAY_SMOOTH_MUSCLE_CELL	TRAVAGLINI_LUNG_AIRWAY_SMOOTH_MUSCLE_CELL		117	-0.255099	-1.014	0.423935	0.485004	1	2577	tags=28%, list=21%, signal=35%
MANNO_MIDBRAIN_NEUROTYPES_HNBM	MANNO_MIDBRAIN_NEUROTYPES_HNBM		144	-0.24935	-1.01329	0.422449	0.485233	1	2062	tags=26%, list=17%, signal=31%
VANGURP_PANCREATIC_BETA_CELL	VANGURP_PANCREATIC_BETA_CELL		78	-0.269931	-1.01182	0.440748	0.487273	1	2935	tags=35%, list=24%, signal=45%
DESCARTES_FETAL_ADRENAL_SCHWANN_CELLS	DESCARTES_FETAL_ADRENAL_SCHWANN_CELLS		48	-0.302134	-1.009	0.428571	0.492247	1	1307	tags=21%, list=11%, signal=23%
DESCARTES_FETAL_PANCREAS_LYMPHOID_CELLS	DESCARTES_FETAL_PANCREAS_LYMPHOID_CELLS		32	-0.325849	-1.00833	0.455744	0.492341	1	2339	tags=38%, list=19%, signal=46%
RUBENSTEIN_SKELETAL_MUSCLE_SATELLITE_CELLS	RUBENSTEIN_SKELETAL_MUSCLE_SATELLITE_CELLS		279	-0.230511	-1.00541	0.409639	0.497493	1	3532	tags=37%, list=29%, signal=50%
DESCARTES_FETAL_CEREBRUM_MEGAKARYOCYTES	DESCARTES_FETAL_CEREBRUM_MEGAKARYOCYTES		249	-0.231411	-0.999544	0.444215	0.509643	1	1823	tags=18%, list=15%, signal=21%
ZHONG_PFC_C4_PTGDS_POS_OPC	ZHONG_PFC_C4_PTGDS_POS_OPC		106	-0.259308	-0.999043	0.452138	0.509427	1	2676	tags=29%, list=22%, signal=37%
HE_LIM_SUN_FETAL_LUNG_C1_LATE_TIP_CELL	HE_LIM_SUN_FETAL_LUNG_C1_LATE_TIP_CELL		16	-0.386332	-0.997153	0.451064	0.512434	1	400	tags=19%, list=3%, signal=19%
GAUTAM_EYE_CORNEA_FIBROBLASTS	GAUTAM_EYE_CORNEA_FIBROBLASTS		137	-0.250538	-0.993412	0.461864	0.519899	1	3505	tags=39%, list=28%, signal=53%
DESCARTES_FETAL_LUNG_NEUROENDOCRINE_CELLS	DESCARTES_FETAL_LUNG_NEUROENDOCRINE_CELLS		27	-0.332406	-0.985306	0.45491	0.537601	1	1415	tags=26%, list=11%, signal=29%
HAY_BONE_MARROW_CD34_POS_MKP	HAY_BONE_MARROW_CD34_POS_MKP		35	-0.306183	-0.984022	0.482546	0.53918	1	3170	tags=46%, list=26%, signal=61%
DESCARTES_FETAL_KIDNEY_ERYTHROBLASTS	DESCARTES_FETAL_KIDNEY_ERYTHROBLASTS		99	-0.256614	-0.9833	0.469432	0.539554	1	2752	tags=35%, list=22%, signal=45%
HE_LIM_SUN_FETAL_LUNG_C3_VENOUS_ENDOTHELIAL_CELL	HE_LIM_SUN_FETAL_LUNG_C3_VENOUS_ENDOTHELIAL_CELL		53	-0.288041	-0.98092	0.469388	0.543703	1	2432	tags=36%, list=20%, signal=44%
DESCARTES_MAIN_FETAL_SCHWANN_CELLS	DESCARTES_MAIN_FETAL_SCHWANN_CELLS		21	-0.3422	-0.973126	0.502959	0.560811	1	2017	tags=33%, list=16%, signal=40%
ZHONG_PFC_C3_MICROGLIA	ZHONG_PFC_C3_MICROGLIA		292	-0.219757	-0.970582	0.535417	0.565475	1	1887	tags=20%, list=15%, signal=23%
DESCARTES_MAIN_FETAL_PAEP_MECOM_POSITIVE_CELLS	DESCARTES_MAIN_FETAL_PAEP_MECOM_POSITIVE_CELLS		79	-0.262147	-0.967307	0.527054	0.571579	1	1560	tags=22%, list=13%, signal=24%
DESCARTES_FETAL_MUSCLE_LYMPHOID_CELLS	DESCARTES_FETAL_MUSCLE_LYMPHOID_CELLS		55	-0.277318	-0.966662	0.503953	0.571732	1	1116	tags=22%, list=9%, signal=24%
BUSSLINGER_GASTRIC_D_CELLS	BUSSLINGER_GASTRIC_D_CELLS		17	-0.356041	-0.96301	0.504082	0.578984	1	841	tags=29%, list=7%, signal=32%
DESCARTES_FETAL_ADRENAL_ERYTHROBLASTS	DESCARTES_FETAL_ADRENAL_ERYTHROBLASTS		49	-0.288436	-0.954754	0.548857	0.597521	1	2416	tags=27%, list=20%, signal=33%
LAKE_ADULT_KIDNEY_C14_DISTAL_CONVOLUTED_TUBULE	LAKE_ADULT_KIDNEY_C14_DISTAL_CONVOLUTED_TUBULE		155	-0.234209	-0.947798	0.577778	0.613058	1	2813	tags=30%, list=23%, signal=38%
DESCARTES_FETAL_PANCREAS_ERYTHROBLASTS	DESCARTES_FETAL_PANCREAS_ERYTHROBLASTS		72	-0.263382	-0.947432	0.578846	0.612202	1	1928	tags=26%, list=16%, signal=31%
DESCARTES_MAIN_FETAL_BRONCHIOLAR_AND_ALVEOLAR_EPITHELIAL_CELLS	DESCARTES_MAIN_FETAL_BRONCHIOLAR_AND_ALVEOLAR_EPITHELIAL_CELLS		22	-0.337603	-0.945578	0.540385	0.615155	1	82	tags=9%, list=1%, signal=9%
DESCARTES_FETAL_PLACENTA_MEGAKARYOCYTES	DESCARTES_FETAL_PLACENTA_MEGAKARYOCYTES		114	-0.239999	-0.945492	0.569138	0.613744	1	2357	tags=24%, list=19%, signal=29%
GAUTAM_EYE_IRIS_CILIARY_BODY_PUTATIVE_STEM_CELLS	GAUTAM_EYE_IRIS_CILIARY_BODY_PUTATIVE_STEM_CELLS		259	-0.211185	-0.934287	0.642436	0.639261	1	1859	tags=17%, list=15%, signal=20%
MENON_FETAL_KIDNEY_2_NEPHRON_PROGENITOR_CELLS	MENON_FETAL_KIDNEY_2_NEPHRON_PROGENITOR_CELLS		32	-0.300383	-0.93424	0.559671	0.637682	1	2704	tags=38%, list=22%, signal=48%
DESCARTES_FETAL_LUNG_VASCULAR_ENDOTHELIAL_CELLS	DESCARTES_FETAL_LUNG_VASCULAR_ENDOTHELIAL_CELLS		19	-0.346308	-0.931038	0.574689	0.643572	1	1426	tags=21%, list=12%, signal=24%
HAY_BONE_MARROW_CD34_POS_PRE_PC	HAY_BONE_MARROW_CD34_POS_PRE_PC		73	-0.253986	-0.927122	0.613445	0.651304	1	1845	tags=22%, list=15%, signal=26%
TRAVAGLINI_LUNG_CD8_NAIVE_T_CELL	TRAVAGLINI_LUNG_CD8_NAIVE_T_CELL		83	-0.244553	-0.911776	0.610417	0.685946	1	1301	tags=18%, list=11%, signal=20%
DESCARTES_FETAL_INTESTINE_LYMPHOID_CELLS	DESCARTES_FETAL_INTESTINE_LYMPHOID_CELLS		44	-0.272737	-0.911192	0.627329	0.685589	1	2114	tags=30%, list=17%, signal=36%
GAUTAM_EYE_IRIS_CILIARY_BODY_CYTOTOXIC_T_CELLS	GAUTAM_EYE_IRIS_CILIARY_BODY_CYTOTOXIC_T_CELLS		68	-0.25251	-0.902544	0.654076	0.703769	1	2743	tags=21%, list=22%, signal=26%
HU_FETAL_RETINA_PHOTORECEPTOR	HU_FETAL_RETINA_PHOTORECEPTOR		40	-0.271191	-0.892918	0.623722	0.723629	1	1881	tags=23%, list=15%, signal=26%
VANGURP_PANCREATIC_ALPHA_CELL	VANGURP_PANCREATIC_ALPHA_CELL		31	-0.290947	-0.890722	0.599589	0.726735	1	1239	tags=19%, list=10%, signal=21%
DESCARTES_FETAL_HEART_ELF3_AGBL2_POSITIVE_CELLS	DESCARTES_FETAL_HEART_ELF3_AGBL2_POSITIVE_CELLS		17	-0.327697	-0.88875	0.605634	0.729223	1	1222	tags=35%, list=10%, signal=39%
GAUTAM_EYE_IRIS_CILIARY_BODY_ACTIVATED_T_CELLS	GAUTAM_EYE_IRIS_CILIARY_BODY_ACTIVATED_T_CELLS		100	-0.229149	-0.877553	0.734082	0.751795	1	2015	tags=24%, list=16%, signal=28%
CUI_DEVELOPING_HEART_RIGHT_VENTRICULAR_CARDIOMYOCYTE	CUI_DEVELOPING_HEART_RIGHT_VENTRICULAR_CARDIOMYOCYTE		16	-0.326737	-0.862632	0.65261	0.781296	1	451	tags=13%, list=4%, signal=13%
AIZARANI_LIVER_C8_RESIDENT_B_CELLS_1	AIZARANI_LIVER_C8_RESIDENT_B_CELLS_1		25	-0.299248	-0.859769	0.67002	0.785083	1	614	tags=20%, list=5%, signal=21%
DESCARTES_MAIN_FETAL_MEGAKARYOCYTES	DESCARTES_MAIN_FETAL_MEGAKARYOCYTES		117	-0.216265	-0.851929	0.815451	0.798422	1	2285	tags=23%, list=19%, signal=28%
DURANTE_ADULT_OLFACTORY_NEUROEPITHELIUM_B_CELLS	DURANTE_ADULT_OLFACTORY_NEUROEPITHELIUM_B_CELLS		16	-0.316838	-0.849259	0.671315	0.801454	1	3255	tags=31%, list=26%, signal=42%
DESCARTES_FETAL_LIVER_ERYTHROBLASTS	DESCARTES_FETAL_LIVER_ERYTHROBLASTS		36	-0.271868	-0.844104	0.701219	0.809182	1	1970	tags=25%, list=16%, signal=30%
DESCARTES_FETAL_MUSCLE_SMOOTH_MUSCLE_CELLS	DESCARTES_FETAL_MUSCLE_SMOOTH_MUSCLE_CELLS		29	-0.269273	-0.826745	0.734463	0.837799	1	2210	tags=28%, list=18%, signal=34%
DESCARTES_MAIN_FETAL_AFP_ALB_POSITIVE_CELLS	DESCARTES_MAIN_FETAL_AFP_ALB_POSITIVE_CELLS		44	-0.250405	-0.822762	0.750958	0.842119	1	2068	tags=25%, list=17%, signal=30%
BUSSLINGER_DUODENAL_STEM_CELLS	BUSSLINGER_DUODENAL_STEM_CELLS		292	-0.180054	-0.79765	0.969008	0.877793	1	3377	tags=32%, list=27%, signal=43%
GAUTAM_EYE_IRIS_CILIARY_BODY_CILIARY_BODY_ENDOTHELIAL_CELLS	GAUTAM_EYE_IRIS_CILIARY_BODY_CILIARY_BODY_ENDOTHELIAL_CELLS		315	-0.177896	-0.786364	0.986139	0.890879	1	4015	tags=38%, list=33%, signal=55%
GAUTAM_EYE_CORNEA_MONOCYTES	GAUTAM_EYE_CORNEA_MONOCYTES		229	-0.177449	-0.768714	0.981443	0.909703	1	2429	tags=20%, list=20%, signal=25%
BUSSLINGER_DUODENAL_TRANSIT_AMPLIFYING_CELLS	BUSSLINGER_DUODENAL_TRANSIT_AMPLIFYING_CELLS		187	-0.179767	-0.754816	0.975904	0.922373	1	3377	tags=26%, list=27%, signal=35%
GAUTAM_EYE_CORNEA_MELANOCYTES	GAUTAM_EYE_CORNEA_MELANOCYTES		242	-0.174977	-0.754379	0.989754	0.92044	1	3889	tags=34%, list=32%, signal=49%
TRAVAGLINI_LUNG_CD4_MEMORY_EFFECTOR_T_CELL	TRAVAGLINI_LUNG_CD4_MEMORY_EFFECTOR_T_CELL		38	-0.230412	-0.749139	0.852083	0.923068	1	1520	tags=18%, list=12%, signal=21%
DESCARTES_MAIN_FETAL_CSH1_CSH2_POSITIVE_CELLS	DESCARTES_MAIN_FETAL_CSH1_CSH2_POSITIVE_CELLS		59	-0.193211	-0.67616	0.964427	0.970694	1	2720	tags=27%, list=22%, signal=35%
GAO_SMALL_INTESTINE_24W_C7_SECRETORY_PROGENITOR	GAO_SMALL_INTESTINE_24W_C7_SECRETORY_PROGENITOR		22	-0.240774	-0.668557	0.905738	0.971578	1	2136	tags=27%, list=17%, signal=33%
GAUTAM_EYE_CHOROID_SCLERA_MELANOCYTES	GAUTAM_EYE_CHOROID_SCLERA_MELANOCYTES		136	-0.160504	-0.648436	0.997976	0.976641	1	1532	tags=11%, list=12%, signal=12%
MANNO_MIDBRAIN_NEUROTYPES_BASAL	MANNO_MIDBRAIN_NEUROTYPES_BASAL		76	-0.164849	-0.607007	1	0.985257	1	4129	tags=37%, list=34%, signal=55%

## Sheet: 1311G C8_UP
NAME	GS<br> follow link to MSigDB	GS DETAILS	SIZE	ES	NES	NOM p-val	FDR q-val	FWER p-val	RANK AT MAX	LEADING EDGE
FAN_EMBRYONIC_CTX_MICROGLIA_1	FAN_EMBRYONIC_CTX_MICROGLIA_1	Details ...	150	0.817536	3.34359	0	0	0	1503	tags=80%, list=12%, signal=90%
HE_LIM_SUN_FETAL_LUNG_C2_PROMONOCYTE_LIKE_CELL	HE_LIM_SUN_FETAL_LUNG_C2_PROMONOCYTE_LIKE_CELL	Details ...	257	0.753105	3.29639	0	0	0	1441	tags=68%, list=12%, signal=76%
ZHONG_PFC_C1_OPC	ZHONG_PFC_C1_OPC	Details ...	226	0.770113	3.27967	0	0	0	1707	tags=73%, list=14%, signal=83%
FAN_EMBRYONIC_CTX_NSC_2	FAN_EMBRYONIC_CTX_NSC_2	Details ...	226	0.754124	3.26123	0	0	0	1909	tags=72%, list=16%, signal=84%
GAO_LARGE_INTESTINE_ADULT_CH_MKI67HIGH_CELLS	GAO_LARGE_INTESTINE_ADULT_CH_MKI67HIGH_CELLS	Details ...	91	0.833782	3.11683	0	0	0	1086	tags=84%, list=9%, signal=91%
HE_LIM_SUN_FETAL_LUNG_C7_SCHWANN_PRECURSOR_CELL	HE_LIM_SUN_FETAL_LUNG_C7_SCHWANN_PRECURSOR_CELL	Details ...	202	0.727198	3.10063	0	0	0	1660	tags=68%, list=13%, signal=78%
TRAVAGLINI_LUNG_PROLIFERATING_NK_T_CELL	TRAVAGLINI_LUNG_PROLIFERATING_NK_T_CELL	Details ...	120	0.764483	3.02142	0	0	0	1754	tags=78%, list=14%, signal=90%
ZHONG_PFC_MAJOR_TYPES_NPCS	ZHONG_PFC_MAJOR_TYPES_NPCS	Details ...	128	0.759745	3.01925	0	0	0	1754	tags=77%, list=14%, signal=88%
HE_LIM_SUN_FETAL_LUNG_C5_PRO_B_CELL	HE_LIM_SUN_FETAL_LUNG_C5_PRO_B_CELL	Details ...	426	0.665576	3.01708	0	0	0	1547	tags=55%, list=13%, signal=61%
ZHONG_PFC_C2_UNKNOWN_NPC	ZHONG_PFC_C2_UNKNOWN_NPC	Details ...	70	0.825052	3.00114	0	0	0	1190	tags=76%, list=10%, signal=83%
MANNO_MIDBRAIN_NEUROTYPES_HPROGBP	MANNO_MIDBRAIN_NEUROTYPES_HPROGBP	Details ...	234	0.6892	2.96263	0	0	0	1843	tags=66%, list=15%, signal=76%
HE_LIM_SUN_FETAL_LUNG_C3_CYCLING_DEFINITIVE_ERYTHROBLAST	HE_LIM_SUN_FETAL_LUNG_C3_CYCLING_DEFINITIVE_ERYTHROBLAST	Details ...	393	0.63005	2.85286	0	0	0	1721	tags=52%, list=14%, signal=59%
HE_LIM_SUN_FETAL_LUNG_C6_DEUTEROSOMAL_CELL	HE_LIM_SUN_FETAL_LUNG_C6_DEUTEROSOMAL_CELL	Details ...	181	0.670978	2.81693	0	0	0	2001	tags=66%, list=16%, signal=78%
HE_LIM_SUN_FETAL_LUNG_C0_MESENCHYMAL_2_CELL	HE_LIM_SUN_FETAL_LUNG_C0_MESENCHYMAL_2_CELL	Details ...	229	0.65531	2.81062	0	0	0	1524	tags=55%, list=12%, signal=62%
ZHONG_PFC_C1_MICROGLIA	ZHONG_PFC_C1_MICROGLIA	Details ...	246	0.649259	2.78198	0	0	0	1957	tags=54%, list=16%, signal=63%
MANNO_MIDBRAIN_NEUROTYPES_HPROGFPL	MANNO_MIDBRAIN_NEUROTYPES_HPROGFPL	Details ...	250	0.630283	2.71905	0	0	0	1209	tags=52%, list=10%, signal=57%
HAY_BONE_MARROW_PRO_B	HAY_BONE_MARROW_PRO_B	Details ...	273	0.622014	2.71422	0	0	0	1935	tags=51%, list=16%, signal=59%
MANNO_MIDBRAIN_NEUROTYPES_HPROGFPM	MANNO_MIDBRAIN_NEUROTYPES_HPROGFPM	Details ...	278	0.611433	2.66472	0	0	0	1209	tags=48%, list=10%, signal=52%
GAO_LARGE_INTESTINE_24W_C2_MKI67POS_PROGENITOR	GAO_LARGE_INTESTINE_24W_C2_MKI67POS_PROGENITOR	Details ...	75	0.730699	2.65122	0	0	0	1619	tags=61%, list=13%, signal=70%
ZHONG_PFC_C3_UNKNOWN_INP	ZHONG_PFC_C3_UNKNOWN_INP	Details ...	32	0.851319	2.6389	0	0	0	931	tags=84%, list=8%, signal=91%
HE_LIM_SUN_FETAL_LUNG_C1_EARLY_STALK_CELL	HE_LIM_SUN_FETAL_LUNG_C1_EARLY_STALK_CELL		448	0.577229	2.63578	0	0	0	1514	tags=50%, list=12%, signal=55%
HE_LIM_SUN_FETAL_LUNG_C1_EARLY_TIP_CELL	HE_LIM_SUN_FETAL_LUNG_C1_EARLY_TIP_CELL		107	0.668593	2.58864	0	0	0	1418	tags=64%, list=12%, signal=71%
HE_LIM_SUN_FETAL_LUNG_C2_PROMYELOCYTE_LIKE_CELL	HE_LIM_SUN_FETAL_LUNG_C2_PROMYELOCYTE_LIKE_CELL		34	0.798853	2.52773	0	0	0	1009	tags=76%, list=8%, signal=83%
ZHONG_PFC_C8_ORG_PROLIFERATING	ZHONG_PFC_C8_ORG_PROLIFERATING		57	0.721743	2.47323	0	0	0	724	tags=54%, list=6%, signal=58%
HE_LIM_SUN_FETAL_LUNG_C0_EARLY_FIBROBLAST	HE_LIM_SUN_FETAL_LUNG_C0_EARLY_FIBROBLAST		69	0.655401	2.37319	0	0	0	1432	tags=55%, list=12%, signal=62%
HU_FETAL_RETINA_RPC	HU_FETAL_RETINA_RPC		81	0.63608	2.34793	0	0	0	1881	tags=67%, list=15%, signal=78%
HE_LIM_SUN_FETAL_LUNG_C2_PRE_PDC_DC5_CELL	HE_LIM_SUN_FETAL_LUNG_C2_PRE_PDC_DC5_CELL		486	0.470022	2.17672	0	6.06068e-05	0.002	2223	tags=40%, list=18%, signal=47%
MANNO_MIDBRAIN_NEUROTYPES_HPROGM	MANNO_MIDBRAIN_NEUROTYPES_HPROGM		211	0.49507	2.10757	0	0.00016887	0.006	1848	tags=43%, list=15%, signal=49%
MANNO_MIDBRAIN_NEUROTYPES_HNPROG	MANNO_MIDBRAIN_NEUROTYPES_HNPROG		147	0.52139	2.09591	0	0.000215156	0.008	909	tags=37%, list=7%, signal=40%
GAO_ESOPHAGUS_25W_C4_FGFR1HIGH_EPITHELIAL_CELLS	GAO_ESOPHAGUS_25W_C4_FGFR1HIGH_EPITHELIAL_CELLS		132	0.493278	1.95061	0	0.00177489	0.069	1621	tags=26%, list=13%, signal=29%
MANNO_MIDBRAIN_NEUROTYPES_HRGL2B	MANNO_MIDBRAIN_NEUROTYPES_HRGL2B		277	0.444686	1.94947	0	0.00176808	0.071	846	tags=25%, list=7%, signal=27%
DURANTE_ADULT_OLFACTORY_NEUROEPITHELIUM_GLOBOSE_BASAL_CELLS	DURANTE_ADULT_OLFACTORY_NEUROEPITHELIUM_GLOBOSE_BASAL_CELLS		21	0.692462	1.93988	0.00795229	0.00183198	0.075	2016	tags=57%, list=16%, signal=68%
JONES_OVARY_STROMAL	JONES_OVARY_STROMAL		93	0.511166	1.92616	0	0.00210481	0.088	1294	tags=30%, list=11%, signal=33%
JONES_OVARY_MAST_CELL	JONES_OVARY_MAST_CELL		33	0.622082	1.92489	0	0.00208766	0.09	302	tags=21%, list=2%, signal=22%
DESCARTES_FETAL_STOMACH_STROMAL_CELLS	DESCARTES_FETAL_STOMACH_STROMAL_CELLS		15	0.757522	1.90084	0.00212766	0.00286712	0.123	707	tags=47%, list=6%, signal=49%
HU_FETAL_RETINA_AMACRINE	HU_FETAL_RETINA_AMACRINE		28	0.64666	1.88734	0	0.00346867	0.151	776	tags=32%, list=6%, signal=34%
MENON_FETAL_KIDNEY_0_CAP_MESENCHYME_CELLS	MENON_FETAL_KIDNEY_0_CAP_MESENCHYME_CELLS		71	0.512738	1.87007	0	0.00417898	0.185	2475	tags=46%, list=20%, signal=58%
DESCARTES_FETAL_STOMACH_ERYTHROBLASTS	DESCARTES_FETAL_STOMACH_ERYTHROBLASTS		61	0.527867	1.86882	0	0.00415184	0.189	816	tags=25%, list=7%, signal=26%
DESCARTES_FETAL_KIDNEY_STROMAL_CELLS	DESCARTES_FETAL_KIDNEY_STROMAL_CELLS		45	0.551289	1.84138	0.00588235	0.00570785	0.252	1662	tags=33%, list=14%, signal=38%
GAO_LARGE_INTESTINE_ADULT_CJ_IMMUNE_CELLS	GAO_LARGE_INTESTINE_ADULT_CJ_IMMUNE_CELLS		251	0.414767	1.78578	0	0.00977134	0.393	1733	tags=29%, list=14%, signal=33%
BUSSLINGER_ESOPHAGEAL_EARLY_SUPRABASAL_CELLS	BUSSLINGER_ESOPHAGEAL_EARLY_SUPRABASAL_CELLS		77	0.48919	1.78461	0	0.00966594	0.398	1893	tags=43%, list=15%, signal=50%
HE_LIM_SUN_FETAL_LUNG_C0_INTERM_CHONDROCYTE	HE_LIM_SUN_FETAL_LUNG_C0_INTERM_CHONDROCYTE		35	0.561052	1.76265	0.0060241	0.0120626	0.481	854	tags=20%, list=7%, signal=21%
AIZARANI_LIVER_C33_STELLATE_CELLS_2	AIZARANI_LIVER_C33_STELLATE_CELLS_2		89	0.467139	1.75954	0	0.0121371	0.488	776	tags=19%, list=6%, signal=20%
DESCARTES_FETAL_KIDNEY_VASCULAR_ENDOTHELIAL_CELLS	DESCARTES_FETAL_KIDNEY_VASCULAR_ENDOTHELIAL_CELLS		32	0.580079	1.7536	0.00205339	0.012817	0.515	2653	tags=47%, list=22%, signal=60%
HAY_BONE_MARROW_STROMAL	HAY_BONE_MARROW_STROMAL		407	0.382373	1.75048	0	0.0127892	0.523	862	tags=19%, list=7%, signal=19%
DURANTE_ADULT_OLFACTORY_NEUROEPITHELIUM_VASCULAR_SMOOTH_MUSCLE_CELLS	DURANTE_ADULT_OLFACTORY_NEUROEPITHELIUM_VASCULAR_SMOOTH_MUSCLE_CELLS		59	0.495077	1.73839	0.00210084	0.0140734	0.565	582	tags=19%, list=5%, signal=19%
BUSSLINGER_ESOPHAGEAL_PROLIFERATING_BASAL_CELLS	BUSSLINGER_ESOPHAGEAL_PROLIFERATING_BASAL_CELLS		65	0.487255	1.73186	0.00618557	0.0147414	0.59	1893	tags=40%, list=15%, signal=47%
CUI_DEVELOPING_HEART_C3_FIBROBLAST_LIKE_CELL	CUI_DEVELOPING_HEART_C3_FIBROBLAST_LIKE_CELL		46	0.518319	1.72445	0.00383877	0.0156049	0.623	1351	tags=35%, list=11%, signal=39%
HE_LIM_SUN_FETAL_LUNG_C2_GMP_CELL	HE_LIM_SUN_FETAL_LUNG_C2_GMP_CELL		17	0.637865	1.69993	0.00978474	0.0193132	0.718	978	tags=47%, list=8%, signal=51%
HE_LIM_SUN_FETAL_LUNG_C1_PROXIMAL_SECRETORY_1_CELL	HE_LIM_SUN_FETAL_LUNG_C1_PROXIMAL_SECRETORY_1_CELL		69	0.453472	1.64722	0.00394477	0.0314715	0.873	280	tags=17%, list=2%, signal=18%
JONES_OVARY_MACROPHAGE	JONES_OVARY_MACROPHAGE		142	0.408205	1.63952	0	0.0332394	0.887	862	tags=18%, list=7%, signal=19%
DURANTE_ADULT_OLFACTORY_NEUROEPITHELIUM_BOWMANS_GLAND	DURANTE_ADULT_OLFACTORY_NEUROEPITHELIUM_BOWMANS_GLAND		17	0.60719	1.62236	0.0210526	0.0384132	0.922	136	tags=24%, list=1%, signal=24%
ZHENG_CORD_BLOOD_C9_GRANULOCYTE_MACROPHAGE_PROGENITOR	ZHENG_CORD_BLOOD_C9_GRANULOCYTE_MACROPHAGE_PROGENITOR		86	0.429846	1.62185	0.003861	0.0379361	0.923	1421	tags=27%, list=12%, signal=30%
HE_LIM_SUN_FETAL_LUNG_C0_RESTING_CHONDROCYTE	HE_LIM_SUN_FETAL_LUNG_C0_RESTING_CHONDROCYTE		62	0.461689	1.61802	0.00408998	0.0385161	0.927	445	tags=16%, list=4%, signal=17%
DURANTE_ADULT_OLFACTORY_NEUROEPITHELIUM_FIBROBLASTS_STROMAL_CELLS	DURANTE_ADULT_OLFACTORY_NEUROEPITHELIUM_FIBROBLASTS_STROMAL_CELLS		46	0.483578	1.61543	0.00988142	0.0385584	0.931	918	tags=24%, list=7%, signal=26%
HAY_BONE_MARROW_EOSINOPHIL	HAY_BONE_MARROW_EOSINOPHIL		41	0.499547	1.59523	0.0235043	0.0453093	0.962	772	tags=20%, list=6%, signal=21%
DESCARTES_MAIN_FETAL_IGFBP1_DKK1_POSITIVE_CELLS	DESCARTES_MAIN_FETAL_IGFBP1_DKK1_POSITIVE_CELLS		78	0.434585	1.59434	0.00400802	0.044991	0.964	1362	tags=27%, list=11%, signal=30%
DESCARTES_FETAL_THYMUS_STROMAL_CELLS	DESCARTES_FETAL_THYMUS_STROMAL_CELLS		67	0.43963	1.59087	0.00961539	0.0454408	0.965	1686	tags=34%, list=14%, signal=40%
AIZARANI_LIVER_C10_MVECS_1	AIZARANI_LIVER_C10_MVECS_1		193	0.378462	1.57716	0	0.0499875	0.977	735	tags=14%, list=6%, signal=15%
HE_LIM_SUN_FETAL_LUNG_C1_PROXIMAL_SECRETORY_2_CELL	HE_LIM_SUN_FETAL_LUNG_C1_PROXIMAL_SECRETORY_2_CELL		221	0.36436	1.57565	0	0.0497133	0.978	568	tags=15%, list=5%, signal=15%
HE_LIM_SUN_FETAL_LUNG_C2_NEUTROPHIL_CELL	HE_LIM_SUN_FETAL_LUNG_C2_NEUTROPHIL_CELL		26	0.525787	1.56261	0.0318471	0.0545998	0.985	611	tags=19%, list=5%, signal=20%
GAO_LARGE_INTESTINE_ADULT_CA_ENTEROENDOCRINE_CELLS	GAO_LARGE_INTESTINE_ADULT_CA_ENTEROENDOCRINE_CELLS		133	0.396586	1.55987	0.00389864	0.0548191	0.986	1568	tags=26%, list=13%, signal=30%
DESCARTES_MAIN_FETAL_ERYTHROBLASTS	DESCARTES_MAIN_FETAL_ERYTHROBLASTS		168	0.376102	1.55815	0.00581395	0.0547564	0.987	2201	tags=32%, list=18%, signal=38%
GAUTAM_EYE_IRIS_CILIARY_BODY_MGP_HIGH_FIBROBLASTS	GAUTAM_EYE_IRIS_CILIARY_BODY_MGP_HIGH_FIBROBLASTS		68	0.431192	1.5437	0.0137255	0.0609337	0.995	1456	tags=24%, list=12%, signal=27%
MANNO_MIDBRAIN_NEUROTYPES_HRGL1	MANNO_MIDBRAIN_NEUROTYPES_HRGL1		216	0.360353	1.5409	0.00190114	0.0611954	0.996	1795	tags=25%, list=15%, signal=28%
MENON_FETAL_KIDNEY_3_STROMAL_CELLS	MENON_FETAL_KIDNEY_3_STROMAL_CELLS		57	0.439659	1.53174	0.0180361	0.0647521	0.998	812	tags=16%, list=7%, signal=17%
HAY_BONE_MARROW_EARLY_ERYTHROBLAST	HAY_BONE_MARROW_EARLY_ERYTHROBLAST		80	0.416585	1.53011	0.0113852	0.0646815	0.998	2565	tags=41%, list=21%, signal=52%
HE_LIM_SUN_FETAL_LUNG_C1_PROXIMAL_SECRETORY_PROGENITORS_CELL	HE_LIM_SUN_FETAL_LUNG_C1_PROXIMAL_SECRETORY_PROGENITORS_CELL		93	0.411147	1.52476	0.00988142	0.0663487	0.999	568	tags=16%, list=5%, signal=17%
GAO_LARGE_INTESTINE_24W_C1_DCLK1POS_PROGENITOR	GAO_LARGE_INTESTINE_24W_C1_DCLK1POS_PROGENITOR		40	0.476142	1.52407	0.0259481	0.0657625	0.999	1335	tags=33%, list=11%, signal=36%
DESCARTES_FETAL_LIVER_STELLATE_CELLS	DESCARTES_FETAL_LIVER_STELLATE_CELLS		44	0.460108	1.5109	0.027833	0.0717551	1	325	tags=18%, list=3%, signal=19%
DESCARTES_MAIN_FETAL_PDE11A_FAM19A2_POSITIVE_CELLS	DESCARTES_MAIN_FETAL_PDE11A_FAM19A2_POSITIVE_CELLS		18	0.552842	1.50748	0.041502	0.0728001	1	708	tags=28%, list=6%, signal=29%
DESCARTES_FETAL_LUNG_LYMPHATIC_ENDOTHELIAL_CELLS	DESCARTES_FETAL_LUNG_LYMPHATIC_ENDOTHELIAL_CELLS		16	0.574257	1.50742	0.0437376	0.0718217	1	779	tags=38%, list=6%, signal=40%
ZHONG_PFC_C1_ASTROCYTE	ZHONG_PFC_C1_ASTROCYTE		20	0.545554	1.50412	0.0522244	0.0724644	1	875	tags=25%, list=7%, signal=27%
DURANTE_ADULT_OLFACTORY_NEUROEPITHELIUM_PERICYTES	DURANTE_ADULT_OLFACTORY_NEUROEPITHELIUM_PERICYTES		48	0.441429	1.49087	0.023622	0.0788783	1	453	tags=13%, list=4%, signal=13%
DESCARTES_FETAL_PLACENTA_TROPHOBLAST_GIANT_CELLS	DESCARTES_FETAL_PLACENTA_TROPHOBLAST_GIANT_CELLS		30	0.490908	1.48012	0.0494297	0.0841235	1	959	tags=30%, list=8%, signal=32%
MANNO_MIDBRAIN_NEUROTYPES_HRGL2C	MANNO_MIDBRAIN_NEUROTYPES_HRGL2C		191	0.350944	1.46447	0.00826446	0.092983	1	1249	tags=24%, list=10%, signal=26%
MENON_FETAL_KIDNEY_9_ENDOTHELIAL_CELLS	MENON_FETAL_KIDNEY_9_ENDOTHELIAL_CELLS		79	0.398076	1.46355	0.022	0.0924762	1	846	tags=10%, list=7%, signal=11%
HE_LIM_SUN_FETAL_LUNG_C0_MYOFIBROBLAST_2_CELL	HE_LIM_SUN_FETAL_LUNG_C0_MYOFIBROBLAST_2_CELL		49	0.430854	1.44704	0.0373281	0.102921	1	1664	tags=35%, list=14%, signal=40%
TRAVAGLINI_LUNG_PERICYTE_CELL	TRAVAGLINI_LUNG_PERICYTE_CELL		74	0.401129	1.44574	0.0296443	0.102589	1	1340	tags=27%, list=11%, signal=30%
DESCARTES_MAIN_FETAL_HEMATOPOIETIC_STEM_CELLS	DESCARTES_MAIN_FETAL_HEMATOPOIETIC_STEM_CELLS		22	0.506339	1.43987	0.0639535	0.105848	1	1970	tags=41%, list=16%, signal=49%
FAN_EMBRYONIC_CTX_BRAIN_ENDOTHELIAL_2	FAN_EMBRYONIC_CTX_BRAIN_ENDOTHELIAL_2		196	0.345607	1.43629	0.00386847	0.10707	1	1249	tags=17%, list=10%, signal=19%
HU_FETAL_RETINA_BIPOLAR	HU_FETAL_RETINA_BIPOLAR		35	0.45	1.42578	0.0542169	0.114466	1	1193	tags=23%, list=10%, signal=25%
GAO_STOMACH_24W_C1_PROCRPOS_MULTIPOTENT_PROGENITOR	GAO_STOMACH_24W_C1_PROCRPOS_MULTIPOTENT_PROGENITOR		32	0.458525	1.41613	0.0678643	0.121327	1	2061	tags=41%, list=17%, signal=49%
MANNO_MIDBRAIN_NEUROTYPES_HOPC	MANNO_MIDBRAIN_NEUROTYPES_HOPC		195	0.338873	1.41437	0.0115385	0.12129	1	867	tags=19%, list=7%, signal=21%
JONES_OVARY_PERICYTE	JONES_OVARY_PERICYTE		112	0.360512	1.41028	0.0287356	0.123573	1	789	tags=15%, list=6%, signal=16%
DESCARTES_MAIN_FETAL_TROPHOBLAST_GIANT_CELLS	DESCARTES_MAIN_FETAL_TROPHOBLAST_GIANT_CELLS		85	0.377299	1.4098	0.0350877	0.122547	1	1110	tags=20%, list=9%, signal=22%
HE_LIM_SUN_FETAL_LUNG_C0_ADVENTITIAL_FIBROBLAST	HE_LIM_SUN_FETAL_LUNG_C0_ADVENTITIAL_FIBROBLAST		35	0.450198	1.39914	0.0693069	0.130444	1	356	tags=14%, list=3%, signal=15%
DESCARTES_FETAL_PANCREAS_ENS_NEURONS	DESCARTES_FETAL_PANCREAS_ENS_NEURONS		44	0.423774	1.39631	0.0787402	0.131654	1	1428	tags=32%, list=12%, signal=36%
HE_LIM_SUN_FETAL_LUNG_C6_MUC16_POS_CILIATED_CELL	HE_LIM_SUN_FETAL_LUNG_C6_MUC16_POS_CILIATED_CELL		38	0.431581	1.39629	0.0645161	0.130192	1	294	tags=16%, list=2%, signal=16%
DESCARTES_FETAL_PLACENTA_SMOOTH_MUSCLE_CELLS	DESCARTES_FETAL_PLACENTA_SMOOTH_MUSCLE_CELLS		21	0.494133	1.39363	0.0909091	0.130948	1	548	tags=19%, list=4%, signal=20%
TRAVAGLINI_LUNG_MYOFIBROBLAST_CELL	TRAVAGLINI_LUNG_MYOFIBROBLAST_CELL		39	0.429603	1.38207	0.0838446	0.140077	1	355	tags=15%, list=3%, signal=16%
HE_LIM_SUN_FETAL_LUNG_C0_ASPN_POS_CHONDROCYTE	HE_LIM_SUN_FETAL_LUNG_C0_ASPN_POS_CHONDROCYTE		62	0.391659	1.37827	0.0531697	0.141974	1	510	tags=15%, list=4%, signal=15%
DURANTE_ADULT_OLFACTORY_NEUROEPITHELIUM_IMMATURE_NEURONS	DURANTE_ADULT_OLFACTORY_NEUROEPITHELIUM_IMMATURE_NEURONS		83	0.374919	1.3642	0.0423387	0.154019	1	1116	tags=20%, list=9%, signal=22%
AIZARANI_LIVER_C21_STELLATE_CELLS_1	AIZARANI_LIVER_C21_STELLATE_CELLS_1		128	0.339473	1.35859	0.0269151	0.158303	1	918	tags=17%, list=7%, signal=18%
DESCARTES_FETAL_PANCREAS_LYMPHATIC_ENDOTHELIAL_CELLS	DESCARTES_FETAL_PANCREAS_LYMPHATIC_ENDOTHELIAL_CELLS		25	0.464919	1.34174	0.11245	0.175553	1	1132	tags=24%, list=9%, signal=26%
DESCARTES_FETAL_HEART_ERYTHROBLASTS	DESCARTES_FETAL_HEART_ERYTHROBLASTS		237	0.310565	1.34102	0.0178218	0.174562	1	2145	tags=25%, list=17%, signal=30%
CUI_DEVELOPING_HEART_C4_ENDOTHELIAL_CELL	CUI_DEVELOPING_HEART_C4_ENDOTHELIAL_CELL		104	0.34843	1.34056	0.0591837	0.173298	1	1010	tags=17%, list=8%, signal=19%
DESCARTES_FETAL_PLACENTA_LYMPHOID_CELLS	DESCARTES_FETAL_PLACENTA_LYMPHOID_CELLS		49	0.402985	1.33977	0.0935114	0.172453	1	1865	tags=33%, list=15%, signal=38%
HE_LIM_SUN_FETAL_LUNG_C0_VASCULAR_SMC_1_CELL	HE_LIM_SUN_FETAL_LUNG_C0_VASCULAR_SMC_1_CELL		68	0.373437	1.33408	0.0787402	0.177157	1	1000	tags=16%, list=8%, signal=18%
DESCARTES_MAIN_FETAL_LYMPHATIC_ENDOTHELIAL_CELLS	DESCARTES_MAIN_FETAL_LYMPHATIC_ENDOTHELIAL_CELLS		41	0.40933	1.33185	0.0823045	0.178142	1	1153	tags=17%, list=9%, signal=19%
DESCARTES_FETAL_EYE_SKELETAL_MUSCLE_CELLS	DESCARTES_FETAL_EYE_SKELETAL_MUSCLE_CELLS		64	0.368618	1.32322	0.0723141	0.186503	1	1294	tags=22%, list=11%, signal=24%
DESCARTES_MAIN_FETAL_SLC26A4_PAEP_POSITIVE_CELLS	DESCARTES_MAIN_FETAL_SLC26A4_PAEP_POSITIVE_CELLS		185	0.319126	1.31877	0.0363636	0.190005	1	3813	tags=39%, list=31%, signal=56%
GAO_LARGE_INTESTINE_ADULT_CI_MESENCHYMAL_CELLS	GAO_LARGE_INTESTINE_ADULT_CI_MESENCHYMAL_CELLS		190	0.315762	1.31599	0.0320755	0.191531	1	534	tags=14%, list=4%, signal=14%
DURANTE_ADULT_OLFACTORY_NEUROEPITHELIUM_OLFACTORY_ENSHEATHING_GLIA	DURANTE_ADULT_OLFACTORY_NEUROEPITHELIUM_OLFACTORY_ENSHEATHING_GLIA		69	0.367607	1.30805	0.0825147	0.20011	1	2009	tags=32%, list=16%, signal=38%
DESCARTES_MAIN_FETAL_MICROGLIA	DESCARTES_MAIN_FETAL_MICROGLIA		78	0.354064	1.30701	0.0707071	0.199492	1	2500	tags=37%, list=20%, signal=46%
DESCARTES_FETAL_ADRENAL_VASCULAR_ENDOTHELIAL_CELLS	DESCARTES_FETAL_ADRENAL_VASCULAR_ENDOTHELIAL_CELLS		51	0.389007	1.30149	0.11976	0.204807	1	910	tags=18%, list=7%, signal=19%
LAKE_ADULT_KIDNEY_C13_THICK_ASCENDING_LIMB	LAKE_ADULT_KIDNEY_C13_THICK_ASCENDING_LIMB		88	0.345213	1.30005	0.0690979	0.20489	1	1500	tags=19%, list=12%, signal=22%
MANNO_MIDBRAIN_NEUROTYPES_HRGL3	MANNO_MIDBRAIN_NEUROTYPES_HRGL3		365	0.287733	1.29993	0.0220884	0.203129	1	1249	tags=15%, list=10%, signal=16%
DESCARTES_FETAL_PANCREAS_DUCTAL_CELLS	DESCARTES_FETAL_PANCREAS_DUCTAL_CELLS		68	0.370761	1.29971	0.0833333	0.2016	1	389	tags=12%, list=3%, signal=12%
TRAVAGLINI_LUNG_VASCULAR_SMOOTH_MUSCLE_CELL	TRAVAGLINI_LUNG_VASCULAR_SMOOTH_MUSCLE_CELL		46	0.392252	1.29845	0.1	0.201371	1	1594	tags=30%, list=13%, signal=35%
DESCARTES_FETAL_MUSCLE_STROMAL_CELLS	DESCARTES_FETAL_MUSCLE_STROMAL_CELLS		26	0.434384	1.297	0.145455	0.201203	1	707	tags=15%, list=6%, signal=16%
HU_FETAL_RETINA_MULLER	HU_FETAL_RETINA_MULLER		28	0.440658	1.29543	0.13215	0.201352	1	2014	tags=36%, list=16%, signal=43%
DESCARTES_FETAL_PLACENTA_SYNCYTIOTROPHOBLASTS_AND_VILLOUS_CYTOTROPHOBLASTS	DESCARTES_FETAL_PLACENTA_SYNCYTIOTROPHOBLASTS_AND_VILLOUS_CYTOTROPHOBLASTS		27	0.435541	1.29482	0.143141	0.200406	1	477	tags=19%, list=4%, signal=19%
HE_LIM_SUN_FETAL_LUNG_C1_SMG_BASAL_CELL	HE_LIM_SUN_FETAL_LUNG_C1_SMG_BASAL_CELL		246	0.293206	1.27734	0.0328185	0.221963	1	725	tags=16%, list=6%, signal=17%
DESCARTES_MAIN_FETAL_CILIATED_EPITHELIAL_CELLS	DESCARTES_MAIN_FETAL_CILIATED_EPITHELIAL_CELLS		310	0.289949	1.27439	0.0333333	0.224094	1	3878	tags=44%, list=32%, signal=63%
HE_LIM_SUN_FETAL_LUNG_C1_CLUB_CELL	HE_LIM_SUN_FETAL_LUNG_C1_CLUB_CELL		43	0.381914	1.26738	0.130435	0.232018	1	462	tags=16%, list=4%, signal=17%
AIZARANI_LIVER_C9_LSECS_1	AIZARANI_LIVER_C9_LSECS_1		236	0.292275	1.26561	0.0530303	0.232638	1	1514	tags=17%, list=12%, signal=19%
JONES_OVARY_ENDOTHELIAL	JONES_OVARY_ENDOTHELIAL		103	0.327591	1.26545	0.0951417	0.230913	1	860	tags=15%, list=7%, signal=16%
GAUTAM_EYE_IRIS_CILIARY_BODY_PIGMENTED_CILIARY_BODY_CELLS	GAUTAM_EYE_IRIS_CILIARY_BODY_PIGMENTED_CILIARY_BODY_CELLS		103	0.323896	1.26511	0.0665323	0.229455	1	1021	tags=14%, list=8%, signal=15%
HU_FETAL_RETINA_FIBROBLAST	HU_FETAL_RETINA_FIBROBLAST		265	0.287323	1.26077	0.0286299	0.233884	1	1677	tags=19%, list=14%, signal=22%
DESCARTES_FETAL_MUSCLE_ERYTHROBLASTS	DESCARTES_FETAL_MUSCLE_ERYTHROBLASTS		79	0.347675	1.2596	0.0914761	0.233596	1	3123	tags=39%, list=25%, signal=52%
HU_FETAL_RETINA_RPE	HU_FETAL_RETINA_RPE		190	0.301329	1.25757	0.0621359	0.234857	1	363	tags=9%, list=3%, signal=9%
DESCARTES_FETAL_THYMUS_THYMIC_EPITHELIAL_CELLS	DESCARTES_FETAL_THYMUS_THYMIC_EPITHELIAL_CELLS		115	0.319853	1.25164	0.0897704	0.241665	1	956	tags=13%, list=8%, signal=14%
HE_LIM_SUN_FETAL_LUNG_C1_MID_BASAL_CELL	HE_LIM_SUN_FETAL_LUNG_C1_MID_BASAL_CELL		88	0.334023	1.2508	0.120163	0.240886	1	951	tags=18%, list=8%, signal=20%
MANNO_MIDBRAIN_NEUROTYPES_HRGL2A	MANNO_MIDBRAIN_NEUROTYPES_HRGL2A		370	0.276916	1.24263	0.035503	0.250931	1	1249	tags=15%, list=10%, signal=16%
ZHONG_PFC_C4_UNKNOWN_INP	ZHONG_PFC_C4_UNKNOWN_INP		69	0.344455	1.24219	0.145068	0.249693	1	2953	tags=30%, list=24%, signal=40%
LAKE_ADULT_KIDNEY_C27_VASCULAR_SMOOTH_MUSCLE_CELLS_AND_PERICYTES	LAKE_ADULT_KIDNEY_C27_VASCULAR_SMOOTH_MUSCLE_CELLS_AND_PERICYTES		111	0.325602	1.2421	0.0969697	0.24789	1	407	tags=9%, list=3%, signal=9%
MURARO_PANCREAS_ENDOTHELIAL_CELL	MURARO_PANCREAS_ENDOTHELIAL_CELL		277	0.284683	1.23721	0.0501931	0.25332	1	420	tags=9%, list=3%, signal=9%
DESCARTES_MAIN_FETAL_THYMOCYTES	DESCARTES_MAIN_FETAL_THYMOCYTES		40	0.382971	1.23311	0.177778	0.257577	1	2335	tags=35%, list=19%, signal=43%
AIZARANI_LIVER_C13_LSECS_2	AIZARANI_LIVER_C13_LSECS_2		198	0.290071	1.23201	0.0651731	0.257366	1	1567	tags=18%, list=13%, signal=20%
RUBENSTEIN_SKELETAL_MUSCLE_ENDOTHELIAL_CELLS	RUBENSTEIN_SKELETAL_MUSCLE_ENDOTHELIAL_CELLS		96	0.323042	1.23181	0.122736	0.255718	1	1034	tags=14%, list=8%, signal=15%
MENON_FETAL_KIDNEY_1_EMBRYONIC_RED_BLOOD_CELLS	MENON_FETAL_KIDNEY_1_EMBRYONIC_RED_BLOOD_CELLS		93	0.328541	1.22796	0.124272	0.259413	1	2403	tags=27%, list=20%, signal=33%
AIZARANI_LIVER_C29_MVECS_2	AIZARANI_LIVER_C29_MVECS_2		242	0.281119	1.22472	0.0766129	0.262386	1	918	tags=12%, list=7%, signal=13%
DURANTE_ADULT_OLFACTORY_NEUROEPITHELIUM_UNSPECIFIED	DURANTE_ADULT_OLFACTORY_NEUROEPITHELIUM_UNSPECIFIED		27	0.413843	1.22411	0.210526	0.261313	1	2034	tags=33%, list=17%, signal=40%
LAKE_ADULT_KIDNEY_C28_INTERSTITIUM	LAKE_ADULT_KIDNEY_C28_INTERSTITIUM		64	0.341357	1.21822	0.162272	0.268435	1	900	tags=13%, list=7%, signal=13%
DESCARTES_FETAL_STOMACH_ENS_GLIA	DESCARTES_FETAL_STOMACH_ENS_GLIA		17	0.448896	1.21441	0.225806	0.273027	1	2014	tags=47%, list=16%, signal=56%
DESCARTES_FETAL_INTESTINE_VASCULAR_ENDOTHELIAL_CELLS	DESCARTES_FETAL_INTESTINE_VASCULAR_ENDOTHELIAL_CELLS		18	0.458479	1.21036	0.237603	0.277697	1	244	tags=17%, list=2%, signal=17%
AIZARANI_LIVER_C20_LSECS_3	AIZARANI_LIVER_C20_LSECS_3		232	0.284852	1.20894	0.100386	0.278126	1	435	tags=8%, list=4%, signal=8%
DESCARTES_FETAL_CEREBRUM_ASTROCYTES	DESCARTES_FETAL_CEREBRUM_ASTROCYTES		71	0.335927	1.20815	0.155945	0.277459	1	282	tags=10%, list=2%, signal=10%
FAN_EMBRYONIC_CTX_ASTROCYTE_2	FAN_EMBRYONIC_CTX_ASTROCYTE_2		95	0.323468	1.20724	0.162571	0.276805	1	922	tags=18%, list=7%, signal=19%
DESCARTES_FETAL_ADRENAL_CHROMAFFIN_CELLS	DESCARTES_FETAL_ADRENAL_CHROMAFFIN_CELLS		22	0.420787	1.2064	0.20296	0.276254	1	52	tags=9%, list=0%, signal=9%
RUBENSTEIN_SKELETAL_MUSCLE_FBN1_FAP_CELLS	RUBENSTEIN_SKELETAL_MUSCLE_FBN1_FAP_CELLS		219	0.282911	1.20593	0.0954199	0.275024	1	1309	tags=16%, list=11%, signal=18%
MENON_FETAL_KIDNEY_4_PODOCYTES	MENON_FETAL_KIDNEY_4_PODOCYTES		168	0.287536	1.19829	0.0980769	0.285991	1	367	tags=7%, list=3%, signal=7%
CUI_DEVELOPING_HEART_C2_CARDIOMYOCYTE	CUI_DEVELOPING_HEART_C2_CARDIOMYOCYTE		44	0.365326	1.1978	0.18591	0.284718	1	1671	tags=25%, list=14%, signal=29%
TRAVAGLINI_LUNG_ALVEOLAR_FIBROBLAST_CELL	TRAVAGLINI_LUNG_ALVEOLAR_FIBROBLAST_CELL		92	0.319301	1.19119	0.153543	0.293176	1	1335	tags=20%, list=11%, signal=22%
DESCARTES_MAIN_FETAL_HEPATOBLASTS	DESCARTES_MAIN_FETAL_HEPATOBLASTS		33	0.388799	1.18564	0.22807	0.301316	1	1804	tags=27%, list=15%, signal=32%
DESCARTES_FETAL_ADRENAL_STROMAL_CELLS	DESCARTES_FETAL_ADRENAL_STROMAL_CELLS		29	0.38435	1.17692	0.241107	0.314565	1	2006	tags=28%, list=16%, signal=33%
HE_LIM_SUN_FETAL_LUNG_C0_MESENCHYMAL_3_CELL	HE_LIM_SUN_FETAL_LUNG_C0_MESENCHYMAL_3_CELL		96	0.309149	1.17334	0.18107	0.318941	1	854	tags=18%, list=7%, signal=19%
DESCARTES_FETAL_SPLEEN_LYMPHOID_CELLS	DESCARTES_FETAL_SPLEEN_LYMPHOID_CELLS		35	0.370229	1.16958	0.233083	0.324123	1	386	tags=11%, list=3%, signal=12%
FAN_EMBRYONIC_CTX_BIG_GROUPS_BRAIN_ENDOTHELIAL	FAN_EMBRYONIC_CTX_BIG_GROUPS_BRAIN_ENDOTHELIAL		260	0.269571	1.16872	0.114943	0.323453	1	918	tags=11%, list=7%, signal=12%
AIZARANI_LIVER_C17_HEPATOCYTES_3	AIZARANI_LIVER_C17_HEPATOCYTES_3		40	0.368986	1.16532	0.225926	0.327514	1	1324	tags=33%, list=11%, signal=36%
DESCARTES_MAIN_FETAL_CLC_IL5RA_POSITIVE_CELLS	DESCARTES_MAIN_FETAL_CLC_IL5RA_POSITIVE_CELLS		131	0.287253	1.15988	0.165323	0.334858	1	4108	tags=44%, list=33%, signal=65%
DESCARTES_FETAL_PLACENTA_VASCULAR_ENDOTHELIAL_CELLS	DESCARTES_FETAL_PLACENTA_VASCULAR_ENDOTHELIAL_CELLS		42	0.358864	1.15944	0.238197	0.33346	1	1593	tags=26%, list=13%, signal=30%
DESCARTES_MAIN_FETAL_RETINAL_PIGMENT_CELLS	DESCARTES_MAIN_FETAL_RETINAL_PIGMENT_CELLS		56	0.335219	1.159	0.208678	0.332148	1	3476	tags=38%, list=28%, signal=52%
HE_LIM_SUN_FETAL_LUNG_C0_MID_AIRWAY_SMC_2_CELL	HE_LIM_SUN_FETAL_LUNG_C0_MID_AIRWAY_SMC_2_CELL		115	0.292981	1.15893	0.167315	0.330105	1	742	tags=14%, list=6%, signal=15%
DESCARTES_MAIN_FETAL_SYNCYTIOTROPHOBLASTS_AND_VILLOUS_CYTOTROPHOBLASTS	DESCARTES_MAIN_FETAL_SYNCYTIOTROPHOBLASTS_AND_VILLOUS_CYTOTROPHOBLASTS		52	0.339005	1.15564	0.225092	0.334029	1	1400	tags=25%, list=11%, signal=28%
CUI_DEVELOPING_HEART_CARDIAC_FIBROBLASTS	CUI_DEVELOPING_HEART_CARDIAC_FIBROBLASTS		51	0.339937	1.14886	0.240404	0.344598	1	1671	tags=24%, list=14%, signal=27%
TRAVAGLINI_LUNG_NEUROENDOCRINE_CELL	TRAVAGLINI_LUNG_NEUROENDOCRINE_CELL		57	0.334794	1.14562	0.225243	0.348508	1	722	tags=19%, list=6%, signal=20%
JONES_OVARY_OOCYTE	JONES_OVARY_OOCYTE		42	0.353071	1.14514	0.240166	0.347186	1	933	tags=17%, list=8%, signal=18%
GAO_SMALL_INTESTINE_24W_C9_ENTEROENDOCRINE_CELL	GAO_SMALL_INTESTINE_24W_C9_ENTEROENDOCRINE_CELL		19	0.41289	1.14472	0.317829	0.345782	1	2904	tags=47%, list=24%, signal=62%
DESCARTES_FETAL_EYE_RETINAL_PIGMENT_CELLS	DESCARTES_FETAL_EYE_RETINAL_PIGMENT_CELLS		27	0.381307	1.13804	0.259414	0.356957	1	828	tags=26%, list=7%, signal=28%
AIZARANI_LIVER_C2_KUPFFER_CELLS_1	AIZARANI_LIVER_C2_KUPFFER_CELLS_1		107	0.292243	1.13282	0.204641	0.364991	1	738	tags=11%, list=6%, signal=12%
DESCARTES_FETAL_EYE_STROMAL_CELLS	DESCARTES_FETAL_EYE_STROMAL_CELLS		33	0.3585	1.12574	0.302041	0.377293	1	829	tags=18%, list=7%, signal=19%
TRAVAGLINI_LUNG_BRONCHIAL_VESSEL_1_CELL	TRAVAGLINI_LUNG_BRONCHIAL_VESSEL_1_CELL		194	0.267383	1.11793	0.193738	0.390964	1	445	tags=6%, list=4%, signal=6%
JONES_OVARY_T_CELL	JONES_OVARY_T_CELL		47	0.343703	1.11698	0.292135	0.390531	1	1294	tags=21%, list=11%, signal=24%
AIZARANI_LIVER_C1_NK_NKT_CELLS_1	AIZARANI_LIVER_C1_NK_NKT_CELLS_1		81	0.298873	1.11256	0.261297	0.397657	1	1865	tags=23%, list=15%, signal=27%
LAKE_ADULT_KIDNEY_C24_ENDOTHELIAL_CELLS_AEA_AND_DVR	LAKE_ADULT_KIDNEY_C24_ENDOTHELIAL_CELLS_AEA_AND_DVR		122	0.28818	1.11241	0.253165	0.395592	1	735	tags=9%, list=6%, signal=9%
DESCARTES_FETAL_INTESTINE_ENS_NEURONS	DESCARTES_FETAL_INTESTINE_ENS_NEURONS		40	0.345624	1.11116	0.287968	0.395787	1	709	tags=20%, list=6%, signal=21%
HE_LIM_SUN_FETAL_LUNG_C3_AEROCYTE	HE_LIM_SUN_FETAL_LUNG_C3_AEROCYTE		53	0.327723	1.10793	0.312	0.400167	1	325	tags=13%, list=3%, signal=14%
DESCARTES_FETAL_PLACENTA_STROMAL_CELLS	DESCARTES_FETAL_PLACENTA_STROMAL_CELLS		15	0.427061	1.10401	0.338298	0.406194	1	2121	tags=27%, list=17%, signal=32%
CUI_DEVELOPING_HEART_LEFT_VENTRICULAR_CARDIOMYOCYTE	CUI_DEVELOPING_HEART_LEFT_VENTRICULAR_CARDIOMYOCYTE		21	0.390369	1.10374	0.307087	0.404333	1	554	tags=19%, list=5%, signal=20%
AIZARANI_LIVER_C12_NK_NKT_CELLS_4	AIZARANI_LIVER_C12_NK_NKT_CELLS_4		20	0.405816	1.10236	0.341365	0.405074	1	1807	tags=35%, list=15%, signal=41%
ZHENG_CORD_BLOOD_C7_PUTATIVE_LYMPHOID_PRIMED_MULTIPOTENT_PROGENITOR_1	ZHENG_CORD_BLOOD_C7_PUTATIVE_LYMPHOID_PRIMED_MULTIPOTENT_PROGENITOR_1		74	0.30621	1.10131	0.303534	0.405177	1	1834	tags=26%, list=15%, signal=30%
BUSSLINGER_DUODENAL_DIFFERENTIATING_STEM_CELLS	BUSSLINGER_DUODENAL_DIFFERENTIATING_STEM_CELLS		294	0.247317	1.09561	0.202652	0.415237	1	2480	tags=27%, list=20%, signal=32%
HU_FETAL_RETINA_BLOOD	HU_FETAL_RETINA_BLOOD		206	0.256233	1.09418	0.246124	0.416055	1	1180	tags=16%, list=10%, signal=17%
FAN_EMBRYONIC_CTX_ASTROCYTE_1	FAN_EMBRYONIC_CTX_ASTROCYTE_1		43	0.341283	1.09247	0.319838	0.417527	1	180	tags=9%, list=1%, signal=9%
DESCARTES_FETAL_EYE_MICROGLIA	DESCARTES_FETAL_EYE_MICROGLIA		67	0.305989	1.08759	0.316733	0.425828	1	1192	tags=22%, list=10%, signal=25%
GAUTAM_EYE_IRIS_CILIARY_BODY_WIF1_HIGH_FIBROBLASTS	GAUTAM_EYE_IRIS_CILIARY_BODY_WIF1_HIGH_FIBROBLASTS		95	0.287108	1.08337	0.290909	0.43248	1	83	tags=5%, list=1%, signal=5%
ZHENG_CORD_BLOOD_C3_MEGAKARYOCYTE_ERYTHROID_PROGENITOR	ZHENG_CORD_BLOOD_C3_MEGAKARYOCYTE_ERYTHROID_PROGENITOR		82	0.290274	1.08093	0.279923	0.435556	1	3165	tags=45%, list=26%, signal=60%
HE_LIM_SUN_FETAL_LUNG_C0_PERICYTE	HE_LIM_SUN_FETAL_LUNG_C0_PERICYTE		116	0.274655	1.07832	0.295688	0.438848	1	1469	tags=16%, list=12%, signal=18%
FAN_OVARY_CL10_PUTATIVE_EARLY_ATRESIA_GRANULOSA_CELL	FAN_OVARY_CL10_PUTATIVE_EARLY_ATRESIA_GRANULOSA_CELL		254	0.249224	1.07328	0.268939	0.447395	1	2007	tags=18%, list=16%, signal=21%
DESCARTES_FETAL_LIVER_VASCULAR_ENDOTHELIAL_CELLS	DESCARTES_FETAL_LIVER_VASCULAR_ENDOTHELIAL_CELLS		63	0.306308	1.07298	0.324074	0.445642	1	1660	tags=25%, list=13%, signal=29%
HE_LIM_SUN_FETAL_LUNG_C2_HSC_ELP_CELL	HE_LIM_SUN_FETAL_LUNG_C2_HSC_ELP_CELL		286	0.244925	1.06705	0.29572	0.456736	1	2071	tags=20%, list=17%, signal=23%
FAN_OVARY_CL17_PUTATIVE_APOPTOTIC_SMOOTH_MUSCLE_CELL	FAN_OVARY_CL17_PUTATIVE_APOPTOTIC_SMOOTH_MUSCLE_CELL		199	0.251572	1.06512	0.313953	0.458755	1	1634	tags=16%, list=13%, signal=18%
GAUTAM_EYE_IRIS_CILIARY_BODY_SCHWANN_CELLS	GAUTAM_EYE_IRIS_CILIARY_BODY_SCHWANN_CELLS		72	0.295684	1.06208	0.353612	0.463282	1	2941	tags=35%, list=24%, signal=45%
DESCARTES_FETAL_SPLEEN_AFP_ALB_POSITIVE_CELLS	DESCARTES_FETAL_SPLEEN_AFP_ALB_POSITIVE_CELLS		95	0.2825	1.05981	0.338028	0.465945	1	2045	tags=25%, list=17%, signal=30%
HE_LIM_SUN_FETAL_LUNG_C1_LATE_AIRWAY_PROGENITOR_CELL	HE_LIM_SUN_FETAL_LUNG_C1_LATE_AIRWAY_PROGENITOR_CELL		16	0.402762	1.05838	0.384458	0.466852	1	708	tags=19%, list=6%, signal=20%
BUSSLINGER_ESOPHAGEAL_QUIESCENT_BASAL_CELLS	BUSSLINGER_ESOPHAGEAL_QUIESCENT_BASAL_CELLS		65	0.301768	1.05835	0.342799	0.464449	1	702	tags=12%, list=6%, signal=13%
CUI_DEVELOPING_HEART_ENDOCARDIAL_CELL	CUI_DEVELOPING_HEART_ENDOCARDIAL_CELL		32	0.345428	1.05444	0.360396	0.471099	1	1588	tags=31%, list=13%, signal=36%
DESCARTES_FETAL_INTESTINE_ENS_GLIA	DESCARTES_FETAL_INTESTINE_ENS_GLIA		17	0.389161	1.05298	0.380952	0.471721	1	2920	tags=53%, list=24%, signal=69%
HE_LIM_SUN_FETAL_LUNG_C0_MYOFIBROBLAST_1_CELL	HE_LIM_SUN_FETAL_LUNG_C0_MYOFIBROBLAST_1_CELL		30	0.351697	1.05221	0.355102	0.470969	1	1430	tags=23%, list=12%, signal=26%
HE_LIM_SUN_FETAL_LUNG_C2_SPP1_POS_MACROPHAGE_CELL	HE_LIM_SUN_FETAL_LUNG_C2_SPP1_POS_MACROPHAGE_CELL		23	0.379119	1.04702	0.400802	0.481117	1	1247	tags=22%, list=10%, signal=24%
TRAVAGLINI_LUNG_CAPILLARY_AEROCYTE_CELL	TRAVAGLINI_LUNG_CAPILLARY_AEROCYTE_CELL		28	0.343373	1.04513	0.382114	0.48296	1	325	tags=14%, list=3%, signal=15%
MANNO_MIDBRAIN_NEUROTYPES_HRN	MANNO_MIDBRAIN_NEUROTYPES_HRN		168	0.249178	1.04357	0.348	0.484105	1	2024	tags=22%, list=16%, signal=26%
HE_LIM_SUN_FETAL_LUNG_C2_DC1_CELL	HE_LIM_SUN_FETAL_LUNG_C2_DC1_CELL		236	0.241404	1.03238	0.359551	0.508587	1	2671	tags=30%, list=22%, signal=38%
LAKE_ADULT_KIDNEY_C2_PODOCYTES	LAKE_ADULT_KIDNEY_C2_PODOCYTES		150	0.254203	1.03149	0.371607	0.508119	1	493	tags=6%, list=4%, signal=6%
GAO_ESOPHAGUS_25W_C3_FGFR1LOW_EPITHELIAL_CELLS	GAO_ESOPHAGUS_25W_C3_FGFR1LOW_EPITHELIAL_CELLS		40	0.329708	1.03038	0.429158	0.508146	1	3004	tags=40%, list=24%, signal=53%
DESCARTES_FETAL_LIVER_LYMPHOID_CELLS	DESCARTES_FETAL_LIVER_LYMPHOID_CELLS		30	0.339572	1.01935	0.43487	0.533047	1	1979	tags=27%, list=16%, signal=32%
DESCARTES_FETAL_MUSCLE_MYELOID_CELLS	DESCARTES_FETAL_MUSCLE_MYELOID_CELLS		56	0.291494	1.01581	0.421941	0.53922	1	1358	tags=18%, list=11%, signal=20%
DESCARTES_FETAL_PANCREAS_ENS_GLIA	DESCARTES_FETAL_PANCREAS_ENS_GLIA		21	0.37538	1.01355	0.451143	0.541819	1	2009	tags=33%, list=16%, signal=40%
DESCARTES_MAIN_FETAL_SATB2_LRRC7_POSITIVE_CELLS	DESCARTES_MAIN_FETAL_SATB2_LRRC7_POSITIVE_CELLS		46	0.303992	1.00689	0.43513	0.555613	1	1438	tags=22%, list=12%, signal=25%
GAO_LARGE_INTESTINE_24W_C6_SECRETORY_PROGENITOR	GAO_LARGE_INTESTINE_24W_C6_SECRETORY_PROGENITOR		15	0.400016	1.00381	0.456566	0.56083	1	1646	tags=33%, list=13%, signal=38%
DESCARTES_FETAL_PANCREAS_CCL19_CCL21_POSITIVE_CELLS	DESCARTES_FETAL_PANCREAS_CCL19_CCL21_POSITIVE_CELLS		15	0.386943	0.998327	0.472112	0.572089	1	935	tags=33%, list=8%, signal=36%
FAN_EMBRYONIC_CTX_EX_4_EXCITATORY_NEURON	FAN_EMBRYONIC_CTX_EX_4_EXCITATORY_NEURON		87	0.264369	0.997715	0.431953	0.570788	1	1176	tags=13%, list=10%, signal=14%
DESCARTES_FETAL_LUNG_CSH1_CSH2_POSITIVE_CELLS	DESCARTES_FETAL_LUNG_CSH1_CSH2_POSITIVE_CELLS		151	0.24509	0.996185	0.452675	0.571734	1	2780	tags=26%, list=23%, signal=34%
DESCARTES_MAIN_FETAL_MYELOID_CELLS	DESCARTES_MAIN_FETAL_MYELOID_CELLS		25	0.340988	0.995668	0.448771	0.570302	1	1259	tags=28%, list=10%, signal=31%
DESCARTES_MAIN_FETAL_VISCERAL_NEURONS	DESCARTES_MAIN_FETAL_VISCERAL_NEURONS		19	0.368575	0.995276	0.465753	0.568485	1	1359	tags=21%, list=11%, signal=24%
GAUTAM_EYE_CORNEA_CYTOTOXIC_T_CELLS	GAUTAM_EYE_CORNEA_CYTOTOXIC_T_CELLS		119	0.254189	0.992762	0.481113	0.57242	1	1710	tags=20%, list=14%, signal=23%
HE_LIM_SUN_FETAL_LUNG_C0_MID_AIRWAY_SMC_1_CELL	HE_LIM_SUN_FETAL_LUNG_C0_MID_AIRWAY_SMC_1_CELL		34	0.332144	0.992721	0.461832	0.569784	1	1671	tags=29%, list=14%, signal=34%
DESCARTES_FETAL_MUSCLE_SATELLITE_CELLS	DESCARTES_FETAL_MUSCLE_SATELLITE_CELLS		15	0.395928	0.987913	0.474012	0.579237	1	1566	tags=33%, list=13%, signal=38%
DESCARTES_FETAL_LUNG_VISCERAL_NEURONS	DESCARTES_FETAL_LUNG_VISCERAL_NEURONS		59	0.281778	0.983722	0.472917	0.587023	1	1965	tags=29%, list=16%, signal=34%
FAN_OVARY_CL3_MATURE_CUMULUS_GRANULOSA_CELL_1	FAN_OVARY_CL3_MATURE_CUMULUS_GRANULOSA_CELL_1		209	0.232457	0.982958	0.503018	0.586146	1	1189	tags=11%, list=10%, signal=12%
DESCARTES_MAIN_FETAL_THYMIC_EPITHELIAL_CELLS	DESCARTES_MAIN_FETAL_THYMIC_EPITHELIAL_CELLS		95	0.258423	0.980853	0.479208	0.588682	1	3426	tags=35%, list=28%, signal=48%
DESCARTES_MAIN_FETAL_BIPOLAR_CELLS	DESCARTES_MAIN_FETAL_BIPOLAR_CELLS		17	0.358508	0.969892	0.504202	0.614285	1	2935	tags=41%, list=24%, signal=54%
AIZARANI_LIVER_C22_RESIDENT_B_CELLS_2	AIZARANI_LIVER_C22_RESIDENT_B_CELLS_2		22	0.339833	0.956365	0.509921	0.646624	1	491	tags=14%, list=4%, signal=14%
FAN_OVARY_CL5_HEALTHY_SELECTABLE_FOLLICLE_THECAL_CELL	FAN_OVARY_CL5_HEALTHY_SELECTABLE_FOLLICLE_THECAL_CELL		262	0.221384	0.956125	0.588461	0.644268	1	1875	tags=19%, list=15%, signal=22%
RUBENSTEIN_SKELETAL_MUSCLE_PERICYTES	RUBENSTEIN_SKELETAL_MUSCLE_PERICYTES		110	0.24487	0.955027	0.572854	0.64422	1	698	tags=7%, list=6%, signal=8%
CUI_DEVELOPING_HEART_CORONARY_VASCULAR_ENDOTHELIAL_CELL	CUI_DEVELOPING_HEART_CORONARY_VASCULAR_ENDOTHELIAL_CELL		23	0.330456	0.946097	0.530612	0.664294	1	134	tags=9%, list=1%, signal=9%
GAO_ESOPHAGUS_25W_C1_CILIATED_EPITHELIAL_CELLS	GAO_ESOPHAGUS_25W_C1_CILIATED_EPITHELIAL_CELLS		259	0.217928	0.942145	0.612086	0.671341	1	2289	tags=24%, list=19%, signal=29%
JONES_OVARY_GRANULOSA	JONES_OVARY_GRANULOSA		69	0.262585	0.940926	0.557087	0.671326	1	1567	tags=17%, list=13%, signal=20%
DESCARTES_FETAL_CEREBELLUM_ASTROCYTES	DESCARTES_FETAL_CEREBELLUM_ASTROCYTES		49	0.28339	0.937027	0.565306	0.678393	1	2653	tags=37%, list=22%, signal=47%
DESCARTES_MAIN_FETAL_RETINAL_PROGENITORS_AND_MULLER_GLIA	DESCARTES_MAIN_FETAL_RETINAL_PROGENITORS_AND_MULLER_GLIA		24	0.323387	0.931046	0.54054	0.690773	1	1914	tags=38%, list=16%, signal=44%
DESCARTES_MAIN_FETAL_PDE1C_ACSM3_POSITIVE_CELLS	DESCARTES_MAIN_FETAL_PDE1C_ACSM3_POSITIVE_CELLS		198	0.220343	0.927474	0.653558	0.696933	1	2259	tags=21%, list=18%, signal=26%
DESCARTES_MAIN_FETAL_VASCULAR_ENDOTHELIAL_CELLS	DESCARTES_MAIN_FETAL_VASCULAR_ENDOTHELIAL_CELLS		20	0.332494	0.91976	0.59408	0.713122	1	895	tags=25%, list=7%, signal=27%
DESCARTES_FETAL_SPLEEN_ERYTHROBLASTS	DESCARTES_FETAL_SPLEEN_ERYTHROBLASTS		30	0.300998	0.918883	0.598765	0.712098	1	2699	tags=33%, list=22%, signal=43%
LAKE_ADULT_KIDNEY_C5_PROXIMAL_TUBULE_EPITHELIAL_CELLS_STRESS_INFLAM	LAKE_ADULT_KIDNEY_C5_PROXIMAL_TUBULE_EPITHELIAL_CELLS_STRESS_INFLAM		279	0.210696	0.916525	0.70334	0.714756	1	788	tags=8%, list=6%, signal=8%
DESCARTES_MAIN_FETAL_ACINAR_CELLS	DESCARTES_MAIN_FETAL_ACINAR_CELLS		21	0.33433	0.916492	0.603884	0.711695	1	1075	tags=19%, list=9%, signal=21%
CUI_DEVELOPING_HEART_RIGHT_ATRIAL_CARDIOMYOCYTE	CUI_DEVELOPING_HEART_RIGHT_ATRIAL_CARDIOMYOCYTE		25	0.310898	0.915988	0.593047	0.709881	1	1142	tags=20%, list=9%, signal=22%
GAO_SMALL_INTESTINE_24W_C3_ENTEROCYTE_PROGENITOR_SUBTYPE_1	GAO_SMALL_INTESTINE_24W_C3_ENTEROCYTE_PROGENITOR_SUBTYPE_1		32	0.292674	0.914327	0.558282	0.710775	1	1753	tags=19%, list=14%, signal=22%
ZHONG_PFC_C8_UNKNOWN_NEUROD2_POS_INTERNEURON	ZHONG_PFC_C8_UNKNOWN_NEUROD2_POS_INTERNEURON		48	0.272641	0.910685	0.589069	0.716809	1	1827	tags=23%, list=15%, signal=27%
FAN_EMBRYONIC_CTX_BIG_GROUPS_EXCITATORY_NEURON	FAN_EMBRYONIC_CTX_BIG_GROUPS_EXCITATORY_NEURON		20	0.328432	0.904238	0.588822	0.729649	1	1727	tags=30%, list=14%, signal=35%
DESCARTES_MAIN_FETAL_PHOTORECEPTOR_CELLS	DESCARTES_MAIN_FETAL_PHOTORECEPTOR_CELLS		27	0.306771	0.903211	0.594262	0.729109	1	2907	tags=44%, list=24%, signal=58%
DESCARTES_FETAL_CEREBRUM_SKOR2_NPSR1_POSITIVE_CELLS	DESCARTES_FETAL_CEREBRUM_SKOR2_NPSR1_POSITIVE_CELLS		15	0.347593	0.901152	0.606855	0.730883	1	1251	tags=27%, list=10%, signal=30%
DESCARTES_FETAL_STOMACH_CILIATED_EPITHELIAL_CELLS	DESCARTES_FETAL_STOMACH_CILIATED_EPITHELIAL_CELLS		136	0.224822	0.895525	0.713733	0.741088	1	2668	tags=25%, list=22%, signal=32%
GAUTAM_EYE_CHOROID_SCLERA_ACTIVATED_T_CELLS	GAUTAM_EYE_CHOROID_SCLERA_ACTIVATED_T_CELLS		95	0.233599	0.895031	0.679061	0.739071	1	3275	tags=31%, list=27%, signal=41%
DESCARTES_FETAL_ADRENAL_SYMPATHOBLASTS	DESCARTES_FETAL_ADRENAL_SYMPATHOBLASTS		23	0.318246	0.892677	0.615854	0.741497	1	1173	tags=22%, list=10%, signal=24%
DESCARTES_MAIN_FETAL_ELF3_AGBL2_POSITIVE_CELLS	DESCARTES_MAIN_FETAL_ELF3_AGBL2_POSITIVE_CELLS		117	0.227619	0.891804	0.692164	0.740418	1	3334	tags=31%, list=27%, signal=42%
FAN_EMBRYONIC_CTX_BRAIN_NAIVE_LIKE_T_CELL	FAN_EMBRYONIC_CTX_BRAIN_NAIVE_LIKE_T_CELL		100	0.228967	0.882646	0.732369	0.757605	1	834	tags=9%, list=7%, signal=10%
GAO_STOMACH_24W_C5_PUTATIVE_PIT_CELL_PROGENITOR	GAO_STOMACH_24W_C5_PUTATIVE_PIT_CELL_PROGENITOR		31	0.283687	0.871048	0.662745	0.779701	1	1289	tags=19%, list=10%, signal=22%
DESCARTES_FETAL_KIDNEY_MEGAKARYOCYTES	DESCARTES_FETAL_KIDNEY_MEGAKARYOCYTES		67	0.237548	0.852642	0.740079	0.81522	1	1049	tags=10%, list=9%, signal=11%
DESCARTES_MAIN_FETAL_SYMPATHOBLASTS	DESCARTES_MAIN_FETAL_SYMPATHOBLASTS		21	0.302864	0.851107	0.685289	0.81478	1	1853	tags=33%, list=15%, signal=39%
TRAVAGLINI_LUNG_VEIN_CELL	TRAVAGLINI_LUNG_VEIN_CELL		27	0.285877	0.849882	0.677298	0.81366	1	2006	tags=26%, list=16%, signal=31%
ZHENG_CORD_BLOOD_C4_PUTATIVE_EARLY_ERYTHROID_COMMITMENT	ZHENG_CORD_BLOOD_C4_PUTATIVE_EARLY_ERYTHROID_COMMITMENT		72	0.235747	0.846828	0.748134	0.816221	1	2692	tags=25%, list=22%, signal=32%
ZHONG_PFC_C7_ORG_UNDERGOING_NEURONAL_DIFFERENTIATION	ZHONG_PFC_C7_ORG_UNDERGOING_NEURONAL_DIFFERENTIATION		39	0.258464	0.836776	0.755814	0.832345	1	1921	tags=26%, list=16%, signal=30%
RUBENSTEIN_SKELETAL_MUSCLE_SMOOTH_MUSCLE_CELLS	RUBENSTEIN_SKELETAL_MUSCLE_SMOOTH_MUSCLE_CELLS		378	0.18403	0.829497	0.961616	0.842421	1	1641	tags=11%, list=13%, signal=12%
LAKE_ADULT_KIDNEY_C3_PROXIMAL_TUBULE_EPITHELIAL_CELLS_S1_S2	LAKE_ADULT_KIDNEY_C3_PROXIMAL_TUBULE_EPITHELIAL_CELLS_S1_S2		156	0.204658	0.829127	0.868472	0.839696	1	1525	tags=13%, list=12%, signal=15%
DESCARTES_FETAL_MUSCLE_MEGAKARYOCYTES	DESCARTES_FETAL_MUSCLE_MEGAKARYOCYTES		178	0.201035	0.826276	0.88499	0.840991	1	1049	tags=11%, list=9%, signal=12%
DESCARTES_FETAL_CEREBELLUM_PURKINJE_NEURONS	DESCARTES_FETAL_CEREBELLUM_PURKINJE_NEURONS		18	0.304163	0.809734	0.715094	0.864232	1	2340	tags=33%, list=19%, signal=41%
GAUTAM_EYE_IRIS_CILIARY_BODY_SMOOTH_MUSCLE_CELLS	GAUTAM_EYE_IRIS_CILIARY_BODY_SMOOTH_MUSCLE_CELLS		221	0.188944	0.809245	0.944773	0.861471	1	3443	tags=26%, list=28%, signal=36%
DESCARTES_FETAL_LUNG_CILIATED_EPITHELIAL_CELLS	DESCARTES_FETAL_LUNG_CILIATED_EPITHELIAL_CELLS		199	0.192461	0.805371	0.929254	0.863683	1	2708	tags=25%, list=22%, signal=31%
DESCARTES_MAIN_FETAL_SKELETAL_MUSCLE_CELLS	DESCARTES_MAIN_FETAL_SKELETAL_MUSCLE_CELLS		67	0.221866	0.794796	0.843254	0.875334	1	1848	tags=21%, list=15%, signal=24%
ZHENG_CORD_BLOOD_C10_MULTILYMPHOID_PROGENITOR	ZHENG_CORD_BLOOD_C10_MULTILYMPHOID_PROGENITOR		64	0.223046	0.785378	0.84749	0.884624	1	1186	tags=11%, list=10%, signal=12%
FAN_OVARY_CL1_GPRC5A_TNFRS12A_HIGH_SELECTABLE_FOLLICLE_STROMAL_CELL	FAN_OVARY_CL1_GPRC5A_TNFRS12A_HIGH_SELECTABLE_FOLLICLE_STROMAL_CELL		349	0.173068	0.777063	0.993927	0.891425	1	2422	tags=20%, list=20%, signal=25%
DESCARTES_MAIN_FETAL_SATELLITE_CELLS	DESCARTES_MAIN_FETAL_SATELLITE_CELLS		28	0.263603	0.770124	0.819923	0.896012	1	3024	tags=43%, list=25%, signal=57%
HE_LIM_SUN_FETAL_LUNG_C5_LATE_PRO_B_CELL	HE_LIM_SUN_FETAL_LUNG_C5_LATE_PRO_B_CELL		16	0.28883	0.759849	0.765328	0.903579	1	1179	tags=19%, list=10%, signal=21%
HE_LIM_SUN_FETAL_LUNG_C4_ACTIVATED_NK_CELL	HE_LIM_SUN_FETAL_LUNG_C4_ACTIVATED_NK_CELL		40	0.218961	0.689312	0.910931	0.95489	1	1609	tags=20%, list=13%, signal=23%

## Sheet: 429A C8_DOWN
NAME	GS<br> follow link to MSigDB	GS DETAILS	SIZE	ES	NES	NOM p-val	FDR q-val	FWER p-val	RANK AT MAX	LEADING EDGE
BUSSLINGER_GASTRIC_MATURE_PIT_CELLS	BUSSLINGER_GASTRIC_MATURE_PIT_CELLS	Details ...	62	-0.621859	-2.63697	0	0	0	215	tags=63%, list=26%, signal=79%
BUSSLINGER_GASTRIC_IMMATURE_PIT_CELLS	BUSSLINGER_GASTRIC_IMMATURE_PIT_CELLS	Details ...	55	-0.602294	-2.54633	0	0	0	215	tags=62%, list=26%, signal=78%
BUSSLINGER_DUODENAL_MATURE_ENTEROCYTES	BUSSLINGER_DUODENAL_MATURE_ENTEROCYTES	Details ...	45	-0.59701	-2.39695	0	0	0	128	tags=44%, list=15%, signal=50%
BUSSLINGER_DUODENAL_LATE_IMMATURE_ENTEROCYTES	BUSSLINGER_DUODENAL_LATE_IMMATURE_ENTEROCYTES	Details ...	45	-0.573676	-2.31732	0	0.000182609	0.001	140	tags=44%, list=17%, signal=51%
DESCARTES_FETAL_STOMACH_MUC13_DMBT1_POSITIVE_CELLS	DESCARTES_FETAL_STOMACH_MUC13_DMBT1_POSITIVE_CELLS	Details ...	26	-0.569222	-1.9973	0	0.0128924	0.087	99	tags=54%, list=12%, signal=59%
BUSSLINGER_GASTRIC_METALLOTHIONEIN_CELLS	BUSSLINGER_GASTRIC_METALLOTHIONEIN_CELLS	Details ...	28	-0.55549	-1.99715	0	0.0107437	0.087	297	tags=79%, list=36%, signal=118%
DESCARTES_FETAL_INTESTINE_INTESTINAL_EPITHELIAL_CELLS	DESCARTES_FETAL_INTESTINE_INTESTINAL_EPITHELIAL_CELLS	Details ...	43	-0.495007	-1.96465	0.00172117	0.013617	0.132	176	tags=53%, list=21%, signal=64%
BUSSLINGER_GASTRIC_ISTHMUS_CELLS	BUSSLINGER_GASTRIC_ISTHMUS_CELLS	Details ...	80	-0.412104	-1.83405	0	0.0452653	0.414	387	tags=74%, list=47%, signal=125%
GAO_SMALL_INTESTINE_24W_C4_ENTEROCYTE_PROGENITOR_SUBTYPE_2	GAO_SMALL_INTESTINE_24W_C4_ENTEROCYTE_PROGENITOR_SUBTYPE_2	Details ...	20	-0.544775	-1.79689	0.00366972	0.0565205	0.532	252	tags=70%, list=30%, signal=98%
DESCARTES_FETAL_PLACENTA_AFP_ALB_POSITIVE_CELLS	DESCARTES_FETAL_PLACENTA_AFP_ALB_POSITIVE_CELLS	Details ...	18	-0.504121	-1.62585	0.0290381	0.204718	0.956	163	tags=50%, list=20%, signal=61%
BUSSLINGER_DUODENAL_EARLY_IMMATURE_ENTEROCYTES	BUSSLINGER_DUODENAL_EARLY_IMMATURE_ENTEROCYTES	Details ...	22	-0.470942	-1.56184	0.0471015	0.288487	0.991	135	tags=41%, list=16%, signal=48%
DURANTE_ADULT_OLFACTORY_NEUROEPITHELIUM_RESPIRATORY_CILIATED_CELLS	DURANTE_ADULT_OLFACTORY_NEUROEPITHELIUM_RESPIRATORY_CILIATED_CELLS	Details ...	17	-0.48783	-1.54732	0.05386	0.291496	0.995	215	tags=53%, list=26%, signal=70%
DESCARTES_FETAL_LIVER_HEPATOBLASTS	DESCARTES_FETAL_LIVER_HEPATOBLASTS	Details ...	60	-0.358184	-1.51228	0.0336134	0.330407	0.998	257	tags=53%, list=31%, signal=72%
AIZARANI_LIVER_C24_EPCAM_POS_BILE_DUCT_CELLS_3	AIZARANI_LIVER_C24_EPCAM_POS_BILE_DUCT_CELLS_3	Details ...	25	-0.424453	-1.49375	0.0618557	0.340744	0.999	290	tags=60%, list=35%, signal=89%
AIZARANI_LIVER_C14_HEPATOCYTES_2	AIZARANI_LIVER_C14_HEPATOCYTES_2	Details ...	30	-0.407859	-1.4767	0.0600707	0.349911	0.999	201	tags=43%, list=24%, signal=55%
DESCARTES_MAIN_FETAL_PARIETAL_AND_CHIEF_CELLS	DESCARTES_MAIN_FETAL_PARIETAL_AND_CHIEF_CELLS	Details ...	15	-0.459149	-1.40028	0.107607	0.494993	1	322	tags=67%, list=39%, signal=107%
BUSSLINGER_ESOPHAGEAL_LATE_SUPRABASAL_CELLS	BUSSLINGER_ESOPHAGEAL_LATE_SUPRABASAL_CELLS	Details ...	22	-0.403547	-1.36103	0.125887	0.567373	1	272	tags=55%, list=33%, signal=79%
DESCARTES_FETAL_CEREBRUM_MICROGLIA	DESCARTES_FETAL_CEREBRUM_MICROGLIA	Details ...	18	-0.405616	-1.29664	0.157509	0.726318	1	303	tags=67%, list=36%, signal=103%
AIZARANI_LIVER_C11_HEPATOCYTES_1	AIZARANI_LIVER_C11_HEPATOCYTES_1	Details ...	36	-0.336035	-1.28634	0.15625	0.721201	1	208	tags=42%, list=25%, signal=53%
HE_LIM_SUN_FETAL_LUNG_C3_ARTERIAL_ENDOTHELIAL_CELL	HE_LIM_SUN_FETAL_LUNG_C3_ARTERIAL_ENDOTHELIAL_CELL	Details ...	24	-0.365988	-1.24594	0.205527	0.814412	1	166	tags=38%, list=20%, signal=46%
CUI_DEVELOPING_HEART_C8_MACROPHAGE	CUI_DEVELOPING_HEART_C8_MACROPHAGE		21	-0.374385	-1.23311	0.232682	0.81561	1	345	tags=62%, list=42%, signal=103%
DESCARTES_FETAL_KIDNEY_URETERIC_BUD_CELLS	DESCARTES_FETAL_KIDNEY_URETERIC_BUD_CELLS		43	-0.309424	-1.21483	0.207317	0.839421	1	170	tags=40%, list=20%, signal=47%
HE_LIM_SUN_FETAL_LUNG_C4_ILCP_CELL	HE_LIM_SUN_FETAL_LUNG_C4_ILCP_CELL		15	-0.371801	-1.11211	0.335766	1	1	234	tags=53%, list=28%, signal=73%
HU_FETAL_RETINA_RPE	HU_FETAL_RETINA_RPE		21	-0.334502	-1.10335	0.344291	1	1	130	tags=33%, list=16%, signal=39%
HE_LIM_SUN_FETAL_LUNG_C1_PROXIMAL_SECRETORY_1_CELL	HE_LIM_SUN_FETAL_LUNG_C1_PROXIMAL_SECRETORY_1_CELL		15	-0.36226	-1.08149	0.376786	1	1	84	tags=27%, list=10%, signal=29%
DESCARTES_FETAL_SPLEEN_AFP_ALB_POSITIVE_CELLS	DESCARTES_FETAL_SPLEEN_AFP_ALB_POSITIVE_CELLS		26	-0.302675	-1.06685	0.37963	1	1	163	tags=35%, list=20%, signal=42%
DESCARTES_FETAL_EYE_CORNEAL_AND_CONJUNCTIVAL_EPITHELIAL_CELLS	DESCARTES_FETAL_EYE_CORNEAL_AND_CONJUNCTIVAL_EPITHELIAL_CELLS		39	-0.26955	-1.03278	0.414855	1	1	250	tags=44%, list=30%, signal=59%
TRAVAGLINI_LUNG_ALVEOLAR_EPITHELIAL_TYPE_2_CELL	TRAVAGLINI_LUNG_ALVEOLAR_EPITHELIAL_TYPE_2_CELL		24	-0.298378	-1.03065	0.41844	1	1	135	tags=25%, list=16%, signal=29%
TRAVAGLINI_LUNG_CAPILLARY_INTERMEDIATE_1_CELL	TRAVAGLINI_LUNG_CAPILLARY_INTERMEDIATE_1_CELL		21	-0.29961	-0.99973	0.47069	1	1	224	tags=43%, list=27%, signal=57%
HE_LIM_SUN_FETAL_LUNG_C3_OMD_POS_ENDOTHELIAL_CELL	HE_LIM_SUN_FETAL_LUNG_C3_OMD_POS_ENDOTHELIAL_CELL		28	-0.281068	-0.997862	0.469244	1	1	77	tags=21%, list=9%, signal=23%
MANNO_MIDBRAIN_NEUROTYPES_HDA2	MANNO_MIDBRAIN_NEUROTYPES_HDA2		32	-0.268056	-0.985892	0.472125	1	1	115	tags=28%, list=14%, signal=31%
AIZARANI_LIVER_C4_EPCAM_POS_BILE_DUCT_CELLS_1	AIZARANI_LIVER_C4_EPCAM_POS_BILE_DUCT_CELLS_1		21	-0.285396	-0.947123	0.542805	1	1	284	tags=48%, list=34%, signal=71%
HE_LIM_SUN_FETAL_LUNG_C2_APOE_POS_M2_MACROPHAGE_CELL	HE_LIM_SUN_FETAL_LUNG_C2_APOE_POS_M2_MACROPHAGE_CELL		37	-0.242977	-0.932027	0.565766	1	1	284	tags=51%, list=34%, signal=75%
BUSSLINGER_GASTRIC_PARIETAL_CELLS	BUSSLINGER_GASTRIC_PARIETAL_CELLS		25	-0.2681	-0.921012	0.583765	1	1	47	tags=12%, list=6%, signal=12%
HAY_BONE_MARROW_PLATELET	HAY_BONE_MARROW_PLATELET		17	-0.284175	-0.894886	0.599321	1	1	362	tags=71%, list=44%, signal=123%
DESCARTES_FETAL_CEREBRUM_MEGAKARYOCYTES	DESCARTES_FETAL_CEREBRUM_MEGAKARYOCYTES		23	-0.254332	-0.879371	0.586268	1	1	383	tags=61%, list=46%, signal=110%
CUI_DEVELOPING_HEART_C7_MAST_CELL	CUI_DEVELOPING_HEART_C7_MAST_CELL		21	-0.256721	-0.871484	0.633147	1	1	65	tags=19%, list=8%, signal=20%
CUI_DEVELOPING_HEART_C6_EPICARDIAL_CELL	CUI_DEVELOPING_HEART_C6_EPICARDIAL_CELL		26	-0.246103	-0.859947	0.650927	1	1	248	tags=46%, list=30%, signal=64%
RUBENSTEIN_SKELETAL_MUSCLE_MYELOID_CELLS	RUBENSTEIN_SKELETAL_MUSCLE_MYELOID_CELLS		23	-0.252978	-0.858753	0.65642	1	1	411	tags=65%, list=49%, signal=125%
DESCARTES_MAIN_FETAL_CORNEAL_AND_CONJUNCTIVAL_EPITHELIAL_CELLS	DESCARTES_MAIN_FETAL_CORNEAL_AND_CONJUNCTIVAL_EPITHELIAL_CELLS		16	-0.282514	-0.851846	0.675485	1	1	274	tags=50%, list=33%, signal=73%
GAO_ESOPHAGUS_25W_C1_CILIATED_EPITHELIAL_CELLS	GAO_ESOPHAGUS_25W_C1_CILIATED_EPITHELIAL_CELLS		20	-0.259183	-0.84707	0.679012	1	1	119	tags=20%, list=14%, signal=23%
RUBENSTEIN_SKELETAL_MUSCLE_FAP_CELLS	RUBENSTEIN_SKELETAL_MUSCLE_FAP_CELLS		24	-0.238472	-0.817976	0.704762	1	1	108	tags=21%, list=13%, signal=23%
FAN_EMBRYONIC_CTX_BIG_GROUPS_MICROGLIA	FAN_EMBRYONIC_CTX_BIG_GROUPS_MICROGLIA		23	-0.243232	-0.817583	0.707106	1	1	89	tags=17%, list=11%, signal=19%
LAKE_ADULT_KIDNEY_C19_COLLECTING_DUCT_INTERCALATED_CELLS_TYPE_A_MEDULLA	LAKE_ADULT_KIDNEY_C19_COLLECTING_DUCT_INTERCALATED_CELLS_TYPE_A_MEDULLA		21	-0.244711	-0.807957	0.707531	1	1	434	tags=67%, list=52%, signal=136%
HE_LIM_SUN_FETAL_LUNG_C5_CD5_POS_CCL22_NEG_MATURE_B_CELL	HE_LIM_SUN_FETAL_LUNG_C5_CD5_POS_CCL22_NEG_MATURE_B_CELL		15	-0.261639	-0.770819	0.749049	1	1	293	tags=53%, list=35%, signal=81%
CUI_DEVELOPING_HEART_VALVAR_ENDOTHELIAL_CELL	CUI_DEVELOPING_HEART_VALVAR_ENDOTHELIAL_CELL		20	-0.232676	-0.770307	0.746812	1	1	224	tags=45%, list=27%, signal=60%
TRAVAGLINI_LUNG_ALVEOLAR_EPITHELIAL_TYPE_1_CELL	TRAVAGLINI_LUNG_ALVEOLAR_EPITHELIAL_TYPE_1_CELL		38	-0.19742	-0.765762	0.794218	1	1	247	tags=34%, list=30%, signal=46%
FAN_OVARY_CL18_B_LYMPHOCYTE	FAN_OVARY_CL18_B_LYMPHOCYTE		28	-0.215442	-0.764419	0.784722	1	1	659	tags=100%, list=79%, signal=467%
HE_LIM_SUN_FETAL_LUNG_C5_CD5_POS_CCL22_POS_MATURE_B_CELL	HE_LIM_SUN_FETAL_LUNG_C5_CD5_POS_CCL22_POS_MATURE_B_CELL		34	-0.202441	-0.754797	0.816399	1	1	441	tags=74%, list=53%, signal=150%
FAN_OVARY_CL10_PUTATIVE_EARLY_ATRESIA_GRANULOSA_CELL	FAN_OVARY_CL10_PUTATIVE_EARLY_ATRESIA_GRANULOSA_CELL		19	-0.223374	-0.718912	0.824275	1	1	112	tags=16%, list=13%, signal=18%
ZHONG_PFC_MAJOR_TYPES_MICROGLIA	ZHONG_PFC_MAJOR_TYPES_MICROGLIA		26	-0.205945	-0.715551	0.8367	1	1	89	tags=15%, list=11%, signal=17%
HAY_BONE_MARROW_NAIVE_T_CELL	HAY_BONE_MARROW_NAIVE_T_CELL		16	-0.22751	-0.706497	0.844891	1	1	183	tags=38%, list=22%, signal=47%
JONES_OVARY_PERICYTE	JONES_OVARY_PERICYTE		16	-0.230069	-0.702002	0.835088	1	1	191	tags=38%, list=23%, signal=48%
HE_LIM_SUN_FETAL_LUNG_C2_PLATELET_CELL	HE_LIM_SUN_FETAL_LUNG_C2_PLATELET_CELL		20	-0.21034	-0.689145	0.863248	1	1	376	tags=65%, list=45%, signal=116%
HE_LIM_SUN_FETAL_LUNG_C0_LATE_MESOTHELIAL_CELL	HE_LIM_SUN_FETAL_LUNG_C0_LATE_MESOTHELIAL_CELL		62	-0.158184	-0.684673	0.912088	1	1	297	tags=42%, list=36%, signal=60%
TRAVAGLINI_LUNG_PROXIMAL_CILIATED_CELL	TRAVAGLINI_LUNG_PROXIMAL_CILIATED_CELL		97	-0.145915	-0.67958	0.952456	1	1	50	tags=7%, list=6%, signal=7%
BUSSLINGER_DUODENAL_TRANSIT_AMPLIFYING_CELLS	BUSSLINGER_DUODENAL_TRANSIT_AMPLIFYING_CELLS		16	-0.223283	-0.671094	0.846816	1	1	59	tags=13%, list=7%, signal=13%
TRAVAGLINI_LUNG_BASOPHIL_MAST_1_CELL	TRAVAGLINI_LUNG_BASOPHIL_MAST_1_CELL		33	-0.179077	-0.670585	0.871237	1	1	64	tags=12%, list=8%, signal=13%
HAY_BONE_MARROW_ERYTHROBLAST	HAY_BONE_MARROW_ERYTHROBLAST		47	-0.166496	-0.667648	0.911864	1	1	482	tags=74%, list=58%, signal=167%
DESCARTES_FETAL_MUSCLE_MEGAKARYOCYTES	DESCARTES_FETAL_MUSCLE_MEGAKARYOCYTES		15	-0.215143	-0.653113	0.891844	1	1	347	tags=60%, list=42%, signal=101%
FAN_OVARY_CL3_MATURE_CUMULUS_GRANULOSA_CELL_1	FAN_OVARY_CL3_MATURE_CUMULUS_GRANULOSA_CELL_1		20	-0.188189	-0.639896	0.876364	1	1	112	tags=15%, list=13%, signal=17%
HU_FETAL_RETINA_BLOOD	HU_FETAL_RETINA_BLOOD		16	-0.204979	-0.634321	0.876364	1	1	224	tags=38%, list=27%, signal=50%
TRAVAGLINI_LUNG_PLATELET_MEGAKARYOCYTE_CELL	TRAVAGLINI_LUNG_PLATELET_MEGAKARYOCYTE_CELL		43	-0.156931	-0.621396	0.948339	1	1	65	tags=9%, list=8%, signal=10%
TRAVAGLINI_LUNG_PROLIFERATING_BASAL_CELL	TRAVAGLINI_LUNG_PROLIFERATING_BASAL_CELL		40	-0.159442	-0.619238	0.938538	1	1	427	tags=65%, list=51%, signal=127%
AIZARANI_LIVER_C7_EPCAM_POS_BILE_DUCT_CELLS_2	AIZARANI_LIVER_C7_EPCAM_POS_BILE_DUCT_CELLS_2		20	-0.18619	-0.613401	0.910995	1	1	681	tags=100%, list=82%, signal=541%
AIZARANI_LIVER_C30_HEPATOCYTES_4	AIZARANI_LIVER_C30_HEPATOCYTES_4		29	-0.169137	-0.613309	0.941379	1	1	125	tags=21%, list=15%, signal=24%
HE_LIM_SUN_FETAL_LUNG_C5_LARGE_PRE_B_CELL	HE_LIM_SUN_FETAL_LUNG_C5_LARGE_PRE_B_CELL		36	-0.159244	-0.611436	0.934281	1	1	198	tags=25%, list=24%, signal=31%
MURARO_PANCREAS_ACINAR_CELL	MURARO_PANCREAS_ACINAR_CELL		83	-0.119094	-0.545908	0.988333	1	1	16	tags=2%, list=2%, signal=2%
HU_FETAL_RETINA_MICROGLIA	HU_FETAL_RETINA_MICROGLIA		22	-0.163955	-0.544053	0.954955	1	1	89	tags=14%, list=11%, signal=15%
DESCARTES_FETAL_CEREBELLUM_MICROGLIA	DESCARTES_FETAL_CEREBELLUM_MICROGLIA		22	-0.162826	-0.543721	0.947547	1	1	303	tags=50%, list=36%, signal=77%
AIZARANI_LIVER_C13_LSECS_2	AIZARANI_LIVER_C13_LSECS_2		22	-0.161113	-0.543259	0.946333	1	1	272	tags=45%, list=33%, signal=66%
GAUTAM_EYE_IRIS_CILIARY_BODY_MELANOCYTES	GAUTAM_EYE_IRIS_CILIARY_BODY_MELANOCYTES		15	-0.179902	-0.541967	0.968165	1	1	555	tags=93%, list=67%, signal=276%
TRAVAGLINI_LUNG_TREM2_DENDRITIC_CELL	TRAVAGLINI_LUNG_TREM2_DENDRITIC_CELL		53	-0.130467	-0.538073	0.980328	1	1	307	tags=42%, list=37%, signal=62%
LAKE_ADULT_KIDNEY_C18_COLLECTING_DUCT_PRINCIPAL_CELLS_MEDULLA	LAKE_ADULT_KIDNEY_C18_COLLECTING_DUCT_PRINCIPAL_CELLS_MEDULLA		22	-0.151819	-0.511058	0.982699	1	1	268	tags=36%, list=32%, signal=52%
MURARO_PANCREAS_ALPHA_CELL	MURARO_PANCREAS_ALPHA_CELL		40	-0.124682	-0.491209	0.991197	1	1	218	tags=28%, list=26%, signal=35%
DESCARTES_FETAL_LUNG_SQUAMOUS_EPITHELIAL_CELLS	DESCARTES_FETAL_LUNG_SQUAMOUS_EPITHELIAL_CELLS		22	-0.144729	-0.489114	0.985455	1	1	250	tags=36%, list=30%, signal=51%
DESCARTES_FETAL_LIVER_MESOTHELIAL_CELLS	DESCARTES_FETAL_LIVER_MESOTHELIAL_CELLS		28	-0.138644	-0.486744	0.987654	1	1	232	tags=32%, list=28%, signal=43%
TRAVAGLINI_LUNG_PROXIMAL_BASAL_CELL	TRAVAGLINI_LUNG_PROXIMAL_BASAL_CELL		41	-0.120355	-0.478367	0.993019	1	1	301	tags=41%, list=36%, signal=62%
CUI_DEVELOPING_HEART_C4_ENDOTHELIAL_CELL	CUI_DEVELOPING_HEART_C4_ENDOTHELIAL_CELL		16	-0.149656	-0.471002	0.984127	1	1	283	tags=44%, list=34%, signal=65%
FAN_OVARY_CL16_LYMPHATIC_ENDOTHELIAL_CELL	FAN_OVARY_CL16_LYMPHATIC_ENDOTHELIAL_CELL		18	-0.148042	-0.469321	0.984211	1	1	272	tags=39%, list=33%, signal=57%
TRAVAGLINI_LUNG_CAPILLARY_INTERMEDIATE_2_CELL	TRAVAGLINI_LUNG_CAPILLARY_INTERMEDIATE_2_CELL		27	-0.128084	-0.465304	0.977431	1	1	441	tags=63%, list=53%, signal=130%
TRAVAGLINI_LUNG_BASOPHIL_MAST_2_CELL	TRAVAGLINI_LUNG_BASOPHIL_MAST_2_CELL		46	-0.113908	-0.465056	0.996581	1	1	64	tags=9%, list=8%, signal=9%
HE_LIM_SUN_FETAL_LUNG_C4_CYCLING_T_CELL	HE_LIM_SUN_FETAL_LUNG_C4_CYCLING_T_CELL		22	-0.117869	-0.408955	0.998214	1	1	653	tags=95%, list=79%, signal=434%
FAN_OVARY_CL13_MONOCYTE_MACROPHAGE	FAN_OVARY_CL13_MONOCYTE_MACROPHAGE		29	-0.10828	-0.394639	0.998282	0.997252	1	600	tags=90%, list=72%, signal=311%

## Sheet: 429A C8_UP
NAME	GS<br> follow link to MSigDB	GS DETAILS	SIZE	ES	NES	NOM p-val	FDR q-val	FWER p-val	RANK AT MAX	LEADING EDGE
MURARO_PANCREAS_MESENCHYMAL_STROMAL_CELL	MURARO_PANCREAS_MESENCHYMAL_STROMAL_CELL	Details ...	52	0.472866	2.10209	0	0.0514804	0.035	238	tags=63%, list=29%, signal=83%
MANNO_MIDBRAIN_NEUROTYPES_HRGL3	MANNO_MIDBRAIN_NEUROTYPES_HRGL3	Details ...	41	0.475159	2.02538	0	0.0613512	0.082	232	tags=61%, list=28%, signal=80%
HE_LIM_SUN_FETAL_LUNG_C1_SMG_BASAL_CELL	HE_LIM_SUN_FETAL_LUNG_C1_SMG_BASAL_CELL	Details ...	34	0.489484	1.97278	0	0.0726007	0.138	260	tags=65%, list=31%, signal=90%
MANNO_MIDBRAIN_NEUROTYPES_HRGL2C	MANNO_MIDBRAIN_NEUROTYPES_HRGL2C	Details ...	24	0.540708	1.96124	0.00234742	0.0614476	0.153	232	tags=67%, list=28%, signal=90%
HAY_BONE_MARROW_STROMAL	HAY_BONE_MARROW_STROMAL	Details ...	70	0.416658	1.9581	0	0.0508818	0.158	215	tags=54%, list=26%, signal=67%
TRAVAGLINI_LUNG_LYMPHATIC_CELL	TRAVAGLINI_LUNG_LYMPHATIC_CELL	Details ...	20	0.548096	1.93699	0.00223214	0.0494691	0.184	217	tags=70%, list=26%, signal=92%
TRAVAGLINI_LUNG_BRONCHIAL_VESSEL_2_CELL	TRAVAGLINI_LUNG_BRONCHIAL_VESSEL_2_CELL	Details ...	17	0.539225	1.77363	0.00900901	0.171709	0.567	205	tags=53%, list=25%, signal=69%
GAO_LARGE_INTESTINE_ADULT_CJ_IMMUNE_CELLS	GAO_LARGE_INTESTINE_ADULT_CJ_IMMUNE_CELLS	Details ...	46	0.39957	1.74891	0.00966184	0.179293	0.633	214	tags=61%, list=26%, signal=77%
MANNO_MIDBRAIN_NEUROTYPES_HOPC	MANNO_MIDBRAIN_NEUROTYPES_HOPC	Details ...	23	0.466716	1.6996	0.0132159	0.23276	0.771	144	tags=43%, list=17%, signal=51%
BUSSLINGER_GASTRIC_IMMUNE_CELLS	BUSSLINGER_GASTRIC_IMMUNE_CELLS	Details ...	54	0.377583	1.6933	0.00824176	0.220729	0.783	255	tags=54%, list=31%, signal=72%
ZHONG_PFC_C3_MICROGLIA	ZHONG_PFC_C3_MICROGLIA	Details ...	25	0.445175	1.67627	0.0175439	0.224411	0.813	179	tags=48%, list=22%, signal=59%
HE_LIM_SUN_FETAL_LUNG_C0_VASCULAR_SMC_2_CELL	HE_LIM_SUN_FETAL_LUNG_C0_VASCULAR_SMC_2_CELL	Details ...	20	0.478883	1.66563	0.020979	0.220007	0.839	195	tags=60%, list=23%, signal=77%
MANNO_MIDBRAIN_NEUROTYPES_HNBML1	MANNO_MIDBRAIN_NEUROTYPES_HNBML1	Details ...	17	0.504922	1.64559	0.0220588	0.233782	0.878	179	tags=47%, list=22%, signal=59%
JONES_OVARY_MACROPHAGE	JONES_OVARY_MACROPHAGE	Details ...	17	0.49962	1.63358	0.0226244	0.234991	0.899	143	tags=47%, list=17%, signal=56%
HE_LIM_SUN_FETAL_LUNG_C2_PRE_PDC_DC5_CELL	HE_LIM_SUN_FETAL_LUNG_C2_PRE_PDC_DC5_CELL	Details ...	21	0.449052	1.60786	0.0269663	0.26089	0.931	17	tags=14%, list=2%, signal=14%
MANNO_MIDBRAIN_NEUROTYPES_HPERIC	MANNO_MIDBRAIN_NEUROTYPES_HPERIC	Details ...	68	0.336911	1.58914	0.0177215	0.27326	0.952	196	tags=41%, list=24%, signal=49%
MANNO_MIDBRAIN_NEUROTYPES_HRGL2A	MANNO_MIDBRAIN_NEUROTYPES_HRGL2A	Details ...	44	0.368981	1.57386	0.0164319	0.283007	0.967	206	tags=48%, list=25%, signal=60%
FAN_EMBRYONIC_CTX_BRAIN_ENDOTHELIAL_2	FAN_EMBRYONIC_CTX_BRAIN_ENDOTHELIAL_2	Details ...	32	0.397245	1.57232	0.0268456	0.27031	0.968	196	tags=53%, list=24%, signal=67%
ZHONG_PFC_C3_ASTROCYTE	ZHONG_PFC_C3_ASTROCYTE	Details ...	15	0.482356	1.56275	0.0503282	0.271473	0.971	225	tags=53%, list=27%, signal=72%
HU_FETAL_RETINA_FIBROBLAST	HU_FETAL_RETINA_FIBROBLAST	Details ...	31	0.396759	1.54956	0.0273349	0.280983	0.979	229	tags=58%, list=28%, signal=77%
HE_LIM_SUN_FETAL_LUNG_C3_INTERMEDIATE_LYMPHATIC_ENDO_CELL	HE_LIM_SUN_FETAL_LUNG_C3_INTERMEDIATE_LYMPHATIC_ENDO_CELL		40	0.369479	1.53948	0.0242718	0.28332	0.981	224	tags=52%, list=27%, signal=68%
MANNO_MIDBRAIN_NEUROTYPES_HNPROG	MANNO_MIDBRAIN_NEUROTYPES_HNPROG		16	0.45947	1.5292	0.0702948	0.287529	0.988	273	tags=75%, list=33%, signal=110%
LAKE_ADULT_KIDNEY_C10_THIN_ASCENDING_LIMB	LAKE_ADULT_KIDNEY_C10_THIN_ASCENDING_LIMB		20	0.451386	1.51126	0.0406321	0.303378	0.994	92	tags=20%, list=11%, signal=22%
FAN_OVARY_CL9_PUTATIVE_APOPTOTIC_ENDOTHELIAL_CELL	FAN_OVARY_CL9_PUTATIVE_APOPTOTIC_ENDOTHELIAL_CELL		20	0.427498	1.4993	0.0643564	0.311128	0.995	324	tags=75%, list=39%, signal=120%
MANNO_MIDBRAIN_NEUROTYPES_HRGL2B	MANNO_MIDBRAIN_NEUROTYPES_HRGL2B		34	0.367197	1.49925	0.0418502	0.298744	0.995	256	tags=56%, list=31%, signal=77%
MURARO_PANCREAS_ENDOTHELIAL_CELL	MURARO_PANCREAS_ENDOTHELIAL_CELL		35	0.370051	1.49859	0.0441177	0.288103	0.995	215	tags=49%, list=26%, signal=63%
GAO_LARGE_INTESTINE_ADULT_CE_OLFM4HIGH_STEM_CELL	GAO_LARGE_INTESTINE_ADULT_CE_OLFM4HIGH_STEM_CELL		16	0.459031	1.49374	0.0604752	0.285965	0.995	64	tags=38%, list=8%, signal=40%
TRAVAGLINI_LUNG_BRONCHIAL_VESSEL_1_CELL	TRAVAGLINI_LUNG_BRONCHIAL_VESSEL_1_CELL		16	0.457366	1.4882	0.0649351	0.285097	0.997	168	tags=38%, list=20%, signal=46%
MANNO_MIDBRAIN_NEUROTYPES_HRGL1	MANNO_MIDBRAIN_NEUROTYPES_HRGL1		26	0.400022	1.47052	0.063981	0.299525	0.998	204	tags=50%, list=25%, signal=64%
MANNO_MIDBRAIN_NEUROTYPES_HGABA	MANNO_MIDBRAIN_NEUROTYPES_HGABA		42	0.337564	1.46555	0.0359712	0.296879	1	198	tags=36%, list=24%, signal=45%
HE_LIM_SUN_FETAL_LUNG_C0_ACTC_POS_SMC_CELL	HE_LIM_SUN_FETAL_LUNG_C0_ACTC_POS_SMC_CELL		36	0.364965	1.46504	0.0625	0.288415	1	210	tags=42%, list=25%, signal=53%
FAN_OVARY_CL17_PUTATIVE_APOPTOTIC_SMOOTH_MUSCLE_CELL	FAN_OVARY_CL17_PUTATIVE_APOPTOTIC_SMOOTH_MUSCLE_CELL		15	0.451343	1.4353	0.109302	0.330111	1	252	tags=60%, list=30%, signal=85%
MANNO_MIDBRAIN_NEUROTYPES_HNBGABA	MANNO_MIDBRAIN_NEUROTYPES_HNBGABA		31	0.368197	1.43398	0.0825688	0.322119	1	208	tags=45%, list=25%, signal=58%
HE_LIM_SUN_FETAL_LUNG_C3_LYMPHATIC_ENDOTHELIAL_CELL	HE_LIM_SUN_FETAL_LUNG_C3_LYMPHATIC_ENDOTHELIAL_CELL		43	0.331595	1.41377	0.065534	0.349158	1	223	tags=44%, list=27%, signal=57%
DESCARTES_FETAL_PANCREAS_DUCTAL_CELLS	DESCARTES_FETAL_PANCREAS_DUCTAL_CELLS		18	0.41161	1.40402	0.121281	0.357382	1	151	tags=39%, list=18%, signal=46%
DESCARTES_FETAL_CEREBRUM_VASCULAR_ENDOTHELIAL_CELLS	DESCARTES_FETAL_CEREBRUM_VASCULAR_ENDOTHELIAL_CELLS		50	0.307664	1.38203	0.0809399	0.387733	1	159	tags=36%, list=19%, signal=42%
HE_LIM_SUN_FETAL_LUNG_C0_MID_AIRWAY_SMC_2_CELL	HE_LIM_SUN_FETAL_LUNG_C0_MID_AIRWAY_SMC_2_CELL		17	0.415038	1.38093	0.128889	0.379534	1	193	tags=47%, list=23%, signal=60%
MENON_FETAL_KIDNEY_7_LOOPOF_HENLE_CELLS_DISTAL	MENON_FETAL_KIDNEY_7_LOOPOF_HENLE_CELLS_DISTAL		30	0.3535	1.37494	0.09447	0.38169	1	31	tags=10%, list=4%, signal=10%
MANNO_MIDBRAIN_NEUROTYPES_HOMTN	MANNO_MIDBRAIN_NEUROTYPES_HOMTN		19	0.399131	1.37354	0.113537	0.374079	1	158	tags=32%, list=19%, signal=38%
MANNO_MIDBRAIN_NEUROTYPES_HNBML5	MANNO_MIDBRAIN_NEUROTYPES_HNBML5		17	0.400227	1.34941	0.121076	0.410157	1	179	tags=41%, list=22%, signal=51%
HE_LIM_SUN_FETAL_LUNG_C2_DC1_CELL	HE_LIM_SUN_FETAL_LUNG_C2_DC1_CELL		23	0.373855	1.34707	0.119266	0.404663	1	47	tags=17%, list=6%, signal=18%
DESCARTES_FETAL_CEREBELLUM_VASCULAR_ENDOTHELIAL_CELLS	DESCARTES_FETAL_CEREBELLUM_VASCULAR_ENDOTHELIAL_CELLS		58	0.293571	1.34229	0.0866337	0.403688	1	149	tags=33%, list=18%, signal=37%
FAN_OVARY_CL1_GPRC5A_TNFRS12A_HIGH_SELECTABLE_FOLLICLE_STROMAL_CELL	FAN_OVARY_CL1_GPRC5A_TNFRS12A_HIGH_SELECTABLE_FOLLICLE_STROMAL_CELL		15	0.412815	1.33332	0.148936	0.411572	1	145	tags=33%, list=17%, signal=40%
BUSSLINGER_DUODENAL_DIFFERENTIATING_STEM_CELLS	BUSSLINGER_DUODENAL_DIFFERENTIATING_STEM_CELLS		21	0.37406	1.31822	0.129956	0.431441	1	20	tags=14%, list=2%, signal=14%
HE_LIM_SUN_FETAL_LUNG_C3_SCG3_POS_LYMPHATIC_ENDOTHELIAL_CELL	HE_LIM_SUN_FETAL_LUNG_C3_SCG3_POS_LYMPHATIC_ENDOTHELIAL_CELL		31	0.33403	1.29957	0.131222	0.459635	1	223	tags=48%, list=27%, signal=64%
FAN_EMBRYONIC_CTX_BIG_GROUPS_BRAIN_ENDOTHELIAL	FAN_EMBRYONIC_CTX_BIG_GROUPS_BRAIN_ENDOTHELIAL		49	0.285958	1.27114	0.132678	0.512438	1	201	tags=39%, list=24%, signal=48%
HE_LIM_SUN_FETAL_LUNG_C1_PROXIMAL_BASAL_CELL	HE_LIM_SUN_FETAL_LUNG_C1_PROXIMAL_BASAL_CELL		22	0.356502	1.2656	0.165517	0.513381	1	65	tags=23%, list=8%, signal=24%
FAN_OVARY_CL7_ANGEIOGENIC_ENDOTHELIAL_CELL	FAN_OVARY_CL7_ANGEIOGENIC_ENDOTHELIAL_CELL		20	0.359307	1.25626	0.168919	0.524649	1	70	tags=25%, list=8%, signal=27%
MANNO_MIDBRAIN_NEUROTYPES_HDA1	MANNO_MIDBRAIN_NEUROTYPES_HDA1		26	0.331964	1.25099	0.199552	0.525685	1	179	tags=42%, list=22%, signal=52%
LAKE_ADULT_KIDNEY_C12_THICK_ASCENDING_LIMB	LAKE_ADULT_KIDNEY_C12_THICK_ASCENDING_LIMB		30	0.311645	1.25077	0.153132	0.515579	1	3	tags=7%, list=0%, signal=6%
GAO_LARGE_INTESTINE_ADULT_CA_ENTEROENDOCRINE_CELLS	GAO_LARGE_INTESTINE_ADULT_CA_ENTEROENDOCRINE_CELLS		15	0.390522	1.23488	0.226966	0.539832	1	175	tags=60%, list=21%, signal=75%
HAY_BONE_MARROW_DENDRITIC_CELL	HAY_BONE_MARROW_DENDRITIC_CELL		17	0.379124	1.23095	0.179775	0.538201	1	17	tags=12%, list=2%, signal=12%
AIZARANI_LIVER_C20_LSECS_3	AIZARANI_LIVER_C20_LSECS_3		17	0.358835	1.21407	0.207188	0.566028	1	197	tags=41%, list=24%, signal=53%
HE_LIM_SUN_FETAL_LUNG_C0_EARLY_MESOTHELIAL_CELL	HE_LIM_SUN_FETAL_LUNG_C0_EARLY_MESOTHELIAL_CELL		41	0.288753	1.21305	0.1875	0.557942	1	218	tags=37%, list=26%, signal=47%
HE_LIM_SUN_FETAL_LUNG_C1_EARLY_STALK_CELL	HE_LIM_SUN_FETAL_LUNG_C1_EARLY_STALK_CELL		23	0.333923	1.21052	0.218978	0.553976	1	140	tags=35%, list=17%, signal=41%
FAN_OVARY_CL4_T_LYMPHOCYTE_NK_CELL_1	FAN_OVARY_CL4_T_LYMPHOCYTE_NK_CELL_1		20	0.34496	1.20362	0.214133	0.559954	1	6	tags=10%, list=1%, signal=10%
LAKE_ADULT_KIDNEY_C8_DECENDING_THIN_LIMB	LAKE_ADULT_KIDNEY_C8_DECENDING_THIN_LIMB		17	0.357796	1.1955	0.256125	0.569302	1	92	tags=24%, list=11%, signal=26%
MANNO_MIDBRAIN_NEUROTYPES_HDA	MANNO_MIDBRAIN_NEUROTYPES_HDA		21	0.326076	1.16425	0.280374	0.631418	1	180	tags=43%, list=22%, signal=53%
MURARO_PANCREAS_BETA_CELL	MURARO_PANCREAS_BETA_CELL		43	0.278877	1.16153	0.242991	0.627822	1	155	tags=23%, list=19%, signal=27%
HE_LIM_SUN_FETAL_LUNG_C1_PULMONARY_NE_PRECURSOR_CELL	HE_LIM_SUN_FETAL_LUNG_C1_PULMONARY_NE_PRECURSOR_CELL		30	0.300889	1.14176	0.259594	0.66509	1	159	tags=37%, list=19%, signal=44%
BUSSLINGER_DUODENAL_IMMUNE_CELLS	BUSSLINGER_DUODENAL_IMMUNE_CELLS		43	0.271114	1.13948	0.265258	0.660412	1	248	tags=42%, list=30%, signal=57%
DESCARTES_MAIN_FETAL_CILIATED_EPITHELIAL_CELLS	DESCARTES_MAIN_FETAL_CILIATED_EPITHELIAL_CELLS		15	0.342148	1.13847	0.308511	0.652211	1	128	tags=40%, list=15%, signal=46%
AIZARANI_LIVER_C21_STELLATE_CELLS_1	AIZARANI_LIVER_C21_STELLATE_CELLS_1		22	0.31022	1.12394	0.323529	0.678331	1	219	tags=55%, list=26%, signal=72%
TRAVAGLINI_LUNG_OLR1_CLASSICAL_MONOCYTE_CELL	TRAVAGLINI_LUNG_OLR1_CLASSICAL_MONOCYTE_CELL		43	0.262585	1.12319	0.29927	0.669585	1	243	tags=42%, list=29%, signal=56%
CUI_DEVELOPING_HEART_C5_VALVAR_CELL	CUI_DEVELOPING_HEART_C5_VALVAR_CELL		22	0.30822	1.11047	0.316901	0.69087	1	216	tags=50%, list=26%, signal=66%
ZHENG_CORD_BLOOD_C1_PUTATIVE_MEGAKARYOCYTE_PROGENITOR	ZHENG_CORD_BLOOD_C1_PUTATIVE_MEGAKARYOCYTE_PROGENITOR		16	0.338649	1.11022	0.33871	0.680985	1	20	tags=13%, list=2%, signal=13%
MURARO_PANCREAS_DELTA_CELL	MURARO_PANCREAS_DELTA_CELL		16	0.336928	1.10411	0.348008	0.685299	1	158	tags=44%, list=19%, signal=53%
GAO_LARGE_INTESTINE_ADULT_CI_MESENCHYMAL_CELLS	GAO_LARGE_INTESTINE_ADULT_CI_MESENCHYMAL_CELLS		25	0.298254	1.10294	0.361607	0.677805	1	258	tags=56%, list=31%, signal=79%
GAO_LARGE_INTESTINE_24W_C11_PANETH_LIKE_CELL	GAO_LARGE_INTESTINE_24W_C11_PANETH_LIKE_CELL		20	0.30111	1.08703	0.361798	0.706342	1	68	tags=20%, list=8%, signal=21%
HE_LIM_SUN_FETAL_LUNG_C1_PROXIMAL_SECRETORY_PROGENITORS_CELL	HE_LIM_SUN_FETAL_LUNG_C1_PROXIMAL_SECRETORY_PROGENITORS_CELL		22	0.299676	1.08645	0.356077	0.697528	1	161	tags=36%, list=19%, signal=44%
FAN_OVARY_CL6_PUTATIVE_EARLY_ATRETIC_FOLLICLE_THECAL_CELL_2	FAN_OVARY_CL6_PUTATIVE_EARLY_ATRETIC_FOLLICLE_THECAL_CELL_2		27	0.281113	1.07349	0.362385	0.721388	1	145	tags=30%, list=17%, signal=35%
RUBENSTEIN_SKELETAL_MUSCLE_PCV_ENDOTHELIAL_CELLS	RUBENSTEIN_SKELETAL_MUSCLE_PCV_ENDOTHELIAL_CELLS		17	0.325083	1.07146	0.361702	0.715799	1	43	tags=18%, list=5%, signal=18%
GAUTAM_EYE_IRIS_CILIARY_BODY_PUTATIVE_STEM_CELLS	GAUTAM_EYE_IRIS_CILIARY_BODY_PUTATIVE_STEM_CELLS		24	0.292831	1.06345	0.388614	0.725142	1	155	tags=33%, list=19%, signal=40%
FAN_EMBRYONIC_CTX_BRAIN_NAIVE_LIKE_T_CELL	FAN_EMBRYONIC_CTX_BRAIN_NAIVE_LIKE_T_CELL		16	0.32138	1.06311	0.375	0.716052	1	6	tags=13%, list=1%, signal=12%
HE_LIM_SUN_FETAL_LUNG_C1_PROXIMAL_SECRETORY_2_CELL	HE_LIM_SUN_FETAL_LUNG_C1_PROXIMAL_SECRETORY_2_CELL		45	0.246073	1.04881	0.399015	0.740733	1	104	tags=20%, list=13%, signal=22%
TRAVAGLINI_LUNG_CILIATED_CELL	TRAVAGLINI_LUNG_CILIATED_CELL		75	0.21644	1.04734	0.376045	0.7346	1	189	tags=31%, list=23%, signal=36%
TRAVAGLINI_LUNG_MUCOUS_CELL	TRAVAGLINI_LUNG_MUCOUS_CELL		20	0.306656	1.0431	0.393665	0.735797	1	65	tags=20%, list=8%, signal=21%
TRAVAGLINI_LUNG_ARTERY_CELL	TRAVAGLINI_LUNG_ARTERY_CELL		18	0.307304	1.03794	0.416465	0.73874	1	219	tags=44%, list=26%, signal=59%
MANNO_MIDBRAIN_NEUROTYPES_HENDO	MANNO_MIDBRAIN_NEUROTYPES_HENDO		93	0.207937	1.03552	0.378453	0.734799	1	238	tags=35%, list=29%, signal=44%
AIZARANI_LIVER_C39_EPCAM_POS_BILE_DUCT_CELLS_4	AIZARANI_LIVER_C39_EPCAM_POS_BILE_DUCT_CELLS_4		23	0.278469	1.02635	0.406103	0.748663	1	217	tags=39%, list=26%, signal=51%
FAN_EMBRYONIC_CTX_BRAIN_ENDOTHELIAL_1	FAN_EMBRYONIC_CTX_BRAIN_ENDOTHELIAL_1		52	0.234695	1.0238	0.415677	0.745629	1	211	tags=35%, list=25%, signal=43%
HE_LIM_SUN_FETAL_LUNG_C1_PULMONARY_NEUROENDOCRINE_CELL	HE_LIM_SUN_FETAL_LUNG_C1_PULMONARY_NEUROENDOCRINE_CELL		26	0.272732	1.02175	0.410072	0.741419	1	159	tags=35%, list=19%, signal=41%
AIZARANI_LIVER_C32_MVECS_3	AIZARANI_LIVER_C32_MVECS_3		18	0.298204	1.02096	0.433333	0.73434	1	65	tags=17%, list=8%, signal=18%
FAN_OVARY_CL14_MATURE_SMOOTH_MUSCLE_CELL	FAN_OVARY_CL14_MATURE_SMOOTH_MUSCLE_CELL		32	0.254983	1.01688	0.425258	0.735495	1	89	tags=19%, list=11%, signal=20%
TRAVAGLINI_LUNG_MACROPHAGE_CELL	TRAVAGLINI_LUNG_MACROPHAGE_CELL		17	0.309044	1.01579	0.413717	0.729511	1	78	tags=24%, list=9%, signal=25%
ZHONG_PFC_MAJOR_TYPES_ASTROCYTES	ZHONG_PFC_MAJOR_TYPES_ASTROCYTES		42	0.239234	1.01426	0.426858	0.724698	1	200	tags=36%, list=24%, signal=45%
AIZARANI_LIVER_C9_LSECS_1	AIZARANI_LIVER_C9_LSECS_1		21	0.287237	1.01123	0.428889	0.723104	1	197	tags=38%, list=24%, signal=49%
RUBENSTEIN_SKELETAL_MUSCLE_SMOOTH_MUSCLE_CELLS	RUBENSTEIN_SKELETAL_MUSCLE_SMOOTH_MUSCLE_CELLS		42	0.236178	1.00781	0.462103	0.722821	1	207	tags=36%, list=25%, signal=45%
HE_LIM_SUN_FETAL_LUNG_C1_INTERM_NEUROENDOCRINE_CELL	HE_LIM_SUN_FETAL_LUNG_C1_INTERM_NEUROENDOCRINE_CELL		25	0.265203	1.00275	0.462921	0.725731	1	159	tags=32%, list=19%, signal=38%
LAKE_ADULT_KIDNEY_C6_PROXIMAL_TUBULE_EPITHELIAL_CELLS_FIBRINOGEN_POS_S3	LAKE_ADULT_KIDNEY_C6_PROXIMAL_TUBULE_EPITHELIAL_CELLS_FIBRINOGEN_POS_S3		17	0.297907	0.98678	0.485327	0.753475	1	176	tags=35%, list=21%, signal=44%
MANNO_MIDBRAIN_NEUROTYPES_HPROGM	MANNO_MIDBRAIN_NEUROTYPES_HPROGM		17	0.289996	0.98168	0.47907	0.756139	1	229	tags=53%, list=28%, signal=72%
HE_LIM_SUN_FETAL_LUNG_C1_PROXIMAL_SECRETORY_3_CELL	HE_LIM_SUN_FETAL_LUNG_C1_PROXIMAL_SECRETORY_3_CELL		27	0.252549	0.969136	0.493243	0.776292	1	104	tags=19%, list=13%, signal=20%
HE_LIM_SUN_FETAL_LUNG_C7_PROLIFERATING_SCHWANN_CELL	HE_LIM_SUN_FETAL_LUNG_C7_PROLIFERATING_SCHWANN_CELL		59	0.211534	0.964492	0.523196	0.779145	1	229	tags=39%, list=28%, signal=50%
FAN_EMBRYONIC_CTX_BIG_GROUPS_GLIAL	FAN_EMBRYONIC_CTX_BIG_GROUPS_GLIAL		19	0.279454	0.958544	0.520455	0.7841	1	152	tags=32%, list=18%, signal=38%
TRAVAGLINI_LUNG_ALVEOLAR_FIBROBLAST_CELL	TRAVAGLINI_LUNG_ALVEOLAR_FIBROBLAST_CELL		18	0.28174	0.942981	0.570136	0.810542	1	94	tags=28%, list=11%, signal=31%
MANNO_MIDBRAIN_NEUROTYPES_HSERT	MANNO_MIDBRAIN_NEUROTYPES_HSERT		25	0.255069	0.942157	0.534066	0.803998	1	179	tags=32%, list=22%, signal=40%
AIZARANI_LIVER_C10_MVECS_1	AIZARANI_LIVER_C10_MVECS_1		24	0.249169	0.932866	0.550459	0.815504	1	219	tags=42%, list=26%, signal=55%
FAN_OVARY_CL5_HEALTHY_SELECTABLE_FOLLICLE_THECAL_CELL	FAN_OVARY_CL5_HEALTHY_SELECTABLE_FOLLICLE_THECAL_CELL		16	0.284305	0.92169	0.554324	0.831515	1	146	tags=31%, list=18%, signal=37%
TRAVAGLINI_LUNG_ADVENTITIAL_FIBROBLAST_CELL	TRAVAGLINI_LUNG_ADVENTITIAL_FIBROBLAST_CELL		25	0.246399	0.902834	0.597254	0.863664	1	232	tags=44%, list=28%, signal=59%
RUBENSTEIN_SKELETAL_MUSCLE_FBN1_FAP_CELLS	RUBENSTEIN_SKELETAL_MUSCLE_FBN1_FAP_CELLS		32	0.22488	0.901301	0.60241	0.85805	1	145	tags=25%, list=17%, signal=29%
HE_LIM_SUN_FETAL_LUNG_C1_SMG_CELL	HE_LIM_SUN_FETAL_LUNG_C1_SMG_CELL		80	0.183698	0.901273	0.693548	0.849638	1	239	tags=34%, list=29%, signal=43%
DESCARTES_FETAL_SPLEEN_MESOTHELIAL_CELLS	DESCARTES_FETAL_SPLEEN_MESOTHELIAL_CELLS		18	0.260922	0.891775	0.610245	0.862089	1	21	tags=11%, list=3%, signal=11%
HE_LIM_SUN_FETAL_LUNG_C1_GHRL_POS_NE_PRECURSOR_CELL	HE_LIM_SUN_FETAL_LUNG_C1_GHRL_POS_NE_PRECURSOR_CELL		37	0.210784	0.890255	0.629977	0.856929	1	120	tags=22%, list=14%, signal=24%
RUBENSTEIN_SKELETAL_MUSCLE_PERICYTES	RUBENSTEIN_SKELETAL_MUSCLE_PERICYTES		18	0.257005	0.881433	0.62645	0.866701	1	92	tags=22%, list=11%, signal=24%
AIZARANI_LIVER_C29_MVECS_2	AIZARANI_LIVER_C29_MVECS_2		26	0.234667	0.877098	0.63789	0.866999	1	219	tags=38%, list=26%, signal=51%
CUI_DEVELOPING_HEART_VASCULAR_ENDOTHELIAL_CELL	CUI_DEVELOPING_HEART_VASCULAR_ENDOTHELIAL_CELL		17	0.264079	0.853322	0.665158	0.905191	1	219	tags=53%, list=26%, signal=70%
MANNO_MIDBRAIN_NEUROTYPES_HRN	MANNO_MIDBRAIN_NEUROTYPES_HRN		18	0.246883	0.848685	0.650759	0.905936	1	179	tags=33%, list=22%, signal=42%
HAY_BONE_MARROW_NEUTROPHIL	HAY_BONE_MARROW_NEUTROPHIL		35	0.20998	0.845827	0.707143	0.902701	1	176	tags=34%, list=21%, signal=42%
HE_LIM_SUN_FETAL_LUNG_C2_CYCLING_DC_CELL	HE_LIM_SUN_FETAL_LUNG_C2_CYCLING_DC_CELL		31	0.209853	0.825375	0.761682	0.931991	1	122	tags=16%, list=15%, signal=18%
HE_LIM_SUN_FETAL_LUNG_C2_HSC_ELP_CELL	HE_LIM_SUN_FETAL_LUNG_C2_HSC_ELP_CELL		24	0.225284	0.825078	0.701327	0.924086	1	77	tags=17%, list=9%, signal=18%
HE_LIM_SUN_FETAL_LUNG_C3_EARLY_CAP_CELL	HE_LIM_SUN_FETAL_LUNG_C3_EARLY_CAP_CELL		32	0.201798	0.807763	0.730392	0.946831	1	9	tags=6%, list=1%, signal=6%
DESCARTES_FETAL_LUNG_CILIATED_EPITHELIAL_CELLS	DESCARTES_FETAL_LUNG_CILIATED_EPITHELIAL_CELLS		18	0.231096	0.792939	0.72766	0.963992	1	128	tags=28%, list=15%, signal=32%
HE_LIM_SUN_FETAL_LUNG_C2_MEGAKARYOCYTE	HE_LIM_SUN_FETAL_LUNG_C2_MEGAKARYOCYTE		47	0.173237	0.786064	0.814356	0.966593	1	178	tags=23%, list=21%, signal=28%
TRAVAGLINI_LUNG_CLASSICAL_MONOCYTE_CELL	TRAVAGLINI_LUNG_CLASSICAL_MONOCYTE_CELL		18	0.234663	0.760977	0.760532	0.997033	1	248	tags=39%, list=30%, signal=54%
RUBENSTEIN_SKELETAL_MUSCLE_SATELLITE_CELLS	RUBENSTEIN_SKELETAL_MUSCLE_SATELLITE_CELLS		19	0.218634	0.742745	0.8	1	1	170	tags=26%, list=20%, signal=32%
HE_LIM_SUN_FETAL_LUNG_C1_SQUAMOUS_CELL	HE_LIM_SUN_FETAL_LUNG_C1_SQUAMOUS_CELL		32	0.18897	0.725904	0.843829	1	1	184	tags=28%, list=22%, signal=35%
HE_LIM_SUN_FETAL_LUNG_C7_SST_POS_NEURON_CELL	HE_LIM_SUN_FETAL_LUNG_C7_SST_POS_NEURON_CELL		24	0.196277	0.717124	0.844869	1	1	158	tags=25%, list=19%, signal=30%
TRAVAGLINI_LUNG_DIFFERENTIATING_BASAL_CELL	TRAVAGLINI_LUNG_DIFFERENTIATING_BASAL_CELL		17	0.217608	0.717101	0.847575	1	1	104	tags=18%, list=13%, signal=20%
LAKE_ADULT_KIDNEY_C9_THIN_ASCENDING_LIMB	LAKE_ADULT_KIDNEY_C9_THIN_ASCENDING_LIMB		16	0.220859	0.713705	0.804148	1	1	650	tags=100%, list=78%, signal=450%
TRAVAGLINI_LUNG_MESOTHELIAL_CELL	TRAVAGLINI_LUNG_MESOTHELIAL_CELL		48	0.161191	0.708827	0.886139	1	1	31	tags=6%, list=4%, signal=6%
FAN_OVARY_CL11_MURAL_GRANULOSA_CELL	FAN_OVARY_CL11_MURAL_GRANULOSA_CELL		33	0.177052	0.704494	0.847826	1	1	612	tags=94%, list=74%, signal=342%
FAN_OVARY_CL8_MATURE_CUMULUS_GRANULOSA_CELL_2	FAN_OVARY_CL8_MATURE_CUMULUS_GRANULOSA_CELL_2		44	0.159797	0.692956	0.904762	1	1	197	tags=25%, list=24%, signal=31%
DESCARTES_FETAL_PLACENTA_PAEP_MECOM_POSITIVE_CELLS	DESCARTES_FETAL_PLACENTA_PAEP_MECOM_POSITIVE_CELLS		15	0.214836	0.687165	0.856808	1	1	264	tags=53%, list=32%, signal=77%
HE_LIM_SUN_FETAL_LUNG_C0_MID_MESOTHELIAL_CELL	HE_LIM_SUN_FETAL_LUNG_C0_MID_MESOTHELIAL_CELL		64	0.138278	0.642321	0.935733	1	1	202	tags=30%, list=24%, signal=36%
HE_LIM_SUN_FETAL_LUNG_C3_CYCLING_DEFINITIVE_ERYTHROBLAST	HE_LIM_SUN_FETAL_LUNG_C3_CYCLING_DEFINITIVE_ERYTHROBLAST		16	0.191704	0.634566	0.910314	1	1	64	tags=13%, list=8%, signal=13%
FAN_EMBRYONIC_CTX_BIG_GROUPS_CAJAL_RETZIUS	FAN_EMBRYONIC_CTX_BIG_GROUPS_CAJAL_RETZIUS		48	0.140485	0.626772	0.97549	1	1	720	tags=100%, list=87%, signal=705%
GAUTAM_EYE_CHOROID_SCLERA_FIBROBLASTS	GAUTAM_EYE_CHOROID_SCLERA_FIBROBLASTS		15	0.197197	0.625934	0.908665	1	1	246	tags=47%, list=30%, signal=65%
TRAVAGLINI_LUNG_SEROUS_CELL	TRAVAGLINI_LUNG_SEROUS_CELL		17	0.184704	0.617657	0.925408	1	1	56	tags=12%, list=7%, signal=12%
MANNO_MIDBRAIN_NEUROTYPES_HMGL	MANNO_MIDBRAIN_NEUROTYPES_HMGL		37	0.142414	0.604294	0.952703	1	1	266	tags=41%, list=32%, signal=57%
HAY_BONE_MARROW_NK_CELLS	HAY_BONE_MARROW_NK_CELLS		22	0.162736	0.599568	0.945824	1	1	255	tags=36%, list=31%, signal=51%
HE_LIM_SUN_FETAL_LUNG_C7_MID_SCHWANN_CELL	HE_LIM_SUN_FETAL_LUNG_C7_MID_SCHWANN_CELL		24	0.153345	0.567201	0.96	1	1	229	tags=38%, list=28%, signal=50%
BUSSLINGER_ESOPHAGEAL_DENDRITIC_CELLS	BUSSLINGER_ESOPHAGEAL_DENDRITIC_CELLS		17	0.170873	0.565475	0.937799	1	1	71	tags=12%, list=9%, signal=13%
GAUTAM_EYE_IRIS_CILIARY_BODY_CILIARY_BODY_ENDOTHELIAL_CELLS	GAUTAM_EYE_IRIS_CILIARY_BODY_CILIARY_BODY_ENDOTHELIAL_CELLS		15	0.175245	0.558861	0.961187	1	1	687	tags=100%, list=83%, signal=567%
FAN_EMBRYONIC_CTX_OLIG	FAN_EMBRYONIC_CTX_OLIG		60	0.116133	0.540351	0.992736	1	1	155	tags=18%, list=19%, signal=21%
TRAVAGLINI_LUNG_PROLIFERATING_MACROPHAGE_CELL	TRAVAGLINI_LUNG_PROLIFERATING_MACROPHAGE_CELL		59	0.114804	0.526909	0.995192	1	1	92	tags=12%, list=11%, signal=12%
TRAVAGLINI_LUNG_GOBLET_CELL	TRAVAGLINI_LUNG_GOBLET_CELL		24	0.143482	0.515004	0.976744	1	1	174	tags=25%, list=21%, signal=31%
FAN_OVARY_CL15_SMALL_ANTRAL_FOLLICLE_GRANULOSA_CELL	FAN_OVARY_CL15_SMALL_ANTRAL_FOLLICLE_GRANULOSA_CELL		38	0.124176	0.510606	0.982456	1	1	221	tags=29%, list=27%, signal=38%
MENON_FETAL_KIDNEY_8_CONNECTING_TUBULE_CELLS	MENON_FETAL_KIDNEY_8_CONNECTING_TUBULE_CELLS		30	0.132335	0.507015	0.982022	1	1	724	tags=100%, list=87%, signal=749%
HE_LIM_SUN_FETAL_LUNG_C2_HSC_CELL	HE_LIM_SUN_FETAL_LUNG_C2_HSC_CELL		58	0.110521	0.50496	0.997312	1	1	239	tags=28%, list=29%, signal=36%
TRAVAGLINI_LUNG_EREG_DENDRITIC_CELL	TRAVAGLINI_LUNG_EREG_DENDRITIC_CELL		38	0.115104	0.478929	1	1	1	173	tags=18%, list=21%, signal=22%
MURARO_PANCREAS_DUCTAL_CELL	MURARO_PANCREAS_DUCTAL_CELL		125	0.0808725	0.436329	1	1	1	263	tags=30%, list=32%, signal=38%
HU_FETAL_RETINA_RGC	HU_FETAL_RETINA_RGC		30	0.107827	0.420737	0.995444	0.996419	1	575	tags=90%, list=69%, signal=282%
