# Supplementary material for: HNF4α controls growth, identity, and KRAS inhibitor response in invasive mucinous adenocarcinoma of the lung
Source: J Clin Invest. 2026 May 12;136(13):e198282. doi: 10.1172/JCI198282 (PMC13318121; doi:10.1172/JCI198282)
Supplement: Supplemental table 8 [file jci-136-198282-s189.xlsx]

## Sheet: Hallmark
pathway	pval	padj	ES	NES	nMoreExtreme	size	leadingEdge	leadingN	enriched
Interferon Gamma Response	0.000193798	0.00484496	-0.566786	-1.83511	0	195	METTL7B, IDO1, IFI27, SECTM1, BATF2, OASL, MX2, MX1, IRF7, OAS2, MT2A, IFIT1, GCH1, DDX60, WARS1, PSMB10, STAT2, SELP, GBP6, CFB, IFIT3, HLA-G, HLA-B, HLA-A, OAS3, DHX58, GBP4, ADAR, UBE2L6, BST2, TDRD7, LGALS3BP, CMPK2, IFI35, VAMP5, CASP7, MVP, SRI, TRIM25, STAT1, PSME2, IRF1, USP18, TRIM14, SP110, ISG15, PTPN6, IFI30, IFIH1, MTHFD2, PLA2G4A, PARP14, TAPBP, HELZ2, PSMB8, VCAM1, PARP12, B2M	58	negative
G2-M Checkpoint	0.000193237	0.00484496	-0.546598	-1.776	0	199	HMMR, UBE2C, CCNB2, MKI67, KIF4A, CENPF, CCNA2, MEIS2, NEK2, MT2A, RACGAP1, CENPE, BIRC5, PLK1, CENPA, PBK, KIF2C, H2BC12, KIF15, AURKA, CDC20, TPX2, KIF11, KIF22, BUB1, PRC1, NDC80, CDK1, AURKB, TOP2A, MARCKS, ESPL1, BARD1, CCNF, KNL1, JPT1, CKS2, TACC3, CDKN2C, KMT5A, KPNA2, TTK, H2AZ1, KIF20B	44	negative
Interferon Alpha Response	0.00117119	0.0146399	-0.60587	-1.78	5	95	IFI27, BATF2, OASL, MX1, IRF7, OAS1, LAMP3, DDX60, WARS1, STAT2, IFIT3, HLA-C, DHX58, GBP4, ADAR, UBE2L6, BST2, TDRD7, LGALS3BP, MOV10, CMPK2, IFI35, TRIM5, TRIM25, PSME2, IRF1, USP18, TRIM14, GBP2, SP110, ISG15, IFI30, IFIH1, PARP9, PARP14, NCOA7, HELZ2, PSMB8, PARP12, B2M, TRIM21, TRAFD1, UBA7, TAP1, PSMB9, MVB12A, EPSTI1, TRIM26, IFI44, SLC25A28, SAMD9L, TENT5A	52	negative
Xenobiotic Metabolism	0.00194704	0.0194704	-0.505709	-1.61762	9	178	CYP2C18, GSTA3, NQO1, CES1, HSD17B2, ALDH3A1, AKR1C3, AKR1C2, DDC, FBLN1, PC, MT2A, GSTO1, ADH7, CA2, GCH1, GSS, AOX1, MAN1A1, SLC35D1, ADH1C, HNF4A, PTGR1, ITIH4, ABCC3, GSTT2, PSMB10, ACOX1, UGDH, CFB, HPRT1, HGFAC, PGD, PDLIM5, ALDH2	35	negative
Glycolysis	0.00309538	0.0248447	-0.485245	-1.5636	15	189	TFF3, ALDOB, FBP2, LCT, DSC2, HMMR, NT5E, PC, STC2, MPI, ME1, CENPA, KIF20A, ME2, BPNT1, AURKA, B3GNT3, GALE, GOT1, ANGPTL4, CDK1, GLRX, PGM2, PMM2, EGLN3, GAL3ST1, GPC3, ELF3, ANG, SPAG4, LDHA, ADORA2B, SDHC, ALDOA, CAPN5, QSOX1, VLDLR, SOX9, G6PD, SOD1, GFUS, CTH	42	negative
Oxidative Phosphorylation	0.00347826	0.0248447	-0.4675	-1.519	17	199	MGST3, ACAA1, UQCR10, COX5A, PHYH, SLC25A5, CYC1, ATP5F1E, MAOB, LDHA, SDHC, CASP7, MFN2, DLST, SDHD, DLAT, ATP5ME, RHOT2, COX6B1, COX7C, NDUFA2, NDUFS7, HADHB, VDAC1, ATP5F1B, UQCRC1, COX8A, NDUFV1, HTRA2, ATP5MC3, COX7A2, ATP5F1D, NDUFB4, MDH1, NDUFC1, ACO2, COX6A1, ATP6V0C, UQCR11, ATP6V0B, PRDX3, COX17, UQCRFS1, NDUFS3, COX6C, PDHA1, RETSAT, SUCLG1, NDUFA9, NDUFA3, GPI, ATP6V1G1, UQCRQ, ETFB,…	108	negative
Bile Acid Metabolism	0.00720966	0.0450604	-0.5371	-1.59265	36	100	SULT1B1, NR1I2, EPHX2, DIO1, APOA1, ALDH1A1, SOAT2, BCAR3, DHCR24, PHYH, SLC22A18, OPTN, MLYCD, SOD1, TTR, SULT2B1, TFCP2L1, ACSL5, AMACR, PIPOX, FADS2, CYP27A1, ABCD3, NUDT12	24	negative
E2f Targets	0.00909443	0.0505246	-0.442019	-1.43713	46	200	HMMR, CDCA3, CCNB2, MKI67, KIF4A, RACGAP1, CENPE, BIRC5, MELK, PLK1, BUB1B, KIF2C, AURKA, SPAG5, CDC20, DIAPH3, KIF22, KIF18B, CDK1, AURKB, TOP2A, SPC24, NCAPD2, SPC25, ESPL1, BARD1, JPT1, DLGAP5, CIT, CKS2, CDCA8, TK1, TACC3, CDKN2C, AK2, KPNA2	36	negative
Kras Signaling Down	0.000815827	0.0135971	0.54266	1.70731	3	141	WNT16, MACROH2A2, KCNN1, GP2, CLDN8, FGFR3, ZC2HC1C, TCF7L1, TENT5C, TGFB2, P2RX6, AKR1B10, YPEL1, COPZ2, LFNG, KRT4, ZBTB16, COQ8A, SLC25A23, CLSTN3, ATP4A, NR4A2, TGM1, CELSR2	24	positive

## Sheet: KEGG
pathway	pval	padj	ES	NES	nMoreExtreme	size	leadingEdge	leadingN	enriched
Metabolism of Xenobiotics by Cytochrome P450	0.000193836	0.00380368	-0.897722	-2.48619	0	62	CYP3A7, CYP3A5, CYP3A43, CYP3A4, CYP2C9, CYP2C8, CYP2C19, CYP2C18, GSTA5, GSTA3, GSTA2, GSTA1, ALDH3A1, GSTM5, GSTM1, AKR1C4, AKR1C3, AKR1C2, AKR1C1, UGT2B7, UGT2B4, UGT2B28, UGT2B17, UGT2B15, UGT2B11, UGT2B10, GSTO1, ADH7, MGST3, MGST2, ADH1C, ADH1B, ADH1A, GSTP1, GSTT2, UGT1A6, GSTM3	37	negative
Drug Metabolism Cytochrome P450	0.000193536	0.00380368	-0.878593	-2.44628	0	64	CYP3A7, CYP3A5, CYP3A43, CYP3A4, CYP2C9, CYP2C8, CYP2C19, CYP2C18, GSTA5, GSTA3, GSTA2, GSTA1, ALDH3A1, GSTM5, GSTM1, UGT2B7, UGT2B4, UGT2B28, UGT2B17, UGT2B15, UGT2B11, UGT2B10, GSTO1, ADH7, AOX1, MGST3, MGST2, ADH1C, ADH1B, ADH1A, GSTP1, GSTT2, UGT1A6, GSTM3	34	negative
Steroid Hormone Biosynthesis	0.000192827	0.00380368	-0.898144	-2.31377	0	40	CYP3A7, CYP3A5, CYP3A43, CYP3A4, HSD17B2, AKR1C4, AKR1C3, AKR1C2, AKR1C1, UGT2B7, UGT2B4, UGT2B28, UGT2B17, UGT2B15, UGT2B11, UGT2B10	16	negative
Drug Metabolism Other Enzymes	0.000191755	0.00380368	-0.852438	-2.28147	0	49	CYP3A7, CYP3A5, CYP3A43, CYP3A4, CES2, CES1, UGT2B7, UGT2B4, UGT2B28, UGT2B17, UGT2B15, UGT2B11, UGT2B10	13	negative
Glutathione Metabolism	0.000192271	0.00380368	-0.789267	-2.08547	0	46	GSTA5, GSTA3, GSTA2, GSTA1, GSTM5, GSTM1, GGT6, GPX2, GSTO1, GSS, MGST3, MGST2, GSTP1, GSTT2, GSTM3, PGD	16	negative
Linoleic Acid Metabolism	0.000196696	0.00380368	-0.877529	-2.04397	0	24	CYP3A7, CYP3A5, CYP3A43, CYP3A4, CYP2C9, CYP2C8, CYP2C19, CYP2C18, PLA2G12B, ALOX15, PLA2G10	11	negative
Olfactory Transduction	0.00019459	0.00380368	-0.813052	-2.01821	0	33	CLCA1, CLCA4, CLCA2, CAMK2D, CAMK2B, CALM3	6	negative
Retinol Metabolism	0.000193274	0.00380368	-0.732678	-1.9918	0	55	CYP3A7, CYP3A5, CYP3A43, CYP3A4, CYP2C9, CYP2C8, CYP2C19, CYP2C18, ALDH1A1, UGT2B7, UGT2B4, UGT2B28, UGT2B17, UGT2B15, UGT2B11, UGT2B10, ADH7, ADH1C, ADH1B, ADH1A	20	negative
Starch and Sucrose Metabolism	0.000192271	0.00380368	-0.724195	-1.91353	0	46	SI, ENPP3, MGAM, UGT2B7, UGT2B4, UGT2B28, UGT2B17, UGT2B15, UGT2B11, UGT2B10, UGDH, UGT1A6, PGM2	13	negative
Ascorbate and Aldarate Metabolism	0.000393933	0.00666106	-0.827073	-1.90943	1	23	UGT2B7, UGT2B4, UGT2B28, UGT2B17, UGT2B15, UGT2B11, UGT2B10, ALDH3A2, UGDH, UGT1A6, ALDH2	11	negative
Glycolysis Gluconeogenesis	0.000580833	0.0090029	-0.693307	-1.86889	2	52	PKLR, ALDOB, FBP2, ALDH3A1, GALM, ADH7, ADH1C, ADH1B, ADH1A, ACSS1, ALDH3A2, PGM2, ACSS2, ALDH2, LDHA, ALDOA, DLAT	17	negative
Maturity Onset Diabetes of the Young	0.000798882	0.0114302	-0.875978	-1.83522	3	13	PDX1, PKLR, HNF1A, HNF4A, FOXA3	5	negative
Systemic Lupus Erythematosus	0.00154261	0.0204947	-0.552763	-1.6604	7	107	H3C8, H3C7, H3C6, H3C4, H3C3, H3C2, H3C15, H3C14, H3C13, H3C12, H3C11, H3C10, H3C1, C6, C5, H2BC12, C2, TNF, H2AJ, H4C9, H4C8, H4C6, H4C5, H4C4, H4C3, H4C2, H4C15, H4C14, H4C13, H4C12, H4C11, H4C1	32	negative
Pentose and Glucuronate Interconversions	0.00195848	0.0242852	-0.750701	-1.79167	9	27	UGT2B7, UGT2B4, UGT2B28, UGT2B17, UGT2B15, UGT2B11, UGT2B10, UGDH, UGT1A6	9	negative
Type II Diabetes Mellitus	0.00231258	0.0253024	-0.683093	-1.78266	11	43	PDX1, PKLR, ABCC8, KCNJ11, CACNA1E, CACNA1C, IRS1, PIK3R5, PRKCD, TNF, MAPK3, HK1, PIK3CG, CACNA1B	14	negative
Tryptophan Metabolism	0.00272427	0.0281507	-0.704693	-1.75847	13	34	IDO1, DDC, IL4I1, AOX1, WARS1, EHHADH, ALDH3A2, ALDH2, MAOB	9	negative
Glycerophospholipid Metabolism	0.0107275	0.0997659	-0.556335	-1.57001	54	71	PLA2G12B, PLA2G10, CHAT, CHPT1, ACHE, DGKI, PLPP3, MBOAT1, PCYT2, PCYT1A, PLPP2, LPCAT1, GPD1L, DGKZ, LPCAT4, CDS1, PLA2G4A, PLPP1, PTDSS1, DGKH, ETNK1, AGPAT2, GPD1, PLD1, DGKA, LYPLA2, CHKB, DGKQ, DGKD, PLA2G6, GNPAT, PLA2G12A	32	negative
Ribosome	0.000204499	0.00380368	0.607816	1.77821	0	83	RPS17, RPL35A, RPS25, RPL31, RPL38, RPL21, RPS21, RPS11, RPS15, RPS20, RPL36A, RPL36AL, RPL22, RPL35, RPL23A, RPS28, RPL3, RPS24, RPL26, RPL14, RPS6, RPL37, RPL23, RPL17, RPL27, RPS7, RPS26, RPS19, RPL24, RPLP0, RPS3A, RPL6, RPL32, RPL5, RPL12, RPS15A, RPS23, RPL13A, RPS27, RPL10, RPL37A, RPL7, RPL22L1, RPL39, RPS3, RPL10A, RPS5, RPL28, RPS4X, RPS4Y1, RPS13, RPL18, RPL30, RPS9, RPL7A, RPL19, RPL4…	58	positive
Wnt Signaling Pathway	0.00230126	0.0253024	0.526577	1.63065	10	126	WNT16, MMP7, WNT7A, WNT4, FZD2, FRAT2, TCF7L1, PLCB4, FRAT1, WNT7B, NFATC4, WNT9A, FZD3, WNT10A, MYC, SIAH1, FZD8, PLCB1, FZD1, PRKACB	20	positive
Basal Cell Carcinoma	0.00623441	0.0610316	0.646811	1.6829	29	42	WNT16, WNT7A, WNT4, FZD2, TCF7L1, SMO, WNT7B, STK36, WNT9A, FZD3, WNT10A, FZD8, FZD1, PTCH1	14	positive

## Sheet: REACTOME
pathway	pval	padj	ES	NES	nMoreExtreme	size	leadingEdge	leadingN	enriched
Pkmts Methylate Histone Lysines	0.000192864	0.00762023	-0.78032	-2.20434	0	70	H3C8, H3C7, H3C6, H3C4, H3C3, H3C2, H3C15, H3C14, H3C13, H3C12, H3C11, H3C10, H3C1, SETD6, MECOM, KMT5C, H4C9, H4C8, H4C6, H4C5, H4C4, H4C3, H4C2, H4C15, H4C14, H4C13, H4C12, H4C11, H4C1, KMT5A	30	negative
Hdms Demethylate Histones	0.000194515	0.00762023	-0.814127	-2.15637	0	49	H3C8, H3C7, H3C6, H3C4, H3C3, H3C2, H3C15, H3C14, H3C13, H3C12, H3C11, H3C10, H3C1, H4C9, H4C8, H4C6, H4C5, H4C4, H4C3, H4C2, H4C15, H4C14, H4C13, H4C12, H4C11, H4C1	26	negative
Phase II Conjugation of Compounds	0.000193723	0.00762023	-0.733576	-2.14546	0	90	SULT1B1, GSTA5, GSTA3, GSTA2, GSTA1, GSTM5, GSTM1, UGT2B7, UGT2B4, UGT2B28, UGT2B17, UGT2B15, UGT2B11, UGT2B10, GGT6, SLC26A2, GSTO1, GSS, HPGDS, MGST3, SLC35D1, BPNT1, MGST2, GSTP1, GSTT2B, GSTT2, UGDH, UGT1A6, GSTM3, SULT1C2, NAT2, NAT1	32	negative
Biological Oxidations	0.000187547	0.00762023	-0.664433	-2.14	0	186	CYP3A7, CYP3A5, CYP3A43, CYP3A4, SULT1B1, CES2, CYP2C9, CYP2C8, CYP2C19, CYP2C18, GSTA5, GSTA3, GSTA2, GSTA1, CES1, ALDH3A1, GSTM5, GSTM1, ALDH1A1, UGT2B7, UGT2B4, UGT2B28, UGT2B17, UGT2B15, UGT2B11, UGT2B10, GGT6, SLC26A2, GSTO1, ADH7, GSS, HPGDS, MGST3, SLC35D1, BPNT1, MGST2, ADH1C, ADH1B, ADH1A, ACSS1, GSTP1, GSTT2B, GSTT2, UGDH, UGT1A6, GSTM3, SULT1C2, ACSS2, NAT2, NAT1, ALDH2	51	negative
Condensation of Prophase Chromosomes	0.00019305	0.00762023	-0.761214	-2.12771	0	66	H3C8, H3C7, H3C6, H3C4, H3C3, H3C2, H3C15, H3C14, H3C13, H3C12, H3C11, H3C10, H3C1, CCNB1, PLK1, H2BC12, CDK1, H2AJ, H4C9, H4C8, H4C6, H4C5, H4C4, H4C3, H4C2, H4C15, H4C14, H4C13, H4C12, H4C11, H4C1, KMT5A, H2AZ1	33	negative
Runx1 Regulates Genes Involved in Megakaryocyte Differentiation and Platelet Function	0.000194062	0.00762023	-0.715893	-2.08936	0	89	ZFPM1, H3C8, H3C7, H3C6, H3C4, H3C3, H3C2, H3C15, H3C14, H3C13, H3C12, H3C11, H3C10, H3C1, H2BC12, MYL9, MOV10, H2AJ, PF4, H4C9, H4C8, H4C6, H4C5, H4C4, H4C3, H4C2, H4C15, H4C14, H4C13, H4C12, H4C11, H4C1	32	negative
Glutathione Conjugation	0.000196155	0.00762023	-0.835616	-2.08634	0	34	GSTA5, GSTA3, GSTA2, GSTA1, GSTM5, GSTM1, GGT6, GSTO1, GSS, HPGDS, MGST3, MGST2, GSTP1, GSTT2B, GSTT2, GSTM3	16	negative
Interleukin 7 Signaling	0.000195886	0.00762023	-0.825998	-2.04908	0	33	H3C8, H3C7, H3C6, H3C4, H3C3, H3C2, H3C15, H3C14, H3C13, H3C12, H3C11, H3C10, H3C1, IRS1	14	negative
DNA Methylation	0.000193836	0.00762023	-0.749777	-2.04718	0	58	H3C8, H3C7, H3C6, H3C4, H3C3, H3C2, H3C15, H3C14, H3C13, H3C12, H3C11, H3C10, H3C1, H2BC12, H2AJ, H4C9, H4C8, H4C6, H4C5, H4C4, H4C3, H4C2, H4C15, H4C14, H4C13, H4C12, H4C11, H4C1, H2AZ1	29	negative
Sirt1 Negatively Regulates Rrna Expression	0.000193237	0.00762023	-0.739912	-2.03676	0	61	H3C8, H3C7, H3C6, H3C4, H3C3, H3C2, H3C15, H3C14, H3C13, H3C12, H3C11, H3C10, H3C1, H2BC12, H2AJ, H4C9, H4C8, H4C6, H4C5, H4C4, H4C3, H4C2, H4C15, H4C14, H4C13, H4C12, H4C11, H4C1, H2AZ1	29	negative
Prc2 Methylates Histones and DNA	0.00019305	0.00762023	-0.722776	-2.02027	0	66	H3C8, H3C7, H3C6, H3C4, H3C3, H3C2, H3C15, H3C14, H3C13, H3C12, H3C11, H3C10, H3C1, H2BC12, H2AJ, H4C9, H4C8, H4C6, H4C5, H4C4, H4C3, H4C2, H4C15, H4C14, H4C13, H4C12, H4C11, H4C1, H2AZ1	29	negative
Xenobiotics	0.000195695	0.00762023	-0.896924	-2.01508	0	19	CYP3A7, CYP3A5, CYP3A43, CYP3A4, CYP2C9, CYP2C8, CYP2C19, CYP2C18	8	negative
Ercc6 Csb and Ehmt2 G9a Positively Regulate Rrna Expression	0.000192753	0.00762023	-0.709293	-1.99868	0	69	H3C8, H3C7, H3C6, H3C4, H3C3, H3C2, H3C15, H3C14, H3C13, H3C12, H3C11, H3C10, H3C1, H2BC12, H2AJ, H4C9, H4C8, H4C6, H4C5, H4C4, H4C3, H4C2, H4C15, H4C14, H4C13, H4C12, H4C11, H4C1, H2AZ1	29	negative
Biosynthesis of Specialized Proresolving Mediators Spms	0.000196117	0.00762023	-0.910599	-1.98131	0	16	CYP3A4, CYP2C9, CYP2C8, EPHX2, HPGD, ALOX15, ALOX5, PTGR1, ALOX12, LTC4S	10	negative
RNA Polymerase I Promoter Escape	0.000193648	0.00762023	-0.682534	-1.97813	0	84	H3C8, H3C7, H3C6, H3C4, H3C3, H3C2, H3C15, H3C14, H3C13, H3C12, H3C11, H3C10, H3C1, H2BC12, H2AJ, H4C9, H4C8, H4C6, H4C5, H4C4, H4C3, H4C2, H4C15, H4C14, H4C13, H4C12, H4C11, H4C1, POLR2H, H2AZ1, H2AC14, POLR1H	32	negative
B Wich Complex Positively Regulates Rrna Expression	0.000193648	0.00762023	-0.682212	-1.9772	0	84	H3C8, H3C7, H3C6, H3C4, H3C3, H3C2, H3C15, H3C14, H3C13, H3C12, H3C11, H3C10, H3C1, H2BC12, KAT2A, H2AJ, H4C9, H4C8, H4C6, H4C5, H4C4, H4C3, H4C2, H4C15, H4C14, H4C13, H4C12, H4C11, H4C1, POLR2H, H2AZ1, H2AC14, POLR1H	33	negative
Meiotic Recombination	0.000191975	0.00762023	-0.688769	-1.97672	0	78	H3C8, H3C7, H3C6, H3C4, H3C3, H3C2, H3C15, H3C14, H3C13, H3C12, H3C11, H3C10, H3C1, H2BC12, H2AJ, H4C9, H4C8, H4C6, H4C5, H4C4, H4C3, H4C2, H4C15, H4C14, H4C13, H4C12, H4C11, H4C1, H2AZ1, RAD51, H2AC14	31	negative
Rmts Methylate Histone Arginines	0.000192234	0.00762023	-0.689764	-1.96347	0	74	H3C8, H3C7, H3C6, H3C4, H3C3, H3C2, H3C15, H3C14, H3C13, H3C12, H3C11, H3C10, H3C1, H2AJ, H4C9, H4C8, H4C6, H4C5, H4C4, H4C3, H4C2, H4C15, H4C14, H4C13, H4C12, H4C11, H4C1, H2AZ1, H2AC1, H2AC14	30	negative
Response to Metal Ions	0.00019861	0.00762023	-0.959355	-1.9497	0	11	MT2A, MT1X, MT1M, MT1H, MT1G, MT1F, MT1E, MT1B, MT1A	9	negative
Transcriptional Regulation of Granulopoiesis	0.000193274	0.00762023	-0.674316	-1.94804	0	82	H3C8, H3C7, H3C6, H3C4, H3C3, H3C2, H3C15, H3C14, H3C13, H3C12, H3C11, H3C10, H3C1, H2BC12, H2AJ, MYB, H4C9, H4C8, H4C6, H4C5, H4C4, H4C3, H4C2, H4C15, H4C14, H4C13, H4C12, H4C11, H4C1	29	negative
Hdacs Deacetylate Histones	0.000194062	0.00762023	-0.665332	-1.93518	0	87	H3C8, H3C7, H3C6, H3C4, H3C3, H3C2, H3C15, H3C14, H3C13, H3C12, H3C11, H3C10, H3C1, H2BC12, H4C9, H4C8, H4C6, H4C5, H4C4, H4C3, H4C2, H4C15, H4C14, H4C13, H4C12, H4C11, H4C1, H2AC1, BRMS1, H2AC14	30	negative
Metallothioneins Bind Metals	0.000198531	0.00762023	-0.977597	-1.92103	0	9	MT2A, MT1X, MT1M, MT1H, MT1G, MT1F, MT1E, MT1B, MT1A	9	negative
Mitotic Prophase	0.000192049	0.00762023	-0.614703	-1.8965	0	134	H3C8, H3C7, H3C6, H3C4, H3C3, H3C2, H3C15, H3C14, H3C13, H3C12, H3C11, H3C10, H3C1, CCNB2, CCNB1, PLK1, H2BC12, CDK1, H2AJ, MAPK3, RAB1B, H4C9, H4C8, H4C6, H4C5, H4C4, H4C3, H4C2, H4C15, H4C14, H4C13, H4C12, H4C11, H4C1, LEMD2, KMT5A	36	negative
RNA Polymerase I Transcription	0.000193461	0.00762023	-0.635025	-1.8945	0	104	H3C8, H3C7, H3C6, H3C4, H3C3, H3C2, H3C15, H3C14, H3C13, H3C12, H3C11, H3C10, H3C1, H2BC12, KAT2A, H2AJ, MAPK3, H4C9, H4C8, H4C6, H4C5, H4C4, H4C3, H4C2, H4C15, H4C14, H4C13, H4C12, H4C11, H4C1, POLR2H, H2AZ1, H2AC14, POLR1H	34	negative
Pre Notch Expression and Processing	0.000192049	0.00762023	-0.635125	-1.89335	0	102	NOTCH4, H3C8, H3C7, H3C6, H3C4, H3C3, H3C2, H3C15, H3C14, H3C13, H3C12, H3C11, H3C10, H3C1, ATP2A3, H2BC12, ELF3, MOV10, KAT2A, H2AJ, H4C9, H4C8, H4C6, H4C5, H4C4, H4C3, H4C2, H4C15, H4C14, H4C13, H4C12, H4C11, H4C1	33	negative
Senescence Associated Secretory Phenotype Sasp	0.000191902	0.00762023	-0.633746	-1.89125	0	103	H3C8, H3C7, H3C6, H3C4, H3C3, H3C2, H3C15, H3C14, H3C13, H3C12, H3C11, H3C10, H3C1, UBE2C, CCNA2, H2BC12, H2AJ, MAPK3, H4C9, H4C8, H4C6, H4C5, H4C4, H4C3, H4C2, H4C15, H4C14, H4C13, H4C12, H4C11, H4C1, CDKN2C, H2AZ1, UBC, H2AC14	35	negative
Positive Epigenetic Regulation of Rrna Expression	0.000193461	0.00762023	-0.637611	-1.88813	0	99	H3C8, H3C7, H3C6, H3C4, H3C3, H3C2, H3C15, H3C14, H3C13, H3C12, H3C11, H3C10, H3C1, H2BC12, KAT2A, H2AJ, H4C9, H4C8, H4C6, H4C5, H4C4, H4C3, H4C2, H4C15, H4C14, H4C13, H4C12, H4C11, H4C1, POLR2H, H2AZ1, H2AC14, POLR1H	33	negative
Transcriptional Regulation by Small RNAs	0.000193461	0.00762023	-0.637201	-1.88692	0	99	H3C8, H3C7, H3C6, H3C4, H3C3, H3C2, H3C15, H3C14, H3C13, H3C12, H3C11, H3C10, H3C1, H2BC12, H2AJ, H4C9, H4C8, H4C6, H4C5, H4C4, H4C3, H4C2, H4C15, H4C14, H4C13, H4C12, H4C11, H4C1, POLR2H, H2AZ1	30	negative
Interferon Alpha Beta Signaling	0.000192938	0.00762023	-0.670484	-1.88547	0	68	IFI27, OASL, MX2, MX1, IRF7, OAS2, IFIT1, OAS1, RNASEL, STAT2, IFIT3, HLA-H, HLA-G, HLA-F, HLA-E, HLA-C, HLA-B, HLA-A, OAS3, ADAR, BST2, IFI35, STAT1, IRF1, USP18, GBP2, ISG15, PTPN6	28	negative
Negative Epigenetic Regulation of Rrna Expression	0.000192049	0.00762023	-0.630863	-1.88064	0	102	H3C8, H3C7, H3C6, H3C4, H3C3, H3C2, H3C15, H3C14, H3C13, H3C12, H3C11, H3C10, H3C1, H2BC12, H2AJ, H4C9, H4C8, H4C6, H4C5, H4C4, H4C3, H4C2, H4C15, H4C14, H4C13, H4C12, H4C11, H4C1, POLR2H, H2AZ1, H2AC14, POLR1H	32	negative
Cyp2e1 Reactions	0.000197668	0.00762023	-0.937555	-1.87752	0	10	CYP2C9, CYP2C8, CYP2C19	3	negative
Runx1 Regulates Transcription of Genes Involved in Differentiation of Hscs	0.000192419	0.00762023	-0.610753	-1.86059	0	121	H3C8, H3C7, H3C6, H3C4, H3C3, H3C2, H3C15, H3C14, H3C13, H3C12, H3C11, H3C10, H3C1, H2BC12, PSMB10, PSME2, H2AJ, MYB, H4C9, H4C8, H4C6, H4C5, H4C4, H4C3, H4C2, H4C15, H4C14, H4C13, H4C12, H4C11, H4C1, H2AZ1, UBC, H2AC14, PSMB8	35	negative
Activation of Anterior Hox Genes in Hindbrain Development During Early Embryogenesis	0.000194439	0.00762023	-0.619254	-1.85308	0	107	H3C8, H3C7, H3C6, H3C4, H3C3, H3C2, H3C15, H3C14, H3C13, H3C12, H3C11, H3C10, H3C1, H2BC12, H2AJ, H4C9, H4C8, H4C6, H4C5, H4C4, H4C3, H4C2, H4C15, H4C14, H4C13, H4C12, H4C11, H4C1, POLR2H, H2AZ1	30	negative
Estrogen Dependent Gene Expression	0.000191314	0.00762023	-0.595655	-1.84728	0	139	TFF3, TFF1, H3C8, H3C7, H3C6, H3C4, H3C3, H3C2, H3C15, H3C14, H3C13, H3C12, H3C11, H3C10, H3C1, H2BC12, MOV10, H2AJ, MYB, H4C9, H4C8, H4C6, H4C5, H4C4, H4C3, H4C2, H4C15, H4C14, H4C13, H4C12, H4C11, H4C1, KPNA2, POLR2H, H2AZ1	35	negative
Reproduction	0.00019279	0.00762023	-0.595655	-1.8039	0	116	KCNU1, H3C8, H3C7, H3C6, H3C4, H3C3, H3C2, H3C15, H3C14, H3C13, H3C12, H3C11, H3C10, H3C1, H2BC12, H2AJ, CATSPER4, H4C9, H4C8, H4C6, H4C5, H4C4, H4C3, H4C2, H4C15, H4C14, H4C13, H4C12, H4C11, H4C1	30	negative
Oxidative Stress Induced Senescence	0.00019279	0.00762023	-0.591879	-1.79247	0	116	H3C8, H3C7, H3C6, H3C4, H3C3, H3C2, H3C15, H3C14, H3C13, H3C12, H3C11, H3C10, H3C1, TNIK, H2BC12, MINK1, MOV10, H2AJ, MAPK3, H4C9, H4C8, H4C6, H4C5, H4C4, H4C3, H4C2, H4C15, H4C14, H4C13, H4C12, H4C11, H4C1, CDKN2C	33	negative
M Phase	0.000187196	0.00762023	-0.454181	-1.57806	0	396	H3C8, H3C7, H3C6, H3C4, H3C3, H3C2, H3C15, H3C14, H3C13, H3C12, H3C11, H3C10, H3C1, UBE2C, CCNB2, CCNB1, CENPF, NEK2, CENPE, BIRC5, PLK1, CENPA, KIF20A, BUB1B, KIF2C, H2BC12, SGO1, ERCC6L, CDC20, SPDL1, BUB1, PSMB10, NDC80, CDK1, AURKB, SPC24, NCAPG, NCAPD2, PPP2R5B, NUF2, CENPP, SPC25, ESPL1, KNL1, NCAPH, CDCA8, PSME2, RANGAP1, H2AJ, MAPK3, RAB1B, KNTC1, H4C9, H4C8, H4C6, H4C5, H4C4, H4C3, H4C2,…	75	negative
Cell Cycle Mitotic	0.000184162	0.00762023	-0.415936	-1.48415	0	539	HMMR, H3C8, H3C7, H3C6, H3C4, H3C3, H3C2, H3C15, H3C14, H3C13, H3C12, H3C11, H3C10, H3C1, UBE2C, CCNB2, CCNB1, ESCO2, CENPF, CCNA2, NEK2, CENPE, BIRC5, PLK1, CENPA, KIF20A, BUB1B, KIF2C, H2BC12, AURKA, SGO1, MCM10, ERCC6L, CDC20, SPDL1, TPX2, BUB1, PSMB10, NDC80, CDK1, AURKB, TOP2A, SPC24, NCAPG, NCAPD2, PPP2R5B, NUF2, CENPP, SPC25, ESPL1, OPTN, KNL1, NCAPH, PHLDA1, CDCA8, PSME2, RANGAP1, H2AJ, T…	113	negative
Metabolism of Lipids	0.00018205	0.00762023	-0.405945	-1.47011	0	650	CYP3A4, CYP2C9, CYP2C8, CYP2C19, ENPP7, PLA2G4C, BCHE, FABP2, EPHX2, HSD17B2, ACSM3, AGT, HPGD, APOA1, ALOX15, AKR1C4, AKR1C3, AKR1C2, AKR1C1, PLA2G10, SPTSSB, FA2H, BDH1, FHL2, MTMR7, CHAT, GPX2, SCD, CHPT1, ME1, DEGS2, SMPD3, ACHE, PPARGC1B, HPGDS, LRP2, ACAA1, BMX, INPP5J, ALOX5, PTGR1, EHHADH, PLPP3, DHCR24, ABCC3, MOGAT2, ALDH3A2, ANGPTL4, ACOX1, ALOX12, LTC4S, CUBN, PIK3R5, PHYH, ESRRA, PPA…	140	negative
Formation of the Beta Catenin Tcf Transactivating Complex	0.000387297	0.0123012	-0.643695	-1.86557	1	84	H3C8, H3C7, H3C6, H3C4, H3C3, H3C2, H3C15, H3C14, H3C13, H3C12, H3C11, H3C10, H3C1, H2BC12, H2AJ, TCF4, H4C9, H4C8, H4C6, H4C5, H4C4, H4C3, H4C2, H4C15, H4C14, H4C13, H4C12, H4C11, H4C1	29	negative
Phase I Functionalization of Compounds	0.000388123	0.0123012	-0.633495	-1.84523	1	88	CYP3A7, CYP3A5, CYP3A43, CYP3A4, CES2, CYP2C9, CYP2C8, CYP2C19, CYP2C18, CES1, ALDH3A1, ALDH1A1, ADH7, ADH1C, ADH1B, ADH1A, ACSS1	17	negative
Meiosis	0.000386922	0.0123012	-0.59747	-1.78247	1	104	H3C8, H3C7, H3C6, H3C4, H3C3, H3C2, H3C15, H3C14, H3C13, H3C12, H3C11, H3C10, H3C1, H2BC12, H2AJ, H4C9, H4C8, H4C6, H4C5, H4C4, H4C3, H4C2, H4C15, H4C14, H4C13, H4C12, H4C11, H4C1, H2AZ1, RAD51, H2AC14	31	negative
HCMv Late Events	0.000388878	0.0123012	-0.592873	-1.77414	1	107	H3C8, H3C7, H3C6, H3C4, H3C3, H3C2, H3C15, H3C14, H3C13, H3C12, H3C11, H3C10, H3C1, H2BC12, H4C9, H4C8, H4C6, H4C5, H4C4, H4C3, H4C2, H4C15, H4C14, H4C13, H4C12, H4C11, H4C1, VPS37C, H2AC1, CHMP6, CHMP2B, H2AC14	32	negative
Gene Silencing by RNA	0.000385282	0.0123012	-0.581327	-1.77219	1	122	H3C8, H3C7, H3C6, H3C4, H3C3, H3C2, H3C15, H3C14, H3C13, H3C12, H3C11, H3C10, H3C1, PIWIL4, H2BC12, H2AJ, H4C9, H4C8, H4C6, H4C5, H4C4, H4C3, H4C2, H4C15, H4C14, H4C13, H4C12, H4C11, H4C1, POLR2H, H2AZ1	31	negative
Epigenetic Regulation of Gene Expression	0.00038219	0.0123012	-0.547767	-1.70133	1	141	H3C8, H3C7, H3C6, H3C4, H3C3, H3C2, H3C15, H3C14, H3C13, H3C12, H3C11, H3C10, H3C1, H2BC12, KAT2A, H2AJ, H4C9, H4C8, H4C6, H4C5, H4C4, H4C3, H4C2, H4C15, H4C14, H4C13, H4C12, H4C11, H4C1, POLR2H, H2AZ1	31	negative
Aflatoxin Activation and Detoxification	0.000585594	0.0164143	-0.864304	-1.92238	2	18	CYP3A5, CYP3A4, GGT6, MGST3, MGST2	5	negative
Diseases Associated With Surfactant Metabolism	0.000595593	0.0164143	-0.935671	-1.83865	2	9	SFTPA2, SFTPA1, SFTPB, SLC34A2, SFTPC	5	negative
Activated Pkn1 Stimulates Transcription of Ar Androgen Receptor Regulated Genes Klk2 and Klk3	0.000578035	0.0164143	-0.661863	-1.81881	2	60	H3C8, H3C7, H3C6, H3C4, H3C3, H3C2, H3C15, H3C14, H3C13, H3C12, H3C11, H3C10, H3C1, H2BC12, H2AJ, H4C9, H4C8, H4C6, H4C5, H4C4, H4C3, H4C2, H4C15, H4C14, H4C13, H4C12, H4C11, H4C1	28	negative
Defective Csf2rb Causes Pulmonary Surfactant Metabolism Dysfunction 5 Smdp5	0.000597134	0.0164143	-0.945986	-1.76702	2	7	SFTPA2, SFTPA1, SFTPB, SFTPC	4	negative
HCMv Early Events	0.000577923	0.0164143	-0.559651	-1.70944	2	123	H3C8, H3C7, H3C6, H3C4, H3C3, H3C2, H3C15, H3C14, H3C13, H3C12, H3C11, H3C10, H3C1, H2BC12, H4C9, H4C8, H4C6, H4C5, H4C4, H4C3, H4C2, H4C15, H4C14, H4C13, H4C12, H4C11, H4C1	27	negative
Hats Acetylate Histones	0.000576147	0.0164143	-0.553664	-1.70818	2	134	H3C8, H3C7, H3C6, H3C4, H3C3, H3C2, H3C15, H3C14, H3C13, H3C12, H3C11, H3C10, H3C1, H2BC12, KAT2A, H4C9, H4C8, H4C6, H4C5, H4C4, H4C3, H4C2, H4C15, H4C14, H4C13, H4C12, H4C11, H4C1	28	negative
Biosynthesis of Maresin Like Spms	0.000603622	0.0164143	-0.979993	-1.64342	2	4	CYP3A4, CYP2C9, CYP2C8	3	negative
Glucuronidation	0.000778513	0.0204702	-0.82728	-1.89589	3	21	UGT2B7, UGT2B4, UGT2B28, UGT2B17, UGT2B15, UGT2B11, UGT2B10, SLC35D1, UGDH, UGT1A6	10	negative
Metabolism of Amine Derived Hormones	0.000792393	0.0204702	-0.881458	-1.84728	3	13	IYD, DIO1, DUOX2, DDC	4	negative
Ethanol Oxidation	0.00079067	0.0204702	-0.913362	-1.82907	3	10	ALDH1A1, ADH7, ADH1C, ADH1B, ADH1A, ACSS1, ACSS2, ALDH2	8	negative
Regulation of Gene Expression in Beta Cells	0.000991473	0.0245887	-0.870544	-1.84312	4	14	PDX1, PKLR, HNF1A, HNF4A, FOXA3	5	negative
Scavenging by Class B Receptors	0.00100261	0.0245887	-0.965933	-1.68609	4	5	APOB, APOA1	2	negative
Digestion and Absorption	0.00117325	0.0271423	-0.813279	-1.87096	5	22	PNLIPRP2, SI, LCT, MGAM, CHIA, SLC5A1, PIR	7	negative
Rho Gtpases Activate Pkns	0.00116437	0.0271423	-0.586802	-1.70677	5	87	H3C8, H3C7, H3C6, H3C4, H3C3, H3C2, H3C15, H3C14, H3C13, H3C12, H3C11, H3C10, H3C1, H2BC12, MYH14, RHOC, PAK1, MYL9, H2AJ, H4C9, H4C8, H4C6, H4C5, H4C4, H4C3, H4C2, H4C15, H4C14, H4C13, H4C12, H4C11, H4C1, H2AZ1, CDC25C, H2AC14, PKN3, MYL6	37	negative
Digestion	0.00156159	0.0341982	-0.82252	-1.82945	7	18	PNLIPRP2, SI, LCT, MGAM, CHIA, PIR	6	negative
Synthesis of Bile Acids and Bile Salts Via 27 Hydroxycholesterol	0.00158856	0.0341982	-0.869169	-1.7974	7	12	AKR1C4, AKR1C3, AKR1C2, AKR1C1	4	negative
Plasma Lipoprotein Clearance	0.00157511	0.0341982	-0.730851	-1.79003	7	31	APOB, APOA1, SOAT2, CUBN, LSR, VLDLR, AP2S1, LDLR	8	negative
Amyloid Fiber Formation	0.00154889	0.0341982	-0.569747	-1.67039	7	92	APOA1, TSPAN15, H3C8, H3C7, H3C6, H3C4, H3C3, H3C2, H3C15, H3C14, H3C13, H3C12, H3C11, H3C10, H3C1, H2BC12, GSN, UBE2L6, LYZ, TTR, H4C9, H4C8, H4C6, H4C5, H4C4, H4C3, H4C2, H4C15, H4C14, H4C13, H4C12, H4C11, H4C1	33	negative
Cell Cycle	0.00163547	0.0347258	-0.378796	-1.37387	8	664	HMMR, H3C8, H3C7, H3C6, H3C4, H3C3, H3C2, H3C15, H3C14, H3C13, H3C12, H3C11, H3C10, H3C1, UBE2C, CCNB2, CCNB1, ESCO2, CENPF, CCNA2, NEK2, CENPE, BIRC5, PLK1, PIF1, CENPA, KIF20A, BUB1B, CLSPN, KIF2C, H2BC12, AURKA, SGO1, MCM10, ERCC6L, CDC20, SPDL1, TPX2, MIS18BP1, BUB1, PSMB10, NDC80, BRIP1, CDK1, AURKB, TOP2A, SPC24, NCAPG, NCAPD2, PPP2R5B, NUF2, CENPP, SPC25, ESPL1, OPTN, BARD1, KNL1, NCAPH, P…	127	negative
Rho Gtpase Effectors	0.00168539	0.0353022	-0.44572	-1.51439	8	306	H3C8, H3C7, H3C6, H3C4, H3C3, H3C2, H3C15, H3C14, H3C13, H3C12, H3C11, H3C10, H3C1, IQGAP3, CENPF, CENPE, BIRC5, PLK1, CENPA, BUB1B, KIF2C, H2BC12, KIF14, SGO1, ERCC6L, CDC20, SPDL1, DIAPH3, BUB1, PRC1, FMNL2, NDC80, AURKB, SPC24, KLC4, PPP2R5B, NOXO1, MYH14, RHOC, NUF2, CENPP, SPC25, PRKCD, PAK1, MYL9, NOXA1, KNL1, CIT, CDCA8, RANGAP1, H2AJ, RAC2, MAPK3, RTKN, KNTC1, H4C9, H4C8, H4C6, H4C5, H4C4…	70	negative
Digestion of Dietary Lipid	0.00178571	0.0369048	-0.985069	-1.5715	8	3	PNLIPRP2	1	negative
Cellular Senescence	0.00187336	0.0374798	-0.481007	-1.5482	9	185	H3C8, H3C7, H3C6, H3C4, H3C3, H3C2, H3C15, H3C14, H3C13, H3C12, H3C11, H3C10, H3C1, UBE2C, CCNA2, TNIK, H2BC12, MINK1, H1-2, MOV10, H2AJ, MAPK3, H4C9, H4C8, H4C6, H4C5, H4C4, H4C3, H4C2, H4C15, H4C14, H4C13, H4C12, H4C11, H4C1, CDKN2C, H1-1, H2AZ1, ID1, H1-3, UBC, H1-4, H2AC14	43	negative
Cell Cycle Checkpoints	0.00188608	0.0374798	-0.446467	-1.50204	9	280	UBE2C, CCNB2, CCNB1, CENPF, CCNA2, CENPE, BIRC5, PLK1, CENPA, BUB1B, CLSPN, KIF2C, H2BC12, SGO1, MCM10, ERCC6L, CDC20, SPDL1, BUB1, PSMB10, NDC80, BRIP1, CDK1, AURKB, SPC24, PPP2R5B, NUF2, CENPP, SPC25, BARD1, KNL1, CDCA8, PSME2, RANGAP1, KNTC1, H4C9, H4C8, H4C6, H4C5, H4C4, H4C3, H4C2, H4C15, H4C14, H4C13, H4C12, H4C11, H4C1, CLIP1, UBC, CDC25C, PSMB8, PKMYT1, MCM6, HERC2, CENPS, PSMD2, MCM5, AN…	74	negative
Mitotic Spindle Checkpoint	0.00213592	0.0419073	-0.547474	-1.64105	10	108	UBE2C, CENPF, CENPE, BIRC5, PLK1, CENPA, BUB1B, KIF2C, SGO1, ERCC6L, CDC20, SPDL1, BUB1, NDC80, AURKB, SPC24, PPP2R5B, NUF2, CENPP, SPC25, KNL1, CDCA8, RANGAP1, KNTC1, CLIP1	25	negative
Biosynthesis of Maresins	0.00220044	0.0422848	-0.950144	-1.7191	10	6	CYP3A4, CYP2C9, CYP2C8, EPHX2, ALOX5	5	negative
Cytochrome P450 Arranged by Substrate Type	0.00231169	0.0436966	-0.646965	-1.74132	11	53	CYP3A7, CYP3A5, CYP3A43, CYP3A4, CYP2C9, CYP2C8, CYP2C19, CYP2C18	8	negative
Surfactant Metabolism	0.0023534	0.0439491	-0.752499	-1.78566	11	26	PGA5, PGA4, PGA3, SFTPA2, SFTPA1, SFTPB, SLC34A2, ADRA2A, SFTPC	9	negative
Chylomicron Remodeling	0.00238854	0.0440742	-0.928172	-1.73375	11	7	APOB, APOA1	2	negative
Interferon Signaling	0.00280689	0.0500077	-0.477047	-1.53836	14	187	IFI27, OASL, MX2, MX1, IRF7, OAS2, MT2A, IFIT1, OAS1, CAMK2D, RNASEL, CAMK2B, STAT2, TRIM6, GBP6, IFIT3, HLA-H, HLA-G, HLA-F, HLA-E, HLA-C, HLA-B, HLA-A, OAS3, GBP7, GBP4, ADAR, UBE2L6, PRKCD, BST2, TRIM2, IFI35, TRIM5, TRIM25, STAT1, IRF1, USP41, USP18, IFNGR2, TRIM14, GBP3, GBP2, GBP1, MAPK3, TRIM8, KPNA2, ISG15, PTPN6, GBP5, IFI30	50	negative
Signaling by Rho Gtpases	0.00280269	0.0500077	-0.402954	-1.40958	14	432	ARHGEF39, H3C8, H3C7, H3C6, H3C4, H3C3, H3C2, H3C15, H3C14, H3C13, H3C12, H3C11, H3C10, H3C1, IQGAP3, CENPF, DEPDC7, RHOJ, RACGAP1, CENPE, BIRC5, PLK1, CENPA, BUB1B, KIF2C, ARHGAP42, H2BC12, KIF14, SGO1, ECT2, ERCC6L, CDC20, SPDL1, DIAPH3, BUB1, SRGAP1, PRC1, FMNL2, NDC80, AURKB, SPC24, ARHGAP40, KLC4, ARHGAP11B, ARHGAP11A, VAV1, PPP2R5B, NOXO1, ARHGAP27, MYH14, RHOC, NUF2, CENPP, SPC25, PRKCD, R…	95	negative
Chylomicron Assembly	0.00299581	0.0518839	-0.904145	-1.73817	14	8	APOB, APOA1	2	negative
Signaling by Nuclear Receptors	0.00301262	0.0518839	-0.447915	-1.50256	15	270	TFF3, TFF1, ALDH1A1, AKR1C3, H3C8, H3C7, H3C6, H3C4, H3C3, H3C2, H3C15, H3C14, H3C13, H3C12, H3C11, H3C10, H3C1, SCD, H2BC12, ADH1C, ADH1A, BTC, GNG13, RDH16, RDH13, MOV10, FABP5, H2AJ, GNB3, DLAT, MAPK3, MYB, H4C9, H4C8, H4C6, H4C5, H4C4, H4C3, H4C2, H4C15, H4C14, H4C13, H4C12, H4C11, H4C1, KPNA2, HRAS, FASN, POLR2H, H2AZ1, DHRS4	51	negative
Resolution of Sister Chromatid Cohesion	0.00327806	0.055835	-0.522766	-1.58491	16	117	CCNB2, CCNB1, CENPF, CENPE, BIRC5, PLK1, CENPA, BUB1B, KIF2C, SGO1, ERCC6L, CDC20, SPDL1, BUB1, NDC80, CDK1, AURKB, SPC24, PPP2R5B, NUF2, CENPP, SPC25, KNL1, CDCA8, RANGAP1, KNTC1, CLIP1, CDCA5	28	negative
Factors Involved in Megakaryocyte Development and Platelet Production	0.00339623	0.0566038	-0.495557	-1.56479	17	157	GATA5, ZFPM1, H3C8, H3C7, H3C6, H3C4, H3C3, H3C2, H3C15, H3C14, H3C13, H3C12, H3C11, H3C10, H3C1, KIF4B, KIF4A, RACGAP1, CENPE, KIF20A, KIF2C, KIF15, KIF11, KIF22, KIF18B, KIFC1, KLC4	27	negative
Transport of Small Molecules	0.00348113	0.0567974	-0.37027	-1.33138	18	589	CLCA1, CLCA4, APOB, ATP8A2, CLCA2, SLC4A5, AQP3, APOA1, SOAT2, CYBRD1, KCNJ11, SLC9A4, ANO7, SLC26A2, ADCY2, PCSK6, SLC2A10, SLC34A2, CLCN2, ATP2A3, CA2, SLC26A9, ATP2B2, SLC26A4, SLC6A20, TTYH2, SLC5A1, CAMK2D, CREB3L3, SLC35D1, TRPM5, SLC27A6, ATP6V1C2, ABCC3, SLC9A2, GNG13, CAMK2B, ANGPTL4, PSMB10, TPCN1, ABCA7, SLC24A4, CUBN, LSR, RIPK3, SLC15A1, WNK2, SLC39A14, SLC35A1, ATP10B, MCU, SLC22A18…	96	negative
Tandem Pore Domain Potassium Channels	0.00377209	0.0602756	-0.892285	-1.75339	18	9	KCNK10, KCNK6	2	negative
HCMv Infection	0.00417141	0.0653099	-0.501555	-1.56673	21	146	H3C8, H3C7, H3C6, H3C4, H3C3, H3C2, H3C15, H3C14, H3C13, H3C12, H3C11, H3C10, H3C1, H2BC12, H4C9, H4C8, H4C6, H4C5, H4C4, H4C3, H4C2, H4C15, H4C14, H4C13, H4C12, H4C11, H4C1, VPS37C, H2AC1, CHMP6, CHMP2B, H2AC14	32	negative
Phase 4 Resting Membrane Potential	0.00455626	0.0701033	-0.833012	-1.74575	22	13	KCNK10, KCNK6, KCNJ2	3	negative
Condensation of Prometaphase Chromosomes	0.00456802	0.0701033	-0.856962	-1.7416	22	11	CCNB2, CCNB1, CDK1, NCAPG, NCAPD2, NCAPH	6	negative
Hemostasis	0.00514044	0.0781146	-0.373583	-1.33635	27	554	APOB, APOA1, F12, GATA5, ZFPM1, H3C8, H3C7, H3C6, H3C4, H3C3, H3C2, H3C15, H3C14, H3C13, H3C12, H3C11, H3C10, H3C1, KIF4B, KIF4A, RACGAP1, CENPE, ITGA1, ATP2A3, LY6G6F, ATP2B2, KIF20A, ADRA2A, KIF2C, PDE2A, KIF15, RAB27B, DGKI, ITIH4, KIF11, KIF22, PROC, GNG13, CSK, KIF18B, KIFC1, SELP, PIK3R5, KLC4, L1CAM, VAV1, PPP2R5B, PAFAH2, PRKCD, SLC16A1, VAV3, LGALS3BP, VEGFD, PECAM1, PICK1, SERPINB8, SRI…	136	negative
Removal of Aminoterminal Propeptides from Gamma Carboxylated Proteins	0.00536033	0.0785851	-0.876807	-1.72297	26	9	BGLAP, PROZ, PROC	3	negative
Thyroxine Biosynthesis	0.0053742	0.0785851	-0.907498	-1.69513	26	7	IYD, DIO1, DUOX2, DUOX1	4	negative
Esr Mediated Signaling	0.00524443	0.0785851	-0.456221	-1.48252	27	204	TFF3, TFF1, H3C8, H3C7, H3C6, H3C4, H3C3, H3C2, H3C15, H3C14, H3C13, H3C12, H3C11, H3C10, H3C1, H2BC12, BTC, GNG13, MOV10, H2AJ, GNB3, MAPK3, MYB, H4C9, H4C8, H4C6, H4C5, H4C4, H4C3, H4C2, H4C15, H4C14, H4C13, H4C12, H4C11, H4C1, KPNA2, HRAS, POLR2H, H2AZ1	40	negative
Ldl Clearance	0.00546555	0.0791148	-0.778039	-1.73051	27	18	APOB, SOAT2, LSR, AP2S1, LDLR	5	negative
Synthesis of Bile Acids and Bile Salts Via 24 Hydroxycholesterol	0.00556107	0.0791148	-0.849215	-1.72586	27	11	AKR1C4, AKR1C3, AKR1C2, AKR1C1	4	negative
Apoptotic Execution Phase	0.0056017	0.0791148	-0.632344	-1.69015	28	51	PKP1, CLSPN, BMX, GSN, PRKCD, H1-2, OCLN, TJP2, CASP7, H1-1, H1-3, H1-4, CDH1, DBNL, DSP, MAPT, CASP3, HMGB2, DFFA	19	negative
Hdl Clearance	0.0056146	0.0791148	-0.93514	-1.63234	27	5	APOA1, CUBN	2	negative
Biosynthesis of Epa Derived Spms	0.00580116	0.0802839	-0.917268	-1.65962	28	6	HPGD, ALOX15, ALOX5	3	negative
Phosphorylation of Emi1	0.00580116	0.0802839	-0.915879	-1.65711	28	6	CCNB1, PLK1, CDC20, CDK1	4	negative
Activation of Nima Kinases Nek9 Nek6 Nek7	0.00597134	0.0811892	-0.904694	-1.68989	29	7	CCNB2, CCNB1, PLK1, CDK1	4	negative
Inwardly Rectifying K Channels	0.00641898	0.0857709	-0.737243	-1.71263	32	23	ABCC8, KCNJ11, GNG13, KCNJ15, GABBR1, KCNJ2, GNB3	7	negative
Gluconeogenesis	0.00666536	0.0883018	-0.704772	-1.69383	33	28	ALDOB, FBP2, PC, GOT1, ALDOA, SLC25A1, SLC37A1, PGK1, MDH1, TPI1	10	negative
Synthesis of 5 Eicosatetraenoic Acids	0.00675005	0.0886659	-0.861321	-1.69255	33	9	GPX2, ALOX5, LTC4S, PON2, ALOX5AP, PON3	6	negative
Stimuli Sensing Channels	0.00691909	0.0894615	-0.569701	-1.62811	35	76	CLCA1, CLCA4, CLCA2, ANO7, CLCN2, TTYH2, TRPM5, TPCN1, RIPK3, WNK2, MLKL, MCOLN2, ANO10, SRI	14	negative
Intraflagellar Transport	0.000206484	0.00762023	0.761002	2.04	0	48	DYNLRB2, IFT74, DYNC2H1, TTC26, IFT57, WDR35, DYNC2LI1, IFT80, IFT81, KIF3A, IFT122, TUBB2B, TUBB6, WDR19, TUBB4A, CLUAP1, KIFAP3, TTC30A, TTC30B, KIF3C, DYNC2I1, IFT22, TTC21B, IFT88, TUBB2A, KIF3B, IFT52, IFT172, DYNC2I2	29	positive
Fatty Acids	0.000201654	0.00762023	0.904876	1.92453	0	14	CYP4A11, CYP4A22, CYP2J2, CYP4B1, CYP4F11, CYP4F12, CYP4F2, CYP4F3, CYP4F8	9	positive
Eicosanoids	0.000202306	0.00762023	0.936261	1.87482	0	10	CYP4A11, CYP4A22, CYP4B1, CYP4F11, CYP4F12, CYP4F2, CYP4F3, CYP4F8	8	positive
Cilium Assembly	0.000213129	0.00768255	0.616457	2.01274	0	190	DYNLRB2, RHO, NPHP4, IFT74, SMO, DYNC2H1, TTC26, IFT57, BBS12, IQCB1, WDR35, DYNC2LI1, NPHP1, BBS4, IFT80, IFT81, KIF3A, CYS1, TTC8, IFT122, B9D2, TCTN1, PKD2, TMEM67, HAUS3, AHI1, ARL3, TUBB2B, TUBB6, WDR19, TUBB4A, CCP110, CC2D2A, CEP57, CLUAP1, LZTFL1, HAUS6, BBS1, TCTN2, RPGRIP1L, BBS2, BBS5, NPHP3, KIF24, ALMS1, CEP43, TTBK2, BBS9, KIFAP3, TTC30A, TTC30B, B9D1, TCTN3, HAUS1, CEP78, KIF3C, DY…	77	positive
Organelle Biogenesis and Maintenance	0.000426803	0.0132309	0.483651	1.64976	1	281	DYNLRB2, RHO, NPHP4, IFT74, SMO, DYNC2H1, TTC26, IFT57, BBS12, IQCB1, WDR35, DYNC2LI1, NPHP1, BBS4, IFT80, IFT81, KIF3A, CYS1, TTC8, IFT122, B9D2, TCTN1, PKD2, TMEM67, HAUS3, AHI1, ARL3, TUBB2B, TUBB6, WDR19, TUBB4A, CCP110, CC2D2A, CEP57, CLUAP1, LZTFL1, HAUS6, BBS1, SMARCD3, TCTN2, RPGRIP1L, BBS2, BBS5, NPHP3, KIF24, ALMS1, CEP43, TTBK2, BBS9, KIFAP3, TTC30A, TTC30B, B9D1, TCTN3, HAUS1, CEP78, …	85	positive
Response of Eif2ak4 Gcn2 to Amino Acid Deficiency	0.000829187	0.0210695	0.604342	1.80026	3	96	RPS17, RPL35A, RPS25, EIF2AK4, RPL31, RPL38, RPL21, RPS21, RPS11, RPS15, RPS20, RPL36A, RPL36AL, RPL22, RPL35, RPL23A, RPS28, RPL3, RPS24, RPL26, RPL14, RPS6, RPL37, RPL23, RPL17, ASNS, RPL27, RPS7, RPS26, RPS19, RPL24, RPLP0, RPS3A, RPL6, ATF2, RPL32, RPL5, RPL12, EIF2S1, RPS15A, RPS23, RPL13A, RPS27, RPL10, RPL37A, RPL7, RPL22L1, RPL39, RPS3, RPL10A, RPS5, RPL28, RPS4X, RPS4Y1, RPS13, RPL18, RP…	63	positive
Glutamate Neurotransmitter Release Cycle	0.00102291	0.0245887	0.805677	1.87238	4	22	SYT1, STX1A, SLC1A3, TSPOAP1, PPFIA3, SLC1A2, PPFIA4, UNC13B	8	positive
Eukaryotic Translation Elongation	0.00103114	0.0245887	0.603878	1.77916	4	88	RPS17, RPL35A, RPS25, RPL31, RPL38, RPL21, RPS21, RPS11, RPS15, RPS20, RPL36A, RPL36AL, RPL22, RPL35, RPL23A, RPS28, RPL3, RPS24, RPL26, RPL14, RPS6, RPL37, RPL23, RPL17, RPL27, RPS7, RPS26, EEF1A1, RPS19, RPL24, RPLP0, RPS3A, RPL6, RPL32, RPL5, RPL12, RPS15A, RPS23, RPL13A, RPS27, RPL10, RPL37A, RPL7, RPL22L1, RPL39, RPS3, RPL10A, RPS5, RPL28, RPS4X, RPS4Y1, RPS13, RPL18, RPL30, RPS9, RPL7A, RPL…	60	positive
Wnt Ligand Biogenesis and Trafficking	0.00142653	0.0325166	0.84577	1.86915	6	17	WNT16, WNT7A, WNT4, WNT7B, WNT9A, WNT10A	6	positive
Eukaryotic Translation Initiation	0.00187188	0.0374798	0.543936	1.66117	8	114	RPS17, RPL35A, RPS25, EIF3J, RPL31, RPL38, RPL21, RPS21, RPS11, RPS15, RPS20, RPL36A, RPL36AL, RPL22, RPL35, RPL23A, RPS28, RPL3, RPS24, RPL26, RPL14, RPS6, RPL37, RPL23, RPL17, RPL27, RPS7, RPS26, RPS19, EIF3M, RPL24, RPLP0, RPS3A, RPL6, EIF3H, RPL32, RPL5, RPL12, EIF2S1, RPS15A, EIF1AX, RPS23, RPL13A, RPS27, PABPC1, RPL10, RPL37A, RPL7, RPL22L1, RPL39, EIF3E, RPS3, RPL10A, EIF3A, RPS5, RPL28, R…	67	positive
Ca2 Activated K Channels	0.00220972	0.0422848	0.921412	1.71547	10	7	KCNN1, KCNMB4	2	positive
Dopamine Neurotransmitter Release Cycle	0.00246711	0.0449884	0.786544	1.8072	11	21	SYT1, STX1A, TSPOAP1, SYN3, PPFIA3, PPFIA4, UNC13B	7	positive
Cargo Trafficking to the Periciliary Membrane	0.00288007	0.0507284	0.653536	1.75911	13	49	RHO, SMO, BBS12, BBS4, CYS1, TTC8, PKD2, ARL3, LZTFL1, BBS1, BBS2, BBS5, NPHP3, BBS9, EXOC4, ARL13B, BBIP1, PKD1, ARL6	19	positive
Influenza Infection	0.00338409	0.0566038	0.496694	1.57102	15	147	RPS17, RPL35A, RPS25, RPL31, RPL38, NUP210, POLR2B, RPL21, RPS21, RPS11, RPS15, RPS20, RPL36A, RPL36AL, RPL22, RPL35, IPO5, RPL23A, NUP153, RPS28, RPL3, RPS24, NUP133, RPL26, RPL14, RPS6, RPL37, RPL23, RPL17, NUP107, RPL27, RPS7, RPS26, RPS19, RPL24, RPLP0, RPS3A, RPL6, RANBP2, POLR2K, RPL32, RPL5, RPL12, RPS15A, RPS23, RPL13A, TGFB1, RPS27, NUP155, RPL10, RPL37A, RPL7, RPL22L1, POLR2D, NUP62, NU…	78	positive
O Glycosylation of Tsr Domain Containing Proteins	0.00345318	0.0567974	0.716393	1.77869	16	31	ADAMTS14, ADAMTS1, ADAMTSL4, ADAMTS10, ADAMTS15, ADAMTS17, THSD1, ADAMTS9, THSD4	9	positive
Nonsense Mediated Decay Nmd	0.00369686	0.0596888	0.525712	1.59965	17	110	RPS17, RPL35A, RPS25, RPL31, RPL38, RPL21, RPS21, RPS11, RPS15, RPS20, RPL36A, RPL36AL, RPL22, RPL35, RPL23A, RPS28, RPL3, RPS24, RPL26, RPL14, RPS6, RPL37, RPL23, DCP1A, RPL17, UPF3B, RPL27, RPS7, RPS26, RPS19, RPL24, RPLP0, RPS3A, RPL6, RPL32, RPL5, RPL12, RPS15A, RPS23, RPL13A, RPS27, PABPC1, RPL10, RPL37A, RPL7, RPL22L1, RPL39, RPS3, RPL10A, RPS5, RPL28, RPS4X, RPS4Y1, RPS13, RPL18, RPL30, RP…	64	positive
Creation of C4 and C2 Activators	0.0039976	0.0632274	0.926577	1.67413	19	6	CRP, C1R, C1QA	3	positive
Serotonin Neurotransmitter Release Cycle	0.00529855	0.0785851	0.804349	1.77761	25	17	SYT1, STX1A, TSPOAP1, SYN3, PPFIA3, PPFIA4, UNC13B	7	positive
Bbsome Mediated Cargo Targeting to Cilium	0.0059329	0.0811892	0.756635	1.7584	28	22	SMO, BBS12, BBS4, TTC8, LZTFL1, BBS1, BBS2, BBS5, BBS9, BBIP1, ARL6, BBS7	12	positive
Norepinephrine Neurotransmitter Release Cycle	0.0061187	0.0824695	0.806521	1.76082	29	16	SYT1, STX1A, TSPOAP1, MAOA, PPFIA3, PPFIA4, UNC13B	7	positive
Generation of Second Messenger Molecules	0.00692605	0.0894615	0.69634	1.71695	33	30	PAK3, ITK, CD3D, CD3E, ENAH, GRAP2	6	positive
