# Supplementary material for: HNF4α controls growth, identity, and KRAS inhibitor response in invasive mucinous adenocarcinoma of the lung
Source: J Clin Invest. 2026 May 12;136(13):e198282. doi: 10.1172/JCI198282 (PMC13318121; doi:10.1172/JCI198282)
Supplement: Supplemental table 9 [file jci-136-198282-s190.xlsx]

## Sheet: Hallmark
contrast	pathway	pval	padj	ES	NES	nMoreExtreme	size	leadingEdge	leadingN	enriched
4OHT vs EtOH	Oxidative Phosphorylation	0.000163265	0.00413155	-0.631032	-1.83925	0	197	MGST3, PHYH, ETFB, COX5A, CYB5A, ECH1, ATP5F1E, VDAC2, LDHA, UQCRB, COX6A1, COX17, ATP5ME, IDH1, ACADM, SUCLG1, COX6B1, NDUFA2, ACAA2, ECHS1, UQCRH, NDUFA5, UQCRQ, NDUFA3, COX5B, ATP5PD, COX8A, HADHB, SDHB, UQCR10, SLC25A5, NDUFS6, ALDH6A1, ATP5MF, SURF1, ATP5PO, VDAC1, NDUFB3, SDHD, UQCRFS1, DLST, NDUFB4, COX4I1, COX7C, ETFA, NDUFB8, ATP5F1D, NDUFC1, SDHC, ATP5MG, GPX4, COX7B, NDUFB1, ATP5PB, ND…	124	negative
4OHT vs EtOH	Xenobiotic Metabolism	0.000830565	0.00978793	-0.593906	-1.69458	4	165	CYP2C18, GSTA3, HSD17B2, PTGDS, PAPSS2, DDC, AKR1C3, AKR1C2, PTGR1, CA2, HNF4A, GCH1, ALDH3A1, CYP2S1, NQO1, CFB, UGDH, ABCC3, BLVRB, SLC35D1, HGFAC, PC, ID2, CYB5A, ECH1, SLC22A1, ENTPD5, SPINT2, GSS, SERTAD1, ADH7, CBR1, HPRT1, IDH1, GSTO1, FAH, RAP1GAP, SLC35B1, TMEM97, ACOX1, IRF8, PGD, NINJ1, TMBIM6, ALDH2	45	negative
4OHT vs EtOH	Mtorc1 Signaling	0.000978793	0.00978793	-0.562914	-1.6397	5	196	SORD, SYTL2, IFI30, EBP, GLRX, HMGCS1, EGLN3, ME1, CTH, WARS1, CYP51A1, ERO1A, FKBP2, GOT1, LDHA, INSIG1, SLC2A1, SCD, PSPH, HPRT1, IDH1, SC5D, PGK1, SDF2L1, ALDOA, ASNS, IDI1, EIF2S2, SQLE, TUBA4A, DHCR24, PNP, TMEM97, RIT1, STARD4, AK4, SLC7A11, SRD5A1, MTHFD2, SERP1, PRDX1, UFM1, ARPC5L, CYB5B, HSPA5, ACTR3, HMGCR, SSR1, TPI1, PDK1, NAMPT, PSAT1, SEC11A, GAPDH, CDKN1A, RAB1A, RPN1, EDEM1, PSMB…	89	negative
4OHT vs EtOH	Peroxisome	0.00153872	0.0128227	-0.65011	-1.72908	8	93	DIO1, ALDH1A1, NR1I2, TTR, EPHX2, SULT2B1, SOD1, FDPS, UGT2B17, ABCB9, ECH1, HSD17B11, ABCC5, HMGCL, ACSL5, ACSL1, IDH1, CACNA1B, IDI1, TSPO, DHCR24, ABCD3, PRDX5, ACOX1, PRDX1, MLYCD, SOD2, MVP, EHHADH	29	negative
4OHT vs EtOH	Fatty Acid Metabolism	0.00218011	0.015024	-0.589525	-1.64971	12	141	ALDH1A1, HPGD, CA2, CD1D, ALDH3A1, FABP2, ACSS1, UGDH, HMGCS1, GLUL, ACSM3, ME1, ALDH3A2, ECH1, HSD17B11, HMGCL, LDHA, ACSL5, ADH7, CBR1, ACSL1, IDH1, ACADM, SUCLG1, NSDHL, OSTC, ALAD, ACAA2, ECHS1, S100A10, GPD2, BLVRA, ALDOA, IDI1, ACAT2, HADHB, DHCR24, ACOX1, SDHD, DLST, SDHC, CBR3, MLYCD, KMT5A, CPT2, ACADL, EHHADH, MAOA, ALDH9A1, ACAA1, ERP29, H2AZ1, PDHA1, PCBD1	54	negative
4OHT vs EtOH	Bile Acid Metabolism	0.00791466	0.0317705	-0.612024	-1.61513	45	89	SULT1B1, APOA1, DIO1, ALDH1A1, SOAT2, NR1I2, TTR, EPHX2, PHYH, SULT2B1, SOD1, SLC22A18, HSD17B11, ACSL5, ACSL1, IDH1, BCAR3, PEX11G, IDI1, DHCR24, ABCD3, PRDX5, PFKM, OPTN, MLYCD, TFCP2L1, PEX16	27	negative
4OHT vs EtOH	Cholesterol Homeostasis	0.0135676	0.0484556	-0.619601	-1.58094	77	71	GLDC, ETHE1, PPARG, PMVK, FABP5, EBP, FDPS, HMGCS1, MVD, FDFT1, CYP51A1, ECH1, ALDOC, LSS, PCYT2, LGALS3, SCD, SEMA3B, PLAUR, NSDHL, SC5D, MVK, IDI1, SQLE, ACAT2, TMEM97, STARD4	27	negative
4OHT vs EtOH	Estrogen Response Late	0.0321352	0.0892644	-0.485218	-1.38748	193	167	TFF1, PAPSS2, CLIC3, KLF4, SORD, CA2, SLC26A2, TMPRSS3, CHPT1, SULT2B1, FABP5, UGDH, GALE, BLVRB, PPIF, TSPAN13, CHST8, ETFB, SLC16A1, ID2, KRT19, ALDH3A2, FDFT1, SGK1, MICB, SEMA3B, PLAAT3, HPRT1, ABHD2	29	negative
4OHT vs EtOH	Epithelial Mesenchymal Transition	0.000246792	0.00413155	0.657349	1.92982	0	133	WNT5A, MEST, COL7A1, COL5A1, VIM, CDH6, INHBA, FN1, HTRA1, SERPINE2, FERMT2, GPC1, THBS1, ITGA5, FBLN2, ITGB3, BMP1, CD44, P3H1, ECM1, CCN1, ADAM12, GLIPR1, JUN, GJA1, TNFAIP3, RHOB, CXCL1, TGM2, BDNF, CRLF1, CALD1, EDIL3	33	positive
4OHT vs EtOH	Inflammatory Response	0.000247893	0.00413155	0.614769	1.81255	0	139	CCL5, IFITM1, ABCA1, RGS16, CXCL10, TNFSF10, INHBA, CSF1, TNFRSF9, RTP4, ROS1, ITGA5, LIF, ITGB3, CSF3, P2RX7, SLC4A4, SCN1B, TPBG, GNA15, OLR1, EDN1, SEMA4D, AHR, RELA, TLR3, SGMS2, ICAM1, HAS2, IRF1	30	positive
4OHT vs EtOH	Interferon Alpha Response	0.00240385	0.015024	0.613508	1.70943	9	91	IFITM1, IFITM2, IFITM3, CXCL10, RSAD2, GBP2, CMPK2, CSF1, IFIT3, RTP4, EPSTI1, TAP1, PSMB8, USP18, PROCR, MX1	16	positive
4OHT vs EtOH	Tnfa Signaling Via Nfkb	0.00404654	0.0224808	0.509784	1.55198	15	180	CCL5, ABCA1, CXCL10, INHBA, CSF1, TNFRSF9, FJX1, LIF, ZBTB10, CD44, SNN, CD80, TAP1, PLAU, SERPINB2, PTGS2, DENND5A, CCN1, EGR3, NR4A1, JUN, TNFAIP3, CSF2, DUSP4, IL23A, RHOB, TNFAIP2, CXCL1, CXCL2, CXCL3, TGIF1, ETS2, B4GALT5, CLCF1, OLR1, PLK2, NFKBIE, EDN1, LITAF, FOSB, RELA, PFKFB3	42	positive
4OHT vs EtOH	Kras Signaling Down	0.00465002	0.0232501	0.555382	1.60426	18	117	ATP6V1B1, GP2, RSAD2, CLDN8, PKP1, P2RX6, TGFB2, HSD11B2, SNN, CD80, YPEL1, SERPINB2, KLHDC8A, LFNG, CNTFR, MX1, FGFR3, TENT5C, GPRC5C, ATP4A, SLC25A23, TCF7L1, SPTBN2, PTPRJ, EDN1, TGM1	26	positive
4OHT vs EtOH	Apical Junction	0.00775776	0.0317705	0.511614	1.52538	30	152	CLDN8, CDH6, SDC3, PARD6G, MSN, THBS3, MYH10, BMP1, CNTN1, CD274, EVL, CLDN4, MAP3K20, EGFR, PLCG1, ACTN1, NLGN2, TMEM8B, PIK3R3, MYH9, RSU1, PKD1, FLNC, NECTIN1, ICAM1, EXOC4, VCAM1, MAPK11, SYK, VWF, VCL, NF1, CD276	33	positive
4OHT vs EtOH	Il2 Stat5 Signaling	0.00826033	0.0317705	0.496235	1.49601	32	164	RGS16, IFITM3, CXCL10, TNFSF10, GLIPR2, IL1RL1, SLC39A8, CSF1, RRAGD, TNFRSF9, LRRC8C, LIF, NRP1, PRKCH, CD44, BCL2, COL6A1, ECM1, DENND5A, IGF1R, NCS1, PLIN2, CSF2, PRNP, RHOB, EOMES, TGM2, IL1R2, HOPX, SWAP70, PLSCR1, PLAGL1, AHR, PHTF2, ETV4, LCLAT1, FURIN, ARL4A, CD81, TIAM1, LTB, GABARAPL1, ITGA6	43	positive
4OHT vs EtOH	Notch Signaling	0.0201252	0.0628913	0.694324	1.62539	89	31	WNT5A, DTX1, NOTCH3, NOTCH1, LFNG, FZD1, DTX4	7	positive
4OHT vs EtOH	Interferon Gamma Response	0.0196177	0.0628913	0.473524	1.42368	77	163	CCL5, IFITM2, IFITM3, CXCL10, RSAD2, IFIT1, CMPK2, TNFSF10, OAS2, IFIT3, OAS3, RTP4, CD274, EPSTI1, TAP1, PSMB8, GBP6, USP18, PTGS2, MX1, MX2, TNFAIP3, ARID5B, IFNAR2, NOD1, TNFAIP2, PARP14, ISG15, PLSCR1, PSMB9, TOR1B, CMTR1, RNF213, UPP1, ICAM1, ZNFX1, IRF1, VCAM1, ARL4A, SAMHD1	40	positive
4OHT vs EtOH	Il6 Jak Stat3 Signaling	0.0234797	0.0690579	0.571707	1.52249	99	69	CXCL10, CSF1, ITGB3, CD44, CNTFR, JUN, CSF2, CXCL1, CXCL3, IL1R2, CSF2RA, IRF1, LTB, IL13RA1, TLR2, IFNAR1, TNF	17	positive
4OHT1 vs EtOH1	Tnfa Signaling Via Nfkb	0.000617665	0.00617665	-0.516067	-1.65902	2	180	FUT4, SLC2A6, SERPINE1, ACKR3, PER1, SPSB1, IL1A, PFKFB3, TIPARP, GCH1, CDKN1A, CCL5, MXD1, DUSP1, MAFF, SOCS3, DUSP4, CSF2, VEGFA, KLF9, BCL3, SAT1, EFNA1, PLAUR, BTG1, KLF6, FOS, TRIP10, NR4A1, ZC3H12A, TGIF1, IRS2, F3, IL18, ID2, SQSTM1, BIRC3, PHLDA1, IER3, TNFAIP2, PPP1R15A, TNFSF9, FJX1, CCN1, FOSL2, BHLHE40, SGK1, GADD45A, GADD45B, ATF3, CXCL6, AREG, JUNB, PLK2, EIF1, KLF10, B4GALT5, LAMB3…	70	negative
4OHT1 vs EtOH1	Bile Acid Metabolism	0.00202593	0.0147275	-0.571605	-1.69333	9	93	SULT1B1, ALDH1A1, NR1I2, SOAT2, EFHC1, LIPE, SULT2B1, BCAR3, PFKM, IDH1, OPTN, ABCD3, SLC22A18, NPC1, PRDX5, PAOX, HSD3B1, PNPLA8, HSD17B11, PHYH	20	negative
4OHT1 vs EtOH1	Adipogenesis	0.00206186	0.0147275	-0.48234	-1.55629	9	185	LTC4S, DECR1, PPARG, STOM, PFKFB3, FAH, LIPE, ALDH2, CMBL, LIFR, CCNG2, SLC25A1, SLC66A3, ITGA7, DNAJB9, ME1, REEP6, ECH1, ACOX1, GHITM, IDH1, SQOR, UCP2, CYP4B1, ALDOA, CAVIN2, SORBS1, GADD45A, IFNGR1, ESYT1, RNF11, RIOK3, ACADS, DRAM2, PHYH, ADIPOR2, CMPK1, BCL6, BCKDHA, ADCY6, EPHX2, BCL2L13, APLP2, PEX14, SCARB1, PHLDB1, LPCAT3, YWHAG, MGST3, GPX4, FABP4, CRAT, TOB1, DDT	54	negative
4OHT1 vs EtOH1	Complement	0.00432633	0.0270396	-0.483567	-1.52324	20	151	HPCAL4, PIK3R5, HNF4A, CFB, SERPINE1, PIM1, LTF, LGALS3, PLAT, CCL5, MAFF, PLA2G4A, PCSK9, HSPA1A, HSPA5, PLAUR, PRKCD, LIPA, ME1, CDH13, F3, CTSD, CTSH, IRF7, CTSB, RHOG, SRC, CD55, DUSP6, S100A13, IRF2, CDA, CASP9, LRP1, CFH, GNGT2, DUSP5, PSEN1, LAMP2, CSRP1	40	negative
4OHT1 vs EtOH1	Pancreas Beta Cells	0.00507416	0.0281898	-0.743029	-1.74222	25	24	HNF1A, PKLR, FOXA2, AKT3, INSM1	5	negative
4OHT1 vs EtOH1	Hypoxia	0.00620347	0.0310174	-0.46452	-1.48776	29	176	ADM, PKLR, SERPINE1, ACKR3, PIM1, PFKFB3, KLF7, TIPARP, CSRP2, PLAC8, CDKN1A, SULT2B1, DUSP1, S100A4, MAFF, CCNG2, SLC25A1, VEGFA, HS3ST1, HSPA5, CDKN1C, HMOX1, EFNA1, PLAUR, BTG1, KLF6, FOS, IRS2, ISG20, F3, DDIT4, IER3, ALDOA, PPP1R15A, CCN1, FOSL2, BHLHE40, ERO1A, ATF3, RORA, KDELR3, PRDX5, TPD52, PGM2, PFKP, TES, PRKCA, IGFBP3, MT2A, AK4, ALDOC, PAM, ZFP36, P4HA1, SELENBP1, HK1, DTNA, EGFR, S…	63	negative
4OHT1 vs EtOH1	TGF Beta Signaling	0.00790983	0.0359538	-0.613061	-1.64549	39	52	SERPINE1, ID3, SMAD6, BCAR3, CDKN1C, SLC20A1, TGIF1, ID2, PPP1R15A, SMURF1, RHOA, WWTR1, JUNB, ID1, KLF10, PPM1A, FKBP1A, SKIL, CDH1, TGFB1, IFNGR2, FURIN, TRIM33, BMP2, SMAD7, HIPK2, ACVR1, UBE2D3, SMURF2, RAB31, CTNNB1, SMAD3, PMEPA1	33	negative
4OHT1 vs EtOH1	Peroxisome	0.0135737	0.0522067	-0.511893	-1.51644	66	93	ALDH1A1, NR1I2, ABCB1, SULT2B1, ACAA1, MVP, ECH1, ACOX1, EHHADH, IDH1, ABCD3, ELOVL5, HMGCL, ABCB9, PABPC1, PRDX5, ABCC5, HSD17B11, CLN8, EPHX2, YWHAH, SEMA3C, PEX14, RDH11, VPS4B, ATXN1, ECI2, CRAT, ALDH9A1, ABCC8, SCP2, HSD17B4	32	negative
4OHT1 vs EtOH1	Fatty Acid Metabolism	0.0175654	0.0598802	-0.458799	-1.43382	85	141	ALDH1A1, LTC4S, DECR1, UGDH, GLUL, ACAA1, ME1, REEP6, ECH1, ACOX1, EHHADH, CBR1, IDH1, HSDL2, CPT1A, ALDOA, ELOVL5, HMGCL, CBR3, ACADS, HSD17B11, RAP1GDS1, ADIPOR2, ACSM3, YWHAH, ALDH3A2, ACADVL, DLST, GPD1, RDH11, ECI2, ADH7, CRAT, HSD17B10, VNN1, ALDH9A1, NSDHL, CYP4A22, HSD17B4, HMGCS1, TP53INP2	41	negative
4OHT1 vs EtOH1	Xenobiotic Metabolism	0.0179641	0.0598802	-0.443443	-1.41258	86	166	DDC, PAPSS2, NQO1, HNF4A, CFB, LPIN2, GSTT2, SERPINE1, FAH, UGDH, GCH1, ALDH2, SLC35D1, UPP1, HMOX1, SMOX, ECH1, ACOX1, GSTO1, SLC12A4, CBR1, BLVRB, PTGES, IDH1, ID2, PTGR1, ABCC3, ELOVL5, ENTPD5, ALAS1, MAN1A1, DHRS1, NPC1, PGRMC1, GSS, CYP2S1, DCXR, CDA, CYP2J2, SPINT2, GCLC, EPHA2, PYCR1, TNFRSF1A, MT2A	45	negative
4OHT1 vs EtOH1	Reactive Oxygen Species Pathway	0.0314353	0.0929104	-0.570554	-1.51073	158	48	PDLIM1, NQO1, ABCC1, STK25, SRXN1, PRNP, JUNB, PFKP, GCLC, SBNO2, FTL, GCLM, GSR, MBP, OXSR1, NDUFA6, GPX4	17	negative
4OHT1 vs EtOH1	E2f Targets	0.000193125	0.0024558	0.761515	2.43449	0	200	H2AX, CDC20, PSMC3IP, SPC24, BIRC5, MXD3, AURKA, CENPE, DUT, CDCA3, SPC25, KIF22, TACC3, PLK1, LMNB1, MCM5, KIF2C, EXOSC8, HMGB2, MAD2L1, UBE2S, DONSON, CDCA8, KIF4A, NCAPD2, CCNE1, DSCC1, CCNB2, STMN1, CKS2, CDK1, MCM3, ASF1B, TIPIN, PRIM2, TCF19, PLK4, AURKB, CENPM, RAD51AP1, HMMR, E2F8, UBR7, BUB1B, MELK, DEPDC1, ANP32E, NASP, CDKN3, TIMELESS, CIT, ESPL1, HELLS, DEK, TOP2A, KIF18B, HMGB3, CHEK…	153	positive
4OHT1 vs EtOH1	G2-M Checkpoint	0.000192493	0.0024558	0.724112	2.31015	0	197	DMD, SLC12A2, H2AX, CDC20, HMGN2, BIRC5, KIF15, FBXO5, POLQ, PBK, AURKA, TTK, CCNA2, NDC80, CENPE, TRAIP, KIF22, TACC3, PLK1, EXO1, LMNB1, KIF11, MCM5, KIF2C, TPX2, SMC2, KIF20B, MAD2L1, UBE2S, KIF4A, CENPF, CDC7, CCNB2, BUB1, STMN1, CDC6, CCNF, CKS2, CENPA, CDK1, MCM3, TROAP, NEK2, PRIM2, PLK4, AURKB, HMMR, NASP, CHAF1A, CDKN3, UBE2C, ESPL1, TOP2A, NUSAP1, INCENP, HMGB3, CHEK1, KNL1, RACGAP1, SF…	119	positive
4OHT1 vs EtOH1	Myc Targets V1	0.000193125	0.0024558	0.577332	1.84568	0	200	CDC20, CCNA2, DUT, TYMS, MCM5, MAD2L1, RRM1, NCBP2, ILF2, DEK, NME1, RANBP1, MCM2, MCM6, PRDX3, MCM7, RFC4, MCM4, PRPF31, IMPDH2, CAD, SRSF1, HNRNPA1, HSPD1, SRSF7, CDC45, ODC1, USP1, POLE3, SET, SRM, ORC2, TRA2B, RAN, HSPE1, PRDX4, RUVBL2, CSTF2, BUB3, UBA2, CDK4, SRSF3, KPNA2, NOP56, APEX1, RRP9, EIF4G2, SF3B3, SRSF2, STARD7, TARDBP, HNRNPA2B1, HNRNPU, NHP2, PHB, CCT3, FBL, PA2G4, H2AZ1, CBX3, …	119	positive
4OHT1 vs EtOH1	Epithelial Mesenchymal Transition	0.000196464	0.0024558	0.598234	1.81375	0	133	TNC, TIMP3, MEST, TGFBI, VIM, FERMT2, FZD8, COL16A1, GJA1, ADAM12, BGN, DPYSL3, INHBA, LOXL2, BMP1, ITGA5, HTRA1, THBS1	18	positive
4OHT1 vs EtOH1	Mitotic Spindle	0.00888374	0.0370156	0.452939	1.44675	45	199	CCDC88A, BIRC5, KIF15, FBXO5, CENPJ, AURKA, TTK, NDC80, CENPE, KIF22, PLK1, LMNB1, KIF11, TIAM1, KIF2C, TPX2, KIF20B, PIF1, KIF4A, CENPF, SASS6, CCNB2, BUB1, CDK1, ALMS1, CNTROB, NEK2, ESPL1, TOP2A, NUSAP1, INCENP, ANLN, CNTRL, RACGAP1, KIF23, SMC4, DLGAP5, LRPPRC, PRC1, ECT2, KNTC1, CEP57, TUBGCP2, SUN2, MID1, PCNT, DYNC1H1, KLC1, TUBD1, CKAP5	50	positive
4OHT1 vs EtOH1	Myc Targets V2	0.0315895	0.0929104	0.5645	1.51666	156	58	PLK1, MCM5, PLK4, RRP12, DCTPP1, MCM4, GRWD1, HSPD1, MRTO4, SRM, NDUFAF4, HSPE1, CDK4, NOP56, RRP9, UNG, PRMT3, TCOF1, IMP4, UTP20, PHB, PA2G4, CBX3, TBRG4, WDR74, NOLC1, WDR43, MYBBP1A, DDX18, NPM1, NOC4L, AIMP2, GNL3, FARSA, PPAN, MPHOSPH10, NIP7, SUPV3L1, NOP2, PUS1, TMEM97, SLC19A1, IPO4, RCL1, BYSL, NOP16	46	positive
4OHT2 vs EtOH2	Oxidative Phosphorylation	0.000192567	0.0017343	-0.648366	-2.09993	0	197	MGST3, PHYH, ETFB, COX5A, CYB5A, ECH1, VDAC2, LDHA, ATP5F1E, UQCRB, COX6A1, ATP5ME, COX17, ACADM, SUCLG1, IDH1, COX6B1, ECHS1, NDUFA2, ACAA2, NDUFA3, UQCRH, UQCRQ, NDUFA5, HADHB, COX8A, COX5B, VDAC1, SLC25A5, UQCR10, NDUFS6, SDHB, ATP5MF, DLST, ETFA, SURF1, ATP5PD, ATP5PO, NDUFB4, SDHD, UQCRFS1, ALDH6A1, NDUFB3, SDHC, NDUFB8, COX4I1, GPX4, COX7C, ATP5F1D, NDUFC1, COX7B, ATP5PF, ATP5PB, ATP5MG, GL…	126	negative
4OHT2 vs EtOH2	Fatty Acid Metabolism	0.000192864	0.0017343	-0.646551	-2.01277	0	141	ALDH1A1, HPGD, CA2, FABP2, ALDH3A1, ACSS1, UGDH, HMGCS1, ACSM3, GLUL, ME1, ALDH3A2, HSD17B11, ECH1, LDHA, HMGCL, ACSL5, EHHADH, ACSL1, NSDHL, ACADM, SUCLG1, IDH1, OSTC, CBR1, ALAD, ECHS1, ACAA2, BLVRA, GPD2, S100A10, ACAT2, IDI1, HADHB, ALDOA, ADH7, DLST, SDHD, CPT2, MLYCD, DHCR24, SDHC, KMT5A, ACOX1, ACADL, ALDH9A1, CD1D, PDHA1, ERP29, H2AZ1, ACAA1, PCBD1, CBR3, PRDX6, GRHPR, ACOT8	56	negative
4OHT2 vs EtOH2	Mtorc1 Signaling	0.000385134	0.00275096	-0.542441	-1.75686	1	197	SORD, SYTL2, IFI30, EBP, GLRX, HMGCS1, CTH, ME1, WARS1, EGLN3, CYP51A1, FKBP2, GOT1, LDHA, INSIG1, SCD, SLC2A1, PSPH, HPRT1, IDH1, SC5D, ERO1A, PGK1, SDF2L1, IDI1, SQLE, STARD4, PNP, ALDOA, ASNS, EIF2S2, TUBA4A, SERP1, SLC7A11, RIT1, UFM1, CYB5B, DHCR24, TMEM97, SRD5A1, MTHFD2, HMGCR, PRDX1, ACTR3, SSR1, ARPC5L, AK4, HSPA5, TPI1, PSAT1, RAB1A, SEC11A, EDEM1, RPN1, NAMPT, GAPDH, PDK1, PSMB5, PSMD1…	90	negative
4OHT2 vs EtOH2	Peroxisome	0.000778059	0.00486287	-0.627546	-1.84066	3	93	DIO1, ALDH1A1, NR1I2, TTR, EPHX2, SULT2B1, FDPS, SOD1, ABCB9, HSD17B11, ECH1, ABCC5, HMGCL, ACSL5, EHHADH, ACSL1, IDH1, IDI1, ABCD3, TSPO, PRDX5, MLYCD, DHCR24, ACOX1, SOD2, PRDX1, MVP, ALDH9A1, CACNA1B, ACAA1, SCP2	31	negative
4OHT2 vs EtOH2	Bile Acid Metabolism	0.0013616	0.00756446	-0.607701	-1.78245	6	93	SULT1B1, DIO1, ALDH1A1, SOAT2, NR1I2, TTR, EPHX2, PHYH, SULT2B1, SOD1, SLC22A18, HSD17B11, ACSL5, ACSL1, IDH1, BCAR3, PEX11G, IDI1, ABCD3, PFKM, PRDX5, OPTN, MLYCD, DHCR24, TFCP2L1, PEX16, ALDH9A1	27	negative
4OHT2 vs EtOH2	Cholesterol Homeostasis	0.00176229	0.00841059	-0.633194	-1.78561	8	71	GLDC, ETHE1, FABP5, PPARG, PMVK, EBP, FDPS, HMGCS1, MVD, CYP51A1, FDFT1, ECH1, LSS, PCYT2, LGALS3, SCD, SEMA3B, NSDHL, PLAUR, MVK, SC5D, ALDOC, ACAT2, IDI1, SQLE, STARD4, TMEM97, HMGCR	28	negative
4OHT2 vs EtOH2	Xenobiotic Metabolism	0.00500963	0.0192678	-0.493029	-1.5661	25	166	PTGDS, PAPSS2, DDC, PTGR1, HNF4A, CA2, GCH1, ALDH3A1, CYP2S1, NQO1, CFB, UGDH, ABCC3, SLC35D1, BLVRB, HGFAC, PC, CYB5A, ECH1, GSTA3, ID2, ENTPD5, SPINT2, SLC22A1, GSS, SERTAD1, CYP2J2, HPRT1, IDH1, GSTO1, CBR1, RAP1GAP, SLC35B1, ADH7, TMBIM6, NINJ1, TMEM97, ACOX1, ALDH2, PGD, IRF8, ALDH9A1	42	negative
4OHT2 vs EtOH2	Adipogenesis	0.00793651	0.026455	-0.464014	-1.49142	40	185	MGST3, EPHX2, PHYH, SQOR, CMBL, PPARG, SOD1, CAVIN2, ETFB, SLC66A3, CMPK1, ME1, ECH1, COX6A1, SLC25A1, DNAJB9, ACADM, SUCLG1, IDH1, ITGA7, DRAM2, ECHS1, ACAA2, GPD2, SOWAHC, UQCRQ, NDUFA5, TKT, COX8A, ALDOA, AK2, UQCR10, SDHB, ATP5PO, CPT2, SDHC, ACOX1, REEP5, GPX4, COX7B, ACADL, ALDH2, PREB, NDUFB7, MTARC2, TST, FABP4, UBC, GRPEL1, GHITM, COQ9, SCP2, TOB1, SORBS1, FAH, UCP2, LIPE, RTN3, PRDX3, D…	91	negative
4OHT2 vs EtOH2	Estrogen Response Late	0.00906636	0.0283324	-0.464942	-1.48466	46	174	TFF1, PAPSS2, CLIC3, KLF4, CA2, SORD, SLC26A2, CHPT1, SULT2B1, TMPRSS3, FABP5, UGDH, GALE, PPIF, BLVRB, TSPAN13, MICB, CHST8, ETFB, SLC16A1, KRT19, ALDH3A2, FDFT1, ID2, SGK1, SEMA3B, HPRT1, PLAAT3, ABHD2, OVOL2, MAPT, LSR	32	negative
4OHT2 vs EtOH2	Glycolysis	0.0137357	0.0385403	-0.44614	-1.43496	70	186	DSC2, NT5E, FBP2, GAL3ST1, PFKP, BPNT1, GALE, CLDN9, GLRX, SOD1, PC, MPI, CTH, ME1, ME2, EGLN3, CYB5A, FUT8, GOT1, UGP2, LDHA, NSDHL, IDH1, ERO1A, B3GNT3, QSOX1, PGK1, STC2, ELF3, GMPPB, PGM2, ALDOA, ABCB6, NDUFV3, SDHC, GMPPA, TXN, AK4, ALDH9A1, HSPA5, TPI1, CITED2, ANG, AK3, HAX1, AKR1A1, PKM, SLC35A3, FAM162A, ISG20, PMM2, PKP2, SLC37A4, SAP30	54	negative
4OHT2 vs EtOH2	Heme Metabolism	0.0171055	0.0427638	-0.450434	-1.43407	88	170	MGST3, E2F2, CA2, SELENBP1, TNS1, ACP5, KHNYN, BLVRB, PC, TMEM9B, MOCOS, SLC22A4, SLC2A1, KDM7A, ALAD, PPP2R5B, BLVRA, MPP1, RAP1GAP, KLF3, ASNS, GDE1, ALDH6A1, ABCB6, OPTN, SLC66A2, SLC7A11, CCND3, H1-0, ATP6V0A1, SDCBP, FBXO9, MBOAT2, NCOA4, UCP2, SLC6A9, ADIPOR1, BNIP3L, MKRN1, HMBS, DCAF11, MAP2K3, RIOK3, AGPAT4, XK, BSG, YPEL5, HDGF, PDZK1IP1, HTATIP2, PGLS, PSMD9, RAD23A, ARL2BP, CIR1	55	negative
4OHT2 vs EtOH2	Kras Signaling Down	0.000205888	0.0017343	0.636182	1.96352	0	124	ATP6V1B1, GP2, SLC6A14, RSAD2, CLDN8, P2RX6, PKP1, FGGY, TGFB2, SNN, CNTFR, HSD11B2, KLHDC8A, YPEL1, TENT5C, LFNG, SERPINB2, GPRC5C, FGFR3, CD80, SPTBN2, PTPRJ, TGM1, SLC25A23, EDN1, TCF7L1	26	positive
4OHT2 vs EtOH2	Epithelial Mesenchymal Transition	0.000208117	0.0017343	0.600987	1.86862	0	133	TNC, MEST, COL7A1, VIM, INHBA, FN1, HTRA1, FERMT2, SERPINE2, GPC1, THBS1, ITGA5, FBLN2, P3H1, BMP1, CD44, ITGB3, ECM1, CCN1, ADAM12, GLIPR1, TNFAIP3, JUN, BDNF, TGM2, RHOB, CALD1, COL1A1, COLGALT1, SGCB	30	positive
4OHT2 vs EtOH2	Inflammatory Response	0.000207684	0.0017343	0.589478	1.85316	0	145	CCL5, IFITM1, ABCA1, RGS16, CXCL10, INHBA, HAS2, CSF1, TNFRSF9, ITGA5, LIF, CSF3, ITGB3, P2RX7, RTP4, SLC4A4, TPBG, TLR2, GNA15, SCN1B, ROS1, SEMA4D, RELA, EDN1, RIPK2, SGMS2, PTGER4, TLR3, NOD2, AHR, IRF1, ICAM1	32	positive
4OHT2 vs EtOH2	Tnfa Signaling Via Nfkb	0.000205508	0.0017343	0.543437	1.76026	0	180	CCL5, ABCA1, TNC, CXCL10, INHBA, CSF1, TNFRSF9, FOSB, FJX1, ZBTB10, LIF, CD44, SNN, TAP1, PLAU, DENND5A, CCN1, PTGS2, NR4A1, IL23A, SERPINB2, TLR2, TNFAIP3, DUSP4, JUN, TNFAIP2, EGR3, CD80, TGIF1, ETS2, CSF2, RHOB, NFKBIE, CXCL3, CLCF1, B4GALT5, PLK2, LITAF, RELA, EDN1, IFIT2, RIPK2, PTGER4, PFKFB3	44	positive
4OHT2 vs EtOH2	Interferon Alpha Response	0.00185033	0.00841059	0.570232	1.68073	8	90	IFITM1, IFITM3, CXCL10, RSAD2, GBP2, CMPK2, CSF1, IFIT3, EPSTI1, USP18, TAP1, RTP4, PROCR, PSMB8, PARP14, ISG15, CMTR1, IFIT2, RIPK2, IFITM2, PARP9, IRF1	22	positive
4OHT2 vs EtOH2	Il2 Stat5 Signaling	0.00415628	0.0173178	0.488965	1.56393	19	166	RGS16, IFITM3, CXCL10, GLIPR2, SLC39A8, IL1RL1, CSF1, TNFRSF9, RRAGD, LRRC8C, LIF, PRKCH, NRP1, CD44, BCL2, HOPX, ECM1, IGF1R, DENND5A, EOMES, COL6A1, NCS1, PLIN2, IL1R2, PRNP, TGM2, PLAGL1, CSF2, RHOB, SWAP70, ETV4, LCLAT1, PHTF2, ARL4A, AHR, ITGA6, FURIN, CD81, TRAF1	39	positive
4OHT2 vs EtOH2	Allograft Rejection	0.00743802	0.026455	0.500901	1.54885	35	126	CCL5, GBP2, INHBA, INHBB, CSF1, TGFB2, ITGB2, LIF, TAP1, LY75, EGFR, F2R, TLR2, DYRK3, TAP2, CD80, IFNAR2, CFP, RIPK2, TLR3, ICAM1, TAPBP, TNF	23	positive
4OHT2 vs EtOH2	Apical Junction	0.0138745	0.0385403	0.456511	1.45247	66	158	CLDN8, MSN, SDC3, PARD6G, CD274, THBS3, BMP1, EVL, CLDN4, MAP3K20, EGFR, PLCG1, ACTN1, TMEM8B, NLGN2, PIK3R3, RSU1, MYH9, CNTN1, NECTIN1, PKD1, MAPK11, EXOC4, ICAM1, TRAF1, CD276, VWF, NF1, FLNC, VCL, VCAM1, RASA1, SYK, KCNH2, PTEN	35	positive
4OHT2 vs EtOH2	Interferon Gamma Response	0.014715	0.0387238	0.45193	1.44258	70	163	CCL5, IFITM3, CXCL10, RSAD2, IFIT1, CMPK2, OAS2, IFIT3, OAS3, GBP6, CD274, EPSTI1, USP18, TAP1, RTP4, NOD1, PSMB8, PTGS2, TNFAIP3, ARID5B, TNFAIP2, PARP14, IFNAR2, TOR1B, ISG15, CMTR1, IFIT2, RIPK2, IFITM2, UPP1, ZNFX1, ARL4A, IRF1, SAMHD1, ICAM1, TAPBP, PSMB9, NFKB1, TRAFD1	39	positive
4OHT2 vs EtOH2	Il6 Jak Stat3 Signaling	0.0214373	0.0510412	0.538598	1.52185	104	68	CXCL10, CSF1, CD44, ITGB3, CNTFR, IL1R2, TLR2, JUN, CSF2, CXCL3, CSF2RA, IRF1, TNF, IFNAR1, IL13RA1, PTPN11, PF4	17	positive
4OHT2 vs EtOH2	Kras Signaling Up	0.0230052	0.0522845	0.438543	1.39985	110	163	RGS16, CXCL10, INHBA, ADAM8, AKAP12, PPBP, ANKH, ITGB2, LIF, MMP11, NRP1, GPRC5B, WNT7A, ADGRA2, PIGR, PLAU, ST6GAL1, ALDH1A3, ETV5, PSMB8, PTGS2, TNNT2, FGF9, NIN, SOX9, TNFAIP3, SCN1B, CSF2, ETV4, AMMECR1, CCSER2, VWA5A, CSF2RA	33	positive
4OHT2 vs EtOH2	P53 Pathway	0.0416925	0.0906358	0.40727	1.32752	201	194	CYFIP2, STEAP3, RGS16, INHBB, LDHB, AK1, LIF, TM4SF1, NOTCH1, TAP1, PROCR, F2R, PIDD1, TCHH, PITPNC1, CSRNP2, XPC, JUN, TP53, PTPN14, PLK2, AEN, RRAD, UPP1, GLS2, MDM2, VWA5A, APAF1, OSGIN1, ERCC5, CD81, RRP8, RAP2B, CCNG1, ZMAT3, SFN, TRAFD1, ELP1, CTSF, SESN1, GPX2, BLCAP	42	positive

## Sheet: KEGG
contrast	pathway	pval	padj	ES	NES	nMoreExtreme	size	leadingEdge	leadingN	enriched
4OHT vs EtOH	Drug Metabolism Cytochrome P450	0.000179276	0.00668344	-0.888681	-2.18566	0	55	CYP2D6, CYP2C9, CYP2C8, CYP2C19, CYP2C18, GSTA5, GSTA3, GSTA2, GSTA1, MGST3, CYP3A7, CYP3A5, CYP3A43, CYP3A4, MGST2, ALDH3A1, UGT2B7, UGT2B4, UGT2B28, UGT2B17, UGT2B15, UGT2B11, UGT2B10, GSTM5, GSTM1, ADH7, GSTP1, GSTO1	28	negative
4OHT vs EtOH	Ribosome	0.000176835	0.00668344	-0.799676	-2.09126	0	83	RPL37A, RPL9, FAU, RPLP2, RPL36AL, RPL36A, RPS24, RPS29, RPS21, RPS20, RPL14, RPL18, RPS15A, RPL30, RPS13, RPL38, RPL36, RPL11, RPL39, RPS27A, RPL32, RPL13, RPL24, RPS28, RPL22, RPL10, RPS16, RPL35A, RPS4Y1, RPS4X, RPL22L1, RPL27A, RPS6, RPS12, RPS8, RPL5, RPL26, RPL10A, RPLP1, RPL19, RPL37, RPL28, RPL7A, RPL23A, RPS9, RPL18A, RPS5, RPS3, RPS2, RPL8, RPS27, RPS26, RPS18, RPL21, RPL27, RPS23, RPL3…	80	negative
4OHT vs EtOH	Parkinsons Disease	0.00017322	0.00668344	-0.723386	-1.93848	0	100	COX7A1, COX5A, ATP5F1E, VDAC2, UQCRB, COX6A1, COX6B1, NDUFA2, UQCRHL, UQCRH, NDUFA5, NDUFB10, UQCRQ, NDUFA3, COX5B, ATP5PD, COX8A, SDHB, UQCR10, SLC25A5, NDUFS6, NDUFB9, ATP5PO, VDAC1, NDUFB3, SDHD, UQCRFS1, NDUFB4, COX4I1, COX7C, NDUFB8, NDUFV3, ATP5F1D, NDUFC1, SDHC, COX7B, NDUFB1, ATP5PB, NDUFB7, ATP5PF, NDUFV2, NDUFS5, NDUFA7, NDUFB6, NDUFV1, COX7A2, NDUFS4, NDUFA1, ATP5MC3, COX6C, COX7A2L, N…	66	negative
4OHT vs EtOH	Metabolism of Xenobiotics by Cytochrome P450	0.000179662	0.00668344	-0.780867	-1.93813	0	59	CYP2C9, CYP2C8, CYP2C19, CYP2C18, GSTA5, GSTA3, GSTA2, GSTA1, AKR1C4, AKR1C3, AKR1C2, AKR1C1, MGST3, CYP3A7, CYP3A5, CYP3A43, CYP3A4, MGST2, ALDH3A1, CYP2S1, UGT2B7, UGT2B4, UGT2B28, UGT2B17, UGT2B15, UGT2B11, UGT2B10, GSTM5, GSTM1, ADH7, GSTP1, GSTO1	32	negative
4OHT vs EtOH	Alzheimers Disease	0.000169722	0.00668344	-0.676082	-1.89047	0	136	ATP2A3, COX7A1, BACE2, COX5A, ATP5F1E, UQCRB, COX6A1, CALM1, COX6B1, NDUFA2, UQCRHL, UQCRH, NDUFA5, NDUFB10, CHP1, MAPT, UQCRQ, NDUFA3, PSENEN, COX5B, ATP5PD, COX8A, CALM3, SDHB, UQCR10, NDUFS6, MAPK3, NDUFB9, ATP5PO, NDUFB3, SDHD, UQCRFS1, NDUFB4, COX4I1, COX7C, NDUFB8, NDUFV3, ATP5F1D, NDUFC1, SDHC, COX7B, LRP1, NDUFB1, ATP5PB, NDUFB7, ATP5PF, NDUFV2, PLCB1, NDUFS5, NDUFA7, NDUFB6, NDUFV1, COX7…	77	negative
4OHT vs EtOH	Steroid Hormone Biosynthesis	0.000356379	0.00839502	-0.831564	-1.93864	1	37	HSD17B2, AKR1C4, AKR1C3, AKR1C2, AKR1C1, CYP3A7, CYP3A5, CYP3A43, CYP3A4, SULT2B1, UGT2B7, UGT2B4, UGT2B28, UGT2B17, UGT2B15, UGT2B11, UGT2B10	17	negative
4OHT vs EtOH	Drug Metabolism Other Enzymes	0.000361076	0.00839502	-0.818363	-1.92773	1	41	CES2, CYP3A7, CYP3A5, CYP3A43, CYP3A4, UGT2B7, UGT2B4, UGT2B28, UGT2B17, UGT2B15, UGT2B11, UGT2B10, NAT2, NAT1, HPRT1	15	negative
4OHT vs EtOH	Retinol Metabolism	0.000541223	0.0111853	-0.778999	-1.8745	2	47	CYP2C9, CYP2C8, CYP2C19, CYP2C18, ALDH1A1, CYP3A7, CYP3A5, CYP3A43, CYP3A4, UGT2B7, UGT2B4, UGT2B28, UGT2B17, UGT2B15, UGT2B11, UGT2B10	16	negative
4OHT vs EtOH	Linoleic Acid Metabolism	0.000734619	0.0124217	-0.876693	-1.85728	3	20	CYP2C9, CYP2C8, CYP2C19, CYP2C18, PLA2G10, CYP3A7, CYP3A5, CYP3A43, CYP3A4	9	negative
4OHT vs EtOH	Glutathione Metabolism	0.000725163	0.0124217	-0.774765	-1.84215	3	44	GSTA5, GSTA3, GSTA2, GSTA1, MGST3, GGT6, MGST2, GSS, GSTM5, GSTM1, GSTP1, IDH1, GSTO1, GPX1	14	negative
4OHT vs EtOH	Pentose and Glucuronate Interconversions	0.00183688	0.0284717	-0.835284	-1.80254	9	23	UGDH, CRYL1, UGT2B7, UGT2B4, UGT2B28, UGT2B17, UGT2B15, UGT2B11, UGT2B10, UGP2	10	negative
4OHT vs EtOH	Steroid Biosynthesis	0.00201281	0.0287986	-0.88411	-1.81722	10	16	SOAT2, MSMO1, EBP, SOAT1, FDFT1, CYP51A1, LSS, NSDHL, SC5D, SQLE, DHCR24	11	negative
4OHT vs EtOH	Huntingtons Disease	0.00286726	0.0355541	-0.564892	-1.60261	16	154	COX7A1, PPARG, SOD1, COX5A, ATP5F1E, VDAC2, UQCRB, COX6A1, COX6B1, CLTB, NDUFA2, UQCRHL, UQCRH, NDUFA5, GPX1, NDUFB10, UQCRQ, NDUFA3, COX5B, ATP5PD, COX8A, SDHB, UQCR10, SLC25A5, NDUFS6, NDUFB9, AP2S1, ATP5PO, VDAC1, NDUFB3, SDHD, UQCRFS1, NDUFB4, COX4I1, COX7C, NDUFB8, NDUFV3, ATP5F1D, NDUFC1, SDHC, COX7B, NDUFB1, ATP5PB, NDUFB7, SOD2, ATP5PF, NDUFV2, PLCB1, NDUFS5, NDUFA7, POLR2E, NDUFB6, NDUFV…	78	negative
4OHT vs EtOH	Fructose and Mannose Metabolism	0.00397327	0.0461893	-0.78109	-1.78107	21	32	FBP2, SORD, PFKP, MPI, MTMR7, GMDS, AKR1B10, ALDOC, GMPPB, ALDOA, MTMR6, ALDOB, PFKM, GMPPA, KHK, TPI1	16	negative
4OHT vs EtOH	Sulfur Metabolism	0.00426479	0.0466618	-0.891689	-1.76176	22	12	PAPSS2, SUOX, CHST13, SULT2B1, BPNT1	5	negative
4OHT vs EtOH	Riboflavin Metabolism	0.00516224	0.0505356	-0.878838	-1.75594	27	13	ENPP3, ACP5, MTMR7, RFK, MTMR6	5	negative
4OHT vs EtOH	Maturity Onset Diabetes of the Young	0.00626844	0.0582965	-0.85806	-1.74311	33	15	PKLR, HNF4A, HNF1A, FOXA3, BHLHA15	5	negative
4OHT vs EtOH	Nicotinate and Nicotinamide Metabolism	0.00734619	0.0605836	-0.825453	-1.74873	39	20	NT5E, ENPP3, NT5C3A, CD38, NMRK1, PNP	6	negative
4OHT vs EtOH	Ascorbate and Aldarate Metabolism	0.00789715	0.0605836	-0.822844	-1.7432	42	20	UGDH, UGT2B7, UGT2B4, UGT2B28, UGT2B17, UGT2B15, UGT2B11, UGT2B10, ALDH3A2, ALDH2, UGT2A3, ALDH9A1	12	negative
4OHT vs EtOH	Arachidonic Acid Metabolism	0.00812128	0.0605836	-0.714651	-1.68999	44	42	CYP2C9, CYP2C8, CYP2C19, CYP2C18, PLA2G10, PTGDS, AKR1C3, EPHX2, GGT6	9	negative
4OHT vs EtOH	Oxidative Phosphorylation	0.00743173	0.0605836	-0.585552	-1.58373	42	107	COX7A1, COX5A, ATP5F1E, UQCRB, COX6A1, COX17, ATP5ME, COX6B1, NDUFA2, UQCRHL, UQCRH, NDUFA5, NDUFB10, UQCRQ, NDUFA3, COX5B, ATP5PD, COX8A, SDHB, UQCR10, NDUFS6, ATP5MF, NDUFB9, ATP5PO, NDUFB3, SDHD, UQCRFS1, NDUFB4, COX4I1, COX7C, NDUFB8, NDUFV3, ATP5F1D, NDUFC1, SDHC, ATP5MG, COX7B, NDUFB1, ATP5PB, NDUFB7, ATP5PF, NDUFV2, NDUFS5, ATP6V0B, ATP6V0A1, NDUFA11, NDUFA7, PPA2, NDUFB6, NDUFV1, COX7A2, …	69	negative
4OHT vs EtOH	Peroxisome	0.0117878	0.0783048	-0.621228	-1.58597	65	71	EPHX2, PHYH, DAO, PXMP4, PMVK, SOD1, ECH1, HMGCL, FAR1, ACSL5, ACSL1, IDH1, MVK, PEX11G, ABCD3, PRDX5, ACOX1, PRDX1, MLYCD, SOD2, PEX16, EHHADH, ABCD4, ACAA1, MPV17L, SCP2, CROT	27	negative
4OHT vs EtOH	Glycerolipid Metabolism	0.0137085	0.0849928	-0.710993	-1.65715	75	38	PNLIPRP2, ALDH3A2, AGPAT2, MBOAT1, ALDH2, ALDH9A1, PLPP1, AKR1A1, GK, MBOAT2	10	negative
4OHT vs EtOH	Cytokine Cytokine Receptor Interaction	0.000243013	0.00753341	0.639485	1.87573	0	135	CCL5, CXCL10, TNFSF10, INHBA, INHBB, IL24, TNFRSF19, PLEKHO2, CSF1, TNFRSF9, PPBP, TGFB2, LIF, CSF3, CNTFR, EGFR, FLT1, CSF2, IL23A, IFNAR2, LIFR, CXCL1, CXCL2, CXCL3, IL1R2, CSF2RA, CLCF1, ACVR1	28	positive
4OHT vs EtOH	Regulation of Actin Cytoskeleton	0.0027127	0.0355541	0.532972	1.60329	10	165	CYFIP2, FGFR1, FN1, TIAM2, MSN, FGFR2, ENAH, ITGA5, ITGB3, MYH10, PIK3CG, CHRM1, EGFR, F2R, FGF9, PDGFD, FGFR3, PIP5K1C, ACTN1, WASF1, ARHGEF7, PIK3R3, RDX, ARHGEF4, MYH9, ITGB2, FGD3	27	positive
4OHT vs EtOH	Pathways in Cancer	0.00515597	0.0505356	0.457126	1.45776	19	268	WNT5A, FGFR1, FN1, WNT9A, FZD2, FGFR2, TGFB2, AXIN2, BCL2, RET, WNT10A, WNT7A, SMO, PIK3CG, PTGS2, IGF1R, TCF7, DAPK1, EGFR, FGF9, PLCG1, FGFR3, PLCG2, JUN, FZD1, LAMB1, WNT7B, TCF7L1, CSF2RA, PIK3R3, TP53, ABL1, STK36	33	positive
4OHT vs EtOH	Epithelial Cell Signaling in Helicobacter Pylori Infection	0.00814295	0.0605836	0.638115	1.66671	35	60	CCL5, ATP6V1B1, EGFR, PLCG1, PLCG2, MAPK12, JUN, NOD1, CXCL1, MAP3K14	10	positive
4OHT vs EtOH	ECM Receptor Interaction	0.0101603	0.0726853	0.633818	1.64285	44	57	COL5A1, FN1, SDC3, THBS1, THBS3, ITGA5, COL11A2, ITGB3, CD44, COL6A1, LAMB1	11	positive
4OHT vs EtOH	Focal Adhesion	0.0117647	0.0783048	0.490488	1.4704	47	160	COL5A1, FN1, THBS1, THBS3, ITGA5, COL11A2, SHC2, ITGB3, BCL2, PIK3CG, COL6A1, IGF1R, EGFR, PDGFD, PARVB, FLT1, JUN, PIP5K1C, LAMB1, ACTN1, FYN, PIK3R3, ILK, FLNC, COL1A1, PDGFB, ITGA6, VWF, ELK1, CAV1, VCL	31	positive
4OHT vs EtOH	Wnt Signaling Pathway	0.012304	0.0789152	0.530106	1.52808	50	119	WNT5A, WNT9A, FZD2, AXIN2, WNT10A, WNT7A, NFATC4, VANGL2, TCF7, JUN, PRICKLE1, FZD1, WNT7B, TCF7L1, CAMK2B, TP53	16	positive
4OHT1 vs EtOH1	Retinol Metabolism	0.00020008	0.00745043	-0.815878	-2.04788	0	36	UGT2B10, UGT2B7, ALDH1A1, CYP2C9, CYP3A7	5	negative
4OHT1 vs EtOH1	Maturity Onset Diabetes of the Young	0.000193498	0.00745043	-0.933988	-2.02558	0	16	HNF1A, PKLR, FOXA2, HNF4A, FOXA3, HNF4G	6	negative
4OHT1 vs EtOH1	Pentose and Glucuronate Interconversions	0.000194175	0.00745043	-0.885938	-1.96585	0	18	UGT2B10, UGT2B7, UGDH	3	negative
4OHT1 vs EtOH1	Ascorbate and Aldarate Metabolism	0.000193498	0.00745043	-0.902524	-1.95734	0	16	UGT2B10, UGT2B7, UGDH, ALDH2	4	negative
4OHT1 vs EtOH1	Starch and Sucrose Metabolism	0.00020028	0.00745043	-0.762735	-1.92178	0	37	UGT2B10, UGT2B7, UGDH	3	negative
4OHT1 vs EtOH1	Drug Metabolism Cytochrome P450	0.000402334	0.0110004	-0.730817	-1.90258	1	44	UGT2B10, UGT2B7, CYP2C9, ALDH1A3, GSTT2, CYP3A7, GSTA5, GSTO1, GSTP1	9	negative
4OHT1 vs EtOH1	Linoleic Acid Metabolism	0.000773545	0.0179849	-0.872461	-1.84773	3	14	CYP2C9, PLA2G2D, PLA2G10, AKR1B10, CYP3A7, PLA2G4A	6	negative
4OHT1 vs EtOH1	Drug Metabolism Other Enzymes	0.0009998	0.0206625	-0.754229	-1.87503	4	34	UGT2B10, UGT2B7, CYP3A7, UPP1, UPP2, UCKL1, CDA, IMPDH1, NAT2, NAT1	10	negative
4OHT1 vs EtOH1	Phenylalanine Metabolism	0.00192938	0.0284165	-0.863943	-1.80816	9	13	DDC, ALDH1A3	2	negative
4OHT1 vs EtOH1	Tyrosine Metabolism	0.0033353	0.0443118	-0.746572	-1.7861	16	27	DDC, ALDH1A3, FAH	3	negative
4OHT1 vs EtOH1	Sulfur Metabolism	0.00601125	0.0657701	-0.882157	-1.71231	30	9	PAPSS2, SUOX, SULT2B1	3	negative
4OHT1 vs EtOH1	Fructose and Mannose Metabolism	0.00736025	0.072053	-0.688519	-1.69392	36	32	SORD, AKR1B10, PFKFB3, PFKM, FBP2, ALDOA, MTMR6, PFKP, MPI, ALDOC, HK1, FCSK	12	negative
4OHT1 vs EtOH1	Glycolysis Gluconeogenesis	0.00703942	0.072053	-0.630826	-1.66988	34	48	ALDH1A3, PKLR, GALM, ALDH2, ACSS2, PFKM, FBP2, ALDOA, BPGM, PGM2, PFKP, ALDOC, HK1, ALDH3A2, ALDH3B1, GPI, ADH7, GAPDH, ALDH9A1, ALDH7A1, PCK2, ADH1C, ADH1B, ADH1A, PKM, ALDOB	26	negative
4OHT1 vs EtOH1	Tryptophan Metabolism	0.0102161	0.0890277	-0.690979	-1.67443	51	29	DDC, IDO2, ALDH2, EHHADH	4	negative
4OHT1 vs EtOH1	Metabolism of Xenobiotics by Cytochrome P450	0.0110088	0.0890277	-0.622999	-1.6381	54	46	UGT2B10, UGT2B7, CYP2C9, ALDH1A3, GSTT2, CYP3A7, GSTA5	7	negative
4OHT1 vs EtOH1	Ribosome	0.0109533	0.0890277	-0.542547	-1.56337	53	82	RPL17, RPL9, RPL18A, RPL10, FAU, RPL23, RPLP0, RPL31, RPL28, RPS10, RPS27, RPL7, RPL5, UBA52, RPS16, RPL23A, RPL32, RPS7, RPL22, RPL26, RPL24, RPS28, RPL21, RPL29, RPL37, RPS24, RPS3, RPL34, RPS5, RPL13A, RPL15, RPL4, RPL18, RPL19, RPS11, RPS8, RPL36A, RPL35A, RPL36AL, RPS4X, RPS21, RPL30, RPS26, RPL39, RPLP2, RPS3A, RPS15A, RPL27, RPS15, RPL13, RPL38, RPS23, RPLP1, RPS20, RPS27A, RPS25, RPL37A, …	66	negative
4OHT1 vs EtOH1	Renin Angiotensin System	0.000413993	0.0110004	0.931069	1.84644	1	10	AGT, ENPEP, ANPEP, MME	4	positive
4OHT1 vs EtOH1	DNA Replication	0.00139804	0.0236396	0.743825	1.82037	6	35	MCM5, PRIM1, MCM3, PRIM2, FEN1, DNA2, RFC5, POLA1, RFC3, RPA2, MCM2, MCM6, LIG1, MCM7, RFC4, RNASEH2B, MCM4, POLA2, POLE3, POLD1, POLE, RFC2, RPA1, POLE2, RNASEH2A, RFC1, SSBP1, RNASEH2C, POLD2, RPA3	30	positive
4OHT1 vs EtOH1	Cell Cycle	0.0013766	0.0236396	0.567762	1.69248	6	119	TGFB3, CDC25C, CDC20, TTK, CCNA2, CCNB1, PLK1, MCM5, MAD2L1, CCNE1, CDC7, CCNB2, BUB1, CDC6, CDK1, MCM3, BUB1B, CCNE2, ESPL1, CHEK1, DBF4, CDKN2C, ORC6, MCM2, MCM6, CDC23, MCM7, MCM4, CDC45, ANAPC5, ORC2, SKP2, BUB3, CDK4, ATR, RBL1, TP53, ORC1, CHEK2, ANAPC4, ORC5, HDAC2, E2F1, TFDP1, TGFB2, MAD1L1, SMC3, SMC1A, PKMYT1, CCNH, STAG1, YWHAQ	52	positive
4OHT1 vs EtOH1	Systemic Lupus Erythematosus	0.0019861	0.0284165	0.606857	1.68873	9	75	H2AC16, C4A, C4B, H2AX, FCGR2A, C3, H2AC6, TRIM21, SNRPB, H2AZ1, H4C9, H3C1, H3-3B, SNRPD3, SNRPD1, H2AC17	16	positive
4OHT1 vs EtOH1	Spliceosome	0.00450715	0.0558887	0.532937	1.59444	22	123	LSM3, NCBP2, RBMX, HNRNPM, PRPF31, DDX39B, SRSF1, HNRNPA1, PPIL1, SRSF7, PPIH, LSM5, TRA2B, TRA2A, U2AF2, THOC3, SRSF3, SNRNP40, LSM6, EFTUD2, ALYREF, SNRPB, SRSF6, SF3B3, PRPF19, SRSF2, HNRNPU, THOC1, LSM4, SF3A3, SNU13, ACIN1, LSM2, CTNNBL1, MAGOHB, SRSF10, LSM8, SNRPD3, ISY1, SNRPF, SNRPD1, PRPF3, WBP11, NCBP1, SNRPA1, DHX15, PLRG1, PHF5A, PRPF38A, ZMAT2, MAGOH, SF3B2, SNRPG, CDC5L, DHX16, SNR…	79	positive
4OHT1 vs EtOH1	Oxidative Phosphorylation	0.00571429	0.0657701	0.54902	1.60964	28	106	ATP4A, ATP6V1B1, ATP6V0A4, ATP6V1C2, NDUFA5, PPA1, NDUFA4, ATP5MC1, NDUFB1	9	positive
4OHT1 vs EtOH1	Basal Cell Carcinoma	0.00798085	0.0742219	0.669291	1.68435	39	41	WNT5B, FZD8, SMO, FZD2, WNT10A	5	positive
4OHT2 vs EtOH2	Ribosome	0.000196425	0.00946854	-0.81294	-2.33967	0	82	RPL37A, FAU, RPL36AL, RPLP2, RPS24, RPS29, RPL14, RPL30, RPS21, RPL18, RPS20, RPS15A, RPS13, RPL11, RPL38, RPL39, RPL36, RPS27A, RPL13, RPL24, RPL10, RPS28, RPL32, RPS4X, RPS8, RPL22, RPS16, RPL35A, RPL27A, RPL5, RPS6, RPL36A, RPL22L1, RPL23A, RPL28, RPL19, RPLP1, RPL10A, RPS3, RPL26, RPL7A, RPL37, RPS12, RPL18A, RPS18, RPL21, RPS5, RPS2, RPSA, RPL23, RPS9, RPL27, RPS26, RPL7, RPL8, RPL9, RPS27, …	77	negative
4OHT2 vs EtOH2	Parkinsons Disease	0.000196078	0.00946854	-0.725349	-2.15303	0	99	COX7A1, COX5A, VDAC2, ATP5F1E, UQCRB, COX6A1, COX6B1, NDUFA2, NDUFB10, NDUFA3, UQCRH, UQCRQ, NDUFA5, COX8A, COX5B, VDAC1, SLC25A5, UQCR10, NDUFS6, SDHB, ATP5PD, ATP5PO, NDUFB4, NDUFB9, SDHD, UQCRFS1, NDUFV3, NDUFB3, SDHC, NDUFB8, COX4I1, COX7C, ATP5F1D, NDUFC1, COX7B, ATP5PF, ATP5PB, NDUFV2, NDUFB7, NDUFB1, NDUFS5, NDUFB6, NDUFA7, NDUFV1, COX7A2, NDUFA1, NDUFS4, COX6C, NDUFS8, ATP5MC3, UBE2L3, ND…	77	negative
4OHT2 vs EtOH2	Alzheimers Disease	0.000196386	0.00946854	-0.664143	-2.06065	0	136	ATP2A3, COX7A1, BACE2, COX5A, ATP5F1E, UQCRB, COX6A1, CALM1, COX6B1, NDUFA2, NDUFB10, NDUFA3, UQCRH, UQCRQ, CHP1, NDUFA5, PSENEN, COX8A, COX5B, CALM3, MAPT, UQCR10, NDUFS6, SDHB, ATP5PD, ATP5PO, NDUFB4, MAPK3, NDUFB9, SDHD, UQCRFS1, NDUFV3, NDUFB3, SDHC, NDUFB8, COX4I1, COX7C, ATP5F1D, NDUFC1, COX7B, ATP5PF, ATP5PB, NDUFV2, NDUFB7, NDUFB1, NDUFS5, LRP1, PLCB1, NDUFB6, NDUFA7, NDUFV1, COX7A2, PSEN…	77	negative
4OHT2 vs EtOH2	Steroid Biosynthesis	0.000400561	0.0124174	-0.874095	-1.901	1	16	SOAT2, MSMO1, EBP, SOAT1, CYP51A1, FDFT1, LSS, NSDHL, SC5D, SQLE, DHCR24	11	negative
4OHT2 vs EtOH2	Huntingtons Disease	0.000392696	0.0124174	-0.552003	-1.73404	1	152	COX7A1, PPARG, SOD1, COX5A, VDAC2, ATP5F1E, UQCRB, COX6A1, CLTB, COX6B1, NDUFA2, GPX1, NDUFB10, NDUFA3, UQCRH, UQCRQ, NDUFA5, COX8A, COX5B, VDAC1, SLC25A5, UQCR10, NDUFS6, SDHB, ATP5PD, ATP5PO, NDUFB4, NDUFB9, SDHD, AP2S1, UQCRFS1, NDUFV3, NDUFB3, SDHC, NDUFB8, COX4I1, COX7C, ATP5F1D, SOD2, NDUFC1, COX7B, ATP5PF, ATP5PB, NDUFV2, NDUFB7, NDUFB1, NDUFS5, PLCB1, NDUFB6, POLR2E, NDUFA7, NDUFV1, COX7A…	79	negative
4OHT2 vs EtOH2	Drug Metabolism Cytochrome P450	0.000590667	0.0156949	-0.736091	-1.91685	2	44	CYP2C9, GSTA5, MGST3, CYP3A7, MGST2, ALDH3A1, GSTA3, UGT2B10, GSTO1, GSTP1, ADH7, GSTM5	12	negative
4OHT2 vs EtOH2	Oxidative Phosphorylation	0.000782473	0.0181925	-0.590975	-1.77138	3	106	COX7A1, COX5A, ATP5F1E, UQCRB, COX6A1, ATP5ME, COX17, COX6B1, NDUFA2, NDUFB10, NDUFA3, UQCRH, UQCRQ, NDUFA5, COX8A, COX5B, UQCR10, NDUFS6, SDHB, ATP5MF, ATP5PD, ATP5PO, NDUFB4, NDUFB9, SDHD, UQCRFS1, NDUFV3, NDUFB3, SDHC, NDUFB8, COX4I1, COX7C, ATP5F1D, NDUFC1, COX7B, ATP5PF, ATP5PB, ATP5MG, NDUFV2, NDUFB7, ATP6V0A1, NDUFB1, NDUFS5, ATP6V0B, NDUFB6, PPA2, NDUFA11, NDUFA7, NDUFV1, COX7A2, NDUFA1, …	71	negative
4OHT2 vs EtOH2	Nicotinate and Nicotinamide Metabolism	0.00139248	0.0237154	-0.80499	-1.83812	6	21	NT5E, ENPP3, NT5C3A, CD38, NMRK1, PNP, NADSYN1, NAMPT	8	negative
4OHT2 vs EtOH2	Metabolism of Xenobiotics by Cytochrome P450	0.0013704	0.0237154	-0.699635	-1.83782	6	46	CYP2C9, GSTA5, MGST3, CYP3A7, MGST2, ALDH3A1, CYP2S1, GSTA3, UGT2B10, GSTO1, GSTP1, ADH7, GSTM5	13	negative
4OHT2 vs EtOH2	Riboflavin Metabolism	0.00140252	0.0237154	-0.867013	-1.82041	6	13	ENPP3, ACP5, MTMR7, RFK, MTMR6	5	negative
4OHT2 vs EtOH2	Fructose and Mannose Metabolism	0.00178112	0.0276074	-0.751308	-1.8445	8	32	FBP2, SORD, PFKP, MPI, MTMR7, GMDS, AKR1B10, ALDOC, GMPPB, MTMR6, ALDOA, PFKM, GMPPA, KHK, TPI1	15	negative
4OHT2 vs EtOH2	Glutathione Metabolism	0.00295625	0.0392759	-0.67729	-1.74978	14	42	GSTA5, MGST3, GGT6, MGST2, GSTA3, GSS, IDH1, GSTO1, GSTP1, GPX1, GSTM5, GPX4, PGD, TXNDC12	14	negative
4OHT2 vs EtOH2	Maturity Onset Diabetes of the Young	0.00320449	0.0397356	-0.824692	-1.79356	15	16	PKLR, HNF4A, HNF1A, FOXA3, BHLHA15	5	negative
4OHT2 vs EtOH2	Sulfur Metabolism	0.0036	0.0408093	-0.8938	-1.75547	17	9	PAPSS2, SUOX, CHST13, SULT2B1, BPNT1	5	negative
4OHT2 vs EtOH2	Glycolysis Gluconeogenesis	0.00372988	0.0408093	-0.652474	-1.72779	18	48	PKLR, FBP2, GALM, ALDH3A1, ACSS1, PFKP, ALDH3A2, LDHA, ALDOC, PGK1, PGM2, ALDOA, ADH7, PFKM, ALDH2, ALDH9A1, TPI1, PDHA1, AKR1A1, GAPDH, PKM, PCK2, ACSS2, DLD, HK1	25	negative
4OHT2 vs EtOH2	Peroxisome	0.00550856	0.0539259	-0.587272	-1.65642	27	71	EPHX2, PHYH, DAO, PXMP4, PMVK, SOD1, ECH1, HMGCL, ACSL5, FAR1, EHHADH, ACSL1, IDH1, MVK, PEX11G, ABCD3, PRDX5, MLYCD, ACOX1, SOD2, PRDX1, PEX16, MPV17L, ABCD4, ACAA1, CROT, SCP2, ACOT8	28	negative
4OHT2 vs EtOH2	Protein Export	0.00815271	0.0631835	-0.750117	-1.73725	40	23	IMMP2L, SEC61G, SEC61B, SRP9, SPCS3, SPCS1, SEC11C, SPCS2, HSPA5, SEC11A, SRP14, SRP19, IMMP1L, SEC62	14	negative
4OHT2 vs EtOH2	Terpenoid Backbone Biosynthesis	0.00804991	0.0631835	-0.815968	-1.73617	39	14	PMVK, FDPS, HMGCS1, MVD, MVK, ACAT2, IDI1, HMGCR, PDSS2	9	negative
4OHT2 vs EtOH2	Cytokine Cytokine Receptor Interaction	0.000203625	0.00946854	0.624165	1.94086	0	135	CCL5, CXCL10, INHBA, INHBB, IL24, TNFRSF19, PLEKHO2, CSF1, TNFRSF9, PPBP, TGFB2, LIF, CSF3, CNTFR, EGFR, IL23A, IL1R2, FLT1, RELT, IFNAR2, LIFR, CSF2, CXCL3, CLCF1, ACVR1, CSF2RA, PDGFB, TGFBR1, CXCL16, TNF, IFNAR1, IL13RA1, IL18RAP, PF4, PF4V1, TGFB3, CCL25, LTB, TNFRSF10A, TNFRSF10B, TNFRSF10C, TNFRSF10D, TNFSF10, TGFBR2, IL6ST	45	positive
4OHT2 vs EtOH2	Regulation of Actin Cytoskeleton	0.00205381	0.0293853	0.501151	1.60408	9	168	CYFIP2, FGFR1, FN1, TIAM2, MSN, FGFR2, ENAH, ITGA5, ITGB2, ITGB3, PIK3CG, EGFR, F2R, PDGFD, FGF9, PIP5K1C, FGFR3, ACTN1, WASF1, ARHGEF7, PIK3R3, RDX, CHRM1, FGD3, MYH9, ARHGEF4, PIP4K2B, PDGFB, PAK3, ITGA6	30	positive
4OHT2 vs EtOH2	Epithelial Cell Signaling in Helicobacter Pylori Infection	0.00507305	0.0524215	0.617992	1.69612	24	59	CCL5, ATP6V1B1, NOD1, EGFR, PLCG1, MAPK12, PLCG2, MAP3K14, JUN, ATP6V0A4, RELA, MAPK11, TCIRG1, NFKB1, ATP6V1G2, PTPN11	16	positive
4OHT2 vs EtOH2	ECM Receptor Interaction	0.00689935	0.0631835	0.609909	1.66945	33	58	TNC, FN1, SDC3, THBS1, THBS3, ITGA5, COL11A2, CD44, ITGB3, COL6A1, LAMB1	11	positive
4OHT2 vs EtOH2	Focal Adhesion	0.00780287	0.0631835	0.464599	1.48065	37	162	TNC, FN1, THBS1, THBS3, ITGA5, COL11A2, ITGB3, BCL2, SHC2, PIK3CG, IGF1R, COL6A1, EGFR, PDGFD, PIP5K1C, LAMB1, PARVB, JUN, ACTN1, FLT1, ILK, PIK3R3, COL1A1, PDGFB, PAK3, ITGA6, VWF, ELK1, FLNC, FYN, VCL, CAV1, PTEN	33	positive
4OHT2 vs EtOH2	Pathways in Cancer	0.00754025	0.0631835	0.421777	1.42436	36	273	FGFR1, FN1, WNT9A, FZD2, FGFR2, RARB, TGFB2, AXIN2, BCL2, WNT10A, RET, WNT7A, SMO, PIK3CG, TCF7, IGF1R, PTGS2, EGFR, DAPK1, PLCG1, FGF9, PLCG2, FZD1, LAMB1, WNT7B, FGFR3, JUN, TP53, PIK3R3, ABL1, RELA, TCF7L1, MDM2, CSF2RA, BID, PDGFB, CDK4, ITGA6, TRAF1, TGFBR1, NFKB1, MSH2, FZD3, STK36, BCR, FZD8, HDAC2, PTEN, PIAS2, SMAD3	50	positive

## Sheet: REACTOME
contrast	pathway	pval	padj	ES	NES	nMoreExtreme	size	leadingEdge	leadingN	enriched
4OHT vs EtOH	Srp Dependent Cotranslational Protein Targeting to Membrane	0.000169952	0.0205677	-0.792607	-2.13572	0	107	SEC61G, SEC61B, RPL37A, RPL9, FAU, RPLP2, RPL36AL, RPL36A, SRP9, RPS24, RPS29, RPS21, RPS20, RPL14, RPL18, TRAM1, RPS15A, SSR4, RPL30, SSR2, RPS13, RPL38, SPCS3, RPL36, RPL11, RPL39, RPS27A, SEC11C, SPCS1, RPL32, RPL13, RPL24, RPS28, RPL22, SPCS2, RPS14, RPL10, RPS16, RPL35A, RPS4Y1, RPS4X, RPL22L1, RPL27A, RPS6, RPS12, SSR1, RPS8, RPL5, RPL26, RPL10A, RPLP1, RPL19, RPL37, RPL28, RPL7A, RPL23A, R…	96	negative
4OHT vs EtOH	Eukaryotic Translation Elongation	0.000172147	0.0205677	-0.793764	-2.07709	0	87	RPL37A, RPL9, FAU, RPLP2, RPL36AL, RPL36A, EEF1B2, RPS24, RPS29, RPS21, RPS20, RPL14, RPL18, RPS15A, RPL30, RPS13, RPL38, RPL36, RPL11, RPL39, RPS27A, RPL32, RPL13, RPL24, RPS28, RPL22, RPS14, RPL10, RPS16, RPL35A, RPS4Y1, RPS4X, RPL22L1, RPL27A, RPS6, RPS12, RPS8, RPL5, RPL26, RPL10A, RPLP1, RPL19, RPL37, RPL28, RPL7A, RPL23A, RPS9, RPL18A, RPS5, RPS3, RPS2, RPL8, RPS27, RPS26, RPS18, RPL21, RPL…	83	negative
4OHT vs EtOH	Phase II Conjugation of Compounds	0.000172503	0.0205677	-0.790315	-2.05954	0	84	SULT1B1, GSTA5, GSTA3, GSTA2, GSTA1, PAPSS2, MGST3, GGT6, MGST2, SLC26A2, SULT1C2, SULT2B1, UGDH, BPNT1, SLC35D1, UGT2B7, UGT2B4, UGT2B28, UGT2B17, UGT2B15, UGT2B11, UGT2B10, ESD, NAT2, NAT1, UGP2, CHAC2, GSS, GSTM5, GSTM1, GSTP1, GSTO1	32	negative
4OHT vs EtOH	Response of Eif2ak4 Gcn2 to Amino Acid Deficiency	0.000171939	0.0205677	-0.776497	-2.05828	0	96	RPL37A, RPL9, FAU, RPLP2, RPL36AL, RPL36A, RPS24, RPS29, RPS21, ASNS, RPS20, EIF2S2, RPL14, RPL18, RPS15A, RPL30, RPS13, RPL38, RPL36, RPL11, RPL39, RPS27A, RPL32, RPL13, RPL24, RPS28, RPL22, RPS14, RPL10, RPS16, RPL35A, RPS4Y1, RPS4X, RPL22L1, RPL27A, RPS6, RPS12, RPS8, RPL5, RPL26, RPL10A, RPLP1, RPL19, RPL37, RPL28, RPL7A, RPL23A, RPS9, RPL18A, RPS5, RPS3, ATF4, RPS2, RPL8, RPS27, RPS26, RPS18…	83	negative
4OHT vs EtOH	Eukaryotic Translation Initiation	0.000169549	0.0205677	-0.750126	-2.03745	0	114	RPL37A, EIF4EBP1, RPL9, FAU, RPLP2, RPL36AL, RPL36A, RPS24, RPS29, RPS21, RPS20, EIF2S2, RPL14, RPL18, RPS15A, RPL30, RPS13, RPL38, RPL36, RPL11, RPL39, RPS27A, RPL32, RPL13, RPL24, RPS28, EIF5, RPL22, RPS14, RPL10, RPS16, RPL35A, RPS4Y1, RPS4X, RPL22L1, RPL27A, RPS6, RPS12, RPS8, RPL5, RPL26, RPL10A, RPLP1, RPL19, RPL37, RPL28, RPL7A, RPL23A, RPS9, RPL18A, RPS5, RPS3, RPS2, RPL8, RPS27, RPS26, R…	90	negative
4OHT vs EtOH	Translation	0.00015758	0.0205677	-0.664286	-2.00275	0	285	MRPL14, WARS1, SEC61G, SEC61B, MRPS24, RPL37A, EIF4EBP1, MRPL28, RPL9, MRPL52, FAU, RPLP2, RPL36AL, RPL36A, MRPS31, EEF1B2, MRPL51, SRP9, MRPS18C, RPS24, RPS29, RPS21, RPS20, EIF2S2, MRPL50, RPL14, RPL18, TRAM1, RPS15A, SSR4, RPL30, SSR2, RPS13, RPL38, SPCS3, RPL36, RPL11, RPL39, MRPS16, RPS27A, SEC11C, SPCS1, MRPL24, MRPL55, MRPS35, RPL32, RPL13, RPL24, RPS28, EIF5, MRPS14, RPL22, SPCS2, RPS14, …	191	negative
4OHT vs EtOH	Nonsense Mediated Decay Nmd	0.000169837	0.0205677	-0.727967	-1.96608	0	109	RPL37A, RPL9, FAU, RPLP2, RPL36AL, RPL36A, RPS24, RPS29, RPS21, RPS20, RPL14, RPL18, RPS15A, RPL30, RPS13, RPL38, RPL36, RPL11, RPL39, RPS27A, RPL32, RPL13, RPL24, RPS28, RPL22, RPS14, RPL10, RPS16, RPL35A, RPS4Y1, RPS4X, RPL22L1, RPL27A, RPS6, RPS12, RPS8, RPL5, RPL26, RPL10A, RPLP1, RPL19, RPL37, RPL28, RPL7A, RPL23A, RPS9, RPL18A, RPS5, RPS3, RPS2, RPL8, RPS27, RPS26, RPS18, RPL21, RPL27, RPS2…	79	negative
4OHT vs EtOH	Respiratory Electron Transport Atp Synthesis by Chemiosmotic Coupling and Heat Production by Uncoupling Proteins	0.000169377	0.0205677	-0.721164	-1.95211	0	111	ETFB, COX5A, ATP5F1E, COX20, UQCRB, COX6A1, ATP5ME, COX6B1, NDUFA2, UQCRH, NDUFA5, NDUFB10, UQCRQ, NDUFA3, COX5B, ATP5PD, COX8A, SDHB, UQCR10, NDUFS6, ATP5MF, NDUFB9, SURF1, ATP5PO, NDUFB3, SDHD, UQCRFS1, NDUFB4, COX4I1, COX7C, ETFA, NDUFB8, NDUFV3, ATP5F1D, NDUFC1, SDHC, ATP5MG, COX7B, NDUFB1, ATP5PB, NDUFB7, NDUFAF3, ATP5PF, NDUFB11, NDUFV2, COX16, NDUFS5, NDUFA13, NDUFA11, NDUFA7, COX14, NDUFB…	78	negative
4OHT vs EtOH	Biological Oxidations	0.000165481	0.0205677	-0.682621	-1.94445	0	166	CYP2D6, CYP2C9, CYP2C8, CYP2C19, CYP2C18, SULT1B1, CES2, GSTA5, GSTA3, GSTA2, GSTA1, ALDH1A1, PAPSS2, MGST3, GGT6, CYP3A7, CYP3A5, CYP3A43, CYP3A4, MGST2, SLC26A2, ALDH3A1, CYP2S1, ACSS1, CMBL, SULT1C2, SULT2B1, UGDH, BPNT1, SLC35D1, UGT2B7, UGT2B4, UGT2B28, UGT2B17, UGT2B15, UGT2B11, UGT2B10, ESD, CYP51A1, NAT2, NAT1, UGP2, CHAC2, GSS, GSTM5, GSTM1, ADH7, GSTP1, GSTO1	49	negative
4OHT vs EtOH	Respiratory Electron Transport	0.000172444	0.0205677	-0.733254	-1.92747	0	90	ETFB, COX5A, COX20, UQCRB, COX6A1, COX6B1, NDUFA2, UQCRH, NDUFA5, NDUFB10, UQCRQ, NDUFA3, COX5B, COX8A, SDHB, UQCR10, NDUFS6, NDUFB9, SURF1, NDUFB3, SDHD, UQCRFS1, NDUFB4, COX4I1, COX7C, ETFA, NDUFB8, NDUFV3, NDUFC1, SDHC, COX7B, NDUFB1, NDUFB7, NDUFAF3, NDUFB11, NDUFV2, COX16, NDUFS5, NDUFA13, NDUFA11, NDUFA7, COX14, NDUFB6, NDUFV1, SCO1, NDUFS4, NDUFA1, COX6C, COX7A2L, NDUFB2, NDUFB5, NDUFS8, N…	69	negative
4OHT vs EtOH	Selenoamino Acid Metabolism	0.000169837	0.0205677	-0.699621	-1.88953	0	109	PAPSS2, CTH, RPL37A, RPL9, FAU, RPLP2, RPL36AL, RPL36A, RPS24, RPS29, RPS21, RPS20, RPL14, RPL18, RPS15A, RPL30, RPS13, RPL38, RPL36, RPL11, RPL39, RPS27A, RPL32, RPL13, RPL24, RPS28, RPL22, RPS14, RPL10, RPS16, RPL35A, RPS4Y1, RPS4X, RPL22L1, RPL27A, RPS6, RPS12, RPS8, RPL5, RPL26, RPL10A, RPLP1, RPL19, RPL37, RPL28, RPL7A, RPL23A, SEPHS2, SEPSECS, RPS9, RPL18A, RPS5, RPS3, RPS2, RPL8, RPS27, RP…	85	negative
4OHT vs EtOH	Metabolism of Amino Acids and Derivatives	0.000156764	0.0205677	-0.605482	-1.83948	0	307	DIO1, IYD, PAPSS2, SUOX, DDC, AASS, GLDC, DAO, SQOR, ETHE1, NQO1, CKMT1B, CKMT1A, GPT2, GPT, RIDA, GLUL, CHDH, CTH, GOT1, RPL37A, RPL9, PSPH, FAU, RPLP2, RPL36AL, RPL36A, FAH, ECHS1, RPS24, RPS29, RPS21, ASNS, RPS20, RPL14, SLC44A1, RPL18, RPS15A, RPL30, ALDH6A1, GCAT, RPS13, BCAT2, RPL38, DLST, RPL36, AMT, RPL11, RPL39, RPS27A, SDSL, RPL32, RPL13, RPL24, RPS28, MPST, RPL22, RPS14, RPL10, RPS16, …	137	negative
4OHT vs EtOH	Metabolism of Lipids	0.000145096	0.0205677	-0.517678	-1.67034	0	613	CYP2D6, CYP2C9, CYP2C8, CYP2C19, CIDEC, APOA1, HSD17B2, PLA2G10, PTGDS, HPGD, SPTSSB, AKR1C4, AKR1C3, AKR1C2, AKR1C1, PLA2G4C, FA2H, PTGR1, DEGS2, EPHX2, CYP3A4, NR1H3, PHYH, MOGAT2, FABP2, CHPT1, PLA1A, LIPH, SAMD8, PPARG, MSMO1, PMVK, FABP5, FABP4, EBP, NPAS2, ABCC3, FDPS, HMGCS1, MVD, DBI, GDPD3, ACSM3, MTMR7, STARD10, ME1, BDH1, ALDH3A2, CEPT1, FDFT1, CYP51A1, AKR1B15, HSD17B11, SMPD3, B4GALN…	102	negative
4OHT vs EtOH	Biosynthesis of Maresins	0.000189645	0.0209965	-0.986653	-1.75096	0	6	CYP2D6, CYP2C9, CYP2C8, EPHX2, CYP3A4	5	negative
4OHT vs EtOH	The Citric Acid TCA Cycle and Respiratory Electron Transport	0.00033173	0.0258204	-0.64364	-1.82092	1	156	ETFB, SLC16A1, COX5A, ME1, ME2, ATP5F1E, LDHA, COX20, UQCRB, COX6A1, ATP5ME, SUCLG1, COX6B1, MPC2, NDUFA2, UQCRH, NDUFA5, NDUFB10, UQCRQ, NDUFA3, COX5B, ATP5PD, COX8A, SDHB, UQCR10, NDUFS6, ATP5MF, NDUFB9, SURF1, ATP5PO, VDAC1, NDUFB3, SDHD, UQCRFS1, DLST, NDUFB4, COX4I1, COX7C, ETFA, NDUFB8, NDUFV3, ATP5F1D, NDUFC1, SDHC, ATP5MG, COX7B, NDUFB1, ATP5PB, NDUFB7, NDUFAF3, ATP5PF, NDUFB11, NDUFV2, C…	101	negative
4OHT vs EtOH	Influenza Infection	0.000333167	0.0258204	-0.647481	-1.82004	1	147	RPL37A, RPL9, FAU, RPLP2, RPL36AL, RPL36A, RPS24, RPS29, RPS21, RPS20, RPL14, RPL18, RPS15A, RPL30, RPS13, RPL38, RPL36, RPL11, RPL39, RPS27A, DNAJC3, RPL32, RPL13, RPL24, RPS28, RPL22, RPS14, RPL10, RPS16, RPL35A, RPS4Y1, RPS4X, RPL22L1, RPL27A, RPS6, RPS12, RPS8, RPL5, RPL26, RPL10A, RPLP1, RPL19, RPL37, RPL28, RPL7A, RPL23A, POLR2E, RPS9, RPL18A, RPS5, RPS3, RPS2, RPL8, RPS27, RPS26, RPS18, RP…	90	negative
4OHT vs EtOH	Biosynthesis of Specialized Proresolving Mediators Spms	0.000368528	0.0272009	-0.920115	-1.88388	1	16	CYP2D6, CYP2C9, CYP2C8, HPGD, PTGR1, EPHX2, CYP3A4	7	negative
4OHT vs EtOH	Regulation of Expression of Slits and Robos	0.000498753	0.0321077	-0.614726	-1.73984	2	157	RPL37A, RPL9, FAU, RPLP2, RPL36AL, RPL36A, RPS24, RPS29, RPS21, RPS20, RPL14, RPL18, RPS15A, RPL30, RPS13, RPL38, RPL36, RPL11, ELOB, RPL39, RPS27A, RPL32, RPL13, RPL24, RPS28, UBC, RPL22, RPS14, RPL10, RPS16, RPL35A, RPS4Y1, RPS4X, RPL22L1, RPL27A, RPS6, RPS12, RPS8, RPL5, SEM1, RPL26, RPL10A, RPLP1, RPL19, RPL37, RPL28, RPL7A, RPL23A, PSMB1, RPS9, RPL18A, RPS5, RPS3, RPS2, RPL8, RPS27, RPS26, R…	102	negative
4OHT vs EtOH	Cholesterol Biosynthesis	0.000551572	0.0328822	-0.856947	-1.85822	2	24	MSMO1, PMVK, EBP, FDPS, HMGCS1, MVD, FDFT1, CYP51A1, LSS, NSDHL, SC5D, MVK, IDI1, SQLE, ACAT2, DHCR24	16	negative
4OHT vs EtOH	Digestion of Dietary Lipid	0.000588466	0.0337823	-1	-1.3403	2	1	PNLIPRP2	1	negative
4OHT vs EtOH	Glutathione Conjugation	0.000722674	0.0369208	-0.820886	-1.87153	3	33	GSTA5, GSTA3, GSTA2, GSTA1, MGST3, GGT6, MGST2, ESD, CHAC2, GSS, GSTM5, GSTM1, GSTP1, GSTO1	14	negative
4OHT vs EtOH	Digestion and Absorption	0.000738416	0.0369208	-0.91945	-1.82781	3	13	PNLIPRP2, CHIA, PIR	3	negative
4OHT vs EtOH	Biosynthesis of Maresin Like Spms	0.000772648	0.0374251	-0.988267	-1.64453	3	4	CYP2D6, CYP2C9, CYP2C8, CYP3A4	4	negative
4OHT vs EtOH	Glucuronidation	0.000918274	0.0418625	-0.879464	-1.83267	4	18	UGDH, SLC35D1, UGT2B7, UGT2B4, UGT2B28, UGT2B17, UGT2B15, UGT2B11, UGT2B10, UGP2	10	negative
4OHT vs EtOH	Cytosolic Sulfonation of Small Molecules	0.00110518	0.0489435	-0.869043	-1.83988	5	20	SULT1B1, PAPSS2, SLC26A2, SULT1C2, SULT2B1, BPNT1	6	negative
4OHT vs EtOH	Digestion	0.00129366	0.0556993	-0.921096	-1.80331	6	12	PNLIPRP2, CHIA, PIR	3	negative
4OHT vs EtOH	Scavenging by Class B Receptors	0.00135213	0.0566435	-0.982522	-1.63497	6	4	APOA1, APOB	2	negative
4OHT vs EtOH	Metabolism of Amine Derived Hormones	0.00168224	0.0651869	-0.952414	-1.75066	8	8	DIO1, IYD, DDC	3	negative
4OHT vs EtOH	Metabolism of Vitamins and Cofactors	0.00165865	0.0651869	-0.57413	-1.62427	9	156	APOA1, NT5E, ENPP3, APOB, AKR1C4, AKR1C3, AKR1C1, TTR, GCH1, ACP5, SLC52A3, RBP2, PC, RFK, CD38, CYB5A, AKR1B10, TPK1, NADK2, MOCOS, SLC2A1, CALM1, IDH1, GSTO1	24	negative
4OHT vs EtOH	Activation of the mRNA Upon Binding of the Cap Binding Complex and Eifs and Subsequent Binding to 43s	0.00210637	0.0784146	-0.719828	-1.78162	11	59	EIF4EBP1, FAU, RPS24, RPS29, RPS21, RPS20, EIF2S2, RPS15A, RPS13, RPS27A, RPS28, RPS14, RPS16, RPS4Y1, RPS4X, RPS6, RPS12, RPS8, RPS9, RPS5, RPS3, RPS2, RPS27, RPS26, RPS18, RPS23, RPS15, RPSA, RPS19, RPS10, EIF3I, RPS3A, EIF3F, RPS25, EIF3K, RPS17, EIF4H, RPS11	38	negative
4OHT vs EtOH	Chylomicron Remodeling	0.00212478	0.0784146	-0.977331	-1.62633	10	4	APOA1, APOB	2	negative
4OHT vs EtOH	Complex I Biogenesis	0.00232725	0.0792093	-0.734381	-1.76962	12	49	NDUFA2, NDUFA5, NDUFB10, NDUFA3, NDUFS6, NDUFB9, NDUFB3, NDUFB4, NDUFB8, NDUFV3, NDUFC1, NDUFB1, NDUFB7, NDUFAF3, NDUFB11, NDUFV2, NDUFS5, NDUFA13, NDUFA11, NDUFA7, NDUFB6, NDUFV1, NDUFS4, NDUFA1, NDUFB2, NDUFB5, NDUFS8, NDUFA6, NDUFS2, NDUFS7, NDUFA8, NDUFC2, NDUFS3, NDUFA10, ACAD9, NDUFA9, NDUFAF6, NDUFAB1, NDUFAF5	39	negative
4OHT vs EtOH	Thyroxine Biosynthesis	0.00228964	0.0792093	-0.967582	-1.66951	11	5	DIO1, IYD	2	negative
4OHT vs EtOH	Regulation of Gene Expression in Beta Cells	0.00258446	0.0827899	-0.907017	-1.8031	13	13	PKLR, HNF4A, HNF1A, FOXA3	4	negative
4OHT vs EtOH	Hdl Clearance	0.00324366	0.0948616	-0.961786	-1.65951	16	5	APOA1	1	negative
4OHT vs EtOH	Rrna Processing	0.00342131	0.0982043	-0.541819	-1.57278	20	196	RPP25, RPP21, RPL37A, UTP11, RPL9, FAU, RPLP2, RPL36AL, RPL36A, RPS24, RPS29, RPS21, RPS20, RPL14, RPL18, RPS15A, RPL30, RPS13, RPL38, RPL36, RPL11, IMP3, RPL39, RPS27A, RPL32, RPL13, RPL24, RPS28, RPL22, RPS14, RPL10, RPS16, RPL35A, RPS4Y1, RPS4X, RPL22L1, RPL27A, RPS6, RPS12, RPS8, RPL5, RPL26, RPL10A, RPLP1, RPL19, RPL37, RPL28, RPL7A, RPL23A, RPS9, RPL18A, RPS5, RPS3, RPS2, RPL8, RPS27, RPS26…	93	negative
4OHT vs EtOH	Mitochondrial Translation	0.00360763	0.099854	-0.641843	-1.69826	20	94	MRPL14, MRPS24, MRPL28, MRPL52, MRPS31, MRPL51, MRPS18C, MRPL50, MRPS16, MRPL24, MRPL55, MRPS35, MRPS14, MRPS21, MRPL45, MRPS10, MRPL33, MRPL53, MRPL43, MRPL30, AURKAIP1, MRPL18, MRPS26, MRPL17, MRPS6, MRPL46, CHCHD1, MRPL48, MRPL27, MRPL35, MTIF3, MRPL57, MRPS34, MRPL41, MRPS12, MRPL9, MRPL2, MRPS23, MRPL58, MRPL36, MRPL13, MRPL12, MRPS33, MRPS15, MRPL20, MRPL11, MRPL15, DAP3, MRRF, MRPL34, MRPL…	63	negative
4OHT vs EtOH	Collagen Degradation	0.000223664	0.0225396	0.836798	2.05268	0	40	COL7A1, COL5A1, TMPRSS6, MMP10, COL11A2, MMP11, COL6A1, CTSL, COL4A5, MMP13, COL18A1	11	positive
4OHT vs EtOH	Collagen Formation	0.000232666	0.0225396	0.72647	1.89389	0	62	COL7A1, COL5A1, P4HA3, COL27A1, COL11A2, BMP1, P3H1, COL6A1, CTSL, CTSV, COL4A5, MMP13, COL18A1	13	positive
4OHT vs EtOH	Cytokine Signaling in Immune System	0.000327654	0.0258204	0.468877	1.6217	0	685	CCL5, IFITM1, FGFR1, IFITM2, IFITM3, CXCL10, RSAD2, IFIT1, VIM, GBP1, GBP2, GBP3, FN1, RASAL1, IL24, OAS2, IL1RL1, RPS6KA2, CSF1, IFIT3, SPTB, MSN, FGFR2, OAS3, TNFRSF9, SHC2, LIF, ITGB3, CSF3, CD44, BLNK, BCL2, RET, CD80, SYNGAP1, PSMB8, DLG4, GBP6, SERPINB2, USP18, USP41, NRG1, PTGS2, IL17RD, CNTFR, MX1, MX2, EGFR, FGF9, DUSP16, RASGEF1A, PLCG1, FGFR3, GAB2, MAPK12, LCN2, IL1RN, JUN, RASAL2, CS…	90	positive
4OHT vs EtOH	Signaling by Receptor Tyrosine Kinases	0.000288101	0.0258204	0.471372	1.57217	0	420	CYFIP2, ATP6V1B1, FGFR1, COL5A1, CDH5, FN1, PTPRU, RPS6KA2, FGFR2, THBS1, THBS3, DNM1, COL27A1, COL11A2, SHC2, ITGB3, NRP1, COL6A1, DLG4, PTPRS, NRG1, IGF1R, ITPR2, ADAM12, EGR3, EGFR, FGF9, FGFRL1, PDGFD, PLCG1, FGFR3, GAB2, MAPK12, FLT1, COL4A5, DUSP4, LAMB1, DUSP7, RRAD, WASF1, FYN, PTPRJ, BDNF, ARHGEF7, PIK3R3, RNF41, FOSB, NAB2, DNAL4, ITPR1, GAB1, COL1A1, TCF12, PDGFB, PTK2B, FURIN, TCIRG1	57	positive
4OHT vs EtOH	Assembly of Collagen Fibrils and Other Multimeric Structures	0.000451569	0.0318151	0.787239	1.93821	1	42	COL7A1, COL5A1, COL27A1, COL11A2, BMP1, COL6A1, CTSL, CTSV, COL4A5, MMP13, COL18A1	11	positive
4OHT vs EtOH	Degradation of the Extracellular Matrix	0.000476531	0.0321077	0.678709	1.86294	1	86	COL7A1, COL5A1, ADAMTS1, FN1, ADAM8, TMPRSS6, MMP10, HTRA1, MMP24, COL11A2, MMP11, BMP1, CD44, COL6A1, CTSL, CTSV, COL4A5, MMP13, COL18A1, LAMB1	20	positive
4OHT vs EtOH	Extracellular Matrix Organization	0.000517866	0.0321077	0.559524	1.71924	1	198	COL7A1, COL5A1, ADAMTS1, FN1, ADAM8, TMPRSS6, MMP10, SDC3, HTRA1, MMP24, THBS1, P4HA3, ITGA5, TGFB2, COL27A1, COL11A2, MMP11, LTBP4, FBLN2, ITGB3, BMP1, CD44, P3H1, COL6A1, PTPRS, ADAM12, CTSL, CTSV, LTBP3, COL4A5, MMP13, COL18A1, LAMB1, ACTN1	34	positive
4OHT vs EtOH	Ncam Signaling for Neurite Out Growth	0.000677354	0.0362034	0.784061	1.93038	2	42	CACNA1H, FGFR1, COL5A1, SPTB, COL6A1, COL4A5, PRNP, SPTBN2, FYN	9	positive
4OHT vs EtOH	Collagen Biosynthesis and Modifying Enzymes	0.000677354	0.0362034	0.772612	1.9022	2	42	COL7A1, COL5A1, P4HA3, COL27A1, COL11A2, BMP1, P3H1, COL6A1, COL4A5, COL18A1	10	positive
4OHT vs EtOH	Constitutive Signaling by Aberrant Pi3k in Cancer	0.000908471	0.0418625	0.742995	1.88319	3	50	FGFR1, FGFR2, PIK3AP1, CD80, NRG1, EGFR, FGF9, FGFR3, FYN, PIK3R3, GAB1, PDGFB	12	positive
4OHT vs EtOH	Collagen Chain Trimerization	0.00153408	0.0625743	0.832484	1.86384	6	24	COL7A1, COL5A1, COL27A1, COL11A2, COL6A1, COL4A5, COL18A1	7	positive
4OHT vs EtOH	Fgfr1 Mutant Receptor Activation	0.00219154	0.0789974	0.815159	1.82505	9	24	FGFR1, FGF9, GAB2	3	positive
4OHT vs EtOH	Pi3k Akt Signaling in Cancer	0.00235073	0.0792093	0.65062	1.75962	9	77	FGFR1, FGFR2, PIK3AP1, CD80, NRG1, EGFR, FGF9, NR4A1, FGFR3, FYN, PIK3R3, GAB1, MDM2, PDGFB	14	positive
4OHT vs EtOH	Negative Regulation of Tcf Dependent Signaling by Wnt Ligand Antagonists	0.00261723	0.0827899	0.908559	1.78151	11	10	WNT5A, WNT9A, SFRP2	3	positive
4OHT vs EtOH	Signaling by Insulin Receptor	0.00254042	0.0827899	0.678176	1.75428	10	58	ATP6V1B1, FGFR1, FGFR2, FGF9, FGFR3, GAB2	6	positive
4OHT vs EtOH	Ncam1 Interactions	0.00307828	0.0926664	0.82109	1.80639	13	22	CACNA1H, COL5A1, COL6A1, COL4A5, PRNP	5	positive
4OHT vs EtOH	Interleukin 10 Signaling	0.0030722	0.0926664	0.788954	1.80598	13	27	CCL5, CXCL10, CSF1, LIF, CSF3, CD80, PTGS2, IL1RN, CSF2, CXCL1, CXCL2, IL1R2	12	positive
4OHT vs EtOH	Peptide Hormone Biosynthesis	0.00310881	0.0926664	0.969976	1.64043	14	4	INHBA, INHBB, INHA	3	positive
4OHT vs EtOH	Signaling by Activin	0.00348508	0.0982159	0.885106	1.78394	15	12	INHBA, INHBB, FST, SMAD3	4	positive
4OHT1 vs EtOH1	Regulation of Beta Cell Development	0.000193648	0.0096321	-0.869784	-2.10624	0	30	HNF1A, MAMLD1, ONECUT3, PKLR, FOXA2, HNF4A, FOXA3, AKT3, HNF4G, INSM1	10	negative
4OHT1 vs EtOH1	Biological Oxidations	0.00020004	0.0096321	-0.635861	-1.9951	0	149	SULT1B1, UGT2B10, UGT2B7, ALDH1A1, CYP2C9, PAPSS2, GSTT2B, GSTT2, GGT6, CYP3A7, UGDH, OPLAH, GSTA5, SULT2B1, ALDH2, CMBL, SLC35D1, SLC26A2, ACSS2, SMOX, ESD, GSTO1, ABHD14B, CYP4B1, GSTP1, ARNT, ACY3, GSS, CYP2S1, CBR3, CYP2J2, GCLC, PAOX, GSTO2, CYB5R3, NAT2, NAT1	37	negative
4OHT1 vs EtOH1	Regulation of Gene Expression in Beta Cells	0.000192382	0.0096321	-0.918269	-1.9277	0	14	HNF1A, PKLR, FOXA2, HNF4A, FOXA3, AKT3, HNF4G	7	negative
4OHT1 vs EtOH1	Cytosolic Sulfonation of Small Molecules	0.000192419	0.0096321	-0.878928	-1.91288	0	17	SULT1B1, PAPSS2, SULT2B1, SLC26A2, ABHD14B	5	negative
4OHT1 vs EtOH1	Phase II Conjugation of Compounds	0.000199322	0.0096321	-0.670338	-1.90102	0	75	SULT1B1, UGT2B10, UGT2B7, PAPSS2, GSTT2B, GSTT2, GGT6, UGDH, OPLAH, GSTA5, SULT2B1, SLC35D1, SLC26A2, ESD, GSTO1, ABHD14B, GSTP1	17	negative
4OHT1 vs EtOH1	Glucuronidation	0.000192382	0.0096321	-0.897315	-1.88371	0	14	UGT2B10, UGT2B7, UGDH, SLC35D1	4	negative
4OHT1 vs EtOH1	Metabolism of Amine Derived Hormones	0.000194212	0.0096321	-0.97498	-1.88192	0	9	DDC, DUOX2, IYD	3	negative
4OHT1 vs EtOH1	Serotonin and Melatonin Biosynthesis	0.000198059	0.0096321	-0.99358	-1.54935	0	3	DDC	1	negative
4OHT1 vs EtOH1	Metabolism of Lipids	0.000211149	0.0096321	-0.414884	-1.50058	0	617	CIDEC, CYP2C9, FA2H, BCHE, PIK3C2G, MOGAT2, SPTSSB, PRXL2B, LTC4S, PLA2G2D, PIK3R5, NR1D1, SLC10A2, DECR1, PLA2G10, AKR1B15, INPP5J, PPARG, LPIN2, HSD17B14, PIP5K1B, LIPE, ACAA1, AGPAT4, PLA2G4A, SLC25A1, GM2A, CHPT1, SEC23A, HILPDA, MTM1, ME1, ACSBG1, PRKAA2, ABHD3, ACOX1, EHHADH, CBR1, PTGES, NEU1, CPT1A, SLC44A1, ABHD4, TNFRSF21, ACOT9, CYP4B1, SGMS2, PTGR1, PLA1A, ABCC3, ELOVL5, SGPP2, ARNT, …	152	negative
4OHT1 vs EtOH1	Thyroxine Biosynthesis	0.000392773	0.0171886	-0.964586	-1.7285	1	6	DUOX2, IYD	2	negative
4OHT1 vs EtOH1	Phase I Functionalization of Compounds	0.000595002	0.0227486	-0.636191	-1.77955	2	69	ALDH1A1, CYP2C9, CYP3A7, ALDH2, CMBL, ACSS2, SMOX, CYP4B1, ARNT, CYP2S1, CBR3, CYP2J2, PAOX, CYB5R3, CYP4F11, CYP51A1, CYP4F3, AIP, RXRA, ADH7, FDX1, CES2	22	negative
4OHT1 vs EtOH1	Phospholipid Metabolism	0.000595593	0.0227486	-0.498289	-1.60172	2	180	BCHE, PIK3C2G, PLA2G2D, PIK3R5, PLA2G10, INPP5J, LPIN2, PIP5K1B, AGPAT4, PLA2G4A, CHPT1, MTM1, ABHD3, SLC44A1, ABHD4, PLA1A, PITPNM1, INPP5F, CEPT1, DGAT2, PIP4K2A, MTMR6, CDIPT, PI4K2B, RAB5A, CSNK2A2, PNPLA8, GDPD3, SLC44A4, AGPAT2, STARD10, PIP4P1, PIK3C2B, MBOAT1, PGS1, INPP5K, SLC44A2, PLD1, GPD1, ETNK1, PLEKHA5, LPCAT3, PIP5K1A, DDHD1, OSBPL5, CHKA, LIPH	47	negative
4OHT1 vs EtOH1	Laminin Interactions	0.000768049	0.0275229	-0.767204	-1.83399	3	28	ITGA1, LAMA3, ITGA7, LAMB1, ITGA6, LAMC2, ITGA2, ITGAV, COL18A1, LAMB3	10	negative
4OHT1 vs EtOH1	Fructose Metabolism	0.000780793	0.0275229	-0.946532	-1.73676	3	7	ALDH1A1, SORD	2	negative
4OHT1 vs EtOH1	Calcitonin Like Ligand Receptors	0.000981932	0.0338439	-0.951358	-1.70479	4	6	ADM, ADM2	2	negative
4OHT1 vs EtOH1	Nuclear Receptor Transcription Pathway	0.00155824	0.0492479	-0.702336	-1.80008	7	41	NR1I2, NR1D1, HNF4A, PPARG, HNF4G, NR4A1, RARB, RORA, NR4A2, NR6A1, NR1D2, NR1H2, PPARD, NR3C1	14	negative
4OHT1 vs EtOH1	Glycerophospholipid Biosynthesis	0.00239808	0.0599907	-0.550766	-1.63972	11	104	BCHE, PLA2G2D, PLA2G10, LPIN2, AGPAT4, PLA2G4A, CHPT1, ABHD3, SLC44A1, ABHD4, PLA1A, PITPNM1, CEPT1, DGAT2, CDIPT, CSNK2A2, PNPLA8, SLC44A4, AGPAT2, STARD10, MBOAT1, PGS1, SLC44A2, PLD1, GPD1, ETNK1, LPCAT3, DDHD1, OSBPL5, CHKA, LIPH	31	negative
4OHT1 vs EtOH1	Xenobiotics	0.00253659	0.0611232	-0.879607	-1.73021	12	10	CYP2C9, CYP3A7, ARNT, CYP2S1, CYP2J2	5	negative
4OHT1 vs EtOH1	Regulation of Gene Expression in Early Pancreatic Precursor Cells	0.00256158	0.0611232	-0.968881	-1.59409	12	4	ONECUT3	1	negative
4OHT1 vs EtOH1	Clathrin Mediated Endocytosis	0.00260417	0.0611979	-0.521113	-1.59633	12	126	DNM3, APOB, CFTR, SH3GL2, PACSIN3, WASL, TRIP10, DNM2, SCARB2, STAM, ARRB1, BTC, SNX9, RAB5B, HGS, ACTR3, ARF6, EPS15, ACTG1, AREG, FCHO1, PICALM, VAMP3, RAB5A, HIP1R, ARPC3, SYT8, ACTR2, EGFR, STAM2, NECAP1, ARPC2, NECAP2, VAMP4, GAK, PACSIN2, EPN2, EPN1, SH3KBP1, SYT1, ARPC5, UBB, VAMP2, HBEGF, ARFGAP1, DNM1, GRB2	47	negative
4OHT1 vs EtOH1	Biosynthesis of Maresin Like Spms	0.00279553	0.0637223	-0.998708	-1.33429	13	1	CYP2C9	1	negative
4OHT1 vs EtOH1	Lipid Particle Organization	0.00333333	0.0728169	-0.942041	-1.62753	16	5	CIDEC, HILPDA	2	negative
4OHT1 vs EtOH1	Regulation of Gene Expression in Late Stage Branching Morphogenesis Pancreatic Bud Precursor Cells	0.00365314	0.0766972	-0.818588	-1.74077	18	15	MAMLD1, ONECUT3	2	negative
4OHT1 vs EtOH1	Neurotransmitter Clearance	0.00370876	0.0766972	-0.918197	-1.68477	18	7	BCHE, ALDH2	2	negative
4OHT1 vs EtOH1	Fructose Catabolism	0.00392157	0.0781402	-0.940247	-1.62443	19	5	ALDH1A1	1	negative
4OHT1 vs EtOH1	Cell Cycle Checkpoints	0.000195427	0.0096321	0.656728	2.16912	0	272	SKA1, CDC25C, H2AX, CDC20, CENPN, SPC24, BIRC5, NUF2, RMI2, CCNA2, NDC80, CENPE, SPDL1, CCNB1, SPC25, PLK1, EXO1, MCM5, DSN1, KIF2C, SKA2, ZWILCH, MAD2L1, UBE2S, SGO1, CDCA8, CENPF, CCNE1, CDC7, CCNB2, BUB1, CDC6, CENPA, CDK1, CENPK, MCM3, PMF1, KIF18A, AURKB, CENPM, NSL1, BUB1B, NUP85, CENPH, DNA2, CCNE2, UBE2C, MCM8, CENPU, MCM10, INCENP, RFC5, CENPP, CHEK1, KNL1, PSMC1, RFC3, ZW10, GTSE1, ERCC…	115	positive
4OHT1 vs EtOH1	Mitotic Spindle Checkpoint	0.000200361	0.0096321	0.730547	2.16322	0	109	SKA1, CDC20, CENPN, SPC24, BIRC5, NUF2, NDC80, CENPE, SPDL1, SPC25, PLK1, DSN1, KIF2C, SKA2, ZWILCH, MAD2L1, UBE2S, SGO1, CDCA8, CENPF, BUB1, CENPA, CENPK, PMF1, KIF18A, AURKB, CENPM, NSL1, BUB1B, NUP85, CENPH, UBE2C, CENPU, INCENP, CENPP, KNL1, ZW10, ERCC6L, SGO2, ANAPC15, CENPS, CENPI, CENPT, CDC23, NUP107, NDE1, NUP37, KNTC1, ITGB3BP, ANAPC5, NUP133, DYNC1H1, BUB3, PPP2R5C, B9D2, NUP43, CKAP5,…	60	positive
4OHT1 vs EtOH1	Mitotic Prometaphase	0.00019984	0.0096321	0.670931	2.13951	0	193	SKA1, HAUS5, HAUS1, TUBA1A, CDC20, CENPN, SPC24, BIRC5, NUF2, CENPJ, NDC80, CENPE, SPDL1, CCNB1, SPC25, PLK1, DSN1, KIF2C, SKA2, ZWILCH, SMC2, HSP90AA1, MAD2L1, SGO1, CDCA8, NCAPD2, CENPF, CCNB2, BUB1, CENPA, CDK1, CENPK, ALMS1, CDCA5, HAUS8, NEK2, PMF1, KIF18A, PLK4, AURKB, CENPM, NSL1, BUB1B, NUP85, CENPH, HAUS3, NCAPG, TUBA1B, CENPU, NCAPH, INCENP, CENPP, CNTRL, KNL1, TUBG1, CEP78, ZW10, SMC4,…	95	positive
4OHT1 vs EtOH1	Resolution of Sister Chromatid Cohesion	0.000200481	0.0096321	0.686745	2.05511	0	118	SKA1, TUBA1A, CDC20, CENPN, SPC24, BIRC5, NUF2, NDC80, CENPE, SPDL1, CCNB1, SPC25, PLK1, DSN1, KIF2C, SKA2, ZWILCH, MAD2L1, SGO1, CDCA8, CENPF, CCNB2, BUB1, CENPA, CDK1, CENPK, CDCA5, PMF1, KIF18A, AURKB, CENPM, NSL1, BUB1B, NUP85, CENPH, TUBA1B, CENPU, INCENP, CENPP, KNL1, ZW10, ERCC6L, SGO2, CENPS, CENPI, CENPT, NUP107, NDE1, NUP37, KNTC1, ITGB3BP, NUP133, DYNC1H1, BUB3, PPP2R5C, PDS5B, B9D2, N…	63	positive
4OHT1 vs EtOH1	Activation of Atr in Response to Replication Stress	0.000205973	0.0096321	0.8205	2.0441	0	37	CDC25C, MCM5, CDC7, CDC6, MCM3, MCM8, MCM10, RFC5, CHEK1, RFC3, DBF4, ORC6, RPA2, CLSPN, MCM2, MCM6, MCM7, RFC4, MCM4, CDC45, RFC2, RPA1, ORC2, ATR, ORC1, HUS1, ORC5	27	positive
4OHT1 vs EtOH1	Chromosome Maintenance	0.000199084	0.0096321	0.67906	2.04354	0	122	H2AX, CENPN, CCNA2, PIF1, CHTF18, H2AC6, DSCC1, PRIM1, CENPA, CENPK, PRIM2, FEN1, MIS18BP1, CENPM, CENPH, DNA2, CENPU, HJURP, RFC5, CENPP, KNL1, POLA1, TERF1, RFC3, RTEL1, CENPS, CENPI, MIS18A, CENPT, RPA2, LIG1, CENPW, RFC4, POLA2, OIP5, BLM, ITGB3BP, POLD1, CTC1, POLR2L, RFC2, RPA1, RUVBL2, CENPL, POLR2D, DKC1, CENPQ, NHP2, H2AZ1, RUVBL1, H4C9, POLR2B, RFC1, GAR1, H3-3B, POT1, POLD2, CENPO, SMA…	61	positive
4OHT1 vs EtOH1	Cell Cycle	0.000190985	0.0096321	0.57313	2.03784	0	641	SKA1, HAUS5, CDC25C, H2AX, HAUS1, TUBA1A, NCAPG2, CDC20, PSMC3IP, CENPN, SPC24, BIRC5, FBXO5, KIF20A, NUF2, RMI2, VRK1, CENPJ, AURKA, CCNA2, NDC80, CENPE, SPDL1, CCNB1, TYMS, SPC25, PLK1, EXO1, LMNB1, MCM5, DSN1, KIF2C, SKA2, ZWILCH, TPX2, SMC2, HSP90AA1, PIF1, CHTF18, MAD2L1, UBE2S, SGO1, H2AC6, CDCA8, NCAPD2, CENPF, CCNE1, RAD51, DSCC1, PRIM1, CDC7, CCNB2, BUB1, CDC6, CENPA, CDK1, CENPK, MCM3, …	259	positive
4OHT1 vs EtOH1	Cell Cycle Mitotic	0.000193274	0.0096321	0.577994	2.0222	0	518	SKA1, HAUS5, CDC25C, H2AX, HAUS1, TUBA1A, NCAPG2, CDC20, CENPN, SPC24, BIRC5, FBXO5, KIF20A, NUF2, VRK1, CENPJ, AURKA, CCNA2, NDC80, CENPE, SPDL1, CCNB1, TYMS, SPC25, PLK1, LMNB1, MCM5, DSN1, KIF2C, SKA2, ZWILCH, TPX2, SMC2, HSP90AA1, MAD2L1, UBE2S, SGO1, H2AC6, CDCA8, NCAPD2, CENPF, CCNE1, PRIM1, CDC7, CCNB2, BUB1, CDC6, CENPA, CDK1, CENPK, MCM3, ALMS1, FOXM1, CDCA5, HAUS8, NEK2, PRIM2, PMF1, FE…	214	positive
4OHT1 vs EtOH1	Activation of the Pre Replicative Complex	0.000206911	0.0096321	0.833876	2.017	0	32	MCM5, PRIM1, CDC7, CDC6, MCM3, PRIM2, MCM8, MCM10, POLA1, DBF4, ORC6, RPA2, MCM2, MCM6, MCM7, MCM4, POLA2, CDC45, POLE3, POLE, RPA1, ORC2, ORC1, POLE2, GMNN, ORC5	26	positive
4OHT1 vs EtOH1	Deposition of New Cenpa Containing Nucleosomes At the Centromere	0.00020284	0.0096321	0.738631	1.97158	0	57	H2AX, CENPN, H2AC6, CENPA, CENPK, MIS18BP1, CENPM, CENPH, CENPU, HJURP, CENPP, KNL1, CENPS, CENPI, MIS18A, CENPT, CENPW, OIP5, ITGB3BP, CENPL, CENPQ, H2AZ1, RUVBL1, H4C9, CENPO, SMARCA5, NPM1	27	positive
4OHT1 vs EtOH1	Mitotic Metaphase and Anaphase	0.000198413	0.0096321	0.607932	1.96855	0	224	SKA1, TUBA1A, CDC20, CENPN, SPC24, BIRC5, FBXO5, NUF2, VRK1, NDC80, CENPE, SPDL1, CCNB1, SPC25, PLK1, LMNB1, DSN1, KIF2C, SKA2, ZWILCH, MAD2L1, UBE2S, SGO1, CDCA8, CENPF, CCNB2, BUB1, CENPA, CDK1, CENPK, CDCA5, PMF1, KIF18A, AURKB, CENPM, NSL1, BUB1B, NUP85, CENPH, RCC1, TUBA1B, UBE2C, ESPL1, CENPU, INCENP, CENPP, KNL1, PSMC1, NUP35, ZW10, ERCC6L, SGO2, NDC1, ANAPC15, CENPS, CENPI, CENPT, CDC23, …	88	positive
4OHT1 vs EtOH1	M Phase	0.000195084	0.0096321	0.574762	1.95675	0	380	SKA1, HAUS5, H2AX, HAUS1, TUBA1A, NCAPG2, CDC20, CENPN, SPC24, BIRC5, FBXO5, KIF20A, NUF2, VRK1, CENPJ, NDC80, CENPE, SPDL1, CCNB1, SPC25, PLK1, LMNB1, DSN1, KIF2C, SKA2, ZWILCH, SMC2, HSP90AA1, MAD2L1, UBE2S, SGO1, H2AC6, CDCA8, NCAPD2, CENPF, CCNB2, BUB1, CENPA, CDK1, CENPK, ALMS1, CDCA5, HAUS8, NEK2, PMF1, KIF18A, PLK4, AURKB, CENPM, NSL1, BUB1B, NUP85, CENPH, HAUS3, RCC1, NCAPG, TUBA1B, UBE2C…	141	positive
4OHT1 vs EtOH1	Separation of Sister Chromatids	0.000201045	0.0096321	0.6171	1.95143	0	181	SKA1, TUBA1A, CDC20, CENPN, SPC24, BIRC5, NUF2, NDC80, CENPE, SPDL1, SPC25, PLK1, DSN1, KIF2C, SKA2, ZWILCH, MAD2L1, UBE2S, SGO1, CDCA8, CENPF, BUB1, CENPA, CENPK, CDCA5, PMF1, KIF18A, AURKB, CENPM, NSL1, BUB1B, NUP85, CENPH, TUBA1B, UBE2C, ESPL1, CENPU, INCENP, CENPP, KNL1, PSMC1, ZW10, ERCC6L, SGO2, ANAPC15, CENPS, CENPI, CENPT, CDC23, NUP107, NDE1, NUP37, KNTC1, PSMB9, ITGB3BP, ANAPC5, NUP133,…	73	positive
4OHT1 vs EtOH1	DNA Replication	0.00019996	0.0096321	0.628463	1.89467	0	124	CCNA2, MCM5, UBE2S, CCNE1, PRIM1, CDC7, CDC6, MCM3, PRIM2, FEN1, DNA2, CCNE2, UBE2C, MCM8, MCM10, RFC5, POLA1, PSMC1, RFC3, ANAPC15, DBF4, ORC6, RPA2, MCM2, GINS2, MCM6, LIG1, CDC23, MCM7, GINS1, RFC4, MCM4, POLA2, PSMB9, CDC45, ANAPC5, POLE3, POLD1, POLE, RFC2, RPA1, ORC2, SKP2, PSMC3, ORC1, POLE2, GINS3, PSMD9, GMNN, ANAPC4, ORC5, PSMC4, E2F1, RFC1, PSMB10, POLD2, PSMD3, RPA3	58	positive
4OHT1 vs EtOH1	DNA Double Strand Break Repair	0.00019988	0.0096321	0.609932	1.88721	0	149	H2AX, TDP1, POLQ, RMI2, CCNA2, GEN1, EXO1, RAD51, EME1, XRCC3, TIPIN, FEN1, RAD51AP1, DNA2, TIMELESS, RFC5, CHEK1, RFC3, RTEL1, BRIP1, RBBP8, RPA2, CLSPN, BARD1, RFC4, PARP1, XRCC2, APBB1, BLM, POLE3, POLD1, POLE, RFC2, RPA1, PALB2, KPNA2, ATR, NBN, TP53, RNF168, POLE2, CHEK2, PARP2, TOPBP1, PPP5C, HUS1, ERCC4, H4C9, POLH, XRCC1, EYA2, RFC1, XRCC6, BRCA2, RHNO1, XRCC5, POLD2, SMARCA5, BRCA1, RPA3…	66	positive
4OHT1 vs EtOH1	Aurka Activation by Tpx2	0.000200682	0.0096321	0.673718	1.87515	0	72	HAUS5, HAUS1, TUBA1A, CENPJ, AURKA, PLK1, TPX2, HSP90AA1, CDK1, ALMS1, HAUS8, NEK2, PLK4, HMMR, HAUS3, CNTRL, TUBG1, CEP78, OFD1, HAUS4, NDE1, CEP152, CEP57, CEP135, PCNT, DYNC1H1, CKAP5, ODF2, CEP63, CCP110, CEP76, CDK5RAP2, CEP70, CEP192, CEP41	35	positive
4OHT1 vs EtOH1	G2 M Checkpoints	0.000198926	0.0096321	0.600824	1.86417	0	151	CDC25C, H2AX, RMI2, CCNB1, EXO1, MCM5, CDC7, CCNB2, CDC6, CDK1, MCM3, DNA2, MCM8, MCM10, RFC5, CHEK1, PSMC1, RFC3, GTSE1, BRIP1, DBF4, ORC6, RBBP8, RPA2, CLSPN, MCM2, MCM6, MCM7, BARD1, RFC4, MCM4, BLM, PSMB9, CDC45, RFC2, RPA1, ORC2, PSMC3, ATR, NBN, TP53, RNF168, ORC1, CHEK2, PSMD9, TOPBP1, HUS1, ORC5, PSMC4, H4C9, PSMB10, PKMYT1, RHNO1, BRCA1, YWHAQ, PSMD3, RPA3, ABRAXAS1	58	positive
4OHT1 vs EtOH1	Rho Gtpases Activate Formins	0.000199681	0.0096321	0.607773	1.84892	0	132	SKA1, EVL, TUBA1A, CDC20, CENPN, SPC24, BIRC5, NUF2, NDC80, CENPE, SPDL1, SPC25, PLK1, DSN1, KIF2C, SKA2, ZWILCH, MAD2L1, SGO1, CDCA8, CENPF, BUB1, CENPA, CENPK, PMF1, KIF18A, AURKB, CENPM, NSL1, BUB1B, NUP85, CENPH, TUBA1B, CENPU, INCENP, CENPP, KNL1, ZW10, ERCC6L, SGO2, CENPS, CENPI, CENPT, DIAPH3, NUP107, NDE1, NUP37, KNTC1, ITGB3BP, NUP133, DYNC1H1, BUB3, PPP2R5C, B9D2, NUP43, CKAP5, CENPL, R…	60	positive
4OHT1 vs EtOH1	Homology Directed Repair	0.000199084	0.0096321	0.612539	1.84335	0	122	H2AX, POLQ, RMI2, CCNA2, GEN1, EXO1, RAD51, EME1, XRCC3, TIPIN, FEN1, RAD51AP1, DNA2, TIMELESS, RFC5, CHEK1, RFC3, RTEL1, BRIP1, RBBP8, RPA2, CLSPN, BARD1, RFC4, PARP1, XRCC2, BLM, POLE3, POLD1, POLE, RFC2, RPA1, PALB2, ATR, NBN, RNF168, POLE2, PARP2, TOPBP1, HUS1, ERCC4, H4C9, POLH, XRCC1, RFC1, BRCA2, RHNO1, POLD2, BRCA1, RPA3, RAD51B, ABRAXAS1, MUS81	53	positive
4OHT1 vs EtOH1	Anchoring of the Basal Body to the Plasma Membrane	0.000199362	0.0096321	0.624886	1.81903	0	96	HAUS5, HAUS1, TUBA1A, CENPJ, PLK1, HSP90AA1, CDK1, ALMS1, HAUS8, NEK2, PLK4, CEP97, HAUS3, TMEM67, CNTRL, TUBG1, CEP89, CEP78, OFD1, HAUS4, NDE1, CEP152, CEP57, CEP135, TCTN3, PCNT, DYNC1H1, SCLT1, B9D2, CKAP5, ODF2, CEP162, CEP63, CCP110, CEP76, CDK5RAP2, CEP70, NPHP1, CEP192, CEP41, RPGRIP1L, FBF1, CEP131, C2CD3, CC2D2A, HAUS2, MKS1	47	positive
4OHT1 vs EtOH1	DNA Repair	0.000194818	0.0096321	0.542477	1.81697	0	312	H2AX, TDP1, FAAP24, POLQ, RMI2, CCNA2, GEN1, EXO1, PCLAF, H2AC6, RAD51, EME1, XRCC3, TIPIN, FEN1, RAD51AP1, DNA2, DTL, TIMELESS, FANCD2, FANCL, RFC5, CHEK1, TERF1, RFC3, FANCI, RTEL1, BRIP1, CENPS, RBBP8, NEIL3, HMGN1, RPA2, CLSPN, MLH1, LIG1, BARD1, RFC4, FANCA, MSH6, PARP1, CHD1L, XRCC2, APBB1, BLM, UBE2T, FANCB, USP1, POLE3, POLD1, POLR2L, POLE, RFC2, RPA1, PALB2, FANCM, KPNA2, APEX1, ATR, UNG…	138	positive
4OHT1 vs EtOH1	Telomere Maintenance	0.000199561	0.0096321	0.623212	1.81032	0	95	H2AX, CCNA2, PIF1, CHTF18, H2AC6, DSCC1, PRIM1, PRIM2, FEN1, DNA2, RFC5, POLA1, TERF1, RFC3, RTEL1, RPA2, LIG1, RFC4, POLA2, BLM, POLD1, CTC1, POLR2L, RFC2, RPA1, RUVBL2, POLR2D, DKC1, NHP2, H2AZ1, RUVBL1, H4C9, POLR2B, RFC1, GAR1, H3-3B, POT1, POLD2, RPA3, TINF2, ATRX, PCNA, TERF2	43	positive
4OHT1 vs EtOH1	Processing of Capped Intron Containing Pre mRNA	0.000197824	0.0096321	0.52922	1.72118	0	235	LSM3, NUP85, NCBP2, RBMX, NUP35, CSTF3, PAPOLA, HNRNPM, SLBP, NDC1, GCFC2, PRPF31, SRRT, DDX39B, NUP107, CPSF2, NUP37, SRSF1, DHX9, HNRNPA1, AAAS, HNRNPH1, METTL3, PPIL1, SRSF7, PPIH, NUP133, POLR2L, LSM5, TRA2B, CSTF2, U2AF2, THOC3, GLE1, SRSF3, SNRNP40, LSM6, EFTUD2, ALYREF, DDX39A, NUP205, SNRPB, NUP43, SRSF6, POLR2D, SF3B3, PRPF19, SRSF2, HNRNPA2B1, HNRNPU, METTL14, SNRNP25, PPWD1, THOC1, LSM…	136	positive
4OHT1 vs EtOH1	S Phase	0.000198886	0.0096321	0.54936	1.7141	0	158	CCNA2, MCM5, UBE2S, CCNE1, PRIM1, CDC6, MCM3, CDCA5, PRIM2, FEN1, DNA2, CCNE2, UBE2C, MCM8, RFC5, POLA1, PSMC1, RFC3, ESCO2, AKT1, ANAPC15, ORC6, RPA2, LIN9, MCM2, GINS2, MCM6, LIG1, CDC23, MCM7, GINS1, RFC4, CKS1B, MCM4, POLA2, PSMB9, CDC45, ANAPC5, POLE3, POLD1, POLE, RFC2, RPA1, ORC2, SKP2, PDS5B, CDK4, PSMC3, ORC1, POLE2, GINS3, PSMD9, ANAPC4, ORC5, PSMC4, E2F1, TFDP1, RFC1, SMC3, SMC1A, PSMB…	66	positive
4OHT1 vs EtOH1	Rho Gtpase Effectors	0.000195389	0.0096321	0.483136	1.60089	0	280	CYFIP2, SKA1, RHOQ, EVL, CDC25C, H2AX, TUBA1A, CDC20, CENPN, SPC24, BIRC5, NUF2, NDC80, CENPE, SPDL1, SPC25, PLK1, IQGAP3, DSN1, KIF2C, SKA2, PAK3, ZWILCH, ABI2, MAD2L1, SGO1, H2AC6, CDCA8, KIF14, CENPF, BUB1, CENPA, CENPK, PMF1, KIF18A, AURKB, CENPM, NSL1, BUB1B, NUP85, CENPH, CIT, TUBA1B, CENPU, INCENP, CENPP, KNL1, ZW10, ERCC6L, SGO2, CENPS, CENPI, CENPT, DIAPH3, PRC1, NUP107, NDE1, NUP37, KNT…	71	positive
4OHT1 vs EtOH1	mRNA Splicing	0.000398963	0.0171886	0.506148	1.60829	1	186	LSM3, NCBP2, RBMX, CSTF3, PAPOLA, HNRNPM, GCFC2, PRPF31, SRRT, CPSF2, SRSF1, DHX9, HNRNPA1, HNRNPH1, PPIL1, SRSF7, PPIH, POLR2L, LSM5, TRA2B, CSTF2, U2AF2, SRSF3, SNRNP40, LSM6, EFTUD2, ALYREF, SNRPB, SRSF6, POLR2D, SF3B3, PRPF19, SRSF2, HNRNPA2B1, HNRNPU, SNRNP25, PPWD1, LSM4, SF3A3, SNU13, PPIL6, LSM2, CCAR1, POLR2B, CTNNBL1, MAGOHB, SRSF10, CPSF1, LSM8, SNRPD3, PTBP1, UPF3B, ISY1, SNRPF, SNRPD…	107	positive
4OHT1 vs EtOH1	Homologous DNA Pairing and Strand Exchange	0.000616016	0.0227486	0.747372	1.89881	2	42	RMI2, EXO1, RAD51, XRCC3, RAD51AP1, DNA2, RFC5, CHEK1, RFC3, BRIP1, RBBP8, RPA2, BARD1, RFC4, XRCC2, BLM, RFC2, RPA1, PALB2, ATR, NBN, TOPBP1, HUS1, BRCA2, RHNO1, BRCA1, RPA3, RAD51B	28	positive
4OHT1 vs EtOH1	Regulation of Plk1 Activity At G2 M Transition	0.000596777	0.0227486	0.616934	1.76813	2	87	HAUS5, HAUS1, TUBA1A, CENPJ, AURKA, CCNB1, PLK1, HSP90AA1, CCNB2, CDK1, ALMS1, HAUS8, NEK2, PLK4, BORA, HAUS3, CNTRL, TUBG1, CEP78, OFD1, HAUS4, NDE1, CEP152, CEP57, CEP135, PCNT, DYNC1H1, CKAP5, ODF2, CEP63, CCP110, CEP76, CDK5RAP2, CEP70	34	positive
4OHT1 vs EtOH1	Hdr Through Homologous Recombination Hrr	0.000606061	0.0227486	0.642803	1.7656	2	67	RMI2, GEN1, EXO1, RAD51, EME1, XRCC3, RAD51AP1, DNA2, RFC5, CHEK1, RFC3, RTEL1, BRIP1, RBBP8, RPA2, BARD1, RFC4, XRCC2, BLM, POLE3, POLD1, POLE, RFC2, RPA1, PALB2, ATR, NBN, POLE2, TOPBP1, HUS1, POLH, RFC1, BRCA2, RHNO1, POLD2, BRCA1, RPA3, RAD51B, MUS81	39	positive
4OHT1 vs EtOH1	Phosphorylation of Emi1	0.000610998	0.0227486	0.959406	1.72674	2	6	CDC20, FBXO5, CCNB1, PLK1, CDK1	5	positive
4OHT1 vs EtOH1	Recruitment of Mitotic Centrosome Proteins and Complexes	0.0012024	0.0393495	0.631024	1.77673	5	78	HAUS5, HAUS1, TUBA1A, CENPJ, PLK1, HSP90AA1, CDK1, ALMS1, HAUS8, NEK2, PLK4, HAUS3, CNTRL, TUBG1, CEP78, OFD1, HAUS4, NDE1, CEP152, CEP57, CEP135, TUBGCP2, PCNT, DYNC1H1, CKAP5, ODF2, CEP63, CCP110, CEP76, CDK5RAP2, CEP70, TUBGCP3, CEP192, CEP41	34	positive
4OHT1 vs EtOH1	DNA Replication Pre Initiation	0.00119856	0.0393495	0.616019	1.7493	5	82	MCM5, PRIM1, CDC7, CDC6, MCM3, PRIM2, MCM8, MCM10, POLA1, PSMC1, DBF4, ORC6, RPA2, MCM2, MCM6, MCM7, MCM4, POLA2, PSMB9, CDC45, POLE3, POLE, RPA1, ORC2, PSMC3, ORC1, POLE2, PSMD9, GMNN, ORC5, PSMC4, E2F1, PSMB10, PSMD3, RPA3, PSMD6, PSMA4, CDT1, PSMC5, PSMB3, E2F3	41	positive
4OHT1 vs EtOH1	Defective Chsy1 Causes Tpbs	0.00121778	0.0393495	0.975474	1.6211	5	4	BGN, CSPG5	2	positive
4OHT1 vs EtOH1	Diseases of Glycosylation	0.00158762	0.0492479	0.56752	1.66781	7	102	PRELP, MUC5AC, ADAMTS1, MUC5B, ADAMTS7, BGN, GPC4, SDC3, ADAMTS10, THBS1, NOTCH3, GALNT12, ALG8, ALG6, LFNG, DPAGT1	16	positive
4OHT1 vs EtOH1	Signaling by Activin	0.00166667	0.0497115	0.882966	1.80473	7	12	INHBB, FST, INHBA	3	positive
4OHT1 vs EtOH1	Unwinding of DNA	0.00166667	0.0497115	0.879672	1.798	7	12	MCM5, MCM3, MCM8, MCM2, GINS2, MCM6, MCM7, GINS1, MCM4, CDC45, GINS3	11	positive
4OHT1 vs EtOH1	DNA Strand Elongation	0.0018622	0.0515762	0.755106	1.82647	8	32	MCM5, PRIM1, MCM3, PRIM2, FEN1, DNA2, MCM8, RFC5, POLA1, RFC3, RPA2, MCM2, GINS2, MCM6, LIG1, MCM7, GINS1, RFC4, MCM4, POLA2, CDC45, POLD1, RFC2, RPA1, GINS3	25	positive
4OHT1 vs EtOH1	Hdr Through Single Strand Annealing Ssa	0.00185376	0.0515762	0.727716	1.81295	8	37	RMI2, EXO1, RAD51, DNA2, RFC5, RFC3, BRIP1, RBBP8, RPA2, BARD1, RFC4, BLM, RFC2, RPA1, ATR, NBN, TOPBP1, HUS1, ERCC4, RHNO1, BRCA1, RPA3	22	positive
4OHT1 vs EtOH1	G2 M DNA Damage Checkpoint	0.00179069	0.0515762	0.614941	1.74179	8	80	CDC25C, H2AX, RMI2, CCNB1, EXO1, CDK1, DNA2, RFC5, CHEK1, RFC3, BRIP1, RBBP8, RPA2, BARD1, RFC4, BLM, RFC2, RPA1, ATR, NBN, TP53, RNF168, CHEK2, TOPBP1, HUS1, H4C9, RHNO1, BRCA1, YWHAQ, RPA3, ABRAXAS1	31	positive
4OHT1 vs EtOH1	Extracellular Matrix Organization	0.00179605	0.0515762	0.47829	1.52854	8	197	TNC, ADAMTS1, P3H2, COL16A1, ADAM12, BGN, ITGB7, TTR, DMD, LRP4, LOXL2, BMP1, ITGA5, TMPRSS6, SDC3, TGFB3, HTRA1, THBS1, MMP24, TNXB, LTBP4	21	positive
4OHT1 vs EtOH1	Processing of DNA Double Strand Break Ends	0.0019976	0.0525447	0.607482	1.72506	9	82	H2AX, RMI2, CCNA2, EXO1, TIPIN, DNA2, TIMELESS, RFC5, CHEK1, RFC3, BRIP1, RBBP8, RPA2, CLSPN, BARD1, RFC4, BLM, RFC2, RPA1, ATR, NBN, RNF168, TOPBP1, HUS1, H4C9, RHNO1, BRCA1, RPA3, ABRAXAS1, UBE2V2, BABAM1, BRCC3, MRE11, MDC1, KAT5, ATRIP	36	positive
4OHT1 vs EtOH1	Mitotic G1 Phase and G1 S Transition	0.0019988	0.0525447	0.520256	1.60505	9	145	FBXO5, CCNA2, CCNB1, TYMS, MCM5, CCNE1, PRIM1, CDC7, CDC6, CDK1, MCM3, PRIM2, DHFR, CCNE2, MCM8, TOP2A, MCM10, POLA1, PSMC1, AKT1, DBF4, CDKN2C, ORC6, RPA2, MYBL2, LIN9, MCM2, MCM6, MCM7, CKS1B, MCM4, POLA2, PSMB9, CDC45, POLE3, POLE, RPA1, ORC2, SKP2, CDK4, PSMC3, RBL1, ORC1, POLE2, PSMD9, GMNN, ORC5, PSMC4, E2F1, TFDP1, PSMB10, CCNH, RRM2, PSMD3, RPA3, PSMD6, PSMA4, PCNA, TK1, CDT1, CDKN2D, PSM…	65	positive
4OHT1 vs EtOH1	Mitotic G2 G2 M Phases	0.00199481	0.0525447	0.48975	1.55618	9	186	HAUS5, CDC25C, HAUS1, TUBA1A, CENPJ, AURKA, CCNA2, CCNB1, PLK1, TPX2, HSP90AA1, CENPF, CCNB2, CDK1, ALMS1, FOXM1, HAUS8, NEK2, PLK4, BORA, HMMR, HAUS3, TUBA1B, CNTRL, PSMC1, TUBG1, CEP78, GTSE1, OFD1, MYBL2, LIN9, HAUS4, NDE1, CEP152, CEP57, CEP135, PSMB9, TUBGCP2, PCNT, DYNC1H1, PSMC3, CKAP5, ODF2, TP53, CEP63, CCP110, PSMD9, CEP76, CDK5RAP2, TUBA1C, CEP70, PSMC4, TUBGCP3, E2F1, CEP192, CEP41, P…	73	positive
4OHT1 vs EtOH1	Peptide Hormone Metabolism	0.00223759	0.0568935	0.668592	1.76521	10	53	AGT, INHBB, ENPEP, INHBA, INHA	5	positive
4OHT1 vs EtOH1	Rmts Methylate Histone Arginines	0.00222222	0.0568935	0.621155	1.70614	10	67	H2AC16, SMARCA2, H2AX, H2AC6, PRMT1, WDR77, CDK4, SMARCD1, SMARCB1, PRMT3, ACTL6A, H2AZ1, H4C9, PRMT5, PBRM1, H3C1, PRMT7, H2AC17, SMARCE1, PRMT6, COPRS, SMARCD2, H3C10, H3C12, RPS2	25	positive
4OHT1 vs EtOH1	Extension of Telomeres	0.00246407	0.060663	0.674927	1.76084	11	50	CCNA2, PIF1, CHTF18, DSCC1, PRIM1, PRIM2, FEN1, DNA2, RFC5, POLA1, TERF1, RFC3, RTEL1, RPA2, LIG1, RFC4, POLA2, BLM, POLD1, CTC1, RFC2, RPA1, RUVBL2, DKC1, NHP2, RUVBL1, RFC1, GAR1, POT1, POLD2, RPA3, TINF2, PCNA, TERF2	34	positive
4OHT1 vs EtOH1	Metabolism of RNA	0.0026738	0.0618964	0.381347	1.35641	13	644	TRMT9B, TRMT61A, EXOSC8, EXOSC2, LSM3, NUP85, NCBP2, POP1, GEMIN6, RBMX, METTL1, POP4, PSMC1, NUP35, THG1L, CSTF3, PAPOLA, HNRNPM, AKT1, SLBP, NDC1, GCFC2, TSEN15, NAT10, NOP58, NT5C3B, WDR77, PRPF31, SRRT, DDX39B, NUP107, CPSF2, NUP37, SRSF1, DHX9, HNRNPA1, AAAS, HNRNPH1, PSMB9, METTL3, PPIL1, SRSF7, PPIH, NUP133, NCL, ALKBH8, SET, POLR2L, LAGE3, LCMT2, LSM5, TRA2B, RAN, CSTF2, U2AF2, THOC3, DCP…	271	positive
4OHT1 vs EtOH1	Chondroitin Sulfate Dermatan Sulfate Metabolism	0.00287592	0.0637223	0.692665	1.75353	13	41	BGN, CSGALNACT1, GPC4, SDC3, CHST7, CHPF	6	positive
4OHT1 vs EtOH1	Peptide Hormone Biosynthesis	0.00284149	0.0637223	0.970417	1.6127	13	4	INHBB, INHBA, INHA	3	positive
4OHT1 vs EtOH1	Ion Channel Transport	0.00340408	0.0733297	0.516655	1.57052	16	131	ATP4A, WNK2, ATP6V1B1, ATP13A4, TRPV6, TRPV4, ATP6V0A4, ATP2B4, ATP6V1C2	9	positive
4OHT1 vs EtOH1	Snrnp Assembly	0.00366972	0.0766972	0.655647	1.72557	17	52	NUP85, NCBP2, GEMIN6, NUP35, NDC1, WDR77, NUP107, NUP37, AAAS, NUP133, NUP205, SNRPB, NUP43, PRMT5, GEMIN4, SNRPD3, NUP210, DDX20, GEMIN8, SNRPF, SNRPD1, NCBP1, NUP155, NUP93, SNRPG, TGS1, GEMIN2, NUP153, NUP160, NUP42, PHAX, NUP50, SEC13, SNRPE, NUP214	35	positive
4OHT1 vs EtOH1	Transport of Small Molecules	0.00382336	0.0780267	0.389811	1.3696	19	537	SLCO4C1, SLC2A10, ATP4A, WNK2, ATP6V1B1, ATP13A4, SLC7A2, PLTP, SLCO2A1, SLC6A14, CP, TRPV6, SLC41A2, TF, TRPV4, PCSK5, ATP6V0A4, SLC25A29, ABCA12, SLC39A8, ADCY3, BMP1, ATP2B4, SLC43A2, LRRC8C, LIPG, ATP6V1C2, SLC29A1, SLC12A2, AQP8, ANKH, SLC5A9	32	positive
4OHT1 vs EtOH1	Metabolism of Angiotensinogen to Angiotensins	0.00392968	0.0781402	0.880132	1.76848	18	11	AGT, ENPEP, AOPEP, ANPEP, MME	5	positive
4OHT1 vs EtOH1	Signaling by Insulin Receptor	0.00427263	0.0838843	0.629873	1.68666	20	58	FGFR2, ATP6V1B1, FGFR3, ATP6V0A4, ATP6V1C2, FGF1, IRS1, PIK3R1	8	positive
4OHT1 vs EtOH1	A Tetrasaccharide Linker Sequence is Required for Gag Synthesis	0.00437045	0.084732	0.817012	1.76908	20	17	BGN, GPC4, SDC3, B3GALT6	4	positive
4OHT1 vs EtOH1	Base Excision Repair	0.00460922	0.0861313	0.597674	1.66938	22	74	H2AX, H2AC6, FEN1, RFC5, TERF1, RFC3, NEIL3, RPA2, LIG1, RFC4, PARP1, POLE3, POLD1, POLE, RFC2, RPA1, APEX1, UNG, POLE2, PARP2, H2AZ1, H4C9, XRCC1, RFC1, POT1, POLD2, RPA3, TINF2, PCNA, TERF2, MBD4, MPG, PNKP	33	positive
4OHT1 vs EtOH1	Switching of Origins to A Post Replicative State	0.00459632	0.0861313	0.568973	1.63079	22	88	CCNA2, MCM5, UBE2S, CCNE1, CDC6, MCM3, CCNE2, UBE2C, MCM8, PSMC1, ANAPC15, ORC6, MCM2, MCM6, CDC23, MCM7, MCM4, PSMB9, ANAPC5, ORC2, SKP2, PSMC3, ORC1, PSMD9, ANAPC4, ORC5, PSMC4, PSMB10, PSMD3, PSMD6, PSMA4, ANAPC10, CDT1, PSMC5	34	positive
4OHT1 vs EtOH1	Slc Mediated Transmembrane Transport	0.0046046	0.0861313	0.487822	1.5261	22	164	SLCO4C1, SLC2A10, SLC7A2, SLCO2A1, SLC6A14, CP, SLC41A2, SLC25A29, SLC39A8, SLC43A2, SLC29A1, SLC12A2, SLC5A9	13	positive
4OHT1 vs EtOH1	Gene Silencing by RNA	0.00479138	0.0884693	0.538872	1.59173	23	106	H2AX, HSP90AA1, H2AC6, TSNAX, NUP85, NUP35, NDC1, NUP107, NUP37, AAAS, NUP133, POLR2L, RAN, NUP205, NUP43, MYBL1, POLR2D, H2AZ1, H4C9, POLR2B, TSN, H3C1, H3-3B, TNRC6A, NUP210, AGO4, TARBP2, NUP155, NUP93, XPO5, BCDIN3D, H3C10, H3C12, DROSHA, TDRD12, NUP153, NUP160, IPO8, NUP42, DGCR8, NUP50, H3C13, H4C12, TNRC6C, SEC13, NUP214, H2BC11, POLR2A, POLR2I, POLR2H, POLR2K, H4C8	52	positive
4OHT1 vs EtOH1	Recruitment of Numa to Mitotic Centrosomes	0.005371	0.0980049	0.565705	1.6213	26	87	HAUS5, HAUS1, TUBA1A, CENPJ, PLK1, HSP90AA1, CDK1, ALMS1, HAUS8, NEK2, PLK4, HAUS3, TUBA1B, CNTRL, TUBG1, CEP78, OFD1, HAUS4, NDE1, CEP152, CEP57, CEP135, TUBGCP2, PCNT, DYNC1H1, CKAP5, ODF2, CEP63, CCP110, CEP76, CDK5RAP2, TUBA1C, CEP70, TUBGCP3, CEP192, CEP41	36	positive
4OHT1 vs EtOH1	Signaling by Rho Gtpases	0.00544323	0.0981681	0.410059	1.40105	27	394	CYFIP2, VAV3, SKA1, DEPDC1B, RHOQ, EVL, CDC25C, H2AX, TUBA1A, CDC20, CENPN, SPC24, BIRC5, ARHGAP33, NUF2, NDC80, CENPE, SPDL1, SPC25, PLK1, TIAM1, IQGAP3, DSN1, KIF2C, SKA2, PAK3, ZWILCH, ABI2, MAD2L1, SGO1, H2AC6, CDCA8, KIF14, CENPF, BUB1, CENPA, CENPK, PMF1, KIF18A, AURKB, CENPM, NSL1, BUB1B, NUP85, CENPH, ARHGAP19, ARHGEF4, CIT, TUBA1B, CENPU, INCENP, CENPP, KNL1, RACGAP1, ZW10, ERCC6L, SGO2,…	81	positive
4OHT1 vs EtOH1	Cilium Assembly	0.00556771	0.0992588	0.473226	1.50503	27	187	SMO, HAUS5, TTC8, HAUS1, TUBA1A, CENPJ, PLK1, HSP90AA1, CDK1, ALMS1, HAUS8, NEK2, PLK4, CEP97, DYNC2I1, HAUS3, TUBA1B, TMEM67, CNTRL, TUBG1, CEP89, CEP78, OFD1, TTC30A, HAUS4, NDE1, CEP152, CEP57, BBS7, CEP135, TRIP11, TCTN3, IFT74, ARL6, PCNT, DYNC1H1, SCLT1, BBS1, B9D2, CKAP5, ODF2, CEP162, CEP63, CCP110, CEP76, CDK5RAP2, TUBA1C, CCT3, CEP70, NPHP1, IFT80, CEP192, CEP41, WDR35, TTC30B, RPGRIP1L…	63	positive
4OHT2 vs EtOH2	Srp Dependent Cotranslational Protein Targeting to Membrane	0.00019755	0.0114448	-0.807155	-2.41046	0	106	SEC61G, SEC61B, RPL37A, FAU, RPL36AL, RPLP2, RPS24, TRAM1, SRP9, SSR4, RPS29, SSR2, SPCS3, RPL14, RPL30, RPS21, RPL18, RPS20, RPS15A, SPCS1, RPS13, SEC11C, RPL11, RPL38, SPCS2, RPL39, RPL36, RPS27A, RPL13, RPL24, RPL10, RPS28, SSR1, RPL32, RPS4X, RPS8, RPL22, RPS16, RPL35A, RPS14, RPL27A, RPL5, RPS6, RPL36A, RPL22L1, RPL23A, RPL28, RPL19, RPLP1, RPL10A, RPS3, RPL26, RPL7A, RPL37, SEC11A, RPS12, R…	95	negative
4OHT2 vs EtOH2	Eukaryotic Translation Elongation	0.000197278	0.0114448	-0.79928	-2.32348	0	86	RPL37A, FAU, RPL36AL, RPLP2, RPS24, EEF1B2, RPS29, RPL14, RPL30, RPS21, RPL18, RPS20, RPS15A, RPS13, RPL11, RPL38, RPL39, RPL36, RPS27A, RPL13, RPL24, RPL10, RPS28, RPL32, RPS4X, RPS8, RPL22, RPS16, RPL35A, RPS14, RPL27A, RPL5, RPS6, RPL36A, RPL22L1, RPL23A, RPL28, RPL19, RPLP1, RPL10A, RPS3, RPL26, RPL7A, RPL37, RPS12, RPL18A, RPS18, RPL21, RPS5, RPS2, RPSA, RPL23, RPS9, RPL27, RPS26, RPL7, RPL8…	79	negative
4OHT2 vs EtOH2	Response of Eif2ak4 Gcn2 to Amino Acid Deficiency	0.000196464	0.0114448	-0.783684	-2.31008	0	95	RPL37A, FAU, RPL36AL, RPLP2, RPS24, RPS29, ASNS, RPL14, RPL30, RPS21, EIF2S2, RPL18, RPS20, RPS15A, RPS13, RPL11, RPL38, RPL39, RPL36, RPS27A, RPL13, RPL24, RPL10, RPS28, RPL32, RPS4X, RPS8, RPL22, RPS16, RPL35A, RPS14, RPL27A, RPL5, RPS6, RPL36A, RPL22L1, RPL23A, RPL28, RPL19, RPLP1, RPL10A, RPS3, RPL26, RPL7A, RPL37, RPS12, RPL18A, RPS18, RPL21, ATF4, RPS5, RPS2, RPSA, RPL23, RPS9, RPL27, RPS26…	81	negative
4OHT2 vs EtOH2	Eukaryotic Translation Initiation	0.000198807	0.0114448	-0.756598	-2.27754	0	113	RPL37A, EIF4EBP1, FAU, RPL36AL, RPLP2, RPS24, RPS29, RPL14, RPL30, RPS21, EIF2S2, RPL18, RPS20, RPS15A, RPS13, RPL11, RPL38, RPL39, RPL36, EIF5, RPS27A, RPL13, RPL24, RPL10, RPS28, RPL32, RPS4X, RPS8, RPL22, RPS16, RPL35A, RPS14, RPL27A, RPL5, RPS6, RPL36A, RPL22L1, RPL23A, RPL28, RPL19, RPLP1, RPL10A, RPS3, RPL26, RPL7A, RPL37, RPS12, RPL18A, RPS18, RPL21, RPS5, RPS2, RPSA, RPL23, RPS9, RPL27, R…	90	negative
4OHT2 vs EtOH2	Translation	0.000199402	0.0114448	-0.670063	-2.25489	0	284	MRPL14, WARS1, SEC61G, SEC61B, MRPS24, RPL37A, MRPL28, EIF4EBP1, MRPL52, FAU, MRPS31, RPL36AL, RPLP2, MRPL50, RPS24, TRAM1, MRPS18C, SRP9, SSR4, EEF1B2, RPS29, SSR2, SPCS3, RPL14, RPL30, MRPL51, RPS21, EIF2S2, RPL18, RPS20, RPS15A, MRPS35, SPCS1, MRPS16, RPS13, MRPL55, SEC11C, RPL11, RPL38, MRPL24, SPCS2, RPL39, RPL36, MRPL45, EIF5, RPS27A, MRPS14, RPL13, RPL24, RPL10, YARS1, RPS28, SSR1, RPL32, …	190	negative
4OHT2 vs EtOH2	Nonsense Mediated Decay Nmd	0.000197239	0.0114448	-0.730953	-2.18874	0	108	RPL37A, FAU, RPL36AL, RPLP2, RPS24, RPS29, RPL14, RPL30, RPS21, RPL18, RPS20, RPS15A, RPS13, RPL11, RPL38, RPL39, RPL36, RPS27A, RPL13, RPL24, RPL10, RPS28, RPL32, RPS4X, RPS8, RPL22, RPS16, RPL35A, RPS14, RPL27A, RPL5, RPS6, RPL36A, RPL22L1, RPL23A, RPL28, RPL19, RPLP1, RPL10A, RPS3, RPL26, RPL7A, RPL37, RPS12, RPL18A, RPS18, RPL21, RPS5, RPS2, RPSA, RPL23, RPS9, RPL27, RPS26, RPL7, RPL8, RPL9, …	78	negative
4OHT2 vs EtOH2	Respiratory Electron Transport Atp Synthesis by Chemiosmotic Coupling and Heat Production by Uncoupling Proteins	0.000198531	0.0114448	-0.721295	-2.16392	0	111	ETFB, COX5A, ATP5F1E, COX20, UQCRB, COX6A1, ATP5ME, COX6B1, NDUFA2, NDUFB10, NDUFA3, UQCRH, UQCRQ, NDUFA5, COX8A, COX5B, UQCR10, NDUFS6, SDHB, ATP5MF, ETFA, SURF1, ATP5PD, ATP5PO, NDUFB4, NDUFB9, SDHD, UQCRFS1, NDUFV3, NDUFB3, SDHC, NDUFB8, COX4I1, COX7C, ATP5F1D, NDUFC1, COX7B, ATP5PF, ATP5PB, ATP5MG, NDUFAF3, NDUFV2, NDUFB7, NDUFB11, NDUFB1, NDUFS5, NDUFB6, COX16, NDUFA11, SCO1, NDUFA13, NDUFA7…	76	negative
4OHT2 vs EtOH2	Respiratory Electron Transport	0.000196812	0.0114448	-0.73694	-2.15455	0	90	ETFB, COX5A, COX20, UQCRB, COX6A1, COX6B1, NDUFA2, NDUFB10, NDUFA3, UQCRH, UQCRQ, NDUFA5, COX8A, COX5B, UQCR10, NDUFS6, SDHB, ETFA, SURF1, NDUFB4, NDUFB9, SDHD, UQCRFS1, NDUFV3, NDUFB3, SDHC, NDUFB8, COX4I1, COX7C, NDUFC1, COX7B, NDUFAF3, NDUFV2, NDUFB7, NDUFB11, NDUFB1, NDUFS5, NDUFB6, COX16, NDUFA11, SCO1, NDUFA13, NDUFA7, COX14, NDUFV1, NDUFA1, NDUFS4, COX6C, NDUFS8, NDUFB5, NDUFB2, COX7A2L, N…	65	negative
4OHT2 vs EtOH2	Selenoamino Acid Metabolism	0.000196889	0.0114448	-0.716927	-2.14965	0	109	PAPSS2, CTH, RPL37A, FAU, RPL36AL, RPLP2, RPS24, RPS29, RPL14, RPL30, RPS21, RPL18, RPS20, RPS15A, RPS13, RPL11, RPL38, RPL39, RPL36, RPS27A, RPL13, RPL24, RPL10, RPS28, RPL32, RPS4X, RPS8, RPL22, RPS16, RPL35A, RPS14, RPL27A, RPL5, RPS6, RPL36A, RPL22L1, SEPSECS, RPL23A, RPL28, RPL19, RPLP1, RPL10A, RPS3, SEPHS2, RPL26, RPL7A, RPL37, RPS12, RPL18A, RPS18, RPL21, RPS5, RPS2, RPSA, RPL23, RPS9, RP…	84	negative
4OHT2 vs EtOH2	Cholesterol Biosynthesis	0.000196386	0.0114448	-0.865456	-2.03612	0	24	MSMO1, PMVK, EBP, FDPS, HMGCS1, MVD, CYP51A1, FDFT1, LSS, NSDHL, MVK, SC5D, ACAT2, IDI1, SQLE, DHCR24, HMGCR	17	negative
4OHT2 vs EtOH2	Metabolism of Amino Acids and Derivatives	0.000198965	0.0114448	-0.599348	-2.03399	0	308	DIO1, IYD, PAPSS2, SUOX, DDC, GLDC, AASS, SQOR, ETHE1, DAO, CKMT1B, CKMT1A, NQO1, GPT2, RIDA, GPT, CHDH, GLUL, CTH, GOT1, RPL37A, PSPH, FAU, RPL36AL, RPLP2, ECHS1, AMT, RPS24, RPS29, SLC44A1, BCAT2, ASNS, RPL14, RPL30, RPS21, DLST, RPL18, GCAT, RPS20, RPS15A, ALDH6A1, RPS13, RPL11, RPL38, RPL39, RPL36, UROC1, RPS27A, RPL13, RPL24, RPL10, RPS28, RPL32, RPS4X, RPS8, RPL22, GLUD1, RPS16, RPL35A, RPS…	140	negative
4OHT2 vs EtOH2	Phase II Conjugation of Compounds	0.00019755	0.0114448	-0.704543	-2.00541	0	75	SULT1B1, GSTA5, PAPSS2, MGST3, GGT6, MGST2, SLC26A2, SULT1C2, SULT2B1, UGDH, BPNT1, SLC35D1, ESD, NAT2, NAT1, GSTA3, CHAC2, UGP2, GSS, UGT2B10, GSTO1, GSTP1	22	negative
4OHT2 vs EtOH2	Biological Oxidations	0.00019802	0.0114448	-0.637507	-1.9903	0	149	CYP2C9, SULT1B1, CES2, GSTA5, ALDH1A1, PAPSS2, MGST3, GGT6, CYP3A7, MGST2, SLC26A2, ALDH3A1, ACSS1, CMBL, SULT1C2, CYP2S1, SULT2B1, UGDH, BPNT1, SLC35D1, ESD, CYP51A1, NAT2, NAT1, GSTA3, CHAC2, UGP2, GSS, CYP2J2, UGT2B10, GSTO1, GSTP1, ADH7, ABHD14B, GSTM5, CYB5B, ALDH2, MTARC2, TPMT, AKR7A3, AKR7A2, FDX1	42	negative
4OHT2 vs EtOH2	Influenza Infection	0.000198373	0.0114448	-0.637263	-1.97952	0	145	RPL37A, FAU, RPL36AL, RPLP2, RPS24, RPS29, RPL14, RPL30, RPS21, RPL18, RPS20, RPS15A, DNAJC3, RPS13, RPL11, RPL38, RPL39, RPL36, RPS27A, RPL13, RPL24, RPL10, RPS28, RPL32, RPS4X, RPS8, RPL22, RPS16, RPL35A, RPS14, RPL27A, RPL5, RPS6, RPL36A, RPL22L1, RPL23A, RPL28, RPL19, RPLP1, RPL10A, RPS3, RPL26, RPL7A, POLR2E, RPL37, RPS12, RPL18A, RPS18, RPL21, RPS5, RPS2, RPSA, RPL23, RPS9, RPL27, RPS26, RP…	85	negative
4OHT2 vs EtOH2	The Citric Acid TCA Cycle and Respiratory Electron Transport	0.000197628	0.0114448	-0.625194	-1.96498	0	156	ETFB, SLC16A1, COX5A, ME1, ME2, LDHA, ATP5F1E, COX20, UQCRB, COX6A1, ATP5ME, SUCLG1, COX6B1, MPC2, NDUFA2, NDUFB10, NDUFA3, UQCRH, UQCRQ, NDUFA5, COX8A, COX5B, VDAC1, UQCR10, NDUFS6, SDHB, ATP5MF, DLST, ETFA, SURF1, ATP5PD, ATP5PO, NDUFB4, NDUFB9, SDHD, UQCRFS1, NDUFV3, NDUFB3, SDHC, NDUFB8, COX4I1, COX7C, ATP5F1D, NDUFC1, COX7B, ATP5PF, ATP5PB, ATP5MG, NDUFAF3, NDUFV2, NDUFB7, NDUFB11, NDUFB1, N…	108	negative
4OHT2 vs EtOH2	Activation of the mRNA Upon Binding of the Cap Binding Complex and Eifs and Subsequent Binding to 43s	0.000196696	0.0114448	-0.720772	-1.96413	0	58	EIF4EBP1, FAU, RPS24, RPS29, RPS21, EIF2S2, RPS20, RPS15A, RPS13, RPS27A, RPS28, RPS4X, RPS8, RPS16, RPS14, RPS6, RPS3, RPS12, RPS18, RPS5, RPS2, RPSA, RPS9, RPS26, RPS27, RPS19, RPS23, RPS15, EIF3I, RPS3A, RPS10, RPS25, EIF3F, EIF4H, RPS17, EIF3K, RPS11	37	negative
4OHT2 vs EtOH2	Regulation of Expression of Slits and Robos	0.000197628	0.0114448	-0.616124	-1.93647	0	156	RPL37A, FAU, RPL36AL, RPLP2, RPS24, RPS29, RPL14, RPL30, RPS21, RPL18, RPS20, RPS15A, RPS13, ELOB, RPL11, RPL38, RPL39, RPL36, RPS27A, RPL13, RPL24, RPL10, RPS28, RPL32, RPS4X, RPS8, RPL22, RPS16, RPL35A, RPS14, RPL27A, RPL5, RPS6, RPL36A, RPL22L1, RPL23A, RPL28, RPL19, RPLP1, RPL10A, RPS3, RPL26, RPL7A, UBC, RPL37, PSMB1, RPS12, SEM1, RPL18A, PSMA6, RPS18, RPL21, RPS5, RPS2, RPSA, RPL23, RPS9, R…	107	negative
4OHT2 vs EtOH2	Cytosolic Sulfonation of Small Molecules	0.000195695	0.0114448	-0.873287	-1.93115	0	17	SULT1B1, PAPSS2, SLC26A2, SULT1C2, SULT2B1, BPNT1	6	negative
4OHT2 vs EtOH2	Mitochondrial Translation	0.000196425	0.0114448	-0.65148	-1.9178	0	94	MRPL14, MRPS24, MRPL28, MRPL52, MRPS31, MRPL50, MRPS18C, MRPL51, MRPS35, MRPS16, MRPL55, MRPL24, MRPL45, MRPS14, MRPS10, MRPS21, MRPL33, MRPL30, AURKAIP1, MRPL43, MRPL17, MRPS26, MRPS6, CHCHD1, MRPL46, MRPL35, MRPL48, MRPL18, MTIF3, MRPL57, MRPL27, MRPS34, MRPL2, MRPL9, MRPS12, MRPL41, MRPS23, MRPL58, MRPL13, MRPL36, MRPS15, MRPS33, MRPL20, MRRF, MRPL15, MRPL12, DAP3, MRPL11, TUFM, GADD45GIP1, MR…	65	negative
4OHT2 vs EtOH2	Metabolism of Amine Derived Hormones	0.000195122	0.0114448	-0.958487	-1.8796	0	9	DIO1, IYD, DDC	3	negative
4OHT2 vs EtOH2	Thyroxine Biosynthesis	0.000195695	0.0114448	-0.966972	-1.75117	0	6	DIO1, IYD	2	negative
4OHT2 vs EtOH2	Metabolism of Lipids	0.000193648	0.0114448	-0.428798	-1.54984	0	617	CIDEC, CYP2C9, PTGDS, PLA2G10, HPGD, PLA2G4C, SPTSSB, PTGR1, DEGS2, EPHX2, FA2H, NR1H3, FABP2, PHYH, MOGAT2, CHPT1, PLA1A, LIPH, SAMD8, MSMO1, FABP5, PPARG, PMVK, EBP, ABCC3, FDPS, NPAS2, HMGCS1, MVD, ACSM3, DBI, GDPD3, MTMR7, STARD10, ME1, BDH1, ALDH3A2, CEPT1, CYP51A1, FDFT1, HSD17B11, B4GALNT1, SMPD3, AKR1B15, SGPP2, AGMO, HMGCL, AGPAT2, LSS, SLC44A4, ACSL5, FAR1, NUDT7, INSIG1, PCYT2, SLC25A1…	102	negative
4OHT2 vs EtOH2	Complex I Biogenesis	0.000394633	0.0192451	-0.740184	-1.96345	1	49	NDUFA2, NDUFB10, NDUFA3, NDUFA5, NDUFS6, NDUFB4, NDUFB9, NDUFV3, NDUFB3, NDUFB8, NDUFC1, NDUFAF3, NDUFV2, NDUFB7, NDUFB11, NDUFB1, NDUFS5, NDUFB6, NDUFA11, NDUFA13, NDUFA7, NDUFV1, NDUFA1, NDUFS4, NDUFS8, NDUFB5, NDUFB2, NDUFS2, NDUFA10, ACAD9, NDUFA8, NDUFA6, NDUFS7, NDUFS3, NDUFC2, NDUFA9, NDUFAB1, NDUFAF5, NDUFAF1, NDUFAF6, NDUFS1	41	negative
4OHT2 vs EtOH2	Regulation of Gene Expression in Beta Cells	0.000392157	0.0192451	-0.894156	-1.90362	1	14	PKLR, HNF4A, HNF1A, FOXA3	4	negative
4OHT2 vs EtOH2	Protein Localization	0.000397062	0.0192451	-0.572297	-1.79062	1	152	EPHX2, PHYH, LDHD, DAO, PXMP4, ALDH3A2, SEC61G, CYB5A, SEC61B, ECH1, HMGCL, NUDT7, EHHADH, COX17, IDH1, CMC2, VDAC1, VAPA, ABCD3, SERP1, MLYCD, CHCHD2, NDUFB8, ACOX1, TIMM17B, RPS27A, TOMM7, COA4, TIMM10B, PEX16, COA6, COX19, DNAJC19, UBC, GRPEL1, TIMM8B, ACAA1, SLC25A12, CROT, SCP2, ACOT8, TIMM13, HSCB, UBA52, ATP5MC1, TOMM22, UBE2J2, TOMM5, PEX2, AMACR, PAM16, CAMLG, FIS1, PAOX, UBL4A, ACBD5, D…	76	negative
4OHT2 vs EtOH2	Biosynthesis of Maresins	0.000392388	0.0192451	-0.988238	-1.56943	1	3	CYP2C9, EPHX2	2	negative
4OHT2 vs EtOH2	Biosynthesis of Maresin Like Spms	0.000598444	0.0278836	-0.99962	-1.32911	2	1	CYP2C9	1	negative
4OHT2 vs EtOH2	Rrna Processing	0.000784929	0.0332986	-0.523519	-1.69228	3	195	RPP25, RPP21, UTP11, RPL37A, FAU, RPL36AL, RPLP2, RPS24, RPS29, RPL14, RPL30, RPS21, RPL18, RPS20, RPS15A, RPS13, IMP3, RPL11, RPL38, RPL39, RPL36, RPS27A, RPL13, RPL24, RPL10, RPS28, RPL32, RPS4X, RPS8, RPL22, RPS16, RPL35A, RPS14, RPL27A, RPL5, RPS6, RPL36A, RPL22L1, RPL23A, RPL28, RPL19, RPLP1, RPL10A, RPS3, RPL26, RPL7A, RPL37, DDX49, RPS12, RPL18A, C1D, RPS18, RPL21, RPS5, RPS2, RPSA, RPL23,…	92	negative
4OHT2 vs EtOH2	Lipid Particle Organization	0.0017537	0.0663413	-0.955699	-1.67741	8	5	CIDEC	1	negative
4OHT2 vs EtOH2	Organic Cation Transport	0.00293542	0.0989747	-0.934948	-1.69318	14	6	SLC22A18, SLC22A15, SLC22A4, SLC22A1	4	negative
4OHT2 vs EtOH2	Organic Cation Anion Zwitterion Transport	0.00293542	0.0989747	-0.934948	-1.69318	14	6	SLC22A18, SLC22A15, SLC22A4, SLC22A1	4	negative
4OHT2 vs EtOH2	Degradation of the Extracellular Matrix	0.000201979	0.0114448	0.693277	2.01432	0	85	COL7A1, ADAMTS1, COL8A1, ADAM8, FN1, TMPRSS6, HTRA1, MMP24, MMP11, COL11A2, BMP1, CD44, COL6A1, CTSV, COL4A5, COL18A1, LAMB1, MMP13	18	positive
4OHT2 vs EtOH2	Collagen Degradation	0.00020247	0.0114448	0.76841	1.97178	0	39	COL7A1, COL8A1, TMPRSS6, MMP11, COL11A2, COL6A1, COL4A5, COL18A1, MMP13, COL1A1, FURIN	11	positive
4OHT2 vs EtOH2	Assembly of Collagen Fibrils and Other Multimeric Structures	0.000203046	0.0114448	0.758455	1.96035	0	41	COL7A1, COL8A1, COL11A2, COL27A1, BMP1, COL6A1, CTSV, COL4A5, COL18A1, MMP13, COL1A1, ITGA6	12	positive
4OHT2 vs EtOH2	Collagen Biosynthesis and Modifying Enzymes	0.000202758	0.0114448	0.745179	1.93694	0	42	COL7A1, COL8A1, P4HA3, P3H1, COL11A2, COL27A1, BMP1, COL6A1, COL4A5, COL18A1, COL1A1, COLGALT1	12	positive
4OHT2 vs EtOH2	Extracellular Matrix Organization	0.000203046	0.0114448	0.591626	1.92254	0	197	TNC, COL7A1, ADAMTS1, COL8A1, ADAM8, FN1, TMPRSS6, HTRA1, MMP24, SDC3, THBS1, P4HA3, ITGA5, TGFB2, FBLN2, ITGB2, P3H1, MMP11, COL11A2, COL27A1, BMP1, CD44, LTBP4, ITGB3, PTPRS, COL6A1, ADAM12, LTBP3, CTSV, COL4A5, COL18A1, LAMB1, ACTN1, LTBP1, MMP13, NTN4	36	positive
4OHT2 vs EtOH2	Cytokine Signaling in Immune System	0.000206612	0.0114448	0.451758	1.64954	0	676	CCL5, IFITM1, FGFR1, IFITM3, CXCL10, RSAD2, IFIT1, GBP2, VIM, RASAL1, FN1, OAS2, IL24, RPS6KA2, IL1RL1, CSF1, MSN, IFIT3, OAS3, SPTB, GBP6, FGFR2, TNFRSF9, CAMK2B, ITGB2, LIF, CSF3, USP18, BLNK, CD44, ITGB3, BCL2, RET, CNTFR, DLG4, SHC2, SYNGAP1, NOD1, NRG1, PSMB8, RASGEF1A, PTGS2, EGFR, DUSP16, STX1A, GAB2, PLCG1, FGF9, MAPK12, IL17RD, IL23A, SERPINB2, DUSP9, IL1R2, RASAL2, DUSP8, IL1RN, DUSP4, …	115	positive
4OHT2 vs EtOH2	Collagen Formation	0.000611247	0.0278836	0.689339	1.89721	2	61	COL7A1, COL8A1, P4HA3, P3H1, COL11A2, COL27A1, BMP1, COL6A1, CTSV, COL4A5, COL18A1, MMP13, COL1A1, COLGALT1, ITGA6, COL28A1, PCOLCE2	17	positive
4OHT2 vs EtOH2	Constitutive Signaling by Aberrant Pi3k in Cancer	0.000810209	0.0332986	0.695521	1.859	3	50	FGFR1, FGFR2, PIK3AP1, NRG1, EGFR, FGF9, FGFR3, CD80, PIK3R3, GAB1, PDGFB, FYN, PTPN11	13	positive
4OHT2 vs EtOH2	Ncam Signaling for Neurite Out Growth	0.000815827	0.0332986	0.709198	1.84708	3	43	CACNA1H, FGFR1, SPTB, COL6A1, COL4A5, PRNP, SPTBN2	7	positive
4OHT2 vs EtOH2	Signaling by Receptor Tyrosine Kinases	0.000812843	0.0332986	0.427595	1.50613	3	423	CYFIP2, ATP6V1B1, FGFR1, FN1, RPS6KA2, PTPRU, FGFR2, THBS1, FOSB, THBS3, COL11A2, COL27A1, NRP1, ITGB3, DLG4, SHC2, PTPRS, NRG1, ITPR2, IGF1R, COL6A1, EGFR, PDGFD, GAB2, PLCG1, FGF9, ADAM12, MAPK12, FGFRL1, COL4A5, DUSP4, DUSP7, LAMB1, FGFR3, FLT1, EGR3, WASF1, BDNF, ARHGEF7, RNF41, PTPRJ, ATP6V0A4, PIK3R3, NAB2, DNAL4, RRAD, GAB1, COL1A1, ITPR1, TCF12, PDGFB, PAK3, MAPK11, DNM1, PTK2B, ELMO2, FU…	58	positive
4OHT2 vs EtOH2	Collagen Chain Trimerization	0.001222	0.0485978	0.804563	1.88927	5	24	COL7A1, COL8A1, COL11A2, COL27A1, COL6A1, COL4A5, COL18A1, COL1A1, COL28A1	9	positive
4OHT2 vs EtOH2	Peptide Hormone Biosynthesis	0.00163332	0.063332	0.971511	1.6203	7	4	INHBA, INHBB, INHA	3	positive
4OHT2 vs EtOH2	Signaling by Interleukins	0.00180687	0.066725	0.426102	1.47842	8	355	CCL5, CXCL10, VIM, FN1, IL24, RPS6KA2, IL1RL1, CSF1, MSN, ITGB2, LIF, CSF3, BLNK, BCL2, CNTFR, NOD1, PSMB8, PTGS2, STX1A, GAB2, IL23A, SERPINB2, IL1R2, IL1RN, DUSP4, PTPN13, DUSP7, JUN, CD80, LIFR, CSF2, TP53, CLCF1, LCN2, PTPN14, PIK3R3, RELA, RIPK2, CSF2RA, NOD2, MAPK11, PTK2B, BTRC, ICAM1, TNF, PSMB9, NFKB1, ELK1, IRAK3, IL13RA1, FYN, VCAM1, SYK, JAK3, IL18RAP	55	positive
4OHT2 vs EtOH2	Integrin Cell Surface Interactions	0.00222853	0.0803824	0.664818	1.79599	10	54	TNC, COL7A1, COL8A1, FN1, THBS1, ITGA5, ITGB2, CD44, ITGB3, COL6A1, COL4A5, COL18A1, COL1A1, ITGA6, ICAM1	15	positive
4OHT2 vs EtOH2	Signaling by Gpcr	0.00243506	0.085836	0.4083	1.4317	11	404	CCL5, RGS16, CXCL10, VIPR1, GLP1R, RGS5, WNT9A, RPS6KA2, TIAM2, FZD2, RAMP1, SDC3, GPC1, PPBP, CAMK2B, ARHGEF25, PRKCH, PPP1R1B, WNT10A, WNT7A, SMO, RTP4, PIK3CG, ABCA4, ITPR2, STRA6, EGFR, F2R, RGS12, GNAZ, FZD1, CAMKK2, WNT7B, ARHGEF38, GNA15, NBEA, MYO7A, RDH10, RHOB, ARHGEF7, PLEKHG5, CXCL3, C3, RGS20, PDE7A, PIK3R3, PSAP, CHRM1, EDN1, ARHGEF9, TRIO, ABR, FGD3, PTGER4, P2RY6, ITPR1, ARHGEF4	57	positive
