# Supplementary material for: HNF4α controls growth, identity, and KRAS inhibitor response in invasive mucinous adenocarcinoma of the lung
Source: J Clin Invest. 2026 May 12;136(13):e198282. doi: 10.1172/JCI198282 (PMC13318121; doi:10.1172/JCI198282)
Supplement: Supporting data values [file jci-136-198282-s191.xlsx]

## Sheet: Fig 1B
Hnf4a	(+/+)	F/+	F/F
	0.418774	0.508685	0.256512
	0.560823	0.702953	0.301218
	0.598687	0.578229	0.133831
	0.560013	0.505	0.263342
	0.483977	0.454654	0.153828
		0.483977

## Sheet: Fig 1C
CC3 per 40x field
1 week
Hnf4a	KN	KNH
	0.15	1.5
	0.1	1.04
	0.23	1.19
	0.36	0.84
	0.34	1.11
8weeks
Hnf4a	KN	KNH
	0.32	0.62
	0.58	0.68
	0.14	0.675
	0.135	0.45
	0.23	0.5

## Sheet: Fig1E
Week	KN							Week	KNH
1	0	0	0	0	0	0		1	0	0	0	0	0	0	0	0
2	26.4612	37.1207	47.8528	20.7109	23.3177	74.3292		2	0	0	0	15.2516	15.4499	25.9688		12.9889
3	38.0983	36.4088	65.5374	30.1325	27.0051	41.8439		3	0	0	38.088	64.4218	21.6004	0	28.8118	33.0892
4	49.8333	44.8321	40.8843	8.91165	13.5418	35.1918		4	20.7773	26.2096	45.5483	49.8741	25.36	0	30.4855	40.7305
5	263.105	125.168	120.56	174.233		222.139		5	83.7153	36.3148	45.8304	14.3227	53.5859	34.1122	15.4303	41.694
6	399.589	191.9	259.29	197.25		285.326		6	93.3705	94.1301	56.9342	33.3241	39.4039	19.3752	11.7781	44.4272
7	533.731	280.148	423.565	268.882		520.504		7	102.773	158.473	84.7726	100.806	48.516	84.8241	26.4	60.395
8	904.377	480.23	563.439	575.391		883.594		8	251.753	227.538	145.114	147.477	72.7658	171.003	33.8371	166.349
9	965.819	603.327	1000.91	750.154		1171.21		9	448.332	414	118.118	257.9	152.349	308.683	59.0776	401.322
10	1349.63	912.87	1017.28	1462.5		1242.52		10	619.2	752.895	339.488	421.882	355.488	694.312	70.225	556.6

## Sheet: Fig 1F
Cell line: 429A
KN	KNH
2.5943	0.654193
4.65214	0.154672
2.54788	0.406656
3.5679	1.14404
1.80208	0.194767
3.62273	0.310486
1.34667	0.530188
1.33448

## Sheet: Fig 1G
Cell line: 1311G
KN	KNH
1.05	0.12
0.58	0.43
0.74	0.74
0.96	0.37
1.19	0.41
0.8	0.29
	0.62
	0.09
	0.43
Cell line: 429A
KN	KNH
0.8	0.8
0.7	0.5
0.85	0.45
0.5	0.25
0.9	0.61
1	0.53
0.97	0.45
0.85

## Sheet: Fig 8B
	Cell line:1311G
concentration(nM)	KN							KNH
0	1.08674	1.09056	1.10305	1.11016	1.09879	1.08794		1.00271	1.04138	0.898451	0.921371	0.999735	1.13636
3.9	1.08986	0.832633	1.07987	1.09974	1.09724	1.10255		0.576428	0.728321	0.815612	0.82561	0.635262
7.8125	1.25386	0.905493	1.04947	0.704058	1.06075	1.24764		0.0965199	0.0334551	0.401846	0.172275	0.29802	0.38954
15.625	0.933295	1.11035	0.92564	0.824778	0.929501	0.820638		0.0249952	0.0803692	0.118439	0.107287	0.0680638	0.1592
31.25	0.758493	0.646417	0.74148	0.652458	0.843318	0.843854		0.0957508	0.0407614	0.141511	0.0988272	0.0799846	0.10075
62.5	0.70617	0.606896	0.406773	0.592521	0.6062	0.604111		0.00192271	0.0649952	0.0242261	0.0734474	0.0407614	0.0257643
125	0.434619	0.607552	0.423099	0.496787	0.370135	0.39646		0.0242261	0.0219189	0.0349933	0.027687	0.0038454	0.0584503
250	0.19096	0.177237	0.162634	0.295215	0.183066	0.201945		0.0323015	0.0857527	0.0965199	0.120746	0.0642184	0.009229
						47.77	5.174

## Sheet: Fig 8C
	Cell line: 429A
concentration(nM)	ETOH_72							4OHT_72
250	30.586	30.476	40	36.8271	22.8135			14.8753	15.7874	17.7578	6.65155	11.8612	14.1199
125	61.172	60.9521	73.6541	45.627				29.7506	31.5749	35.5155	13.3031	23.7223	28.2399
62.5	53.6521	63.2276	72.9937	81.067	92.0873			13.9666	46.5651	36.5024	30.8822	35.2265	43.6735
31.25	79.8545	67.1489	117.291	86.5356	98.5212	125.838		48.9796	53.1171	42.8213	45.6621	48.7222	47.871
15.625	84.3522	97.4866	110.279	110.354	107.522	91.6335		53.0459	56.2187	45.7939	44.0654	53.7163	50.5513
7.8125	92.192	88.1372	107.077	124.075	104.212	96.6457		59.4539	77.3567	82.8776	67.7282	68.0272	63.5907
3.90625	87.1941	98.9923	90.2772	106.54	97.9072	84.7278		56.7819	81.6327	81.0537	81.2476	81.9161
1.95312	111.379	59.4026	91.0643	104.871	97.7485	83.1498		82.0751	122.628	107.882	107.295	97.5257
0	130.52	91.3679	96.7195	93.1719	100.575	87.7275		105.872	121.932	96.4979	81.6327	98.6395	97.5257

## Sheet: Fig 8E
Cell lIne: 1311G; 2 hrs
BMS-986508/nM	KN: pERK/tERK			KNH: pERK/tERK
0	1	1		1	1
5	1.30744	1.73173		0.486946	0.332983
25	0.722336	1.71092		0.322054	0.211265

## Sheet: FIG 8F
Cell lIne: 1311G; 72 hours
BMS-986508/nM	KN: pERK/tERK				KNH: pERK/tERK
0	1	1	1		1	1	1
5	0.542725	0.696511	1.57781		1.06043	0.598575	1.28615
25	0.577078	0.473337	0.736303		1.0176	0.851837	0.959605

## Sheet: FIG 8G
Cell line : 1311G
RMC9805/nM	KN						KNH
0	114.43	86.4029	99.0181	90.9253	96.3999	112.824	104.178	103.196	92.4512	96.7056	103.469
1.3717	74.3826	77.4174	82.5945	86.0458	92.1154	93.5436	72.6519	73.7428	80.9971	93.2148	91.9603
4.11	105.802	108.004	96.5189	97.8875	93.3651	91.1633	92.833	92.5057	77.3972	97.6874	91.0876
12.345	84.7367	96.6379	93.5436	88.0095	81.7614	95.5073	87.7604	70.0884	83.7788	83.7788	82.5243
37.03	68.6105	76.4653	72.4784	77.2389	87.1764	73.9066	62.4523	67.9066	66.3794	54.2708	65.6158
111.11	68.2535	74.2041	77.4769	62.7194	79.2026	62.2434	58.3615	42.5439	32.0716	28.9626	38.6713
333.3	42.0708	41.1187	46.2957	51.6513	47.9024	49.2711	17.2357	16.963	20.1265	16.7448	21.4901
1000	28.1464	26.3612	24.9926	28.2059	28.7414	25.8256	13.5813	11.0723	12.7086	11.945	12.2723

[truncated: 42 more sheets: FIG 8H, FIG 8I, FIG 8J, FIG 8K, Fig 8N, FIG 8O, FIG 8P, FIG 8Q, FIG 9C, Fig 9H, FIG 9J, FIG 9K, FIG 9L, FIG 9M, Sup Fig 1B-C, Sup Fig S1D, Sup Fig S1E, Sup Fig S1H, Sup Fig S1I, Sup Fig S9A …]
